# Supplementary material for: Fine-scale mapping of meiotic recombination in Asians
Source: BMC Genet. 2013 Mar 8;14:19. doi: 10.1186/1471-2156-14-19 (PMC3599818; doi:10.1186/1471-2156-14-19)
Supplement: Additional file 2 — List of Crossover Prediction Intervals. The complete unordered list of recombination events detected in Mongolian and Korean families. The first column is the sex of the individual in which recombination was observed, the second column is the chromosome on which it was located, and the third and fourth mark the physical position of the start and end point of the range in which the algorithm determined the recombination could have occurred. Positions are given in terms of NCBI build 36. [file 1471-2156-14-19-S2.csv]

SEX	CHROMOSOME	RANGE-START	RANGE-END
MALE	1	79767219	79944988
MALE	1	96377179	97077159
MALE	1	153700566	154486074
MALE	1	17547124	17589899
MALE	1	40337581	40586519
MALE	1	101813107	102163290
MALE	1	106342106	106576571
MALE	1	243356850	243403395
MALE	1	244411391	244441364
MALE	2	4285092	4352623
MALE	2	115649104	116132273
MALE	2	137593668	137909778
MALE	2	226516197	226572078
MALE	2	9715445	9774086
MALE	2	56356407	56377838
MALE	3	2508945	2592404
MALE	3	5087987	5243162
MALE	3	50222828	50479900
MALE	3	98829308	99031739
MALE	3	180711058	180867694
MALE	3	187832106	189392447
MALE	3	10502762	10528419
MALE	3	195362209	195481344
MALE	4	11930077	11970300
MALE	4	26986350	27353388
MALE	4	93355820	93797502
MALE	4	183946836	184038098
MALE	4	189088685	189267059
MALE	5	16780534	16818821
MALE	5	37917929	37960996
MALE	5	153966237	154025473
MALE	5	727921	1041510
MALE	5	5257149	5366816
MALE	5	81093200	81159330
MALE	5	146560432	146615453
MALE	6	4467239	4516783
MALE	6	69331043	69435338
MALE	6	161822144	161958628
MALE	7	145427315	145671700
MALE	7	153828605	154184699
MALE	7	14848953	14868101
MALE	7	45613377	45691221
MALE	8	110545167	110834458
MALE	8	134242372	134255076
MALE	8	20333253	20463677
MALE	9	136321920	136534626
MALE	9	27562634	27600657
MALE	9	78316773	78409154
MALE	9	131202274	131253480
MALE	9	139162141	139512315
MALE	10	123983899	123997563
MALE	10	133497544	133712933
MALE	10	96526046	96638214
MALE	11	40129548	40149430
MALE	11	132563927	132607863
MALE	11	1997573	2108628
MALE	11	7666026	7671455
MALE	11	91903213	91974810
MALE	11	131185006	131293480
MALE	12	17138023	17425247
MALE	12	70376345	70610746
MALE	12	123308430	123364754
MALE	12	2054821	2145924
MALE	12	2553593	2758324
MALE	12	69293731	69314127
MALE	12	95958351	95969448
MALE	12	130432243	130616643
MALE	13	54474888	54504191
MALE	13	65001632	65110021
MALE	13	110382375	110394512
MALE	13	112143948	112367707
MALE	14	97207855	97300385
MALE	14	105118950	106111905
MALE	14	86941994	87684294
MALE	15	28103304	29252655
MALE	15	94204314	94225403
MALE	15	33545252	33744876
MALE	15	64211263	64233969
MALE	16	520125	573355
MALE	16	10332558	10547411
MALE	16	76781687	76841262
MALE	17	75874606	76047867
MALE	17	68198036	68224960
MALE	18	2619368	2631035
MALE	18	8807441	8820080
MALE	18	61347817	61390994
MALE	18	71723455	71746089
MALE	18	4294557	4353364
MALE	18	45745961	46240787
MALE	18	74672711	74766163
MALE	19	1940867	1983148
MALE	19	51750826	51804488
MALE	19	505919	556985
MALE	19	3582036	3696546
MALE	19	41133957	41335535
MALE	19	44961313	45410916
MALE	19	53945201	53986674
MALE	20	596989	637537
MALE	20	876228	880513
MALE	20	57669043	57689775
MALE	20	60260199	60423470
MALE	20	1893956	1917934
MALE	20	59712574	59741646
MALE	21	46302293	46413564
MALE	22	32323081	32380561
MALE	1	1936451	2221323
MALE	1	59031467	59141535
MALE	1	108467454	109061880
MALE	1	154880141	154962161
MALE	2	4279132	4352623
MALE	2	8531732	8608610
MALE	2	178990583	179177631
MALE	3	3531810	3577046
MALE	3	14501035	14507029
MALE	3	58528200	58729203
MALE	3	174706113	174793047
MALE	4	1740155	2181793
MALE	4	113531190	113548914
MALE	4	190118351	190235898
MALE	5	3750286	4012107
MALE	5	123365743	123633739
MALE	5	178622462	178639683
MALE	6	171015	412773
MALE	6	85038927	85157899
MALE	6	138341608	138388360
MALE	7	13925931	13971235
MALE	7	32208392	32366358
MALE	7	78375618	78605118
MALE	7	155632644	155673157
MALE	8	1585693	1628197
MALE	8	144355026	144619949
MALE	9	6614131	6659474
MALE	9	118524349	118529197
MALE	10	7194870	7242937
MALE	10	72175998	72181534
MALE	10	122736794	123136170
MALE	11	13946856	14084069
MALE	11	34275325	34295342
MALE	12	120885884	121156496
MALE	13	33985891	34044615
MALE	13	36261686	36354241
MALE	13	107025880	107067797
MALE	13	113127674	113206079
MALE	14	32999829	33000815
MALE	16	1989641	2369058
MALE	16	13503724	13761821
MALE	16	76521213	76530291
MALE	17	72141462	72208355
MALE	18	26948377	27135799
MALE	19	14700490	15059507
MALE	19	52184315	52453383
MALE	20	5679803	5686221
MALE	20	56222766	56379407
MALE	21	40455916	40711890
MALE	21	46146764	46383422
MALE	22	24649112	24725302
MALE	1	9254539	9304091
MALE	1	47379868	47434207
MALE	1	144447795	144967972
MALE	1	159971697	160247126
MALE	1	232960075	233321246
MALE	1	235015165	235197963
MALE	2	3217179	3443817
MALE	2	58974328	59048144
MALE	2	119232257	119257334
MALE	2	130819008	131309515
MALE	3	12992082	13045799
MALE	3	39241125	39784586
MALE	4	28332952	28546678
MALE	4	109959391	110001237
MALE	4	150121643	151078315
MALE	5	88925711	89084843
MALE	5	95578352	95832735
MALE	5	151883873	152071932
MALE	6	1094483	1108541
MALE	6	91549073	91715535
MALE	6	147889411	148039763
MALE	7	7394060	7538740
MALE	7	37408791	37460520
MALE	8	15387471	15417024
MALE	8	83590469	83921979
MALE	8	103260843	103280147
MALE	8	142772674	142779890
MALE	9	18751368	18765810
MALE	9	115766725	115861347
MALE	9	139093641	139363368
MALE	10	14029305	14053960
MALE	10	121881929	121958469
MALE	11	122842429	122904751
MALE	12	94545164	94610881
MALE	12	97040959	97286618
MALE	12	128857653	129009260
MALE	13	42654896	42789149
MALE	14	32064483	32111572
MALE	14	79059185	79257175
MALE	15	20434983	20470856
MALE	15	89892176	90158819
MALE	15	98646388	98815266
MALE	16	10878975	10960425
MALE	16	27761575	27843768
MALE	17	9249026	9254666
MALE	17	18602052	18728943
MALE	17	29312581	29359646
MALE	18	70222996	70248446
MALE	18	74532551	74650046
MALE	19	55928646	55970401
MALE	20	2987115	3001255
MALE	20	13140648	13199844
MALE	20	58889240	58961061
MALE	21	43555418	43564562
MALE	1	192683433	192792510
MALE	1	203883472	203929600
MALE	2	4130803	4407267
MALE	2	41992598	42160021
MALE	2	167078506	167524537
MALE	3	2849269	2868274
MALE	3	134639382	134882392
MALE	3	195923623	196034471
MALE	3	196621767	197064206
MALE	4	7188894	7209368
MALE	5	83062889	83473592
MALE	5	179984593	180066222
MALE	6	1222197	1252846
MALE	6	1331736	1399333
MALE	6	91896450	91925135
MALE	6	117924248	117966751
MALE	6	134788571	134827856
MALE	6	167673681	167805247
MALE	7	87901481	88394771
MALE	7	155616697	155645607
MALE	8	139517757	139573452
MALE	9	991309	1022153
MALE	9	100379768	100515454
MALE	9	138185649	138360451
MALE	10	3197632	3285673
MALE	10	17104465	17228480
MALE	10	69336604	69761929
MALE	10	77306056	77368812
MALE	11	1779057	1830980
MALE	11	92196472	92223313
MALE	12	2757207	2969781
MALE	12	3708665	3769585
MALE	12	131230624	131397424
MALE	13	31820136	31857240
MALE	13	34004975	34038485
MALE	14	100717900	100758944
MALE	15	35597326	35610947
MALE	15	91988863	92060450
MALE	16	59349283	59654017
MALE	17	3685739	3785375
MALE	17	29861005	29869239
MALE	18	3908823	3932535
MALE	19	1399180	1501650
MALE	19	46055738	46155433
MALE	19	61211507	61235622
MALE	20	3029101	3179134
MALE	20	5182887	5341153
MALE	20	57814240	57840145
MALE	21	28628005	28926125
MALE	22	23238829	23262967
MALE	22	47259952	47286209
MALE	1	20310351	20469036
MALE	1	100857130	100973196
MALE	1	197304666	197438426
MALE	1	242375922	242382946
MALE	2	25558932	25583943
MALE	2	140367799	140541538
MALE	3	1103796	1206334
MALE	3	21760839	21764574
MALE	3	25050534	25290981
MALE	3	119884781	120391066
MALE	3	197787935	197874971
MALE	4	3691067	3712796
MALE	4	72543772	72672465
MALE	4	137729226	137869663
MALE	4	187197383	187228131
MALE	5	7850291	7928963
MALE	5	26714294	26902520
MALE	5	66244302	66312873
MALE	6	16602987	16671253
MALE	6	41459377	41545237
MALE	6	103336039	103481271
MALE	6	112031606	112077392
MALE	6	166944131	166949125
MALE	6	168789826	168908064
MALE	7	10318766	10491847
MALE	7	78066487	78085108
MALE	8	26722962	26739709
MALE	8	82413168	82426415
MALE	8	142662955	142682394
MALE	9	14282720	14334888
MALE	9	119339629	119408557
MALE	10	60579467	61058374
MALE	10	71042596	71046520
MALE	10	128107755	128143613
MALE	10	131622978	131634121
MALE	11	11282289	11335836
MALE	11	25975469	26206874
MALE	11	126780571	126856169
MALE	12	13408841	13495387
MALE	12	90550393	90781264
MALE	12	129613559	129697139
MALE	13	27268016	27348418
MALE	14	41770277	41789491
MALE	14	53945264	54118460
MALE	15	29836417	30016600
MALE	15	99506579	99513145
MALE	16	50250512	50449631
MALE	16	82614637	82637319
MALE	16	86601376	87138245
MALE	17	4401915	4442431
MALE	18	3410806	3465527
MALE	18	3707383	3716127
MALE	18	22567652	22605193
MALE	18	46622254	46934702
MALE	19	58726037	58738825
MALE	20	2209387	2275417
MALE	20	53568283	53580493
MALE	20	55706024	55731230
MALE	21	32392501	32414431
MALE	22	48941593	48960865
MALE	1	238049013	238051548
MALE	1	10985630	11249375
MALE	1	87773601	87836511
MALE	2	45107652	45164823
MALE	2	64484588	64575974
MALE	2	138142198	138438067
MALE	2	212749663	213425505
MALE	3	46577235	46652523
MALE	3	16674935	16951867
MALE	3	23655905	23691776
MALE	3	123826129	124049863
MALE	3	159091554	159165230
MALE	4	31369957	35796183
MALE	4	95808500	95925308
MALE	4	188088346	188206323
MALE	4	149352206	149402824
MALE	4	164076412	164419696
MALE	5	173339412	173577208
MALE	5	108666190	109397695
MALE	5	173646393	173745139
MALE	6	158332668	158537560
MALE	6	166593480	166614698
MALE	6	159754749	159777279
MALE	7	153689407	153796429
MALE	7	20145390	20312970
MALE	7	38111423	38150312
MALE	7	79564514	79775830
MALE	7	81388623	81429652
MALE	8	1070771	1089422
MALE	8	27122286	27260515
MALE	8	116135039	116231399
MALE	8	135916283	135957752
MALE	9	16894846	16964716
MALE	9	139137959	139512315
MALE	9	21019330	21160595
MALE	10	4423913	4434521
MALE	10	95154823	95356991
MALE	11	9025292	9027751
MALE	11	125875275	125940474
MALE	11	132503033	132583894
MALE	12	4930531	4943269
MALE	12	3965334	4020396
MALE	12	127641062	127710640
MALE	13	23658270	23695913
MALE	13	43756342	43870629
MALE	14	28966250	29062254
MALE	14	32441294	32453295
MALE	14	93923617	94011340
MALE	15	25547157	25552496
MALE	16	5373993	5471567
MALE	16	7251876	7411607
MALE	17	11291436	11469241
MALE	17	73734183	73779438
MALE	17	3339836	3386204
MALE	17	15450736	15548919
MALE	17	61841876	62301734
MALE	18	7079087	7138018
MALE	18	2396366	2438748
MALE	18	47132291	47149001
MALE	19	2670367	2971691
MALE	19	47485430	48338970
MALE	19	4306300	4508299
MALE	19	13930083	14236895
MALE	19	58912953	58988583
MALE	20	6704148	6762743
MALE	20	34061376	34384018
MALE	21	39488242	39886423
MALE	21	42599559	42605897
MALE	22	36128529	36226695
MALE	22	29851404	30899263
MALE	22	41378958	41503866
MALE	1	8985852	9189214
MALE	1	24381297	24399682
MALE	1	37188856	37251979
MALE	1	165425269	165706162
MALE	1	211813393	211912798
MALE	1	245505069	245522342
MALE	1	245724171	245818990
MALE	2	2505185	2603761
MALE	2	4835181	5506204
MALE	2	33859297	34136521
MALE	2	75864484	76015082
MALE	2	121641868	121659666
MALE	2	164310130	164673817
MALE	3	2575804	2592404
MALE	3	46624704	46652523
MALE	3	117820685	117934964
MALE	3	174757711	174793152
MALE	4	67276720	67351175
MALE	5	14857735	14916370
MALE	5	175097216	175173422
MALE	5	178814151	179053869
MALE	6	1518612	1536010
MALE	6	3348062	3356110
MALE	6	36010371	36351472
MALE	6	155271258	155305663
MALE	7	21915828	22019472
MALE	7	79893846	80002316
MALE	7	155463791	155616377
MALE	7	155749104	155929644
MALE	8	72767224	72784748
MALE	8	113714803	113724772
MALE	9	21535777	21556730
MALE	9	135983411	136233032
MALE	10	1638439	1643960
MALE	10	70813957	70861953
MALE	10	132236717	134734585
MALE	11	6236824	6297282
MALE	11	64316474	64394617
MALE	11	78551010	78625425
MALE	11	126268589	126294566
MALE	11	131367281	131383113
MALE	12	3571651	3593934
MALE	12	61543492	61590288
MALE	12	129898017	129913765
MALE	13	23745311	23776466
MALE	13	38238211	38292277
MALE	13	97539314	97572905
MALE	14	23829849	23866653
MALE	14	74115142	74764680
MALE	14	97290176	97331822
MALE	14	98142014	98214310
MALE	15	33548232	33737775
MALE	15	94671821	94699170
MALE	15	99507842	99679686
MALE	16	23620896	23676228
MALE	16	52648579	52672030
MALE	16	77607617	77667254
MALE	17	4481583	4592073
MALE	17	71453745	71519169
MALE	17	74777114	74786430
MALE	18	35211553	35670316
MALE	19	58734264	58798651
MALE	20	7652428	7821112
MALE	20	46346142	46448564
MALE	20	52479037	52704031
MALE	21	40198666	40204568
MALE	22	16102536	16141425
MALE	22	45941661	45946151
MALE	1	81123200	81200450
MALE	1	201595363	201602325
MALE	2	66577646	66580072
MALE	2	225528504	225654775
MALE	2	225813373	226395585
MALE	3	117849428	117943655
MALE	3	136940674	138243635
MALE	4	27169791	27270991
MALE	5	3398843	3633400
MALE	5	5930176	6090723
MALE	5	74002657	74004814
MALE	5	125797578	125895737
MALE	5	173663284	173726762
MALE	5	177699186	177771474
MALE	6	2814030	2951984
MALE	7	37335714	37393277
MALE	7	157243598	157336913
MALE	8	16204212	16213614
MALE	8	106589227	107093681
MALE	8	143762887	144314767
MALE	9	27127242	27151811
MALE	9	86720755	86777602
MALE	9	137234180	137419318
MALE	10	3085185	3109753
MALE	10	131637695	131716136
MALE	11	1813688	1847566
MALE	11	35195035	35209848
MALE	11	133745734	133760454
MALE	12	4991374	5004201
MALE	12	24809229	24842755
MALE	12	96390364	96520684
MALE	13	27333306	27790892
MALE	13	112804541	112902561
MALE	14	25400235	25450770
MALE	14	37914227	38147149
MALE	14	95636764	95809627
MALE	15	24892817	25008740
MALE	15	31296239	31321311
MALE	16	664085	746656
MALE	17	2676402	2778842
MALE	17	76030263	76059253
MALE	17	78033022	78138144
MALE	18	4070734	4100657
MALE	18	27444172	27493186
MALE	19	1601134	1646176
MALE	20	48808649	49097448
MALE	20	49823497	49839379
MALE	1	48855658	48951033
MALE	1	8965034	8981133
MALE	1	67689294	67741313
MALE	1	246124888	246346107
MALE	2	14132136	14222930
MALE	2	218647756	218904043
MALE	2	10079488	10298885
MALE	2	33557434	33590748
MALE	3	23613631	23662847
MALE	3	77525971	77671179
MALE	3	142888398	142924821
MALE	3	188584129	188663200
MALE	3	188801602	188816071
MALE	4	75873193	75990823
MALE	4	190704117	191173722
MALE	4	6529470	6609330
MALE	4	80278147	80553262
MALE	4	189552202	189571301
MALE	5	4449924	4652400
MALE	5	120922739	121455129
MALE	5	180175415	180237475
MALE	6	164236365	164381966
MALE	6	6832372	6850829
MALE	6	136285913	136359349
MALE	6	167464699	167543275
MALE	7	30209882	30537273
MALE	7	151960818	152039014
MALE	8	130436462	130477766
MALE	8	106276620	106326386
MALE	9	17390701	17447854
MALE	9	85393066	85422629
MALE	9	112342796	112349358
MALE	9	121663634	122142868
MALE	10	80853890	80884184
MALE	10	14414376	14435417
MALE	10	71926646	72075510
MALE	10	131400283	131409502
MALE	11	114749641	115448463
MALE	11	133749532	133801594
MALE	12	5619308	5688895
MALE	12	100128353	100358963
MALE	12	68599549	68910273
MALE	12	88490785	89112998
MALE	12	123866425	123886781
MALE	12	130403891	130421697
MALE	13	109128522	109148350
MALE	13	109410793	109515760
MALE	14	36221000	36248742
MALE	14	104126404	104163524
MALE	14	48358114	49524837
MALE	14	86193999	86563358
MALE	15	68194876	68233572
MALE	16	22843362	22958527
MALE	16	85488196	85548120
MALE	16	6463143	6513409
MALE	16	13786628	13810248
MALE	16	77939410	78090787
MALE	17	64552655	64889657
MALE	17	13138311	13282435
MALE	17	14147087	14240223
MALE	18	73226082	73247400
MALE	19	727648	874744
MALE	19	58823450	58912953
MALE	19	59876156	60126387
MALE	20	5676237	5735582
MALE	20	58044801	58099052
MALE	20	20101364	20272341
MALE	20	58809363	58882761
MALE	20	60581626	60774260
MALE	21	23709931	23824271
MALE	1	1882185	2013924
MALE	1	157384314	157441544
MALE	1	15235810	15245965
MALE	1	86711496	87070437
MALE	1	100920877	100972567
MALE	1	234359973	234376647
MALE	2	240136505	240154195
MALE	2	235758916	235820844
MALE	3	64672128	64689222
MALE	3	190521342	190527369
MALE	3	30234244	30440253
MALE	3	57175798	57698183
MALE	3	129001652	129185775
MALE	3	179453388	179505065
MALE	4	5692654	5796621
MALE	4	24650704	24676159
MALE	4	73733126	73891934
MALE	4	167074110	167146500
MALE	4	6954975	6964608
MALE	4	108341262	108397270
MALE	4	145454439	145482736
MALE	5	118149770	118157847
MALE	5	166692434	166820207
MALE	5	16747309	16882442
MALE	5	167676785	167697178
MALE	5	178661436	178682435
MALE	6	778579	860792
MALE	6	979050	1112422
MALE	6	91116079	91162617
MALE	6	167752761	167901317
MALE	6	1722853	1729095
MALE	6	40880949	40891457
MALE	6	149257997	149306948
MALE	7	29380404	29388311
MALE	7	147531918	147539591
MALE	7	24109453	24235730
MALE	7	32820565	33061085
MALE	8	23135149	23169191
MALE	8	128526872	128541502
MALE	8	144185397	144316139
MALE	8	79984081	80274449
MALE	8	128266262	128351093
MALE	9	2133543	2165247
MALE	9	113091248	113119122
MALE	9	125911120	125926577
MALE	10	107060568	107195073
MALE	10	130335490	130377661
MALE	10	7239060	7511549
MALE	11	2262389	2265338
MALE	11	87803548	88035044
MALE	11	8670901	8710305
MALE	11	15255505	15450215
MALE	12	19802620	19855381
MALE	12	97307359	97658497
MALE	12	98507003	98574260
MALE	12	57236912	57270926
MALE	12	118214350	118258499
MALE	13	30437267	30611522
MALE	13	27790985	27827885
MALE	13	91086320	91637899
MALE	14	105045826	105997070
MALE	15	25402350	25475248
MALE	15	67719223	67778668
MALE	15	20595337	21282216
MALE	15	29252655	29397182
MALE	15	95873050	95961248
MALE	16	4299422	4647433
MALE	16	57458492	57532372
MALE	16	84900463	84926861
MALE	16	6503145	6517414
MALE	16	86213716	86220684
MALE	17	1440465	1480288
MALE	17	68511058	68554079
MALE	17	71633804	71674592
MALE	17	73008055	73043956
MALE	17	5886699	5911354
MALE	17	74868289	74923774
MALE	18	53884508	54119547
MALE	18	72432389	72472144
MALE	19	836818	906577
MALE	19	17540597	17557689
MALE	19	58769682	58798651
MALE	19	61211507	61982292
MALE	19	3817925	3859039
MALE	19	59734440	59792995
MALE	20	15004675	15011679
MALE	20	40173469	40191456
MALE	20	2256430	2266925
MALE	20	8062704	8072354
MALE	20	56382611	56550476
MALE	20	61115331	61189376
MALE	22	16991223	17257787
MALE	22	47900341	47925403
MALE	1	1483590	1833906
MALE	1	18445488	18483603
MALE	1	190362900	190677825
MALE	2	6868481	6965460
MALE	2	82090863	83911474
MALE	2	151481978	151485867
MALE	2	168110470	168147904
MALE	2	228231198	228232554
MALE	3	124290685	124342771
MALE	4	54836600	55119046
MALE	4	147065202	147206482
MALE	4	185697316	185757062
MALE	5	9247611	9464249
MALE	5	112547370	112578146
MALE	5	134333096	134407210
MALE	6	88733318	88900096
MALE	6	150649831	150781978
MALE	7	13315357	13340318
MALE	7	140643382	140765612
MALE	8	17014279	17247242
MALE	8	78715231	79910279
MALE	8	83852689	83924430
MALE	9	22175252	22436828
MALE	9	102490630	102942651
MALE	9	120353919	120410779
MALE	10	1416013	1451984
MALE	11	96559913	96613938
MALE	12	12144858	12170628
MALE	12	52432718	52671866
MALE	12	127469688	127489550
MALE	13	21397657	21447475
MALE	13	75380231	75645031
MALE	14	32511542	32611575
MALE	14	51962362	52093357
MALE	14	76873305	77109535
MALE	15	97578684	97652185
MALE	16	12734286	12950932
MALE	16	87057673	87215936
MALE	17	111030	126701
MALE	17	46088814	46201614
MALE	18	8078597	8165530
MALE	18	73237027	73272765
MALE	19	2872008	2971691
MALE	19	60109866	60245950
MALE	19	61910796	62091655
MALE	20	5085905	5171014
MALE	20	53562406	53779796
MALE	20	60996468	61115331
MALE	21	38710674	38870006
MALE	22	31239251	31325281
MALE	1	1468043	1906447
MALE	1	174116521	174271296
MALE	1	232560309	232638242
MALE	1	243024636	243041209
MALE	2	6907471	6988986
MALE	2	67845579	67876297
MALE	2	138521143	138666136
MALE	2	227322801	227395151
MALE	3	1964416	2103834
MALE	3	2255235	2315743
MALE	3	54043159	54140928
MALE	3	134179776	134608403
MALE	3	172566402	172614151
MALE	3	194526330	194621399
MALE	4	8171566	8238342
MALE	5	6781995	7093959
MALE	5	14034968	14094925
MALE	5	84039445	84126356
MALE	5	166264139	166376434
MALE	6	6580362	6625509
MALE	6	11933400	12133787
MALE	6	137505911	137574444
MALE	8	19440164	19571816
MALE	8	75061410	75166776
MALE	8	82831316	83084534
MALE	9	16081590	16153344
MALE	9	96320159	96458967
MALE	9	117784366	117854149
MALE	9	138059029	138079483
MALE	10	87150443	87285190
MALE	10	128383257	128391260
MALE	10	129634455	129652744
MALE	11	82461462	82623840
MALE	11	97579739	97787546
MALE	11	122583404	122850707
MALE	11	130551825	130596592
MALE	12	19055531	19839175
MALE	12	71129925	71171821
MALE	13	38241477	38268595
MALE	14	43932545	44732075
MALE	15	67176337	67709250
MALE	15	99488806	99620088
MALE	16	5262932	5471567
MALE	16	26101534	26459836
MALE	16	82930217	82965952
MALE	16	83183331	83205492
MALE	17	77972228	78166561
MALE	18	2268801	2299115
MALE	18	75437466	75452343
MALE	19	1667865	1759863
MALE	19	60161024	60867327
MALE	20	15292181	15343353
MALE	21	41169345	41199559
MALE	22	31958586	32070860
MALE	22	45482176	45650411
MALE	1	84451006	84615352
MALE	1	156158221	156204480
MALE	2	6988986	7021617
MALE	2	66648338	66678916
MALE	2	137794706	138261913
MALE	2	148556775	148684178
MALE	3	5383302	5395175
MALE	3	44086906	44115588
MALE	3	116770244	116802290
MALE	3	194263389	194430880
MALE	4	10299141	10311254
MALE	4	12612856	12869803
MALE	4	75766037	75877674
MALE	5	11352763	11356908
MALE	5	80661702	80759214
MALE	5	89036999	89046724
MALE	5	128875071	129308819
MALE	5	145032753	145170174
MALE	6	2882361	2904512
MALE	6	9618016	9929168
MALE	6	44643056	44753714
MALE	6	109695724	110334116
MALE	6	167075064	167081561
MALE	7	263110	913762
MALE	7	36524629	36646319
MALE	7	85994062	86051551
MALE	7	88815980	89173127
MALE	8	138695863	139000784
MALE	9	7369273	7377977
MALE	9	120021201	120366045
MALE	9	135528020	135580190
MALE	10	18660956	18678279
MALE	10	20647244	20663479
MALE	10	110306067	110344970
MALE	10	115736541	116037911
MALE	11	103414376	105925316
MALE	11	132548468	132601002
MALE	12	4281900	4303650
MALE	13	20822162	21141370
MALE	13	94616194	94623605
MALE	13	105701787	105711331
MALE	14	44316771	44386858
MALE	14	100944102	104072725
MALE	15	34979253	35053039
MALE	15	92517031	92615877
MALE	16	2760883	2811754
MALE	16	3710730	3730308
MALE	16	77674380	77771773
MALE	17	5630436	5668424
MALE	18	6034355	6082174
MALE	19	13553602	13611618
MALE	19	57601319	57693111
MALE	20	1078033	1214403
MALE	22	32598423	32846294
MALE	22	47092776	47122845
MALE	1	13725542	13754933
MALE	1	75050156	75582352
MALE	1	165282232	165663895
MALE	1	230873627	230886240
MALE	2	4471483	4565626
MALE	2	33850487	33891159
MALE	2	127629514	127818888
MALE	2	142234138	142518411
MALE	3	3553705	3638278
MALE	3	10474804	10501438
MALE	3	150403693	150470843
MALE	3	197874971	197916564
MALE	4	10289023	10337857
MALE	4	82196714	82648307
MALE	4	169694319	169812469
MALE	4	188706532	189088685
MALE	5	11445036	11587426
MALE	5	108662027	109064976
MALE	6	900986	1093405
MALE	6	14117210	14161625
MALE	6	106910018	106967405
MALE	6	155276909	155337282
MALE	6	168162650	168200815
MALE	7	2348884	2510310
MALE	7	28073372	28235781
MALE	7	106760770	106874643
MALE	7	135424885	136255998
MALE	8	7230125	8155218
MALE	8	8557940	8580734
MALE	8	11868286	12570457
MALE	8	50052685	51537874
MALE	8	123740177	123967048
MALE	9	1372861	1464523
MALE	9	94721379	94870018
MALE	9	124458691	124465381
MALE	9	138217164	138545455
MALE	10	13753732	13764847
MALE	10	77825293	78394056
MALE	10	124894601	125104169
MALE	10	133804821	133852757
MALE	11	37007014	37178934
MALE	12	47247511	47676944
MALE	12	60667209	60677433
MALE	12	123377808	126359390
MALE	13	99302460	99334817
MALE	13	113360001	113554421
MALE	14	21146287	21177738
MALE	14	30601606	31457074
MALE	15	30046352	30207700
MALE	15	31330560	31369755
MALE	16	6804529	6866262
MALE	16	16159883	16816287
MALE	16	50471348	50595102
MALE	16	78213164	78524825
MALE	17	2149917	2240798
MALE	17	8801218	8900405
MALE	17	75342867	75381216
MALE	18	5525857	5593310
MALE	18	53231435	53273824
MALE	19	3106902	3260021
MALE	19	9083689	9152190
MALE	19	59211572	59298217
MALE	20	8360256	8436087
MALE	20	46580617	46868446
MALE	20	49087065	49149182
MALE	21	42207037	42256842
MALE	22	17376565	17537642
MALE	22	44013402	44046676
MALE	1	3070715	3123299
MALE	1	30034899	30195183
MALE	1	90094337	90666965
MALE	1	176885806	177179894
MALE	1	50481809	50595152
MALE	1	185200178	185220144
MALE	1	83574357	83876565
MALE	1	108019799	108098031
MALE	1	151408952	151855467
MALE	1	178492287	178505118
MALE	1	246161084	246495261
MALE	2	33188203	33319987
MALE	2	105242230	105398349
MALE	2	225615394	225647240
MALE	2	512921	563717
MALE	2	1622463	1752200
MALE	2	31296251	31308049
MALE	2	46365443	46399820
MALE	2	106990129	107150825
MALE	2	153161487	153188103
MALE	2	206151283	206320830
MALE	2	239753412	239765200
MALE	3	4725674	4769099
MALE	3	197985810	198205792
MALE	3	7456801	7461021
MALE	3	168740185	169387539
MALE	3	6980021	7029152
MALE	3	16236424	16268155
MALE	3	128229380	128269849
MALE	3	142016513	142281903
MALE	3	189103221	189170584
MALE	4	72813927	72827247
MALE	4	139759112	139786560
MALE	4	144515402	145244249
MALE	4	183394850	183415213
MALE	4	190783958	190985132
MALE	4	10659228	10810172
MALE	4	121756389	122484896
MALE	4	12635890	12657227
MALE	5	142519152	142672726
MALE	5	1900639	2009973
MALE	5	17076701	17220535
MALE	5	23186681	23231151
MALE	5	73232396	73238236
MALE	6	25022795	25074668
MALE	6	147076728	147095325
MALE	6	163496283	163588642
MALE	6	11933400	12038473
MALE	6	168292844	168298076
MALE	6	129596641	129708963
MALE	7	307595	814798
MALE	7	112551130	113525219
MALE	7	153325332	153425569
MALE	7	155067461	155109124
MALE	8	2976081	3013064
MALE	8	25457098	25535212
MALE	8	5395538	5423917
MALE	9	109768952	109775174
MALE	9	136862132	136897033
MALE	9	120876805	120897915
MALE	9	136326345	136475342
MALE	9	1085922	1114136
MALE	9	2658085	2772774
MALE	9	82286636	82327227
MALE	9	91762945	91892764
MALE	9	137193038	137226410
MALE	10	8763120	8836602
MALE	10	64516847	65704111
MALE	10	71048065	71187186
MALE	10	120907435	120948575
MALE	10	132485653	132559608
MALE	11	23041477	23081950
MALE	11	130711672	130748089
MALE	11	132248555	132272951
MALE	11	97946686	97962667
MALE	11	132706246	132725611
MALE	11	6397627	6424902
MALE	11	27744359	28849912
MALE	11	115258287	115341842
MALE	12	4426897	4643571
MALE	12	129628853	129697139
MALE	12	4769856	4861546
MALE	12	113925172	114043756
MALE	12	1515146	1549476
MALE	12	2999581	3050474
MALE	12	131338907	131447775
MALE	13	113336414	113479759
MALE	13	85735283	85980670
MALE	13	24692274	24874447
MALE	13	92937327	93024587
MALE	13	95877619	96185497
MALE	14	33235057	33235759
MALE	14	86697909	87065371
MALE	14	33235057	33252040
MALE	14	104579622	104673664
MALE	14	74942281	74985547
MALE	15	23918261	23973086
MALE	15	25418445	25496831
MALE	15	57911128	57941301
MALE	15	88519545	88573204
MALE	15	62891879	63145098
MALE	15	79802980	79870832
MALE	15	94886190	95023504
MALE	16	58278565	58348750
MALE	16	1265972	1444150
MALE	16	20437735	20471801
MALE	16	84119792	84247154
MALE	17	1109424	1136077
MALE	17	13395760	13404912
MALE	17	46330673	46350777
MALE	17	67649276	67730343
MALE	17	163278	198698
MALE	18	3465527	3500785
MALE	18	50592346	50772648
MALE	18	64691203	64952576
MALE	18	3465527	3500785
MALE	18	73254156	73309209
MALE	18	2358597	2818102
MALE	18	73060451	73185272
MALE	19	57994434	58041662
MALE	19	60141567	60186444
MALE	20	46091823	46220709
MALE	20	1627289	1744461
MALE	20	14733081	14760921
MALE	21	41235872	41337892
MALE	21	15613797	15791030
MALE	21	45125436	45161718
MALE	21	45732783	46137228
MALE	22	16111977	16140350
MALE	22	19785125	20355670
MALE	22	47766364	47835622
MALE	22	22150990	22220836
MALE	22	47109577	47132757
MALE	22	45951921	46032213
MALE	1	197483262	198935803
MALE	1	12058113	12103392
MALE	1	207789395	207809405
MALE	1	215139683	215159933
MALE	2	7751272	7917336
MALE	2	115460391	116344045
MALE	2	169074249	169110373
MALE	2	235057632	235066114
MALE	2	241516747	241787799
MALE	3	195346756	195382553
MALE	3	4922829	5097629
MALE	3	46225352	46256748
MALE	3	55904888	55918631
MALE	4	87454804	88291109
MALE	4	73365138	73474604
MALE	4	87134234	87154914
MALE	4	182058977	182204703
MALE	5	3696957	3745051
MALE	5	119014006	119427076
MALE	5	179605431	179734796
MALE	6	19371947	19785803
MALE	6	1770465	1779155
MALE	6	23512255	23554133
MALE	6	135400609	135450809
MALE	7	3030447	3052762
MALE	7	43162912	43248856
MALE	8	122315554	122574605
MALE	8	133633585	133718647
MALE	9	8523412	8559186
MALE	9	25552454	25588014
MALE	10	10304657	10513853
MALE	10	5855114	6044018
MALE	10	105917094	106029175
MALE	10	112147984	112181214
MALE	11	1398802	1442205
MALE	11	266012	335515
MALE	11	123960298	124057747
MALE	11	125991255	126171059
MALE	12	21861286	21884887
MALE	12	2045674	2156245
MALE	12	4283261	4541751
MALE	12	96632526	96681141
MALE	13	18439910	18662518
MALE	13	25976719	25988036
MALE	13	104138990	104276645
MALE	13	112180463	112376526
MALE	14	37747286	37752444
MALE	14	86565126	86582891
MALE	14	98187740	98214310
MALE	15	34359440	34375884
MALE	15	90079666	90166440
MALE	15	29149946	29236920
MALE	15	46979618	47044493
MALE	15	76453942	76733688
MALE	16	72367371	72373535
MALE	16	76525505	76531149
MALE	17	10857615	10994415
MALE	17	75218081	75342867
MALE	17	13585196	13593943
MALE	18	68862544	68876810
MALE	19	62248895	62300408
MALE	19	9789044	9973688
MALE	20	4001690	4021370
MALE	20	12655998	12691808
MALE	20	18709714	18877774
MALE	20	60440775	60513032
MALE	21	39938743	40040682
MALE	21	36909786	37082033
MALE	22	32237964	32262624
MALE	22	46722053	46760040
MALE	1	2380448	2417572
MALE	1	3444452	3497721
MALE	1	56572236	56814923
MALE	1	96496148	96659958
MALE	1	174161480	174187810
MALE	1	215170869	215301397
MALE	1	185694854	185749829
MALE	1	239828284	239896209
MALE	1	6124832	6486743
MALE	1	112361801	112412818
MALE	1	158045196	158158712
MALE	1	177170260	177214564
MALE	2	14922199	15034105
MALE	2	60137309	60210132
MALE	2	113989575	114148763
MALE	2	221155328	221172748
MALE	2	163045895	163506373
MALE	2	1059949	1142434
MALE	2	15805089	15811342
MALE	2	37968738	38000218
MALE	2	210509426	210956244
MALE	2	240941561	241008379
MALE	3	3517805	3589887
MALE	3	63638255	63687828
MALE	3	116849656	117090747
MALE	3	183705528	183915338
MALE	3	192059155	192168933
MALE	3	915698	1034654
MALE	3	19628391	19779893
MALE	3	188502086	188543362
MALE	4	15365003	15459783
MALE	4	140939092	141227184
MALE	4	3653067	3717640
MALE	4	91068469	91615328
MALE	4	92298592	92346157
MALE	4	189352225	189431655
MALE	5	5808783	5936115
MALE	5	13780212	13794163
MALE	5	144587859	144924352
MALE	5	165688621	165815121
MALE	5	6209845	6342200
MALE	5	96772318	97073409
MALE	5	31610841	31637967
MALE	5	72448358	72467213
MALE	5	116211611	116259312
MALE	5	176653372	177331142
MALE	5	178528476	178571646
MALE	6	2835189	2897335
MALE	6	39265759	39355757
MALE	6	42148269	42209654
MALE	6	104458054	104567964
MALE	6	161642213	161766644
MALE	6	106094953	106371435
MALE	6	124921072	124993333
MALE	6	34048641	34210039
MALE	6	113644555	113671395
MALE	6	135559307	136097927
MALE	7	7957962	8110234
MALE	7	77930532	78074052
MALE	7	151823054	151903280
MALE	7	6523660	6638021
MALE	7	146077700	146654470
MALE	7	4334226	4401413
MALE	7	105348128	105408748
MALE	7	152409893	152414895
MALE	8	30250348	30290796
MALE	8	112622028	113759975
MALE	8	116314799	116478234
MALE	8	1808063	1810888
MALE	8	118830681	118884464
MALE	9	10260636	10331449
MALE	9	113847462	113877158
MALE	9	121448118	121572891
MALE	9	135484387	135743067
MALE	9	12778784	12819872
MALE	9	86720755	86763797
MALE	9	118905262	118953429
MALE	10	10304657	10463564
MALE	10	77580508	77847540
MALE	10	128107755	128182039
MALE	10	131550488	131577998
MALE	10	26059210	26073064
MALE	10	63948640	63981236
MALE	11	24576248	24696380
MALE	11	132509446	132583894
MALE	11	15941840	16441877
MALE	11	13952802	14084069
MALE	11	90423679	90927173
MALE	11	104416241	105760553
MALE	11	131377847	131557300
MALE	11	131557300	131693632
MALE	12	24716156	24912378
MALE	12	74273627	74350612
MALE	12	76936289	77036872
MALE	12	124862044	125114288
MALE	12	10820218	10845525
MALE	12	55829839	55902280
MALE	12	57414960	57633290
MALE	12	124462875	124615556
MALE	13	20553335	20587630
MALE	13	73456506	73617675
MALE	13	35326595	35355087
MALE	13	31587584	31689053
MALE	13	105541796	105642218
MALE	13	110989254	111124385
MALE	14	25459347	25465672
MALE	14	33790885	33908046
MALE	14	79134282	79478406
MALE	14	38381058	39049504
MALE	14	50298875	50314526
MALE	14	96678369	96711544
MALE	14	23310053	23323536
MALE	14	91238248	91360497
MALE	14	103896344	104078860
MALE	15	98560309	98574115
MALE	15	57498983	57551998
MALE	15	98276957	98327948
MALE	15	36508542	36625556
MALE	15	37177545	37214957
MALE	15	77145921	77242405
MALE	15	96058392	96250655
MALE	16	6503145	6517414
MALE	16	85259562	85294780
MALE	16	16592834	16872811
MALE	16	86936870	87003009
MALE	17	4102939	4669572
MALE	17	37379390	37629407
MALE	17	67062265	67530506
MALE	17	77802222	78164349
MALE	17	3716156	3768818
MALE	17	74106726	74123392
MALE	17	76916744	76990592
MALE	18	12752045	12888367
MALE	18	68043724	68221520
MALE	18	6743738	6802509
MALE	18	56328922	56680933
MALE	18	6447227	6480913
MALE	18	73358286	73477482
MALE	19	56084930	56158328
MALE	19	58737486	58820583
MALE	19	55897865	56027755
MALE	20	10061825	10077600
MALE	20	45356946	45477389
MALE	20	61464386	61569830
MALE	20	1153886	1247968
MALE	20	4004123	4060032
MALE	20	44688742	44823556
MALE	21	40249642	40370930
MALE	22	16604155	16635988
MALE	22	47566921	47590619
MALE	22	46918081	46983283
MALE	22	49018089	49181906
MALE	1	15423112	15560401
MALE	1	80981927	80996099
MALE	1	100966793	100974942
MALE	1	206103599	206270460
MALE	1	13678626	13694984
MALE	1	85163728	85311535
MALE	1	159961510	160247126
MALE	1	218571331	218602079
MALE	1	244833058	244871447
MALE	2	179877943	180016028
MALE	2	123525431	123532039
MALE	2	191746869	192048047
MALE	2	3366133	3650740
MALE	2	129293852	129412959
MALE	2	230091715	230161858
MALE	2	236814680	236848202
MALE	3	9092788	9147945
MALE	3	77229729	77393054
MALE	3	198172424	198537370
MALE	3	59306635	59399831
MALE	3	137270219	137300179
MALE	3	183044024	183333978
MALE	4	183928541	184008727
MALE	4	190687299	191006132
MALE	4	149110477	149208245
MALE	4	168769874	169413235
MALE	5	10344867	10531798
MALE	5	172605925	172624933
MALE	5	143716811	144682989
MALE	5	24255300	24356537
MALE	5	28000063	28033256
MALE	5	82880484	82915096
MALE	5	169799915	169856275
MALE	5	180235068	180515210
MALE	6	42160729	42259213
MALE	6	143580992	143764205
MALE	6	41575838	41678328
MALE	6	128698975	128992093
MALE	6	152518341	152537536
MALE	7	155051563	155096563
MALE	7	156039962	156098672
MALE	7	5393654	5533197
MALE	7	36591826	36601985
MALE	7	103185721	103368862
MALE	7	158018848	158246052
MALE	8	137592228	137593333
MALE	8	9031922	9117439
MALE	8	101297706	101538966
MALE	8	4868194	5058678
MALE	8	78034399	78197552
MALE	8	112762351	112826167
MALE	9	93613574	94324033
MALE	9	100372540	100397228
MALE	9	1884807	1943712
MALE	9	9783342	9885998
MALE	9	78286964	83606299
MALE	9	112831134	112871465
MALE	9	132350713	132521981
MALE	10	26059210	26068819
MALE	10	1445543	1495491
MALE	10	4617791	4709796
MALE	11	5534919	5570851
MALE	11	76047695	76058005
MALE	11	1358466	1455660
MALE	11	91840725	92280435
MALE	11	133845667	133859858
MALE	11	112064758	112270960
MALE	12	2816231	2871141
MALE	12	65720715	65943748
MALE	12	98508885	98528960
MALE	12	127815637	127832777
MALE	12	26238269	26395604
MALE	12	24204836	24335953
MALE	12	79339626	79576484
MALE	12	129669296	129677849
MALE	13	22222262	25211986
MALE	13	111106758	111867657
MALE	13	30300831	46246230
MALE	13	112177246	112621373
MALE	14	64870777	65369906
MALE	14	40883002	41009477
MALE	14	87786360	87803887
MALE	15	95961248	96009224
MALE	15	63408494	64146540
MALE	15	60978997	61073595
MALE	15	69515583	69725411
MALE	15	85116084	85247567
MALE	16	835080	866831
MALE	16	81722696	81824420
MALE	16	78071656	78114521
MALE	16	86376070	86508403
MALE	17	5923017	6029397
MALE	17	58096080	58247217
MALE	17	5736477	5787005
MALE	17	863896	878773
MALE	17	67786460	67872323
MALE	18	71104943	71369662
MALE	18	10941685	11084849
MALE	18	74331973	74536154
MALE	18	5339100	5369249
MALE	18	38144541	38436886
MALE	18	63251191	63271192
MALE	18	70964476	71029953
MALE	19	460717	489531
MALE	19	44958551	44998406
MALE	19	40378915	40403559
MALE	19	13435131	13446804
MALE	19	52862569	52933984
MALE	20	8291544	8392124
MALE	20	58973492	59003766
MALE	20	61579614	61683372
MALE	20	824702	842125
MALE	20	41629964	41830910
MALE	20	52760232	52853993
MALE	21	42328194	43562311
MALE	21	36440232	36525523
MALE	21	45561122	45605451
MALE	22	44894380	45233062
MALE	22	31239251	31284443
MALE	22	16104093	16207684
MALE	22	43186137	43206741
MALE	1	5597631	5606094
MALE	1	29743041	29986263
MALE	1	61109117	61131983
MALE	1	88791785	89234242
MALE	1	240030124	240108924
MALE	1	2973947	3010106
MALE	1	21983005	22049546
MALE	1	165331649	165675498
MALE	1	238412357	238445281
MALE	1	243313803	243403395
MALE	2	34252242	34746336
MALE	2	53361108	53385960
MALE	2	78625722	78695700
MALE	2	147975458	148177961
MALE	2	168457913	168583401
MALE	2	236396363	236514979
MALE	2	23438070	23558894
MALE	2	68389757	68517038
MALE	2	158597962	158626819
MALE	3	2392939	2406546
MALE	3	167408221	168062695
MALE	3	197704191	197787935
MALE	3	11004421	11050014
MALE	3	33267546	33623719
MALE	3	182733412	182794261
MALE	4	90081192	90116545
MALE	4	141719845	141786334
MALE	4	182050483	182134546
MALE	4	188716682	189093367
MALE	4	5787393	5794413
MALE	4	40545882	40667966
MALE	4	85275575	85301318
MALE	4	110417709	110428814
MALE	4	179767775	179786647
MALE	5	16813970	16818821
MALE	5	18855703	19955058
MALE	5	144792886	145155140
MALE	5	172214847	172247401
MALE	5	179674140	179943245
MALE	5	11443193	11587426
MALE	5	34700437	34712322
MALE	5	139166957	139425284
MALE	5	180006854	180048423
MALE	6	3865618	3903480
MALE	6	157171734	157191622
MALE	6	12381526	12410555
MALE	6	164497868	164524859
MALE	6	164892309	164958951
MALE	7	35322790	35485507
MALE	7	109575001	109623968
MALE	7	15787551	15856355
MALE	7	40357706	40753457
MALE	7	155722428	155835215
MALE	8	1254336	1307131
MALE	8	13746002	13771899
MALE	8	2503143	2577400
MALE	8	73941196	73982262
MALE	8	142825904	142984416
MALE	8	143563731	143713032
MALE	9	8906449	8991207
MALE	9	81706992	81786321
MALE	9	100700858	100727182
MALE	9	135267303	135476750
MALE	9	12257967	12280333
MALE	9	94852528	95028789
MALE	9	109728676	109944558
MALE	9	132382480	132429398
MALE	9	135267303	135476750
MALE	10	1329022	1341088
MALE	10	14444448	14453431
MALE	10	79134084	79634090
MALE	10	131734225	132024685
MALE	10	3858226	3903483
MALE	10	115061347	115111806
MALE	11	12508420	12522040
MALE	11	68891901	68940977
MALE	11	88984673	89296129
MALE	11	125799298	125820234
MALE	11	133729909	133745734
MALE	12	118194885	118243108
MALE	12	129791290	129812325
MALE	12	4817242	4876640
MALE	12	67048281	67127543
MALE	13	20702021	21119261
MALE	13	82128002	82202173
MALE	14	104828437	105118950
MALE	15	31309577	31321311
MALE	15	54625289	54736608
MALE	15	99742361	99791016
MALE	15	29560167	30016600
MALE	15	96472780	96544108
MALE	16	552699	718821
MALE	16	12342175	12368918
MALE	16	77962791	78062240
MALE	16	86936870	86990051
MALE	16	16198600	16867138
MALE	16	49625560	49932234
MALE	17	900206	933971
MALE	17	33108536	33119920
MALE	17	76862915	77125528
MALE	17	78123568	78273738
MALE	17	29666043	29728676
MALE	17	76411261	76607004
MALE	17	78126368	78367437
MALE	18	6802509	6871677
MALE	18	72184576	72215071
MALE	18	74634753	74659595
MALE	18	72222310	72231935
MALE	19	681297	694589
MALE	20	600097	665428
MALE	20	48766488	48918919
MALE	20	735341	784526
MALE	20	1763620	1860310
MALE	20	40849869	41014161
MALE	21	42215115	42286800
MALE	21	35234217	35273761
MALE	21	42327683	42374420
MALE	22	20596577	20724743
MALE	1	57364038	57377990
MALE	1	67789984	67856878
MALE	1	240834574	240922405
MALE	2	2201458	2215288
MALE	2	64357399	64601060
MALE	2	65074688	65099627
MALE	2	193311353	193850016
MALE	2	236814905	236906379
MALE	3	393585	510673
MALE	3	3083083	3126759
MALE	3	48345584	49873004
MALE	3	135210556	135616926
MALE	3	180813872	180867694
MALE	4	30699608	30731527
MALE	4	108365385	108601049
MALE	4	188394753	188423949
MALE	5	9256989	9423945
MALE	5	14598898	14627119
MALE	5	96544548	97359198
MALE	5	134575625	134642914
MALE	6	656792	774223
MALE	6	41545237	41575838
MALE	6	97338499	97597001
MALE	6	134507593	134600782
MALE	6	155408895	155429218
MALE	7	4210284	4291256
MALE	7	77394950	77469650
MALE	7	107660052	108124035
MALE	7	151322751	151329306
MALE	8	1853294	1864038
MALE	9	2113639	2162726
MALE	9	6776734	6953799
MALE	9	70984201	71065405
MALE	9	133424183	133644127
MALE	10	3195745	3285673
MALE	10	57966260	58021195
MALE	11	3176940	3216385
MALE	11	75709727	75748782
MALE	11	130921001	130954575
MALE	11	132563927	132587692
MALE	12	5188487	5192812
MALE	13	28910185	28954562
MALE	13	65000270	65035343
MALE	13	111798962	111913111
MALE	14	32555633	32611575
MALE	14	54292225	55001060
MALE	14	90725304	90769171
MALE	14	104317731	104404584
MALE	15	53850670	53883108
MALE	16	7987082	8029529
MALE	16	23160007	23283422
MALE	16	83281757	83302251
MALE	17	2816668	2828041
MALE	17	12186550	12302785
MALE	17	68613568	68644271
MALE	18	481967	557127
MALE	18	8545347	8701942
MALE	18	65717567	66031485
MALE	18	70007018	70261521
MALE	19	7762561	7819974
MALE	19	39674399	39744314
MALE	20	60472738	60569397
MALE	21	45539973	45570589
MALE	22	25668819	25729494
MALE	1	10847297	10944607
MALE	1	83237984	83247431
MALE	1	166370169	166623665
MALE	1	214758625	214919802
MALE	1	242457187	242543378
MALE	2	133869080	133911000
MALE	2	237233481	237269550
MALE	3	56841416	56965544
MALE	3	190321285	190451842
MALE	4	8662076	10810172
MALE	4	25231738	25348267
MALE	4	61814940	61865504
MALE	4	115409270	115530933
MALE	4	170255614	171231641
MALE	4	178206691	178235672
MALE	4	190666329	191008343
MALE	5	57282203	57655985
MALE	5	86165421	86172516
MALE	5	133380121	133469625
MALE	6	654765	737837
MALE	6	50366157	50413879
MALE	6	90885603	91155151
MALE	7	41289604	41434471
MALE	7	103657390	103683161
MALE	7	143427360	143908526
MALE	8	1612511	1740904
MALE	8	66471541	66588486
MALE	8	70153310	70416984
MALE	8	137742134	138022616
MALE	9	17444799	17476683
MALE	9	93321320	93537501
MALE	9	136862132	136876365
MALE	10	4184279	4423008
MALE	10	77353230	77859965
MALE	10	127362741	127434640
MALE	11	46879744	47257005
MALE	11	113514465	113634177
MALE	11	122652908	122658569
MALE	12	23654059	24001906
MALE	12	118178316	118234912
MALE	13	21722774	21839279
MALE	13	46693565	46720977
MALE	14	30336643	30401060
MALE	14	37728519	38147149
MALE	14	83051456	83105528
MALE	15	36148921	36265550
MALE	17	877752	887820
MALE	17	5848244	5901573
MALE	17	73540864	73654604
MALE	17	76782863	77002046
MALE	18	3410806	3486490
MALE	18	53250934	53546809
MALE	19	5304576	5350090
MALE	19	61437381	61470853
MALE	20	8239657	8265018
MALE	20	11142225	11205091
MALE	20	59520173	59592324
MALE	21	43617357	43651954
MALE	22	37895842	37911223
MALE	1	169110501	169317213
MALE	1	197388327	197578903
MALE	1	243834328	243845607
MALE	2	26369117	26459658
MALE	2	31301979	31308049
MALE	2	143848173	143988769
MALE	3	192202037	192497622
MALE	3	197859537	197874971
MALE	4	16181920	16269463
MALE	4	38586757	38617025
MALE	4	185987834	186045264
MALE	4	186805267	186848657
MALE	5	1945759	1987997
MALE	5	8089385	8120973
MALE	5	172624933	172663014
MALE	5	175001194	175035826
MALE	6	11817083	11831622
MALE	6	112708614	112717417
MALE	6	156390877	156405340
MALE	7	20729640	20744436
MALE	7	31126834	31184335
MALE	7	132526758	133283523
MALE	7	142760095	142812106
MALE	8	73428781	73839615
MALE	8	127714557	127984030
MALE	9	97863349	97884573
MALE	9	132109861	132294010
MALE	11	5983237	6244858
MALE	12	127415912	127438802
MALE	13	30232698	30285497
MALE	13	106316852	106428056
MALE	13	106682364	106780849
MALE	14	35369853	35469074
MALE	14	58735315	59277318
MALE	14	81229067	81374466
MALE	14	102421282	103700464
MALE	15	36899121	36949019
MALE	15	56123510	56389096
MALE	15	96472780	96497162
MALE	15	98125285	98244354
MALE	16	6140329	6195417
MALE	16	71644995	71731312
MALE	17	75050112	75287320
MALE	18	48629590	48684273
MALE	18	71960066	71978741
MALE	19	3496850	3522446
MALE	19	51456252	51474446
MALE	20	55239687	55425101
MALE	22	44393343	44911445
MALE	1	3324752	3339373
MALE	1	21378518	21447632
MALE	1	52824581	53058601
MALE	1	81109081	81543185
MALE	1	203726512	203765978
MALE	1	231833682	231875734
MALE	1	233754666	233845760
MALE	1	60627186	60993942
MALE	1	242519534	242598302
MALE	2	3382368	3679211
MALE	2	5186122	5263183
MALE	2	150786055	151053230
MALE	2	239124342	239146800
MALE	2	240731960	240762343
MALE	2	3887025	4166573
MALE	2	226395585	227103753
MALE	2	240731960	240762343
MALE	3	60382904	60471342
MALE	3	157284887	157723130
MALE	3	8018370	8087456
MALE	3	124881758	125423382
MALE	3	197803252	197886518
MALE	4	8193572	8284241
MALE	4	85297361	85384405
MALE	4	85859615	86653228
MALE	4	5178447	5204046
MALE	4	26669873	26706794
MALE	4	102874385	103167753
MALE	4	116761236	117147274
MALE	5	11222945	11357423
MALE	5	176944469	177559776
MALE	5	1281215	1339516
MALE	5	5592894	5775063
MALE	5	71170863	71191363
MALE	5	173566551	173588011
MALE	5	179496747	179520355
MALE	6	103516381	103716324
MALE	6	157244944	157431601
MALE	6	168276300	168297071
MALE	6	2777054	2808202
MALE	6	13431874	13463464
MALE	6	122288075	122763209
MALE	6	150453770	150457870
MALE	7	1698392	1737798
MALE	7	128595724	128856214
MALE	7	157101494	157224887
MALE	7	12576204	12675523
MALE	7	153799935	153832786
MALE	8	35653680	35775439
MALE	8	118514572	118900001
MALE	8	122051212	122218433
MALE	8	94347521	94371918
MALE	8	131057070	131588384
MALE	9	24616089	24640087
MALE	9	123419609	123613326
MALE	9	110531147	110819068
MALE	10	7659611	7694507
MALE	10	10449371	10476082
MALE	10	64486450	64785433
MALE	10	88733671	88813322
MALE	10	126666676	126745877
MALE	10	133363887	133368031
MALE	10	4800561	4932736
MALE	10	130151665	130165937
MALE	10	132574460	132639756
MALE	11	15794713	15888323
MALE	11	128948417	129068241
MALE	11	30541189	30575392
MALE	11	78546718	78551269
MALE	12	95067356	95362453
MALE	12	104978603	105062194
MALE	12	6203099	6338564
MALE	12	29242788	29265166
MALE	12	128454566	128567240
MALE	13	91626702	91852580
MALE	13	20587258	20592932
MALE	13	28492141	28739357
MALE	13	93666905	93704538
MALE	13	111773792	111813664
MALE	14	21568242	21605911
MALE	14	27322915	27617701
MALE	14	60871093	60971079
MALE	14	104766491	105001451
MALE	14	53172763	53233786
MALE	15	74169070	75046541
MALE	15	69494429	69511341
MALE	15	98507671	98511595
MALE	16	13022861	13086517
MALE	16	85475004	85579028
MALE	16	10794324	10911651
MALE	16	49404333	49415194
MALE	16	75996513	76081453
MALE	17	955906	1031081
MALE	17	2555238	2593098
MALE	17	73732965	73754653
MALE	17	682800	750760
MALE	17	73799603	73865388
MALE	17	74912218	75050112
MALE	18	47378693	47405307
MALE	18	69626437	69633470
MALE	18	75452343	75486867
MALE	18	1771336	1960241
MALE	18	3487714	3537523
MALE	18	75640752	75662966
MALE	19	4826765	5254275
MALE	19	49159245	51526523
MALE	19	9969929	9990262
MALE	19	58089060	58143103
MALE	19	62125683	62248895
MALE	20	882313	970712
MALE	20	36016810	36389611
MALE	20	4301884	4338527
MALE	20	59186157	59193184
MALE	22	16644831	16866017
MALE	22	20768050	20774576
MALE	22	20854651	20889747
MALE	22	23769882	23803134
MALE	22	41197842	41311622
MALE	1	15006255	15055896
MALE	1	81123200	81158977
MALE	1	111794747	111897319
MALE	1	154412842	154607242
MALE	1	220413801	220673184
MALE	1	240907531	241063440
MALE	2	37879176	38169186
MALE	2	132771598	132994153
MALE	2	221245633	221363169
MALE	3	3531909	3543873
MALE	3	144973101	144989124
MALE	3	197771052	197886518
MALE	4	42839831	43378764
MALE	5	124652801	124751331
MALE	5	174361454	174382874
MALE	6	46142326	46259707
MALE	6	132860244	132935458
MALE	6	139678865	139756185
MALE	7	73481452	75031499
MALE	7	84935046	85199723
MALE	8	1828104	1839832
MALE	8	13586150	13592327
MALE	8	69240305	69561364
MALE	8	136114499	136206752
MALE	9	137956617	137977779
MALE	11	127709689	127789982
MALE	12	11853840	11895421
MALE	12	20754736	21309410
MALE	12	66776607	66934584
MALE	13	38215053	38294590
MALE	13	107150852	107329268
MALE	13	111144625	111558558
MALE	14	75746108	75876291
MALE	14	92071325	92134351
MALE	15	36899121	36904478
MALE	15	56468097	56507723
MALE	15	96952301	97003243
MALE	15	97858814	97903842
MALE	16	729762	751747
MALE	16	63155663	63745808
MALE	16	83990006	84016635
MALE	17	12988438	13049408
MALE	17	73063262	73081651
MALE	18	4196595	4265455
MALE	18	72336563	72413716
MALE	19	1121445	1309726
MALE	19	46223545	46308987
MALE	20	11040242	11096918
MALE	20	51684283	51737515
MALE	20	59179616	59361632
MALE	21	44091621	44238547
MALE	22	45833328	45949867
MALE	1	5700044	5824610
MALE	1	43751424	43808672
MALE	1	110588920	110836697
MALE	1	3590983	3624520
MALE	1	8221696	8321780
MALE	1	73333399	73939547
MALE	1	95130684	95200639
MALE	1	227954960	228280942
MALE	1	243438115	243456870
MALE	2	143302007	143863320
MALE	2	191672878	192049165
MALE	2	221708285	221753218
MALE	2	236396363	236502134
MALE	2	5457870	5597990
MALE	2	174071820	174125226
MALE	2	224072499	224335663
MALE	3	4622026	4688093
MALE	3	9883525	10201144
MALE	3	186888475	186955759
MALE	3	3825309	3841316
MALE	3	4168500	4241844
MALE	3	4225871	4329697
MALE	3	44859651	45141227
MALE	3	189904673	189978207
MALE	3	197001716	197070986
MALE	4	5021910	5112274
MALE	4	124564167	124611147
MALE	4	189180884	189352225
MALE	4	3783727	4234832
MALE	4	72293261	72365934
MALE	4	134315134	134346726
MALE	4	149389508	149428458
MALE	5	13452634	13478919
MALE	5	177607823	177639810
MALE	5	179480327	179520355
MALE	5	8666262	8890390
MALE	5	91227099	91352154
MALE	5	96493512	96731518
MALE	6	757922	776356
MALE	6	122388366	122478966
MALE	6	2931087	2944700
MALE	6	75615479	75903756
MALE	6	124164654	124199951
MALE	7	4300136	4334226
MALE	7	38122088	38308450
MALE	7	121675527	121755799
MALE	7	155721317	155835215
MALE	7	83792673	84182194
MALE	7	126133795	126433589
MALE	8	19517117	19573855
MALE	8	59458374	59733841
MALE	8	116399878	116521516
MALE	8	29166073	29347892
MALE	8	106789832	107369826
MALE	8	130437905	130464767
MALE	9	2186734	2217217
MALE	9	9139128	9163304
MALE	9	1707960	1873627
MALE	9	90095083	90342312
MALE	9	123997597	124022321
MALE	10	6427003	6429678
MALE	10	83598488	83784943
MALE	10	85448683	85467902
MALE	10	14477880	14525211
MALE	10	133724964	133792769
MALE	11	11429193	11456429
MALE	11	16167919	16755248
MALE	11	1588756	1805930
MALE	11	21286758	21311726
MALE	11	79731102	79796236
MALE	11	122411963	122437619
MALE	12	128222312	128262121
MALE	12	1515146	1568271
MALE	12	5489075	5511374
MALE	12	57555007	57746870
MALE	12	127416687	127440054
MALE	12	128250888	128288581
MALE	13	79836100	80039485
MALE	13	26464254	26791633
MALE	13	42193049	42233208
MALE	14	55661860	55873517
MALE	14	93369983	93386595
MALE	15	98508979	98517824
MALE	15	99473611	99515505
MALE	15	94892515	95070872
MALE	15	96472780	96502627
MALE	16	3772472	3902621
MALE	16	85488196	85528496
MALE	17	2600902	2654355
MALE	17	27649318	27787907
MALE	17	78033022	78138144
MALE	17	652759	693631
MALE	17	28526026	28559614
MALE	17	67298538	67530506
MALE	18	2381697	2398938
MALE	18	39924124	40219316
MALE	18	60193688	60255537
MALE	18	2264078	2299443
MALE	18	4435082	4528224
MALE	18	40153048	40406465
MALE	19	925967	1002214
MALE	19	3245279	3541334
MALE	19	44668809	44722544
MALE	19	63512900	63576777
MALE	19	13313275	13342892
MALE	19	58793543	58869085
MALE	19	62440197	62482800
MALE	20	60493125	60774187
MALE	20	236996	277842
MALE	20	57508680	57539142
MALE	20	60419414	60439509
MALE	21	38026050	38149472
MALE	21	31203459	31670285
MALE	22	24954817	25067544
MALE	22	47050966	47087150
MALE	22	34757430	34857913
MALE	22	44630591	44894380
MALE	1	42610028	42649010
MALE	1	245674265	245689563
MALE	1	7514160	7539180
MALE	1	113621001	114436893
MALE	1	224873490	224976963
MALE	2	23712954	23731432
MALE	2	121066855	121292288
MALE	2	10000460	10015678
MALE	2	62285637	62350936
MALE	2	155244579	155364794
MALE	2	219428593	219783037
MALE	3	74427046	74504266
MALE	3	189711384	189811608
MALE	3	42080679	42326807
MALE	3	114795826	114814925
MALE	3	197672005	197823272
MALE	4	25268706	25348267
MALE	4	183170595	183233787
MALE	4	186637222	186749427
MALE	5	159493147	159636836
MALE	5	166540887	166676280
MALE	5	16712864	16817334
MALE	5	23274971	23398686
MALE	5	74157402	74376083
MALE	6	36432203	36444065
MALE	6	132867675	132934199
MALE	6	152511829	152527972
MALE	7	148776072	148832400
MALE	7	21108647	21116986
MALE	7	29960237	30161583
MALE	7	122314434	123092680
MALE	7	134639439	134723587
MALE	7	154008088	154044339
MALE	8	79922054	79953351
MALE	8	32065460	32628694
MALE	8	135863028	135953370
MALE	9	2157664	2163296
MALE	9	9058314	9185240
MALE	9	109257563	109336507
MALE	9	136477178	136577004
MALE	10	83750191	83784943
MALE	10	12335345	12387647
MALE	10	19033309	20714659
MALE	10	128131945	128234945
MALE	10	131628534	131724188
MALE	11	126393478	126825767
MALE	12	3438153	3552060
[truncated: 30,923 more rows]
