# Supplementary material for: Fine-scale mapping of meiotic recombination in Asians
Source: BMC Genet. 2013 Mar 8;14:19. doi: 10.1186/1471-2156-14-19 (PMC3599818; doi:10.1186/1471-2156-14-19)
Supplement: Additional file 3 — Genetic Maps. Archive containing combined genetic maps for all chromosomes. The SNP list text files contain the rs numbers of all of the SNPs shared by the Mongolian and Korean cohorts, ordered by physical position. The map files give the genetic distance between each of these markers in order in centimorgans. All observed Asian recombination events are mixed to form this map. [file 1471-2156-14-19-S3.zip]

Archive with 47 entries (47 files):
- map1.txt
- map2.txt
- map3.txt
- map4.txt
- map5.txt
- map6.txt
- map7.txt
- map8.txt
- map9.txt
- map10.txt
- map11.txt
- map12.txt
- map13.txt
- map14.txt
- map15.txt
- map16.txt
- map17.txt
- map18.txt
- map19.txt
- map20.txt
- map21.txt
- map22.txt
- mapX.txt
- SNPlist.py
- SNPlist1.txt
- SNPlist2.txt
- SNPlist3.txt
- SNPlist4.txt
- SNPlist5.txt
- SNPlist6.txt
- SNPlist7.txt
- SNPlist8.txt
- SNPlist9.txt
- SNPlist10.txt
- SNPlist11.txt
- SNPlist12.txt
- SNPlist13.txt
- SNPlist14.txt
- SNPlist15.txt
- SNPlist16.txt
- SNPlist17.txt
- SNPlist18.txt
- SNPlist19.txt
- SNPlist20.txt
- SNPlist21.txt
- SNPlist22.txt
- SNPlistX.txt
