# Supplementary material for: Fine-scale mapping of meiotic recombination in Asians
Source: BMC Genet. 2013 Mar 8;14:19. doi: 10.1186/1471-2156-14-19 (PMC3599818; doi:10.1186/1471-2156-14-19)
Supplement: Additional file 3 — Genetic Maps. Archive containing combined genetic maps for all chromosomes. The SNP list text files contain the rs numbers of all of the SNPs shared by the Mongolian and Korean cohorts, ordered by physical position. The map files give the genetic distance between each of these markers in order in centimorgans. All observed Asian recombination events are mixed to form this map. [file 1471-2156-14-19-S3.zip › map1.txt]

0.0
0.0
0.0
0.0
0.946118084685
0.0163399559043
0.031049032548
0.026901090128
0.0
0.0
0.0
0.0
0.0
0.0
0.0
0.192232611716
0.0836827109925
0.00935771770298
0.00786061919758
0.00411741669593
0.245811833719
0.0431290984337
0.0188333163175
0.197851843933
0.0797602737055
0.23955407252
0.0866875122602
0.0916950565138
0.168955391305
0.0333367826784
0.0400817088956
0.0238872586811
0.0170393479177
0.0524462437344
0.0303537045143
0.32018927333
0.426792068204
0.010040314578
0.0405662596825
0.0604649028233
0.14508517679
0.181137520429
0.130741936274
0.562743805571
0.0942428234939
0.000428568230301
0.028921159437
0.00544105747612
0.0
0.710257595689
0.0172674774216
0.003342715312
0.0869085608351
0.0650561337322
0.0574346625347
0.0135095902751
0.0399346485905
0.0676917722976
0.121007039386
0.00779240872239
0.0391247075616
0.0513367928484
0.0458665070389
0.0
0.0
0.0
0.0
0.013359979266
0.0060049245681
0.0563937998996
0.12714543295
0.00117749596963
0.0
0.0
0.0
0.0
0.0
0.0
0.0
0.0
0.0
0.0
0.0
0.0
0.0
0.0
0.0
0.0
0.0382683922831
0.0506393951459
0.00466972560675
0.012525778424
0.00846760183898
0.0529131030471
0.11820798309
0.0204304695439
0.0
0.0
0.0294514554661
0.000388971569603
0.00564008775925
0.00336407843981
0.0384661344102
0.00651440260495
0.14701439368
0.0237564382588
0.03253670719
0.0283430042624
0.0446764622733
0.0319244366753
0.0691394621292
0.0227552147284
0.0460615338661
0.00144583597824
0.000287351513011
0.107945205749
0.00014801760629
0.000407081310098
0.00119756111329
2.55248138846e-05
0.00211735375161
0.00838636190559
0.0296319736263
0.06079939217
0.0149922234819
0.0543403460966
0.00253697107775
0.0544715553081
0.0247350995397
0.0022314266853
0.0079540855253
0.0126131161943
0.00251164337711
0.0238008110498
0.000937209628617
0.0323513783937
0.0183167622396
0.0216950304198
0.137926582882
0.00253428910163
0.0212940724444
0.00324441435867
0.00194106999608
0.000132886917647
0.0270332724792
0.000423877916536
0.000253769015821
0.00586457406891
0.0250068046074
0.0728773619559
0.0146082524002
0.0155546429827
0.00108914223469
0.0385006492863
0.0158033957435
0.00487273692649
0.109609596247
0.273781425964
0.000989044079746
0.172143294949
0.0746089720877
0.0794315918012
0.0322676457043
0.0655318695777
0.0017161635339
0.0112350536435
0.000317538732967
0.0145473947015
0.123900300257
0.0220087021487
0.0571136523486
0.00948224405408
0.0598692509386
0.0166944102885
0.00294012711831
0.053033096509
0.00747944936941
0.0569774448177
0.0167610272477
0.0321430051957
0.00684574916575
0.0171755797501
0.0765932925917
0.0133415726764
0.0317754689419
0.225383479001
0.0585472715505
0.00204172287851
0.0006878802101
0.0143925208084
0.0157178701367
0.00581609909652
0.00177399607005
0.0402334906022
0.168011821539
0.0169964992407
0.0806144957693
0.0998901037406
0.591256017137
0.00152385852841
0.185347776195
0.217853824713
0.10078606048
0.0556012285231
0.00378651780815
0.00444018351643
0.0130366015741
0.00698774258538
0.000423016654905
2.02816204406e-05
0.00388272307507
0.00132675600382
0.00311225856348
0.0356294715213
0.0705733067159
0.00118043859922
0.00726540762713
0.00447608119689
0.000486034546988
0.00120953306663
0.000849051408089
0.00127110227154
0.00387185792126
0.000545672168998
0.0054177278602
0.000503539517011
0.0
0.0
0.0
0.0
0.0
0.102040816327
0.0
0.0
0.0
0.0
0.0
0.00173309489285
0.00832267358523
0.00688021773217
0.000470673920789
0.0380261653853
0.0401020073699
0.0149315744065
0.00110470107799
0.0643133800686
0.374861351339
0.000336354763811
0.0150812089448
8.60442419051e-05
0.082133474461
0.00967261123356
0.00140928695578
0.000516640886768
0.0767129808522
0.0859838195093
0.0048607215377
0.0174446871823
0.011892506764
0.010405621864
0.0628200308415
0.177353016276
0.0061937325727
0.000865390959383
0.00285036735055
0.000475249517294
0.00451449382989
9.48992696974e-05
0.0202805280114
0.0549173611481
0.0275503483999
0.0820160711509
0.199557559193
0.0382319743637
0.0127305864258
0.193907618923
0.0633926982331
0.0414937206766
0.0757773410519
0.00647072303508
0.00411167551124
0.00771820561949
0.0180169190424
0.00299202462013
0.000938022533412
0.0246178345159
0.0345501285383
0.182869638459
0.0185902110174
0.053495269927
0.0258322204489
0.115510760366
0.00979700885642
0.06334554605
0.0517231790603
0.0830721064733
0.0118071330405
0.00360812356723
0.0210372165846
0.0164169228101
0.0214933748287
0.0242501131208
0.00534721723858
0.0200429599662
0.02880688317
0.071136678577
0.00283819670043
0.0334116291696
0.0465505589553
0.00389165941747
0.00477839040712
0.0162077329034
0.00185424467538
0.00101260170216
0.0104068777905
0.00596476883924
0.0275844727139
0.00675474846031
0.000226379415788
0.0305156634482
0.00195103612671
0.000300396785382
0.000429633597562
0.0153341394865
0.0766700356751
0.0533890125858
0.186122780663
0.0184620324957
0.0104372254578
0.0194921787499
0.0851179884214
0.0138322381609
0.0388582638256
0.0295844309478
0.0433995492129
0.0327667940282
0.0481406030967
0.00111950958127
0.0121711623679
0.014005065721
0.0141460391132
0.000563893568562
0.0287303773183
0.206428588776
0.0558767125212
0.103907900453
0.313199039407
0.151367887375
0.000765594622531
0.052436500129
0.0525250318668
0.120498824433
0.00562072638736
0.112547594902
0.449026303147
0.00538962081465
0.0217865949
0.00512360694659
0.00158105333762
0.0732426350246
0.0648681113695
0.0525513568545
0.0257836000386
0.00958103725753
0.0569392415062
0.00232728374565
0.000350431646506
0.0154975218178
0.026009109432
0.00284824018106
0.00221545043481
0.00036192096116
0.0206488643445
0.00674975729333
0.00134519295298
0.0
0.0002250859326
0.101815730394
0.0254128373114
0.000200688020284
0.00269451234267
0.0207282249903
0.0621880707599
0.23672734428
0.0656235196147
0.0949137267235
0.0418837433902
0.0260839932781
0.0529324719661
0.518343511782
0.0155982564055
0.0619022827039
0.343583805763
0.00243378856422
0.11299146738
0.0669149130802
0.00381743520396
0.0417057731823
0.0324746717619
0.0411496508718
0.0203622783142
0.199262593458
0.0114419647084
0.076047781856
0.120990974458
0.154010932681
0.351266696884
0.0415310336067
0.220836254832
0.0482512510006
0.0840217208445
0.0843371772415
0.0386766824086
0.0278758163121
0.00138718722228
0.021147584028
0.0195974094888
0.00601765171693
0.0101953053645
0.0285971927917
0.0370058886318
0.0576043519839
0.0123941387978
0.00708710130082
0.0286940220488
0.0386676471365
0.129473540138
0.00183720250328
0.0505938939587
0.0854121332267
0.0649260854873
0.0683480788418
0.0244745080095
0.0618130466615
0.216973265279
0.278542242261
0.0118652999766
0.0369585989104
6.22494247163e-05
0.00885448922307
0.00370803911185
0.0192042347311
0.121308513196
0.168665623336
0.00868455604679
0.00241891719827
0.0167015195481
0.00221203004577
0.023701509409
0.47767903244
0.00641846594066
0.00100170632283
0.0377567913005
0.149169574574
0.0894103129613
0.0665484094061
0.0510216483283
0.0507814229375
0.00338965680962
0.0194753036457
0.0116658997086
0.00346323468947
0.0931787038938
0.138012935295
0.152614056162
0.0273126828681
0.127275205907
0.0481546827868
0.0939705013411
0.0224152779446
0.00730096536045
0.0185473345603
0.0132114520585
0.130310855079
0.0484010507862
0.0179714000954
0.00685271712136
0.00111132486227
0.0174701686042
0.0117343530043
0.000343367421765
0.0184437357976
0.00240440335047
0.000984375368933
0.00124377158102
0.0352974457345
0.0118130940201
0.0227190434941
0.0360432028027
0.0840044080759
0.0477375664696
0.0158835132544
0.0
0.0
0.0
0.0
0.0
0.0
0.0
0.0
0.0
0.0
0.0
0.0
0.0
0.0
0.0
0.17201828027
0.0242474732969
0.039702722814
0.000326106408786
0.169301858623
0.00201714815988
0.0836009536287
0.0145523816032
0.000446995027179
0.0171996842516
0.00416280709678
0.132424371718
0.00958756042454
0.00747098667806
0.0242751497715
0.00619151379597
0.0498966608066
0.175738711237
0.173601724674
0.0552722487504
0.164449437961
0.0783702655914
0.378902589074
0.0735141092488
0.0550471733256
0.0336157861153
0.0992827476318
0.0433061633208
0.519640561455
0.00791233142801
0.00655701023455
0.00953457893486
0.00358549043646
0.0548209650652
0.136485936332
0.220868951628
0.0132950529776
0.0
0.0
0.0
0.0
0.0
0.0
0.0
0.0
0.0
0.0
0.0
0.00262749279667
0.00667267504401
0.0171664594809
0.0117809035653
0.00295702252375
0.0077448823973
0.00237190955628
0.171326837574
0.135900343686
0.0315597665295
0.082659286904
0.0357803636855
0.0686061317123
0.0141136304193
0.0888242547946
0.00064671699741
0.00749430873469
0.0468973406162
0.00577978470023
0.0930527455884
0.0361306297912
0.0572734531859
0.0751136293588
0.0237876311216
0.0341906781453
0.038755333342
0.0229498261844
0.0910249803402
0.0383849777107
0.0177349010984
0.00157619320128
0.00998141407996
0.00740542565705
0.00774101605375
0.00194788338952
0.0229248399534
0.128620866358
0.126217230544
0.180896462355
0.0343100195293
0.291741335794
0.00151186348809
0.0105116347928
0.0248706383675
0.0467120690913
0.00948517048033
0.0221878904817
0.00622230336038
0.00152897637988
0.0120190153573
0.00353674304366
0.0349260764301
0.170342025748
0.102887740627
0.0437984347827
0.0541237976822
0.424960875144
0.138079564446
0.210830004162
0.0445897337225
0.0171678179758
0.00897329904187
0.167338004597
0.0121795579046
0.0414980802134
0.00284098451798
0.00663848318452
0.0192426763046
0.00257371721938
0.0513891189919
0.0302126775345
0.0624578672449
0.0984529533171
0.00290924981168
0.0372541734258
0.0647445106636
0.091088360537
0.0589498635438
0.0247250238831
0.000376167201934
0.139699390478
0.0337016225767
0.0370546139888
0.0697474971406
0.182129578438
0.197086192098
0.0128043777867
0.0392807700703
0.0311918091874
0.0524107173106
0.0495618630536
0.0420392632339
0.114253749532
0.0393979485962
0.0698255490414
0.153210409897
0.0
0.0
0.0
0.0
0.0
0.0
0.0
0.0
0.0
0.0234210788364
0.0715617910094
0.00705794648072
0.0
0.0
0.0
0.0
0.0
0.0
0.012708721245
0.029911938072
0.0330732400323
0.0829566370259
0.0719582090716
0.00427026661622
0.00498281404219
0.0276644101882
0.000831614993667
0.00233249783084
0.00683366705744
0.00535278209691
0.0248750004049
0.130406103234
0.00273901539662
0.213394121949
0.0127080859264
0.0361928991932
0.00057898495907
0.0105147049501
0.0246777666085
0.0233447739607
0.323527502719
0.00564914585685
0.00221820898852
0.0746864422801
0.33486214376
0.0114187051673
0.13618133506
0.0116696347376
0.00150583872769
0.000236943392626
0.0532215190628
0.00434564264773
0.08784046113
0.0100974346662
0.000495357421396
0.0658776535373
0.0190633631028
0.0311821501783
0.00107410600117
0.00130162995202
0.00377304689507
0.00123314215595
0.00804732475726
0.00371443820887
0.00146803393724
0.00591461502886
0.00192281211014
0.0025625000896
0.0281237820658
0.00033483667675
0.0227439062073
0.0249373314081
0.0537598292404
0.0663475490602
0.044740681949
0.011036160363
0.254735766091
0.104671283288
0.00656466498988
0.128440590947
0.127063452041
0.00414914303727
0.0181296208394
0.168671431566
0.0103713457013
0.0436277896557
0.0725560341748
0.00931834654645
0.0531238936613
0.0142742625995
0.0773436244474
0.0477017674333
0.240674090274
4.88933187393e-05
0.00191134900878
0.00641333187211
0.000418678709981
0.00148578725878
0.00635660612853
0.00518008097809
0.00721508736095
0.0186649057556
0.0231040872365
0.0297639448804
0.0751064175691
0.0038433471376
0.00167803768683
0.00338622098679
0.000191663871301
0.00617451809726
0.000790032809618
0.001456801464
0.0168091378331
0.00878744927517
0.0118952289419
0.000196556355646
0.0412192479567
0.00490724596384
0.0398329045133
0.00707376300422
0.00215710617959
0.0327320303167
0.109225465849
0.12815475279
0.105062806574
0.0457999972117
0.0457828804503
0.000369671058696
0.00187769426639
0.00803332631055
0.00500299379137
0.0047993221185
0.0126348112745
0.00131017808491
0.00941217741826
0.0558483252802
0.0143120380109
0.00771538940666
0.00227296754004
0.00910961312781
0.00468694498088
0.00244666185493
0.00138073921589
0.000499907894166
0.00223006551443
0.00844037454196
0.0253546451803
0.0310144949985
0.0312085671557
0.00371295322399
0.00654552457163
0.124281279815
0.45587655619
0.00712392042872
0.103479738569
0.126966080563
0.0101214273815
0.0210335912772
0.00171481291115
0.0423251717357
0.0907480371007
0.116626210492
0.0338728786295
0.00713524653839
0.000126242336333
0.000859212992135
0.0218697632833
0.0226593517142
0.00388367332865
0.000131249628768
2.42575500426e-05
0.000245589949846
0.000263300883974
0.000357174680042
8.60245371907e-05
1.82871031302e-06
3.29000850836e-06
8.47469450542e-05
0.000145620452734
0.000195329642202
7.01339631009e-05
0.0445048083463
0.000788592817614
0.00375338584811
0.00540297983888
0.00163511231966
0.00037125738659
0.000695207487889
0.0121842731959
0.0454505761839
0.0118315045276
0.0114176352972
0.101441059877
0.0654357266446
0.00316099622347
0.000839311365543
0.000371490073272
0.024802726892
0.00545962307684
0.00189946717465
0.0203627609571
0.00569534895964
0.28365085899
0.024753150862
0.00112436126485
0.0022397945287
0.000573109817973
0.00294092679035
0.0601596758227
0.0192502965976
0.0107449541936
0.0195049445042
0.000864282819938
0.0112764286979
0.0267893714149
0.00649315816
0.020605249548
0.0165792877286
0.000928806881151
0.0165936600484
0.159100539267
0.0315819503155
0.0492644645046
0.03035290367
0.0125425628817
0.0241372915702
0.0464047888449
0.0824574574998
0.110849233068
0.000166345836282
6.87979190366e-05
0.000253489310377
0.0457983051129
0.0285087063765
0.189862334461
0.000422048661734
0.00964758474913
0.015361541151
0.0209795837743
0.00815140602741
0.0607127304069
0.00955523328346
0.0317304718679
0.000125010437555
0.00222012666445
5.57395620755e-05
0.000772888749137
0.00321099691528
0.00217732664358
0.00053052118904
0.00650211945104
0.000677832888811
0.0406276299777
0.0222210061546
0.0144227152519
0.197769599893
0.0227306730856
0.019540641781
0.0258928530708
0.015288257203
0.139180721128
0.0218156350433
0.0470728378902
0.0297312510126
0.00580914957203
0.0157296861806
0.0313959302173
0.00232490185301
0.00787108281713
0.0493655433256
0.0107129032293
0.022965998719
0.0319889100852
0.00275207229293
0.0100250478859
0.00290056179325
0.00481160536969
0.000256269952085
5.05692678341e-05
0.000185426215575
0.000643630877706
0.00162953119386
5.68486749364e-05
0.00020900739331
0.0012340705011
0.000383055444271
0.0126990048319
0.493633379449
0.0097302619824
0.0974161941577
0.0321388102718
0.362620373382
0.00288459427454
0.00718024080384
0.0123557700817
0.0773157508707
0.105524983945
0.248011583167
0.0300805005246
0.097414546509
0.0361594542912
0.049208733939
0.00229109489999
0.020279073394
0.0391216250429
0.00787640329082
0.0814762978089
0.00380325315586
0.0727656322867
0.000458662322333
0.00419306607912
0.0671047618253
0.0765132089552
7.05180757694e-05
3.13970355113e-05
0.000350427657518
3.84112668489e-05
4.65026837134e-05
4.26532067531e-05
0.000745863299452
0.000184173674265
0.0883815005702
0.000450881458714
0.00528444219696
0.00199028971575
0.0771165715669
0.381230031472
0.0358595780588
0.0734808347475
0.00929146031701
0.0114970068209
0.00608716369165
0.0213485133843
0.00188938522534
0.0348623467074
0.000547679768463
0.00330587426506
0.0148971236797
0.00892697821093
0.0451333607143
0.0961915532726
0.0473768862593
0.00461612703247
0.139331185073
0.0939385736214
0.0339132890742
0.13209994438
0.0572840917147
0.0316666491964
0.0114689744463
0.00696297478509
0.0206675358935
0.100331343757
0.00524352223674
0.0408954607843
0.000116837053424
0.000161293919664
0.000121413004344
0.000405063509473
0.000222952353232
0.000432360559761
0.000415968969147
0.000391268854509
8.2600924276e-05
0.000394024445391
0.000100888027406
0.00152832589222
0.00365667147389
0.00103711740584
9.53488517145e-05
0.00186764563296
0.0136879235939
0.0147900306284
0.00114633211671
0.00300393115779
4.87843150625e-05
0.482187912589
0.0053882169963
0.0378007126462
0.0204296523719
0.0259472181269
0.018532702153
0.0429379026191
0.00970919721097
0.00432939285126
0.00932915576919
0.00794768469762
0.00877244594918
0.004430012758
0.00268055183186
0.00113224847122
0.00243415833462
0.000309873362399
0.000421044930377
0.00222406837188
0.00023434212888
0.000724077430928
0.000202803138687
0.00142939643074
0.0164416563092
0.00989231606997
0.00246181689345
0.0088442433408
0.0124269891733
0.122185147437
0.0263561510404
0.00182946948402
0.00899691591772
0.000175614641978
0.000429830426315
0.000304451041155
0.000748468585377
0.00315819250264
0.00751994198591
0.0262547702076
0.0226542483518
0.0421818683725
0.00169782153816
0.000118724215665
7.9569774305e-05
0.0050026165514
0.00565565676079
0.165364254126
0.0796804304454
0.0982738126164
0.0142890199828
0.00385529746816
0.000118396851229
0.0790520976053
0.292465287
0.0312486853083
0.376011232749
0.0104059395909
0.00463179326863
0.0177181687789
0.0074642830074
0.0191587812475
0.00013061033207
0.0272546724279
0.0162249222958
0.00113845423774
0.0496221791469
0.00119919022172
0.00104971608643
0.0611424979969
0.00272098156383
0.0403707309567
0.00908487407364
0.0103476050389
0.00211134048491
8.6174842148e-06
0.0021542177288
0.0130259225302
0.00152149689288
0.0084498222949
0.0572871633353
0.00106228557272
0.00206365154271
0.0213996216885
0.0164663442923
0.0488263632706
0.0198067359817
0.10293090243
0.0825632558911
0.0755916312375
0.000211931749993
0.00773797319744
0.0142012102109
0.00218227091272
0.0245258738507
0.00119165882336
0.0298042644671
0.0224139748518
0.000268383746745
0.0085834658376
0.0210193653699
0.00172659098683
0.00690849160103
0.000497870968476
0.0847522214922
0.101076150856
0.113086018198
0.0229864774671
0.165519151183
0.0120145548604
0.107163934901
0.155969014494
0.0663013959379
0.231730849508
0.00211390308788
0.00235393682813
0.00248867695741
0.0445786791747
0.0357774866721
0.0299566895156
0.00831712418591
0.0184590215766
0.0119845067245
0.000566640100426
0.00703970906498
0.0510550117738
0.0204808212212
0.00320692334098
0.0265097059438
0.0274323819404
0.0237715713547
0.0160688898599
0.0685493329794
0.0725424364851
0.0245886450495
0.0143190812098
0.000199957322086
0.05970614842
0.0248424883478
0.0328450719982
0.150692494483
0.00671167316881
0.0620233916449
0.00618199769041
0.0200487806316
0.0105722672425
0.0796964709516
0.0343864970316
0.00361510103666
0.00781206369683
0.00184891962239
0.00225563764055
0.0029098749972
0.0245592342294
0.00914686396597
0.0495005452901
0.00354999212313
0.0
0.0
0.0
0.0
0.0
0.0
0.0
0.0
0.0
0.0
0.0
0.0
0.0
0.0
0.00649638675544
0.0505843961577
0.0349898314992
0.0255804053916
0.024818782939
0.00371850962155
0.00898639156128
0.00117594543865
0.00103103726846
0.0023084531764
0.0218383910007
0.00392051313203
0.00466034405369
0.0172696387902
0.000167028993758
0.00111599017953
0.00165172503225
0.00122364015642
0.00197336736575
0.021594453551
0.000663913331677
0.0305693023414
0.000723846708912
0.0204150000809
0.0340289576088
0.0156293011069
0.0287683617678
0.021185223437
0.0300962179294
0.0042544081041
0.00292108840704
0.000828316878238
0.000381689158765
0.000154950222911
0.000137245723176
0.00013382616248
0.00128847943956
5.13375338099e-05
0.000316441734509
0.000379295466277
0.000544085199321
0.000228305315269
5.95665411632e-06
0.000196536493316
9.8604687307e-05
5.9356955185e-05
0.000217506121973
0.000392091241786
0.181049403759
0.00509731046369
0.0208499942569
0.00352055258261
0.00424011919196
0.10551035942
0.0631545994933
0.0335210181249
0.0102084329935
0.00431208560043
0.158550922319
0.0293837527024
0.030916447052
0.101436868123
0.00156612001467
0.00719669435313
0.0520175576301
0.00823075482433
0.0051041334369
0.0248626230755
0.00872337603649
0.0168402070681
0.0207083620046
0.0278381268728
0.00245765169411
0.0328163736105
0.0383715119694
0.0465389946947
0.0705070346851
0.0208999138764
0.118069001135
0.0160553789726
0.121851925062
0.11094549713
0.0583431742284
0.00867402254629
0.000978015440002
0.0305401745952
0.00173557274716
0.00515033470102
0.00205957448429
0.0550857827982
0.0259468464633
0.0225907608388
0.305546379001
0.014461798515
0.0148464430549
0.002930824157
0.0196586606377
0.00393318934632
0.00771440424846
0.0193258187757
0.003318163143
0.000618610543219
0.00305760225517
0.0069837408031
0.0344082173781
0.0395627143973
0.0294965560164
0.0021678807507
0.00864711904616
0.00517076034249
0.00448120465547
0.0102217557499
0.00394538347045
0.000110275317039
0.000145728439872
0.115122248065
0.00160158522852
0.00963632549422
0.0257175372045
0.022152934713
0.00129266418514
0.124720593451
0.0139109873026
0.00229412343166
0.0511420213144
0.154939290373
0.0346857133885
0.234285587112
0.00384967058132
0.133240639823
0.00312867742039
0.00081806922699
0.000176647887072
0.00269469104465
0.00104391466473
1.22332026204e-05
0.000115559089857
0.000507826825098
0.000152346944445
0.0534573366622
0.049846444151
0.0281309151749
0.0189706848191
0.0125731139647
0.0740722501219
0.0961550096528
0.0246749855362
0.0053967677895
0.0102387497389
0.00446077015031
0.000110113548878
0.0632441056445
0.138893076702
0.011444547603
0.0245892448969
0.000742309708947
0.000752402630778
0.000112051282433
0.000234681141342
0.000393801022134
0.00545068564256
0.00655607605892
0.20093360364
0.0782110167811
0.0387534169773
0.165239337012
0.00637667983682
0.0569997138326
0.0454518299261
0.312732250757
7.27977726983e-05
0.00357462166629
0.00152409130033
0.000418138930868
0.000196348969019
5.94341710717e-05
0.000369136061757
0.000322243956852
6.76190550612e-06
9.79759293725e-05
0.000200143578308
0.000312238984105
0.000211141326742
9.72809863923e-05
0.0838232870805
0.00905236282207
0.12865195876
0.0215710373647
0.0837003606982
0.0835602374953
0.0754465429612
0.0940048930614
0.0402547720183
0.00703171304699
0.36765142911
0.00476199709171
0.00329998693918
0.011418643773
0.0136892599968
0.0232485866667
0.0145868121852
0.00668905218295
0.00750746203758
0.000516461885844
0.00469075947258
0.00730595504215
3.36335526237e-05
0.0207439346799
0.00760496749562
0.0429282041128
0.172247041985
0.106102897329
0.0293096804358
0.0465906586887
0.0706900096624
0.107381634677
0.10481403403
0.111269111259
0.0322574247897
0.143719986967
0.0715655711069
0.0608211552343
0.00364773196775
0.000990168530119
0.0253580938133
0.0223924779441
0.00341791507434
0.0250035890309
0.0389735223176
0.0699675130492
0.0296101699717
0.0524187686084
0.00224630399818
0.0755753469895
0.227515080579
0.0377970386596
0.296415026387
0.00798202268339
0.0155403991806
0.058683250949
0.132397895591
0.0838858277398
0.103390677196
0.0091285847964
0.000932437547775
0.0431118124088
0.0318443973129
0.0639655686314
0.0135896986681
0.0353140872896
0.0029714939598
0.0713323879313
0.386363419562
0.175925750452
0.0739161730155
0.0565110527791
0.0345148947098
0.271865742289
0.0909116729147
0.0663362301726
0.00584282855446
0.00907255556451
0.0410981644749
0.0409419284038
0.0254030826987
0.0082864632181
0.117624830562
0.0145272715333
0.000208560752543
0.0146028521061
0.000305443986076
1.95245884924e-06
0.102668493239
0.000267575109073
0.000118217522527
3.03348126294e-05
5.6852954288e-05
0.00123128452921
0.000221366916308
1.19353699146e-05
3.98433975336e-05
0.0705097656797
0.0427445275379
0.0262788251677
0.0839350098373
0.0392955915701
0.0222318318836
0.00541724313385
0.000293665746886
0.0143342238154
0.00154857876553
0.0
0.0
0.0
0.0
0.0
0.0
0.0
0.0
0.0
0.102040816327
0.0
0.0383802251388
0.0165688161623
0.0571927021237
0.00248314716067
0.00952430838174
0.0435559128599
0.033622222088
0.00972624443983
0.00426359799752
0.01194682921
0.122263045666
0.140142897471
0.00557682045605
0.153947093681
0.00013893674471
0.023184954395
0.00361475883376
0.0121974436745
0.0100706274936
0.00766564159911
0.00821948870873
0.0
0.0
0.0
0.0
0.0
0.0
0.0
0.000272911844007
0.00557822587673
0.00181959525922
0.00352491005601
0.00171629274707
0.00180905642695
0.00285821913539
0.00503865962037
0.00339833428926
0.00145402951483
0.0193825592382
0.000876808889013
0.0409447446747
0.149103342261
0.0309896512717
0.000159834419804
0.00100908451074
0.00328438974979
0.0027241908661
5.21537636047e-05
0.0255514520944
0.00884979311078
0.00214608845162
0.0136087591718
0.00845721279071
0.00445564392349
0.000636224021686
0.000894657596563
0.0132475748985
0.0404472684172
0.015369090251
0.00570177357082
0.0198041057184
0.000648362212067
0.000751882229119
0.0124824582289
0.0405623663423
4.11652884229e-05
0.000805492425467
0.000144752123291
0.000970602655032
0.00272214825444
0.00307916357403
0.00026749952877
0.0466272187405
0.309643349029
0.0245792092127
0.0144039007435
0.301463689928
0.0301298969707
0.0
0.0
0.0
0.00657718369628
0.0954636326302
0.0211935758903
0.0141329809566
0.0327257146641
0.0141964714371
0.0166698791555
0.00771409337928
0.000806782605629
0.051695763227
0.00579259933766
0.00903968391118
0.0299477420358
0.00016634605286
0.0
0.0208122264181
0.0105659213812
0.00795740000451
0.00522161509585
0.0136332011186
0.104034508123
0.0915992607299
0.0371560309259
0.0039751214953
0.010647663602
0.0164337454024
0.101587519511
0.0534139210681
0.0444837750791
0.0442121150668
0.0667956184716
0.0335938933526
0.0214173657182
0.00893014212146
0.0178146696002
0.0
0.0
0.0
0.0
0.0
0.0
0.0
0.0
0.0
0.0
0.0
0.0
0.0
0.0
0.0
0.0
0.0
0.0
0.00175825190572
0.0102598229441
0.000469743496967
0.0444363273419
0.0172534851163
0.0299478193036
0.00431910012685
0.154434287381
0.00973634096045
0.0217869998925
0.021327993217
0.0195545461211
0.00340819545516
0.00378477635589
0.00386025059727
0.0516169091164
0.0125957985428
0.072806803361
0.00215411409432
0.000147497103791
0.000323765809171
0.000989265463286
0.00426638500065
0.000407351292044
0.0350362368816
0.0034422728648
0.00141127370539
0.00949589428531
0.0344428641321
0.140155897883
0.0460184452747
0.00545440174281
0.0142626515051
0.00473359317503
0.00203790834347
0.0127680564866
0.0190335158838
0.00815871084043
0.0825840922382
0.0876610322279
0.00792411291709
0.00258725165788
0.00641657864175
0.0051375425778
0.00993654531587
0.0734057300624
0.017683498012
0.00101504293632
0.0
0.0
0.0
0.0
0.0
0.0
0.0
0.0
0.0
0.0
0.0
0.0
0.0
0.0
0.0
0.0
0.0
0.0
0.0
0.0
0.0
0.0418801763062
0.00143509576916
0.00439113389411
0.0166615919392
0.0416354835614
0.098078151183
0.0
0.0
0.0
0.0
0.0
0.00686136523575
0.169788295601
7.47337900658e-05
0.027357238026
0.0
0.0044152334372
0.0295379720948
0.00248606030472
0.00300429153442
0.000880630691031
0.000653527028597
0.00639755849067
0.00130463806079
0.000566551157878
0.068403370354
0.231675396018
0.0252533803347
0.165510662747
0.0240322848008
0.0197070464709
0.0361671513179
0.0128106544632
0.00180885811366
0.011082454006
0.00649552075447
0.0747297822849
0.00842207562713
0.000531058579648
0.00186044977975
0.00691019530466
0.035827916147
0.00529313828667
0.0224662859986
0.0143058675696
0.011452763529
0.038780465217
0.00656814821363
0.00733956680445
0.00181482130116
0.0875234605302
0.0505554261714
0.0345324754207
0.0370336805705
0.00283084801879
0.00201317070062
0.00568960694852
0.00289273496858
0.0316676296765
0.0160480492289
0.0653449201452
0.00220752582078
0.0221030225335
0.01856848338
0.00461134978886
0.000771798009187
0.00476929393878
0.000514817539979
0.0391031742264
0.0947810306042
0.00494263084286
0.0220713340763
0.028781196158
0.0108962543581
0.000556647751174
0.0112061717547
0.0419986923896
0.00866889463704
0.0123358686007
0.0140722389586
0.0600600909802
0.0039636023258
0.062158584479
0.0270020244742
0.0829401043504
0.0110886186136
0.0632798653171
0.0174384814709
0.0432559336206
0.0
0.0
0.0
0.0
0.0
0.0
0.0
0.0
0.0
0.0
0.0
0.0624109121701
0.115200383263
0.0263925486556
7.77885644587e-05
0.0
0.0728043726901
0.00380092438481
0.0171961821115
0.00823933714013
0.0
0.0
0.0
0.0
0.0
0.0592734686849
0.00827286974486
0.0336511544025
0.0362688809368
0.0486116931646
0.0132835981534
0.00333005719564
0.0734521815833
0.000721512392389
0.00873251998603
0.0266504477367
0.0307573804335
0.0731212756704
0.0261440852398
0.00187616124481
0.00467487588633
8.36966982519e-05
0.0549472018554
0.0668340497255
0.0110912175878
0.0120153741167
0.0164234990066
0.00426558663515
0.00983032833295
0.0329658533684
0.146632786949
0.0813209409788
0.233574315414
0.0220849480083
0.0293962281647
0.0977076514368
0.11020548626
0.00104179614769
0.0218805772529
0.0236997905533
0.0605966318126
0.00280511587776
0.0459729046397
0.145269553418
0.00535430111884
0.000124785480134
0.000862023834027
0.0500199311728
0.0182418601304
0.0309202609543
0.0727650879156
0.0138522143619
0.00882774493654
0.0298764415157
0.00861595115807
0.00289301288885
0.00442513809478
0.00167181897471
0.0739576143171
0.0359988945828
0.00842870817375
0.00102706695757
0.000747792745855
0.143424968342
0.00375034344317
0.0291007242491
0.0180468173705
0.0551898391402
0.00433709630492
0.0124339843488
0.0217879374805
0.0253227121142
0.0695237492697
0.0684254605331
0.0993643648615
0.0818941686616
0.0061118821511
9.70482763807e-05
0.230303350695
0.164534387378
0.0201761433038
0.0914067319538
0.0624375775699
0.000990389161453
0.0150711394134
0.051296251738
0.00782039973007
0.102777128933
0.000946602437554
0.00136396805775
0.002380131432
0.0157688189389
0.0203611779218
0.000374266895459
0.0150507515262
0.0082091875093
0.000334460737616
0.002561868759
0.000171271860412
4.45656371481e-05
0.000138721468574
0.00166181765581
1.20152453095e-05
0.000543526006002
0.00206310741897
0.000488097988119
0.00036474742807
0.000523483401304
0.000187215179018
1.92234639037e-05
0.000827463324034
1.57703602025e-05
0.000382119743597
0.000239581318652
8.65055875668e-06
0.00319920354041
0.0185799331934
0.0160656085831
0.0152646423421
0.022514479634
0.0544425362879
0.00970680808395
0.00547261368877
0.116915695924
0.0509897874137
0.0425831800072
0.00753288197157
0.0122222681323
0.132975558232
0.0199878377988
0.0018257400758
0.00284299842157
0.00031862706768
0.00493167806689
0.0145247516706
0.0102621000799
0.0552853588184
0.0111582714299
0.044747651084
0.166847282488
0.0753290972352
0.00121476273463
0.0733457762696
0.000382884399349
0.0421971662851
0.0311940296423
0.00161426614308
0.0978394417231
0.095212061147
0.00190735920833
0.00171309542588
0.00037952101607
0.000223276973341
0.000663387499715
0.0132546988499
0.0396910554656
0.0046343645902
0.0462670773057
0.0159893966309
0.0145421455894
0.00316375809072
0.00398197139004
0.00438991745347
0.00905141208713
0.0351767886466
0.00359027353398
0.0129672300615
0.00584065025369
0.160131706761
0.031930512047
0.00665881166848
0.00235666190008
0.0287139742932
0.0036596983047
0.12324214818
0.0312953970075
0.00199489717803
0.0036589822612
0.00423969353593
0.000174714612864
0.018495792387
0.000256384050064
0.000691759908476
5.90943520003e-06
6.81720988438e-05
0.00496621756143
0.0223771997902
0.00995589608293
0.00745205710446
0.0211082399835
0.00186138275636
0.00524116656136
0.00623168414267
0.0627141044639
0.0157326464854
0.00249425640784
0.0279373706986
0.023392364102
0.0102689141938
0.20249569024
0.0022016300285
0.0633597243414
0.132205505232
0.0228775145069
0.0373933390957
0.0317548452282
0.00940960775107
0.000206879512375
0.000155410275014
7.85123959733e-06
1.58457024709e-05
0.0285437801543
0.0401579280977
0.00425463924348
0.00654074709186
0.0277320594851
0.0181372670585
0.0062475144782
0.00544859392325
0.000108943103835
0.000205867573438
0.0140645159352
0.00301628949407
0.00807652220313
0.0860902169786
0.036112439817
0.0125004899721
0.010166431528
0.0020241725167
0.0175321957243
0.00914085135073
0.00393563070864
0.00234377462221
0.0150002649224
0.0336941082624
0.00176521060967
0.00573358009824
0.010428643161
0.0057015421366
2.95821166917e-05
0.0276622680413
0.0764295062998
0.00119676960288
0.120149039273
0.00441073366312
0.00436296398446
0.0476519551615
0.0316830744099
0.0473208619402
0.0463450823218
0.00384880519879
0.0494995233398
0.0211887415002
0.000618345696161
0.000708730333883
0.00100140439889
0.0066040130088
0.00127431462607
0.139969616791
0.125116981935
0.0029630302332
0.0289633241793
0.00659915688569
0.0352825444825
0.0384345650975
0.0647398287924
0.0112110689946
0.0185454935716
0.00146754467457
0.00938863984353
0.0267061878711
0.0402276071411
0.101590891473
0.00951464273498
0.000362048810311
0.100013529627
0.0459201666934
0.0810064990966
0.0528363921516
0.0290167767412
0.0120802443454
0.00178693506055
0.0099387389529
0.00269407177418
0.0497182351911
0.00917208411562
0.00778164701599
0.035712591262
0.0179025495134
0.00422866839582
0.00462343734859
0.00294900671801
0.0249305518844
0.0412847787059
0.0375585128627
0.0249352137076
3.49725199974e-05
0.000609597324556
0.000716324705948
7.02965880364e-05
0.000329595819514
0.209187108011
0.0140624311657
0.0272313563405
0.0108500830662
0.267613320933
0.149800173372
0.132067737529
0.0458380291192
0.00158175240148
0.000121710209755
0.0206473676526
0.00228871153057
0.0119115124248
5.73576850571e-05
0.00994745212178
0.0168174378478
0.0036710557374
0.000250715172494
0.0410214650779
0.016538470359
0.00339598588258
0.100216963662
0.000997720328991
0.0070061563588
0.00190627866678
0.00693393279337
0.00165243753615
0.0137977593245
0.0277455799239
0.0336933608972
0.0368038603983
0.0241906602914
0.0108336165669
0.00318790121793
0.0525105053908
0.026298520767
0.0254962939612
0.00460735322773
0.0570310342443
0.0205523218864
0.00308553039441
9.77317319495e-05
0.00201707546304
0.000184250234729
2.6314021934e-05
0.000296185735257
0.0381549660447
0.0643856474347
7.19501658621e-05
0.00035697750587
0.000210941845301
6.83565636583e-06
0.000100633882003
0.000327577673348
0.000284792974647
0.000201371926388
0.000407899890721
0.000695114640767
9.61679198439e-05
0.0222176823063
0.0114831606095
0.0416585570361
0.00159173552677
0.0267194836097
9.96703799627e-05
0.0374040077356
0.0158767709032
0.0358527419212
0.00849381608063
0.00201607732001
0.0345706004179
0.324265354529
0.0603280389647
0.00160355898741
0.0370509490465
0.0386285356915
0.0445056954942
0.0117852587589
0.0133672654523
0.0059133625887
0.0288807322011
0.0339672795363
0.000343040371167
0.0105538317855
0.0182263757648
0.0124612870361
0.00921559737048
0.0189225089722
0.000548669538132
0.000236968481555
0.00612428520561
0.0167377591211
0.0112222274285
0.0112324912697
0.00507056136404
0.00480390629474
0.0567341378364
0.0727993099405
0.0163902336577
0.0210565743682
0.000250067840309
5.09874863402e-05
3.04805172427e-05
0.00421747394918
0.00956271410655
0.0357157724148
0.0134497682601
0.0193703713838
0.0124313343532
0.0159640521267
0.0176756651592
0.000840509880494
0.000419449854155
0.0289871507894
0.00876023354214
0.00573246997205
0.00527450652355
0.0121113534074
0.00131496232504
0.00441810590103
0.00394638261017
0.00236250510537
0.00358683194714
0.0017666441064
0.000459159956539
0.000804474378449
0.000264416208528
0.000170123211573
0.00161650443349
0.00189952608347
0.0292114865607
0.00547755413614
0.127884485587
0.0417627638177
0.00890607461772
0.000823734400247
0.000396366821624
0.02613142381
0.0070792442946
0.0181996586979
0.00265942208252
0.00453755682239
0.0953852770203
0.0380769914154
6.73540007247e-05
0.000116505625069
0.00274650635127
0.00233851084257
0.007239815237
0.0421111837112
0.0113230235715
0.00215805129064
0.000599937110594
0.00347676472895
0.00819454769146
0.0058845506063
0.000290304496578
0.00902527400632
0.00173876509948
0.040084445647
0.0475000294407
0.0213080439955
0.00898425829753
0.00752093119248
0.121133742791
0.0308579121631
0.00932372739487
0.168913637385
0.000172899575216
0.00916591325681
0.0802442522872
0.0544298683478
0.0153530351251
0.0127573001642
0.000142402997473
0.000393785887863
1.12625576313e-05
0.000358214434165
0.000698226491951
3.68474428863e-05
0.00590645494362
0.0173320959912
0.00553989619013
0.0498854011514
0.00103315957715
0.0377292320613
0.0300845264582
0.045078170413
0.0974366710578
0.0213005885503
0.00305479560838
0.00189408401291
0.000697131639085
0.111437244802
0.00016811694401
0.00953068167305
0.0262106927537
0.00498165962311
0.0142313219787
0.169981362909
0.0432579111345
0.0596320061446
0.0113224234063
0.0129110199117
0.106081599939
0.0529578264848
0.145839534105
0.0870173782029
0.0457558035232
0.00920715859618
0.00617466122152
0.00174557147264
0.0420419946561
0.0344278221248
0.0152242609364
0.0115916874075
0.000231448814398
0.000273348132846
0.000479589650627
0.000107430477475
3.75375186718e-05
0.000129968613036
6.23542063542e-05
0.000284779954349
0.000525082571279
0.000268361358774
0.000131817495329
0.000128093690147
0.0612741171093
0.0527465156446
0.0105960683613
0.0408087175679
0.0200876677739
0.0410491183039
0.0827711123068
0.00118492373919
0.0586018597411
0.0241609725417
0.00482945285561
0.0508186490314
0.0484957940198
0.00230159812294
0.00456541748881
0.0419880630949
0.0432420869828
0.0467166316036
0.00137132842392
0.0144797808714
0.0109606195679
0.00459846657124
0.00102900953966
0.040143527409
0.00214542940425
0.00664891477643
0.0303106923276
0.072893619081
0.0398785172085
0.0596314532597
0.00323227036447
0.00495189095385
0.13342734013
0.0169918891311
0.109856011604
0.0459460715783
5.57398950517e-05
6.96585934423e-05
0.0
0.0
0.0108384685277
0.00950081875191
0.00585943960009
0.0533928589939
0.0029442954182
0.0755833464666
0.00574364628141
0.00878573561623
0.0282484713433
0.0179093841408
0.0213522539017
0.0285044711533
0.0351786902758
8.30992683681e-05
0.00357557685284
0.000888700508936
0.0121486513728
0.0221398747617
0.00208766631775
0.042530844309
0.0140507270033
0.0036552629289
0.00316098151156
0.0
0.0
0.0
0.0
0.00107548016481
0.0211126508471
0.0376486734577
0.00285489849624
0.0343405074591
0.00387749745243
0.00113110844919
0.00968273029273
0.00684391810057
0.0334787318563
0.0299798507075
0.0124854449638
0.00957014040561
0.0
0.0
0.0
0.0
0.0
0.0
0.0
0.0
0.0
0.0
0.0
0.0
0.0
0.0
0.0
0.0
0.0
0.00639160861524
0.00215185578018
0.00489852770568
0.0015119132009
0.00682510664229
0.00524745808483
0.0250341557359
5.18776327454e-05
0.00788007028353
0.0120309915557
5.18776327454e-05
0.00257043010466
0.0236750328233
0.00371991052885
0.0
0.0
0.0
0.0488424570839
0.0781546049807
0.0180451418075
0.00826114592149
0.0379500798981
0.00392408187547
0.00149584256533
0.0070466090272
0.0022832522057
0.0795408494733
0.00369322504053
0.00668618811081
0.0086396105727
0.00267538912618
0.00167583084889
0.0174699939823
0.0015410332755
0.0771440408557
0.00309388865474
0.0
0.0
0.0
0.00960705650435
0.352114429136
0.0742512310472
0.0519868384262
0.0409466371982
0.0317561236541
0.0918799993599
0.0227834693483
0.0218918459477
0.00567181591936
0.00262114988118
0.0923498056685
0.143203514436
0.0293677076786
0.00382454491088
0.0172305776217
0.00304964914337
0.0347261857037
0.0305898134325
0.000639938297652
0.0289882953887
0.0121803571251
0.0440564908612
0.00854016394911
0.00792907780127
0.0464997271599
0.00339110344262
0.000255825071111
0.00736681454774
0.0158242018986
0.0220597011319
0.0120455708483
0.0386125307331
0.117602371582
0.0027268637155
0.0
0.00751115255717
0.00329978507072
0.101338387544
0.144915664337
0.0281087179053
0.0244816036835
0.00485952653761
0.00130798890648
0.00485279589144
0.00158871335222
0.000760527606306
0.0201909429582
0.00106624216304
0.0183566556178
0.0214914827528
0.0240330784227
0.0
0.0
0.0
0.0
0.0
0.102040816327
0.0
0.0
0.0
0.0
0.0
0.00226982851144
0.00032088627702
0.00579107951106
0.0028716602418
0.00451552256772
4.94586369771e-05
0.00644967819933
0.00355541315094
0.000130869932895
0.00391793986115
0.0102966211884
0.00597021625692
0.0213528695674
0.00911003377246
0.0267620145561
0.0169114034348
0.00778272203121
0.0120257240902
0.0319933410626
0.134045166129
0.0
0.0
0.102040816327
0.0
0.0
0.0822162277129
0.045422359243
0.0716617421583
0.00336323556183
0.00141806797703
0.0
0.0
0.102040816327
0.0
0.0697049377703
0.134376694883
0.0
0.0
0.0
0.0
0.0
0.0
0.0
0.0
0.0324683207649
0.0102779608593
0.0319303165893
0.0127583296805
0.00999200161987
0.00461388681271
0.0
0.0
0.0752603978967
0.0347130146431
0.0111113052877
0.110314146154
0.00028151101311
0.0665036046307
0.0171118183152
0.00369485198877
0.0332985219444
0.0461015256141
0.0370386167881
0.0124497379902
0.108433310472
0.231322220174
0.0504935942502
0.0802391697763
0.0
0.0
0.0
0.0
0.0
0.0
0.0
0.102040816327
0.0
0.0
0.0
0.0
0.0
0.0
0.0
0.0
0.0
0.0
0.0
0.0
0.0
0.0
0.0
0.0
0.0
0.0
0.0
0.0
0.0
0.0
0.0
0.0
0.0
0.0
0.0
0.0
0.0
0.0
0.0
0.0
0.0
0.0
0.0
0.0
0.0
0.0
0.0
0.0
0.0
0.0
0.0
0.0
0.0
0.0433209883365
0.00335895768214
0.0513071545665
0.0388673228651
0.0205294640949
0.0516997896133
0.0743202332063
0.0156149350649
0.0136567095946
0.0123380932446
0.0470840794026
0.00562164741612
0.00578757322712
0.0167955366957
0.0206709161253
0.00790312731738
0.00317586049226
0.00997821169764
0.00720616290272
0.106682880846
0.00408540297866
0.00331624600163
0.00142780408791
0.0225630166008
0.00579380352995
0.0501329485226
0.0413610831813
0.0354711034007
0.058944729974
0.00596932118961
0.000233163165521
0.00990326847306
0.0137190568092
0.00646834198666
0.00579437711708
0.00509058571709
0.00461737634057
0.00391358494059
0.00670179194575
0.000262416108797
0.0103323116411
0.00822982804156
0.00196740383207
0.00666651633768
0.00371885211231
7.57135002429e-05
0.000104106062834
0.00312863096269
0.0004679976407
0.0011354318338
0.00588828483918
0.140663759564
0.0296370206114
0.0608497445192
0.00781289201252
0.0332701430393
0.00349604907824
0.00304411582747
0.0103294513929
0.0119480135348
0.00374887886888
0.00811989961544
0.000535231637148
0.0142358973992
0.00233709537722
0.000947434492243
0.0127997936001
0.00262588505033
0.00282133723201
0.0020049254109
0.00829826445385
0.00070312223804
0.00771375355528
0.00329181523566
0.00186222477904
0.00041713438252
0.00100576010006
0.00221264742024
0.00154267801811
0.00123131522545
0.000458178223368
0.00145947434074
0.00529254747762
0.0049297248845
0.00498701266236
0.0029947123877
4.835981248e-05
0.00983613785939
0.0150687935692
0.00348153498705
1.23422215198e-05
0.00171042619895
0.00349644850472
0.0203728936554
0.000898410874797
0.00959299167628
0.00713586107537
0.037909892476
0.0177776390603
0.0303450067
0.0111924349037
0.0300893174544
0.00372920352609
0.000280271280346
0.000928237910136
0.00610014953972
0.0205526374102
0.0132450243253
0.00377615296183
0.0059045025673
0.000590372268319
0.0290171479357
0.00944049710437
0.00215715943748
0.00112927218564
0.000481188493465
0.0180246814602
0.00707198907414
0.0360720183634
0.139612210926
0.0427478558847
0.0112368250091
0.0919322547795
0.00330188435578
0.00558827204965
0.0133744230445
0.000370541157318
0.0080186406588
0.00206397925348
0.00258403701814
0.0289274005688
0.00280424897786
0.00317153977415
0.0108253274074
0.0250058399872
0.00874997189035
0.0
0.0
0.0
0.0
0.102040816327
0.0
0.0206621871381
0.0400736725172
0.0775969677154
0.0929140249017
0.0937394555215
0.057691412575
0.127526361264
0.0
0.0
0.0
0.0
0.0
0.0
0.0
0.0
0.0
0.0
0.0
0.0
0.0278466955662
0.0700029674589
0.00419115330137
0.0
0.0
0.0
0.00725129583882
0.000653600281922
0.0102879494821
0.0186659946271
0.00472257906901
0.00742489234789
0.0530345046796
0.0
0.0
0.0
0.0
0.0
0.0
0.0
0.0
0.0
0.02523543797
0.125071047483
0.187180705013
0.000372225704141
7.25524677563e-05
0.0019399898987
0.0297126866166
0.0385786201533
0.0
0.00484822817871
0.00385332665664
0.0074210813986
0.00485778933567
0.00185702924173
0.00998076547777
0.000901274343472
0.0118024364786
0.00382933356463
0.00292048245526
0.00120506657614
0.00487366446422
0.00980740185806
0.00296089187338
0.00330094434285
5.26765629091e-05
0.008278157941
0.00454227115578
0.0100000681909
0.00309988639026
0.0415692447976
0.119027235696
0.0509849829478
0.00309044554373
0.0198689388839
0.026193713162
0.0139128914911
0.0150301541025
0.010995314825
0.0182187349547
0.0212221551634
0.00626297819367
0.000746751788137
0.0148698618422
0.0185734332473
0.0010928524073
0.0103339397038
0.00573336431251
0.0112905106344
0.00549736540856
0.0248657415178
0.0101843744809
0.00569945784218
0.00187349908925
0.000785426772447
0.0019735744691
0.00315468389729
0.00134035025239
0.00319405421156
0.00334537698374
0.107211964141
0.000213787404878
0.0937046232271
0.0194384017785
0.000284170089611
0.126190215188
0.0
0.0
0.0
0.0
0.0
0.0
0.0
0.0
0.0
0.0
0.0
0.0
0.0
0.0378909603964
0.0492177808803
0.0262410038309
0.0196355156351
0.139180487903
0.0735466039938
0.366700955554
0.0497254751335
0.0426588004085
0.120064446573
0.0866659168895
0.172179716647
0.044698885778
0.0260914844897
0.00273565018229
0.0389834166905
0.0205874751625
0.000251325551011
0.00786853541975
0.0395662399435
0.0610224282636
0.0203529860467
0.00649501205957
0.155145786335
0.0713674842323
0.0109182095052
0.0110460719986
0.00253387720546
0.0137616143752
0.0054836648233
0.119946211284
0.0109084915219
0.070981074772
0.0322442356925
0.00524833680503
0.00724390213013
0.023272635859
0.0483536265581
0.0328308248174
0.0593863356136
0.0115917170399
0.0527792021869
0.0601931966148
0.023184469037
0.0568275751688
0.00255406557259
0.000207023530019
0.0259572246675
0.00873583697703
0.0359565840862
0.145415666566
0.0175787808802
0.0688060044261
0.0117520645769
0.0191754353344
0.00534650724322
0.001035926726
0.0226884354633
0.0485834157607
0.086122669872
0.000199058690676
0.00538568475807
0.00675903745998
0.00134683979224
0.00592694775073
0.0
0.0
0.0811832742079
0.054444739571
0.0141292576741
0.0640781581495
0.0669173480055
0.0142195966939
0.00319020194066
0.00795987273708
0.0
0.0
0.0
0.0
0.0
0.0
0.0136834462554
0.00768714213272
0.00635216822341
0.0231037922143
0.0123609029158
0.00481618203742
0.0281967041573
0.0455816352074
0.00848227836458
0.0372386037674
0.00190261503825
0.0324247996814
0.0141713640759
0.00610557027376
0.0023755486054
0.0337571489458
0.233488991129
6.11823961359e-05
0.05849716875
0.0327306396344
0.0780561125305
0.0294588381649
0.0205174679867
0.0389605613997
0.0346884375454
0.0197487003348
0.127718690214
0.0161956967871
0.00305236746701
0.0293703747461
0.0220760414641
0.0157819007102
0.0760593978625
0.0395057959505
0.0660171880411
0.0765592980737
0.00123199530154
0.0523331675517
0.0125309969589
0.000866581677959
0.00339548448341
0.0010939358064
0.0230467891501
0.0372877245575
0.0
0.0
0.0
0.0
0.0
0.0
0.0
0.0
0.0
0.0
0.0168031507444
0.0077623689394
0.0105520424057
0.00630125428036
0.000277781511199
0.144593125049
0.00766910318164
0.00564445994169
0.0742308526417
0.00777038781522
0.00320275115166
0.178931440519
0.150183815553
0.00195465908625
0.00114887194694
0.00216127117325
0.000455090307425
0.00321336166891
0.0100783201176
0.00153300731396
0.00157976689154
0.00985485283402
0.0177452596935
0.0736893026867
0.0110181141264
0.00791846515047
0.0964485956824
0.0100932315653
0.00954165778403
0.129325218855
0.000276559752397
0.00787303166098
0.00131426709314
0.00216584404333
0.0070968800978
0.0127400091257
0.0225225947728
0.0148932081402
0.0305039383181
0.0381231560297
0.0040082742598
0.0133227579509
0.00945791144684
0.117444553026
0.106062049188
0.0110262607666
0.170462004492
0.00868374526154
0.149906571007
0.0442104426695
0.0142282017802
0.00688995620364
0.00705423358438
0.0275257850607
0.00620983558471
0.00201751967862
0.0206809649658
0.0865839645591
0.00718239218056
0.0383027893804
0.0286304806486
0.0691365420746
0.0147182843851
0.00665628814517
0.00506228458336
1.99575840619e-05
0.00229078356189
0.00655823566695
0.000190030909111
0.00187514518077
0.0208314559487
0.00872632034755
0.00118690476506
0.0384135793371
0.0487389145712
0.00109391120862
0.19929133755
0.00510785267102
0.0
0.0
0.0
0.0
0.0
0.0
0.0
0.0
0.0
0.0
0.0
0.0
0.00297848827263
0.00178538297553
0.00907420702996
0.000573623263361
0.00158756844907
0.0124036314861
0.00387623199781
0.00266641545388
0.0101328450851
8.27789668672e-05
0.00551199101914
8.16130659254e-05
0.000124751400772
0.00126305935361
0.0190966801592
0.00409581000851
0.001221864187
0.00113481025001
0.00111268634257
0.125277193886
0.0
0.0
0.0
0.0
0.0
0.0
0.137981270266
0.0409721846866
0.00135055323063
0.0445886167937
0.0210611061854
0.00436392841388
0.0259516598406
0.0920473382331
0.0296816991646
0.00189868802956
0.00523285758871
0.0028606441025
0.099391044214
0.11177759321
0.126781996229
0.102581331082
0.0820902833422
0.0358872797443
0.0538638808962
4.42080125677e-05
0.0118100648638
0.218379125697
0.000695683673666
0.00144249886822
0.00420507594407
0.00953209545232
0.000978873635526
0.0101171580471
0.0572797835348
0.0732569762762
0.116785821278
0.0493365877967
0.0584251528922
0.0
0.0
0.0
0.0
0.0805182055642
0.000653642239814
0.000986724300716
0.00651889176336
0.00851738412877
0.00484596832966
0.0
0.128142019263
0.0024937267507
0.0182853667135
0.000900921352672
0.0614824215088
0.0324370442773
0.0313290019935
0.000886135966254
0.0136420259679
0.0271515038669
0.000631464957465
0.0741177192346
0.0897437951372
0.0447729209218
0.112201022819
0.117774032155
0.0310749425212
0.000792430726903
0.0120345493495
0.162309906327
0.0545404001362
0.0593982652176
0.182812497163
0.0150641521768
0.0153643327483
0.0247610363798
0.0255105872455
0.00533215033896
0.0322807658634
0.0888862678105
0.0831603536503
0.010482426711
3.74372382536e-05
0.0672299750764
0.000374444466868
0.0052150171918
0.0
0.0
0.0
0.0
0.0
0.0
0.0
0.0
0.0
0.0
0.0
0.0
0.0
0.0
0.0
0.0
0.102040816327
0.0
0.0
0.0
0.0
0.0
0.0
0.0109937227162
0.00452819362972
0.00791385902976
0.0107153201446
0.00828607132464
0.0232375265654
0.231701513975
0.0315911027622
0.0190324954555
0.0296422370679
0.0214849332519
0.000617621851908
0.0144044795455
0.196088196909
0.0225907104237
0.0620850853019
0.0400653060632
0.014805939514
0.00114486712945
2.76073288708e-05
0.0130954764339
0.00668817549861
0.0927111531819
0.0634023563711
0.0596120375677
0.109284674334
0.0147513745369
0.0369074745527
0.00432863530529
0.0411927512406
0.0153541123052
0.0063262287505
0.00689092312493
0.00590916014488
0.0132099254392
0.00411080987018
0.0275403023926
0.00470536230808
0.0347666305238
0.00249429246438
0.0122919659078
0.0
0.0
0.0
0.0
0.0
0.0
0.0
0.00213670191513
0.000704675570376
0.00716492840152
0.00345469814747
8.06713988364e-05
0.00029892023731
0.00157897910912
0.00972634527527
0.00846576694707
0.00578229423498
0.129913479387
0.302190448514
0.010631161805
0.00226386098129
0.006848356273
0.00120178581185
0.0122291299712
0.00378436072866
0.00174751692344
0.0
0.0
0.0
0.0
0.0
0.102040816327
0.0
0.0
0.0
0.0
0.0
0.0
0.0244081359735
0.00138743576877
0.0424371415853
0.0255399955162
0.0166195701545
0.00406698590708
0.000429430821787
0.000722441716257
0.000299911513362
0.000153538770336
0.00298120006534
0.00082342961965
0.00758728750388
0.00783801602187
0.00260204871425
0.00356068339664
0.00891313088191
0.0325728067914
0.0462028534069
0.0573601588778
0.0453897626083
0.00188854630469
0.00247632674812
0.0525956045215
0.00484956842051
0.012536848452
0.146455724412
0.0136347893876
0.0465724529621
0.0241705064171
0.000237651996861
0.00340164117122
0.0240143932224
0.0240836128111
0.00493684959478
0.000416258458951
0.0553189895013
0.0300149313538
0.00870330332704
0.00228947439732
0.0829099902919
0.0246527031798
0.0616322367358
0.0901175315813
0.0944009911514
0.00176456253511
0.00378414968395
0.00429135696674
0.00875522338721
0.0231055771127
0.012093723649
0.0486268111875
0.0377427743633
0.0141785025386
0.00331675883604
0.00809498893856
0.000433978872257
0.00130751475138
0.0118870048429
0.000446250768388
0.000312375537872
2.45437922613e-05
0.00160873402004
0.00111003480783
0.000274870474417
0.000339881333512
0.000953492600053
0.00319465642673
0.00194006090035
0.00020643799116
9.12433110099e-05
0.000783551933297
0.00250805051138
0.0021841367573
0.00449259252585
9.12433110099e-05
0.008745515247
0.0867452661002
0.0168307391007
0.0258218664849
0.0709320754546
0.0229568068243
0.0256926787055
0.0183208691355
0.023441574347
0.00225107217708
0.0190277925066
0.0253777224914
0.00134673264883
0.0195899495106
0.000930784322672
0.0059471121569
3.65013459871e-05
0.000160345198443
0.00324861979285
0.00212489978425
0.000486250073329
0.00264634758407
0.00788037987472
0.0
0.0
0.0
0.0
0.0
0.0
0.0936987650232
0.0601634588952
0.023308158989
0.00667687080189
0.00938933700558
0.000198541755019
0.0106465001831
0.0
0.0
0.0
0.0
0.0
0.0
0.0
0.0
0.0406671803923
0.0093305113937
0.0137106899145
0.0116163309246
0.230797736355
0.0
0.0
0.0
0.00692612071205
0.00176935049509
0.00232364826385
0.00279149959358
0.00635061154852
0.00163247696663
0.0118607716065
0.0109566859317
0.0629664404506
0.17351850892
0.009203661865
0.0155440087682
0.013166811001
0.00543414687253
0.000330079253766
0.109257198123
0.0132898262804
0.06288223498
0.0
0.0
0.00714745672039
0.00245958541016
0.00130648377428
0.00083558362979
0.000248279082593
0.0478350040335
0.058777721588
0.015693289625
0.00785409384177
0.0104325557322
0.0083887107108
0.00356941705234
0.00356855684821
0.0123452196233
0.0174105316639
0.0141950886125
0.012749085464
0.018776105726
0.00577196973641
0.00125374752471
0.00544853298218
0.037925540046
0.0105783951481
5.98771571832e-05
0.00149161724628
0.0
0.0
0.0
0.0
0.0
0.0
0.0
0.0
0.0
0.0
0.0
0.0
0.0269610119037
0.0577972697937
0.0978588539243
0.0138120857208
0.0349881004337
0.00432483974501
0.0287118957668
0.0154951852016
0.00864590438422
0.0012987030201
0.0107679516164
0.0265641500925
0.00799734303176
0.0218555159889
0.0603810834799
0.285511837978
0.0426817009757
0.039428213765
0.0029925722868
0.0282523115036
0.0
0.0
0.00509861892443
0.00569696116446
0.00311489930839
0.0168542841109
0.0112374929851
0.0476835747234
0.00562559027635
0.00672939483353
0.0
0.0
0.0
0.0
0.0
0.0
0.0
0.0
0.00159655952917
0.00995759879262
0.0190250529059
0.0260739831598
0.00115484919274
0.0130636672009
0.00727957177714
0.0346996478126
0.0389387000079
0.0164260888374
0.0237798714084
0.00927653827684
0.00174312306926
0.00426312868792
0.0167613268153
0.0369216578038
0.00644789632871
0.00788608976421
0.00316590501891
0.0384515018928
0.289471394027
0.00586074565024
0.0
0.00287449756566
0.000648732601518
0.000845370053217
0.0411409060945
0.00720086793346
0.0237246590782
0.0232970051493
0.0112395965075
0.00568482462129
0.00223420464943
0.0848697002226
0.0448970080325
0.00386543752698
0.000647561281064
0.0202946448644
0.00249262112309
0.00538148083914
0.00626589473029
0.00102838502816
0.0022898039386
0.00107642637254
0.0133209640216
0.00515584122103
0.0203299094614
0.00453800597873
0.0127975341833
0.013403197186
0.014226827405
0.015711505739
0.00458445800844
0.00555101754958
0.000850429466881
0.00569394687174
0.0
0.0
0.0
0.0
0.0
0.0
0.0
0.0
0.0
0.0
0.00901873742431
0.00625868651541
0.000463657083531
0.0408900047052
0.00146962510063
0.0132617364029
0.107643398711
0.00135598051316
0.127008037767
0.0580407634739
0.0145990553671
0.00647301278957
0.00466389827795
0.0147065911611
0.0219003688298
0.00577092057568
0.00868545687086
0.0075090789593
0.127442043141
0.00196863242343
0.0251191153423
0.00178291590083
0.000452811997877
0.0160673041307
0.0409682031169
5.74163607497e-05
0.000111573277439
0.02202857659
0.00901498591811
1.50504696978e-05
0.00334128465051
0.00179947473594
0.00535751961754
0.0101374664202
0.0366269518539
0.00613765196351
0.00433294144001
0.000332472509859
0.00371656203962
0.0162573012338
0.0017449960986
0.0278976989693
0.510865804551
0.0725988052458
0.00782652849696
0.00171342233598
0.0231369072116
0.0
0.0
0.0
0.0
0.0
0.0
0.0
0.0
0.0
0.115554664586
0.0709097762553
0.0386834082614
0.00598329688294
0.00300137935732
0.0054401901421
0.00772087354432
0.00779932905335
0.000820437842559
0.00300806936197
0.00453339042137
0.0179681361161
0.0703649710277
0.00627137420829
0.0992638432138
0.000471503976008
0.096279644309
0.0547192886858
0.0012957684228
0.021314388477
0.000290054319916
0.00675931545747
0.0399397758155
0.0578024145103
0.0320132763129
0.00952091451221
0.0321605449525
0.241418125452
0.140214463304
0.000596837898343
0.000143305793477
0.00172063998986
5.46697045094e-05
0.00721348959086
0.00360625956137
4.30240869808e-05
0.0403057024701
0.089503960335
0.00100016548394
0.0116019196137
0.0181503092202
0.107945530251
0.196975543204
0.0400289172472
0.044642961384
0.0048545715861
0.0430500971282
0.00975747893899
0.0120159427258
0.0358322716627
0.000307613269214
0.000631852547762
0.000252728180488
0.00246508551267
0.00324012345441
0.0018232955768
0.00697681787342
0.0030788068475
0.00307755309148
0.00898188551215
0.0105967686563
0.0431806582466
0.0191252440697
0.0103742290304
0.0287659369896
0.01014732815
0.0416865505375
0.0121182052366
0.0267228856105
0.0199800141226
0.000442008575915
0.00133262991138
0.00203786237775
0.0502951039013
0.0187970328891
0.00336855134658
0.00107894498708
0.00443764715229
0.00347137679994
0.0560553681314
0.0291744570817
0.0117498107143
0.00681143118179
2.14055541496e-05
0.089086830783
0.0362147272596
0.00161059587068
0.00374044005815
0.00493230016291
0.00195875729588
0.000392549811447
0.000545194765583
0.129199515937
0.0820958903269
0.000110992440169
0.0
0.0
0.0
0.0
0.0
0.0
0.0186910016327
0.0150775977882
0.0682722169056
0.0
0.102040816327
0.0
0.0
0.0
0.0
0.0144218689851
0.00707514190673
0.000485603571814
0.0267495145357
0.0533086873272
0.0
0.0
0.0
0.152044581037
0.0208944288194
0.0876682997384
0.00839860935664
0.00435196530937
0.11473916681
0.0571549062888
0.0184206957394
0.0140544102017
0.0158649327912
0.0320925797038
0.0427954101932
0.000533658720452
0.338197937261
0.127078449055
0.00906852898052
0.0241965671228
0.03196058525
0.00115732832446
0.0111903031944
0.000671533229475
0.00491427154546
0.0046441723486
0.13427429621
0.0417118712126
0.115804931835
0.0482560183934
0.00687638284489
0.0374915516298
0.0523619020429
0.0148462842822
0.0284640819962
0.00782663402535
0.0363618844211
0.0365875112219
0.0125631618656
0.0380982298013
0.00107581474591
0.0
0.0
0.0
0.0
0.0
0.147732243069
0.0314820033198
0.0190681328056
0.00165816977644
0.00414108368253
0.0
0.0
0.0
0.0
0.0131747457893
0.169038459284
0.00186071144412
0.0534828827308
0.00304006202816
0.0125782944532
0.00238607057493
0.00542492262815
0.0183492699132
0.00652357987057
0.000102242882141
0.00282892140172
0.00612210247966
0.000251577444027
0.00599862180759
0.0509680456099
6.30147001786e-05
0.00721518317045
0.00326935091515
9.08153031986e-05
0.00220366113272
0.00635521785037
0.0364577108004
0.0218086463824
0.00679817412515
0.00293389030537
0.0023148635448
0.0153607598553
0.0142897991247
0.0182516537559
0.0112684457385
0.00939238458628
0.0175481592315
0.0153009294469
0.0122638607927
0.0569278668554
0.0
0.0
0.0
0.0
0.0
0.0
0.0
0.0
0.0
0.0
0.0
0.0
0.00128300757575
0.00596564008519
0.000466332208757
0.00490097791154
0.00553462700393
0.0372368363895
0.00556336120934
0.00046913673953
0.00901699978115
0.146961802284
0.143205996435
0.206980077005
0.000297921171418
0.0903650895826
0.000273899681077
0.0241418092225
0.0615658167535
0.0337173115863
0.138487691226
0.104440655622
0.00481356407257
0.00211861914481
0.00305668874311
0.00763544481214
0.00140396587463
0.015407124763
0.00577953165149
0.0131025190807
0.00395895593295
0.0143893134367
0.000277584907155
0.00176663962267
0.00127842496185
0.000995260458569
0.00291254917658
0.000552147533077
0.000836706935387
0.0150105084718
0.0157924575422
0.0935824226683
0.0385328346847
0.00431356651996
0.00646869368837
0.0439503530502
0.0231161857826
0.392766824561
0.0
0.0
0.0
0.0
0.0
0.00814768106935
0.0113988100754
0.0180372410303
0.00371733220562
0.0085845692604
0.00621099921814
0.15742194627
0.025719386784
0.0522617822964
0.0342683040849
0.076532729112
0.168059024255
0.0494191711234
0.049020357626
0.225549937804
0.214701646806
0.022060915955
0.00190505254379
0.0880625084473
0.0283204717379
0.0056630085331
0.0247424589243
0.000175025716426
0.0214593883094
0.00148874815266
0.00538090826074
0.000996617020588
0.0389699535636
0.00844794447982
0.186162022069
0.000911246127204
0.000134999426252
0.00882296250241
0.0130004447481
0.000208499113879
0.000861746337578
0.000389248345695
0.00441223124802
0.00747146824626
0.000244498960879
0.0179384237617
0.00426957966883
0.0944586610759
0.0277917215455
0.0108922037081
0.0
0.0
0.0
0.0456854675378
0.0563553487887
0.0
0.0
0.0
0.0
0.0
0.0
0.0
0.0
0.00501974487644
0.0608764486853
0.0289460339506
0.000619013047237
0.0118576939607
0.00855184939922
0.0237695212531
0.0422501075367
0.047910431298
0.00658170723027
0.0128228888692
0.0048790792735
0.0520379295994
0.0
0.0
0.0
0.0
0.0
0.0
0.00182685018804
0.0276803803838
0.000328024366365
0.0273210363627
0.0212672901255
0.0477445120837
0.0436951078369
0.0290906793536
0.0107927282056
0.00245353306846
0.0226386278161
0.00422393053314
0.189480452417
8.38781354369e-05
0.00206595494457
0.00588788042013
0.0560765562801
0.000565058531309
1.89016058008e-05
0.0169626989742
0.0
0.0181725414115
0.0521944334805
0.0740367388482
0.00383422760302
0.0553039722565
0.0575829538387
0.0161120290873
0.000220102929973
0.00242278094079
0.0291854836433
0.018042669769
0.00221257027733
0.0957858250885
0.0104403505057
0.00919726578196
0.0217107754811
0.00382458650239
0.00523716675869
0.00697997160802
0.0729144956244
0.0397260170991
0.000631722123
0.0241978783245
0.0190570444955
0.00961053649028
0.00420688727073
0.0425464092377
0.00121133760972
0.152432819612
0.0100866347978
0.000715455950652
0.000160838934643
0.00312249380013
0.0012090650949
0.0161948168675
0.00130889615778
0.0183171513154
0.0312516338687
0.00850788200299
0.0028085048161
0.0186642590935
0.00479791006058
0.00622790232947
0.0510922165297
0.0456275771776
0.0396412330765
0.0117287834827
0.00195413053592
0.0
0.0
0.0
0.0
0.0
0.0
0.0
0.0
0.0
0.0
0.0
0.102748568289
0.0231131963653
0.00609583592317
0.0167349874932
6.84367274308e-05
0.22681729714
0.0886812169395
0.0169930290819
0.0705029630893
0.157801910575
0.00472827266232
0.0
0.0200894675019
0.0255821036291
0.0563692451956
0.0
0.0
0.0
0.0
0.016437697364
0.0482113172893
0.0245505044593
0.0125149068813
0.0374961608265
0.126008949039
0.0080329461782
0.207762001817
0.00253527730216
0.00319094758961
0.00677924192314
0.00318319441439
0.000984649128731
0.00140512294694
3.45183741305e-05
0.00106719306687
0.00461845840541
0.0200310117266
0.291016173798
0.252388430091
0.2090300665
0.0014603544335
0.0141971460065
0.212635093542
0.00488188385317
0.0769703185484
0.180525402229
0.0359587881766
0.0101910677783
0.11854621836
0.000829040917003
0.044438264712
0.00460800011672
0.0554311386579
5.46939125355e-05
0.0875199454371
0.000229600486998
0.0652731965133
0.00331929957165
0.00135849387355
0.00684940023104
0.0025839780014
0.0141695187126
0.012224154251
0.00131172504728
0.00167804532654
0.00306357997893
0.00117373317687
0.000714669524232
0.000408199207375
0.0495296948655
0.0531250248287
0.00157471187939
0.00192963980656
0.000174896672971
0.000721087750763
0.0118218959407
0.00877255499295
0.0166502329458
0.00425358517144
0.0243432031823
0.0110357552888
0.00854538573249
0.0130176478556
0.00529601607694
0.000979800128085
0.0119953861835
0.101479653377
0.0626490100555
0.021179534069
0.0512276388498
0.00317245831501
0.00148496365518
0.00544598554858
0.000765346292714
0.0846585758875
0.224958879728
0.0405713932366
0.0281769655903
0.0379402882592
0.124130100747
0.0103153921067
0.00085773323105
0.00264196449009
0.0
0.0
0.0614812208001
0.0275596859373
0.0302541301088
0.00120673253764
0.00590751968124
0.000444820821781
0.0314806559543
0.0304535074396
0.0601727556026
0.00117698367912
0.00141024044462
0.0332369491133
0.0524390004331
0.104566398646
0.00731534476123
0.178374528205
0.0115636411822
0.014630134578
0.00314074585221
0.0342200382475
0.0101331757252
0.0115400338101
0.00480581202703
0.318163402762
0.029794018288
0.0435358093266
0.173083030392
0.241622059417
0.114107175848
0.00855976256621
0.0715031728103
0.016811390553
0.0
0.019634108038
0.0423950656957
0.0666561225899
0.00186357648724
0.00705360802813
0.000576762158795
0.000248918405375
0.00158513006704
0.000173028647638
0.00913850664521
0.00182990903109
0.00459698757952
0.0252174675501
0.0274831443258
0.00310017559258
0.0826247978493
0.0427694401972
0.0931300509973
0.0849735400102
0.202149114146
0.000297952993507
0.204520045661
0.0149334004124
0.0167142831339
0.0481751608003
0.0285735789551
0.000180906628245
0.0440651256459
0.0138622853381
0.00605457698709
0.00557787038453
0.00155861894474
0.0187165292097
0.0497026226702
0.0543573841115
0.0185666079523
0.12366561064
0.0646081600184
0.00019609480998
0.00207241412321
0.00150639240109
2.74471740252e-05
0.000200669338985
0.00398944674457
0.0037020138388
0.000806184494841
0.00171865054688
0.000431835537997
0.00067474302812
0.0118080792343
0.00660577236637
0.00287981849245
0.0184335220754
0.0180038213176
0.00931496092697
0.007178655882
0.00716516955906
0.0182999493307
0.0457736379525
0.0219312357505
0.0984871118316
0.0221560762636
0.0
0.0
0.0
0.0
0.0
0.0
0.0
0.0
0.0
0.0
0.0
0.0
0.0
0.0
0.0
0.0
0.0
0.00456984495642
0.00301412160198
0.00159563896791
0.00888565906419
0.00299120708314
0.00515207084913
0.00120288904282
0.0141045023284
0.00695172295253
0.00247895671033
0.00963888147384
0.00096240979133
0.000750512090218
0.0174214405289
0.00431606050044
0.00125093561459
0.000834778385311
0.0131184388402
0.00280074554481
0.0
0.0
0.0
0.00233746480914
0.000371894620173
0.00235487736423
0.00498673385227
5.21523095996e-05
0.000404159060481
0.00360813553354
0.00919472823833
0.0137476719779
0.004138934189
0.000944150812474
0.126086631578
0.161361759474
0.0192438584177
0.0558821698087
0.00110286998452
0.00320259519179
0.0144074980052
0.0635742006105
0.0543468885377
0.00228027807798
0.00108268522404
0.00608697378461
9.57959143888e-06
6.89354913347e-05
1.87835126252e-06
0.000664654594244
0.000191779663904
0.00522970558512
0.00128936951579
0.00146066375295
0.067166753755
0.000546350466978
0.000482166382867
0.00178148197055
0.530969523489
0.0652337591723
0.0112521252064
0.000355602898109
0.00688733699244
0.0458543500429
0.0680020368154
0.00319425674009
0.605290471254
0.0461216541187
0.00526727113573
0.00310115776739
0.000382046470287
0.00157297188624
0.00404002536199
0.0135991065957
0.0
0.0
0.0
0.0
0.0
0.0
0.0
0.0
0.0
0.0
0.0
0.0
0.0
0.0
0.0
0.0
0.0317756864624
0.0184360740212
0.0124341820908
0.00577143531206
0.0032653194504
0.0330182487032
0.000170627149832
0.000142680589505
0.000491438349203
0.000517432478603
0.000252514399886
0.00359212835897
0.0006582372031
0.130160285992
0.00397431248385
0.00905786007592
1.1987643026
0.028491077252
0.0211271106378
0.0121076828994
0.00526716711212
0.00792036659634
0.00201145168884
0.00348278318504
0.0191235596756
0.00696018906522
0.0137472605909
0.00428403575705
0.0120529421094
0.0028779397917
0.00552394403658
0.0127576980315
0.0315372681813
0.0324003766685
0.00143080774933
0.123756393017
0.217996557054
0.0710726400568
0.277673934139
0.0542808253056
0.00368385183548
0.00520907926634
0.0197198844173
0.0
0.0
0.0
0.0
0.0
0.00115091407897
0.0217501363021
0.00448798645551
0.00883985200157
0.143116091172
0.0316025137941
0.0153657493961
0.118607353022
0.0267567603912
0.00622210242927
0.00558164973779
0.00157381863567
0.00262497931848
0.000705194837893
0.000293250451397
0.00826327843439
0.000714186802673
0.000635956709085
0.00673767920986
1.78715300008e-05
0.00311594059548
0.0
0.0
0.0
0.0
0.0
0.0
0.0
1.02030613265e-05
0.0139300483217
0.00762965795257
0.00830210346312
0.0142610101235
0.00383953951544
0.012926003318
0.0197266625378
0.0343926812974
0.0223243859719
0.0323004715012
0.00245577676928
0.026855515069
0.000233883501836
0.00993530794625
0.00852410546558
0.00991635927742
0.00739079771299
0.00601149862503
0.0383821182668
0.0220548859268
0.0709356199648
0.0339959069595
0.0356401813157
0.161961772357
0.00830840173691
0.0
0.0
0.0
0.0
0.0
0.0
0.0
0.0
0.0
0.0
0.0
0.0
0.011719601442
0.00257479063999
0.00227339957312
0.000626100170012
0.000279598509616
0.00826308393539
0.0187844168907
0.00570269654473
0.0651198795508
0.0301991560919
0.0168763562665
0.0116025533338
0.00115151872549
0.000662711666205
0.0420089219798
0.0274954217987
0.201140060136
0.077918816376
0.134726788953
0.0201626495635
0.064259060765
0.255404754722
0.0309339543113
0.0113602778987
0.00634536699177
0.00557776286952
0.00653285559949
0.000543105132859
0.0664606635219
0.00217926133883
0.000728141821743
0.0201091081834
0.020939270999
0.0269386128353
0.0181310970168
0.00024083051066
0.00756207803473
0.0857297241408
0.0401543594075
0.00821281370814
0.0231648557394
0.074466895381
0.00765832023852
0.000378621462925
0.0914587170389
0.0271132766872
0.0617671527322
0.0695992692255
0.0336388388138
0.106313274265
0.128368754225
0.00737392999806
0.0165262164037
0.0519464932722
0.0176346080081
0.107107356779
0.00584213280774
0.0955077120324
0.0634407284427
0.0
0.00160254699373
0.00467999422572
0.0298725226112
0.0299515792964
0.117846256613
0.0201287329133
0.0
0.0
0.0
0.0190082495838
0.0280122360239
0.0188079065574
0.126916264116
0.00733309197754
0.232873305879
0.023450526225
0.0938879904825
0.0190366476812
0.0050199333303
0.0385084722983
7.90013514238e-05
0.400845633603
0.00554331194886
0.128190306678
0.0112967672332
0.0656801509495
0.0438765503024
0.0572889901572
0.0445037576469
0.00824715507531
0.000287941318419
0.000270750791946
0.00030942947651
0.0110159042453
0.0271083858396
0.00624983078076
0.00492293701864
0.0
0.0
0.0
0.00814904575548
0.00796636665265
0.0322735325115
0.0331586843618
0.000136829218992
0.082228306224
0.0424412754484
0.0156900468838
0.0068877114489
0.0522230006596
0.00732082338178
0.00681581945267
0.00711211485306
0.0973081370598
0.25613351958
0.0539692717855
0.000612184485017
0.000757175547257
0.00166605470593
0.00143581426913
0.0116676728468
0.00516695145449
0.145605913037
0.00761681517318
0.0143193254033
0.0119523612819
0.0922111079453
0.000636245850308
0.0274745151975
0.00331491515005
0.0161821828815
0.00780107191933
0.0120359500692
0.00306650177909
0.00990316258162
3.01454061843e-05
2.69722055333e-05
0.00157628742337
0.0123461304328
0.0126416347434
0.0534563813713
0.242063356089
0.0215269215469
0.0171642089169
0.00951951850518
0.0120555981255
0.000867642368549
0.00203042765683
0.00104772957381
0.00391520095759
0.00183203764137
0.00258794277674
0.000430621543118
0.000985963220055
0.0259106078009
0.00442672204696
0.000203934272866
0.000739893766845
0.0680971455953
0.109682691366
0.0432638965356
0.0321747305703
0.142614210641
0.233435789556
0.16130790742
0.136043774147
0.0249708070715
0.0609372818919
0.00354678570887
0.230940824211
0.0168659872206
0.0882325649641
0.000397539680475
0.0140615512394
0.000633900926962
0.00898848537213
0.00350335011233
0.00353274743677
0.0103598536621
0.00281893309338
0.0119755238553
0.00137626784409
0.00524100230685
0.00260318376403
0.00344962396767
0.00194512296698
0.00355386620433
0.00194681246839
0.00559089804771
0.00344708971557
0.0269467877849
0.0807997007566
0.0870882751631
0.00185118327716
0.0493109412797
0.124731957611
0.207141637496
0.411750710273
0.147204688038
0.00654134537242
0.0285807177173
0.0482595440703
0.012637920209
0.0104259429214
0.00781872201978
0.00357671558002
0.0523061622198
0.0299163268375
0.00533787105685
0.215015450269
0.00405093775916
0.0181526161725
0.0415663421447
0.000476536534091
0.0176531494836
0.0279133271505
0.263292138124
0.0624951710464
0.0808799812737
0.0124150806648
0.0155565369798
0.0469109226698
0.0498796183518
0.047014256975
0.0082612109988
0.049190901027
0.0109370206483
0.0161603954236
0.00215189260151
0.00834123394488
0.168014651231
0.0117087326002
0.0772564233782
0.000127689331707
0.00965181124962
0.0676734680204
0.0148814404967
0.0510306658599
0.00982268961999
0.0195571233784
0.132389462812
0.128210554092
0.551323174091
0.0649834630908
0.0360245233095
0.256010728638
0.00699688092843
0.00571407700412
0.0126040751348
0.0675887466159
0.102099212332
0.00350637050634
0.00622366649052
0.00314994596816
0.0320962061113
0.00971168642658
0.00259448832152
0.00148921935756
0.00170766172305
0.023323903619
0.00817982283445
0.0265627176962
0.0304476792201
0.00780223042022
0.00572446253657
0.102040816327
0.0840265366137
0.256084904478
0.00742333179866
4.38312881108e-05
0.000817622105143
0.00137309939101
0.000612894019359
0.0858350599794
0.0216904688314
0.00731675146026
0.00250116499866
0.000306044661544
0.000216031525796
0.000313164883922
0.00711926025482
0.032776028328
0.00695581638204
0.0747150268061
0.118853999648
0.000857425906132
0.00933630146353
0.00322765469689
0.000591787975883
0.107379215658
0.00117742217732
0.0100486586434
0.0337677705986
0.0180805420578
0.0124807641376
0.0346203699342
0.0189112873103
0.0332738771378
0.000328218831664
0.0156976238913
0.00789789730366
0.00353835911209
0.0180431877371
0.00173884354079
0.00242351055165
0.0035244551051
0.00973196222565
0.00340353237764
0.000442821555943
0.00661409399161
0.00518282393877
0.00259889634935
0.0141100005543
0.00435820254063
0.00776629986986
0.0463692580979
0.0293122537041
0.0168414456766
0.0217476766448
0.0276535036635
0.0111768343447
0.0535571914583
0.0451329396518
0.0630999123075
0.00698903932628
0.0162282422648
0.0289977784424
0.234426178676
0.0865792465331
0.00407731851768
0.00386765160337
0.0366727805273
0.0141073671721
0.0172399387924
0.0114199558773
0.00329809312696
0.0388543745471
0.000792396129131
0.0019540269767
0.00869812597644
0.00399710016409
0.0120070191607
0.0198483542987
0.00847588386097
0.000409227057067
0.00589590093329
0.000367125507986
0.00812625993587
0.017568597959
0.0236774683552
0.0112150146306
0.0
0.0
0.0
0.0
0.0
0.0
0.0
0.0
0.0
0.0
0.0
0.0
0.0
0.0
0.0104552479336
0.0296806138284
0.00264320802655
0.0119942397788
0.166891133542
0.0831596966211
0.0038951974447
0.00889235936108
0.00772838489314
0.00473923034919
0.00798006953792
0.127951645433
0.12495880614
0.0678936382481
0.000159601639427
0.0733410037293
0.0222801602288
0.0117278369721
0.000547609531355
0.0300960417218
0.0793776877576
0.00552748389127
0.0031266737758
0.00658255562764
0.0369692639922
0.00387983761805
0.0625371391238
0.00880863818718
0.00715970693685
0.0302242240874
0.0521642816756
0.215222978722
0.500474187773
0.0258919840093
0.0178626498494
0.0559876178471
0.0707751884924
0.0186553465513
0.0471575183009
0.0778062372789
0.00540934049643
0.00479939406678
0.0144360686753
0.00308863142681
0.110472038038
0.000528148855339
0.00168711903671
6.3936001021e-05
0.00822670981215
0.00171419291337
0.00427350729951
0.00835416529301
0.00200888164771
0.00110253156158
0.00220714572906
0.00241873848814
0.0056896793091
0.00322033349768
9.41337865195e-05
0.000407149452756
0.00633882756702
0.00952923482367
0.278331750736
0.0258507721845
0.0444528313872
0.0696513944702
0.0869958249612
0.0949368759001
0.0234526251643
0.0427018426777
0.0755737380796
0.0
0.234082017763
0.150439744914
0.0148009953793
0.0518318487451
0.0272780304312
0.0263444398001
0.00542700459982
0.0341835824103
0.0153383978376
0.00267511371257
0.00739096281025
0.0102158181376
0.0186721723016
0.0135647691166
0.0
0.0
0.0
0.0
0.0
0.0
0.0
0.0
0.0141259479854
0.00134941118996
0.00740379548491
0.00803527410174
0.000681523301177
0.00587424652487
0.0137515488436
0.0167146184246
0.151582772801
0.0387741611322
0.0418865073759
0.00541588310649
0.00129956674428
0.0237927193183
0.125904575616
0.0221707137705
0.00166736865304
0.0122845837526
0.00615608444786
0.0100854348398
0.00127504661703
0.00346500048211
0.0411692936538
0.00700202883801
0.0294253007134
0.00419592466916
0.0185095577154
0.00307932237348
0.00335395736219
0.00954289822713
0.00707125380706
0.0198009861431
0.054496976393
0.0256744001061
0.0020115236077
0.00391116730627
0.000879607561481
0.0711458298166
0.0603937402213
0.0715169756341
0.0203438325456
0.0957135572086
0.0302849499942
0.000395924346386
0.0591640140308
0.00539692619683
0.00574371099668
0.0176214074167
0.00240349345039
0.00045911713093
0.0140381934269
0.00570180720696
0.0075413297249
0.00264272299755
0.00395085052137
0.0192635775357
0.0036767821098
0.00656179758709
0.0254383488763
0.0442340428166
0.0222446888277
0.00261309113144
0.0119459331304
0.00658059526373
0.00228037322161
0.00825464764022
0.00545741074737
0.00589004865842
0.0275904757301
0.0186260230688
0.000259244237631
0.000896711627024
0.00120741965315
0.000585289727414
8.3285239893e-07
0.00030729008641
0.000241635358339
0.000165261711731
7.14197972745e-05
3.19187977824e-05
6.87914448986e-06
0.000163390497899
0.000840586028349
6.92565442902e-05
5.69043697503e-05
0.00251906854753
0.095177342506
0.00569789858387
0.000328533230716
0.000168268633379
0.000120655435196
0.000688271385729
0.00161552886202
0.0733175717346
0.104039177172
0.0273546708709
4.44872976208e-05
5.49898908592e-05
0.0104901848306
0.0319611338268
0.0114369104842
0.0324904448675
0.0406599067349
0.00796716714403
0.00850330955806
0.00465237586629
0.00386758927985
3.39211784616e-05
0.00312592283552
0.00206229266342
0.00430568992371
0.0044362002205
0.0036094433624
0.0055554683418
0.147530853462
0.0785238408584
0.0218696241413
0.0699415008938
0.0179613502066
0.116982889074
0.0276524203335
0.0540469128452
0.00284353264603
0.0234504457644
0.0184777246685
0.0106639385217
0.0659762070184
0.220333571883
0.0360838192003
0.0154030001427
0.00203508186697
0.214639264625
0.0210461291385
0.143842011376
0.166995952702
0.032854392126
0.00463561202359
0.0157183792831
0.0114416702532
0.011905362442
0.0266832586981
0.0220063056944
0.000442022350033
0.00263587101374
0.0011617681766
0.0930183763071
0.0177700002167
0.000147349961924
0.0288346705872
0.136339024717
0.0244132165555
0.018045901805
0.00134248533222
0.00717832774038
0.0606103485316
0.00582130110368
0.037745573306
0.00366153415677
0.00023785214769
0.0541032620772
0.101472698817
0.0238833688601
0.00670126907405
0.124160530547
0.0775294435932
0.0322643978465
0.0117943069219
0.0200819895199
0.161034493253
0.094081098122
0.0310822434782
0.139019991641
0.0854981086158
5.21992945096e-05
0.00925433807647
0.0139280959625
0.0204427612265
0.01193309507
0.00948871146032
0.0492853805122
0.0102767460404
0.000432773089068
0.0187264329841
0.0012604862253
0.0134095064613
0.0111422922185
0.0177086318813
0.011288971252
0.00807063985591
2.20543641743e-05
0.000166819253879
2.12323280403e-05
0.000176099609182
0.000209932885855
5.86241558727e-06
8.03540320994e-05
5.40813246058e-07
0.00937576021613
0.00988728463153
0.000869369123254
0.0190501987123
0.0298022350605
0.0397714892259
0.0965022076455
0.0162055892866
0.00353102184563
0.0445095326863
0.0205993128551
0.00153934031475
0.00980514473277
0.0574860175976
0.014920440007
0.0159739828461
0.111428929363
0.0129037163355
0.00529652414112
0.00199462259018
0.0118273936746
0.0101101906985
0.000973565470829
0.0013892629783
0.00137940328226
0.00377244882223
0.0762799277612
0.0221263790539
0.00177054141266
0.00377779651418
0.000698209157078
0.0183237707886
0.0773449998785
0.00432690116562
0.12733073251
0.0385131641491
0.0448786496516
0.00187930767216
8.59112078701e-05
0.104700704958
0.00520548027433
0.00161122008491
0.110597687145
0.00713703957062
0.00671713676597
9.1567589799e-05
0.0252136151127
0.0189415415084
0.00566576705533
0.0190407522624
0.00414863457012
0.00331054227694
0.00313673456819
0.000895180353612
0.000121241474885
0.00375028991079
0.0257710200742
0.00253307072121
0.00589533138953
0.000906908841275
0.00276481433288
0.000100610641164
0.000282614160572
0.000744547006027
0.00108566229784
0.0022349127818
0.000613131421361
0.00232421885654
0.00236477398859
0.00279208659937
0.00282063062959
0.000457693633046
0.00201469001916
0.000291476707096
4.91382915369e-05
0.000895500205353
0.00116906517774
0.00113020233788
0.000184222624137
0.000608414901816
9.22194747179e-05
1.64407226802e-05
6.85318545405e-05
3.95442645518e-05
0.0659185891077
0.00369410460959
0.10598268042
0.0928203371298
0.0150503079874
0.00157897843115
3.47028226626e-05
0.00271396486646
0.00459353098214
0.0030854892032
0.00689259298354
0.00861754560896
0.000990004027484
0.0108730114666
0.0183310362394
0.00192105815416
0.0325211950489
0.00082063401006
0.0909731416867
0.0149240732351
0.00412816771861
0.0111493320555
0.0817759232516
0.0153944691513
0.00722129346978
0.227325859749
0.0600799864053
0.00950900848886
0.0276816132859
0.0588701851769
0.0371232751673
0.0881638169932
0.0217891906788
3.79650898733e-06
1.77278582058e-05
0.000660938684273
1.20060540625e-06
5.36594902739e-05
0.00554948982851
0.00441290338634
0.0181107142218
0.00373209630285
0.00164353428086
0.000124118675337
0.0609567915249
0.0821734868442
0.0118899822439
0.00363840626892
0.00544840438086
0.00155855565474
0.00665329338097
0.000404536515918
0.00978300103706
0.0138758447334
0.0119253489094
0.00784637075755
0.100506994551
0.00550719742389
0.016841733408
0.0218568501674
0.0124213477777
0.00932594140876
0.102816717607
0.00423342093271
0.0076460332978
0.0899366533242
0.0119173520762
0.0640005237773
0.0141375972448
0.0397057344265
0.0254096846031
0.0576793261725
0.000520667136719
0.0249870040841
0.0196090771406
0.022751899255
0.0285400868099
0.00686402386745
0.00180916147265
0.00160465847678
0.0374284394125
0.0490897258236
8.68254885534e-05
0.00258438724602
0.00792858466392
3.58806836015e-05
0.000233304717334
0.00048183105934
0.00290263054819
0.00135395299278
0.000862091093215
0.00445867340586
0.00150266195271
0.00126199193312
0.00146716821039
0.00227293227774
7.68797264575e-05
1.38888556921e-05
0.00910049732794
0.00365760910281
0.00499627032517
0.00410282408805
0.000387414898928
0.000232673405711
0.000382715134628
0.000827509245456
0.000383276300515
0.000412807655294
0.00505785828122
0.00841033343322
0.000321407761522
0.0128319698906
0.00162219028655
0.00742085768376
0.0107939556821
0.00272137396683
0.00281235298619
0.00573413332025
0.00509770105917
0.000450335623958
0.0110075494476
0.0710466650048
0.0280353088418
0.00889727763986
0.000110271820871
6.87914448986e-06
6.63037039668e-05
0.102535054736
0.000123305420101
8.46048242134e-05
1.57592979901e-05
0.00149767657878
0.048224128763
0.00498031625666
0.0140755935409
0.000584354269054
0.00484779875848
0.0154396190342
0.00605589000689
0.00759976846613
0.122016825399
0.0215599503547
0.00160801578801
0.0564576805418
0.0250820318276
0.0808648887551
0.00218653815707
0.00580417433625
0.0915027106976
0.0906790344192
0.0470583049792
0.0718999384586
0.00803765379435
0.0163060005636
0.00252375896358
0.00230360244665
0.00263134174515
0.000412030962412
0.000216829214405
0.00311158240928
0.0160758621391
0.00804319929855
0.00662022291962
0.0299892092521
0.0326138876656
0.0819942572246
0.0573611691323
0.000237886560588
0.00342023623418
0.142472647896
0.0523715653324
0.0241680690895
0.00662771319899
0.00366833813411
0.00692168666463
0.0365847091828
0.0622111434066
0.0102831496652
0.128643615985
0.0527924589788
0.0936468110698
0.0132116943391
0.0203496587337
0.0051228324966
0.00767744852477
0.0260181450847
0.0513144268349
0.0327676869291
0.00416949740358
0.00040675655695
0.00925735209326
0.00915930337666
0.0195660582466
0.00303368553811
0.0087564299372
0.101509242432
0.00264599821529
0.00365560604495
0.00641628503395
0.00337411687311
0.00323316377669
0.0386682717908
0.0324283866378
0.00863048179578
0.00471335156274
0.00132160651878
0.000586948150724
0.0015242097848
0.000718285773824
0.000968889399571
0.00197631180182
0.00759287949061
0.0
0.0
0.0
0.0
0.0
0.00101149148376
0.180298856028
0.0783775907864
0.014328738633
0.000202000122733
0.0316727345725
0.000231037353629
0.0
0.0
0.0
0.0
0.0
0.0
0.0
0.0
0.0
0.0
0.0
0.0
0.0
0.0
0.0
0.0
0.0
0.0
0.0
0.0
0.0
0.00353706937208
0.0100691103528
0.00753247213017
0.0310070437939
0.00442686832493
0.0612877633865
0.0481997997412
0.0380215055515
0.0
0.0
0.0
0.0
0.0
0.0
0.0
0.0
0.0
0.0
0.0
0.0
0.00618792986578
0.00532778193838
0.00161897951967
0.00510467781683
0.000750504222254
0.00105896388642
0.00322061035181
1.80426350241e-05
1.11031600149e-05
0.000165853452722
0.00158115938087
0.0018681066725
0.00458560508614
0.025210765735
0.355178262004
0.098182202645
0.147907046486
0.177335024793
0.00544747929921
0.0160492341512
0.00267128033632
0.0142983009544
0.00243918044009
0.0165226705721
0.0086750888766
0.0056168174888
0.000656037461797
0.00785444995778
0.0123010576636
0.00164980395627
0.000376807076433
1.37365244708e-05
0.000431990010945
0.00703878460817
0.00295856316707
0.029249797331
0.00918594548494
0.00160125244737
0.0022797893889
0.00128010197871
0.00228097357205
0.000576002701446
0.000139783791544
0.000301481202343
0.000578056176635
0.00296779910459
0.000197415644826
0.00241957248015
0.00113342644787
0.0080882492918
0.00382271986282
0.00193254953241
0.0120593446295
0.0
0.0
0.0
0.0925467503108
0.0396889111293
0.0782163327686
0.000857777513338
0.00573471371056
8.72652267904e-05
0.000758612482894
0.00746911009302
0.0807629757442
0.0
0.0
0.0
0.00994239950341
0.0516327747738
0.0291691896678
0.0112964523815
0.0
0.0
0.0
0.0
0.0
0.0
0.166247394087
0.0144227455411
0.0157124259734
0.00769906705168
0.0
0.0
0.00132018622386
0.0394022224274
8.76812996294e-05
0.116212480316
0.00514145591122
0.105477113681
0.0650732829735
0.0640502235292
0.00562469783027
0.0424413768598
0.253048311078
0.0152192237932
0.059602644124
0.170561195068
0.0830579690769
0.103725418052
0.105151139624
0.0190064628172
0.0298533497608
0.00722960513687
0.235945598662
0.0321031561094
2.6711079523e-05
0.0429086781457
0.00618524863997
0.000830182265836
0.000243309068024
0.00998622495338
0.00981913318378
0.0288734577881
0.0129311441068
0.0245237647993
0.00304138542739
0.000686164807632
0.0068386442443
0.00286618452494
0.00895878312639
0.0428709196374
0.00270797139879
0.101514193179
0.00246227604251
0.0541544686509
0.00577038431672
0.0112414864625
0.0
0.0
0.0
0.0
0.0
0.0
0.0
0.0
0.0
0.0
0.0
0.0
0.0347702917105
0.0309874474025
0.01898994887
0.00618762731657
0.0126064816912
0.0185077244176
0.00468396518059
0.0362703380091
0.166233991528
0.0369726373614
0.0189322037462
0.0195514908167
0.0586637738253
0.129788794345
0.108959741041
0.0671146966813
0.0315277905353
0.0388882737485
0.00529106951706
0.00073243059855
0.00117371432989
0.0739372518878
0.0229500663845
0.0402592405932
0.0465120797085
0.193435448428
0.0209249075498
0.0147416190747
0.0418884672698
0.0573723923313
0.0106557889632
0.00677609849814
0.0449745488089
0.00356138834152
0.0116944687632
0.000396311263713
0.00288127954848
0.0314021634889
0.112904880439
0.0154270130996
0.0324077361888
0.000715477921595
0.0
0.0
0.0
0.0
0.0
0.0
0.0
0.0
0.0
0.0269883517857
0.00321387366443
0.17612109459
0.000902982309926
0.0296896057767
0.0023675413882
0.00700148436254
0.0197828909083
0.00501593604397
0.000828965743297
0.00330906594348
0.000709609901608
0.00820727743289
0.0097458530778
0.0122379160503
0.000682523881882
0.00470236903017
0.00375876792535
0.00935690033392
0.0122984298287
0.00329241325726
0.0382398834316
0.0234686900797
0.00187690579533
0.00844883894325
0.000130775575533
0.0878102330897
0.00275801521594
0.00449235816392
0.00114128730772
0.0152300287521
0.0573599928539
0.0505345117376
0.00527168537801
0.0100176331108
0.0072999772997
0.00411918661158
0.0163124441025
0.00207235391981
0.00918401777945
0.00538966052599
0.00496803171712
0.00462175848691
0.0108543159399
0.00452382484988
0.0192358713286
0.0789823910241
0.00176800435479
0.0514172488526
0.116803490748
0.128269482876
0.0153385541413
0.0876667374368
0.0363158650418
0.0575906310863
0.118842887776
0.0575215651816
0.145367013502
0.055519466448
0.0160783341769
0.00632709811693
0.0253089715541
0.0
0.0
0.0
0.0
0.0
0.0
0.0
0.0
0.0649487306201
0.0370920857064
0.0
0.0
0.0
0.0
0.0
0.091349171142
0.0106916451846
0.0
0.0
0.0
0.000893498025422
0.000984079026031
0.00147963624781
0.000291969827205
0.0117706932296
0.0203266403648
0.0441446051524
0.0236349253782
0.0548348420175
0.0489656561872
0.038052876405
0.0164936914296
0.138826758989
0.137902496216
0.00434899969907
0.0255866732094
0.00138342275222
0.00812559686333
0.00353657996446
0.0182392079093
0.00138622178662
0.0110358272784
0.0
0.143734580391
0.00472019183062
0.0237576669943
0.00145839394178
0.0304107994956
0.0
0.0
0.0
0.0032227452904
0.0140470089334
0.012914326836
0.00703872084381
0.00750438367149
0.00116040508581
0.000659306859422
0.0457843141382
0.00285921180231
0.0396175610464
0.179488140311
0.0100654632946
0.0447135948155
0.0123488223022
0.0278400927365
0.0218692257047
0.0315293972667
0.0301363865866
0.00717344808586
0.0205448415502
0.0398795567215
0.00311334473649
0.000651772342987
0.00473199655851
0.00668946939456
0.0116304555687
0.000858151221749
6.0075662339e-05
0.00200568098603
0.00670021323658
0.00252047018275
0.00728929318194
0.0113134666134
0.081392561099
0.0123439149234
0.00258789469411
0.0
0.0
0.0
0.0
0.0
0.0
0.0
0.0
0.0
0.0
0.0
0.0
0.0
0.0
0.0
0.00636549515837
0.0272064114542
0.068468909714
0.0
0.0
0.0
0.0
0.0
0.0
0.0
0.0
0.0
0.0
0.0
0.0
0.0
0.0
0.102040816327
0.0
0.0
0.102040816327
0.0
0.0
0.0
0.0
0.0
0.0
0.0
0.00814872023964
0.0044454908338
0.0268964896848
0.0383849081395
0.0770568679729
0.0218641940609
0.00131205486609
0.0241669583128
0.0433282939467
0.104218780505
0.00564747428842
0.00624078622262
0.0155824302907
0.0101602665958
0.0410915215525
0.0507931614567
0.0128946622605
0.000247188550939
0.00670677696472
0.0612097965119
0.163555776045
0.010668228103
0.00252869777499
0.125938050288
0.00837876345597
0.0289406321101
0.0380266956848
0.0575139727441
0.0380699449284
0.02573247834
0.413904994319
0.0727892356832
0.0437646055697
0.0210008476995
0.0807813531954
0.00519896904874
0.189745152228
0.134862026085
0.0161067312226
0.00287961566556
0.0102448338469
0.0232417434697
0.110548317948
0.0469767145881
0.0324857858049
0.0019740393522
0.00336417969764
0.00240946158988
0.0897807724093
0.017363999473
0.0391071080563
0.00623864119393
0.00381940706268
0.118667142195
0.00401466802811
0.0
0.0
0.0
0.0
0.0
0.0
0.0
0.0
0.0
0.0
0.0
0.0
0.0
0.0
0.0
0.0
0.0
0.0
0.0
0.0
0.0
0.0
0.0
0.0
0.000521796664189
0.0252335069061
0.00351690951663
0.0134530775509
0.0152086334389
0.0256428274004
0.159092833688
0.169377291323
0.0779098707853
0.0294370434636
0.00126374140428
0.0495058994033
0.00353565916773
0.0253660196592
0.0992239383566
0.0702755045207
0.0147684708811
0.0864829195436
0.04628384358
0.00226755968524
0.0
0.0
0.0
0.0
0.0
0.0
0.0
0.0
0.0
0.0
0.0
0.00453246426549
0.0192119658099
0.0399877847415
0.0252444913994
0.0307157536888
0.0224094207644
0.00457182761983
0.145016167678
0.0412804043754
0.0973224857287
0.00211437396676
0.000898114914147
0.0301257188481
0.00958969318096
0.0292853989049
0.000128514197027
0.0143166625547
0.0104770746611
0.0135706419047
0.000209742214529
0.000293955118186
6.8763142319e-05
1.55668049846e-05
0.000363830175147
0.00108440938483
0.00530980800424
0.00410491728629
0.00928274578067
0.00339170229846
0.0480218321456
0.00253387875994
0.00173642578141
0.0262513658318
0.0371569290271
0.00893043752199
0.00237696479868
0.128984389375
0.0437364668609
0.0238111849055
0.00913469734401
0.0103571870045
0.00199716456845
0.0185516524112
0.00295542080561
0.00384608724636
0.000363162254405
0.0105505393884
0.0186077609897
0.15619209123
0.0803058997153
0.0148607367087
0.132157058292
0.0423025449313
0.000375274620538
0.000388109892181
0.00360751914582
0.0244013395891
0.0174190113375
0.0159027117911
0.0146754010995
0.00767961123177
0.0146939572595
0.115006678859
0.00809426622186
0.0132604855344
0.0116695940541
0.00565719365779
0.0561710096667
0.00380588266832
0.0363858865925
0.0191558596492
0.00378105593834
0.0133524650949
0.0441887042491
0.0565751789503
0.0331287197317
0.0049426663732
0.00315972942667
0.00658373265721
0.0270869303499
0.0861512739578
0.087205179944
0.0497958222682
0.0252405495288
0.153446363475
0.0835209568194
0.0143538412204
0.0414538934445
0.160067050902
0.0148286148265
0.0215674971445
0.00426738365405
0.00111900231864
7.94350727521e-05
0.000314868062389
0.00390856460798
0.00141699603789
0.00200661071915
0.00127868027845
0.00214196449283
0.0646453408699
0.0355116139472
0.11994704616
0.00039717536376
3.7159457762e-05
9.49630587251e-05
0.004415961745
0.00161805204124
0.0048459882236
3.08764576573e-05
0.0542675572442
0.187141287608
0.0353709327782
0.0991497758224
0.0038226409815
0.00764790866011
0.0402369310511
0.0287809167805
0.00789747179926
0.0420862343929
0.0247575971488
0.0416458568936
0.0663861178589
0.0598819665872
0.0814033418387
0.0504119754249
0.0102048483371
0.260363974835
0.105000773056
0.0225169268794
0.0318334707698
0.00489440902079
0.0156198783462
0.0201082246717
0.0457389019996
0.0441226023391
0.000821159411708
0.0125953641174
0.00928104711832
0.0102177045192
0.0640971682843
0.0233391109533
0.00103501859941
0.0112651349897
0.032708263131
0.00556415574392
0.00657869735665
0.00137951024463
0.0187510412722
0.0679995895503
0.0273825128973
0.0708409564109
0.002884009658
0.0650829399171
0.0797489290219
0.130331193342
0.0640593185016
0.0419114847682
0.0220249554427
0.000534850449958
4.97435497627e-06
9.71657338698e-05
2.74077205555e-05
5.10505371486e-05
0.0189781075359
0.0243252684704
0.0495064665108
0.0820400254226
0.083873220681
0.0209940799224
0.10592489957
0.130793961319
0.0818637090292
0.077026078744
0.0166104017536
0.0223975126749
0.00258158275116
0.0
0.0
0.0
0.0
0.0
0.0
0.0
0.0
0.0
0.0
0.0352006415764
0.000116323551594
0.157056583489
0.00342126620538
0.104046209854
0.187864123205
0.0271937760862
0.000182546838616
0.0117505149953
0.000212554538115
0.0046336889309
0.0336861433288
0.00880725980283
4.2510907623e-05
0.0549440977819
0.000370094960482
0.649742548243
0.11991481769
0.0195153023029
0.0160229667856
0.00367305449237
0.00411022819747
0.00250829341459
0.00330371525946
6.35992764367e-05
0.00859348597252
0.0192616182607
0.0186869841478
0.00902075590825
0.000667051715828
0.0094246741127
0.0131156302173
0.00395637958626
0.015111903254
0.0754194799971
0.0137074609624
0.048135993007
0.00328299045838
0.00397632027884
0.00409820618611
0.000364735740658
0.00166860147483
0.00711253133906
0.00740184902212
0.00420773754604
0.000472607534533
0.00515774691706
0.0210636366404
0.00223798762751
0.0198823501585
0.0206634693178
0.0009637123443
0.00332636196258
0.0473695704719
0.0
0.0236754695228
0.129859341097
0.0116808462803
0.0366841302736
0.0422007880773
0.0179784107669
0.028695770224
0.0411700494371
0.236312309589
0.161514154741
0.146141727397
0.000697897784448
0.0170030745951
0.00130384123292
0.00542914409486
0.00847285138859
0.00289977676802
0.06223628219
0.102614281391
0.163002311364
0.0869581540305
0.0
0.0
0.180006219644
0.0240754130088
0.0
0.0
0.0
0.0
0.0
0.0
0.0
0.0
0.0
0.0
0.0
0.0
0.0
0.0587997869354
0.0243489443896
0.0868599946183
0.0227639195885
0.0114548345665
0.00310932361466
0.0256780638931
0.0330804433869
0.0190966917694
0.00653785789909
0.186632111469
0.0204481020624
0.0726582306786
0.0457720813921
0.00427535016941
0.00732027038806
0.0104146083405
0.00645259525107
0.00653853913587
0.000518528104975
0.000527122493456
0.155252534339
0.0316227652571
0.0840039517146
0.122601939461
0.0608018011699
0.06972047443
0.0669566723158
0.0101370176771
0.00384970301727
0.00545592067679
0.000168339304935
0.000340548478949
0.0218023586573
0.00130317841234
0.0232816161127
0.0279660926328
0.129325812001
0.110549690964
0.00383617027354
0.00283497455812
0.000445916160601
0.00216071132634
0.001628388634
0.00222044692016
0.000372114387195
0.00213623252031
0.00553147945227
0.0798420653655
0.00750789690936
0.00918533899983
0.0109965648153
0.00211995748857
0.018336709818
0.00542552641124
0.00144388420049
0.000241682540137
0.0
0.00524601606082
0.0185894694746
0.0252284319841
0.000999776080114
0.0165000498016
0.0123395982546
0.0134958060795
0.0129556775699
0.00455755139554
0.00150722030125
0.0119649752909
0.0251226701134
0.000444914038619
0.183078806897
0.00629135226956
0.00736612443498
0.0390707039327
0.00187898365762
0.055162848397
0.0114168534311
0.109728330824
0.152032557145
0.16367742577
0.0370440706348
0.023140754623
0.171319139588
0.0336399588285
0.0050576838466
0.0112298353636
0.00378770905935
0.0110410052932
0.025677187025
0.0722570168227
0.025512578487
0.0139922338724
0.0175378393306
0.0234184288778
0.000225577219735
0.0404015881446
0.00127152719824
0.0907458375967
0.0446561298817
0.0
0.00231222969078
0.00255125474645
0.00404444180215
0.00367153138133
0.00779049104032
0.00142720748057
0.0176022255937
0.0108706783776
0.130077227016
0.0856165204442
0.0188917973862
0.00351601502625
0.00421488117424
0.72812627407
0.212291019225
0.200104603266
0.0681144047062
0.0193789636074
0.0460633167618
0.00316151739259
1.56972817399e-05
0.0207257868363
0.000938092569504
0.0942959091883
0.143247146425
0.00768546138763
0.0
0.0
0.0
0.0
0.0
0.0160796259231
0.0216152223409
0.00168600717797
0.00286964524883
0.00497448407417
0.0384302830692
0.0163855484925
0.0
0.0
0.0
0.0
0.0
0.0
0.0
0.0267473356362
0.00408054862206
0.000421191210044
0.00401731348061
0.0259288912593
0.0352644463484
0.0888493498768
0.0187725562196
0.0275267800232
0.0259539411808
0.098877488196
0.051723423253
0.0
0.00104449640291
0.126655020746
0.0114877631108
0.0529140051788
0.141027640379
0.0516572270313
0.242305648475
0.0867144241483
0.198930928013
0.011383354484
0.00653081580279
0.00301149063114
0.0104917131793
3.8167105341e-05
0.00230910987313
0.000209919079375
0.0204119799758
0.0813420963137
0.00397285954584
0.0039038995923
0.0292163229147
0.00116303651553
0.0141536348973
0.00376052007346
0.00124202121964
0.00780888373303
0.00301467122325
1.48427631882e-05
0.0295928488215
0.0283495771452
0.00242807248241
0.0610834870269
0.0371562692754
0.00463502699513
0.0119192444423
0.032154209063
0.00426891601242
0.0126863971712
0.0505332048037
0.00468018758211
0.00557948478555
0.016106589813
0.00896732253283
0.130725563281
0.019266290263
0.0674518156383
0.030766432329
0.0613575271746
0.10030973483
0.0
0.0
0.0180910419786
0.000286639864682
0.00566436078616
0.00410023944843
0.0391117690551
0.26014836281
0.0271363643783
0.000272332368352
0.0101558679918
0.00141993872717
0.0140032631381
0.005419750343
0.00546345800706
0.0288212819626
0.0131808965316
0.000688438344975
0.0515746666997
0.0101979547825
0.0446246279688
0.000358277675868
0.00752431086013
5.96107860763e-06
0.000408135182002
0.011540052388
0.000154929404784
0.00691317762139
0.0290391973623
0.039034908837
0.00684852080453
0.0296219432763
0.00974427425868
0.00550777413656
0.00386766836699
0.000576570243732
0.00180549810528
0.0039865833628
0.00150318603849
0.000132732583343
0.0124998921468
0.00283679259352
0.000436719509232
0.00736268058517
0.00821560257971
0.00650347786902
0.0203198092651
0.0234048997196
0.000327853668004
0.0109065467804
0.0224818964769
0.000187213784876
0.0275910211704
0.0290399911593
0.0145623683176
0.00390871079884
0.00367057688943
0.00642612641264
0.129329498478
0.19554316094
0.0
0.0
0.0
0.0
0.0
0.000807278324763
0.0329716348976
0.0356058919439
0.0423169753713
0.0133608671403
0.012580164642
0.00840767834093
0.000662822882299
0.03143136764
0.00275115622415
0.00989961043479
0.013286184811
0.0
0.0
0.0
0.0
0.0
0.0
0.0
0.0
0.0
0.00222682733781
0.0228845272251
0.0145007836739
0.102308396787
0.0059691935824
0.0310076057859
0.0069472565591
0.00706763354085
0.00488580074668
0.00969144439068
0.013402513966
0.00531067445566
0.0202817186354
0.00420721375866
0.0176337830445
0.0112757769714
0.015321388325
0.0299816714086
0.0116200733734
0.0050445819488
0.0470153973599
0.0368095118295
0.158535895496
0.000780844798504
0.0145366493841
0.0113436069944
0.00165412657956
0.0
0.0
0.0
0.0
0.0
0.0
0.0
0.0
0.0
0.0
0.0
0.0
0.0
0.0
0.0
0.0
0.0
0.0
0.0
0.0
0.0
0.0
0.0
0.0
0.0
0.0
0.0
0.0
0.0229782235775
0.0559785682082
0.0429570913547
0.0168985827025
0.00326487260646
0.0396354910071
0.044862907093
0.0216835913955
0.000105863596709
0.0114829922551
0.0926851829123
0.0251420280179
0.000588315155904
0.00254442191589
0.00468574555882
0.00399714710466
0.0694410801213
0.00632559871854
0.00296481393831
0.0122424533422
0.0428925834579
0.026598170425
0.00324008432902
0.0170097517874
0.00211133249
0.0455639554136
0.0205686402127
0.0176821949942
0.0121251237444
0.134854205652
0.00833697233223
0.00248062185591
0.0372425610432
0.0870525860264
0.00206487949745
0.08517294537
0.17487390519
0.00151654372572
0.00467452159185
0.00315026576056
0.00259524340796
0.00202925765087
0.0052600359132
0.0146830820772
0.0178155323055
0.0214488730766
0.00977456032069
0.0105221274647
0.00165650189802
0.00565471847504
0.000476222882782
0.000155885907673
0.044273034079
0.0684048522606
0.0101864566005
0.00274095520605
0.000116544928165
0.00110072863507
0.0
0.0
0.00135045744718
0.0023115699672
0.00526211587779
0.00621362720488
0.00355012385539
0.000485025780858
0.0220377174587
0.00127298575249
0.000665130917232
0.0137012333891
0.00462016025384
0.0928841068415
0.00396474804835
0.0302874823386
0.00516951263304
0.0107157764355
0.00593799544522
0.0406727573876
0.243155952022
0.00110428285024
0.00505867865859
0.00188900025859
0.0323650031891
0.0119252097439
0.0298355691422
0.0775891740598
0.18876864138
0.067790611649
0.0568826484007
0.231660530477
0.0746502359663
0.132245423218
0.0130092130632
0.00879958081965
0.0199287209972
0.121847400671
0.0473656532631
0.00131599342619
4.72197329211e-05
0.200921254058
0.0649090547005
0.0152725377366
0.0302681203259
0.0584162955131
0.0416692135913
0.0404863050819
0.0049690905722
0.015641205191
0.0790352017979
0.0377179341036
0.0661658534037
0.0172548310014
0.0335233560932
0.00249254746624
0.0182026801792
0.0105702992766
0.00298757333244
0.00574888167121
0.000753503978845
0.0140461996643
0.202113275375
0.0193233918973
0.147285508857
0.0674761290993
0.00812565830112
0.0037688880921
0.0108315266749
0.295923838919
0.00606301208121
0.00492024540622
0.0425874574605
0.0277032742245
0.00949131210618
0.0241542125597
0.0012718164957
0.128954615262
0.0516502546614
0.0330955406733
0.000966017700726
0.018351158624
0.0104895540464
0.152849057675
0.00803727925848
0.0192034842566
0.0278068343684
0.0091147854045
0.00600504902722
0.00812677773263
0.00824879786477
0.000582853446713
0.0489521946334
0.00330576271299
0.00272498126575
0.000794137397448
0.0119904041731
0.00345245394295
0.0125772483528
0.00100435023795
0.0358510213814
0.0229876499956
0.0
0.0
0.0
0.0
0.0
0.0
0.0
0.0
0.0
0.00382973035254
0.0120068746651
0.000249038581709
0.022167186436
0.00524718960535
0.00640969291701
0.0760873457476
0.0438141659106
0.0470999629421
0.00947431351943
0.0895153838249
0.0648733647605
0.0273890160433
0.0
0.0
0.0
0.0
0.0
0.0
0.010063163389
0.222695853711
0.158557273845
0.0168469743613
0.0
0.101722304496
0.00590235187622
0.00734758395793
0.0617132386854
0.107112733978
0.0617480296437
0.016437303239
0.0101926046136
0.0238928183218
0.0167849767007
0.023208210347
0.00207634304437
0.00926452687695
0.011519244531
0.0173156370011
0.00480281460037
0.0106093775526
0.0245030384889
0.00680718192504
0.0422544415322
0.0137043334997
0.0111773598624
0.0176191867755
0.0719677593243
0.0318961821964
0.00724705154668
0.0372061545913
0.00163505432393
0.0755518928322
0.00583770062221
0.00578044274718
0.00791459990733
0.0185346344097
0.242607320771
0.0166082610263
0.00430768989138
0.0410845611903
0.00455421687461
0.0702787573043
0.0771906652801
0.00456476483416
0.12435134461
0.00156259164462
0.0730857806428
0.028716495483
0.098819936832
0.00443669250565
0.0075578764695
0.000323317781892
0.0166245692545
0.0202190008084
0.00205716327358
0.0047600999302
0.0400697857308
0.00428706713676
0.080328090469
0.0919816634109
0.187120493246
0.0324944462561
0.0851037065442
0.000795236833825
0.0298347465934
0.0176121569374
0.0196966117185
0.000134461727814
0.00400727219056
0.0587018318023
0.0667189083251
0.0150948924556
0.0
0.0
0.0215274338285
0.080513382498
0.0
0.0
0.0
0.0266901994924
0.00174794924578
0.000358926076581
7.78018952127e-05
0.00279153200023
0.000423242309957
0.000925323873729
0.000705403849928
0.0515546478437
0.0116806578679
0.0050851318711
0.0
0.0
0.0
0.0
0.0
0.0
0.0
0.00981130796901
0.0550476829862
0.147549086075
0.0514868666339
0.0158282661175
0.0263992391976
0.0
0.0
0.0
0.00180655734249
0.00364548580207
0.000488886870997
0.00761343773212
0.00672655212659
0.00279055629931
0.00259549956809
0.00387291365038
0.0129032102769
0.00600608726407
0.000734575349461
0.00143760961047
0.00338734689395
0.00873107130054
0.00969971472746
0.0085737808726
0.00131186027099
0.000232408020168
0.00958849088923
0.00657673195644
0.00331803950223
0.0
0.0
0.0
0.0126968337503
0.0172773232142
0.0458426334177
0.11585226791
0.0089441209715
0.000184644604502
0.00220300114336
0.00467241618919
0.0424854289413
0.00578184901768
0.00996321718835
0.0302651410449
0.0100607363508
0.00033272260415
0.00185483664646
0.00125113365632
0.0150965264488
0.781148543048
0.0322487893184
0.188368446779
0.0262990093398
0.00710089754377
0.0121252679958
0.112516749402
0.0234982504396
6.32584412064e-05
0.0101527047769
0.114366311041
0.0
0.0
0.0
0.0
0.0
0.0
0.0451060072668
0.000491143549231
0.0179995866501
0.00825510401404
0.112878951577
0.00363694906709
0.0374489237338
0.16044909214
0.00138559716702
0.0134870938886
0.000157925800234
0.00686689045252
0.0
0.0
0.0
0.0
0.102040816327
0.0
0.0
0.0
0.0
0.0
0.0
0.0
0.00979067659418
4.34401091216e-05
0.0147739811122
0.0222970840103
0.000107152269167
0.0065572844719
0.00233707787074
0.0617812178717
0.109131414224
0.0891809529625
0.0167185367565
0.0398349152513
0.159016218979
0.0161049017835
0.026522525741
0.00472474247761
0.0142052630554
0.019117512419
0.0
0.0
0.0483854267608
0.0536553895657
0.0
0.0
0.0
0.0
0.0
0.0697049297239
0.0323358866027
0.0
0.0
0.0
0.0
0.0
0.0355228372923
0.0034248852923
0.010266237478
0.0525602736316
0.0325235716237
0.00533506230317
0.0538879410049
0.00851258628316
0.00204823774401
0.0
0.0489883842479
0.0674507985499
0.021503281742
0.0322807254588
0.00190452023529
0.0120285488544
0.0199253735647
0.0
0.0
0.0369450777234
0.0356350235616
0.0294607150415
0.0
0.0
0.127103013745
0.124956975537
0.031030447842
0.104123611347
0.0979560296703
0.000764072119386
0.0213973559023
0.0159087155687
0.0187314448831
0.0102649252196
0.0290497550543
0.00783757820279
0.00277434920205
0.0161239236547
0.00287778254572
0.0013449174651
0.0
0.0343515459595
0.00414569067723
0.000385295239473
0.0631582844503
0.0
0.0
0.0
0.00514092823259
0.00212356371285
0.0119486848185
0.0349054392579
0.284214913416
0.143400996761
0.0964579903101
0.0233371280243
0.303417832437
0.0134198699692
0.0
0.0
0.0
0.00794618889603
0.124587142879
0.0520503416673
0.121630353465
0.0094779227145
0.00144828738845
0.0016556508751
0.0043212121175
0.00646114299749
0.00208318968181
0.00635637914441
0.00661301370344
0.00623910904789
0.028346348638
0.194863234275
0.0116845541743
0.00507886296088
0.00250066828204
0.00504229578594
0.00247171965907
0.00760609670318
4.46547907507e-05
0.000673517430151
0.00306301068143
0.0
0.0
0.0
0.0
0.00446216685683
0.00625106437723
0.340372451794
0.00959199864712
6.90249195886e-05
0.00461549445635
0.00251077123513
0.0267112882623
0.00157146703611
0.0798895003988
0.0341588536495
0.00199063795272
0.0733958386318
0.00935723565277
0.000115478997257
0.00208343357552
0.0109763474268
0.00412184408961
0.0
0.0
0.0
0.0
0.0
0.0
0.0
0.0
0.0
0.0
0.0
0.0
0.0
0.0
0.0
0.0
0.072919970172
0.0291208461545
0.0
0.0
0.0
0.0
0.0
0.0
0.0
0.0
0.0
0.0
0.0
0.0
0.0
0.0
0.0
0.0
0.0
0.0
0.0
0.117145230379
0.0679236800464
0.0390401535557
0.00193928781006
0.00144421986047
0.00870839892324
0.0641558880933
0.0302867376999
0.028116080306
0.00458938991856
0.00393549623157
0.0262895669641
0.00210392235397
0.000587514786837
0.00312968637934
0.00301022736799
0.00265394610606
0.00310383852309
0.0
0.0
0.0120015916125
0.00163229584147
0.00128003746838
0.000302644517719
0.0279987523769
0.0
0.00674748432946
0.137814400911
0.131155955468
0.0458103749904
0.058667161663
0.00812363280097
0.0138108199831
0.0482521213491
0.111231991247
0.00741563339984
0.0179118280575
0.0211183595526
0.00250556077571
0.0818895890123
0.0594617338367
0.00671371251914
0.00284165444148
0.0232180472357
0.00844773668134
0.00631327807343
0.00321706173433
0.0102968857467
0.00226770621091
0.00634253517742
0.00160664684965
0.00459759970709
0.000197068383467
0.00289156678508
0.000312356227398
0.000155326233079
0.00922103979299
0.00315281017527
0.0031457111701
0.0142811487729
0.0398050290695
0.00298846261359
0.0315830837472
0.00124592738266
0.000969707632729
0.0209888392792
0.02996542823
0.005389425905
0.00147550179329
0.0269654359989
0.0173362307474
0.0259402734626
0.00862742108716
0.0220124519384
0.0323706159794
0.0167807779845
0.00349097033729
0.0258151314842
0.00922058649827
0.215038743338
0.0142124951996
0.00706822270647
0.0440930815982
0.183438597127
0.0278694256665
0.0217662384804
0.00665900512582
0.000860536097144
0.00461367616637
0.0069542039389
0.0145682548578
0.0425622165848
0.0351328167656
0.0566105433618
0.000547729142867
0.000413694894943
0.00054972154385
0.00137185864024
0.000670171239619
0.000779572166303
0.00600509656171
0.0106760089745
0.00226662780881
0.000314799355259
0.00640901057911
0.0
0.0
0.0
0.0
0.0
0.0
0.0
0.0
0.0
0.0
0.0
0.0
0.0
0.0
0.0
0.0
0.0
0.0
0.0
0.0
0.0
0.0
0.0
0.0
0.0
0.0
0.0
0.0
0.0
0.0
0.0
0.0150042534989
0.0563949184264
0.0307803998706
0.00751883786105
0.0369312558847
0.000615726341291
0.135739271001
0.0891137746862
0.108012446333
0.0208706709004
0.127660459628
0.00403376616622
0.00813621042249
0.00222278687248
0.0331375035034
0.0379994681177
0.148555596675
0.0014848333412
0.00618093336609
0.00841741115572
0.0150023900662
0.0386869298004
0.00534261418057
0.0227911518789
0.12512656152
0.342296510243
0.0779403202015
0.0246152429557
0.0407247169383
0.125959059589
0.0288197297212
0.0583431287394
0.0258284587998
0.0921218364536
0.00249602618635
0.00159292458888
0.00790763756687
0.000784465372852
0.011087155036
0.26840132402
0.0285623419508
0.00460698274081
0.0463074469952
0.0423707642836
0.00260317577502
0.0326975191523
0.00417962214014
0.00285143504512
0.0213760226399
0.00301015678472
0.000190321471268
0.0309302954548
0.0748147931294
0.0123658248734
0.00207021168024
0.00433528015191
0.00482622855992
0.000717228489171
5.00504975505e-05
0.00275925639409
0.00252811704132
0.00103745448806
0.00554904878583
0.0108469687027
0.076172044964
0.0674796849994
0.0264984583199
0.0391867214043
0.00377759774716
0.001588657864
0.000509575615838
0.00362404476439
0.0
0.0
0.0
0.0
0.0
0.0
0.0
0.0
0.0
0.0
0.0
0.0
0.0
0.0
0.0
0.0
0.0
0.0
0.0
0.0
0.0
0.0
0.0
0.0
0.000602520737192
0.0104995787594
0.0340812757583
0.0632769703471
0.00495898188196
0.0120272323851
0.00369371659123
0.000689774851571
0.0155289955458
0.00725169732694
0.00400386438431
0.0406158146422
0.034711993164
0.0272649749696
0.0530834862548
0.000994214986682
0.0148007012436
0.00194704631373
0.0378926839018
0.0439278936761
0.0153594771025
0.0557558506487
0.220737275387
0.0466622223841
0.0046049504039
0.00269321164562
0.0762630061181
0.0266606580837
0.0640992658949
0.0871612261492
0.0277774801051
0.0026271690347
0.0161834592215
0.0229562977274
0.0173841461323
0.0600440858878
0.0308591873556
0.00206504247461
0.0330329162762
0.046168449611
0.0530745974769
0.0148481985264
0.00422628987467
0.000805314381607
0.00922890281322
0.0389233116166
0.0820923433829
0.0837106760227
0.0377017123071
0.184479273842
0.00681689271485
0.0142877762658
0.0789163380696
0.0936255025585
0.0153276787744
0.0306295753488
0.00255730665094
0.00919999516928
0.00401012720471
0.00540571816471
0.0
0.0200612341199
0.0336926627354
0.0054673965894
0.0162970863389
0.364267094333
0.0232163235651
0.102081034219
0.0721192946944
0.0739219702202
0.00678449429637
0.0242248968468
0.00845364490437
0.0380166229405
0.0113909422472
0.0518273616261
0.00716974368166
0.0116353814489
0.00713000988047
0.013215903763
0.0273942484881
0.0
0.0
0.0
0.0
0.0134601579325
0.018046791581
0.0166498760308
0.0224185151448
0.00449614519175
0.0124572442042
0.00241491068789
0.0120971755536
0.0
0.0
0.0
0.0
0.0
0.00706198090167
0.017855273195
0.0155288793352
0.00606037619739
0.0621262789434
0.354605494501
0.00485689322887
0.0277896626916
0.00643911125694
0.00619613387186
0.00431194662243
0.00372969727748
0.0085837371642
0.044140937691
0.0222544521815
0.00144227872507
0.00645394176228
0.012807822412
0.0
0.0
0.0
0.0
0.0
0.0
0.0
0.00715666825704
0.0341024338822
0.0709912148364
0.00268890688406
0.0189211878915
0.00271536790694
0.0265814149752
0.0663553028304
0.0671686062191
0.0194250412816
0.0165319131783
0.00752816100998
0.0296223368512
0.00894538226494
0.00451860878982
0.0165062304208
0.110445304153
0.0
0.0
0.0
0.0
0.0
0.0
0.0
0.0
0.0
0.0029019821481
0.0552144882594
0.0145203872103
0.066032564303
0.0558540737707
0.00955813696162
0.0
0.0
0.0
0.0
0.0
0.0
0.0
0.0
0.0
0.0
0.0
0.0
0.0
0.0
0.0
0.0
0.0
0.0
0.000568176325843
0.0250373503435
0.00296976850842
0.00186329005187
0.0164173929004
0.017382823784
0.0139400448849
0.00203053004746
0.00672676426704
0.00102371148815
0.000277044033098
0.0110555772842
0.00542685339223
0.00250606599452
0.039167836794
0.00184563409912
0.0234991214393
0.000103096460577
0.000783246721326
0.0127137982425
0.00680794613628
0.000211920502297
0.00271272561893
0.000145337371507
0.00252443138884
0.00237193454091
4.51047015023e-05
0.00167388558909
0.00295471592222
0.00222086958826
0.0008362268469
0.00547055593935
0.00546053267235
0.04765976978
0.00866849576275
0.0482129664206
0.0482405937095
0.0174361951154
0.0835280061379
0.00164164506759
0.0206744675699
0.0420470884782
0.00490533521473
0.0877100183217
0.0186305544536
0.0203035270355
0.0622801616427
0.227988538628
0.21954619296
0.0644396165366
0.0679076656208
0.191120893231
0.00440072663512
0.16936925245
0.0146741339381
0.00292741707303
0.00332594063531
0.000432040793491
0.00465779017432
0.00145421977821
0.00405133929591
0.119863618495
0.00554337832842
0.0153937271249
0.00194645470395
0.00485847601446
0.00900114163969
0.0105202905094
0.0245950306366
0.00135575291921
0.0556013502769
0.00532804296839
0.0863622853896
0.0102315651922
0.00189277193266
0.0201018981941
0.00924707125008
0.114528709287
0.0234199779917
0.000197562797305
0.228328235391
0.00509584758103
0.0234754814711
4.82044361358e-05
0.0105844221319
0.00590930761066
7.31491961514e-05
0.0161349217911
0.107821264339
0.0907042619742
0.158551767328
0.473524397972
0.0861622080098
0.109319881889
8.17009507705e-05
0.117400054868
0.0218908011394
0.0147418080604
0.00192317042758
0.0358994643605
0.195235953178
0.00150376075526
0.00834936930975
0.0360203157656
0.0201608854746
0.00297265775003
0.0272989070044
0.0142522424348
0.141992616932
0.0354771960187
0.03751342872
0.0913196755884
0.0808098834044
0.0118354433625
0.00606749708192
0.00936191569578
0.018777421969
0.00166671821741
0.00654667684433
0.020684404604
0.00924930364189
0.120630097434
0.0251261399949
0.0137020186612
0.00495458313028
0.0196518367684
0.000887082920143
0.00081024896643
0.0983917228011
0.0
0.0
0.0
0.0
0.0
0.0
0.00647168087309
0.000457380902328
0.036288899496
0.0137357685767
0.149756110085
0.0522368148123
0.0357262271216
0.0251364441246
0.124641838497
0.328825281702
0.0107900107848
0.0337147503565
0.00913376474107
0.00462189138456
0.00106501987978
0.0329826292051
0.0123733072121
0.00714653338761
0.00179851543083
0.000522091566507
0.0512002245303
0.00269018823133
0.0412118619769
0.0253392802758
0.00164583611584
0.0108958119959
0.0
0.0
0.0
0.0
0.0
0.0
0.0374484961766
0.0183496849762
0.00576525755763
0.000206540017072
0.000689397084012
0.0241076857225
0.034076245315
0.0264272149952
0.0836013907714
0.00223006257733
0.0153555737468
0.209782415088
0.000603189225944
0.0561373940893
0.0887367211177
0.0215777444121
0.0421904294724
0.131876072514
0.110082532558
0.0655404366015
0.0396210560007
0.035282442058
0.0228638608799
0.0350698266328
0.0307320725374
0.00173510163812
0.00629080765657
0.00196497280706
0.0087265906726
0.00142264712331
0.016781094651
0.0107982624357
0.00447972640428
0.00285971958497
0.0128493865097
0.13689662341
0.073201532422
0.00501642766712
0.0126745999762
0.0239388259004
0.0304868880293
0.0611909135345
0.0444177655526
0.0126007585759
0.0154084679039
0.00146081866347
0.0177838793813
0.0890487029121
0.177592203653
0.000710344021452
0.00305325103169
0.00751183684933
0.0249950058904
0.00478852933908
0.0166403607347
0.00415831993253
0.00305722372222
0.0313918635009
0.0425122808838
0.00758443531421
0.0162928972643
0.00451601563984
0.00472980584091
0.00141373189533
0.00104773944493
0.00217846446835
0.0104829764389
0.000447489498324
0.00167869033425
0.00167962066585
0.000761941578227
0.00156649234361
0.00121975611907
0.00643929077816
0.00670379422372
0.000699261982519
0.0346742735245
0.00068770895846
0.0197447261708
0.0191348481112
0.0311453008265
0.0760490598944
0.17544468561
0.00981806649124
0.0751166649545
0.0075703096402
0.000977442242639
0.0426167413919
0.000179132841281
0.00610219918014
0.00867885635363
0.000655522353961
0.00748265468253
0.29763391513
0.0334230207957
0.0101905668009
0.0285701411317
0.169540658233
0.00144415945246
0.0597550042211
0.0198576570788
0.0308005087601
0.0309154802626
0.0298808654481
0.00742703592064
0.0571556277777
0.0385962209077
0.00120703685159
0.0206697841714
0.0
0.0
0.0403486946524
0.00578955828866
0.00207321551687
0.0415165862588
0.00328506642072
0.0313144649732
0.0460208746958
0.000193356474704
0.0954224086889
0.0674706395322
0.00229760874277
0.0333867320268
0.00609756460561
0.0164571791353
0.150573715157
0.0193741781504
0.0235673936811
0.0229865654841
0.208150728127
0.0
0.0
0.0
0.0
0.0
0.0
0.0
0.0
0.0
0.0359889187899
0.00416379179165
0.00106011791727
0.00398214237324
0.0199174120497
0.0139505264409
0.0100115630277
0.0339888587628
0.0266669387314
0.080588008038
0.0255188127739
0.0126799415351
0.241687049401
0.0
0.0
0.0
0.0
0.0
0.0
0.0
0.0121333015472
0.0319634120061
0.199206059919
0.000844789722961
0.00638733417604
0.00636430193432
0.0058460764957
0.000544548000584
0.00261169169464
0.00455627095957
0.00456696450037
0.0153978761676
0.0168044880724
0.0129638617662
0.000664644689535
0.0139517804198
0.000580741523282
0.000468935669452
4.5423431004e-05
0.00596479028353
0.00895569670168
0.12183716672
0.00153332558949
0.00892214436187
0.0612491501708
0.003107993347
0.0739357898455
0.00190618963505
0.00364886226074
0.0205844716868
0.00125042418921
0.00611293345714
0.0018507409606
0.00707083759847
0.0159120721599
4.69616324456e-05
0.00222360500616
0.00393742168902
0.00889668323584
0.0058174946281
0.0201338986708
0.0885583525634
0.00238742702539
0.443125035158
0.0239142457774
0.00713722170535
0.0151766821258
0.00886834639442
0.0056560463672
0.0176559715644
0.239234278628
0.255924616048
0.165802228747
0.00929003185279
0.308303210207
0.0835982296762
0.131152015732
0.0167139469799
0.0321913403126
0.0299127265685
0.106286895124
0.0372615515132
0.0304451450088
0.158926699973
0.0292479257206
0.0492779607229
0.108282578133
0.113682954208
0.16465069757
0.0582894351295
0.0932909346154
0.046288531688
0.00264948676799
0.0694854816207
0.0
0.0
0.0
0.0192170761322
0.0923412749987
0.0512044507327
0.143931016528
0.0676890533452
0.000460354450171
0.28328805604
0.0411222070651
0.0197940237186
0.067666941097
0.000216431225739
0.00624320843478
0.0147314105898
0.102939797805
0.0373555578357
0.0403266441852
0.025375198864
0.0297362598823
0.115995578565
0.0104976339607
0.0188224609581
0.00426099777171
0.0147832896887
0.0549956122541
0.0117278707343
0.00300526687566
0.00461592017551
0.0178155615299
0.0588204205416
0.00673970348184
0.00350940267726
0.0020613089031
0.0190897590999
0.0018825219064
0.00274247927061
0.00298032260558
0.00611354449793
0.00344063844776
0.0146651267695
0.00126871352449
0.00220827524266
0.00289005615959
0.0
0.0
0.0
0.0
0.0
0.0
0.0628766950706
0.0035276577321
0.0337220229798
0.0640904184612
0.00825431132849
0.0398593810099
0.000823501052258
0.332607430006
0.0691358320132
0.216776468197
0.0640430273567
0.575784771522
0.0469969907425
0.0193396320154
0.323944534681
0.293607433405
0.0383291452991
0.0251248100001
0.0333565622473
0.0330715520035
0.00236183641577
0.306972548783
0.0431554769788
0.000108732366422
0.0182978200225
0.0388965921062
0.0617520240116
0.00258254056927
0.00157578746599
0.00883500721065
0.000926029374493
0.00105142888523
0.000139955395261
0.00051560703085
4.81284841109e-05
1.10966478111e-05
0.245641504664
0.0565683962874
0.00359613673698
0.0026398723674
0.00547432736495
0.00528078528362
0.00390205809134
0.00442337305235
0.00970936108009
0.00111546833971
7.28384177051e-05
0.0145021289651
0.0150973228926
0.00450141421417
0.00146925493999
0.00198744825452
0.0337655457228
0.0262997861744
0.00220129369136
0.138378449968
0.00464182226815
0.00648194454063
0.046153052223
0.00222314626807
0.00243206844748
0.00156567664207
0.028241714682
0.00439618499813
0.0956803195666
0.00667683365436
0.0149061114974
0.025201217935
0.000258110391906
0.0390788622152
0.0062818071303
0.00518544263307
0.00356378701409
0.00269512898935
0.00555651984752
9.51788959137e-05
0.00115660430477
0.00570350497792
0.0189610818214
0.00113853236251
0.0290078101976
0.0119218930858
0.0302289199216
0.178514660024
0.0231452633069
0.114011482523
0.171940064878
0.0350865770488
0.15760197846
0.101757589329
0.0216024757705
0.0130664277218
0.0538703599059
0.0229012292664
0.0293168482549
0.0362028467331
0.0191434633336
0.014253651093
0.00276432476758
0.0149812759437
0.00537391653939
0.00152983264545
0.00962660003769
0.00160841178893
0.00085332361462
0.0429026026026
0.104480080329
0.00282955474729
0.0143078577271
0.0169203459053
0.00658667324154
0.0267915432692
0.00451897500145
0.00428849568804
0.0125543678386
0.0195934403158
0.00749212221569
0.0325390534904
0.0348688186568
0.0586095825189
0.167730250344
0.22855005319
0.161094974959
0.0408350710813
0.153872026501
0.0617994476648
0.0947585499003
0.266639761218
0.0821650967643
0.00544572777658
0.0298137636182
0.323099544205
0.0653132319116
0.00649878308354
0.0286238302133
0.0123512373155
0.0570759647707
0.315878345393
0.0412465321887
0.160204356123
0.0599161278576
0.0438257896253
0.0146346839404
0.0231740354118
0.130006706546
0.030501655417
0.095253173467
0.0196906928839
0.0697458996472
0.0238125923052
0.0257489345296
0.0141388835006
0.06872757785
0.612548116231
0.307893793937
0.0915346576209
0.0654632215281
0.287710001164
0.00114731061353
0.294118036006
0.147494837656
0.117044354329
0.0351136767277
0.0115315880536
0.114554832126
0.0330843518095
0.0280303564463
0.00107510446621
0.0580218775638
0.00597082810984
0.0281268652746
0.033412584218
0.000184483813956
0.00398493358033
0.265506194125
0.0198830699038
0.0795474392866
0.00542284504485
0.00870213642199
0.0286623183948
0.115865606461
0.0849902310613
0.0637909825478
0.0477494391224
0.00215139663671
0.0987331315899
0.0168133623321
0.0104858683758
0.00473544432243
0.0181591865448
0.0181630130421
0.00639780491449
0.0193583566354
0.0441947245761
0.0116854289845
0.288844918688
0.00559210130723
0.0
0.0
0.0
0.0
0.0
0.0
0.00378548887171
0.00593311228605
0.0119568328385
0.0158937965984
0.00151059888467
0.00362156399275
0.0293407252037
0.166414370265
0.0248942917358
0.083387010283
0.294514748221
9.26322058592e-05
6.73688769885e-05
0.0331368642129
0.0100695549932
0.0226684840172
0.00169519836487
0.0869712131504
0.00196000265084
0.010398803524
0.00577978344962
0.00223408598526
0.0
0.00120592212212
0.00682063971271
0.00339743317451
0.00112782689229
0.00794517226529
0.00689137112434
0.151040189819
0.0774447487699
0.00239576011502
0.00250893037363
0.00570017663862
0.0205836159231
0.00237153702884
0.00665844192769
0.0100306830926
0.0
0.0935987721823
0.0787674300189
0.0774118326776
0.00681905716012
0.0184803063645
0.0106953664386
0.0127767122583
0.0945671709697
0.102859214729
0.0142282188334
0.00528998556905
0.113123163888
0.0194987517555
0.0594304518416
0.0106794260758
0.0483142777886
0.049786392061
0.0
0.0
0.0
0.0
0.0
0.102040816327
0.0
0.0
0.0
0.0
0.0
0.0
0.0
0.0
0.0
0.0
0.0
0.0
0.0
0.0
0.0
0.0112459678603
0.0352787212414
0.0161352290949
0.0393808981299
0.113512686691
0.0562103768472
0.108447632186
0.00644133183582
0.0250861392926
0.00784735721241
0.0430681370613
0.00373393891005
0.176292204596
0.0445304043859
0.00961022075244
0.0365555279124
0.0155803270925
0.000420870470404
0.153393077009
0.00288384235508
0.0224766483696
0.0245688211903
0.0441806206538
0.0123312180726
0.0296443410161
0.0312089356703
0.0325156721313
0.121908647878
0.0
0.0
0.0
0.0
0.0
0.0
0.0
