# Supplementary material for: Fine-scale mapping of meiotic recombination in Asians
Source: BMC Genet. 2013 Mar 8;14:19. doi: 10.1186/1471-2156-14-19 (PMC3599818; doi:10.1186/1471-2156-14-19)
Supplement: Additional file 3 — Genetic Maps. Archive containing combined genetic maps for all chromosomes. The SNP list text files contain the rs numbers of all of the SNPs shared by the Mongolian and Korean cohorts, ordered by physical position. The map files give the genetic distance between each of these markers in order in centimorgans. All observed Asian recombination events are mixed to form this map. [file 1471-2156-14-19-S3.zip › map2.txt]

0.0
0.0
0.0
0.0
0.0
0.0
0.00848978391278
0.0265810437239
0.0388843399808
0.0192593951816
0.115462717373
0.0254656760992
0.225132701805
0.0462532808699
0.00467514268596
0.051792409866
0.00633508228172
0.0724081490813
0.00637019311561
0.0394825546241
0.0276932436844
0.0
0.0
0.0
0.0
8.25156409455e-05
0.00164713914041
0.00110408748633
0.00142462901462
0.000435851847046
0.00774236501111
0.00344978852722
0.00323644680597
0.000279283707816
0.0290021320067
0.00131707657663
0.0166258437577
0.0595337400642
0.0151949368357
0.0177801009699
0.0164749174563
0.00429346627268
0.0118617661949
0.00500597630056
0.00803184315587
0.0401355877513
0.013444559637
0.0498757011988
0.146941624389
0.0087094593292
0.00550178189738
0.00800506193973
0.000138995259251
0.00012411266273
0.00367013022463
0.000268432887709
0.000975424491249
0.000305844185386
0.00202280428861
7.50956705189e-05
0.00261237357098
0.000860732921729
0.000738804860323
0.000115920407765
0.00134762594186
0.00390852484413
0.368635790832
0.276581228135
0.0572304439254
0.115632080357
0.0208099645442
0.00614939500407
0.148962790403
0.00217039007073
0.0366003259487
0.0776395719081
0.00298691653153
0.0179193965404
0.0100933128768
0.035694722891
0.0606729596278
0.0743222619689
0.0037258304896
0.20887369176
0.00419485720584
0.0530807280695
0.0170965326097
0.0130403609606
0.132683151525
0.00579874986706
0.0
0.00111382651824
0.00306670002352
0.0110874543689
0.0154598585882
0.00608459492349
0.00523284523307
0.0365038229799
0.0167961208141
0.0642333925189
0.174203978423
0.0016116298659
0.00954296241909
0.0117041316491
0.0718983850824
0.00453076909505
0.00376995875988
0.00258747288517
0.0292266008001
0.00155335453974
0.000342406108221
0.00414379720326
0.00381581618608
0.0171260827373
0.0105412574417
0.0224131960684
0.00130984277728
0.0258187872894
0.0565258526595
0.0275109218128
0.0144493940563
0.00381399980119
0.00440789706455
0.00403934379828
0.0428811234471
0.0221002126296
9.75117970642e-05
0.0125032483229
0.000915492922755
0.000122976661266
0.000591281724873
0.0210181238666
0.0360821988533
0.108890198201
0.0986465748196
0.0666348282019
0.0103072233049
0.0564461028988
0.00900788848828
0.00810834899985
0.00202894736971
0.0100335204742
0.015540233928
0.00181202141225
0.030857276467
0.00339800663527
0.0504490778852
0.0515917384413
0.007372402328
0.00282230064202
0.0328988015229
0.0567235052297
0.000443794448334
0.00178001215552
0.0
0.1244695306
0.024464841112
0.0331659038835
0.00999776041504
0.0173183427634
0.00206594401602
0.0503395861206
0.00716567746489
0.0593383481661
0.293325383528
0.0520761390963
0.0223221583975
0.0200616333273
0.00591700952627
0.00753038729211
0.403171744554
0.0769596584188
0.123181793363
0.0751051632509
0.090811411019
0.168517120462
0.0154706855345
0.037181033453
0.014736621786
0.0
0.0
0.0
0.00239711634598
4.74627038073e-06
0.00114235233953
0.000594532816113
0.0366992425328
0.0287238463243
0.0363813724749
0.239566799497
0.30774921196
0.333190816573
0.00479610516001
0.0152570333373
0.204575966346
0.0363964612663
0.287363877772
0.306917336973
0.0856500371906
0.217052208318
0.0255403203195
0.069248636307
0.00625367209935
0.0936074079468
0.000440272892052
0.195928744388
0.00843492912702
0.0147375404182
0.05755603833
0.148589981204
0.0804815343422
0.00580065928848
0.00678771786205
0.00608595978029
0.00964883559035
0.0443243384932
0.030338592738
0.0178400265103
0.0134603384416
0.0049024667997
0.0120020609287
0.00380026148752
0.028822438066
0.233679116083
0.000535942304804
0.00199922720368
0.00273584709694
0.00103786095473
8.15082009872e-05
0.00414566525245
0.00106736205733
0.00482875263833
0.00608675728544
0.0492319329468
0.306061413688
0.010788651047
0.00597724174565
0.104065684702
0.0289722007083
0.023980161216
0.281385589718
0.0122732969039
0.0292186349173
0.0700710848169
0.00349238138483
0.0425006228026
0.100670888204
0.0213827730963
0.00359835074083
0.0481734233871
0.0629926686776
0.01940527071
0.0116521108734
0.0364959992042
0.0139106461762
0.138713377727
0.100351394024
0.26563651306
0.112267731856
0.00182718856515
0.0189883837538
0.00303332450036
0.0569602278368
0.000656291785083
0.117912795951
0.580053857141
0.0090722482936
0.0209119261429
0.0153139173683
0.0163151414958
0.0218849065103
0.0498198883011
0.110977898014
0.0122018799888
0.0
0.0989481078416
0.00309270848494
0.0
0.0
0.00552202401209
0.00265420540554
0.0337017792752
0.0777552051644
0.00871640073051
0.0475786575368
0.0195542015261
0.0374068634167
0.0732331119122
0.0
0.0
0.0803958551506
0.021644961176
0.0
0.0
0.0
0.0
0.0
0.0
0.00222415408048
0.00404557549397
0.0444143451795
0.152363706827
0.0316660752862
0.0164109747338
0.0948176716193
0.00537221442505
0.0115225309631
0.00646629491027
0.119809175967
1.88007847655e-05
0.00173258356941
0.000607874619252
0.00340151786167
0.00178618230512
0.017322591993
0.000365672897203
0.056373899189
0.0856051354163
0.112766928617
0.00513140687404
0.0348749515455
0.0214849177933
0.0461506301657
0.0610040411245
0.0439568767812
0.0049129774559
0.000748243696497
0.00101790511789
0.021285564103
0.00292722812756
0.0947512590304
0.125608617255
0.0420010523458
0.0810157857432
0.0285949007693
0.0495761127546
0.354099863166
0.114925122588
0.0166966443173
0.0269970186795
0.0126924506273
0.0183923011404
0.0653200034395
0.0358821848146
0.00303259070913
0.0261060250296
0.0148816867227
0.0110920530795
0.00453658905662
0.00304997419795
0.134274736005
0.107527566791
0.0164763276952
0.000243270824895
0.0174422285756
0.0139327511886
0.0725467791493
0.046735862944
0.0
0.0
0.0
0.0
0.0
0.0
0.0
0.0
0.087084087317
0.186067069019
0.133469524339
0.0403364825549
0.131657094393
0.0345326952183
0.00231091523925
0.000438128911531
0.0735883905778
0.0898970527796
0.0303668835871
0.173616346008
0.155417459923
0.036729002458
0.0166541247251
0.00573536586486
0.0793433218384
0.123570051467
0.160579673786
0.195600834368
0.0296201373046
0.0852923165756
0.500030209597
0.283974456762
0.031032130926
0.0238679975985
0.0619476479318
0.0842801409648
0.0187004107917
0.0424838609256
0.0263552730286
0.00142780581718
0.121428442506
0.0238150246194
0.0720149463991
0.0
0.0
0.0
0.0
0.0
0.0
0.0
0.0
0.0
0.0143687352362
7.0417424947e-05
0.0156768284183
0.0757767869563
0.0785371795034
0.202538160078
0.225359865878
0.0940528355071
0.0477750458646
0.0584382699331
0.146220009543
0.264866991869
0.240910469135
0.131013613875
0.00180908876515
0.00308082443174
0.0165341920084
0.0678838271436
0.000713076388498
0.206938773097
0.0108145440372
0.0210288870256
0.0155231359394
0.179220577676
0.109471822454
0.0126775941412
0.00298204718382
0.00837960984954
0.0830124974001
0.000826571509949
0.0182108006213
0.0146854367773
0.00800862607008
0.0254898110758
0.00870911484282
0.0107671331232
0.0123232822323
0.00160806068002
0.0637808859417
0.0462249221894
0.0101613175372
0.019871361348
0.0394204684815
0.000511954136123
0.0403849986373
0.0280959039217
0.171379312547
0.0830290258871
0.00501847531813
0.0298910280592
0.0922698651974
0.0773239981927
0.0621845503774
0.00208211635939
0.000709292386166
0.00946740088202
0.035144846127
0.0405172103121
0.00299213314172
0.0448442176669
0.0022403219104
0.0217798580328
0.248739492028
0.0116163568964
0.0108356466443
0.00463413974478
0.0746966649931
0.0398385573976
0.000626793303055
0.0589719863502
0.0672882558313
0.09910875454
0.000183874970522
0.0288034733236
0.153180802442
0.185426684169
0.00306568498593
0.0211818561809
0.0128068622239
0.00417499260416
0.0047848060068
0.0380945025079
0.00654830200706
0.000623083252733
0.00923691282911
0.00904719050484
0.00368820142135
0.0124536023653
0.0324407114877
0.124396462579
0.392101668797
0.10136395508
0.118623232433
0.0752129001241
0.141770585573
0.0948042352716
0.157231752777
0.00657547097137
0.0167424355983
0.0816912371846
0.015740759806
0.00798026644274
0.063272446462
0.000528056185078
0.0207309200517
0.015605946184
0.0600433691667
0.0122866705875
0.00405545513689
0.0379696744633
0.00318960066423
0.107044253882
0.0512033380547
0.146121263384
0.0134054424334
0.00133014010563
0.000248543289699
0.0187931962452
0.00484370411088
0.0116909272402
0.000144268910778
0.000124044297117
0.0074646381551
0.00723058646615
0.00445701583613
0.0443222797901
0.0227034092827
0.00490353640792
0.0207748516277
0.000857136735544
0.00635352605222
0.281910028599
0.0313127778506
0.204614149576
0.0940406787414
0.0037427856043
0.00102261986992
0.0624604140202
0.020051948609
0.0263180485891
0.0162699892772
0.0679763727824
0.069503681644
0.0289394221195
0.0476117048471
0.000821415620637
0.0163094797279
0.12359241006
0.0368969361109
0.00289179951158
0.211591517353
0.000677313207099
0.0210798434443
0.058059277641
0.0178747763768
0.102315346592
0.104635043096
0.0284471165451
0.0247194535387
0.0313933311173
0.00764998215324
0.00271578561166
0.0461660247128
0.149195629425
0.0643886496469
0.107146997603
0.0060728540997
0.0838262760002
0.0843680633394
0.00711145350015
0.370863013266
0.0739252107858
0.00475631540907
0.00522322117018
0.0590505666525
0.0248317322982
0.0197222411523
0.0
0.0
0.0
0.0
0.0
0.0
0.0
0.0
0.0
0.0
0.0
0.0
0.0
0.0
0.0111517540901
0.00176357733176
0.000489648338674
0.0100686245573
0.00132452774498
0.0048042460786
0.00129237645471
0.00593533901164
0.011998756114
0.00170928908754
0.000117536684095
0.0117067591499
0.0669789230775
0.0343896825127
0.0399838830932
0.000552362021341
0.0328388620939
0.0697202898273
0.00451309032555
0.00618695950732
0.00152131401584
0.0206203732621
0.0280534626791
0.0404416282471
0.0
0.0
0.0
0.0
0.0429214665809
0.0781072960848
0.00566341198267
0.0243143659136
0.00602949726066
0.0470455948304
0.0
0.0
0.0
0.00868621282585
0.00296796778504
0.0270162034952
0.197944152466
0.00159172895303
0.0809106175313
0.0426734791905
0.0360621285415
0.114898041447
0.000119053761821
0.0140817315765
0.0364462466567
0.0400760815451
0.0194616180149
0.0168088805336
0.0390145099026
0.00602552440436
0.0278124529912
0.00847977743177
0.0573330313186
0.0200483786265
0.0348243369896
0.0244992539991
0.0899285347441
0.00743218214919
0.0934511219152
0.000222072103431
0.0176378124434
0.00708410009944
0.00177951496799
0.181246248863
0.0141385659152
0.00261174132407
0.0073307999025
0.0265057708012
0.00909334575387
0.217511565844
0.00368196762408
0.00780566030208
0.0290826129731
0.000125596214662
0.0288642936968
0.0232401696527
0.139821605026
0.21791955511
0.00450832147867
0.0116180833624
0.129925605064
0.0655500756994
0.0189323705424
0.0423210516701
0.0469167715586
0.0813136853818
0.0242421330456
0.03935524662
0.00497075746776
0.00786671800678
0.00194082533436
0.000557627381867
0.000123688686916
0.126107342226
0.015066987806
0.00872530543151
0.000483673829781
0.0123539245157
0.0359069223765
0.0575795583219
0.00804134376032
0.0153383599586
0.00575725299002
0.001501598287
0.00380056259843
0.0
0.0
0.0
0.0450142995617
0.0663915240873
0.0545837285056
0.0113816782675
0.00654353085423
0.00347354173258
0.00516995733777
0.187048422962
0.00321678100586
0.0802538270619
0.0280089560126
0.0262691246303
0.0220506164199
0.0201744465982
0.00270726488011
0.013070372109
0.0133156581489
0.000694825139321
0.124917158971
0.0268668792442
0.0117588537547
0.00314937078739
0.00294622868695
0.101806848927
0.0308560310028
0.0218862378563
0.00394127788464
0.000869904508903
0.0
0.0
0.0
0.0
0.0
0.0
0.0
0.0
0.0
0.0
0.0
0.0
0.0
0.00405003295277
0.0033861855469
0.00224171825696
0.000914728166468
0.00278787721614
0.00431289397441
0.0105997121355
0.0132452356616
0.0012353763296
0.00544749516702
0.00378928609484
0.00458068804471
0.00780760659191
0.210145758903
0.00127977376757
0.00507751651726
0.00272445230475
0.00756588720739
0.00417688277554
0.00230021011968
0.00643621906344
0.00190697566908
0.000109936513073
0.0
0.129598186389
0.00799990815547
0.0145632967907
0.122660376979
0.088550262838
0.0690393294985
0.0789561138865
0.0268205847988
0.0323873572967
0.0489013889043
0.183327330614
0.0346882053317
0.122009337508
0.0352279285137
0.020647824095
0.0733494792657
0.0387546405677
0.0173475514072
0.0143137441854
0.0731584483066
0.00255038135193
0.241439750604
0.0639562546186
0.0838763020258
0.0307525935192
0.000535935229484
0.0483477252468
0.00205353399812
0.00202700255112
0.0767374347991
0.0381878728386
0.0126931400622
0.0337040547936
0.00482625758317
0.0345165535723
0.00115028205059
0.0479546156742
0.117944892273
0.0705729755851
0.0163812495129
0.0395298649961
0.0465166321522
0.0827812910647
0.0427671264443
0.0504798739721
0.0487931400928
0.0433342268082
0.000932527120882
0.00395706099736
0.00779523333834
0.000157487915671
0.00151092467318
0.0401138509265
0.168609966622
0.0306052029143
0.0214834225208
0.00696315130496
6.66991358799e-05
0.00062458241831
0.00219300112596
0.00205224458654
0.0022427683341
0.00283016380833
0.00167665645128
3.6316611351e-05
0.0438766168922
0.051525177692
0.0151937750951
0.00790048437278
0.0111063382269
0.0511484282338
0.00988980725921
0.00263188704075
0.0235915901895
0.00629059052826
0.0159557915376
0.0115504831705
0.0
0.0
0.108004704149
0.00667509710703
0.00644504529505
0.00464827902245
0.00218138414575
0.0460177158282
0.0107336854335
0.127071485321
0.0748695498785
0.0434713450343
0.0420343362665
0.0140841713909
0.0239672827608
0.0
0.0
0.0
0.0
0.0
0.0
0.0
0.0
0.0
0.0
0.0
0.0
0.0
0.0
0.00122503331156
0.0184382924071
0.0931359326885
0.00935871425194
0.00250050366948
0.00586748223688
0.014981039567
0.00503031727208
0.00069244717001
0.0838227449876
0.0297495821189
0.0279255890578
0.000111587639966
0.00558511781155
0.0408462906031
0.00160602771539
0.0158741239415
0.0198735501029
0.0169791788971
0.066796337096
0.0195441722553
0.00183112381196
0.00238512332771
0.00727969990746
0.00657394474878
0.168569210319
0.00681346269123
0.000573197518771
0.0131496378037
0.000984349644595
0.000300353664832
0.00151012934695
0.00244238338801
0.00241858663084
0.00723421417995
0.000997855912179
0.00113066754342
0.00234365900353
0.0131716849809
0.00840747172235
0.0035408125035
0.0218438157879
0.00155044950292
0.000263629513082
0.00218815150738
0.00469117169805
0.0723737633876
0.0861243767542
0.0525438378985
0.0286541561036
0.0254742015058
0.0204987004619
0.010237646967
0.00690265176782
0.0373617389189
0.0172345228379
0.0245431996234
0.0239733708395
0.0264464287187
0.0153971104004
0.000552042413126
0.0322480882444
0.0036219856513
0.00287235611086
0.000132169767592
0.00164344428188
0.01861457646
0.00198187898981
0.000551608392254
0.0271500245296
0.0321812552156
0.00357842769115
0.0116487746785
0.00386477217503
0.00411949579565
0.020340998643
0.128469711881
0.0271360763313
0.0
0.0
0.0
0.0
0.0243811312644
0.000824074331889
0.00240726654833
0.00137378038622
0.00360556757682
0.00367731051865
0.0003257517359
0.00724118962927
0.0144261483041
0.0897927854716
0.0190607820884
0.00507348888395
0.00862806288598
0.0337192478425
0.0145845234832
0.0512866723342
0.0393277786453
0.0113643596857
0.00335995604219
0.000761333988717
0.000593463454324
0.0171491449785
0.0350846237556
0.00307170843424
0.0135355435894
0.0225945801606
0.013279322464
0.00558061128534
0.0109147394705
0.04289317666
0.0423651961731
0.0135095990686
0.0108784249022
0.118312939366
0.0246911447177
0.0138275136011
0.143415709649
0.00231786395553
0.0742303762381
0.193089635112
0.0118454849336
0.0753736156333
0.0105160231671
0.134929153462
0.000721160731356
0.0364008834729
0.0528185032785
0.0107689528606
0.200050878206
0.00562150691184
2.40004564493e-05
0.00272051749333
0.012402998714
0.00784504467214
0.0335220425943
0.147246303594
0.000275964264445
0.00233344034981
0.000750914737536
0.0179525163759
0.000335836505659
0.00246503995154
0.0359958522406
0.00239518595836
0.0283114652091
0.00489022730441
0.0218929579129
0.0350523755507
0.00189248063676
0.00208034667008
0.0143010891298
0.0385953864623
0.00542800575733
0.00850447058299
0.00339091012553
0.0736592801647
0.0060231855885
0.0107662339979
0.104515868472
0.0387119089382
0.00251742931714
0.0470449394313
0.0253428844772
0.0103694434554
0.000691482582409
0.00789701760739
0.00100001169826
0.0190596219835
0.00320444000166
0.0103980950833
0.00100315638913
0.00426455023664
0.00224670692516
0.000834041902077
0.0340484673358
0.0115862165978
0.0035106000236
0.00980692884362
0.0170374977356
0.00917939828977
0.0293540114049
0.0369787153003
0.0108707364521
0.122178803441
0.0136268108073
0.0755192750714
0.00280991668735
5.31778328417e-06
0.00487179852607
0.0555808897759
0.00480420096177
0.0190745000791
0.00726715079138
0.00914993910558
0.00616413561279
0.0
0.0
0.0450306513513
0.018003738061
0.0721321433409
0.0451172107794
0.0456190008539
0.0108923047436
0.0220722450538
0.0562000485556
0.0053174488126
0.0514271972615
0.0878393915861
0.000855587566683
0.151479176848
0.00278674951183
0.087483583333
0.0035492645418
0.00134265881576
0.0317194951741
0.185759189868
0.046020835491
0.0312971327978
0.0164959574448
0.0213765714541
0.013074049369
0.273868571526
0.0288659854233
0.00269354836963
0.00706090948196
0.00712115930505
0.0165753440689
0.0400183701757
0.00689665086844
0.0054285519212
0.0339949226275
0.00385595826383
0.000259561563257
0.00803973794463
0.000820089386479
0.225898401669
0.250918136797
0.104640357103
0.123848289917
0.00168945957671
0.0139012048334
0.000348292805811
0.00894366375697
0.00518830567386
0.00717220378935
0.0389686664132
0.00310734581922
0.00962738198301
0.00808248792209
0.0569663951495
0.104640566441
0.00434646559597
0.111399079694
0.00945156868045
0.0013503801997
0.034950770044
0.00560685186288
0.0516858141284
0.0210145909003
0.0102013503747
0.0228634755375
0.0115348818194
0.00429314169481
0.011959938085
0.0702620920585
0.00412126441195
0.0768338180548
0.00896554481654
0.00652293956424
0.0219925091925
0.0108056914429
0.00668935211914
0.0
0.0
0.0
0.0
0.0
0.0268475193345
0.0708404166803
0.0525087803631
0.0071695293879
0.0237840504338
0.0443382209052
0.051504844888
0.0542925142524
0.0098917795625
0.0309431234551
0.0564170568858
0.0213106556201
0.0250361738598
0.00705697979674
0.0274545378326
0.000951193067669
0.00113961426417
0.107092420073
0.00102329268987
3.19418510668e-06
0.0426226413707
0.0541663321628
0.0105423006033
0.0068024608215
0.00196043110923
0.00124670819261
0.132094903455
0.0610518128793
0.0727648109459
0.0830325999466
0.0148302383968
0.0176666744875
0.0618552385747
0.0637107183438
0.0420194916773
0.000419266663108
0.00680277343952
0.120695039859
0.000488167580562
0.0122062261158
0.000729161477964
0.000666963595748
0.00446694207499
0.00602232358093
0.00385075794187
0.0246087055021
0.0378515559851
0.0107824068461
0.0208715333825
0.101927890363
0.000578046636138
0.00342273787972
0.00667432020073
0.00326446098355
0.00619930286493
0.00349441043648
0.00968475423182
0.0126147432838
0.0813940030561
0.0460802080219
0.00328410664139
0.0058917853477
0.0241404530974
0.0936892026095
0.0
0.0107192975036
0.000585296514429
0.000580134425114
0.0500074715339
0.00778139346533
0.046234859106
0.0245632740656
0.00085542298848
0.00774690995055
4.28870603981e-05
0.00145468272431
0.00491230708019
0.00438056548674
0.0134664000254
0.0855060899048
0.00677992482357
0.00839348950935
0.147850996179
0.00819947543607
0.00912209622066
0.0461570479569
0.116446163979
0.0124640576668
0.0270027403821
0.00562564704558
0.000787325382042
0.0459251039163
0.0529898713892
0.0042262839691
0.00184916941937
0.00176022049769
0.00150759345823
0.00032826387762
0.000590269885011
0.109628098836
0.00640780619574
0.0217839457772
0.008565614448
0.000454751321725
0.0608900255281
0.00570108194643
0.13922296867
0.00801818832543
0.0142713596998
0.00393182637874
0.00666269062944
0.0885290115743
0.00476355888194
0.0262053689344
0.00263648717171
0.073573812216
0.053587270023
0.000289531871251
0.000177956174525
0.000335433265474
0.00291758836734
0.000169355336153
0.00864119285445
0.0110416141872
0.0268774752061
0.00476931691087
0.171166847315
0.0028973822358
0.0994993039381
0.0260213045207
0.00844366821047
0.000536899913857
0.0264314827157
0.0142561933648
0.00768333789768
0.0304030007088
0.00582745454406
0.0146523204332
0.000727290671556
0.0128459616774
0.00445625296832
0.0179344388061
0.00328127479892
0.000334741528186
9.23947204496e-05
0.00425874025679
0.0394686546618
0.0045357351762
0.0105413114907
0.0200007784065
0.024617988381
0.0437226706189
0.000880542338967
0.0175850999273
0.0183788385938
0.010209823278
0.0017180769669
0.00174310465194
0.000196786307834
0.00279181372885
0.00642573544834
8.58793113991e-05
0.046443705912
0.0695787530492
0.000110906996435
0.00177451194297
0.0101612401247
0.000448044636042
2.20832515026e-05
0.00358632004403
0.000832293212188
0.00717558452158
0.00321532141878
0.0
0.0
0.0
0.0
0.0506462272696
0.0513945890569
0.00194820459563
0.00788274632634
0.0122899181361
0.00520668743534
0.001355242216
0.029967241232
0.0941565058013
0.000248004407593
0.0113751823324
0.00413387516793
0.0527802432201
0.00801971443525
0.0032537360373
0.000261904322468
0.145324942293
0.0567846109699
0.0441947781623
0.0107079609332
0.312718532058
0.337709555277
0.00115523297481
0.0115828556237
0.0111721068439
0.0759382952771
0.00888390048145
0.0350026252945
0.0111495334459
0.0154899354552
0.0137569052867
0.00207963620231
0.0
0.0
0.0
0.0
0.0
0.0
0.0
0.0
0.0
0.0
0.0
0.0
0.0
0.0
0.0
0.0
0.0
0.0
0.0138888043691
0.0251117259987
0.0118525287033
0.0511877572553
0.0
0.0
0.0
0.0
0.0
0.0
0.0
0.0
0.0
0.0
0.0
0.0
0.0
0.0
0.0
0.0236464731524
0.00399577306651
0.0189810886618
0.0932144876981
0.0120792898854
0.128861031015
0.00535317933873
0.0192497885661
0.000290148983868
0.000451188611278
0.0
0.0
0.0
0.0
0.0
0.0218387066642
0.181029515688
0.00433740965506
0.0959280306965
0.00166042827088
0.0436106601734
0.0758587817872
0.0125310522334
0.0121869632356
0.0564123262915
0.00247426077119
0.00702952232345
0.00424393072675
0.0425657098198
0.0215219881111
0.130822193218
0.000234234620215
0.0
0.0
0.0
0.0
0.0
0.00350343225525
0.00396066474921
0.0095875809659
0.0345805278968
0.00951469879393
0.00570736163292
0.0107036407918
0.0147893053416
0.00516858361447
0.000692243120184
3.30032476846e-06
0.00382947683967
0.0130500996752
0.0889907166514
0.0
0.0
0.0
0.0
0.0
0.0
0.0
0.0
0.0
0.0
0.0
0.0
0.0
0.0
0.0
0.0242834518642
0.000798726521644
0.0056050983975
0.00947389017778
0.0189885447075
0.00301719898966
0.00146178418435
0.0114566937359
0.026955427748
0.0
0.00897727512057
0.24002247958
0.0366516575671
0.00554169036035
0.0149293463515
0.0
0.0
0.0
0.0312966692006
0.0505748987313
0.00927563408223
0.00290096880373
0.000535397222497
0.0291189489949
0.0719836954194
0.0729743014653
0.00166242211789
0.0359436058486
0.0132508897593
0.0021225006956
0.045331016171
0.00193395333875
0.037919299392
0.170077570313
0.0124750355601
0.00651052376123
0.019109379172
0.0034428852158
0.00760386241085
0.00228543688096
0.0131339441642
0.017665038565
0.0213417809194
0.00195334056494
0.00504129154367
0.000211570892424
0.00797573061906
0.216445731341
0.100531692681
0.00427862233787
0.025266339445
0.0124285187225
0.00178666393404
0.0126461501404
0.00368669673739
0.00598756947156
0.0219793419771
0.0459051219682
0.0226573781438
0.209894205626
0.0407298512625
0.00869595295745
0.0
0.0
0.0
0.0
0.00596742601156
0.00276366481698
2.70542587823e-05
0.00133639777542
0.00389684586995
0.0129139683658
0.0107052256354
0.00657046750503
0.0284745041078
0.00576854623135
0.00363022718225
0.00156604919348
0.0358215725838
0.00209813157847
0.00389271324853
0.009658365355
0.074476834945
0.038782081362
0.0446750543184
0.0255149497555
0.054469310077
0.00403951099797
0.0175097265181
0.0355354142276
0.00297771026694
0.000517762604375
0.011703736026
0.0445513627033
0.0160055925015
0.00435387560938
0.0
0.0
0.0
0.0
0.0
0.0
0.0
0.0
2.73215365769e-05
0.0717292790905
0.00137632240506
0.0289078932944
0.0
0.0
0.0
0.0
0.0
0.0
0.0
0.0
0.0
0.0
0.0272855485493
0.0184906783408
0.00635341875459
0.00540619204022
0.00362407360324
0.0182033491408
0.00774891238074
0.152027691334
0.0165575260373
0.00512895198414
0.0452961068143
0.0
0.0
0.0
0.0
0.0
0.0
0.0
0.0
0.0
0.0602438463234
0.00566755009853
0.109465534694
0.0287047015368
0.0
0.0
0.0
0.0
0.0
0.0
0.0
0.0
0.0
0.0
0.0
0.0
0.00508830626118
0.00205651528986
0.000833854594343
0.0158982570238
0.000290585691968
0.000692025953663
0.000682244668099
6.23556954714e-05
0.00270860099414
0.000853824719037
0.00507123354369
0.00591583786591
0.0218861255974
0.00568429476449
0.000301359532757
0.00487742891872
0.00309136552957
0.00439136515621
0.0147074057013
0.0392147406071
0.00233664106923
0.00483059004706
0.0124918386965
0.0121630828426
0.000104282770866
0.00891529315675
0.0103504253062
0.0666091495882
0.0187953481513
0.0598277970869
0.0157244072947
0.0112115628249
0.0903940980223
0.0502762166629
0.00985935700025
0.0101042149157
0.0623423577672
0.065748640154
0.0550508106525
0.00112992359091
0.0380559787201
9.51114133762e-05
0.0068708485023
0.0116416369972
0.0182059059422
0.000973452047572
0.00247480650706
0.00161115816117
0.0482353204233
0.121098118149
0.0642946651521
0.0033916687501
0.00121089482122
6.48181441678e-05
0.000650465829071
0.00178399819297
0.045830100495
0.0902884381054
0.00729967216383
0.0149747868192
0.0186658300039
0.000408659546055
0.00212068448966
0.0116742684644
0.0273628884906
0.0468530727145
0.0383717258174
0.106342765082
0.0115470520424
0.0231135509252
0.00284027602457
0.00742481787334
0.048786215807
0.152162906145
0.0551341395759
0.0976990267534
0.106415203202
0.179877980901
0.0421350897918
0.0162077725305
0.00195055592795
0.00185146547129
0.234747905452
0.0165726960327
0.0716765811787
0.00274264310985
0.0114096880807
0.0235019090903
0.00113881888699
0.0525228258206
0.0860515603123
0.000558042794199
0.00178482211718
0.0370534629674
0.0575720291263
0.0051235706542
0.00930286897225
0.0114925599572
0.0083830966751
3.9812563362e-05
0.000491021614798
0.00892924337763
0.0196988500664
0.00457650727787
0.0139877489655
0.00193536552476
0.000172597409398
0.000920519516789
0.00114061466288
0.0108363164039
0.000265655320962
0.00244715430957
0.00133672592332
4.48425283061e-05
0.001262269467
0.00223852205133
0.0019025741265
0.00243761015572
0.000674334095875
0.00206699673029
5.68217379955e-05
0.000136647799023
1.20852203946e-05
6.9861054737e-05
2.54425692517e-06
0.000118413957726
0.000529311451141
0.000465705028011
0.0095432957049
0.0037014697833
0.00173815152271
0.0010914862209
9.83779344399e-05
0.000369765339791
0.00101176617058
0.00603137306253
0.000130605188825
0.000455421989606
0.00104706773541
0.00139064843102
0.00107060211197
0.00178161591185
0.00661538603756
0.0275636410957
0.0190977803859
0.0468259643508
0.018595188535
0.00371132877889
0.00180143991373
0.00803645954097
0.00057585015073
0.00019431762266
6.57266372336e-06
0.000665111164522
0.000786917464814
0.00374567624738
0.00253789628286
0.0
0.0
0.0
0.0
0.0
0.00436372150493
0.015408283753
0.0223035123611
0.00538923826092
0.00269018788522
0.0202537449192
0.00405142422121
0.00933916586493
0.000729678383175
0.0172001949241
0.000311664248684
0.0
0.0
0.0
0.0
0.0740564225173
0.00401937671962
0.0239650170896
0.0
0.0
0.0
0.0
0.0
0.0
0.0
0.0
0.0
0.0032279603018
0.00526238853274
0.0390173427545
0.00661831755993
0.00245421253247
0.00715162807691
0.0136921211124
0.0285705631875
0.000298827060707
0.013943764953
0.00303096018717
0.0265192165227
0.0141369914734
0.0625334943878
0.00575635285361
0.00109420134259
0.0288985989083
0.0119463419682
0.000941417582226
0.0302081551435
0.0097856819232
0.114478040726
0.126397122262
0.00079777925387
0.00442121240134
0.012791209266
0.0196057594289
0.00488026973736
0.00727509312142
0.00650987339735
0.0
0.0
0.0
0.0
0.0
0.0
0.00022570408389
0.035920804951
0.0358982345427
0.025876973218
0.00411909953099
0.0
0.0
0.0
0.0
0.0
0.0
0.0
0.0
0.0
1.25201065956e-05
0.0101969312607
0.0203256974965
0.000121862370864
0.00057342088208
0.00418783654394
0.0198051392867
0.00587672921206
0.00646683714687
0.0817174298456
0.035722589943
0.0295702917186
0.0132004695209
0.00310915003494
0.000794407293827
0.0936423865728
0.0487847186648
0.0209875786886
0.0289364893685
0.00808158600944
0.00538560897476
0.0204918794007
0.00393090924935
0.0015604868857
0.00078098242638
0.00242965467989
0.00959345076505
0.0171089594212
0.059247343935
0.0218376172724
0.0166213120516
0.00735166450481
0.00433085932833
0.00538875703945
0.0231650615236
8.40521469108e-05
0.0291269672545
0.00109412708479
0.0052539837694
0.00819197713536
0.00511290730834
0.00256964522247
6.577713509e-05
0.0138265302711
0.000874373494714
0.00104138597967
0.00658822777594
0.00196124936823
0.00186483963805
0.0142769037578
0.0163247777743
0.0266625123744
0.0123638354437
0.0503628803644
0.000504596354907
0.00764977872027
0.0400002838623
0.0185750989614
0.00607578836619
0.0276658149407
0.147454175939
0.00962537221546
0.0274068441864
0.00242806338637
0.000765216044045
0.00170743615243
0.000103139772858
0.00221277600023
0.00128902196472
0.0
0.0
0.0152637085377
0.0121819575258
0.00462595271396
0.0295253517092
0.131831079928
0.0389094071837
0.138183025811
0.0216927592183
0.0691806726579
0.127750786628
0.141609959774
0.0843931327933
0.0423564334652
0.0118356686197
0.0056162937853
0.0117973655371
0.0276613292197
0.00395246183173
0.0
0.0
0.0
0.0
0.0
0.0562305781338
0.0122001131047
0.00188865914868
0.0135169987624
0.00339792632257
0.0156220279033
0.101225329278
0.0747249088974
0.0267325835082
0.000583323920888
0.0
0.0
0.0
0.0
0.0
0.0
0.0
0.0
0.00233270330406
0.0317673921607
0.0273319703854
0.162772128974
0.0198930632642
0.0133249828586
0.0145591978305
0.023204535254
0.0386603543785
0.0569473246578
0.0038218726913
0.0591440193172
0.00509490222188
0.0305840298541
8.76991366061e-05
0.00649948045737
0.0153174198356
0.0357234776691
0.0298831327861
0.0105955869568
0.018968766428
0.000798340553073
0.0199216245075
0.0155930456936
0.0375258912385
4.49065620294e-05
0.000309464786159
0.00022794961378
0.00385757130128
0.010232838765
0.00396544467311
0.00103480338589
0.00764046103745
0.00466198449937
0.0106994765183
0.00972422313858
0.0012232157005
9.07635987762e-05
0.0458658719149
0.0245868504241
0.00494661613331
0.00290947758299
0.0258575408069
0.0459919324688
0.0035700348852
0.043487899841
0.0473937672904
0.0459394869707
0.011324885743
0.0310991270606
0.0131644039643
0.0314575190249
0.075045487244
0.0207151623058
0.00250058009742
0.00182201246027
0.0404963959919
0.0299005259105
0.0426684187939
0.103761385662
0.0
0.0
0.0
0.0
0.0
0.0
0.0
0.0
0.0
0.0
0.0
0.0
0.00868029459046
0.000755166974414
0.0232989639683
0.019662323769
0.00236343944296
0.00532598997727
0.0157960841095
0.00467737150233
0.026937754996
0.0888556879315
0.00772855539139
0.0
0.0
0.0
0.0
0.0948523254392
0.0569371333387
0.0472806668987
0.140773215763
0.144741214952
0.00109053434041
0.00150640095467
0.00788332499801
0.0870425428151
0.0239246461725
0.108253708613
0.0
0.00726878269007
0.0132616383881
0.0626471261634
0.018863269085
0.0776416597984
0.0590479013915
0.00394087552422
0.128134841624
0.0869082457207
0.0524897412471
0.0
0.0447962520149
0.0707961279912
0.0726024213429
0.0216738291029
0.0158603871848
0.00120600530403
0.00146555521016
0.000483029432562
0.0247427121998
0.00770102606687
0.0404372480646
0.000532430169983
0.0402333720054
0.0910565370088
0.00509219664782
0.0053337113641
0.00375367190532
0.0019501529201
0.00713958276539
0.0168393783511
0.00831108596709
0.000750506850326
0.000667882242951
0.00193288028272
0.00158593343601
0.000582579986262
0.00104409197144
0.0070107317019
0.0051213757973
0.0160154744384
0.0421715283857
0.00486168841273
0.000344830789344
0.000363988055419
0.0143998783328
0.0061313441456
0.0144162485391
0.0327456085895
0.135420547738
0.00176331669438
0.0235699433854
0.0381159207051
0.0285434954617
0.00331017543751
0.00683840990978
0.00950112148584
0.00320519760968
0.0129080067002
0.00312070685636
0.0265300965414
0.00164893244376
0.0178657060642
0.000243781895195
6.18977468268e-05
0.00903387790926
0.103065935838
0.00619880071622
0.0297681537901
0.00854468561624
0.0124848725678
0.0324085135447
0.0569698245656
0.00973932583586
0.00136306806551
0.00241033808654
0.00175020602969
0.0309626230836
0.0761380526039
0.000206610521239
0.00808211744848
0.00314777205888
0.00629059411777
0.00417838589576
0.00720452322894
0.00238913393969
0.00550287780018
0.0227487424009
0.013052630141
0.00833078680462
0.35403953582
0.000774543013972
0.00324110377182
2.59875847139e-05
0.0105729923461
0.00103329810845
0.00166149625676
0.0367551342684
0.00936534583963
0.0111219140893
0.0132059525367
0.000436123903908
0.00563641100725
0.0154982439209
0.0264556683717
0.000745485150624
0.0202777483299
0.278812131377
0.000898669111023
0.00379865714175
0.0180834786261
0.0256850443446
0.0636311772287
0.00756319632312
0.00336010134921
0.150052149348
0.0216901567142
0.00309013014718
0.0134924249716
0.0195812182451
0.0200354351554
0.00362645949664
0.0
0.0
0.0
0.0
0.0
0.0
0.0
0.0
0.0
0.0
0.0
0.0
0.0
0.0
0.0
0.0
0.0
0.0
0.0
0.0
0.0
0.0
0.0
0.0
0.0
0.0
0.0
0.0
0.0
0.00269400712579
0.0202681889442
0.14852814686
0.0228404047966
0.0468456800015
0.0327333303375
0.0454817799365
0.00379627934411
0.0185417793297
0.0071464633762
0.00475479120671
0.00693859183614
0.0168464619985
0.00592006031728
0.0778841866449
0.0600302455193
0.00167171753273
0.0120755301171
0.00534151827703
0.000540266602545
0.00580650715793
0.000142947803289
0.0420465527462
0.0401195822248
0.0240145573311
0.00682878616996
0.00285433607974
0.013169065928
0.204628349507
0.124815174204
0.0575577833505
0.0288821373229
0.0364756881874
0.0233634909272
0.203623818751
0.0420309858425
0.0146528553976
0.118720195863
0.0
0.0
0.0
0.0
0.0
0.011005203749
0.106982703515
0.119194392805
0.0469715517343
0.0219685971765
0.0
0.0178586877263
0.036324288345
0.00425059720229
0.00990702535881
0.0337002176941
0.0555747043515
0.00041414837734
0.0460519635977
0.0
0.0
0.0
0.000550638988121
0.00773425610383
0.0456394791135
0.0511171840219
0.0361560021179
0.00785405804915
0.0055328217902
0.00485303811326
0.00596974955542
0.0285159673061
0.00319420273668
0.00696423475712
0.0
0.0
0.0582907832297
0.0323439882615
0.0114060448354
0.0
0.0
0.0
0.0
0.0
0.0
0.0265006865025
0.103801227838
0.0019298279337
0.00244044059013
0.00275121147722
0.0526125579025
0.000881392067921
0.268786967249
0.0154681853349
0.00775530018901
0.000256153115377
0.00320762975552
0.000471660447156
0.00365134622646
0.000489866371059
0.00111140814523
0.00100894689908
0.00532925498057
0.0010550967992
0.110965318621
0.00177041951459
0.0
0.0
0.0
0.0
0.0
0.0
0.0
0.0
0.0
0.0
0.0
0.0
0.0
0.0
0.0
0.0
0.0
0.0
0.0
0.0
0.0
0.0
0.0
0.0808616699735
0.0211791463531
0.0
0.0
0.0
0.0
0.0
0.0
0.0
0.0
0.0
0.0
0.0
0.0
0.0
0.0
0.0
0.0
0.0
0.0
0.0
0.0
0.0
0.0
0.0
0.0
0.0
0.0
0.0
0.0
0.0
0.0
0.0
0.0
0.0
0.0
0.0
0.0
0.0
0.0
0.0
0.0
0.0
0.0961871312276
0.00585368509897
0.0
0.0
0.0
0.0
0.0
0.0
0.0
0.0
0.0
0.0
0.011088618444
0.192993014209
0.0
0.0
0.0
0.0
0.0599914071097
0.0448383167791
0.000378561855542
0.000117526803609
0.00502400929613
0.000226683745834
0.00356887401999
0.00351516740943
0.00341786777084
0.00712432138733
0.000904119401653
0.00737663783366
0.000237843561013
0.00240738138076
0.00553352460792
0.011474556842
0.00442591295135
0.00339328130302
0.00596579307401
0.000130255967798
0.00110307798165
7.70724735835e-05
0.0197178240732
0.00273119039307
0.00656162258133
0.00383880204964
0.0
0.0
0.0444628700248
0.020034953017
0.0729461403396
0.00553373604613
0.0213232564394
0.0140295340663
0.0152809691033
0.000240315413482
0.00294909890196
0.00728075930098
0.0
0.0
0.0
0.0
0.0
0.0
0.0
0.0
0.0
0.0
0.0
0.0
0.0
0.0
0.0
0.0
0.0
0.0
0.0479198758661
0.00434623999983
0.00479788442781
0.0449768160328
0.0
0.0
0.0
0.0
0.00224992641287
0.132195594584
0.00298579768446
0.0292557022406
0.0210818579338
0.00927854226429
0.00171651802292
0.0124369682157
0.00480034839647
0.000231164318273
0.00795631515304
0.0495708108319
0.0502262584252
0.0123781990015
0.00422890694306
0.00478879532609
0.00600830221038
0.119384192659
0.0118757986572
0.0216449349576
3.2076938611e-05
0.00415425515866
0.00289100699445
0.0349411251662
0.0058481807924
0.0405153388427
0.0108075487737
0.0240840024718
0.171541771366
0.0277129530177
0.128088413552
0.000733859347675
0.0805046353711
0.0171440345879
0.00230022203977
0.00854280324396
0.0499553589492
0.00994744321553
0.00518572121544
0.00485122970971
0.00563925775617
0.00982760409687
0.0071543040293
0.00130566048535
0.00697289131999
0.000574473579496
0.0399236320942
0.11933238301
0.162026765094
0.00132052107522
0.0169961803462
0.00263261354221
0.000835520506279
0.0219935229701
0.0
0.0901717790488
0.0181217755397
0.00912762521021
0.00182286168695
0.00683867638218
0.00263774590834
0.00655799973018
0.00617795944591
0.149223688331
0.00240162923577
0.000309871121271
0.00154218503496
0.00555002226462
0.000291944692768
2.97066529483e-05
0.00531697869408
0.0
0.0
0.0
0.0
0.0
0.0
0.0
0.0
0.0
0.0
0.0
0.0426111527442
0.0594296635823
0.0
0.0
0.0
0.0
0.0
0.0
0.0
0.0
0.0100505701802
0.0184186620745
0.0227799061645
0.0226081324545
0.00897562838439
0.000113009019747
0.014221055045
0.00487385300365
0.0
0.0
0.0
0.0
0.0
0.0
0.0
0.0
0.0
0.0
0.0
0.0
0.0
0.0
0.0
0.0
0.0
0.0
0.0
0.0
0.0
0.0
0.0
0.0
0.0
0.0
0.0
0.0
0.0
0.0
0.0
0.0
0.0
0.0
0.0
0.0
0.0
0.0
0.0
0.0
0.0
0.0
0.0
0.0
0.0
0.0
0.0
0.0
0.0
0.0
0.0
0.0
0.0
0.0
0.0
0.0
0.0
0.0
0.0
0.0
0.102040816327
0.0
0.0
0.0
0.0
0.0
0.0
0.0
0.0
0.0
0.0
0.0
0.0
0.0
0.0
0.0
0.0
0.0
0.0
0.0
0.0
0.0
0.0
0.0
0.0
0.0
0.0
0.0
0.0
0.0
0.0
0.0
0.0
0.0
0.0
0.0
0.0
0.000114781570671
0.133446189373
0.00166799140982
0.105549793369
0.0108707058253
0.00825043083067
0.0317891824804
0.0144333741209
0.0
0.0
0.0
0.0
0.0
0.0
0.0
0.0
0.0
0.0
0.0
0.0
0.0
0.0
0.0
0.0
0.0
0.00557921542468
0.0964616009018
0.0
0.0
0.0
0.0
0.0
0.0464098676192
0.0335891555646
0.0220417931427
0.0
0.0
0.0
0.0
0.0
0.0
0.0
0.0
0.0
0.0
0.0
0.0
0.0
0.0
0.0
0.0
0.0
0.0
0.0
0.0
0.0
0.0
0.0
0.0
0.0
0.0
0.0
0.0
0.0192437151997
0.0688508961072
0.0139462050196
0.0
0.0
0.0
0.0
0.0
0.0
0.0
0.0
0.0
0.0
0.0
0.0
0.0
0.0
0.0
0.0
0.0
0.0
0.0
0.0
0.0
0.0126030416502
0.0111404971656
0.025778383316
0.000998069109512
0.00659389148528
0.0181366575025
0.00473737235221
0.00751454803228
0.0145383557129
0.0
0.0
0.0
0.0
0.0
0.0
0.0
0.0
0.0
0.0
0.0
0.0
0.0
0.0
0.0
0.0127705037296
0.00063002770301
0.00827715586315
0.00167096942812
0.0143747072162
0.000979031488396
0.00483992379942
0.00647326151503
0.00389002654007
0.0290340801286
0.0177348549656
0.0013662739494
0.0
0.0
0.0
0.0
0.0519076215388
0.0253494906418
0.0247837041459
0.0
0.0
0.0
0.0
0.0
0.0
0.0
0.0
0.0
0.0
0.0
0.0
0.0310865787426
0.0224379780418
0.0367428589311
0.0488464308813
0.0280867196967
0.00407723348011
0.0236635512524
0.00914028162705
0.0
0.0
0.0
0.0
0.0
0.0
0.0
0.0
0.0
0.0
0.0
0.0
0.0
0.0
0.0
0.0
0.0
0.0
0.0
0.173650277913
0.191443512146
0.0689114715564
0.102815252995
0.0107910600658
0.00891692945169
0.0987148905346
0.044355058989
0.018353402512
0.00708862562597
0.025648629281
0.00183935192389
0.00455926600108
0.147684430081
0.00118408296475
0.02009737145
0.0322480390564
0.0148608531162
0.000415457234153
0.0266970385026
0.00615711097645
0.000457176789048
0.179975105568
0.00613565612226
0.0165836317492
0.08707458938
0.0433650799779
0.00747105758869
0.0240023005111
0.0126688509888
0.0103514158286
0.0288953523021
0.00515909938973
0.0
0.0
0.0
0.0
0.0
0.0
0.0
0.0
0.0
0.0
0.0
0.0
0.0
0.0
0.0
0.0
0.0
0.0
0.0
0.0
0.0
0.0
0.0
0.0165712285268
0.00297063480032
0.00469260184088
0.00101034954665
0.00256292768827
0.0133575574802
0.00100263958997
0.000472263614972
0.0163352753132
0.0109261368653
0.0089573247532
0.00260281560655
0.0725555240393
0.0270619904035
0.060796366416
0.027401782619
0.0628137451275
0.0942081871388
0.163497907341
0.0319020891285
0.00780443383024
0.0481347806517
0.0401844971175
0.0581790515153
0.116073352187
0.0344688486837
0.0568786335735
0.0140978472695
0.00298929752013
0.000637850853511
0.000201073824224
0.0110002213878
0.00805892701119
0.0
0.0
0.0
0.0
0.0
0.0
0.0
0.0
0.0
0.0
0.0
0.0
0.0
0.0
0.0
0.0
0.0
0.0
0.0
0.0
0.0
0.0
0.0
0.0
0.0
0.0
0.0
0.0
0.0
0.0
0.0
0.0
0.0
0.0
0.0
0.0
0.0
0.0
0.0
0.0
0.0192623652486
0.00620192042839
0.0103454889654
0.0218167390647
0.00741851001737
0.0184637618694
0.0082487588536
0.00205963116537
0.0169491014348
0.00749014936225
0.014613147082
0.00530042276223
0.0239641769521
0.0912810021118
0.054947099858
0.0199095613768
0.000172309343151
0.0869888054412
0.0308864497598
0.00289792986209
0.0288469659604
0.0481275646751
0.0887107412409
0.0351168034294
0.0215924034535
0.0551938416086
0.0893707029302
0.192463765033
0.0314654844666
0.084505298772
0.0537659374462
0.0349730097266
0.00110675612193
0.00390669175174
0.0672364746358
0.00773353017276
0.00615896950227
0.0549708715114
0.26015647445
0.0512736068701
0.0207884827854
0.044910724971
0.00310144507701
0.0
0.0
0.0
0.00788006054044
0.0054547256857
0.021853752126
0.00276585660604
0.0120533311273
0.000328677516472
0.000963255174746
0.0106987606557
0.00160922152036
0.0207039502528
0.0339376929166
0.0369946521915
0.0091164281683
0.0250701774628
0.000937744515117
0.00178516219582
0.000370463589211
0.00580934138301
0.00936712019494
0.019386610535
0.0309515213679
0.00463671151032
2.75508826537e-05
0.0329541300919
0.0145963584074
0.0647834320202
0.0808494027246
0.0129174597053
0.317478318936
0.0896327066993
0.00369887949762
0.0751595785909
0.115221644133
0.0173077431231
0.000270716832266
0.0065567875834
0.00474725928351
0.00614488350368
0.0496812904668
0.0697864362009
0.0
0.0
0.0
0.0
0.0
0.0
0.0
0.0
0.0
0.0199632377776
0.000916769983173
0.00656383605681
0.0921306781973
0.178234976761
0.00831295020387
0.0
0.0
0.0
0.0
0.0
0.00177038543059
0.041445458298
0.0116735729861
0.154423211972
0.0395788754605
0.248303724801
0.0233411350735
0.0576875184117
0.0871169477128
0.00786809319965
0.0280293425413
0.1265369323
0.00162034216577
0.0083284367768
0.238135645327
0.00525555396713
0.00372974004383
0.00474793185141
0.307742942769
0.194935563523
0.0172348793879
0.188532531497
0.00508667436822
0.00997192404944
0.00583754411869
0.000384255206384
0.000162414175071
8.98614840755e-05
0.000254150778397
0.00184555006219
0.000604942318159
0.000534841706183
0.00391712411403
0.00107877052873
0.000353964818493
0.00189920732074
0.00109002124424
0.00296932345294
0.00104516262217
0.00068528396604
0.0400328864755
0.0556025842418
0.0366992158554
0.0038080021155
4.25307003994e-05
0.00321348439723
0.0123165041929
0.00341550522412
0.000492969481903
0.0307112863384
0.0454551484804
0.0776643664589
0.0155238392258
0.0502483639401
0.0327342551943
0.00108723502974
0.0
0.0
0.0559989386832
0.0367308465361
0.0513072471342
0.0261319307052
0.0112019361748
0.149681563272
0.0978708716701
0.014158324232
0.00174284558887
0.00723155332528
0.00148661092335
0.00689340604175
0.0013321578404
0.00254660143798
0.000405626785793
0.000208624127813
0.00543266226093
0.00561466947396
0.00404989479383
0.00467389274665
0.00253591718346
0.000690352796709
0.00725854512619
0.00207312026381
0.0855534489903
0.0179857606012
0.00308810276001
0.0685103723895
0.0133601077302
0.289266842327
0.0640525517873
0.0504072987323
0.01852156937
0.01444478578
0.0
0.0
0.0
0.0
0.0
0.0
0.102040816327
0.0
0.0207709750567
0.0244712430427
0.0016120387549
0.0613598920215
0.0215868993158
0.00495461654036
0.0426541571272
0.000440794166292
0.00462045401225
0.00107532750618
0.122576051436
0.00500659876933
0.0327209402824
0.0442645987014
0.179273105531
0.0151949290407
0.0451974249652
0.0709608700416
0.115500817407
0.00969763263653
0.0944279805847
0.0
0.0
0.12731411441
0.00354666288947
0.0938910383429
0.0159690810555
0.0654015522812
0.0168113998254
0.00751659665037
0.128126513807
0.0192855051783
0.151774463328
0.0155229195028
0.0221492796644
0.0103225141371
0.0114960189366
0.00431727792528
0.000575440324969
0.00202633687083
0.00147548801274
0.00316295446998
0.00101611941144
0.115002927252
0.101663142662
0.0
0.0
0.0
0.0
0.0
0.0
0.0
0.102040816327
0.0527639084137
0.0492769079128
0.0
0.0
0.0
0.0
0.0
0.0
0.0
0.0
0.0
0.0
0.102040816327
0.0
0.0
0.0
0.00484482023663
0.00518293048282
0.0989482131505
0.0244304954166
0.016709774068
0.00433971853874
0.0319732181256
0.000584262929003
0.0169659658345
0.000102233870786
0.0
0.0
0.0
0.0
0.0
0.0
0.0
0.00119534581032
0.000223857481566
0.0326560789245
0.00104825026759
0.0154044830173
0.0371491673264
0.0593583230281
0.00340336441188
0.000392913057408
0.00510155922382
0.00151020766867
0.0030014837699
0.00546026260675
0.00746534809074
0.000158095194697
0.000128867511643
0.00294435693484
0.00901441529256
0.000260751159393
0.000307886945899
0.141525013609
0.0198697878076
0.00213531177184
0.0549744921747
0.00224430733681
0.0239662590032
0.10572521505
0.0474725408607
0.00445761323228
0.00139107154789
0.0627532754009
0.074487775584
0.0340416228989
0.0771769564962
0.00165003439914
0.0127924705955
0.000961144994175
0.00262908465717
0.0248533183799
0.0202905727786
0.00222152566524
0.00526640027753
0.0807143066196
0.00298220104668
0.0949104455637
0.0143741528301
0.0995909935065
0.0286739951883
0.000325616152867
0.00022278999933
0.00088871175557
0.0035487264179
0.00856394964458
0.0122962941938
0.00367481086807
0.0278891459052
0.0207623141683
0.0162925632743
0.0181594180697
0.0412534247743
0.268236130801
0.045847284536
0.108670763499
0.0721544366542
0.0127357096793
0.0245632800727
0.140445245239
0.0229373901593
0.0118513680966
0.0114955695317
0.00123530140354
0.0150004344943
0.0902121808241
0.0386687076546
0.00782436632853
0.1297973545
0.00167732197768
0.00455143169808
0.00429888478152
0.00317291665779
0.00370243849396
0.00319282811942
0.00875220128501
0.00267391269705
0.00562498400023
0.00807683588635
0.24697002325
0.0249016989823
0.00216175364627
0.0247597804189
0.00809937589347
0.00556348439197
0.0600974934603
0.0329655003988
0.0271966338487
0.00260921376693
0.14506052648
0.00880765606666
0.0249795068645
0.118654158419
0.144736353682
0.0785102485393
0.00447791256096
0.021477416241
0.0898773972485
0.0223920311419
4.08978958936e-05
0.00151478313646
0.154966124232
0.0492500602589
0.0868237768185
0.0692136720331
0.000670151482262
0.0176575134944
0.0136851609206
0.0182852150116
0.0159346459705
0.0255266377414
0.0243194897889
0.0260159428581
0.0927330039393
0.00480065975716
0.0075058950728
0.109889661098
0.0929860491272
0.000886163977363
0.0389555489616
0.000315507298442
0.00160771545119
0.0289018090645
0.00708619000723
0.0242884788696
0.0306480744939
0.000403020885491
0.0217187585447
0.00344601344291
0.00964023223921
0.0117783466327
0.0324033647625
0.0917674816215
0.0324412802966
0.0198781072371
0.0
0.0
0.0
0.135057866812
0.069023765841
0.0
0.0
0.0
0.0
0.0
0.10276340554
0.0146057371349
0.020597400354
0.00466923274928
0.167407768251
0.0981197212764
0.0
0.0
0.0
0.0
0.0
0.0
0.0
0.0
0.0
0.0
0.0
0.0
0.0
0.0
0.0
0.0
0.0
0.0
0.0
0.0
0.0
0.0
0.0
0.0
0.0
0.0954893253099
0.00655149101663
0.0
0.0
0.0
6.67572432103e-05
0.000492779058608
0.000793186653055
0.000112776289565
0.000173213320401
0.00325016921381
0.00142994804983
7.48550153157e-05
0.00379489251788
0.0085674428875
0.004167785048
0.00973476826755
0.0118231720539
0.00451189957144
0.0665754853022
0.00328023336232
0.187556622878
0.0323943168471
0.030728276139
0.0213111809744
0.0160699299898
0.00703354742668
0.0762074069073
0.0200534366158
0.0
0.0
0.0
0.0
0.0
0.0
0.0
0.0
0.0
0.0263372258388
0.113079214525
0.0062232863724
0.122122776385
0.0383599458585
0.0
0.0
0.0
0.0
0.0
0.0
0.0
0.0
0.0
0.0
0.0
0.0
0.0
0.0
0.0
0.0
0.0
0.0
0.102040816327
0.0
0.0
0.0188788679953
0.0153196933066
0.0720500246678
0.168279210296
0.120307890673
0.0941781678835
0.00606084103029
0.00585790432413
0.00927148145613
0.0167456746478
0.00225306658096
0.00104953398682
0.0136872405141
0.0822503508778
0.0814972605016
0.0293973186535
0.0234500091806
0.0343995868736
0.126594891084
0.00374279838201
0.000767088381264
0.0398070695244
0.217150790336
0.0517544533112
0.114295320328
0.0120529892135
0.00809966814409
0.0234224330402
0.000305978035822
0.000339386382887
0.00136815135601
0.0037046144857
0.00119739758212
0.00130875873901
0.00837591577737
0.00590552351451
0.00886539487823
0.0142431012087
0.00458256794341
0.0272937792211
0.0173991977109
0.0208561667389
0.00646668724065
0.00788052784813
0.0192286485303
0.085458127827
0.0408350179372
0.00531081088681
0.000586196477649
0.0111132909846
0.149057308793
0.128196910961
0.012540426255
0.0234358430021
0.0118077097558
0.00188333635704
0.0102702244544
0.000333657588858
0.00566331103479
0.0634485803892
0.0588210194801
0.108686944376
0.0914372132976
0.127458128094
0.00269598649947
0.00632099614254
0.0176596902539
0.0130547033734
0.0114337262699
0.0600195961043
0.128539582671
0.0025124592649
0.0345778198958
0.0
0.0
0.0
0.0
0.0
0.0
0.0
0.0
0.0
0.0
0.0
0.0
0.045647816222
0.00381999741747
0.0444295675486
0.00814343513844
0.0
0.0
0.0
0.0
0.0350516223942
0.057508119621
0.0155166217532
0.000930129995006
0.00405051975683
0.00347026615799
0.0462293166418
0.115638468232
0.0201033793202
0.0448184284275
6.9687906423e-05
0.00051511576191
0.00424713065434
0.00607122956576
0.000396335000447
0.00857848663351
0.011300456305
0.000900372457671
0.0120444365243
0.00689317408454
0.0124197778963
0.0029513449543
0.00216938376278
0.00452569348657
0.0172128276378
0.00493976055561
0.015485810492
0.00420397231063
0.00167116277503
0.00232130765142
0.0068909399097
0.000177244536746
0.000236077807346
0.018066282424
0.0121755081145
0.00612315602297
0.185872799195
0.00524269858319
0.0172666689766
0.0
0.0
0.0
0.0
0.0
0.0
0.0595115807253
0.0775009404719
0.0539130998239
0.0288207668413
0.00645490725721
0.000366378434671
0.000374418927019
0.000274448805488
0.00172522164153
0.0007826079219
0.000392108010185
0.000463132359262
0.000906431504064
0.00465222887272
0.000423197913932
0.00307021475046
0.00024481921478
0.00250128547148
0.000805248742588
0.000746256160714
0.00794108143766
0.0157353747716
0.0107758689465
0.0275181497574
0.0472281848374
0.0457636815744
0.0234279614174
0.0175985839039
0.0353117099625
0.00347308176067
0.12191857477
0.00401379165093
0.00412986594454
0.00137853604525
0.00532670265386
0.00485584297521
0.00301875194675
0.000238300934927
0.00547928087726
0.000125918049953
0.00666135195206
0.00236250152354
0.000966738904686
0.00682418408831
0.000331897140258
0.00149247108039
0.000586470064541
0.00309467432021
0.000730884409081
0.00062029940903
0.00202421720531
0.000614755945017
0.00456127590187
2.55852185209e-06
0.00281963322111
0.000826686838432
0.000396002326663
0.00927155261992
0.0286531959166
0.0053682613221
0.0155134034289
0.0174430295897
0.0770743665547
0.109978899522
0.0542604830818
0.0839927088125
0.00759707240179
0.0583806210727
0.0591889951286
0.0100594839094
0.0208867594047
0.0292815893571
0.0460218567851
0.00971526934432
0.00282572380067
0.00476651908161
0.0858706612012
0.0172072281148
0.0140999494324
0.000190402826436
0.00121198360395
0.000421868317763
0.00031293231331
0.000653592508582
0.000293882623412
0.000147458710691
0.00332144278344
0.000735670802093
3.12556023139e-05
0.0127624291641
0.0295472516158
0.0699665392893
0.0205987281109
0.0164176452306
0.0414369847754
0.00147103863951
0.000852312869072
0.00164400510888
0.00964955223125
0.0556036132737
0.00463525485872
0.0123519223319
0.00781951344774
0.00304489527725
0.00559545522451
0.0142455722297
0.000405986036966
0.0052584357275
0.00544790589501
1.99837686589e-05
0.00309748414214
0.000464134296147
0.00112720475548
0.00471707092691
0.00317080804519
0.00275220068065
0.00337605487216
0.0037948124906
0.00434939963437
0.0189166654633
0.00212834648913
5.2588864892e-05
0.00453541396218
0.00645550854634
0.00630780896294
0.000465787089043
0.00352871283425
2.64446863457e-05
0.0105634501639
0.0151894672276
0.0130484540925
4.89329069173e-05
0.0025030574288
0.00309502625395
0.000685378959652
0.00223149968683
0.00128403130379
0.00291890198116
0.0191091133812
0.0042906458389
0.00424482062696
0.0193231379506
0.0157892507521
0.0299019549314
0.0152230839536
0.0755665101118
0.0282048243435
0.0158463728431
0.0837670507301
0.0341071691744
0.00513681242254
0.0246214349335
0.00480583978955
0.0466550257314
0.00938553819962
0.0314214599654
0.0354907392472
0.0524880638459
0.0403430389416
0.00529127649812
0.00942551007118
0.00210923000836
0.00314707110215
0.0253264633355
0.0238874759593
0.0812275587526
0.015369629865
0.0105372596161
0.0172988603234
0.000109276119395
0.00110402677327
0.0551849211869
0.00692892634737
0.00217772400126
0.0200033678065
0.00817733022274
0.000155790510376
0.00260046709612
0.000377905717295
6.54171556406e-05
0.00163002251451
0.0175317977117
0.00331627134462
0.00366011688997
0.00298186288451
0.0228863197547
0.0122323673225
0.0062947111928
7.03687453611e-05
0.00727695613793
0.00751910740874
0.00563018951855
0.172083845339
0.00403008194387
0.000722014051027
0.0313765227412
0.00334105974755
0.0191400858075
0.0081215967163
0.00167283402297
0.00366203561303
0.00124727103084
0.00254764394646
0.0030766683573
0.000797525490236
0.00801265059587
0.00259451321566
0.00634181100989
0.0121159553923
0.00053700215879
9.92232401107e-05
0.0802170513464
0.0302354827707
0.00177740887089
0.00366823009718
0.0592911292688
0.00444895058156
0.00334070517467
0.0132175032174
0.0106033854492
0.0333538596062
0.00165178891922
0.00462313913102
0.00115306973322
0.000703174220602
0.0123827979221
0.00104427887878
0.00241464701136
0.000447345726966
0.00158407794472
0.00554776695722
6.27058397099e-05
0.00211537772515
0.00741803965773
0.0114976527447
0.00127120526447
0.00489538751643
0.00707127995474
0.0288820701054
0.0466668417955
0.000440118084571
0.0246841536725
0.00113042675257
0.0263167787102
0.0
0.584593382139
0.0603420295446
0.0133040630648
0.0303820631623
0.0185811633139
0.0046281274689
5.37456342959e-05
0.0024011399578
0.0
0.0
0.0
0.0107879740069
0.0149792946655
0.00785314354572
0.00553335363552
0.0019218191318
0.0104924162537
0.00794458012386
0.056064331622
0.0457708614481
0.0550311383137
0.0320687817721
0.0137935948728
0.00503731474297
0.0159196653133
0.0148161777235
0.000144567484725
0.00796343432333
0.0
0.000836222491807
0.000949612918981
0.000615453219087
0.000370178135902
0.00122050423217
0.00151535777487
0.0689202104015
0.310927672364
0.00185331975598
0.0257736240073
0.00618180075443
0.021039204732
0.0513307802673
0.00555040980145
0.00315127761658
0.00358514901733
0.00195742713782
0.000142299625458
0.000881392316409
0.000153416584268
0.000588343666259
0.0623956986989
0.00142249020592
0.0237713445638
0.00747162270832
0.00964008496169
0.0
0.0
0.0
0.0181709205373
0.0157692419948
0.0233543685274
0.0142832153192
0.030463069948
0.0036078993461
0.00140723461423
0.00109288977735
0.117291611427
0.000717841986801
0.0215764525568
0.0026500044313
8.91333961368e-06
0.0552860978908
0.0602040056637
0.0761625840858
0.011532037323
0.00722186738956
0.00323309871291
0.00127476598184
0.0071455228095
0.00586321662222
0.0216668901854
0.0211896299189
0.0062209004706
0.00019129205007
0.000723491719153
0.0027854281272
0.0402777704486
0.00433555336053
0.0311323314027
0.00540474999148
0.0
0.102040816327
0.0
0.0
0.0
0.0
0.0
0.0
0.0
0.0
0.0
0.0
0.0369437254896
0.00166852881388
0.000576406640332
0.0320617455436
0.0418185083729
0.00613792299862
0.0107406653172
0.00888258341202
0.0131019961869
0.0166731566166
0.0360989071086
0.179883229214
0.0324843281193
0.07116741639
0.0191696764927
0.0143332037972
0.0180135199331
0.0136953840676
0.00807229481389
0.00217373067887
0.00119392696642
0.00401980863426
0.00921946342394
0.00281985146482
5.31505370342e-05
0.0110371160238
0.000277723526846
0.0224131879386
0.0827034106962
0.0398143023207
0.0580207399967
0.110043699299
0.0670142529144
0.00042203235207
0.00406929086754
1.28794694174e-05
0.0127745017416
0.00611871393346
0.004730629117
0.00216697072947
0.00866208715666
0.000367064878395
0.00433136556506
0.00163504864254
0.0808972477628
0.00113322627191
0.0228003573544
0.0677511866017
0.0557270134414
0.001490328696
0.153137483217
0.00847638062565
0.00945964843011
0.0100804079681
0.00289119490348
0.000468539639047
0.00499533986477
0.00192533986697
6.21644246836e-05
0.00234379650662
0.00450373568653
0.00364090225841
0.0243796572522
0.00619557455195
0.0832383614682
0.0498750159136
0.00274606190837
0.0120605477274
0.0513043707801
0.099302876486
0.00533703104066
0.0343080580187
0.0185846970083
0.0
0.0
0.0
0.0
0.0
0.0
0.0
0.0
0.0
0.0
0.0
0.0
0.102040816327
0.0211623645831
0.00617858993658
0.0143066900279
0.0036291118624
0.00388822397157
0.000359363818079
0.000161945068233
0.00668910248501
0.0028039631814
0.000780420995484
0.0310055400637
0.0212416412089
0.000365250570385
0.0752303001711
0.0317274671607
0.0516600792075
0.00892740347617
0.0183616275112
0.00764336368028
0.0
0.0
0.0
0.0
0.0
0.0
0.0
0.0
0.0
0.0
0.0
0.0
0.0
0.0
0.0294514601685
0.0168394406905
0.00040390391493
0.0423987358606
0.012947275692
0.0
0.0
0.0
0.0
0.0
0.0
0.0
0.0
0.0
0.0
0.0
0.0
0.0
0.0
0.0
0.0
0.0
0.0
0.0
0.0
0.0
0.0
0.0
0.0
0.0
0.0200913602951
0.0282448683168
0.00152349498519
0.00976222485847
0.00522447003433
0.00994131425681
0.0168923917876
0.059565525782
0.0528359823367
0.0
0.0
0.0
0.0
0.0308632568878
0.000325863894221
0.000245870182766
0.0173194328641
0.00858998037305
0.00532773480886
0.0221235907415
0.0394093654858
0.308070202416
0.0271490424183
0.00789478716581
0.0194531764346
0.0159112286083
0.00867238815065
0.00976111172826
0.0173977945503
0.0203380468999
0.103575109717
0.000124137554425
0.0567456396507
0.0574794048308
0.0248710883417
0.0146782769081
0.0
0.0
0.0
0.0
0.0
0.0
0.0
0.0
0.0
0.00682042024357
0.0235635881209
0.00318298980776
0.00536055751322
0.0220449048359
0.012517900373
0.0295739546142
0.00708740722716
0.0307157867225
0.0372981721713
0.0159233383037
0.0685218988149
0.0132966888886
0.0159399927607
0.0352768829584
0.0266185739147
0.00130103691451
0.00614650772312
0.0929803571429
0.007724108615
0.0150901751073
0.0113685909629
0.015012314038
0.00333140395434
0.00925059490893
0.0436415667706
0.0123370426902
0.0151645368027
0.00484050894942
0.0261800062585
0.0119029285534
0.0115104954696
0.0049078197711
0.00118429917279
0.00542625143706
0.0106495051585
0.0233422425771
0.00691575145917
0.00209466764509
0.0179283019512
0.000273745429114
0.000965654324543
0.00134082420771
0.00263705175421
0.00528031779727
0.00133314773324
0.0181248873203
0.00997665830155
0.0297562864579
0.00324601063015
0.0037566075927
0.0173633541934
0.00434567953751
0.00242864782783
0.0892115426318
0.0169085840799
0.0631466012899
0.00786810686999
0.022005695838
0.274926072098
0.10449599783
0.00408877284947
0.007308597268
0.0238085134044
0.0
0.0
0.0
0.0
0.0
0.0
0.0
0.0
0.0
0.0
0.0
0.0
0.0
0.0
0.0
0.0
0.0
0.000509302342358
0.0135188752065
0.0240266626269
0.0232100475397
0.0206577646965
0.0201181639146
0.0
0.0
0.0
0.0
0.0
0.0
0.0
0.0535634050105
0.128952154405
0.010036278329
0.02343553357
0.00695303099296
0.0141570699432
0.00130701059696
0.00423949122567
0.0383887367975
0.0104605078234
0.000758552681484
0.00800018753722
0.0001216338119
0.00574885625515
0.0
0.0
0.0
0.0
0.00575456693576
0.0312033349703
0.013529335522
0.0573216583957
0.00191033283708
0.15381477041
0.00829204933039
0.0100551686745
0.00274170960011
0.00185917295907
0.0146991272
0.000160164243495
0.00183441446883
0.063022494292
0.0164392579523
0.0268375182717
0.015383313035
0.0180635061665
0.00736761768151
0.0265771315207
0.0333374371652
0.0
0.0
0.0
0.0
0.0
0.0
0.0
0.00520059171177
0.00983609927249
0.0278941239944
0.0257552346587
0.0547963169598
0.158594151226
0.00407312187204
0.00317572017062
0.000175682222256
0.00522342607265
0.00115873465718
0.00210722665493
0.0167848523165
0.00351364444512
0.0257580858216
0.0148024272403
8.92811293432e-05
0.000264003339456
0.0735250465336
0.00684078505321
0.0216969924354
0.0498370794865
0.0246591783822
0.118364680856
0.0701747434771
0.0333917509427
0.0150673728605
0.0141277566437
0.0753236949052
0.00212572284733
0.0277090818285
0.0031123752779
0.0142110118744
0.0210926614937
0.0135548211935
0.0627148251738
0.00677231593744
0.00616851210828
0.0517087774799
0.0300186185012
0.0115233439534
0.0148325479864
0.0120698280687
0.0142091158262
0.00280951427388
0.0150137013244
0.00017043201587
0.0149227345429
0.0417213392469
0.100698135904
0.0104047177296
0.0940789955578
0.0050179297392
0.00435108130467
0.0117431590398
0.013470975465
0.00345226841875
0.00813380005331
0.0323518943487
0.0507492479394
0.0147459313517
0.210538760044
0.0488704905688
0.000389132285918
0.00216553698952
0.00368702232508
0.108444449725
0.000185906882914
0.00279556392495
0.00901751774262
0.000280242191747
4.15173617403e-05
0.0105473687244
0.00456751642362
0.00147706236025
0.00585184841263
0.00554002611237
0.159054438446
0.00970766437658
0.0740540782173
0.0253418019376
0.0113067684127
0.251335304354
0.0317981757743
0.369314626932
0.028535178311
0.178117582511
0.00139221442153
0.0137336642923
0.000525225064259
0.00152225749052
0.000932566509483
0.00011055152076
0.000213642509445
4.95108037762e-05
0.000149210641517
0.0165155833254
0.0113583209704
0.00604913505315
0.0263214353938
0.000330976332093
0.00994149810618
0.0463527949634
0.000626958466351
0.000118386194425
0.000875350552805
0.0103068982037
0.022168431349
0.0605525809074
0.0112203749457
0.0284846692033
0.00407910164591
0.014650987201
0.000617138718616
0.0065767049009
0.00049934240369
0.0163887078088
0.315095704907
0.383838026225
0.147751629683
0.0478256706451
0.00590307520338
0.0219287558475
0.0122702009645
0.0144013818305
0.171805755478
0.0276467795666
0.0180397527842
0.0136039574905
0.0170209391599
0.0022399587408
0.0114877595464
0.00200861219195
0.029852050776
0.0518685685202
0.00739442448366
0.00190220616952
0.0301212421313
0.015774142939
0.0904927446253
0.083505850047
0.0467759573858
0.0353451852333
0.00876411185974
2.07955198132e-05
0.00868492891891
0.00543482912041
0.00143049181484
0.0107452850358
0.0160401443113
0.00151887277405
0.0
0.0
0.0
0.0
0.0
0.0
0.0
0.0
0.0
0.0
0.0
0.0160307649342
0.0183261803024
0.534923238498
0.0120679922153
0.0120564134269
0.0157616257166
0.0173305515455
0.0397180607922
0.0682721268387
0.0279587728822
0.00336456569111
0.00763088669721
0.114296380798
0.0198501997874
0.106167261919
0.00568149456923
0.0109772462728
0.00711135091587
0.00151452334964
0.0081737524695
0.0173303195098
0.0118256096428
0.045570239155
0.000509421663036
0.0
0.0
0.0235842746269
0.0099159671543
0.0285895703211
0.0399510042242
0.0
0.000164161995422
0.0205960706908
0.0139062295916
0.0493707449905
0.00393528218918
0.0330160851708
0.056470627092
0.0584035901432
0.0266274468467
0.0361041389621
0.00475040068254
0.00128928704666
0.024456539302
0.0163748823324
0.0766440212717
0.131588759536
0.0823762404655
0.0790287691412
0.0277643783074
0.116150542746
0.071328403258
0.00365133876525
0.106146767026
0.0127142968
0.00195632548039
0.0194987889604
0.00445322440885
0.00612865644556
0.00754747106085
0.102903483758
0.0145205132158
2.67563188209e-05
0.0024226630496
0.0228746961258
0.0288198805424
0.0309110736769
0.0412926993089
8.14105696463e-05
0.000471257496066
0.00187151929398
0.00521662763655
0.0040745701418
0.00408281729304
0.00583720762852
0.00071997345197
0.00634158104496
0.0100149483169
0.00155036025547
0.00140042023076
0.00217429369161
0.0186761897441
0.00383082063124
0.00334931388523
0.0432089197527
0.0569184044594
0.0194994220562
0.0091670541735
0.0280554999623
0.0655425121648
0.0297037790054
0.0140854860682
0.160531840221
0.0243793645657
0.0166148102623
0.212543903667
0.0351046972973
0.1386824605
0.0250752077374
0.00711244557292
0.000197410027527
0.000125577582956
0.00141132666277
6.79565932456e-05
0.00597966342543
0.00101495626718
0.00865787669156
0.0114854394288
0.00415930525275
0.000926328466865
0.00486729409493
0.029830732867
0.0042455266237
0.00622737424973
0.00102782095638
0.00723027000819
0.00141170825649
0.122975468871
0.0470440163531
0.0
0.0
0.0
0.000727266329159
0.00107387566719
0.0096299874472
0.0022818271857
0.00164930215211
0.00283822082107
7.38051610575e-05
0.0119511909099
0.100287849161
0.00093493586543
0.053731921624
0.0193140920446
0.053048133331
0.00664919337461
0.00427350915372
0.0116787679639
0.0257584241613
0.000220146626535
0.0
0.0
0.0
0.0
0.0
0.0
0.0
0.0
0.0
0.0
0.0
0.0619011878991
0.142180444754
0.0
0.0
0.0
0.0
0.0
0.0
0.0
0.0
0.0
0.0
0.0
0.0
0.00762364953324
0.0867231574835
0.018494205677
0.000596893969501
0.000311471340295
0.00212686612855
0.00164062352154
0.00898769588018
0.0162544741613
0.0288372461112
0.000764465361768
0.000629559709691
0.00302994993285
0.00639018611733
0.0109583706118
0.0768559050521
0.0120823106808
0.0230086446136
0.00985287932976
0.0433354321884
0.0662295824044
0.00209205725163
0.0407414821481
0.00317951593355
0.000790703861455
0.0115304021259
0.00224300396767
0.00766423921599
0.00311515868007
0.000697081319846
1.89242772874e-05
0.000722462115267
0.00453336628384
0.019189484669
0.0184948521787
0.00223407722188
0.00835754565453
0.00564358080353
0.00715228613841
0.0104595046126
5.19949296202e-05
0.00714681518002
0.0317717901804
0.068760341325
0.0131509505729
0.0205422495286
0.170109061856
0.0359080671102
0.00745762319162
0.158506715461
0.0545773759353
0.0103467719556
0.0752303422312
0.0926102997573
0.176614383818
0.0200576082271
0.0701637459956
0.0169490844579
0.0576836044056
0.0250562951631
0.0273833478989
0.0259283031257
0.0357621112422
0.0816746751324
0.00276923685387
0.000978575165478
0.0271369217137
0.00190843968007
0.126545908843
0.0244403873238
0.0
0.0
0.0
0.0
0.0101824568397
0.040271366724
0.030033079226
0.441085776494
0.0390031151788
0.01901274699
0.0181907421318
0.0516420398263
0.127855190897
0.0390500163048
0.0
0.0
0.00199945473327
0.0540652021105
0.00503123169091
0.203082627771
0.0343283670414
0.0308583321402
0.00146442726541
0.0611334500744
0.189549658766
0.0568718899814
0.000621450830585
0.142644031422
0.07791749963
0.0233511460385
0.00640715297014
0.00112271872569
0.00895785610162
0.00355776239067
0.0154030872553
0.0
0.0214818308649
0.0805589854616
0.0
0.0
0.0164507016789
0.00804952138127
0.00174286747506
0.00774730831932
0.00102715521491
0.0132364574332
0.00531285816105
0.00224747890093
0.0094010414009
0.00200328230811
0.0158899197624
0.00396397525366
0.00658368254633
0.000187103112961
0.00097546781514
0.0119133000525
5.34386852294e-05
0.0120220562876
0.0108200389891
0.00949466543028
0.00743480421549
0.0023950889142
0.000259660219419
0.000522380804071
1.9774667662e-05
0.000363477224644
0.0439640048881
0.0109833125096
0.0911673696353
0.0951832953171
0.0415341277054
0.0515676139584
0.00129400982213
0.0767421921467
0.034248070882
0.258538437665
0.0244368992279
0.0888993388902
0.0242975979863
0.0582448232552
0.0816907432014
0.0140892087378
0.00637402956097
0.00296330200842
0.00254517889288
0.0139787611224
0.0250617927393
0.0121202110563
0.0916365083129
0.000779101516647
0.00294479135056
0.0095673373303
0.00187421334609
0.00162387068423
0.0246973135032
0.0008145327282
0.00119755851916
8.42236240364e-05
0.00620496834292
0.000102404053895
0.00113250473613
0.00526886171982
0.00229654695262
0.00167321792891
0.0155994793049
0.0500911286926
0.00167835239021
0.139818876795
0.1403280232
0.0861778728288
0.0964178819273
0.0241873455183
0.0108832410332
0.019082506379
0.0256577840661
0.00208289749203
0.00323456623033
0.011170812161
0.0167824660325
0.0141749034217
0.000404660491252
0.00966807437213
0.0117441342295
0.00232357064325
0.0060901123309
0.00113765161688
0.0386600641761
0.00918114732913
0.0109060583372
0.00372986845074
0.000116190717299
0.000151306134083
0.00702153414719
0.00125589255321
0.00173976234036
0.0161558039567
0.0105653635583
0.0126772687331
0.00218458567873
0.014380287561
0.00730042280025
0.0431851420147
0.00919644673614
0.0461923278578
0.0366063551609
0.0142103158816
0.000221450619109
0.0286744254479
0.0466027150033
0.311131807205
0.0509856296505
0.00429782380698
0.0230821271705
0.0620085244019
0.000181011086278
0.0054973737314
0.0187458209536
0.0199039567
0.0357670085018
0.161208808645
0.0169257067338
0.0123971913241
0.00122640411352
0.0160317568654
0.0131411729432
0.0175798004832
0.00535751631381
0.00633738134513
0.0578317571097
0.00660774743385
0.00395814298121
0.000150508118096
0.00431318777262
0.0130636084701
0.00222431593183
0.00657820029016
0.00866117700114
0.0497677096514
0.000381750557884
0.0185734574218
0.0440663338201
0.159604432944
0.021110245375
0.00503639371009
0.0222619585441
0.0189740943619
0.00542216785635
0.0149767147395
0.000646381554832
0.140385096817
0.137870757936
0.0456112445436
0.000308283225667
0.0320822055198
0.137915995775
0.0267860732737
0.000322060048854
0.0157767047616
0.0288328496369
0.0103652484144
0.0361003888972
0.0818709652225
0.0101155381687
0.067527909468
0.00668643829722
0.00809072191344
0.0397103626495
0.0362445276263
0.0455876525123
0.00165036218356
0.00726571862409
0.00867106905491
0.112317637042
0.000884151520346
0.00385899699071
0.00939100425846
0.00285505741058
0.0123841450532
0.0486693898776
0.0600111946055
0.00938055483693
0.00282981139558
0.000468065962471
0.000297125708232
0.00750546976754
0.00693147983658
0.00522246200593
3.74452769977e-05
0.00392495751051
0.011704342044
0.00116247067118
0.00277518232708
0.00874937109247
0.00321272782405
0.0
0.0
0.0
0.0
0.0
0.0
0.0
0.0
0.0
0.0
0.00191699933858
0.0824211975164
0.0765911790017
0.0454806867813
0.0460632696227
0.00981197077109
0.0780643654021
0.0351441977781
0.118596916518
0.00775616913146
0.319014735946
0.0241153288621
0.0163303586208
0.0676091821249
0.318788687894
0.0443278766056
0.03449749033
0.0
0.0
0.0
0.0
0.0
0.0403255998765
0.00200128747209
0.00138616572339
0.0862377430711
0.0203409321941
0.00533861140986
0.00893133486787
0.00784059654352
0.0974706887948
0.0592134075523
0.00332944635521
0.00209213332863
0.0268198712102
0.00160406149853
0.0122379149201
0.00378695581264
0.0130607836507
0.00164851585877
0.00124055449035
0.00656766865869
0.00668899201683
0.0
0.0
0.0
0.0
0.0
0.0
0.0
0.0
0.0
0.0
0.0
0.0
0.0
0.0
0.0
0.0
0.0586976217322
0.0433431945943
0.0
0.0
0.0
0.0
0.102040816327
0.0244710701121
0.124787925312
0.0235853974119
0.0312372398173
0.0
0.0670729719013
0.308936925897
0.0441905060089
0.0519072818875
0.0163317196246
0.0238978758902
0.00830637410346
0.0022663186491
0.00647214141306
0.0203553345241
0.0172836297059
0.0102416406081
0.00971312234881
0.014403844926
0.027382560542
0.0237341114035
0.0243246345983
0.163349157966
0.001395730798
0.00363157362594
0.00249120123769
0.058919414986
0.0330064762902
0.0350916190871
0.0851779265197
0.0736767529401
0.186544159014
0.230299617822
0.21869152304
0.0058999259393
0.0168968893457
0.0956602228493
0.0165313014955
0.00926680178738
0.0213581105303
0.0306771975457
0.0370158029895
0.0128776549935
0.0479425039809
0.0331575288019
0.0238433489659
0.0263551156888
0.0255984100994
0.218818029512
0.0850674489014
0.0448913551061
0.030066612271
0.0
0.0
0.0
0.0
0.0
0.0
0.0
0.0
0.0
0.0
0.0282419331001
9.00260850581e-05
0.0154114461788
0.047156824881
0.00872130438619
0.0665121117623
0.0029113330508
0.183860572053
0.00166493894215
0.000533357063718
0.0047315018076
0.00124690232464
0.0132442021504
0.0456690394957
0.0256529835095
0.176656222832
0.0844058588493
0.0507316456368
0.0162662578049
0.0236645380685
0.00368598047986
0.00789476587479
0.00737278427456
0.0
0.0
0.0
0.0
0.0
0.00925419265343
0.042134315947
0.000680300234951
0.0128771869279
0.014740893153
0.159674883074
0.146354346482
0.136018151616
0.0174019395841
0.0166325998788
0.02944766596
0.00885416569612
0.0181742567525
0.0
0.0
0.0
0.0
0.0
0.0
0.0
0.0
0.0
0.0
0.0
0.0
0.0
0.0
0.0
0.0
0.0
0.0210985239788
0.026349705221
0.00799949223469
0.00614383515387
0.27638491161
0.0662884250038
0.0160799501436
0.00239694304026
0.124478741413
0.000368076447609
0.00417303849805
0.00335513150769
0.00945383183763
0.00815674491455
0.00177912490016
0.000509635571194
0.00718641350572
0.00118853638625
0.00620209931587
0.00502165822389
0.0022070715928
0.00192815190834
2.7597594108e-05
0.00485938437053
0.00849122775514
0.000116645831096
0.0
0.0
0.0
0.0
0.0
0.0
0.069854056813
0.0175492588994
0.00138401095421
0.00850705399856
0.287565111084
0.102161870927
0.103069421183
0.0221541141007
0.0
0.0
0.0
0.0
0.0
0.0
0.0
0.0
0.0
2.99607999372e-05
0.0281793469679
0.0047929182386
0.00430949668285
0.000675332625611
0.00583024927305
0.0102890648038
0.0488306156722
0.0149232311702
0.252716506042
0.0488389639694
0.0112056499064
0.00613153161254
0.010391144213
0.00294075567075
0.0166192353785
0.0194511460175
0.00606126729499
0.00446825020598
0.0129005051444
0.00195213307953
0.00398007715245
0.00730006082889
0.010752434769
0.052747627619
0.0141946129131
0.00538867174281
0.00471136114702
0.0010016401551
0.000631106862318
0.0
0.0
0.0
0.0
0.0
0.0
0.0
0.0
0.0
0.0
0.0673060809747
0.0103293452607
0.0172921721348
0.0644247690528
0.0541068764569
0.00151515230495
0.0319174315669
0.00156658688344
0.00705164684855
0.0144152069626
0.0298674503129
0.0090545111291
0.000499462399456
0.00354337481381
0.00048441835128
0.00266414519505
0.00178079409411
0.00210156241406
0.00428402123001
0.000913471974293
0.0040370390146
0.00682440973129
0.0124595216138
0.00269225372009
0.00922125072009
0.00226496509649
0.000230749272402
0.00181741883327
0.0051253169784
0.00038422436986
0.00355675855228
0.000334586444983
0.00065562307804
0.00726551647993
0.00013804709378
0.000636304534304
0.000715725214107
0.00389456475455
0.00305018340542
0.00270513274925
0.000157365637516
0.00352228031797
0.00244634475712
0.00351973134345
0.00214851720786
0.0569752128898
0.00480453278425
0.0175665729924
0.000638784472451
0.191630332318
0.221089725857
0.0103745419384
0.0710117499583
0.00737893548654
0.00174071899793
0.0130611730991
0.0131607002032
0.00186688719558
0.0414866560806
0.042790429813
0.00699196743161
0.0103198826662
0.0315016887639
0.00219843131821
0.019832877316
0.0166993161545
0.031721289961
0.0255936958613
0.0395114541399
0.0421892765652
0.0620433314662
0.0761857954376
0.00356193474315
0.00230503556193
4.72470326873e-05
0.0183827250833
0.000154246646489
0.0055107729467
0.00265355790728
0.0110675191279
6.35891467419e-05
0.00713143687583
0.0283638389904
0.0311915713966
0.0155435159605
0.00590897300865
0.0185884647677
0.0711671989177
0.00252124401046
0.0363941362104
0.00645752568148
0.00239107108601
0.0
0.0
0.0474107979163
0.0447752241299
0.00168722248112
0.00554337945895
0.00262419234029
0.000181998714771
0.169012711312
0.00710166298772
0.0515453355623
0.0444956751844
0.0140013312339
0.00130306592753
0.0123434398425
0.0886453712854
0.037970319864
0.0405524222028
0.0381476881536
0.0963354376262
0.0106084380623
0.0
0.0
0.0
0.0
0.0
0.0
0.0
0.000914642113607
0.00288881134035
0.00315961888549
0.002040982248
0.00113108074788
0.00297606825725
0.000643093847614
0.00139107376851
0.011856770696
0.00167043066046
0.0175147218822
0.0171095142434
0.0945806751156
0.245978736516
0.00961765860495
0.00621115374237
0.0641907890527
0.00616308621685
0.00329762948738
0.0173087711951
0.021978591229
0.0400978965459
0.0856181988054
0.077214048486
0.00552816113573
0.0154381830222
0.327404707155
0.0652076750008
0.177397842243
0.0
0.0
0.0
0.0
0.0
0.0
0.0
0.0
0.0
0.0
0.0
0.0
0.0
0.0
0.0
0.0
0.0
0.00522603814825
0.0106542300513
0.00694885352934
0.011514037964
0.00489299347302
0.0306328384028
0.00861291343061
0.00488310393681
0.000899947794884
0.0169049986719
0.000870860923685
0.0
0.0
0.0
0.0
0.0
0.0
0.0
0.102040816327
0.0698848227124
0.0321559936142
0.0
0.0
0.0
0.0
0.0
0.0
0.0
0.0
0.0
0.0
0.0
0.0
0.0
0.0
0.0
0.0
0.0
0.0
0.0
0.0
0.0
0.0
0.0
0.0
0.00339736929649
0.00403644980535
0.00643913284709
0.00217186389634
0.0191422679437
0.00524143815254
0.0270627593976
0.0183331506362
0.00425299711594
0.0230809084021
0.00131468059185
0.00787079933623
0.00838932578166
0.0205270316058
0.00876744164509
0.0215045511368
0.00513939938796
0.000523006424989
0.00999145403713
0.0374493114998
0.0103346965785
0.0111678273488
0.00372680706202
0.00750495822965
0.039060270533
0.00633760639452
0.0442189000119
0.0190854759368
0.0235020377761
0.0214376172278
0.00490772149108
0.154939872626
0.0485375372964
0.0525088367029
0.161998168662
0.0209537209986
0.00287774003325
0.067878043287
0.0352699040542
0.0284445295373
0.0368355797409
0.00163023910919
0.00503986485464
0.004296611647
0.00679534106192
0.00516678664733
0.0723125357226
0.026385488444
0.00216602130406
0.0579420950915
0.00523710574298
0.00572569033337
0.0025195035091
0.0022489919001
0.0262662610627
0.004727710582
0.38919531559
0.00213121983108
0.00530613505028
0.0160452787307
0.00319490741966
0.00988229847351
0.00469175935153
0.00977439185308
0.00730817450916
0.0168263964179
0.00725786631944
0.0179914094969
0.177969643733
0.00373058328315
0.00278849195726
5.82007060215e-05
0.0
0.0
0.0
0.0
0.0172416298823
0.0363452047979
0.00158166238001
0.0740349885758
0.00536781937288
0.0566224279886
0.0175160003475
0.0196583862197
0.00192155395827
0.00392437498557
0.0329357456443
0.0551849542874
0.0194132991477
0.00339613903688
0.00901240017695
0.100853966092
0.0357341351283
0.0218853713377
0.171292858745
0.117575114344
0.00525780607376
0.000786678283905
0.00139593086186
0.00114525333712
0.00624282960654
0.0
0.0
0.0
0.0
0.00471819120113
0.0032934824855
0.0675564996803
0.0434001742638
0.0625595692047
0.0140204289516
0.00853328686613
0.025172236645
0.0673488092871
0.0530537292149
0.0939857119038
0.00845138679717
0.0170066910696
0.0697780292707
0.000368037416052
0.00874190643382
0.00472423249542
0.0135355530658
0.00237148003153
0.112860872086
0.0259698437307
0.00153220001694
0.00189718402522
0.000977294045611
0.00242888409753
0.0
0.0
0.000716773214227
0.00330000448968
0.0022813443321
0.00774533159866
0.0538426491604
0.00038796276107
0.0230967585685
0.0965296915117
0.0803170538038
0.00876112316721
0.033187587708
0.00748546792862
0.114746499532
0.130122913467
0.131814151323
0.0152753037646
0.00467509795468
0.00711339313946
0.000501648520335
0.010404070464
0.0443090529115
0.0236678536925
0.00192809988285
0.0234232438856
0.0367390387461
0.073420353037
0.00955185114377
0.0322751860101
0.00299779504694
0.0111175221509
0.000448802201564
0.00560710652513
0.0155834777451
0.00362186457002
0.00975538410398
0.00626866373434
0.00137793397172
0.0045944967069
0.00592954317548
0.024466628805
0.000907554905066
0.0433980027698
0.0028928312599
0.107628562124
0.000274120403558
0.0
0.00629440716024
0.0323406953829
0.0361301287474
0.0927590810533
0.00257489912859
0.0123260502909
0.0122812701368
0.000634007455025
0.0155557512496
0.000378180919765
0.000838385529634
0.00704329011641
0.00321413226205
0.00287336387832
0.00663509805663
0.00772066993543
0.0123274894024
0.000335732796325
0.05940408021
0.396771094538
0.0402670084267
0.0119010724897
0.0120082036951
0.00805702734334
0.0010199651452
0.0151650084561
0.000582175560667
0.00178160727134
0.00580586859241
0.123273977971
0.0271285177017
0.0891761992836
0.0295629488931
0.0786996662431
0.0213663763869
0.0300072669558
0.0333493437971
0.0286394564903
0.0583632294972
0.0381292674167
0.0029206227841
6.05476215603e-05
0.000507984282582
0.000171380555942
0.00195394358391
0.0238660252035
0.0363689286734
0.0
0.0
0.0
0.0
0.0
0.0
0.0
0.0
0.0
0.0
0.102040816327
0.0074092491976
0.0018879191207
0.0130222478995
0.0847574633784
0.0363742931982
0.0394988636438
0.114672227367
0.0684888526213
0.152019322018
0.0139179224847
0.0180114959207
0.0188624522706
0.0120051830248
0.020199669392
0.0402114706539
0.0332596974133
0.0489594963915
0.0181498593982
0.0619880897756
0.0892558298587
0.00743542921526
0.00785981050845
0.0063451414069
0.00490036893759
0.0139681356468
0.0328871659756
0.0022929555596
0.0241490300884
0.0276185208977
0.15921922174
6.66530069146e-05
0.0230421913534
0.021753566553
0.0
0.0
0.0
0.0
0.0
0.0
0.0
0.0
0.0
0.0
0.0
0.0
0.0
0.0
0.0
0.00455980938533
0.00309473790189
0.00178209819973
0.00310631251591
0.00135933051805
0.000545183938469
0.00930755911361
0.00505045531197
0.00320871842303
0.0387504650477
0.00833416405607
0.0865719230304
0.00223936185518
0.00703829171503
0.00599829068351
0.0181485828948
0.00278998561458
0.0058766896481
0.000495918159113
0.0190188181776
0.0014122369639
0.00740235164659
0.000816144490949
0.00871727268176
0.0046120760056
0.0161018085359
0.000931937471531
0.0426393321977
0.0413029071782
0.0114500208586
0.0299104647218
0.0239129743721
0.00186743613857
0.00760808330301
0.000902352154975
0.00258131886956
0.00193318128648
0.00124066572856
0.00302876268208
0.0375910669502
0.00583571903914
0.0543890809747
0.00406934433083
0.0280347606578
0.00237065631367
0.00651204937413
0.00461548517571
0.00304566912413
0.00156767339243
0.00184659564046
0.0119363438746
0.0104850354884
0.0123747327757
0.00565090320902
0.0121795477162
0.00106819459865
0.00484532123596
0.00535753414982
0.00699708865007
0.0394773426848
0.104502507434
0.0275897817523
0.00256298741378
0.00714611423092
0.0157354307185
0.0128180881655
0.00935789760208
0.000799519154113
0.0144755649931
0.000239196880575
0.00105876846779
0.000842775116947
0.000215133960852
0.00969506494152
0.00299096362884
0.0029362491328
0.0170256597525
0.00290616826679
0.00142826024338
0.0128086839641
0.125109302691
0.0154227282395
0.0120147627674
0.0504995588326
0.00481991857246
0.0155151384199
0.0116411935572
0.0411956361235
0.00157792666598
0.0157093447687
0.00498994955782
0.0102779018916
2.11073727609e-05
0.0167298147417
0.00252205331633
0.0113002208276
0.0189229697628
0.00902991901817
0.0022732726371
0.00819424991855
0.00778543987305
0.0577884133848
0.140121641098
0.00411679620493
0.0650012416067
0.00745851918349
0.00146355848129
0.19476066867
0.00677741872519
0.0306610423128
0.0
0.0031557326677
0.00293770639068
0.000901024655722
0.00685540135813
0.00406048523386
0.00464508937044
0.000184588050081
0.0385347069972
9.01542686777e-05
0.0205097718283
0.0121951484663
0.00925735163192
0.0640027760705
0.0892877814443
0.00851563015378
0.0140519891383
0.00776006216826
0.00189852311485
0.00239038135846
0.0095424353859
0.00318398625817
0.0137549476138
0.00619099621136
0.00273559337785
0.000170627379239
0.000666637202608
0.00446170756317
8.7297728913e-05
0.00350063892941
0.00297129724591
0.000108725353283
0.000269035728195
0.000192848619326
0.00612353887539
0.0118669358221
0.0105590571199
0.00251576182413
0.00765045551565
0.00937988601961
0.0317246494602
0.227019834204
0.147403824097
0.035245171538
0.0889932967608
0.0410252479669
0.0258848906775
0.137506846366
0.00575791266558
0.00359660347883
0.0192978650372
0.0350799876185
0.0111899012958
0.0275970506113
0.0
0.0
0.0
0.0
0.0
0.0
0.0
0.0
0.0
0.0406527123868
0.0400593148481
0.00546705297987
0.117902552438
0.0
0.0
0.0
0.0
0.0
0.0
0.0
0.0
0.0
0.0
0.0
0.0
0.0
0.0
0.0
0.0
0.00602513474427
0.000108985759967
0.000469566306241
0.0592124276481
0.105486082111
0.0222180257281
0.0272452858716
0.133231602634
0.0504605260474
0.00324092599974
0.00629011714634
0.020846612914
0.0202531988993
0.0172165044377
0.0212161577427
0.0357489715689
0.00391167138771
0.054861761954
0.0241046269862
3.06461498189e-05
0.160388078281
0.0127597797005
0.00496063452706
0.00480370364871
0.00259024198811
0.0485160621896
0.00184153533945
0.000652867051883
0.012664334369
0.0265083319628
0.00357951245688
0.0116755799332
0.0252529796704
0.00362418608773
0.00641868345965
0.0579730941663
0.00270590909469
0.0119660284911
0.0154136991309
0.00756504221123
0.0435986545264
0.0277796439489
0.0540020768193
0.00997075940808
0.0193233538348
0.104807132591
0.02766231295
0.000819242975984
0.00617994157971
0.190533687863
0.00398718006666
0.122056522545
0.000640565824228
0.0135087372636
0.00838421066978
0.0425628972713
0.245509732813
0.0397937639358
0.0131562825413
0.0101030417978
0.00492045258822
0.134636496366
0.00057000313255
0.0139044806201
0.00391743975326
0.0151137396022
0.00876779351202
0.0412248632136
0.024429308562
0.00144773309342
0.0100095877329
0.013878368262
0.0783669226007
0.0389071149478
0.0342261493075
0.0150525902633
0.00847454754629
0.00185511701665
0.0013270294841
0.0677114246815
0.00974757912955
0.00267032521609
0.0106991426809
0.00300931973127
0.0203992212767
0.00284722580114
0.0231679900545
0.00434820654454
0.0101276737103
0.00802960475893
0.0649926852058
0.0152830256893
0.00190938962186
0.0286103392867
0.0340196994099
0.000825677449972
0.0206246598225
0.00295766200623
0.00058069280227
0.0207079698832
0.000292669172344
0.00258477980146
0.00329833511689
0.00606760169764
0.00072901192218
0.0185920568337
0.0233067544565
0.0130131782054
0.00963575337933
0.00696891070093
0.00511677523787
0.024697882677
0.0221618548772
0.0
0.0
0.0
0.0
0.0
0.0
0.0
0.0
0.0
0.0
0.0
0.0
0.0
0.0
0.0
0.0
0.00176225671019
0.0197481876792
0.0210379552714
0.00331845244142
0.0207239299486
0.0219928012162
0.0134572330596
0.0
0.0
0.0
0.0
0.0
0.0
0.0
0.0
0.0
0.0
0.0
0.0
0.0
0.0
0.0
0.0
0.0
0.0
0.0
0.0
0.0
0.0120637257983
0.0192347444396
0.00659288382068
0.00614915468974
0.0281900586533
0.0255494872911
0.0649460394803
0.0414395665878
0.00624919211967
0.0151347419147
0.00378850489617
0.00504472160466
0.00202411338079
0.00548143118745
0.00627517920718
0.0345052612893
0.0177977508567
0.0360385370757
0.115845238501
0.00398590839796
0.0485101443193
4.67261621315e-05
0.0872402744877
0.0118145230285
2.88529598515e-05
0.0859824761065
0.046206703704
0.00537189652507
0.00159692500344
0.00693816975705
0.0133322646331
0.0114291536246
0.0986482748789
0.0339083981871
0.151124390335
0.0286951154838
0.000952869648939
0.0305421314196
0.0133971171694
0.0039211610987
0.000153463007561
0.0429152654608
0.0453972577248
0.0
0.0
0.0
0.0
0.0218312636098
0.0102116873255
0.111265435168
0.00311290141133
0.0852908635957
0.0403805435222
0.00340179658884
0.004454345032
0.14123959672
0.0757621021073
0.000472221586093
0.00783362449648
0.0642232411522
0.00409658487634
0.0833775812826
0.00722968119951
0.0213350307737
0.0104277107145
0.0660180512493
0.0106424263335
0.00413530796516
0.245203701215
0.288446780656
0.0612109547441
0.000407155993414
0.0512409862307
0.0617310768904
0.0314765408306
0.0135148792718
0.0937000553346
0.0297600610727
0.00562997780546
0.0414975028709
0.00545066085586
0.00388118282918
0.0248003642398
0.0
0.0
0.0
0.0
0.0
0.0
0.0
0.0
0.0
0.0
0.0
0.0
0.0350163588831
0.012070872839
0.0081550614764
0.0247551481062
0.19721036322
0.0720814930954
0.00738537346126
0.0047284136544
0.00943276970001
0.000154968492968
0.0235055335312
0.00711292885265
0.0028825389438
0.00367144105014
0.0
0.0
0.01265480848
0.0165623735479
0.0272981252826
0.0225480029199
0.00825803624812
0.00763419049983
0.00218467856774
0.00123611623367
0.00366448454684
0.0
0.0
0.0
0.0
0.0
0.0
0.0
0.0
0.0
0.0
0.0
0.0131469429408
0.0264435005818
0.00465241871912
0.0453595863644
0.0124383677204
0.0
0.0361482237551
0.00592476609432
0.0746214998287
0.0199099370798
0.0573908023752
0.0209418028607
0.00305753094365
9.97241829174e-05
0.00110665707689
0.00555313643653
0.000332622353054
0.00601471247439
0.0101519261743
0.038697862114
0.0558781552331
0.00248803485658
0.155964199709
0.0367584507098
0.0146731898031
0.0076080781792
0.00257042677766
0.0228831521851
0.0105269385755
0.00172040601518
0.00984418688923
0.000107592621337
0.0190551703219
0.00299332494883
0.00431459187266
0.00282232586497
0.00945061036753
0.0267862007785
0.00139973866629
0.10353775006
0.0338064819362
0.0453689594445
0.349047440146
0.0259261095469
0.0275619481779
0.279173707066
0.0765441781368
0.00257879152837
0.00182770540721
0.000378824959989
0.00102692195218
0.00203212085591
0.000168001993394
0.00039070231022
0.00405455229454
3.18813085139e-05
0.00155077560972
9.22057452118e-06
0.00378324861032
0.00114913363482
0.00490862754468
0.0140837923847
0.0596268087753
0.000235814075726
0.0280944010908
0.0
0.0
0.0506533548671
0.0416035616195
0.00978389983986
0.0
0.0
0.0
0.0
0.0
0.0
0.0
0.00179044126191
0.0533925730716
0.0142045230808
0.0043518428425
0.000530864572097
0.000411394071528
0.00876082375048
0.00419705062872
0.134099750973
0.063213288196
0.0591023848235
0.00337062030504
0.00323554524852
0.0106163307051
0.0027268099304
0.0168482982679
0.022628073533
0.0226840374412
0.0621481699805
0.0533247779839
0.0183403126876
3.29747917416e-05
0.0132739700873
0.00684065287501
0.00955169800781
0.119666701155
0.00554081555295
0.0113257741093
0.0366084846155
0.00710687617553
0.0361588866927
0.0388422881465
0.0235816670187
0.194711765322
0.0136995528631
0.00349236313012
0.00590745792157
0.000255115646984
7.92559276631e-05
0.000633367112913
5.03428210049e-05
0.00571220941307
0.00106230155404
0.000104767492361
0.00114972118241
0.0120842399982
0.000399889022455
0.0187692355901
0.0249808450722
0.00128408808322
0.0286515419278
0.0011417160498
0.00984082670147
0.0622673961661
0.0150645996743
0.0353521037026
0.0213272072861
0.0
0.0
0.0
0.0
0.0
0.0
0.0
0.0
0.0
0.0595915665406
0.0454516842276
0.00277364470606
0.0100389430034
0.00147625206101
0.0626934235876
0.121180177067
0.264307816671
0.164074645536
0.0675757251886
0.00315485270775
0.013958035609
0.0265554032176
0.100067545964
0.0126568175114
0.00568648340061
0.0791397050903
0.00873637779317
0.0320036789101
0.000432382887288
0.000493116162551
0.00221409038133
0.00581767728144
0.00107275644328
0.0144828062434
0.00630354348354
0.00184077684396
0.00102913782876
0.0107742732083
0.0115069693732
0.116760180722
0.00574093657977
0.0189596855887
0.00496690403889
0.0154260367187
0.00311162038901
0.00352529449793
0.011770758908
0.023200837644
0.0069491868475
0.0175242457667
0.0190763826937
0.00572466301483
0.0371434291805
0.058010118941
0.0069600720456
0.00103251338703
0.042032637871
0.133961386202
0.0201032009678
0.0124822886306
0.000698827200101
0.0014017748436
0.00813457935401
0.00291315348155
0.00208669148147
0.00491626999138
0.00124403318765
0.0175773407536
0.134728753
0.0265204957068
0.00810004666621
0.0289008549725
0.0
0.0136951286047
0.0144565228885
0.000540453601664
0.0538205449915
0.0456569988329
0.036421441889
0.0114697743633
0.0249863283099
0.0847543944833
0.0928574191579
0.0357698383521
0.0313368997518
0.0225216682608
0.00256873307822
0.0150985953174
0.0225373140566
0.0845050519889
0.115371268131
0.0113197846745
0.0246380427006
0.000417174120423
0.00253120356351
0.02051258589
0.00172275287183
0.00128979640769
0.00776822585272
0.00126958116102
0.000858272520088
0.00243251495771
5.26869814816e-05
0.000795079977344
0.000169044031219
0.000211384626609
0.00397587741223
0.000123201582075
0.00364940913725
0.000707215283151
0.000381861234364
0.00725010673261
0.0404500384704
0.00830658935293
0.0572660171502
0.0373869887026
0.0233858641613
0.0289223096163
0.0358240144687
0.0198869392211
0.00887060420997
0.108320957055
0.025020898009
0.00163041025724
0.000359281109745
0.000130888545881
0.000207549313644
8.03260003229e-05
1.11281759656e-05
0.000101390047686
0.000294675865945
0.00125081581042
0.000933265360541
0.000214084909052
0.000757069241086
0.00140148778023
2.48175987804e-05
0.000491273641337
2.93218604807e-05
0.00041191914844
0.00058683464447
0.000209404009638
0.000516488674973
0.00183509451209
0.00124400882943
0.000540034840681
0.00355826948695
0.00230472091107
0.0102022384095
0.00260613233335
0.000328323156412
0.000600131671146
0.0260828527208
0.00227888564631
0.0156227998984
0.047964245509
0.0433618007377
0.00249687069278
0.00146938068361
0.0164925871455
0.0217847060874
0.00447812725501
0.00347926582037
0.00348535643887
0.000561605781216
0.00898213963866
0.0726229619929
0.0355392353004
0.000218324214182
0.000504079875583
0.00269947172342
0.0220642030179
0.00311393986372
0.0113921151608
0.0197829283925
0.0133825272715
0.00966404963201
0.0252842097139
0.000451927590602
0.00162489032869
0.0037270557599
0.000747884079972
0.000974870440693
0.00791666753167
0.00433256845466
0.0187213576191
0.0922987093036
0.249405857285
0.00548061766326
0.0415279402448
0.0988513419225
0.103097374811
0.0289078786156
0.0740314496013
0.0843879076737
0.0347820595203
0.159486496033
0.209449667066
0.0281690778803
0.00202484227202
0.00015151099896
6.49585192276e-05
0.000225080606732
0.000123204805333
0.00105823654301
0.000637088074029
0.000207858429643
0.00109820082574
0.00798716368831
0.00842128055084
0.0508447730107
0.00468226375278
0.177684930247
0.0798351055522
0.0957977996822
0.0644470561106
0.0157433540032
0.0348194222909
0.00424705556497
0.017172489584
0.00741657590465
0.0209717150897
0.0526594344597
0.0410726505886
0.0355531960973
0.087990629681
0.0622309095123
0.00701927527945
0.0482850854558
4.71590632723e-05
0.0120578618627
0.00470266302864
0.0027668803835
0.0212722098391
0.0496709636225
0.0356628936856
0.0251636919282
0.0388409960071
0.125899663658
0.0477165303209
0.0118133636252
0.0120939479451
0.0222647007895
0.326231504589
0.0425302850118
0.00719317939217
0.14258773345
0.00286620446522
0.150418044013
0.00211316112889
0.00408505624622
0.000964088641588
0.000489065669915
0.00288140270537
0.00102410130483
0.000137247503575
0.000823308383738
0.000773275751322
0.00150702881419
0.00295452282841
0.0127404190341
0.000539987345543
0.00245558618554
0.000991306443971
0.000555259254429
0.00677366143837
0.000428753143506
0.00419248089767
0.00324539460779
0.00237504836665
0.0810062067473
0.0479563448929
0.00896954586986
0.0118105569472
0.129871532413
0.0246766815426
0.0120214180977
0.0268086187787
0.0620212007526
0.0581006016419
0.0567115216086
0.211936800567
0.168331547486
0.0223894894588
0.0104916833724
0.000707942691858
7.04587513224e-05
0.0219563606152
0.0657053957516
0.0637898774712
0.0402235293708
0.00243069860401
0.00746707238109
0.0225466795923
0.000847476876679
0.106125433774
0.114280514655
0.0371398490394
0.00487095120376
0.0169883269716
0.0250440125378
0.151699131509
0.00687912079858
0.110869734316
0.00202403038044
0.00788306569223
0.169540175656
0.159125846204
0.000513503897363
0.0727565875239
0.0202692344122
0.0127095048504
0.0288673073957
0.0434460571175
0.00022104472403
0.0814312636226
0.000899355977068
0.015338425038
0.0028155161568
0.0368652919228
0.0083244053276
0.0340812549156
0.00441166335291
0.00262764528041
0.000617060130633
0.0144013734437
0.0146674542426
0.140948450715
0.00119239138966
0.0292471159439
0.0020017015358
0.00673803173541
0.0056301864345
0.00769194484714
0.00296785925348
0.0122457721103
0.0135127972887
0.0194211112014
0.0120131245971
0.0198554084897
0.000713147023684
0.00295737234525
0.000302008600853
0.00139212885112
0.00981791502617
1.67891012756e-05
0.00398038355707
0.00386637384608
0.00135523187273
0.00798516987762
5.77857439253e-05
0.0111475728028
0.00772025347726
0.0174397765611
2.75263172077e-05
0.000693038482888
0.00123341327743
0.00772337703099
0.00493950977297
0.0044631678298
0.000136265031283
0.00132477722391
0.000586056767783
0.000806072083336
0.0093189273185
0.00375314502353
0.0066625400969
0.000589570765724
0.000816028410837
0.00293055084999
0.00825071894326
0.02841184116
0.0177337773495
0.135188659882
0.0235649504906
0.00486716056887
0.00519351063362
5.86926052533e-05
0.00267970483139
0.000338938401174
0.001017473533
0.00177597037639
2.95235451792e-05
0.000266218313906
0.00176898195575
2.21299987021e-05
1.31665896168e-05
0.000334482016996
6.06675936959e-05
0.00290186571081
0.00156044343251
0.000929308023299
0.00358207198671
0.0445807036129
0.0149252019309
0.0180552787755
0.0333158022635
0.00278803961558
0.00469644849531
0.00688789847886
0.022963711619
0.0389216047791
0.00363185055955
0.186562417383
0.0403388331572
0.0019117180855
0.0214684877123
0.0138254737258
0.0417929536319
0.0179940132303
0.0115510465503
0.00156368651074
0.0150964652075
0.00158422693541
0.0100752650315
0.00301496087921
0.00147629634033
8.55228590782e-05
0.00893022972173
0.00152596682181
0.00376524657304
0.00598734706
0.00409912183948
0.00987845041693
0.0154116673606
0.0112822051161
0.118339591304
0.0863970941072
0.0346060837802
0.016053415794
0.0207040011423
0.0148809699111
0.0676398951829
0.00530669241277
0.0280144910839
0.0116857522476
0.000709987981
0.00273163198238
0.00130511290564
0.00346154459975
0.0
0.0
0.0
0.0
0.0
0.0
0.0
0.0
0.0719355910884
0.0301052252381
0.0
0.0
0.0
0.0
0.0
0.0
0.0
0.0
0.0
0.00250511002523
0.0443916807725
0.0564349991241
0.0626860021793
0.0253209257482
0.0590899278613
0.140454913948
0.0386586103095
0.0304672457583
0.106980852291
0.00761555089076
0.00128147071277
0.009525269114
0.0280298300683
0.100843325483
0.0
0.0
0.0
0.0
0.0
0.00406773721427
0.00751527662702
0.000870031607737
0.00356389177901
0.00185725114631
0.0132533074152
0.00660075120597
0.00252946284228
0.0235297873338
0.0961199256163
0.00457367156096
0.0396005383041
0.0
0.00297117435485
0.0313313959103
0.0242359054464
0.0435023406151
0.0
0.0
0.0
0.0509891237504
0.049963441929
0.00108825064714
0.0
0.0
0.0
0.0
0.0
0.0
0.0
0.0
0.0
0.0
0.0
0.0
0.0362006540354
0.0427158000049
0.0171688105193
0.0113281755445
0.00252061313975
0.000276747870091
0.0425801365455
0.0185827580047
0.0226464828092
0.00392992743929
0.00613152674047
0.00135822586094
0.000464002543569
0.189231303638
0.0670163635188
0.0975454524983
0.054600249844
0.279334434509
0.00266051135945
0.022075170514
0.0
0.0
0.0
0.00197680632528
0.00239201423608
0.000111477476049
0.0118867884461
0.000908267304859
0.0040376776325
0.00620637141656
0.0239658259807
0.00847183233796
0.118924448411
0.00982043464008
0.00153071367113
0.00198228882411
0.00413074204142
0.0218539616911
0.00771970957821
0.0156657695327
0.0244659594774
0.0382484318768
0.00837566969191
0.0096613937368
0.00461893832846
0.0006336193758
0.0104837170627
0.00439535169045
0.0162119738686
0.0168969516629
0.0194270055275
0.00503593681107
0.00260305990322
0.0266195801814
0.00637091423557
0.00229157035844
0.0219601396366
0.011788659754
0.000977786365123
0.00586325841318
0.0047542666376
0.0131664496322
0.00812023099604
0.00564808686277
0.0
0.0
0.102040816327
0.0
0.0
0.0048525835871
0.00232855039273
0.00388723090347
4.16785772247e-05
0.00604656537924
0.00196358364468
0.00021696982806
0.000327174597635
0.00636821926764
7.87526688623e-05
0.0478181617798
0.0173243128347
0.0139483974568
0.0185466358116
0.0278289353831
0.022389667998
0.0442078564161
0.035018531935
0.00138227164981
0.046323065182
0.0175660615476
0.0125894410453
0.00100327563386
0.0801934656961
0.0295970708464
0.10018885818
0.0162697465827
0.00743415340918
0.00780203134731
0.00332171042003
0.00651278130883
0.00326785189717
0.0105351570432
0.0015211117182
0.00140090051636
0.00291647295956
0.00104772706348
0.00128162741755
0.00409048655875
0.00128743472199
0.00151838675227
0.0
0.0
0.0
0.0
0.0
0.0
0.0
0.0
0.0
0.0
0.0
0.0189575467965
0.0223350456075
0.0103477364271
0.00605936386431
0.0268462400037
7.66608198049e-05
0.0349268086635
0.00986502428487
0.022647309282
0.000349208376736
0.00559003061755
0.00664484665384
0.000638642346643
0.0577784809585
0.0112436393796
0.00218441158966
0.013048762976
0.034083321432
0.0184861329877
0.00174828907583
0.000464423474775
2.59836455263e-05
0.00339756678661
0.00556432931144
0.000469073179764
0.00156585653303
0.00379962951212
0.00323510062405
0.00165885063281
0.000117336672956
0.0215519296477
0.0342163584772
0.00155382200247
0.0232405930949
0.00344490956755
0.0517085051586
0.0143989140202
0.0154123059436
0.00604389859379
0.0376926479381
0.000535386464464
0.0187560979146
0.00762774705422
0.0238710978289
0.0266320446426
0.00140298709406
0.0
0.0058249038536
0.00422312770689
0.00946039985025
0.00481438006846
0.00167093058705
0.00572569800727
0.00808672473709
0.00974281065369
0.019170624642
0.0163269650904
0.0126654004042
0.00432885072561
0.0
0.0
0.0
0.0
0.0272180158755
0.110137591828
0.00691990113754
0.0428811482466
0.0125308792007
0.00476983476502
0.0618565948177
0.008892590297
0.00221060141989
0.0394575246882
0.0190362758536
0.0565498409269
0.090146689452
0.0189588725291
0.0182018910226
0.325329212963
0.187391764018
0.0762644913581
0.424122605757
0.19085642081
0.0613428117
0.0167858246224
0.0432813019709
0.156496489877
0.0928727984647
0.0615335912296
0.0604847637279
0.0121361179115
0.00561069934664
0.0205620941066
0.0180598659112
0.0380873151269
0.0386756287404
0.0459469962832
0.0307046005959
0.0201704399249
0.0800143058076
0.0963813246715
0.0277551802504
0.00171041478175
0.00468513856683
0.0814147269543
0.264424120214
0.0377149859463
0.116275809448
0.0955156972126
0.0512925007153
0.049839174533
0.0499141225703
0.161595956103
0.0372281139435
0.00745737532289
0.0101773941957
0.0238323512467
0.00327303475808
0.0429336075899
0.0632598182763
0.027577426658
0.0315565680882
0.0486441229648
0.00715425726716
0.0342028275807
0.0219387031539
0.00604800740357
0.0300714300395
0.0134254628624
0.00902775154205
0.108401503803
0.221960269393
0.0195570777474
0.00703752992151
0.000656572191078
0.00444467057081
0.00382199106187
0.0098956779303
0.0422388984281
0.0336675008886
0.0666487023171
0.0482284562566
0.0154061756281
0.149293353404
0.0017580546247
0.00791836372326
0.0200450885861
0.0994599131201
0.0116804953377
0.0336666705092
0.00934642105886
0.0
0.0
0.0
0.0
0.0
0.0
0.0
0.0
0.0
0.0
0.0
0.0
0.0141625254863
0.0407507389074
0.0015328825857
0.0120502497804
0.00177789690656
0.00878804377346
0.00433404302505
0.00876335448811
0.00325415515305
0.00221066712282
0.0218237150827
0.0270931080587
0.0649467368874
0.00804023360523
0.00211670633055
0.00480101904671
0.00418036870772
0.0180479345089
0.0110977332418
0.000118356576274
0.000282540241532
0.0109497875214
0.00892220946629
0.00244110438565
0.00163209388563
0.00361023641957
0.0548947182681
0.00723995837304
0.0336756935389
0.0822006103616
0.00253553672117
0.00269742475244
0.0083881826036
0.00480962746278
0.00579052853009
0.00517850242498
0.00314181909849
0.00539846592609
0.00188246651
0.00144432495069
0.00103910332353
0.00192023051624
2.06614589113e-05
0.00705356792255
0.0141054930836
0.0810995409375
0.204081632653
0.0119203270377
0.00279789308796
0.0101175528635
0.00336670957673
0.0178679393136
0.0209211221324
0.00222328325058
0.0346519071785
0.0082158822888
0.0145995920156
0.0588123051454
0.0255365246631
0.00414054583322
0.103642229873
0.000528903020118
0.0543924370809
0.143683181164
0.0575485739878
0.00801231040846
0.130790153889
0.128903450461
0.02242058202
0.0294370526494
0.0261906052188
0.00718860550128
0.0295310469095
0.00265551327523
0.00388613316008
0.0214450102025
0.00404131827172
0.0348217170215
0.00637269995382
0.0917858711372
0.0
0.0
0.0
0.0
0.0
0.0
0.0
0.0
0.0
0.0
0.0
0.0
0.0
0.0
0.0
0.0337329411362
0.0257388073402
0.00468723933121
0.0378818285189
0.0
0.0
0.0302526810135
0.0717881353131
0.0
0.0
0.0
0.0
0.0
0.0
0.0
0.0
0.0
0.0
0.0
0.0
0.0
0.0249190265994
0.0771217897271
0.0
0.0
0.0
0.0
0.0
0.0
0.0
0.0
0.036298434315
0.00245854509961
0.000338699005197
0.00528437139894
0.0168230033313
0.00410773772407
0.00129334430254
0.00843174738675
0.000302971262033
0.00977948121283
0.00297435481221
0.0691027886252
0.00784247716881
0.0192861812768
0.0197574957318
0.0
0.000605356397183
0.00196117620062
0.00101487820373
0.0104332266095
0.00405624709078
0.0252232557876
0.00571741210086
0.00550383374242
0.000288036868719
0.0671081812999
0.0296094125007
0.0190995575842
0.0632486821882
0.0612619566251
0.00810237621011
0.00192307608571
0.000144562721715
0.000397982914602
0.00431275857284
0.00115496531656
0.00251714189461
0.000420051351805
0.0198067932647
0.0148326675836
0.0217445175911
0.025952995773
0.164796626664
0.0172864450317
0.130461253919
0.0515246079088
0.194493085776
0.114956241241
0.0165018582996
0.0631688962363
0.0123940845734
0.0480409117057
0.00312560662754
0.00238119267487
0.0354724316666
0.100655499472
0.00665843346363
0.00325507146947
0.0144211134827
0.000644600978091
0.00103051894929
0.00250004065621
0.00611775079543
0.00383035021911
0.00789031320493
0.0031689571147
0.00935646444922
0.00452611000499
0.00040836765979
0.00227175199982
0.00121354710749
0.00175528878852
0.00544323696149
6.62055159571e-07
0.00108137682291
0.000581585364267
0.000716042748492
0.0
0.0
0.0
0.0
0.0
0.0
0.0177453223056
0.072579904017
0.0654160578591
0.0814766430635
0.00393919570065
0.000459201976948
0.0210974590437
0.0646795187711
0.000666422705758
0.0144422016508
0.0167991255066
0.00347138032202
0.00147594226667
0.000242610813925
0.00199651473057
0.000229152373803
0.000356379494419
0.00280132944984
0.000646722909308
0.0027494695939
0.00308180334197
2.72757719797e-05
0.000528288636239
0.0174149191446
0.155817254354
0.0843557369695
0.158505908855
0.000790622064834
0.00130585891607
0.000187661697973
0.0210406463056
0.0
0.0
0.0
0.0
0.0
0.0
0.0
0.0
0.0
0.0
0.0
0.0
0.0
0.0
0.0
0.0
0.0
0.0
0.0
0.0
0.0
0.0
0.0
0.0
0.0
0.0
0.0
0.0118209305848
0.0202311529569
0.00289718183871
0.00526699441855
0.00403810347833
0.000150485554816
0.00125613016527
0.00646016178492
0.00218404999586
0.0104250319369
0.0162202887036
0.0215480237023
0.000980477228352
0.0006758033868
0.00153359316218
0.0236491965879
0.00474284793869
0.00955053577682
0.0183573197659
0.000222172008387
0.00234853929895
0.00651164225438
0.018612865252
0.052868817851
0.0126894800422
0.00190476055908
0.0383508747563
0.0111903009655
0.0203540330719
0.0103175206895
0.00934972149935
0.00259918774035
0.189082407209
0.116971262275
0.0702800053834
0.0306964541936
0.0225009676769
0.124687591558
0.142977758872
0.0782937308145
0.000940744859645
0.0277519733595
0.057239358044
0.111516177094
0.00967207707358
0.00522428955077
0.00212318809473
0.071647085566
0.00214285257648
0.0500796908677
0.0582994397674
0.0989067727456
0.106555983219
0.00779584179566
0.174347993242
0.0289287830974
0.0354602239655
0.192577925338
0.124459659105
0.027635876037
0.0492134089489
0.0110674589902
0.00394546723784
0.0040856946316
0.00221482881291
0.0265126348429
0.0165063548685
0.0364728878799
0.00388036536906
0.174714743684
0.0252340704429
0.0156686750524
0.0559315190973
0.00469372847515
0.00310658537105
0.0434951247383
0.00681854708749
0.0273055359328
0.000723681340692
0.00734070825286
0.000763985375756
0.00947167826302
0.00113713715016
0.0560741672376
0.020998461829
0.0390730164331
0.0518632935823
0.00518811836456
0.0014539559708
0.00360780212693
0.0035360560619
0.0235156269315
0.0147884746274
0.0048496482869
6.19661585361e-05
0.00213250389553
0.000973324196147
0.000654082454285
1.67592245694e-05
0.000307811091258
0.000638010787646
0.000350095904018
0.000390189125873
0.093710419072
0.0106161007316
0.00216477306586
0.000297798528887
0.000882265742653
0.000523317530273
0.00187475561613
0.000115466760046
0.000135964580866
0.000724127418511
0.00111788325115
0.000626923916008
0.00304721377806
0.00161657761302
0.000453014731822
0.00594359453499
0.00987228541194
0.0918672846405
0.250780193572
0.00615947444468
0.00523682589666
0.0601163857388
0.0691371707411
0.0417087867393
0.00355921401852
0.0513246733216
0.00254912135278
0.00811883987783
0.0246658025179
0.00167314817282
0.00785946251195
0.0112169219341
0.000485922153801
0.00429038336968
0.0185060782349
0.00350494039422
0.0149217377905
0.000185185164485
0.00122331584727
0.000121256681023
0.00323678020695
0.0143757998565
0.00358376666587
0.00134193241393
0.00151504848419
0.0131036673517
0.0412930868258
0.0224669913268
0.0143671179627
0.00257479794997
0.09533553468
0.00283235663631
0.0160628195592
0.00104941862362
0.0119707099328
0.0194478176261
0.049220093978
0.00084109902292
0.00216789124704
0.00078827105562
0.00535902456989
6.41713958609e-05
0.000171123722296
0.00209334871649
0.000993360244008
0.00181468929144
0.00343945717896
0.0038995466414
0.00183854290121
0.0700470507482
0.00579795298645
0.0184494738474
0.00215751739605
0.040655102335
0.042328314078
0.00023978081679
0.00316915717689
0.0365273675336
0.0665174252149
0.00609664765553
0.0235947116279
0.0628159310159
0.00180062624638
0.0759941605863
0.0293913258917
0.00270495762253
0.00125427814166
0.0832614001566
0.0105827825001
0.122601631998
0.0316217188692
0.0465851784141
0.0697748365656
0.0150449199991
0.00252596281759
0.00186706297455
0.000214044819684
0.00801109827527
0.0105087444672
0.00197503436019
0.0167252909742
0.00402061789294
0.00454939421549
0.0274234222979
0.0123481211032
0.00010367279556
0.0202203420461
0.081074890736
0.0164751018412
0.0
0.0
0.0
0.0
0.0
0.0
0.0
0.0
0.0
0.0
0.0
0.0
0.0
0.0
0.0
0.0
0.0
0.0
0.0155094556517
0.0291712249751
0.0179360057348
0.0394241299649
0.0
0.0
0.0
0.0
0.0
0.0154464751317
0.00634947088383
0.139260560833
0.64415773311
0.0122443580442
0.133011560142
0.0177348241214
0.0178034970371
0.107188627325
0.133978038855
0.000994053782067
0.00280908439904
0.000891384233366
0.170787812205
0.00977160051435
0.02839007447
0.0145132345876
0.0323148333593
0.0102387816346
0.257844740205
0.094505241667
0.00811724406341
0.0419300590938
0.0787881321951
0.103089416259
0.0115032541695
0.126025249216
0.0143374109661
0.000363948476714
0.0565222712339
0.00012368320277
0.0116027703681
0.0465922969733
0.0134365333765
0.011842591672
0.00666264705116
0.033898478177
0.0275763243191
0.00434873466772
0.0365513362352
0.0796661314947
0.0524518279518
0.0021249127511
0.00318378964117
0.0847890715158
0.0615156662077
0.00466075529165
0.012485497539
1.41475376662e-05
0.0013780245823
0.00118730489184
0.015164255902
0.00481723657536
0.00409652835847
0.00328032426234
0.00258491837244
0.00262899295863
0.00109509083999
0.00218061598157
0.00546868175677
0.0245729799621
0.00305384314301
0.00228606088111
0.0185261682369
0.00604286414384
0.00976077412125
0.00554445389502
0.0199868271742
0.0154968134587
0.0356118444253
0.0271014174022
0.00760139674037
0.00203957634214
0.0753730749336
0.0374933711875
0.000803512019046
0.0188868163013
0.00397877385224
1.84089929436e-05
0.0319800069633
7.89305038467e-05
0.0326161890029
0.0611435750791
0.104549499115
0.0123226129505
0.0167105658225
0.0170786206689
0.00228927183959
0.0091990495713
0.000199320511492
0.00190461822092
0.0409119920049
0.157848282404
0.0372787741101
0.00485695910656
0.0
0.0
0.115860406304
0.0260984655394
0.0315105159116
0.030612244898
0.0
0.0
0.0
0.0
0.0
0.0
0.0
0.0
0.0
0.0
0.0
0.0
0.0
0.0
0.0
0.0
0.0
0.0
0.0205115767994
0.0685028813042
0.00130670818311
0.0293953336988
0.0661735957891
0.029617273885
0.0126086044856
0.00901140977771
0.00420544426409
2.15424447917e-05
0.000576619438926
0.000116329201875
0.00123186880134
0.168863961636
0.0743200603135
0.0287873731795
0.0142745133583
0.03300560895
0.0806843790262
0.0864743525512
0.012914170426
0.0195602706173
0.0774155317552
0.0161028762545
0.0779950464663
0.106078277811
0.000612702022342
0.00106518449529
0.00148192821023
0.00890232910207
0.0137235034778
0.0223326703446
0.017595009963
0.00211502695606
0.00499952086185
0.000741266590315
0.220104728499
0.0258097666715
0.108950781041
0.012141615222
0.110029114962
0.016198670523
0.0548065044504
0.123612939985
0.0476528226544
0.0101406130261
0.0599880878559
0.0113835178433
0.0548923475207
0.00201758556435
0.0104406958499
0.00393799716704
0.0209953917402
0.00962379535809
0.0270463248879
0.00406006532205
0.0204391564782
0.0453121173508
0.000567979961744
0.0423206732683
0.0813944144864
0.0870027422315
0.0405172581837
0.00705734374865
0.0135956645857
0.00436268014009
0.0277228932116
0.0223032769942
0.00692672956663
0.00620096266129
0.000213385692239
0.0575634211706
0.0109518451296
0.000649891987214
0.053337659464
0.00984852864861
0.000379811531759
0.0299535316651
0.0551945869177
0.0499858310061
0.0127459977662
0.024679616314
0.0144248771568
0.00402200717892
0.019723874169
0.00235476925258
0.0150868686864
0.00426412445131
0.00174692209193
0.0565624768796
0.00310155290708
0.0442938409534
0.0612951750019
0.0604271456965
0.0505758506862
0.0123967733723
0.0858566121687
0.0572418634205
0.0288897330234
0.0410913654296
0.0161364007763
0.0294685867249
0.0
0.0
0.0
0.0300892955689
0.0290171180499
0.0286657321403
0.0462764375716
0.0110956044093
0.0205466050239
1.29687830045e-05
0.00282071030349
0.00380633781183
0.010747878915
0.00204987826366
0.00645034844688
0.00391819356525
0.181860680055
0.211031244675
0.0264870882813
0.035053224612
0.114427625201
0.0702561198878
0.0277801245419
0.0365578982589
0.00110710947793
0.0151096750733
0.00761605278875
0.0475656552964
0.0448908267624
0.0214051300427
0.00499336002455
0.0407674614414
0.0487756914648
0.0179708318212
0.0374028020545
0.0311898811137
0.129757439988
0.0230132812902
0.0981174748696
0.115143364009
0.00321755738112
0.0342840714344
0.0758385310802
0.0872324374384
0.0523849446589
0.0419335575466
0.0286326404046
0.0314746183753
0.0
0.0
0.0
0.0409951395887
0.00773649041264
0.00347482749756
0.0274863492025
0.00802545044017
0.144486741352
0.0212560441158
0.0586078306868
0.0439031736645
0.0610115541341
0.000290138519029
0.0130352996922
0.0131275741529
0.0370099202402
0.0209869195914
0.0242285556533
0.0382750435314
0.00141209511873
0.16798954541
0.213335127111
0.045075244778
0.0576751634647
0.00580555084148
0.0264576161863
0.0425664202768
0.0130934219747
0.00661038502101
0.172333944258
0.0014525394073
0.0879241143123
0.09487883582
0.00266483086463
0.0165762998849
0.141805794186
0.008410473389
0.0124848306959
0.00744497182565
0.223575319836
0.196198106651
0.00568554680644
0.0032552761843
0.0253738151376
0.157784886766
0.180244036066
0.0408122589132
0.115931058345
0.0756489244591
0.0229456664233
0.239458621392
0.0361738528144
0.017430689399
0.00187454773045
0.0288976255724
0.0
0.0
0.0570596099552
0.0405920056055
0.0133309217841
0.0224624034675
0.077557187325
0.00572375565552
0.0510239074025
0.144650251941
0.0292194880754
0.0624813646215
0.00610318579941
0.0
0.0
0.0776797205369
0.0163984512724
0.00137217048982
0.00659047402745
0.0
0.0
0.0
0.0
0.0
0.0
0.0167018933323
0.0125361790498
0.13148245
0.0146864729255
0.000980971962807
0.0460671398169
0.0220535842626
0.106326452539
0.0383195365695
0.00334460242475
0.117704798749
0.079616512773
0.0418477923882
0.0225020072009
0.077330255297
0.00931838936781
0.381629940932
0.0
0.0
0.0
0.0
0.0
0.0
0.0
0.00917282013259
0.012124283099
0.0132296229296
0.00746229424091
0.00258635071471
0.00312318242731
0.0131754706195
0.00776245925076
0.0154849830199
0.00535010656078
0.0964244746278
7.74166513567e-05
0.0143361562558
0.10581282845
0.0
0.0
0.026631979902
0.0420720833718
0.206904729352
0.0102967711852
0.0579030455575
0.0160016035167
0.00559454559042
0.0142771199297
0.0940985914546
0.052245201412
0.0704926619118
0.0957742732359
0.0314625084855
0.038240026144
0.00595648862676
0.169577268811
0.00977470542088
0.0456854428903
0.0759283311604
0.114401742005
0.0307745341073
0.000265080966102
0.044878980598
0.00343910919147
0.0133993093192
0.007942101984
0.0207574470006
0.0792117143957
0.0326572126798
0.0304677984327
0.00132752060273
0.21685250218
0.0103606728343
0.0430406680664
0.0160001052292
0.0
0.0
0.0
0.0
0.000761916464296
0.00819633243141
0.00176273211093
0.0610968899799
0.174096155087
0.0237015523429
0.0123107739899
0.00470774818942
0.0552836975051
0.0251645001053
0.0441372450884
0.143253447357
0.119181340087
0.0287648826179
0.00709735630067
0.0273478336637
0.00187728707612
0.0522761474038
0.12730275303
0.0694750241116
9.451651912e-05
0.00182498562844
0.0414704175928
0.0310617810544
0.090791015685
0.00258826102991
0.00992038908109
0.0262035459938
0.010590317465
0.0039764517848
0.0522437910141
0.00280462038291
0.0191059066226
0.000496809786138
0.000420857437901
0.0114802227246
0.00847710771734
0.00788422254703
0.287425587107
0.00542468787833
0.00136673170683
0.0258486144215
0.0903086584147
0.145543170466
0.0157811167034
0.103985896432
0.105121948068
0.0633672287197
0.00963936650709
0.0133461299473
0.225852269649
0.0864748957049
0.0518412241804
0.0886722105857
0.0129213327718
0.00966611257428
0.0817176357631
0.00132978841827
0.049594344253
0.0947145027338
0.189932330496
0.468534006444
0.0337879464729
0.0149711591749
0.00969123967068
0.0112947619776
0.0392996641574
0.0014579635944
0.0112947619776
0.0140312657738
0.0
0.0
0.0
0.0
0.0
0.0
0.0
0.0
0.0
0.0
0.102040816327
0.0
0.00487895646656
0.348788548045
0.0544957607946
0.0
0.0
0.0
0.0
0.0
0.0
0.0203812545633
0.00152332795009
0.000865060180766
0.00171117509402
0.0450732780509
0.00527776723629
0.00664440047965
0.0303104337259
0.0121701581192
0.137236851716
0.0210684999128
0.0293483748626
0.0132652030522
0.00437220235831
0.0013302240488
0.0140215699635
0.00971105263031
0.000232062391287
0.0332134317848
0.0480943837139
0.136385244843
0.210235726853
0.00113101778016
0.00846441232301
0.0364029694033
0.00789633095905
0.0245805650178
0.0289011393915
0.095324515632
0.0191375154565
0.0479482359171
0.000189604085381
0.0242952763397
0.0196518400838
0.0122743497766
0.116429082178
0.0185788518804
0.0152734916542
0.0434185690419
0.0334294327592
0.0701398040999
0.0254530098794
0.00348677242902
0.0176544225573
0.0180303342163
0.167000998336
0.0151388164432
0.0918148064431
0.0467494603372
0.134631411855
0.0165239476774
1.82940552281e-05
0.0569979677959
0.0129793167696
0.277652479203
0.000516148494873
0.0223275454895
0.00492143438697
0.0159844026384
0.0048296821666
0.000707474103456
0.0067479030391
0.00369184925876
0.0102515732688
0.020412077755
0.0064202175872
0.0138264794133
0.0463972306355
0.175077749896
0.0328103895259
0.0652925904782
0.00119537317837
0.200287668068
0.0480586278933
0.0425030927439
0.0144167761553
0.219511443059
0.0587884038241
0.128935557643
0.13204963397
0.104764334915
0.10355865303
0.121012500441
0.0602205306625
0.218952857832
0.0175223398645
0.0823830516083
0.0268170441527
0.050791697956
0.0389738620133
0.0305389185548
0.0198809131163
0.00718641174343
0.0160122054126
0.0251485470832
0.0
0.0
0.0
0.0
0.0
0.0380905988934
0.0639502174331
0.0
0.0
0.0251891304079
0.00711839869974
0.000183024230173
0.0137978946339
0.00102884494437
0.0452663664454
0.169369933664
0.0342340971986
0.162150439745
0.00641682803291
0.311125209256
0.073625483694
0.0457143683085
0.163508429222
0.183812097579
0.14569599729
0.00448775007903
0.174878402815
0.00412133640997
0.0748479872476
0.00115430478327
0.00247114890357
0.0521723722807
0.0528776277092
0.0307337092176
0.000203862897285
0.195966108826
0.0048015841456
0.0547858280214
0.03769614174
0.000121480902483
0.00142482685624
0.0762488267923
0.0021130248453
0.058548779779
0.0107252028513
0.184945920721
0.0667510954203
0.121571063073
0.0155006830533
0.0230720339582
0.0515886668938
0.00116124970129
0.0252219962215
0.340468800251
0.000292256788018
0.00203387325919
0.0
0.0372680421921
0.0485130120335
0.148306717714
0.0760852281852
0.0127928407615
0.00800435144486
0.0102494857457
0.0429328538228
0.0335589699816
0.0262247234231
0.0225172466553
0.0445949090805
0.000734109569625
0.0566416444563
0.11075407749
0.245823319531
0.0365646300557
0.0381628785249
0.0742224866025
0.00145646871636
0.0218347978129
0.0170890690686
0.0415543330767
0.00914875888736
0.0214337915045
0.0356858626548
0.00233518692715
0.0
0.0
0.00353029666347
0.0131290928281
0.0119903019102
0.0240380997736
0.0491662269937
0.0265918783623
0.102166799673
0.0231558062128
0.0440357630445
0.0049414826811
0.00370611201083
0.0451560236126
0.0173909601668
0.0184045531661
0.0394214911201
0.0170235455154
0.0588708603354
0.00654477339347
0.00630378200152
0.0667006968084
0.147726238482
0.00977412755812
0.0411655281898
0.00397471179493
0.0767937151785
0.000941350189906
0.00767086400425
0.0250972429523
0.0241330918928
0.00687947513511
0.00243393869913
0.0262663938615
0.0360169257659
0.00576357057754
0.00633481532819
0.00643232677456
0.0302694013227
0.0107530448017
0.000972296973502
0.000550697450173
0.0151409718839
0.0320569185287
0.0174439482005
0.00558883777297
0.0
0.0
0.0230678489448
0.00823875328197
0.00911467789963
0.00064924060857
0.00733531846902
0.0138739416828
0.00176065249782
0.000545802274323
0.0152901665357
0.228405363193
0.0367020059267
0.0230514467626
0.0108218000743
0.0142564885072
0.0453724015378
0.0170274457954
0.081103186482
0.00514376826458
0.0228993805754
0.0195976628272
0.00812306734947
0.0532786545198
0.0335612250297
0.0103659772574
0.0222036545762
0.0180747232829
0.136876462005
0.00920399529589
0.00327425989892
0.0456562313816
0.00598440548489
0.0745796315567
0.111752827955
0.00352571191517
0.0120966160431
0.000841551553752
0.0130096719772
0.146209875126
0.0556735034893
0.0623786344975
0.0176433962354
0.0
0.0
0.0
0.0
0.0
0.0
0.000443564855009
0.00301466255156
0.130295882326
0.0659105849047
0.218050082053
0.128877335691
0.0056382695747
0.0136984111555
0.016138477611
0.015152973704
0.00536268001041
0.000119884457987
0.00358939582873
0.00331637073699
0.00263632249899
0.0
0.0
0.0
0.0
0.0
0.0
0.0
0.0
0.0
0.0
0.0
0.0
0.0447226055356
0.00298500359548
0.156374023522
0.0
0.0
0.00878164374787
0.0243604760426
0.450829544219
0.00724342170402
0.00661942920458
0.012369566714
0.0
0.0
0.0
0.0124344602643
0.0132303993054
0.000244904320335
0.00283627828128
0.00751490497235
0.00814227350724
0.00806116882972
0.00552704522938
0.0133226359974
0.0664829685031
0.0498118942978
0.07382455555
0.0106495994549
0.111125014005
0.0312086268644
0.0614266505415
0.0133998979434
0.00140877970643
0.00354786327405
0.0152867886292
0.0650407210753
0.000769014763911
0.117366723151
0.00976954143457
6.76795388609e-05
0.00247707112231
0.0225936860564
0.000279742093958
0.0190055425045
0.00632916487581
0.0391463183961
0.022716658246
0.0249274545061
0.000245359059032
0.036281509081
0.000275280895499
0.000708720069468
0.111723659091
0.00163488936012
0.0138296419388
0.00536084507412
0.00855014769959
0.00146518976897
0.000356893985517
0.0
0.0
0.0
0.0
0.0
0.0
0.0
0.0
0.0
0.0
0.0
0.0
0.0
0.0
0.0
0.0
0.0
0.0
0.0
0.0
0.0
0.0
0.000310514364146
0.00638500336515
0.00359451427935
0.00207092379928
0.0214329434708
0.0261726347251
0.00359451427935
0.0219604038707
0.0899957248174
0.0782462540843
0.0328029044666
0.0808400909909
0.00478479006844
0.00446513822796
0.0416979836759
0.154986966859
0.0404562806342
0.0387720058368
0.105823209867
0.00116386641781
0.015368120687
0.00223876332787
0.00666363456065
0.0975911693503
0.02375472814
0.0204790814509
0.00301399749118
0.331516747667
0.0755922034711
0.0768072506585
0.0313421167798
0.040253164229
0.0120170586118
0.000163236918926
0.00960477969877
0.0206363709852
0.030260077779
0.00573962375705
0.0458206585009
0.00596044566959
0.0056313570805
0.00787670109981
0.00918020043316
0.0880434928603
0.0396623620329
0.00661043827874
0.0557693607108
0.0453663656857
0.000358594177155
0.0222258351911
0.016153547074
0.0424357249305
0.0692598489435
0.0104818879589
0.148706973682
0.0711601775264
0.0385180623274
0.000352228535791
0.0244782059587
0.118409433083
0.128918895377
0.100898089926
0.014427447789
0.0147811237736
0.00267706864311
0.0189383207452
0.0111803180771
0.0284875021913
0.00847576744916
0.0176822323782
0.0389118517811
0.157304175756
0.0131192032778
0.187171008636
0.00470511445644
0.000366014679312
0.00888364297322
0.0132392429646
0.00903011927007
0.198506965006
0.0189807650628
0.0161668949728
0.124620908068
0.06998935736
0.0764647548945
0.00509223438307
0.00064584436078
0.00695879555764
0.00763174128003
0.00589567395065
0.0153758320637
0.00116361985868
0.00785376529904
0.0942230406241
0.0549786760459
0.102708457469
0.0564754716553
0.0333700715808
0.0203926837748
0.0173892631173
0.0600101750954
0.0397781934369
0.0859466652587
0.0363311108698
0.125831262947
0.118380965103
0.0379895919214
0.00521219656795
0.00204639932366
0.000808764997658
0.00486588283626
0.000116837157966
0.0215935016514
0.0130720913184
0.0947920769279
0.0
0.00439030454986
0.00240513944999
0.0952453723267
0.0072906667488
0.00268070672555
0.00826170998289
0.00450800761321
0.00257518954593
0.00294307376678
0.0175835824394
0.0197367032669
0.00647789928414
0.0294021738417
0.0799982633759
0.0107366685559
0.011886987506
0.0
0.0
0.0
0.0
0.0214438800338
0.336143733483
0.119570816636
0.0273154299777
0.0024982116762
0.19857166965
0.0132850806675
0.00171006834517
0.00802166301286
0.00626859455201
0.169231213121
0.20976461522
0.0844520623669
0.0582099913945
0.0660720074526
0.18826151795
0.187991146871
0.242008948029
0.00494466592963
0.0753685382808
0.0608145344684
0.0960306384516
0.0433022105271
0.00908667611555
0.103968203973
0.0358649220771
0.0153827553934
0.000856015428862
0.0196159555489
0.00768710372684
0.00257798344745
0.000137700657711
0.0020257612222
9.36932310197e-05
0.0411682378723
0.0188006199418
0.0266460827716
0.0167263271495
0.0435632700532
0.00283387802147
0.0252403026884
0.0183090600256
0.103190085813
0.0571287374471
0.0086621907588
0.0119640320913
0.0155961233009
0.0107770791722
0.00334136784235
0.0237901122861
0.00209019575896
0.00708721873638
0.0130978623251
0.00791145300966
0.00969193830502
0.00880078817248
0.00623442098834
0.00388238195203
0.00196563176282
0.0035165107799
0.00716337242275
0.102744195678
0.0417086139894
0.0371837143145
0.0241478506785
0.064701297029
0.0186488791217
0.0112552663929
0.0101097890035
0.00480593281083
0.0249274478088
0.00768424149915
0.00407598311591
0.00258776054115
0.00173633084006
6.380492846e-05
0.0215587439425
0.00924648471454
0.00278963515087
0.00484708259809
0.000857705595692
0.00633342363648
0.00798712186428
0.00857914792179
0.00440045260247
0.000108373116785
0.0533296546783
0.0253101338566
0.049901397304
0.0
0.0
0.0
0.0
0.0
0.0
0.0
0.0
0.00769845442445
0.0260667305204
0.0672481181552
0.0170965029862
0.0859718265668
0.0
0.0
0.0
0.0
0.0
0.0
0.0
0.0164336611254
0.0856071552011
0.0
0.0
0.0
0.0
0.00380327571742
0.00326153362753
0.00045309338427
0.0165816172627
0.0520836580813
0.00188862880634
0.0204421241348
0.00892773578877
0.172918390418
0.000919123031267
0.002289313452
0.00981920984709
0.10571714874
0.00554816661617
0.00351024639878
0.0
0.0
0.0
0.0
0.0431278124626
0.0344929716812
0.000945067000814
0.00363122517875
0.0245161529137
0.000204943171007
0.0313215062125
0.00632171410752
0.0403033686044
0.0377125257717
0.382828959052
0.000831229336825
3.18312365712e-05
0.000221371781609
0.00578446272436
0.0134217577226
0.000638237430164
0.117143699244
0.134510449071
0.0200123438453
0.00209095759392
0.00427733794088
0.00533115971078
0.00263585801428
0.00603040513059
0.0
0.0
0.102040816327
0.0
0.0
0.0
0.0
0.0
0.0
0.0
0.0
0.000996517569272
0.0189897937661
0.0452780563818
0.00591668854844
0.0339899577273
0.000923642012541
0.00805954393571
0.000604134428142
0.029568076399
0.167143438634
0.0425682730144
0.0171864385355
0.23801945959
0.00300087741613
0.000419172865283
0.109459480293
0.0011886793496
0.00288961349248
0.0342597519803
0.0177341644627
0.00963019175076
0.00040789035308
0.0103066928242
0.0769486809176
0.0562159127269
0.00163156141232
0.207196122581
0.0810603396338
0.033634990877
0.0323257320452
0.00738499664696
0.000305154144195
0.0118512624092
0.00399507502797
0.00145631897269
0.229676997157
0.352851912267
0.0408223218485
0.00661891560964
0.0070878194533
0.0241649288684
0.00965104115194
0.00287138172365
0.00454008127273
0.000380195193032
0.00200349392938
3.5149016305e-06
5.23974678877e-05
0.000849587515036
0.0832348924807
0.00580176883109
0.0571454847561
0.0654122517046
0.0612744553037
0.141157886227
0.0453278056168
0.065743822216
0.359024325122
0.0187394696126
0.0205081024552
0.0874761298245
0.138082909351
0.00114846080454
0.0494356136148
0.00362257906726
9.24585937053e-05
0.000538699723047
0.00757068943318
0.0114783491644
0.0371957484737
0.0138875038476
0.000141129443879
0.110274651514
0.101331239685
0.149420065685
0.0406686468804
0.107303045545
0.138797868422
0.138651967103
0.0943321331198
0.00248749508224
0.314189786479
0.0965529744789
0.0959477644236
0.181072963426
0.0724627273183
0.0374638119035
0.0499178349359
0.129423223557
0.0379154204421
0.125138472592
0.0146085496348
0.0
0.0
0.0
0.0
0.0
0.0
0.0
0.393374589042
0.000393476477241
0.0122519434425
0.0021432563448
