# Supplementary material for: Fine-scale mapping of meiotic recombination in Asians
Source: BMC Genet. 2013 Mar 8;14:19. doi: 10.1186/1471-2156-14-19 (PMC3599818; doi:10.1186/1471-2156-14-19)
Supplement: Additional file 3 — Genetic Maps. Archive containing combined genetic maps for all chromosomes. The SNP list text files contain the rs numbers of all of the SNPs shared by the Mongolian and Korean cohorts, ordered by physical position. The map files give the genetic distance between each of these markers in order in centimorgans. All observed Asian recombination events are mixed to form this map. [file 1471-2156-14-19-S3.zip › map3.txt]

0.0
0.0
0.0
0.0
0.0
0.0
0.0
0.0
0.0
0.0
0.016854902417
0.0223809461262
0.000827633274423
0.00033373390337
0.00272616369259
0.0178292981911
0.0531414114372
0.00253645054988
0.00386477646034
0.00505049069329
0.0925244046089
0.00476302298238
0.012539214475
0.00862252745284
0.086685975321
0.00837948447251
0.151443827487
0.109828829718
0.0219369468594
0.01063408798
0.0487166093633
0.00333797063807
0.142484740489
0.0221991965563
0.0431584761527
0.113525860653
0.0327659415026
0.0499563591421
0.000665866561411
0.0267809041779
0.151326048184
0.000141434046556
0.216365362232
0.00523573867541
0.0190539239864
0.00441765450738
0.0245945849426
0.0337186371257
0.00235032781816
0.0152306348061
0.00736217244927
0.00134747265913
0.00896856407673
0.000136145185226
0.00232844734196
0.000149516587346
0.00219777227578
0.00880020596822
0.003110674366
0.0139674462555
0.00766869639502
0.00165211497564
0.000756875173214
0.0038504604651
0.0122617908348
6.19543115864e-05
0.0140150978527
0.00317928875624
0.00794357531724
0.000651630440236
0.0219854444184
0.0176268270802
0.0103813526886
0.00997874349212
0.00646640942456
0.000633289744411
0.00130464107375
0.0254039558355
0.0148200911061
0.0341828246472
0.0234259653408
0.0158825857431
0.00655331102555
0.0665332795344
0.0914442693978
0.0260544264334
0.0771075549041
0.0174974506341
0.00583610685712
0.0462830156283
0.00946784764726
0.00169099678624
0.00497413208506
0.0412340187048
0.00306117564774
0.0932187018024
0.0797034589096
0.0027720122995
0.0422975421045
0.00457593359265
0.0740797649641
0.00246180004411
0.0132966143455
0.131985869489
0.00463504314729
0.0369052828857
0.0
0.0
0.0
0.0
0.0169956569839
0.0417391935709
0.065855581701
0.0470842885148
0.0421187545868
0.00530363930738
0.00361497760783
0.00421757838513
0.0355096924506
0.010227863706
0.000207982874404
0.00326247646124
0.0017739715758
0.062311261362
0.0587381188204
0.000320817439849
0.00559213488647
0.0533716301365
0.0580872692348
0.17739709189
0.047006940521
0.0443488833902
0.00551976590774
0.00953336489871
0.00690013430273
0.00776706257719
0.00152039751878
0.0
0.0
0.0
0.0161270629756
0.00374549899288
0.184209070685
0.0
0.0
0.0
0.0
0.0
0.0152157577957
0.00105737893011
0.0165881006625
0.0282567646005
0.000126678377502
0.00127522900019
0.0494231916968
0.092815290763
0.0315101211859
0.0180278737168
0.00439366103006
0.00204308394498
0.0011617909291
0.000473041909243
0.0113634127438
0.014123637999
0.0257150346205
0.00683991427026
0.0521330697542
0.0032830057935
0.0236847789046
0.0919970102248
0.0707980815083
0.000538961825767
0.00142105830946
0.0044174762459
0.00074440550631
0.0010486369992
0.000312536662955
0.015916347445
0.0113223307132
0.0241365638957
0.0928439979285
0.0908518063059
0.122509270249
0.0796394233711
0.0128516044182
0.1273971306
0.108591702852
0.00378830797258
0.0118176729194
0.0611432087392
0.0381196956565
0.00546629834902
0.112767734927
0.0911688418289
0.0244788536376
0.0661993829688
0.00133774398265
0.0790443760375
0.05931893296
0.183906851706
0.220140736489
0.0190721609351
0.0336211966198
0.0160826598145
0.0166558467141
0.077771878633
0.101614814413
0.00710632805724
0.0586310770213
0.0129689196862
0.149969134742
0.000613070565576
0.00621475565265
0.00195375041798
0.000141632374559
0.109981760957
0.0305420199518
0.00228940331877
0.0065914688958
0.0175961052844
0.125399309189
0.0298561096646
0.0620282239413
0.101038848263
0.157181915129
0.00871738458139
0.00144244493073
0.112119212793
0.0456538816764
0.0075885324864
0.0598954478324
0.0353943216888
0.378463402614
0.0615111808508
0.229759705036
0.0012463014871
0.00422005034371
0.0346024080439
0.12451320353
0.00741766568728
0.0716604218036
0.000840989497012
0.103503488913
0.0195119598206
0.00969697836442
0.0019140544438
0.000674804000111
0.00719498810508
0.000376838597465
0.00382129268557
0.00166639910369
0.0
0.0
0.0
0.0
0.216646507848
0.13287485423
0.0557448373436
0.00403643142743
0.393131329341
0.00470607733084
0.0146829612722
0.210909884214
0.409152197855
0.0417727380081
0.0350882346189
0.1640869241
0.0225690077252
0.0130595396959
0.0393054099812
0.000127914195868
0.00450149106308
0.0117136744471
0.0302095228538
0.00866559994237
0.0175686135818
0.00618094280254
0.000953178135057
0.0231507010763
0.0558392053867
0.021896428765
0.000201302963541
0.0826806639442
0.00025499048248
0.0191051618998
0.0
0.00966957428006
0.000570999135613
0.0026831187387
0.0013241365204
0.00688426999781
0.00303991303198
0.00166511129438
0.000331996127895
0.00257794031312
0.00157716338366
0.0267619871187
0.0237126152411
0.00788309414905
0.154025065066
0.0609977895889
0.0542870448368
0.00503395193334
0.00778176167878
0.000862960391997
0.00477448762561
0.00153616660252
0.000225408339773
0.000918777640771
0.000749672680595
0.00229460624533
0.00103742386283
0.0027395782834
0.000928323888523
0.00104891832441
0.0012684820227
0.00191528901324
0.00766588282386
0.00549232852269
0.0470805179584
0.000559140224889
0.00390145501114
1.93592338556e-05
0.00803977594239
0.0218691015861
0.00327328070996
0.0120326208912
0.00932670122956
0.00015449586402
0.00878111375966
0.0167250755119
0.00832660848527
0.00451810579082
0.0081487585953
0.0257918269737
0.0233342648576
0.00987336358901
0.040457573424
0.0699811566538
0.126007237482
0.00469862590088
0.00719514825879
0.00158505664594
0.00144878626928
0.00633157817059
0.0157497312132
0.00175982435897
0.0445132043739
0.00741988228859
0.0350442532383
0.0465284556475
0.00382938183693
0.00209917665204
0.00366678424124
0.000913028009756
0.000925743935075
0.0496996037446
0.00261228816073
0.00370343421454
0.0312555997299
0.00796633074035
0.0114863373465
0.00671249380073
0.00700362216666
0.143185531882
0.05734230394
0.28446561681
0.00411524664239
0.0170909496524
0.00916775543234
0.0764210066673
0.0866445587079
0.135850361992
0.0123894680901
0.0592305572774
0.196855920515
0.0329215126413
0.0262652773719
0.00354940487446
0.00834577758437
0.0116970036421
0.140595405719
0.00406067002723
0.0148891234332
0.0355330539725
0.336055733395
0.051808962652
0.160872011007
0.0108752746253
0.158799056064
0.135618939779
0.0220980403592
0.0768587523587
0.0668122357462
0.0015475956839
0.00661650016178
0.00505906173508
0.0379403498614
0.0212788944776
0.0510137114511
0.0213395198472
0.00472498899782
0.266158117296
0.00271838849258
0.000988524976989
0.0996577666278
0.00369942440245
4.41678758672e-05
1.94731803198e-05
0.00507713696452
0.000454618182516
0.00475969804729
0.0518520164245
0.0323683035904
0.00480943399674
0.0522532923373
0.000968494866669
0.0411248939653
0.00179037323966
0.0156735738616
0.0237741034517
0.0331003051813
0.314802465299
0.000493309149202
0.143603321054
0.00113169667266
0.124119723417
0.138547479895
0.129245053328
0.0329862917819
0.0787343294212
0.0357427183899
0.0247892863935
0.013819973282
0.12161914504
0.039347414708
0.00206000750884
0.025787007416
0.482249588002
0.013339772082
0.0317337410275
0.00322192827825
0.0217554990061
0.0185074437823
0.0147210265685
0.15573726969
0.0141492149901
0.0404786925072
0.103447037183
0.00141262650438
0.0645846192572
0.000364621811452
0.130467109247
0.0272558338355
0.128515884391
0.0710411728904
0.0013079388011
0.00202920320593
0.0247904442684
0.00579599793259
0.0684890592261
0.241020214758
0.370897399851
0.0300372039934
0.00450110626013
0.108558529894
0.0371463089456
0.0258709155253
0.0103631059653
0.000252622623117
0.0094625899902
0.00473527957906
0.0145190270365
0.0101965503558
0.0273772794781
0.0192936262259
0.00534116997442
0.00219665810954
0.00126455503976
0.00146031356015
0.00111604857601
0.00110029789047
0.0141601475704
0.00305338289849
0.000217978237503
0.0269675769398
0.00869251943505
0.313803435061
0.00249518093372
0.130041696338
0.00360894336134
0.0145243173564
0.132879222468
0.370968411562
0.0294667643334
0.021932523901
0.0
0.0
0.0
0.0
0.0
0.0
0.0
0.0
0.0
0.117300342711
0.00623264262769
0.0282609861301
0.00672183063751
0.00792689566956
0.0432765413465
0.0155947324418
0.000212564728977
0.00782822987697
4.96603187784e-05
0.0166074316528
0.0219802691646
0.0578424091264
0.164387049238
0.00530255105552
0.0304599747123
0.000954383658646
0.00555371281121
0.0152758534105
0.000953240684204
0.00190648136841
0.00373576279791
0.00591897434762
0.0212313250054
0.00856313137067
2.85120911343e-05
0.0429447745236
0.14060574384
0.0740121430806
0.0244521050508
0.101009902689
0.000952355314589
0.138245660155
0.0202198532041
0.00637910284892
0.0115708986543
0.000151085890288
0.00141037253246
0.00964882956893
0.0176086329115
0.00132841556367
0.0226778495984
0.11664526745
0.0025621303859
0.0
0.0
0.0
0.0
0.0
0.0
0.0
0.0
0.0
0.0
0.0
0.0
0.0
0.0212592090778
0.000626640697773
6.3510881531e-05
0.0366031716171
0.0844705940124
0.00131209333965
0.0234088738618
0.00135913286476
0.000460665594038
0.000383605724447
0.0137505292573
0.00859005843001
0.00783300872216
0.00419112191739
0.127538553927
0.00439449127498
0.00863680133299
0.0190084483072
0.0322738681799
0.0605752406246
0.551797550334
0.0483571624387
0.267017747228
0.00261853260002
0.00827103945662
0.0937697768699
0.0
0.0
0.0
0.0282389187253
0.171653426707
0.0565847464699
0.0619109829832
0.00456054834092
0.00405097396325
0.00961074356987
0.00505209308511
0.001736538382
0.00888196680628
0.000133798858941
0.0107665379684
0.0101838961287
0.00188552009018
0.000473572918539
0.00161288514759
0.0017298122836
0.00904290260757
0.0878960866605
0.00179159129373
0.0168336039417
0.0118687807563
0.00343483101925
0.0016532301996
0.00159087875558
0.0673105486719
0.119049932967
0.00761755501258
0.0110756966242
0.0156104728608
0.0129196026619
0.0325619815882
0.00393814652674
0.0202287098695
0.0208317804363
0.0220317492061
0.0122439659605
0.000888163729959
0.00377469585232
0.0029447467615
0.0266864297735
0.0231455824424
0.0598536640704
0.0051666663564
0.00654341278071
0.0213898440249
0.00254466052583
0.0343065099159
0.0508468033338
0.0670339882032
0.00868730353713
0.0038527016966
0.0153668338961
0.00228030845432
0.0212190940551
0.0377938041116
0.0134557049458
0.00379293672628
0.0460366086938
0.0564857405407
0.047306941223
0.0503348943834
0.0552030790931
0.13843939731
0.0527002635769
0.0919067476821
0.0298437490463
0.0235572477493
0.066385957813
0.0970016805666
0.0118662278292
0.00357492578143
0.0
0.0
0.0
0.0
0.0
0.0
0.034021774144
0.00825177927361
0.0100897371871
0.00349475929353
0.00203105432314
0.00390531083442
0.00158261258118
0.00911099818864
0.000539384472848
0.00246904287765
0.00379973364109
0.0108471165496
0.00854617110571
0.0172068303479
0.0205706154872
0.050355761394
0.112197781603
0.0012354625787
0.0996964042
0.0147669607466
0.0541188290267
0.044620493962
0.00449745614489
0.0162957425732
0.0209620040426
0.115189427333
0.0109906756236
0.00144641148303
0.00886106552514
0.0474816753772
0.116123473189
0.0432112445405
0.00136404573293
0.0306853077649
0.00304383435173
0.00277834778556
0.0266227458918
0.0128236185569
0.0929123021329
0.0405410407254
0.00515556948806
0.0123825841317
0.132058015219
0.193907482169
0.000195299315894
0.0772281425244
0.0996901027851
0.0815983530801
0.0231892962454
0.0
0.0
0.0
0.0
0.0
0.0
0.0
0.0
0.0
0.0
0.0
0.0
0.0
0.0
0.0
0.0
0.0
0.000907480852809
0.0235912260689
0.00281198940552
0.00627810760866
0.126096121172
0.134071461178
0.00024061317752
0.0261291962196
0.000446354880037
0.00635009559802
0.0294763072039
0.034117937418
0.00364026695296
0.00329225217624
0.158589891218
0.0900465712192
0.0461557999573
0.361635823437
0.00573213962621
0.00566722090342
0.00123129739943
0.0840486551934
0.135213041667
0.024936508555
0.000529001845682
0.00024156987388
0.00624130762937
0.0123889253285
0.00274174882767
0.017822197207
0.00843187343763
0.0429818473432
0.00429108722748
0.0250149829165
0.0214081339039
0.0346003748727
0.0275671313904
0.00693783332891
0.0282170398558
0.100538691312
0.0851153697618
0.128007729689
0.0430290488202
0.0659002701032
0.0737310737279
0.00541110566225
0.158738836587
0.00711820836046
0.000290201760019
0.000644688720041
0.0262513206017
0.0
0.0
0.0
0.0
0.0
0.0
0.0
0.0
0.0
0.0
0.0
0.0
4.47659309195e-05
0.000904167697758
0.00773513643563
0.00483550134043
0.0121794564146
0.000428920082299
0.00954399236522
0.00151163096965
6.53270270977e-05
0.000115038031782
0.00284810222123
0.000142886605086
0.00505802965982
0.0263538596925
0.010571266373
0.00120217345882
0.00102571240555
0.0544147929767
0.0285013575947
0.114393611159
0.0222286015953
0.00837282823443
0.0504925653448
0.00297125589923
0.0523463977123
0.398039153385
0.0
0.0642023877824
0.0176391323468
0.0618904033364
0.00916678105727
0.00698826724518
0.00515908955699
0.17430666198
0.257011469328
0.0298734294906
0.0732225508088
0.0451203055257
0.0188382172853
0.120048691896
0.0367371517664
0.0111918125874
0.019253614484
0.0948018438754
0.369184002876
0.00737041453454
0.00626210013988
0.0332126629242
0.000591390355181
0.0241415791415
0.00162059402769
0.00621460841691
0.0727973054583
0.014466049988
0.00509923333116
0.0117376021645
0.00224813235812
0.00199416848662
0.0388984315873
0.0328684459254
0.00935028723406
0.00666912567167
0.0280999559994
0.114777161422
0.0269395008994
0.0457616132656
0.00230643275154
0.0157956183227
0.0149172825702
0.0
0.0
0.0283237187336
0.00479220199192
0.0439142628991
0.00582239079744
0.00359280701371
0.00354382055267
0.114092430665
0.00393785431357
0.0136851176868
0.00812790214037
0.0268005028523
0.00224953569528
0.104310967441
0.344507907407
0.122249363822
0.00842959387145
0.0388709223148
0.10354374945
0.0319734336821
0.00473382169363
0.504339951071
6.37827232745e-05
0.0503010697655
0.000852674300617
0.000909743053021
0.0585871356725
0.0545720129588
0.0398445991143
0.0710316924059
0.0653783578314
0.0426213285815
0.00656226628872
0.00117164973675
0.021272123181
0.0313827409751
0.0492291712426
0.00671499814704
0.00188191666773
0.0165968077901
0.0
0.0
0.0
0.0023443078889
0.201737324764
0.0
0.0
0.0
0.0
0.00905255960464
0.00591510906717
0.00134038142538
0.0539355032034
0.0435686257879
0.0989390625946
9.84395729098e-05
0.143627132362
0.0697532116167
0.0184967389161
0.0288019931359
0.0021069639865
0.00891961724926
0.0351441592949
0.0282354054401
0.00626715239407
0.00262216816934
0.0765766573172
0.0486980531279
0.0172285962665
0.00626834763377
0.00424897821874
0.00325000634633
0.138668368532
0.0461487234936
0.00676232227065
0.000817343016995
0.00557322169948
0.00496933384153
0.00233317135409
0.0
0.0
0.0
0.0
0.0
0.0
0.0
0.0
0.0
0.0
0.0
0.0
0.0
0.0
0.0
0.0
0.0532059086308
0.00743872177496
0.0146488682717
0.014464404012
0.012282913637
0.0
0.037856672003
0.00186271963275
0.0107158121095
0.0211587663899
0.214850296458
0.0870184829529
0.0116947924694
0.00404353510602
0.00657759921958
0.011106012197
0.001278576768
0.0
0.0
0.0
0.0
0.0
0.0
0.0
0.0
0.0
0.0475939490819
0.0214032863482
0.0326051602041
0.0141742777295
0.0501850481125
0.036867083711
0.00744545240936
0.042173122866
0.00364685945236
0.0100196275981
0.0256757905003
0.0528634668903
0.0276897067677
0.0305902096186
0.00523022401628
0.0
0.010076149247
0.018658086688
0.00446004129615
0.0403763293838
0.0169893055123
0.0191595567031
0.00499851774465
0.00780707810922
3.68420060027e-05
0.0148473284191
0.0711221119644
0.106740375296
0.0994628455871
0.0634435680185
0.00821809463539
0.0137398150567
0.00904455650649
0.00015745697236
0.00482527074462
0.0032799273732
0.000742502443934
0.00870677114316
0.00394954756901
0.00378304251194
0.00159511547074
0.0186686541329
0.0779474472451
0.0171899665515
0.0466718314291
0.00723719813712
0.0320527392905
0.000786407994297
0.0034682917302
0.00962167375286
1.28262262067e-05
0.0230807940589
0.0126113869177
0.000155145132724
0.000356160122696
0.0038287956222
0.00608682107881
0.000342191116493
0.000342884613255
0.110152350737
0.00349710602811
0.182629451236
0.0156474756092
0.0551629552438
0.0123744587531
0.00521023102921
0.0161864169182
0.00383372614928
0.0292169029372
0.046311239587
0.0615840735665
0.0624666075984
0.000367098568458
0.0205656175962
0.0601489845332
0.0111544086274
0.0249808033532
0.0362493471528
0.120784213809
0.0977495609863
0.0235013921522
0.00371263244125
0.000477375535905
0.0216655713607
0.00724819057146
0.000482791053189
0.000787515402851
0.00420256881167
0.00170217497288
0.0
0.020926558151
0.0171450338617
0.000108311250706
0.0430708822991
0.115873058429
0.00124012973082
0.0018256265201
0.102426557189
0.00350629154799
0.0
0.0
0.0
0.0
0.0
0.0
0.0079264086675
0.00260812314033
0.0279700563476
0.00134283648383
0.00851352679347
0.00218677954405
0.00926139597852
0.0027607110597
0.027571318369
0.00618295040359
0.000106748750176
0.00371360063848
0.00189636015019
0.0
0.0
0.0
0.0
0.0
0.0
0.00665206191952
0.00861000791311
0.0228339784257
0.0107872492801
0.067191564013
0.030180357799
0.0582967136746
0.0206747803851
0.00753757358313
0.124615523621
0.024185835708
0.00796732693818
0.0714141136355
0.0153639943897
0.0825813741251
0.060941815961
0.00766635046763
0.00510626877545
0.0816788236706
0.0
0.0
0.0
0.0
0.0
0.0
0.0
0.0
0.0
0.0
0.0
0.0
0.0
0.0289873827736
0.00196961272086
0.0475939602627
0.0076120800434
0.00159605182979
0.06523218285
0.0470812424144
0.0261648690061
0.0068672682217
0.0627547128377
0.0102630860193
0.0
0.0
0.0
0.142525099445
0.00299307818943
0.0675662308165
0.039679516242
0.00122867057432
6.79183714378e-05
0.019150090602
0.00545803593448
0.00071242036423
0.00900279689484
0.00834962447165
0.0248610140897
0.0206125031955
0.0223840788902
0.00621853500865
0.0117178269066
0.0132783343512
0.000660885134374
0.0116966058243
0.0
1.09252579071e-05
0.0345377975615
0.0565128420102
0.0088363468402
0.0107115844333
0.0107701192448
0.0105253934677
0.00808906095442
0.00139624796053
0.0377991193926
0.01083151444
0.000615202348438
0.00542316929648
0.127883399853
0.0439450674861
0.0377609154606
0.00251455929834
0.102040816327
0.0
0.0171450729339
0.0120451126725
0.0116602100112
4.81128326547e-05
0.0291927863
0.0155092366236
0.0164402849528
0.0103275656029
0.000410259243222
0.0930031101559
0.0285967728407
0.0308598064237
0.203843246115
0.000636696818151
0.129723950892
0.0601006003665
0.0286226293656
0.0544017330824
0.0198306905228
0.0108362814008
0.00814110435086
0.0122001858937
0.0298547466759
0.00611304431193
0.0151688201037
0.0201965796059
0.000545525579596
0.00927906811351
0.000316862162999
0.00997112494374
0.000618791204914
0.00392181092466
0.00447666970493
0.0100051911262
4.3866043184e-05
0.0142797970365
0.0
0.0
0.0
0.102040816327
0.0
0.0
0.0
0.0
0.0
0.0
0.0
0.0
0.0
0.0
0.0
0.0
0.0
0.0
0.0
0.0
0.0
0.102040816327
0.0
0.0
0.0
0.0
0.0
0.0
0.0
0.0
0.0
0.0
0.0
0.0
0.0
0.0
0.0
0.0
0.0
0.0273728497101
0.0116966418155
0.010757145882
0.00213822009474
0.00892966943348
0.217066661535
0.160134207771
0.0733512088044
0.144746942595
0.0376970818427
0.0174409085392
0.104628284987
0.0363504788197
0.282557911583
0.0156781977336
0.00614430460591
0.0139050720148
0.0397345277494
0.0245587889047
0.0100993763607
0.0435057893025
0.00431105246207
0.090984435592
0.00210874192272
0.118193540425
0.00686341552008
0.0062132818073
0.00176201528299
3.19909401657e-06
0.00974351193884
0.000994225168732
0.00361451953866
0.00193734530543
0.0526889602737
0.0323481160561
0.00956714263863
0.000675633432153
0.0106585504906
0.00964510034234
0.00242535078209
0.0165661542445
0.00742915164575
0.0355944602797
0.00674601126453
0.0018501718658
0.00898044959476
0.0156837645855
0.0470797579389
0.00799333452389
0.0355790297765
0.092368112236
0.031943205078
0.0132551183194
0.00536642985359
0.0175082891671
0.0185253235663
0.104344071259
0.0228118995003
0.038549199471
0.0634916168555
0.0
0.0
0.0728323504064
0.0292084659201
0.0
0.0
0.0
0.0
0.081848643209
0.0702700431261
0.0140321540925
0.00769583073677
0.00564048082049
0.0170287014264
0.00258896326702
0.00154586983267
0.00343094614206
0.0
1.96376733747e-05
0.000295720257877
0.0182202954199
0.0421771017798
0.0413280611956
0.0
0.0
0.0
0.0484993372806
0.00105112656795
0.034790746565
0.00605773988322
0.00929014812457
0.000697531254261
0.0110526797797
0.000481890677234
0.0720623771209
0.00193021511817
0.020852890396
0.00673872463557
0.0212087979336
0.000778736677768
0.00266680178915
0.00656345583562
0.000151079159284
0.00585431742224
0.0471811234046
0.101146358158
0.0091071875231
0.0
0.0
0.0
0.0
0.0
0.0
0.0
0.0
0.0
0.0
0.0
0.0
0.106921525084
0.0182292409602
0.039728184866
0.0292176582946
0.0274216134064
0.0233281063171
0.0154745179327
0.00178281596463
0.00135537298677
0.0137376926683
0.0153257244911
0.00257006853778
0.0110567053831
0.00142300636934
0.0152364484261
0.040004389441
0.0293965125475
0.00706557351675
0.0131894732382
0.00221223251209
0.0111385290295
0.000620424687682
0.0155207089656
0.00588416214579
0.00341452964607
0.00628432290617
0.0136157770126
0.010203221844
0.000392482237009
0.00705020076497
0.00165241822759
0.00729459719428
0.000967493943662
0.00601469704296
0.00111623791051
0.0137039703381
0.00425302439724
0.00874847074635
0.0124245089595
0.0111772973791
0.0359117956068
0.0048629185386
0.000440094545422
0.0021941763572
0.00385598378229
0.00670867358609
0.206198949874
0.0
0.0
0.0
0.0
0.0
0.0
0.0
0.0
0.0
0.0
0.0
0.0
0.00731362840357
0.00876523318242
0.148992288329
0.130265530897
0.0459358514854
0.168931549334
0.0
0.0114646227246
0.0614084493583
0.00369710938606
0.0254706348576
0.0
0.0
0.0
0.0
0.0
0.0
0.0
0.0
0.0
0.0
0.0
0.0
0.0
0.0
0.0
0.00208536784209
0.0283352797464
0.0107006513872
0.115432084014
0.0136144359066
0.000258405305793
0.0984019150154
0.0188396931589
0.00619719876856
0.00180931714329
0.00862344739781
0.00182465329322
0.0
0.0
0.0
0.0
0.0014872662317
0.00907540619205
0.00011362658807
0.00358330109313
0.00336018815704
0.00631999976692
0.000135861210566
0.00134220448768
0.00317568189921
0.00202690551264
0.00969710130079
0.00284408985608
0.0189761082863
0.00741167195215
0.00253969360305
0.0142093088363
0.00807944328011
1.67106662051e-05
0.261918450886
0.0242306797145
0.00786439266617
0.000612069107277
0.000786384292005
0.00293878363125
0.00116535614873
4.70658323394e-06
0.00123085867462
0.00311628105456
8.36725908256e-06
1.88263329357e-05
0.00199624869307
0.00219159066356
0.0325364510953
0.0064640433871
0.0159793910298
0.00605374816303
0.00894572705115
0.00818248134399
0.0295646749348
0.0
0.0282524903838
0.0557181389635
0.0986649274775
0.0113507416805
0.046603982751
0.16189145942
0.07687305073
0.0530959838512
0.0257488292994
0.0610346288355
0.257180072356
0.00466208579568
0.0106512626803
0.0163025000125
0.0138752553443
0.0129083042163
0.00184510062178
0.013825921103
0.009482490129
0.0288298592319
0.000586959396259
0.112025393343
0.00432977840357
0.0077753062881
0.0361242689343
0.0564075254727
0.00399374911128
0.204198642972
0.0222856404665
0.0167530186482
0.0459968886558
0.0101343758771
0.087120355612
0.0062148719377
3.89812826499e-05
0.00875698272528
0.0105257584255
0.0658356830796
0.0289237743363
0.0117742798183
0.00609455788197
0.0
0.0
0.0
0.0
0.0
0.0129893684465
0.0261006695879
0.0703182442348
0.0303970438163
0.0579972828343
0.0234990019604
0.000830294371149
0.000958199674714
0.00218162799626
0.00418172622672
0.0119474387756
0.0279040687303
0.000522511352928
0.0271043565188
0.00380476576709
0.058519018271
0.0198870735031
0.031338665518
0.0577169337816
0.00247714330375
0.0348787165923
0.0569916080875
0.0592255897763
0.015934462888
0.0235139795313
0.0157608585722
0.126838045594
0.0125078348996
0.0
0.0
0.0
0.0
0.0
0.0
0.0
0.0
0.0
0.0
0.0
0.0207954010135
0.658016790236
0.00836362234592
0.102347050787
0.1148302394
0.0170736310513
0.067418441295
0.117372316771
0.0267697560475
0.0776008857531
0.139183989283
0.0257534949196
0.00570333648494
0.0473424731844
0.0
0.0
0.0
0.0
0.0332396863492
0.00506792180255
0.000357762439735
0.0247064488722
0.000455018248596
0.015501881248
0.0728493638199
0.0320945938856
0.0141176760271
0.00569127996019
0.0
0.0
0.0
0.0
0.0
0.0
0.0
0.0
0.0
0.00258172308961
0.0185095821691
0.00127268039629
0.0487196131427
0.0103609087008
0.0114107234056
0.000565375070056
0.00862021035237
0.0
0.0
0.0
0.0
0.0091164470291
0.0104813819718
0.0308256243953
0.0998016064503
0.0220042733342
0.0207813033749
0.0170097137557
0.0412624156649
0.000368201441337
0.000501022965838
0.00356096188471
0.0133594915656
0.0296859152452
0.0259460768085
0.0136988152607
0.00101466101058
0.0105094985341
0.0316541976454
0.0605053899062
0.0080131041696
0.0918630078489
0.201649650366
0.0288088442505
0.0363932315783
0.13049338075
0.042510317602
0.0484544476216
0.247235109003
0.132393426636
0.00973353065552
0.00820941168071
0.0107098000307
0.0137066553816
0.011798384974
0.000645397972771
0.00297013069665
0.006683790052
0.0125296950165
0.0459399555544
0.0149663587199
0.0571378048242
0.0266552554606
0.00154184795488
0.0143933411126
0.0193799191923
0.00850583361576
0.0321255056692
0.0489771814769
0.0139705183318
0.00778040782624
0.000790436670231
0.0045104562453
0.000125260455938
0.00437547730571
0.00672303102303
0.0128081858241
0.000951944716898
0.000362852785143
0.00180904302233
0.00538797229162
0.00314646443903
0.000875371467276
0.000560376963147
0.0514375950243
0.138147154052
0.039451249792
0.00440425617352
0.00973103180551
0.000810841111
0.00114493767988
0.00372480135366
0.0123137108998
0.0258633914098
0.00434700928953
6.00623045185e-05
0.00144243378195
0.0786121236467
0.00381924168505
0.104404991143
0.065139842945
0.0432520162239
0.0487592142419
0.00617863534931
0.0469033078865
0.0608835764313
0.00900742762181
0.0696227219997
0.0119097601367
0.019839477781
0.00590412244609
0.0100256664226
0.264775474056
0.00143908800466
0.0409067896405
0.0455095729328
0.00248243025234
0.0102824700625
0.0674689444685
0.00812739493933
0.0103028208966
0.00113748344659
0.000280362501812
0.140471422463
0.111742840332
0.0120687739626
0.0221014472616
0.000750323292218
0.0317103984724
0.0
0.0
0.0
0.0
0.0
0.00836550128999
5.61548460061e-05
0.00808950477633
0.0514148021335
0.0985295406896
0.00588855918112
0.0165524608298
0.0086604977627
0.115108375588
0.0102048550074
0.0455262958462
0.0278325604987
0.0290337677308
0.00394437717795
0.0509575373379
0.00310102979676
0.120602748306
0.144628170161
0.00546840891863
0.013921172888
0.0482505648541
0.0584208438899
0.00445238552394
0.000784673950552
0.00458828073714
0.00577735584585
0.00296054077837
0.00217912197245
0.00221240994364
0.00351416542853
0.0123235263838
0.121303336395
0.00292372963956
0.0276518148894
0.0338848768364
0.00167128403477
0.0113437653865
0.0158622842682
0.00978748712237
0.0596945455334
0.000235754465331
0.0118642180665
0.0179010371947
0.227880935119
0.0431315756314
0.0054570659055
0.00211959060036
0.00428979308003
0.00200964065568
0.000992749103752
0.00131649060755
0.00225979132348
0.00268010261997
0.000856038855066
0.000975587604449
8.98797166889e-05
0.0210655949581
0.0163438556668
0.00208381323741
0.00620839052753
0.00026149470972
0.0168409574008
0.037908588469
0.00576825601286
0.000108469651899
0.00160981633662
0.00968082177406
0.0195144158574
0.0262313699578
0.00022595073479
0.0083967895748
0.0318339479681
0.0114848403869
0.0112110623835
0.00549902409426
0.00135953177375
1.6790530662e-05
0.000538299400924
0.00331199482431
0.00341223679841
0.000140338763742
0.000419512661614
0.108764546739
0.00947938228089
0.00536094077494
0.00396535060478
0.00639945584517
0.00866954167569
0.0238595426518
0.0161859916014
0.00657638526713
0.00266156759748
0.00471862633662
0.00264224771807
0.00458948819531
0.0356735735528
0.0114242071711
0.00884298397651
0.000463032047283
0.00242009010459
0.00259823884884
0.00103176740157
0.0020655973067
0.0159153220201
0.00739488807403
9.76694166924e-05
0.0244529842069
0.0216189973158
0.0914676163256
0.100902851779
0.0063741377029
0.0896205503461
0.00469911467235
0.00204951722346
0.0198931342529
0.0102026027267
0.0228879188909
0.0
0.0
0.0
0.0
0.0
0.0
0.0
0.0
0.0
0.0
0.00108902367866
0.00548251579474
0.0283054888145
0.0132956816595
0.013884301548
0.00047480471469
0.154975218949
0.0079693113976
0.00612911242859
0.000858504361858
0.00369515261099
0.00326238861235
0.00678969434579
0.00576406347926
0.000251049943451
0.00176545379889
0.00104616149319
0.00461759006462
0.00929623427083
0.00872572089976
0.000215855906586
0.00477394337447
0.000447856160756
0.0488348576252
0.0164576675149
0.0118254356359
0.00850926705437
0.00166525955635
0.00786827666141
0.0298873729496
0.0
0.0
0.0
0.0
0.102040816327
0.0594607515194
0.0425800648071
0.0
0.0
0.0
0.0
0.0
0.0
0.0
0.0
0.00522611786044
0.00960047825074
0.0044026316818
0.0226622672617
0.00918093228496
0.0225373004122
0.0212368876604
0.00951723646314
0.0121244365391
0.02363372685
0.0145611168057
0.00501041383793
0.0102965279284
1.49272419089e-05
0.00197199924351
0.0113858162227
0.0457290420269
0.0786023062424
0.132204683764
0.00781667256171
0.0656338483813
0.0192141671908
0.110827112333
0.00508597328984
0.000246076116382
0.00122464255841
0.000391749358045
0.0866128200688
0.00564923708293
0.0104714573548
0.00517894546572
0.0111314879963
0.0044943813111
0.00446767143801
0.00379379123262
0.00490234989111
0.00495003196084
0.0028328293543
0.00933847779153
0.000742068676247
0.00293471381008
0.00725288228794
0.000760092119808
0.00484240208625
0.00155436663257
0.00093255782974
0.0414327189743
0.000136151471646
0.0246614873814
0.00983886127553
0.0246634527931
0.0290888874589
0.220858427687
0.0361573936424
0.0374807294372
0.0346563877641
0.0235991241511
0.0176825346171
0.0129234148462
0.107260792375
0.0497417702416
0.174451814727
0.209667016315
0.103242746987
0.0332287804822
0.00249738326687
0.000385463598831
0.0301745648632
0.0443896039356
0.000747840041737
0.00621072790255
0.0222338358722
0.0222635759898
0.0
0.0
0.0
1.35404480263e-05
0.00284042305608
1.34008557787e-05
0.00333178776797
0.0169747015572
0.0130647603202
0.0835199594396
0.00179468530472
0.00283333146909
0.00306191495102
0.00448104950335
0.009435531123
0.0095383501225
0.0141968640572
0.0126487700817
0.00055679102268
0.00510435338163
0.117360693651
0.0346058652644
0.0250874272189
0.0594715735019
0.071542048763
0.0439232792766
0.0817234338007
0.0336841170048
0.0103800035459
0.0294842160766
0.054068551584
0.0101363461294
0.0252556148729
0.0288735454562
0.00535815127066
0.291540120004
0.0137977490857
0.01696680525
0.0133964321958
0.00912355825301
0.00192903227725
0.000843108512784
0.00809833830146
0.00317008800807
0.0469108243349
0.00098097468283
0.0295110594261
0.0758974400344
0.0
0.0
0.0
0.0
0.0
0.0
0.0
0.0
0.0
0.0
0.0
0.0
0.0
0.00343159708754
0.0042567261831
0.0015296461233
0.00247070981037
0.000505167441958
0.00693144141776
0.000448087971355
0.0263589326924
0.0279297650314
0.00015903967434
0.0383411837123
0.0447389861421
0.111402738186
0.0331586213463
0.0249883660071
0.0106780876997
0.0483126256659
0.0360533346845
0.00415897051045
0.0263502215916
0.0129861335733
0.0202505197075
0.00531809724465
0.00895103610314
0.00029460810947
0.0193044068074
0.031443792554
0.00429501624362
0.00390388293435
0.0846172584602
0.0460930449893
0.0196508939723
0.095339983359
0.101073811053
0.0106713148953
0.00196929795199
0.0
0.0
0.0
0.0
0.0
0.0
0.0
0.0
0.0
0.0
0.00249751035601
0.00346594802831
0.00255594625476
0.00150809569443
0.00591725906267
0.00451754447958
0.000244232089609
0.000236240855593
0.00841141960491
0.00934295392981
0.0207550858939
0.000760038686945
0.0100080290123
0.00346583881014
0.0308713719741
0.0185455932182
0.0991934572321
0.0163026226434
0.0290436542324
0.202287158705
0.12253798904
0.00428473380073
0.0153141698646
0.000657413023542
0.0246130105638
0.013739932192
0.00381654912045
0.00624986570354
0.0259136222753
0.00386325021696
0.0215756234948
0.000487489180926
0.0684443811441
0.0572035127835
0.0175988312022
0.0405029363986
0.00847507080878
0.153094251179
0.000274696533319
0.0191435491131
0.0295011157126
0.00713780331369
0.0372153818521
0.00564650567256
0.0294423973436
0.00233496094267
0.00714643894149
0.000249306257591
0.00282325804121
0.017416884494
0.00294647939258
0.00494068340209
0.00139403825589
0.00058901716377
0.0546564262668
0.0104383317721
0.000189061502882
0.012838530262
0.00753458864065
0.00199792020613
0.000199315456501
0.000791825949916
0.00155067425157
0.0103194558415
0.00228131524397
0.0156578844472
0.0928564838377
0.00663116415499
0.00114113137843
0.00410234996303
0.000576924577341
0.0177814744857
9.36490796886e-05
0.0234834469813
0.04298974679
0.0378303751132
0.00173661379254
0.0197757452982
0.00721772982404
0.0984782609738
0.154604895695
0.0194712479285
0.118211088443
0.0113627306579
0.00488759743014
0.0673499510928
0.00418649700847
0.000472649958619
0.0673419844792
0.0159088040043
0.00510435430869
0.00962505144407
0.000552310100248
0.000232832868799
0.00717042335125
0.00327007574664
0.00844776536203
0.00867141077676
0.00284474502938
0.00565574630647
0.00341838881818
0.0190872268346
0.0319731267536
0.106613785088
0.0491645754152
0.0322894303464
0.00709348637715
0.0225320309142
0.0489187907543
0.0586612348852
0.126344355497
0.00825913266897
0.0362533516322
0.17710488117
0.000334011164141
0.00180271369602
0.0017272569229
0.00316783219885
0.00871701194323
0.22387558086
0.191110278755
0.00557087936681
0.131288997044
0.000360344268666
0.000405194976525
0.0107035079991
0.0208534065825
0.0287700212256
0.0
0.0
0.0
0.0
0.0
0.0344987898972
0.223388805367
0.00368108989315
0.00213763940578
0.00991582146903
0.0454671484868
0.011206430853
0.00516972352033
0.0048133110406
0.0101144239073
0.029376613233
0.0328179453343
0.0456772564877
0.00986976788305
0.0194464523725
0.0204533627221
0.00374104241242
0.0309839402279
0.0651037874359
0.038000786908
0.00112111714238
0.00285134110645
0.00720288888571
0.00444925465477
0.00662284528168
0.00180492441526
0.00274560545838
0.0134943947054
0.00551435819673
0.0072899846349
0.0208138597838
0.0156669430663
0.0184681253508
0.0217654243934
0.0126587174325
0.215198890544
0.0159114407098
0.0766036813904
0.0176494581755
0.0133375817963
0.0189250634296
0.00035032155657
0.0208804781943
0.00733478682437
0.0214973339927
0.0089215802942
0.00110374843583
0.00187306593938
0.000628321590975
0.0089912008863
0.000607788205649
0.00153358063532
0.00141922547397
0.00338832447702
0.0
0.0
0.0
0.0
0.0
0.0
0.0
0.0
0.0
0.042182150542
0.0562039594883
0.00438462115397
0.0249220070642
0.0301149707538
0.000120775687342
0.00417810680816
0.0209205449692
0.00323898434235
0.0112732972261
0.0107516107606
0.0017231618955
0.000140434399502
0.00761663463187
0.00295934819532
0.00292957973847
0.000711406184899
0.112586295268
0.0271454175788
0.027055662727
0.0239259266323
0.00525995567217
0.0304227839946
0.0279219103754
0.0741354002249
0.0128784464165
0.0209240438054
0.00966906747378
0.163659126515
0.0385049641168
0.0158474337991
0.00201850217119
0.00784677857045
0.0941940377561
0.0
0.0
0.0
0.0
0.0
0.0
0.0
0.0
0.017619047619
0.0586951144094
0.0257266542981
0.0
0.0
0.0
0.0
0.0202290985459
0.0088488771256
0.015530953593
0.0490506360314
0.019554378946
0.0313351574394
0.0189266418774
0.00203239107408
0.0194229234187
0.00394661987641
0.0152039547251
0.0
0.022498415154
0.00496798320354
0.000286144665903
0.014748082191
0.00764331951076
0.00175990601427
0.00430612826493
0.000781663477588
0.00562518538336
0.0146980650339
0.0415475836508
0.00579836003343
0.0473948194882
0.0213502215258
0.0106757550555
0.0
0.102040816327
0.0
0.0
0.0
0.0
0.0
0.0
0.0
0.00330512248429
0.00556814053262
0.0287182918083
0.000997247136966
0.0178079845887
0.0274765330214
0.0898187254694
0.0259808594457
0.00440872816563
0.0
0.0
0.00632258157646
0.00575445658484
0.0106036250705
0.0153868044464
0.0423845989667
0.0113016661219
0.0254600492286
0.0143722342147
0.0108520857136
0.00647729575116
0.0430321012442
0.0182204910277
0.00105503915617
0.0038037276531
8.88859865968e-05
0.00169209289818
0.083718250692
0.0529342518688
0.0517171064763
0.0352284234064
0.00487171064574
0.0218775559785
0.0197624713683
0.0527021665806
0.0522468514418
0.000562975861247
0.00503302589944
0.00190637712724
0.015227015867
0.0133480686265
0.0459661365284
0.016077366456
0.00992256036857
0.00261826992415
0.00362902341043
0.00595882120669
0.1580420504
0.0251675131454
0.000578351486123
0.00133447494544
0.0073662779959
0.0014242497919
0.00308789404917
0.00269145573754
0.00990374982158
0.0181956662528
0.00536496127575
0.00334386769814
0.00133508491947
0.00767387284235
0.00134484865656
0.0135232003798
0.00427906390723
0.00645510374735
0.0101661728621
0.00170143731549
0.00338377166711
0.00520789246169
0.0118374699457
0.0217542938497
0.00336047217001
0.00031948150912
0.00811851160007
0.0260686222336
0.0668866596626
0.00165954712584
0.0135288551164
0.00583820168371
0.0481605754022
0.00842783432894
0.00527557771069
0.0410049878209
0.0391479093776
0.000371396861424
0.0351888954115
0.0476894924646
0.108437687168
0.015135725706
0.038563864539
0.263647743007
0.0226237624498
0.0
0.0
0.0
0.0
0.0
0.0
0.0
0.0
0.0
0.0
0.0
0.0
0.0
0.00984051389527
0.00301321134585
0.0511215093334
0.038065581752
0.0
0.0
0.00773741588136
0.00242102230325
0.049819925506
0.061712719788
0.000123640006169
0.0432123220083
0.0164554257269
0.0376324498103
0.00924007899488
0.00480820692733
0.00324765223013
0.000318360878804
0.00316690180315
0.00246520843762
0.0102116804332
0.0225293691289
0.0048171806443
0.00567480586883
0.00189624278541
0.0120698684197
0.0061138283052
0.0122906479776
0.012071097408
0.0371222972773
0.00178974852775
0.0153244119093
0.031813881493
0.0194764478606
0.0316431982007
0.0987246349765
0.00318398676678
0.000286800727493
0.000606281671067
6.71642103229e-05
0.00435121223304
0.00244508360293
0.0337480898799
0.0712262371859
0.00121333051958
0.0268130180953
0.00870722007197
0.00178033609347
0.0096958976611
0.00593974160302
0.00188626583516
0.00419266847192
0.0280437477029
0.0299617412867
0.0254983634749
0.0142989799148
0.016268097544
0.019739970781
0.0197491464234
0.027485287386
0.123609542956
0.021399436941
0.0395055133546
0.0147923622453
0.00929060043832
0.00351268259395
0.000204931002437
0.000485112759496
0.00280690972692
0.000987878327596
0.0499213598847
0.024484357531
0.0374089837664
0.00161896623516
0.00309376786672
0.00110352685575
0.00399247687906
0.0196825421154
0.000628145772793
0.0181473986953
0.0121533927546
0.0191519163434
0.0569888975536
0.00307260722664
0.00370564034541
0.00155861679114
0.0583968693382
0.210016384746
0.0355806316981
0.163272777336
0.0137927052187
0.00016726755992
0.0899664316856
0.0287338387828
0.175828698275
0.0264460834916
0.0198058535881
0.00998398758636
0.00826144574974
0.0395902262547
0.0013171593043
0.0083808632298
0.000286861761557
0.0229208172224
0.0802541232123
0.000472934692467
0.073125905617
0.0113160880824
0.0108899531731
0.000390754827342
0.026294748646
0.0159559861613
2.16539199031e-05
0.114356416817
0.0501180251862
0.117855645646
0.0469148107106
0.0
0.0
0.0
0.0234760339987
0.0398413577648
0.0591595705641
0.057754051609
0.0238506187164
0.0
0.0
0.0
0.0
0.0
0.0
0.0
0.124598423317
0.0417115941838
0.00224544954272
0.00675537786157
0.158069019592
0.0404917630006
0.139044180265
0.0523884045827
0.00860091994678
0.000502031506782
0.0223073208042
0.00219725753063
0.00221005634266
0.0111128101366
0.0108096352423
0.00254012673768
0.132998348697
0.00149400401322
0.000252733012943
0.0210344248114
0.0156214595215
0.00886485036539
0.0497086141066
0.0045803016216
0.00435940386762
0.0112711082902
0.0164715204742
0.0299784328865
0.0161538106549
0.00286071671936
0.0102656140213
0.0040915374673
0.00125687752263
0.000247364193284
0.00318899243775
0.00386088707086
0.000173823487173
0.00103291264493
0.0179305612537
0.021259949585
0.000872460195232
0.0139627058831
0.00197557078691
0.000885831232707
0.0773781938668
0.0139294817305
0.00890211657787
0.0
0.0
0.0
0.0
0.0107226904945
0.0389820042685
0.0264666934718
0.127910244418
0.0
0.0
0.0
0.0059933550404
0.0170966444246
0.00208094652965
0.00443428110741
0.0226889635774
0.063066798114
0.00224096683867
0.0374483417346
0.0028429746398
0.000178586046269
0.15130930863
0.0043117419308
0.0236873889414
0.0307978061464
0.251142725672
0.0262480508852
0.0223590821132
0.0137944120764
0.0150280405905
0.00021408594725
0.0384528408412
0.102971584733
0.0480003229098
0.0196733717841
0.0375030112261
0.23456063529
0.0428869179895
0.00128739257749
0.00685137679506
0.00615966983155
0.0648088389948
0.0264101482851
0.0
0.0
0.0
0.000600874980008
0.0193181106249
0.00911787466556
0.00147295826128
0.0169363897221
0.00167285973959
0.0178083284071
0.00112050039161
0.022408692691
0.0159881728414
0.0344027813899
0.0851938720057
0.0364227167272
0.0119030605867
0.024479114381
0.00406284115844
0.0454456073355
0.0311628852443
0.0467690523155
0.00134040413525
0.00709023134937
0.00531776801316
0.000204122457144
2.04122457144e-05
0.0259050141268
0.00188302343408
0.00226922535424
0.0220377916059
0.00238485467166
0.00276816585888
0.0149283230247
1.6766251025e-05
0.000106957118608
0.0377681360656
0.0246824776377
0.000303815353025
0.0108352383158
0.0235371937559
0.0603638485818
0.0566512310895
0.0254921130295
0.0624130481957
0.0215144863376
0.00299181192224
0.0166132266856
0.000310720393561
0.00978317986035
0.00698218378146
0.0516964344033
0.0281549953213
0.0212296901369
0.000603211400892
0.000143472156115
0.000327786750832
0.00906283240159
0.0213155639822
0.0517087360134
0.0176139739577
0.000492487263187
0.151736460855
0.0213469434456
0.0034083681297
0.00937883530907
0.0420076811254
0.0705834903812
0.0104633307074
0.000496091744866
0.0617864962705
0.143872751261
0.0481265155101
0.00616653575886
0.01441350083
0.006555878977
0.00994220464196
0.0252969836697
0.0166904917168
0.0150152605346
0.00405483689557
0.00625647563963
0.0210309675429
0.000417123621607
0.00193738839213
0.00477234672189
0.00466936607716
0.000157331540569
0.00160023080147
0.000862332873596
0.00279660064012
0.000752200795198
0.000214152931667
0.000110522156598
0.000373304837167
0.0015588825123
0.000214803061999
0.000507491737884
0.000192048500347
0.00259128948098
0.00028826778962
0.000245879291913
0.000670804477515
0.000122484554724
3.71874550435e-05
0.000146279324909
4.83696967699e-05
0.0012273160425
0.00221603425282
0.00211812462468
0.00773326485539
0.00322950092662
0.00137012311744
0.02699509249
0.052771407984
0.0348353458501
0.0290134362736
0.0358250909274
0.0302690219708
0.0245708745727
0.00013228774927
0.0288817753544
0.00982394023743
0.0199992357556
0.0186919549886
1.52820256625e-05
0.00984519033263
0.00469718528779
0.00194073075161
0.00782313896566
0.0899206073586
0.00742471870595
0.000214211358853
0.0278935338939
0.00664999843317
0.00539499645511
0.0438508531627
0.0862056231686
0.0504975446302
0.0379144152912
0.0914115235561
0.15655618806
0.026240855918
0.010541682939
0.000516378734168
0.000736784291434
0.137478266996
0.200967670603
0.0155380361054
0.0242176229964
0.0
0.0
0.0
2.68410740008e-05
0.00114844008625
0.000158541277098
0.000659932539434
0.00445347099822
0.00680832789056
0.0016358739901
0.000336050246491
0.000141720870724
0.00141470354034
0.00152528876522
0.000682479041595
3.39986937344e-05
0.00516243323283
0.00410758808272
0.000424222145835
0.000885701326434
0.000550388013558
0.0290590422518
0.0108486701855
0.0369389338597
0.0202636437173
0.0125016703426
0.0327488174424
0.00502285094211
0.0296143365444
0.0360006546709
0.00104127071357
0.0382936966488
0.204739400775
0.0263143852563
0.000134078790232
0.0784325118793
0.0406032411367
0.0939683485528
0.0132886644599
0.00336539508131
0.00690219069025
0.00477893983037
0.000754045243157
0.00172195105243
0.00610636932099
0.0285096287606
0.000399549251647
0.00727077480519
0.0542560893453
0.00941984460888
0.0221873382746
0.0322562480519
0.0136929652648
0.241559247675
0.000211202555792
0.00526778467645
0.0106086446145
0.0181027143078
0.0725701243577
0.0304344291258
0.0334928124165
0.0178273865093
0.0132178404289
0.0405527927096
0.0474784255393
0.0851715484318
0.000771170961656
0.103819572251
0.0295783070619
0.0103030943343
0.1390696623
0.015217464014
0.000492771886294
0.0648955518052
0.0322167020802
0.0482995119306
0.0120004911679
0.00292554167529
4.09691240524e-05
0.0043524045174
0.0132121178093
0.0426079859605
0.00170355379626
0.000171091462316
0.00309333363868
0.0271693242158
0.0620259163268
0.275629937431
0.0374707423139
0.00328516979609
0.0403215887972
0.0321421927543
0.000117735837862
0.0
0.0
0.0
0.0
0.0
0.0
0.0
0.0
0.0
0.0
0.0
0.00101114200301
0.000519834760167
0.0036272209993
0.00723753680314
0.0115346261722
0.00366525768906
0.00265305911134
0.00749428445907
0.0165544126469
0.0340100835265
0.0137333581558
0.00171145750268
0.00347159979208
0.151360544972
0.0995671885581
0.0111000302805
0.0144943348385
0.00111226012756
0.000855104587405
0.022449928321
0.0
0.0
0.0
0.0
0.0
0.00188217869785
0.000526540041498
0.0147338596951
0.0912681274008
0.137046816086
0.0452068476605
0.00953191817144
0.045862870791
0.135279125555
0.00349289815363
0.105277934879
0.176261927726
0.0770696848369
0.0284290550442
0.235537051623
0.0150421432309
0.0
0.0
0.0
0.0
0.0
0.0
0.0
0.260887542825
0.00590363966339
0.120807677307
0.00607431860614
0.004151776648
0.121565262778
0.0317654254923
0.116153096189
0.0190819478867
0.0157682246083
0.0684770644984
0.0407819139081
0.0656223058448
0.000202057239266
0.027859591381
0.0209030492862
0.00128982403111
0.0474637012719
0.00159063104896
0.0440591127516
0.0
0.0
0.0
0.0248031826658
0.0772376336607
0.0
0.0
0.0
0.0068836915616
0.016563207065
0.00451404381199
0.00354456055018
0.00119698746591
0.024152386911
0.00943939720486
0.0115815407504
0.0034666234664
0.052541648166
0.0157204102369
0.00472379606298
0.00437249570595
0.0160438531987
0.0612451303323
0.0388061484281
0.279284831493
0.1733671417
0.00670065790349
0.00321640620566
0.0167206289441
0.000329333740608
0.00106289252916
0.000544293727342
0.00281171422881
0.00383794448618
0.0051010694228
0.00980292744167
0.0034509538395
0.00799707554145
0.00252687657875
0.00387711357997
0.00420488055683
0.00701753484389
4.98230873042e-05
0.00131023433128
0.212397908165
0.00116389667802
0.00518987376247
0.325872830578
0.0243341465705
0.000488695205787
0.0181474295325
0.00621957049718
0.125702487082
0.00308515172638
0.0341599679675
0.0225711923005
0.147350472385
0.0
0.0
0.0
0.0
0.0
0.0
0.0
0.001831698517
0.0027062772995
0.00377719254435
0.0726103611446
0.0062304206917
0.0182369605663
0.00313986525816
6.97490119083e-05
0.00120196931448
0.0849002365742
0.00448455562134
0.00029926127894
0.0303150445724
0.0180767938198
0.0234098835577
0.0464835633237
0.00748128735586
0.000195716577486
0.0223388020866
0.000632901659663
0.0128461244496
0.011744118349
0.00167862854498
0.069256741202
0.0635377424465
0.00271818586491
0.0
0.082924114172
0.127093328389
0.0105212566227
0.0515403969434
0.0308425326603
0.211973928831
0.0973493403411
0.0
0.0
0.0
0.0
0.0
0.0
0.0
0.0
0.0
0.0
0.0
0.0
0.0
0.0
0.0
0.0
0.0
0.0
0.0
0.0
0.0
0.0
0.0
0.0
0.0
0.0
0.0
0.0
0.0
0.0
0.0
0.0
0.0
0.0
0.0
0.110337079288
0.00801564460225
0.00194888163286
0.050968274936
0.000705407618763
0.0321063445751
0.0
0.108340040792
0.0155166106406
0.00400738927043
0.0303443157763
0.025841711133
0.0219632866029
0.0728818223607
0.00858554428254
0.0147774437275
0.0820773180734
0.0005775667586
0.00406545566452
0.0104938340223
0.00301618196158
0.00582375332932
0.0499083137949
0.00082836889785
0.0235640765645
0.0774905931443
0.015484980161
0.130420718664
0.00541032085195
0.0327926047269
0.0248374339088
0.0448536715006
0.00242317400204
0.0
0.0
0.0
0.0
0.0
0.0844356603722
0.0176051559543
0.0
0.0
0.0
0.0
0.0
0.0
0.0
0.0
0.0
0.00146770687616
0.000365852263054
0.00303883014092
0.00373400316352
0.00122004477151
0.047826295328
0.0635671231241
0.00605697700412
0.0283864000411
0.00281223405059
0.00128949073055
0.0348382546861
0.0508189203564
0.00121923892952
0.00176882316609
0.00288894353094
0.036844509508
0.0624713940595
0.0330289875571
0.103463009254
0.00192408205599
0.00509936810706
0.00115718909636
0.0264036896641
0.00211896998526
0.0221209909316
0.041167213139
0.046658043728
0.0127412247266
0.011062994865
0.00349523286503
0.0023878231934
0.0261476353797
0.00902580514327
0.012802284909
0.0028661279555
0.0
0.0211624452662
0.00525676532933
0.00738422738314
0.00332464297319
0.00229959307453
0.0346331481797
0.0279799941205
0.0
0.0
0.01377185097
0.000547758701414
0.0190994640976
0.00569836402305
0.00185246714767
0.0123879717596
0.00632786814759
0.0223087765362
7.01594576429e-05
0.0199761354858
0.0
0.0
0.00179897266225
0.00801040661101
0.00661129450938
0.0127611499318
0.0113152541446
0.0437785095601
0.102132897246
0.00618385053725
0.0114892974512
0.0
0.0
0.0
0.0127306231685
0.036249655418
0.0069286609743
0.0187433721763
0.0970307096768
0.017232709136
0.0149998702062
0.078984971847
0.0232218763765
0.0
0.0220185414986
0.178122520879
0.0578559630862
0.0481254235159
0.0
0.0
0.0
0.0
0.0312342728253
0.0708065435013
0.0557386583947
0.000484683986041
0.0117173177918
0.00674106400994
0.027359092144
0.0
0.0
0.0
0.0
0.0
0.0
0.0105597372475
0.00285186897836
0.0367980593479
0.0011380697801
0.0188630661756
0.0224301926319
0.00514633040498
0.00447595866293
0.000805592163399
0.00618757836803
0.0270375591209
0.132543496946
0.0417406823259
0.000577189609766
0.00185793578528
0.0194024507283
0.0119365543558
0.00120048608185
0.00372463578157
0.00119973302219
0.0100168820209
0.0190341434578
0.00583953085084
0.0119949317831
0.00271147881731
0.00103517818746
0.011152403071
0.000285221301198
0.0238941643137
0.00243939270761
0.0133303429191
0.0105990484863
0.0132391214078
0.0472627054833
0.0453751768507
0.172750971496
0.211179704815
0.0454757011274
0.029537761016
0.140990295293
0.0120492822323
0.00710644720263
0.0483229521164
0.171943238779
0.073626536313
0.0273000559463
0.018225056874
0.000589839603096
0.00775673238666
0.00806721423694
0.0392160055213
0.00470820540694
0.0371107767605
0.0443322009981
0.00360508143514
0.00943791838542
0.000354331158688
0.243105419638
0.0268677205003
0.00124516141178
0.166475979929
0.0280992111255
0.0126527306073
0.00549172459059
0.0255956775395
0.0639301096238
0.00277679747096
0.0164073612753
0.0403909468697
0.0418072969128
0.200355782525
0.0231933606341
0.0562345556011
0.100716009123
0.0173829871577
0.0321610107889
0.141055746885
0.0356132729274
0.00370040527728
0.00680102059036
0.0341905787062
3.49816747039e-05
0.0400157537935
0.00561780250779
0.0113574853205
0.000415900834283
0.0156748124099
0.0197948693151
0.031994208288
0.0159650634453
0.0137703525416
0.0
0.0
0.0
0.151663492821
0.0093406690581
0.0393566894246
0.0432956211752
0.000443717316511
0.00524507873645
0.00250160034685
0.000300525190149
0.00242210514954
0.00308636629932
0.0180793762113
0.000964786339926
0.191988253018
0.0840157124417
0.000160053684109
0.0671144591236
0.0026772616251
0.00706727039124
0.0947559440489
0.060288232
0.0104071706219
0.0223906183223
0.000453705865314
0.0414421330848
0.0404634197802
0.107941522925
0.0283730980911
0.000544699504339
0.292152238334
0.037507139974
0.0200464600288
0.0279600315526
0.0448993207414
0.238288277811
0.0721197489167
0.00659480047452
0.0220424933383
0.0467437059226
0.0975423926933
0.0603432040779
0.0286668550502
0.0195790854775
0.0538021804498
0.000957074626661
0.0104881560357
0.001164355495
0.00114132428741
0.00224042469423
0.157739232868
0.0133529823581
0.014202578016
0.00652422930661
0.00413921980916
0.0213358548123
0.00117715061033
0.0210056338176
0.0416110187588
0.000470603216809
0.0654312768852
0.0934100846773
0.221291475846
0.0320053985314
0.00996211024155
0.041880917758
0.000845029108734
0.00043069364406
0.00347769421158
0.00884729155647
0.0646687817055
0.0255657967914
0.0315476352273
0.0209251537342
0.013087980348
0.0728661191571
0.0265440611321
0.0540388564424
0.0402684552767
0.000907180163841
0.0100836564365
0.024460809276
0.0461077464961
0.0918338047372
0.00653873921188
0.0269847637689
0.000313388278736
0.00458545596854
0.0159834479331
0.0205462184114
0.00623495913282
0.00143050452415
0.0120603612758
0.000350184706034
0.0075972571974
0.0471579270661
0.0153007062289
0.0280540338697
0.0217332480312
0.126428046989
0.0288969312656
0.0362656290832
0.0397223167041
0.0267849851759
0.000104529741716
0.00670900719653
0.00640536234113
0.00959970201127
0.00571589941546
0.0272269607
0.00580325767441
0.00955693286366
0.0184656553128
0.032205135442
0.0104347812053
0.00792456429761
0.010844833557
0.0323792711168
0.047644599049
0.356424879213
0.0262720768718
0.0
0.0113125849257
0.0907282314009
0.0
0.0704430290031
0.139121093509
0.0484588355637
0.0240283155793
0.00504084013784
0.0113775254544
0.0202355420537
0.0271325820748
0.0141468746374
0.00840427670748
0.0397743505857
0.0
0.0394967399722
0.0625440763543
0.102040816327
0.0
0.0
0.03067739798
0.0212897589193
0.0700725682565
0.00409843197198
0.0577110247624
0.0202324507629
0.0
0.0
0.0
0.0172446340335
0.0108379505412
0.00799292142441
0.0992826483276
0.00580641046952
0.00784503135817
0.0157778802315
0.0040333330197
0.00288438719579
0.0202642027093
0.0673276897319
0.0987757658793
0.00477251733734
0.018423631599
0.207338524986
0.0158702827161
0.0583347131125
0.185700043493
0.0263763102731
0.00379027299342
0.0768552334324
0.0930471740504
0.0501205718237
0.00537376683893
0.00142941067684
0.00598128558002
0.00641351641204
0.00454886934479
0.0
0.0
0.000634039871501
0.0219359380793
0.0110654517588
0.00401693306649
0.0310570564996
8.32071172126e-05
0.0194135342423
0.00418991628385
0.00102038201634
0.0144003054302
0.0634592959762
0.0418608711012
0.0317567092847
0.00398376824258
0.0859049747917
0.0123217417175
0.0820885782798
0.140232064975
0.0263162659047
0.0501413907483
0.0127201464899
0.0758002890525
0.0272543818288
0.00381930971787
0.00703882133349
0.00115230721494
0.031432219294
0.000117257392475
0.0526321567031
0.0201364483196
0.0810818135094
0.0947341422812
0.0522899206414
0.056109279204
0.0292594881955
0.056829609371
0.0169399461718
0.0108518418399
0.00305500557578
0.0192454729786
0.00531539095845
0.00900594779249
0.00468287214626
0.00546292935045
0.00368118949413
0.0
0.0
0.195433404505
0.00536212348568
0.00328610466203
0.0
0.0
0.0
0.0
0.0
0.0
0.0155429684593
0.167869705794
0.0616081533422
0.0159106376797
0.00237205273788
0.0129789859753
0.0103874220406
0.00801061283037
0.0342118783392
0.00410388430368
0.00416881015063
0.0126536432697
0.0026448364245
0.110247753063
0.00182378043618
0.000436215017921
0.00521408041173
0.00337964511246
2.54762048607e-05
5.69686563503e-05
0.00391241717504
5.23636280665e-05
0.000715190602343
0.00554140879313
3.56518318751e-06
1.55976764453e-06
0.00690783952439
0.00150599279812
0.00125375608761
0.0147374049497
0.0203742544148
0.00110958210126
0.00168691206006
0.000497191618652
0.00165563584675
0.0122992317538
0.00845114448457
0.037340570894
0.00183305322757
0.00546554610116
0.00656410918065
0.00668865751763
0.00120916523759
0.0125035068671
0.0293155309947
0.037250689924
0.0349587761974
0.0639854667028
0.0409958052038
0.0010655193279
0.000974649401603
0.00104091698977
0.00510990562829
6.72992991254e-05
0.000242134624566
0.00129678130626
0.00157010534658
0.00145550606835
0.016428409688
0.00303719832256
0.00866208644144
0.00147550538837
0.000631169016444
0.00299386646251
0.00152137684462
3.35702871817e-05
0.000573155115901
0.00188406292599
0.00316401940747
0.0163718703494
0.00169222721927
0.184438497533
0.0315454790096
0.00270982850075
0.0
0.0433744359197
0.0480513220121
0.0106150583948
0.0
0.0
0.0
0.0
0.0
0.0
0.0
0.0
0.0
0.102040816327
0.0
0.0
0.0
0.0
0.0
0.0
0.0
0.0
0.0
0.0
0.0
0.0
0.0
0.0
0.0
0.0
0.0
0.0
0.0
0.0
0.0
0.0
0.0
0.0
0.0
0.0
0.0
0.0
0.0
0.0
0.0
0.0
0.0
0.0
0.0
0.0
0.0
0.0
0.0
0.0
0.0
0.0
0.0
0.0
0.0
0.0
0.0
0.0
0.0
0.0
0.0
0.0
0.0
0.0
0.0
0.0
0.0
0.0
0.0
0.0
0.0
0.0
0.0
0.0
0.00696713389294
0.0222010038852
0.0368267097833
0.0186258731997
0.0170911443546
0.000328951210846
0.0
0.0
0.0
0.0
0.0
0.0
0.00317261654292
0.00386998665116
0.00278654864638
0.0180209466639
0.00471122644903
0.0618828693015
0.00751546772864
0.00528875608615
0.0116729568957
0.00258589350093
0.00160557517354
0.00160851108243
0.000454698889147
0.0032629874884
0.000673332354208
0.000976923682737
0.00305664814182
3.51391595124e-05
0.00198834429492
0.00534096875158
0.000785080386286
0.00081297152073
0.00434642961551
0.00559694330782
0.00638349164855
0.00259998739547
0.0153614691232
0.0334437671552
0.0195736822371
0.0132972505766
0.0170702688195
0.0746189984266
0.0788304922011
0.0398245643671
0.0143094190273
0.0145933049697
0.0183190398816
0.00555116288059
0.0885688468381
0.00698589262025
0.0108614374763
0.0
0.0
0.0
0.0
0.0
0.0
0.0
0.0
0.0
0.0
0.0
0.0
0.0
0.0
0.0
0.0
0.0
0.0
0.0
0.0
0.0
0.0
0.0
0.0
0.0
2.5327947719e-05
3.1893855185e-05
0.0010866818843
2.42309410662e-05
0.000159953249448
0.00128916027399
0.00223513492262
0.00110929958029
0.00137070981267
0.00377434818365
2.74735636723e-05
0.000505881391447
0.00035883410262
0.00146776263654
0.0777821435775
0.00145858327205
0.00562514186664
0.0140740570658
0.0168586294662
0.00456320377547
0.000157653144091
0.0099739356581
0.000797003123622
0.00457536016249
0.00980868477212
0.0186748696636
0.128306491087
0.0
0.0
0.0
0.0
0.0
0.0
0.0
0.0
0.0
0.0546685828301
0.0207363516281
0.0158210943338
0.0338310923443
0.00768511325165
0.0170530663598
0.0341811665585
0.00600704433294
0.00699961624312
0.00709850477076
0.0
0.0
0.0
0.0
0.0
0.0
0.0
0.0
0.0
0.0
0.0033856798999
0.00194730165129
0.000175612055726
0.0173614866188
0.00188502549807
0.00585044281358
0.0293377600741
0.125062500238
0.0190758238035
0.0225486472036
0.0415050158501
0.0111319117486
0.00578168431122
0.00758861272269
0.0304323077702
0.0395204764323
0.00350393726405
0.014182413206
0.0193807695877
0.0179263042193
0.00829739873445
0.0370462398946
0.00522875213997
0.000174137973784
0.116105629096
0.00499060981158
0.00492948853601
0.00621880148098
0.0119608204627
0.0047508183079
0.00228950111047
0.0676641590701
0.00892867084376
0.0241001848359
0.0171684208616
0.00171507562251
0.0321616826121
0.00792928771091
0.00224384029149
0.021323545371
0.0198437792431
0.109669267777
0.0826745395393
0.0146870915322
0.00555180264352
0.000246799016753
0.00766252185347
0.0702404297913
0.0203927173735
0.0305710674677
0.0166874408112
0.0514050574948
0.00271044926018
0.00312382928046
0.00569245525923
0.00506259136684
0.020780832735
0.0137568548603
0.0103763138115
0.000370738852367
0.0123008979271
0.00231945568417
0.00474418376471
0.00727905452955
0.0159879638812
0.00679625623557
0.00502359949001
0.00547997269481
0.00688370486295
0.01397984758
0.000852830226032
0.0274039700489
0.0371766244742
0.025604847632
0.0461452912287
0.0439595438151
0.00577661816441
0.0017798228939
0.00176160833212
0.0598123388025
0.00495166033701
0.00231561091316
0.0
0.0
0.0
0.0
0.0
0.0
0.0
0.0
0.0
0.0
0.0
0.0
0.0
0.0
0.0
0.0
0.0
0.0
0.0
0.0
0.0
0.0
0.0
0.00742170631964
0.0200656417935
0.00718683445326
0.00619596876693
0.0159957527337
0.0127393521696
0.0324355600899
0.0
0.00662425777904
0.00197998206107
0.00705368609255
0.0104943341105
0.00480117037351
0.00216238647782
0.00174035272925
0.0383156571897
0.0144113795464
0.0129242470662
0.00462520375971
0.00694281281963
0.0114557126835
0.00215952523207
0.00274751123431
0.00188126908259
0.000142346976211
0.0331662173885
0.00885496508639
0.0143327652871
0.017265849677
0.0
0.0
0.0
0.0
0.0
0.0878140041503
0.00514891742647
0.0199984977788
0.0178901190862
3.58533890979e-05
0.000756415905733
0.0147722414336
0.0056652002842
0.00372236774559
0.00337498056498
0.0032689894398
0.00361181240928
0.052824095932
0.062339567004
0.0529017542109
0.0364426379685
0.00641850620124
0.323745578365
0.105370284166
0.00626976332881
0.00546789852668
0.010892484648
4.38977081461e-05
0.000246412468393
0.0307658550799
0.0396507512086
0.00192623143345
0.0412217038575
0.126531282322
0.0281300473294
0.00122786675433
0.0166330632987
0.000758642568021
0.0302436343805
0.00613097040418
0.0292593214659
0.0110467495739
0.0420168052301
0.0289103851153
0.259662143251
0.0173012577384
0.111742348924
0.0119873314829
0.0056206498184
0.0110849739065
0.0471743507256
0.0724304901843
0.138296374009
0.0
0.00391879208385
0.00759532819095
0.00716789954229
0.303824656405
0.00524935164369
0.00417258881792
0.00256887123314
0.0539319283265
0.0113558126657
0.0156479847959
0.0209647946588
0.00355796619613
0.0123578377037
0.00534083585111
1.13063473958e-05
0.0329078307423
0.0179558930315
0.00167440339713
0.000813972189035
0.0108721973373
0.00479557926884
0.000504744222308
0.0178207850566
0.0346608789346
0.0486325383915
0.012328507497
0.00817249049219
0.00180757532924
0.0182217872059
0.00824713004797
0.000864304421345
0.00740878721125
0.0339447718921
0.00126454551759
0.0695883208937
0.00228208082808
0.10096751608
0.157969799686
0.0515920435071
0.000173523468853
0.0625590766783
0.00212399216194
0.0165331247538
0.00491768434362
0.0101389761078
0.00266972964981
0.00429913146609
0.000411192788646
0.000666172630625
0.00152307623
0.000765695395034
0.00543747032584
0.00799835482572
0.0344052354063
0.0689437383704
0.0
0.0
0.0
0.0
0.0
0.0
0.0
0.0
0.0651075171032
0.0369332992234
0.0
0.0
0.0
0.00719492919841
0.000414255015387
0.0499787669289
0.0276520225851
0.0168008425987
0.0
0.0
0.0
0.0
0.00336244936337
0.0109159672588
0.213458457939
0.0527127182057
0.030968405767
0.00262607817898
0.0101462868387
0.0234248837944
0.048180291663
0.0667637777012
0.0742899675798
0.00798522689409
0.042064806239
0.170603082553
0.0850301683987
0.232199717982
0.0176998348013
0.0239925959833
0.000304601543219
0.0555222196426
0.0404053748301
0.00616248216138
0.0172777689686
0.0298171761237
0.0857996680927
0.133910730452
0.0602274461834
0.146512210304
0.0424169686093
0.0447336846551
0.0833488602409
0.0224895516706
0.0968995735228
0.00414334022535
0.0239112456751
0.0157840266827
0.0576107672
0.0213146815954
0.0785640028233
0.00911720887944
0.0433230205346
0.0106467100338
0.0298790907527
0.0500190729385
0.00324105414035
0.00218860851544
0.0557570277471
0.0120539574035
0.0513186838238
0.0230023698156
0.0450612235277
0.00310678916717
0.00435592092008
0.0022212766096
0.0454524803263
0.013648471978
0.0233547882148
0.0146143960296
0.0267878287519
0.0208510572796
0.00714330476416
0.00208319787539
0.00799944501703
0.0105455840908
0.00177921037666
0.0163727336909
0.0335365448686
0.00205988440022
0.0
0.0273747972914
0.0261936757778
0.0665725379924
0.0689934355733
0.000257174959672
0.0146900110585
0.0
0.0
0.0
0.0
0.0
0.00436112800102
0.00167072347029
0.00380053916784
0.0376620232956
0.0146450020118
0.125248644781
0.0387156056722
0.0015803939726
0.00135978154555
0.00233404969919
0.00188922655467
5.03760660184e-05
0.00205003291319
0.00923346140104
0.000297169157916
0.00244038538534
0.00702336660321
0.000598557001164
0.00410937174991
0.00392424591124
0.00324689875756
0.00134327904117
0.0287085887594
0.0254517746147
0.00978563752348
0.050104287531
0.0598314326079
0.0595583632341
0.00681305273153
0.00236668247102
0.0
0.0
0.0
0.0665203563573
0.0355204599692
0.197902474619
0.0235269257424
0.0168665077581
0.0134491704858
0.00759507396935
0.00574357207932
4.09027444567e-05
0.0120358501242
0.0745964246965
0.0790575398941
0.00722455193146
0.0067018477657
0.0309539611846
0.0257793732019
0.00386126086206
0.00121250296785
0.0111253305611
0.0187979015422
0.00245032343559
0.0053823636259
0.0155812105423
0.04522526589
0.00627805571671
0.0642660785798
0.0432402707058
0.022388520767
0.177084085545
0.0
0.0
0.0
0.0
0.102040816327
0.00353013765356
0.00565268711135
0.00802459277556
0.00449787096045
0.000321877084154
0.00989410743169
0.00547217318742
0.0133546145324
0.00932681549317
0.0096387078188
0.313484394344
0.011826147014
0.00266282995855
0.0028780335118
0.000950412579544
0.00664786384934
0.0
0.0
0.0
0.0
0.0
0.0
0.0
0.0
0.0
0.0400454188195
0.00508379474524
0.0011745628071
0.0111117228003
2.42085464059e-05
0.00566031679483
0.00507213877845
0.0318396182007
0.00202903483395
0.00772195090675
0.00889390761197
0.00498125394813
0.014102020145
0.00921098408977
0.0338906283372
0.0133634781598
0.0204123547681
0.0298415314344
0.0215718448945
0.0212882686905
0.0195633967663
0.0019166954929
0.0267077490286
0.0108248779634
0.0430005006374
0.0132270467231
0.00395085007025
0.18086129306
0.0417040884285
0.00782333402946
0.00629700415943
0.0545307174768
0.0165591211368
0.0
0.009348921122
0.014518251221
0.0174298052589
0.0707234450104
0.00253760349088
0.00771911374037
0.0117090985276
0.011984919385
0.00953168766242
0.117892094263
0.00601029869592
5.6763880833e-05
0.00137213781032
0.00572773359369
0.000428051265009
0.000325102226589
0.00277368963161
0.000445080429259
0.00166189162021
0.00535618819187
0.00857057195286
0.0
0.0
0.00186688166383
0.00341853941361
2.36278947924e-05
0.00109355456604
0.0069410415643
0.00070577911621
0.00244618204909
0.00483232144789
0.0248962957799
0.00729851771375
0.017810151144
0.0112646683361
0.00471974147859
0.00157862134736
0.00865083576015
0.0156978418464
0.0105664072632
0.0849407864642
0.226173109174
0.00258709575085
0.00961809171035
0.0937077675118
0.0254607672984
0.0295041860304
0.0406865887997
0.0172066159993
0.205961039546
0.00724717387706
0.0779254390088
0.160412432736
0.0209516812466
0.0138096600985
0.00366003191846
0.00363015898409
0.00875701052592
0.0211471757294
0.000926527081442
0.000298554473723
0.00124586308642
0.00435342216059
0.000342175113577
0.00705851910479
0.000777969996654
0.000442790646072
0.00242938157908
0.00928831568076
0.00209502525944
0.00140018138779
9.60888623215e-05
0.000844223987377
0.00452132047249
0.00160614488069
0.00932782116591
0.000237650184114
0.0
0.0
0.110226259392
0.0101804161361
0.0228842780006
0.0591088858524
0.0255602173495
0.0244872171504
0.0116980238079
0.0116990332154
0.0157013340523
0.023302172716
0.0284329911658
0.0111870309931
0.0127501655739
0.00118249639376
3.40461686636e-05
0.0281778597863
0.00991486542463
0.0247744676158
0.0669189349126
0.00034421484296
0.00897727218431
0.0297974167425
0.00815357015315
0.0140731109935
0.00490059930662
0.00891675736193
0.00534129151997
0.000445277450253
0.00264873851701
6.92880242957e-05
0.0348722550514
0.00669546481834
0.0161318823625
0.0152530452896
0.00656554977278
0.0198851535021
0.0120535688736
0.0218951714371
0.0735613277057
0.198933937104
0.000582619851281
0.172991035664
0.0824229532563
0.000216138824227
0.0211111247229
0.0377682430023
0.0321275400688
0.121562536811
0.0105228306641
0.0213057818292
0.114864061792
0.00485310454332
0.0806066931956
0.0500965340744
0.00362228123264
0.0147357387059
0.0333584725134
0.0645902576132
0.0214201332509
0.011889917873
0.039532281805
0.028637895536
0.00191561408855
0.113731114285
0.0812296157627
0.0592165729583
0.0756166589322
0.0320806633678
0.00099274156084
0.000521678855194
0.00929748469614
0.00577763026737
0.000116380197865
0.00057414230947
0.00206122261553
0.0163741396483
0.00669056826396
0.000197292144953
0.00369497891699
0.0215761497624
0.0112024253317
0.00976743901895
0.00240112668549
0.00651692161952
0.000455914806876
0.00237674226308
0.00103559903053
0.0104224932755
0.00926164698442
0.00732086863716
0.0
0.0
0.0
0.0
0.0
0.0169429596846
0.151943840896
0.0858026475201
0.252032228837
0.00967061042869
0.00571893142202
0.000113406572108
0.0171554441878
0.00813152123579
0.00194006242999
0.00546916694773
0.00351695381359
0.0183241339519
0.00998454133151
0.0198214160266
0.000151249171238
0.103699971529
0.00386662830012
0.0
0.0
0.0
0.0
0.0
0.00453603160898
0.0010177799455
0.0253020932131
0.0253278935798
0.0333797873812
0.0895887440745
0.103982694912
0.232133658293
0.00352565566892
0.00432231699711
0.0295055725954
0.00122261577695
0.00638467899282
0.0160451709098
0.00920284158195
0.0358169940704
0.000181383651204
0.125379788159
0.217502953054
0.05855772816
0.0378172141895
0.00368866699647
0.311568514346
0.0170471315883
0.0461492900246
0.0047777039937
0.0104795196092
0.0390559765649
0.027949392545
0.0764864781366
0.0173422266602
0.010711605672
0.0144702644791
0.000632069226075
0.0239739386428
0.0103832810698
0.0291330815415
0.0149567911724
0.0771545150025
0.0456248489511
0.00570236718376
0.000151041128787
7.50547801445e-05
0.000615428025174
4.14336261616e-05
0.000126672143753
0.000292491336445
0.000672041983455
4.18782383994e-05
0.00169706373971
0.00121364320514
0.0027168345907
0.0017110941221
0.0015196807315
0.0231306468301
0.0810023493701
0.039815875621
0.0272268115866
0.0317040037952
0.000117610522906
0.00104166295715
0.000201515203784
0.00153708802214
0.000377835714093
0.000128683484829
7.26623428649e-05
0.0017230895372
0.00158113614125
0.000319959282221
0.00350459171566
0.00192763804869
0.0210648708337
0.00688359886468
0.00831410670904
0.00948216241381
0.00451855989051
0.00166564815983
0.0167811515215
0.0124408986142
0.00192151143243
0.01591281101
0.00710908492239
0.00859243956081
0.0049958572418
0.00754832895409
0.0107535057003
0.0101863300323
0.0237057684471
0.000787160096423
0.0261625632416
0.0405133244615
0.00824352617623
0.205520637489
0.00776991576303
0.00333785854969
0.00674605126509
0.0632887209415
0.0367546565204
0.0705553164522
0.0261839938785
0.00632976158591
0.0272323606412
0.0128069778451
0.0665216705009
0.0848079466029
0.0655430626124
0.0343371348261
0.00686202181122
0.00215258219525
0.0100012811455
0.0020417508654
0.0042744844376
0.0150186039427
0.00514080960757
0.00206514432949
0.0122148397472
0.00530533085499
0.00133956344343
0.0176262926891
0.000742242225925
0.00309351463314
0.00896855055699
0.0108618972519
0.017489659049
0.0108598005225
0.0277636333626
0.0086460735673
0.00450083944116
5.07704831556e-05
0.00497521094109
0.00114517292052
0.000217775308481
0.000667680549122
7.98184826925e-05
0.000210534480608
0.000728867661849
0.000134738680068
0.00138515766888
0.00286656330124
8.6318290169e-05
0.00011399010897
0.0001258252633
5.46661332393e-05
0.000353911341296
0.00110498844302
9.10396486943e-07
0.000304030082616
0.000284636520243
6.81738764641e-06
3.78555562478e-05
4.45035678036e-05
0.000572808766378
0.000138486126072
7.00793574833e-06
0.00433602791921
0.000195311804466
0.000108464214014
0.000133997659671
0.000209941664291
0.000796596926075
0.00329381448976
0.00297799159684
0.00174874461935
0.00360745666552
0.000997752205667
0.0194963352697
0.0227221264058
0.0283290911177
0.00330327011351
9.8089186063e-05
0.00110046724935
0.0249380078281
0.00714500147157
0.00121501938588
0.00285299190579
0.0445116024835
0.000642735037345
0.0769816331877
0.0163522388001
0.00458716602975
0.0508185782165
0.0467743344516
0.0601312763872
0.0921814077474
0.0951008240234
0.0310781372613
0.00461190341277
0.0434805461563
0.0449369678661
0.00877863563328
0.000416571931049
0.00206623913575
0.000489232789719
0.00919566621022
0.0147491481812
0.00734592054324
0.0612443619416
0.014045150415
0.0115654646976
0.0475311323318
0.00842213170461
0.00359478012588
0.00697445409885
0.00246250356641
0.0213204672267
0.00801868205619
0.00748110979031
0.00244344889484
0.0506373979134
0.0732658901584
0.00866797125443
0.0180697977684
0.0394644970182
0.0780339411221
0.092075865986
0.0193844075548
0.0
0.0
0.0
0.0
0.0
0.0
0.0
0.128548438837
0.23814336791
0.0301520667535
0.0962990856405
0.119101938818
0.0
0.0
0.0
0.0
0.0154316996929
0.0371011208308
0.0267571606456
0.010949316946
0.11557501127
0.062041275759
0.0920690349749
0.00913171533684
0.0841629053141
0.0317975826076
0.0441994435963
0.173232984519
0.33300049381
0.0341370572454
0.0670237087144
0.0112851213807
0.118887610137
0.0276769623318
0.00937647973729
0.009578939223
0.0315112441188
0.022041089398
0.0399574272769
0.0130072134698
0.0804127231321
0.00462224715895
0.00116378600464
0.0285029834091
0.00131492085244
0.0507937047778
0.0215894122802
0.0124753848908
0.00260050439058
0.00559232442299
0.0036524715692
0.0
0.0
0.0
0.0
0.0
0.0
0.0
0.0
0.0
0.0
0.0
0.0
0.0
0.0
0.0
0.0
0.0
0.0
0.0
0.0
0.0
0.0
0.0
0.0
0.00522979519108
0.0476997513814
0.0194789535433
0.000157898665421
0.014780272045
0.0146941455003
0.0
0.0
0.0
0.0
0.0
0.0247204049672
0.0185642742822
0.0679681338036
0.00651573675313
0.00143081015308
0.00789142679525
0.00174379987406
0.0113778701774
0.00704149781154
0.00146473022136
0.00211846244648
3.27637023199e-05
0.00126544982019
0.00864138097381
0.0192476833074
0.00835279001976
0.00831352081889
0.000825808194708
0.0140422042395
0.108358025841
0.0958734522644
0.0596597318574
0.00197987585166
0.0327742474558
0.00500149279879
0.0261048561608
0.00262535191806
0.0207462019991
0.00110602819292
0.00112206652701
0.0687448415088
0.0381765632519
0.00146442327384
0.0746756163359
0.0385346106925
0.00972607117601
0.002614248456
0.0091301301079
0.000690265224697
0.00131390967704
0.000763054587087
0.00116154550322
0.000974020366217
0.00070013496875
0.000747016253001
0.0877429081637
0.000427157054969
0.1377836713
0.0148765219417
0.0478528818339
0.0174393086854
0.0
0.0
0.0
0.0
0.000874081212826
0.00517386871805
0.0497807876349
0.011382299324
0.00630129401094
0.00438894343584
0.001133251324
0.00373307357003
0.00204034671311
0.00046555284957
0.00606807622016
0.000706185589033
0.00319125267684
0.00103261987756
0.000118286086163
0.000805404664292
0.0038314099133
0.00101408250585
0.0
0.0
0.0
0.0
0.0
0.0
0.0
0.0311124348448
0.0266036981456
0.00267506174642
0.00854279330004
0.00965485952669
0.036283389227
0.00268453370846
0.00201250424206
0.00199485916068
0.0437903702927
0.00371868937726
0.0180169413661
0.125565106191
0.0718625415715
0.0116353542305
0.000689238939551
0.00176583708096
0.137659322409
0.044877832215
0.0142267545725
0.0524860730923
0.0959531004755
0.124746132407
0.246691903356
0.112109508494
0.0891934792415
0.0514141550688
0.0422566501801
0.196892649451
0.228202932126
0.00141598783853
0.0
0.0
0.0408354206699
0.163246211983
0.0
0.0
0.0
0.0
0.00524845921632
0.122464299527
0.000760220406154
0.000503046406847
0.00309613385103
0.00270936826613
0.0410292596229
0.000828491799736
0.0803698415507
0.0368905312638
0.00315465098173
0.00229146051726
0.00256286574222
0.0198621344902
0.179895699046
0.160459744321
0.097487849996
0.0582641892695
0.0165320802483
0.00467924148107
0.043271030481
0.0350491357357
0.0150173751158
0.0154316993497
7.01640932544e-05
0.00326918412526
0.023716620071
0.00720222851746
0.0647229063742
0.0185799916175
0.00891970673421
0.00818722444199
0.00173791061753
0.00740732355928
0.00338098405407
0.0137016595514
0.00977285584614
0.00650328620389
0.00482513072072
0.00330118203592
0.000660005096986
0.00121861922405
0.0117775442248
0.00123635300586
0.0168120448437
0.0422956839679
0.0475844417738
0.178937859846
0.0397593823726
0.00150618815812
0.000803454509148
0.0283470633981
0.0359475060471
0.00648404091421
0.0039544602211
0.000716444377233
0.00715338341197
0.00830327949787
0.0153826729129
0.000851647747863
3.66136067151e-05
0.00155035740934
0.0278263411035
0.00612384105298
9.95558926992e-05
0.00181153269647
0.000296702196954
0.000687149298879
0.00053144901004
0.00162033294541
0.00873053113399
0.00605501804048
0.227337831861
0.00809032327828
0.00996012117591
0.0256035485359
0.00535401160784
0.0134111044287
0.0134194485597
0.00243398299074
0.000552798673762
0.000856942245967
0.00458009346457
0.000747216924307
0.00628438220594
0.130221866905
0.00065376265795
0.00342735177732
0.107796874688
0.0332244590058
0.0126831710084
0.0
0.0
0.0
0.0
0.0
0.00932812083188
0.0260704006439
0.00716946354303
0.000617124560515
0.000157625988695
0.0314783698591
0.030509618093
0.0169863953388
0.0122654684023
0.0519995730222
0.0169735291998
0.0577286515093
0.0463428326406
0.000619056072023
0.055880735019
0.00749239922463
0.0120151500567
0.192568827121
0.0180760667255
0.000457287819522
0.00264527805739
0.00461853563742
0.0488036691002
0.00707597212977
0.0293797673224
0.0154312745033
0.00866910035781
0.0179255141196
0.00290242259945
0.00940484576215
0.0178461890417
0.054798865201
0.00208840110906
0.0
0.0
0.0
0.0
0.0
0.0
0.0
0.0
0.0
0.0
0.0
0.0261956099074
0.088338649342
0.00614905709394
0.0162235352545
0.0171967466574
0.0305103569727
0.00403750570156
0.0297578448331
0.0434159681929
0.00096392227539
0.0339436081005
0.0338280653673
0.0496536874866
0.0196026579016
0.0625773903634
0.00132601320709
0.0434404326667
0.000313403121495
0.00125421249196
0.00147541469513
0.0
0.0
0.0
0.0
0.0
0.0
0.0540610196131
0.0542209692105
1.09171050567e-05
0.00111695631111
0.00497444715098
0.0166308449157
0.000897590731378
0.000277362700346
0.00388453584444
0.0286646324673
0.00259666075313
0.0169121794936
0.00801008734218
0.00955429826519
0.0108355415366
0.0151988351912
0.00053172754213
0.000548525035291
0.0125685794517
0.0121133094647
0.00153884808175
0.00016854957331
0.000818465300904
0.0069714769842
0.00263537256574
0.0182833435455
0.0114589903414
0.00888875213979
0.003163649378
0.00264142307317
0.0139074559788
0.00106868584887
0.00495933240297
0.019375686405
0.000393598829107
0.225942162223
0.0283503884879
0.0122387287241
0.00427288949464
0.0149467326993
0.00590307550115
0.109271315903
0.0650561959276
0.0221077218432
0.0703268982334
0.0170514164789
0.041468668592
0.000124847560685
0.00271626602279
0.00875838278942
0.00792387207694
0.010664961189
0.00464276942972
0.0114076328649
0.0145987332563
0.00109166001493
0.0104610785278
0.00153493643153
0.00130227753884
4.46949978069e-05
0.00333192024747
0.00166657238398
0.0121466309793
0.0341710533868
0.0012714364008
0.0665906242667
0.0111823311496
0.0445657395597
0.00684073591928
0.000483312863862
0.0084493955993
0.0639364256515
0.078278906429
0.014720436893
0.0772445746806
0.056567754597
0.0729389158446
0.0219183732736
0.00653725280613
0.0286355664964
0.0102000479585
0.0116342014725
0.0478420579851
0.14716049976
0.00097515647583
0.00391786835574
0.158805498487
0.00671207922501
0.0
0.0
0.0
0.0
0.0
0.0
0.0
0.0
0.0
0.0174256915573
0.0513342596785
0.0332493538944
3.15111963062e-05
0.0
0.0
0.08370107242
0.0183397439065
0.0142287716994
0.000392439228604
0.00556498366704
0.0180000964025
0.00958056515143
0.0132957107948
0.00525233498699
0.000954229825569
0.0176573227194
0.000951787257756
0.0112032443685
0.0918196610078
0.0197352924633
0.0813217360075
0.0142387149882
0.00590787948827
0.0238199516477
0.0288182761871
0.0127289376503
0.00149539047362
0.00921306191749
0.00338880835196
0.0024834058695
0.00823794328851
0.00787271986308
0.0
0.000709882079122
0.0234110386007
0.108883446323
0.0775309347913
0.00607199440163
0.000376295260772
0.001133119104
0.00130548266822
0.00617772665505
0.0586777587673
0.0981608678265
0.0423039893189
0.000144803619899
0.00052729192687
0.00379136443838
0.00331482034585
0.109595954769
0.0187289766228
0.0152164851803
0.00632110692829
0.0136160003059
0.0132653978222
0.0107746300571
0.00194251207684
0.00835007470981
0.00838873376475
0.0230877499224
0.00575921513707
0.00429523187117
0.00211130017414
0.000426444919791
0.0040308976
0.000737888559563
0.0030841139162
0.00396116211888
0.00168703826862
0.00190776351911
0.00200651394148
0.0004733918419
0.000656634271298
0.000322526600163
0.0168350826005
0.0145388606552
0.000478572676245
0.0273561890444
0.0530955553111
0.000474263535414
0.0119231586117
0.0599909527767
0.0379569863061
0.0179948061394
0.0158612486148
0.0208264424423
0.0117902552424
0.0208309157047
0.0194075487031
0.00698697694208
0.00601685272186
0.000643253578276
0.0356893718249
0.0111452075089
0.0726081806138
0.0327654655882
0.0362947453329
0.0189771107588
0.00306846539816
0.0349785955066
0.0069982758038
0.0130736011061
0.00395867925952
0.00353515666165
0.00147846130625
0.0376601515535
0.0453346013351
0.0276429443358
0.00884825882214
0.0109295291774
0.00418575565635
0.000342841010676
0.0275039483145
0.00943762480626
0.0258717487328
0.00514543962526
0.0108862529151
0.0262988442615
0.00296562896671
0.0210163469337
0.0242576523271
0.00442455981853
0.00539457868363
0.00660999015509
0.00565844995619
0.007870424466
0.000627319295904
0.00248221522225
0.0244897316546
0.0139032321986
0.00472808486925
0.0203284441571
0.020818879607
0.040720608869
0.00208922652496
0.000634171996021
0.00192183087119
0.0648545488215
0.161776632356
0.130511727475
0.0424337673745
0.0122805535526
0.00603229344755
0.00162995031113
0.0220912082954
0.00848730941965
0.0153093128512
0.0104897065871
0.00712383227082
0.0
0.0
0.0
0.0
0.0
0.0
0.000404220034924
0.00576472258885
0.0105286252838
0.00514699430989
0.0139152886025
0.0123478934465
0.0186080218828
0.0146119704509
0.0044286280305
0.00210783789876
0.00880888309945
0.00414673042705
0.00122100027055
0.0
0.0
0.0
0.0422704708419
0.00369553226696
0.040440254726
0.0223167835666
0.0417827825913
0.00530064848747
0.0566541881168
0.00670871295575
0.191028037428
0.0855967555983
0.0733167203741
0.0623909834631
0.050012612344
0.00399243729531
0.0489484752461
0.00404152006554
0.0220538657616
0.00242201719805
0.0115721277547
0.00133902988995
0.0604959914923
0.135265600261
0.107116871262
0.0295919903875
0.00723397324598
0.00686059697181
0.0
0.0
0.0
0.00525536118207
0.0364353769575
0.00237146418434
0.0156409001877
0.0240945913121
0.000688605999474
0.0618688646037
0.0156329009278
0.0028306561805
0.00704132516302
0.0186102513825
0.0408031397202
0.00368226051903
0.00606368397529
0.00100736633186
0.00153092913818
0.0771922887503
0.0419324651083
0.0192045518771
0.0384631666954
2.6159487664e-05
0.0017503603857
0.0455936617106
0.0198608643565
0.0147599867663
0.00454317904109
0.00331971968862
0.0
0.0
0.0
0.0
0.0
0.0
0.0
0.0
0.0
0.0
0.0
0.00497421952702
0.0107554301791
0.0154988082732
0.00250936720195
0.00896082826719
0.213464707376
0.085505164692
0.049433794901
0.0453505343178
0.0758943498195
0.10095362348
0.0525903310488
0.0309125081929
0.0567326740212
0.00468739885848
0.256127087185
0.0105858254224
0.00658711801266
0.196789427932
0.0387168445618
0.142849001554
0.066126810543
0.0585023823023
0.0101298564113
0.00683220630176
0.00656972903976
0.0013632993307
0.00423816496447
0.00987609399067
0.00109895543621
0.0124813290209
0.0539418730847
0.00368238696569
0.0107909291149
0.0115395534063
0.00748259363185
0.013675947798
0.00021713232409
0.005200749256
0.0067975711256
0.00506728977228
0.0174678939433
0.0023262698084
0.000320895006833
0.000836546127913
0.00423937634596
0.0192214275207
0.00989138619801
0.00487201532498
0.00401108763478
0.0549832042011
0.0323136543842
0.00250168628613
0.110110818452
0.0960577087812
0.0786212384558
0.00101500953355
0.025898711148
0.0252636784208
0.00675061749195
0.00638339270854
0.0642070675168
0.019236940283
0.0162756383047
0.0118970595042
0.0333751407785
0.00966456044467
0.0424643249864
0.00552755707547
0.00205628774773
0.118787807994
0.00471166043861
0.0140286879483
0.0238574773963
0.000876068037766
0.0142387443728
0.156812269224
0.110545048671
0.0
0.0
0.0
0.00797113020387
0.0626749286978
0.0158221297648
0.0155726276601
0.0
0.0
0.0
0.0
0.0
0.0
0.0
0.00493260400807
0.000153807937217
0.00413627581699
0.0119077112684
0.0113114987806
0.00785082019323
0.014484407679
0.000870666005734
0.000262962234952
0.0975260135927
0.0577250420364
0.00961950540942
0.0132478450851
0.0267038009849
0.0560892699737
0.00827324615811
0.0161843487145
0.0299945508954
0.00857517060372
0.0834738811617
0.00148985679482
0.00237022671903
0.0411908645483
0.118247789208
0.0227114503037
0.00513476003162
0.00409001103931
0.157768143428
0.0
0.0
0.0
0.0
0.0
0.0
0.0
0.0
0.00288983352384
0.0226946028951
0.00683439355233
0.0501200012781
0.121542801404
0.0
0.0
0.0
0.0
0.0
0.0
0.0
0.0
0.0
0.0
0.0
0.0
0.0
0.0
0.0
0.00335631031253
0.098684506014
0.0
0.0806710184849
0.00273306669062
0.0162073385371
0.00242939261389
0.0
0.0
0.0
0.0
0.0
0.0
0.0
0.0
0.0
0.0
0.0
0.0
0.0
0.0
0.0
0.0
0.0
0.0
0.0
0.0
0.0
0.0
0.0
0.0
0.0
0.0
0.116597446621
0.0431073463359
0.000184273452079
0.000840170251166
0.0116938279576
0.0316585680348
0.0202989235048
0.0212160319569
0.0263834902455
0.00734126358312
0.0165788370933
0.0102222699429
0.0
0.0
0.0
0.000845427172434
0.0157311578615
0.0075368365593
0.00145402663449
0.00471204309493
0.00182313125954
0.0120381559317
0.0422083056995
0.0390864697025
0.0340835417144
0.0294792032016
0.0367224588197
0.0796991088209
0.129329768951
0.0513925685691
0.00289172956948
0.0284111793606
0.00286270177576
0.000390035254692
0.00205020087117
0.00131725163403
0.116925255645
0.0196974287433
0.0418620475593
0.527164967833
0.0761740707305
0.101080076677
0.0237010044855
0.101786209311
0.0180089011044
0.00566249060486
0.0132126924688
0.0140250193241
0.025540379591
0.00382151654671
0.000356960732133
0.00420013075268
0.00783341215055
0.0099483400738
0.0996276707586
0.0
0.0
0.0
0.0
0.0
0.0
0.0
0.0
0.033995869987
0.0303411172497
0.00632331424998
0.00812333805046
0.00257488833408
0.0012477267393
0.00530939576453
0.00722632369194
0.00486575959056
0.0115305486884
0.0198542594513
0.0403659561398
0.00115957433959
0.00174108706643
0.0221923892581
0.00723008405188
0.0
0.0
0.0
0.00672222365023
0.0219400474967
0.00133333798759
0.208101746248
0.0167479860791
0.0274470869579
0.116101240444
0.00416172781028
0.0474907521699
0.0378016255947
0.127972686077
0.0567713873353
0.0608799946545
0.0184074730886
0.00129553129838
0.00404629877642
0.00271697100939
0.00643126918198
0.0144993477282
0.0584085032072
0.0201468691978
0.0121140204224
0.0434912296256
0.0681937478542
0.0291706162517
0.00735452047829
0.00747525132061
0.0226183484008
0.0131280418309
1.72472631893e-05
0.00108945212479
0.0176106373643
0.0446067886469
0.0439739845457
0.0658547181573
0.304816102226
0.0583213005703
0.071452268561
0.0342713687804
0.0635507915573
0.00407827856895
0.00151785555762
0.00248395292214
0.0160961966465
0.0148980390608
0.000598132380854
0.00945222385861
0.01999752903
0.0277209031308
0.0121231932741
0.000506654981811
0.0141993004321
0.0129711975483
0.0530100987686
0.00272311108646
0.00439594455992
0.0358330466045
0.0010657849457
0.0474726843837
0.00747157730564
0.0186244533925
0.0506206659736
0.00930296814467
0.0980456244304
0.0333413754438
0.101142231283
0.0404281069533
0.0568240013397
0.0723960789658
0.0601155924374
0.0413276033937
0.0570515988444
0.143991000496
0.399901918043
0.023197542291
0.0430579184531
0.0231933441405
0.00329213913207
0.150228139441
0.313008205267
0.0563471346227
0.00596335698625
0.018999773911
0.0173818798656
0.0458923234709
0.2797480384
0.135310713587
0.031871126309
0.0
0.0
0.0
0.0
0.0540506563257
0.0110150626635
0.00115839736239
0.00700593786669
0.00943281120407
0.0193779509041
0.0167089256317
0.00711434010553
0.0166742155927
0.00870795716075
0.0221803238897
0.0368028949733
0.0160046281524
0.0407073676526
0.0527536216219
0.0531723982195
0.0176001321388
0.0377591311795
0.0101255472413
0.00130701686359
0.0101800795284
0.0134455808168
0.0102961738575
0.00836622173088
0.00336209177018
0.0143176814169
0.00164668196368
0.00327664634398
0.00131976033299
0.000242404959121
0.000569326589812
0.0553472748233
0.100883120653
0.0224905359742
0.0268538802161
0.0193968212414
0.000992108167415
0.0154738599996
0.00628566433341
0.0131705039746
0.0251054453935
0.0139002364283
0.00316112278136
0.182778396813
0.0832063115643
0.0218112503417
0.0370393013877
0.0131708012661
0.00388916266759
0.00514752712441
0.0912802058169
0.00686737546472
0.0291669233086
0.00135613193118
0.000703912762332
0.000178452883888
0.0176199029696
0.0445124130241
0.100808811899
0.00416333452022
0.043107382415
0.0063236272764
0.0277384794145
0.0
0.0
0.0
0.0
0.0
0.0
0.0176330665453
8.39312739579e-05
0.00740066171301
0.00886614213562
0.000559541826386
0.00156412130128
0.0492705420495
2.2785466126e-05
0.000155748755798
0.000126617969991
0.0163576572895
0.0
0.0
0.0
0.0250474833745
0.107315856243
0.0305293918905
0.0601440190356
0.00827875496771
0.0370257221733
0.000503212960209
0.00236850611347
0.127135051797
0.00981526675168
0.00194211630807
0.00637952780025
0.000389445596239
0.00455050726008
0.00189563203059
0.0223832179171
0.007495789419
0.00170154819161
0.00484922065834
0.0287825534507
0.01906478362
0.000935276442158
0.00167119763243
0.0106083805618
0.00965194531301
0.00131148017491
0.00182919748962
0.00119855930458
0.000569579503484
0.0036980454317
0.000229460032902
0.0274085637198
0.0014278685753
0.0118882006797
0.0106893398507
0.169506642808
0.00209593773214
0.00299660987815
0.232537380913
0.00471751248862
0.0178393771747
0.0
0.0
0.0017817716247
0.00112288732598
0.00318360665295
0.000572634324236
0.00397459534296
0.0103809304727
0.00525415192638
0.033835828596
0.000502215041275
0.00061739696922
0.00157415301524
0.000424881203397
0.00041414544708
0.00305423169123
0.00278347227768
0.00138873376631
0.00881059865889
0.0018965896287
0.0117458272208
0.00872216514075
0.0
0.0
0.0
0.0
0.0
0.0104628890322
0.0268994653114
0.0486142705281
0.0349190510769
0.00129787344356
0.0141141765733
0.0090046869535
0.0300808509665
0.0114895727805
0.0712331588716
0.0233241417556
0.0428096389909
0.000884417594003
0.00127774865626
0.00465300640187
0.0217933118703
0.00566547068951
0.000510579902802
0.0225755776371
0.0254436300459
0.00110974622407
0.0
0.0
0.0
0.0
0.0
0.0
0.0
0.0
0.0
0.0
0.0
0.0473091010694
0.0593952627541
0.00543515849391
0.0347783709282
0.0571637394075
0.0
0.0
0.0641813611672
0.0378594551593
0.0
0.0
0.0
0.0
0.0
0.0
0.0
0.0
0.0
0.0
0.0
0.0
0.0
0.0
0.0
0.0
0.0
0.0
0.0
0.0
0.0
0.0
0.0
0.0
0.0
0.0
0.0487654544246
0.0449916352367
0.064551416107
0.0248496996934
0.0316918110095
0.0411148043509
0.0168003658307
7.3676081893e-05
0.0284229896652
0.0107611462746
0.0479732410222
0.00237290772135
6.21184420802e-05
8.80220839193e-06
0.000122560273038
0.00125242850834
0.00222922214817
0.00131052308372
0.00376172854449
0.00351467989562
0.00891990649272
0.00350453639833
0.000376818349731
0.000870915647465
0.0202053138559
0.0045918134858
0.046229687981
0.0218802548642
0.0917593060634
0.0208885867605
0.0140963950205
0.0784243376943
0.0104886250259
0.00131659958212
0.00118844544219
0.00198788278723
0.028570083748
0.00166218856865
0.0106493627572
0.00159512373179
0.00292157367422
0.00348369067534
0.00734799127293
0.00338880889884
0.00418318999192
0.00717000334699
0.00132604388633
0.000246882111734
0.000381015978362
4.10116665874e-05
1.71897084376e-05
0.0522227257302
0.056103839099
0.04564862476
0.011139133501
0.000627441503297
0.0568300279707
0.080476675878
0.0369663376947
0.0225819231769
0.00619186030659
0.00706540076478
0.0310052773465
0.00447182398643
0.00663944837417
0.025793370121
0.0340546892167
0.0552385314495
0.0384931406014
0.00835479478627
0.0481507740081
0.0328205738106
0.0182738026521
0.00923993224477
0.0398094196345
0.0068507862172
0.032823761921
0.0154674404709
0.0155755079159
0.0293802488136
0.0111289609776
0.0337466159567
0.00801249420321
0.0360792343187
0.00149298164485
0.00258878052433
0.00306058924407
0.0191406321793
0.00453183068321
0.000443901079782
0.00373607747975
0.00282761441546
0.00574666369622
3.83066914523e-05
4.94630623071e-05
0.000337685066977
0.000105827947262
0.00054891550668
0.000325709301653
0.00127598628015
1.24169777311e-05
0.000552161569386
0.000212128622102
0.000672045283319
0.000164367379078
0.000131575842709
8.79430872049e-05
0.000999755798387
0.00128317173934
0.000431537248915
0.000278011088973
0.000411824508887
0.00147011973909
0.000373974787428
0.000248150463591
2.28484996322e-06
0.00842503524773
0.000154725536193
0.00418508272961
0.00324842617871
0.00966103007663
0.00171311951656
0.00583440834055
0.0103913184058
0.0122536954095
0.00350157659787
0.00535524522716
0.0019093617215
0.000159991064911
0.1082818855
0.0124596585906
0.0117451668475
0.0121543168319
0.00634310734636
0.0145031279484
0.00704328560056
0.0440294908074
0.000544509507434
0.069772439615
0.0396295216235
0.00177349291493
0.00639210483928
0.000209015359871
0.0158402749057
0.0040558621135
0.000345800223743
0.206497018458
0.000371295997816
0.00200912372421
0.00023713591101
6.98061057727e-05
0.000159324951573
0.00100112670837
0.00185640120115
0.000672281647108
0.00258333015634
8.32158114189e-05
0.000296951707288
0.000393908133658
0.00175460719589
0.00101313398886
0.00105010128551
0.000477439096796
0.0303545529213
0.000720274612631
0.0338691235757
0.136745021072
0.0391487938145
0.0148125981648
0.00459868497013
0.0293066724588
0.0162099786244
0.0049653473832
0.00520792827813
0.00299634661263
0.00486926014559
0.00243273983206
0.00285930415899
0.00300233237497
0.0431023169627
0.00883271551844
0.00628232761189
0.00405104480667
0.0060800459394
0.017242902057
0.022517944245
0.00322851856642
0.0647340004521
0.00243536826333
0.0057924709757
0.00383613663487
0.0179780735368
0.0287778533785
0.00126342298118
0.00386912014325
0.00815517244713
0.00545928600433
0.0137134089766
0.015372164825
0.00410895784455
0.0211575993951
0.00353018218988
0.0026087235562
0.000473200306175
0.00164345318458
5.23309429506e-05
0.00185295028982
0.000275064420399
0.000147270398319
0.000336140823554
9.90521853019e-05
4.88800316269e-05
0.0223544001668
0.0237508017407
0.057928192678
0.00103243703165
0.00109241040379
0.00103640794331
0.000335195368397
0.00115942741685
0.00702342799225
0.00336645454445
0.00717805017171
0.00721049585803
0.00255239399117
0.00409296324573
0.0241986452109
0.00931946546939
0.0146206442727
0.00451407048681
0.00173198163687
0.0286887231321
0.030753054648
0.000316630558597
0.0526710360734
0.000111414023424
0.000489432019696
0.00665874752015
0.0113375773224
0.105072087379
0.0
0.0
0.0
0.0
0.0
0.0
0.00255701340834
0.00382821157571
0.126595063795
0.0332663857983
0.00718893632756
0.000536526284942
0.0206865705465
0.0639567894237
0.0443469970695
0.00185335738886
0.0436607392406
0.0291892886643
0.0292160632058
0.0206916830532
0.0125052793031
0.0305600307959
0.0401983012387
0.00256693452123
0.000802219211349
0.0117407168816
0.00150790790545
0.00725821924103
0.0310657602144
0.0111787797952
0.0203135066519
0.0540858366969
0.0190966498152
0.0127625159674
0.0106947413852
0.0203746888791
0.0
0.0
0.0
0.0
0.0
0.0
0.0
0.0
0.0
0.0
0.00762137571731
0.0944194406092
0.0
0.0
0.0
0.0
0.0
0.0
0.0
0.00285151160932
0.000308946264649
0.033029554377
0.00300949549465
0.0311196278449
0.00391873791331
0.0462037434601
0.120225129485
0.00493351312342
0.0004337990714
0.00237257650016
0.0230624924118
0.117325812757
0.110072609064
0.000112242893622
0.00107031616418
0.00544177600327
0.00516955023965
0.0163284767954
0.00175886303979
0.0834961234464
0.0
0.0
0.0
0.0
0.0
0.0
0.0
0.0
0.0
0.0102394898899
0.0306324943507
0.0932169179445
0.000861360052838
0.030842037261
0.025135526911
0.0126956667519
0.000458139491191
0.0
0.0
0.0
0.0
0.0307759512003
0.0163831348538
0.0483584874163
0.033931365196
0.119540865177
0.000672924273794
0.0317029297966
0.0185558186926
0.0302744251319
0.00206107576444
0.000237872735598
0.000769243831118
0.0097286289279
0.0150935740108
0.0321420959501
0.017934872348
0.0
0.0
0.0
0.0
0.0110256306056
0.0117031674206
0.0377997219679
0.139301815596
0.00189982486254
0.00148489331949
0.0701968179177
0.0374009970336
0.00187824569861
0.00103175815225
0.000524861237511
0.00547500612951
0.00026037446133
0.000230938944505
0.0330112033561
0.000144665470441
0.0363582289079
0.0343370163067
0.0322546034444
0.00648144107979
0.00375129689424
0.0224770218174
0.00245963455527
0.00159078670921
0.00589041991168
0.0158632193915
0.0227453497943
0.0577918237812
0.0402496723228
9.43303840773e-05
0.0196635973354
0.00189395810108
0.023795145651
0.024702922464
0.00851532326046
0.0
0.0
0.0
0.0137532378834
0.00230782853785
0.00808876149991
0.00491676084658
0.000288649804146
0.00350959305137
0.0110991400652
0.0174591499325
0.0383987503881
0.0274994448027
0.0848731972078
0.0860949821234
0.0144175196207
0.0689589230178
0.00173003230751
0.0482513073365
0.291849260917
0.008978156106
0.0383008421754
0.0228440360091
0.111437369348
0.0133104039579
0.0
0.0
0.0
0.0
0.0
0.0
0.0
0.0
0.0
0.0
0.0
0.0
0.0118786617287
0.00149329848028
0.00194286691536
0.001548559665
0.00821941876782
0.0224573331505
0.0690237700553
0.0583131468091
0.0725116722913
0.0192516217858
0.174032911296
0.0640889276555
0.1680127834
0.00782124973777
0.220690343443
0.17519945441
0.0147071207716
0.0755534866752
0.0240818622577
0.0226621853236
0.0438344995508
0.0941261744489
0.0208961838243
0.0520498854704
0.012755585411
0.0275835449676
0.0128046034591
0.0866940270007
0.0696463007659
0.0945388425282
0.00627355550376
0.0313750526281
0.0634245966752
0.0225237832615
0.00435033680886
0.0891666936138
0.14794293382
0.000721600270555
0.0259180963156
0.016001671979
0.215898080124
0.00146327572312
0.0118430203156
0.000740188769726
0.114743412792
0.0593055865463
0.210731400583
0.0969070373185
0.0390923545254
0.0130739944552
0.0256029838764
0.0209520628492
0.0150979774202
0.0107025932995
0.00929377962701
0.00181637697753
0.024508810448
0.013148026098
0.00177287104378
0.0148098048978
0.0112796042123
0.0748415510686
0.0213986344164
0.106241960149
0.607107473349
0.0210302136402
0.00768767663106
0.0155499529378
0.0437332070638
0.0298889280164
0.00879681737871
0.0342263768484
0.0260060950696
0.042597742906
0.072558005442
0.0449741042082
0.296507691588
0.0894145000726
0.0179470138916
0.00857842734237
0.00649068062584
0.0306903472995
0.000646244663569
0.0263830952457
0.0121170874419
0.0929236457485
0.0625871006579
0.103756951704
0.151247907403
0.195242354642
0.0248216450027
0.0358487250841
0.00154324461563
0.0359389422562
0.0205717421862
0.173187880487
0.0202590460487
0.0450940761683
0.00100449092981
0.000575105281221
0.0411343401822
0.0135821998392
0.0413774475623
0.0352202020968
0.00142942754991
0.00222748987005
0.00370275911982
0.0233125880881
0.0231771467022
0.0174281807981
0.019723189335
0.00538780207737
0.007965700862
0.0137441130053
0.010036189512
0.141464093412
0.00161026921189
0.0378109276539
0.023324584512
0.00762663104077
0.000221477156975
0.00587131600451
0.023543328159
0.0115525973447
0.00520329708834
0.00402258179623
0.0119155654245
0.000141615404657
6.41419683616e-05
0.0165453578546
0.0155744607262
0.0103124853659
0.000579848463441
0.124898830667
0.0442460647134
0.00518485972971
0.0142788848256
0.0211598641457
0.0426306547373
0.153266816348
0.0278335911903
0.000411512351542
0.00363631983595
0.000417713338897
0.00403566184817
0.0659513230407
0.0222248861374
0.003740933536
0.0451904910422
0.0928340277702
0.013986004782
0.0702698199443
0.135676090762
0.182841099494
0.00237845194582
0.00388865347258
0.000683516287342
0.00501738630978
0.00281941454057
0.0921027999821
0.00421942354614
0.0162204378245
0.0313382356923
0.00543386019499
0.00788797790708
0.00111977009494
0.00486331768311
0.00280312427355
0.00198201759084
0.00342879140944
0.00213941157254
0.00432364394782
0.00692116581812
0.00925341107686
0.00757471566269
0.00150775095721
0.0320624244199
0.0637508172766
0.0145269039253
0.00956441350263
0.0387039388062
0.024968300207
0.000414608005
0.0048287722886
0.134026921742
0.0450990399482
0.131312521719
0.0249896858419
0.0253347656862
0.0201951539576
0.0940004159563
0.0131800716687
0.00759811062124
0.168229102701
0.0178247205031
0.128662865944
0.00706615055989
0.0191265219633
0.0460620810436
0.035575170571
0.126386163546
0.0145860023245
0.0162739251306
0.0357757399298
0.0249288540944
0.011633733452
0.016595745731
0.00194966803707
0.019836265408
0.0265840450593
8.99846786341e-05
0.0165319083553
0.0303251666637
0.136383316077
0.0197490171024
0.0344360843316
0.0142982080937
0.062427711095
0.0177195129603
0.0179698414376
0.00614240576675
0.027742380018
0.0103106014906
0.0258907030794
0.129106285901
0.0608298950879
0.012571006051
0.00719660887737
0.0833574026065
1.03812116277e-05
0.00176336834626
0.176512404905
0.081610550102
0.0342105199513
0.0943093575441
0.129990102829
0.119196231434
0.0217502359261
0.017675924939
0.0365494503802
0.257294186298
0.0584307759134
0.0985018455046
0.0564914781978
0.162083814834
0.00883374037247
0.0149247929191
0.145751002213
0.019587362223
0.0806990181297
0.0303692543301
0.0466731426121
0.00579872680367
0.0225917564068
0.112183681376
3.72921098259e-06
0.0275551168717
0.0271730619282
0.0741991763829
0.0427834615246
0.00773101823319
0.00953442797936
0.0104820293987
0.00492854730373
0.0198018098941
0.00881661543338
0.00146077824587
0.000361284457528
3.72260187883e-05
0.000487528222719
0.000610136277229
0.00288952474776
0.00449810478917
0.00436579161863
0.00032689136249
0.112142234307
0.00888121733128
0.000448308955457
0.009793501953
0.00892868874
0.025324498843
0.00859629625534
0.15059957286
0.0818989940293
0.0794761014918
0.180528249964
0.0275540651788
0.00491668330315
0.00691638483116
0.0120630722251
0.00157357674137
0.000122242196832
4.89105983957e-05
0.0257910890037
0.0811033692115
0.0790298165346
0.0440481106903
0.0605113331236
0.398907014189
0.00738832489018
0.0217279682701
0.0
0.0
0.0
0.0
0.0
0.0
0.0
0.0
0.0
0.0
0.0
0.0
0.0
0.0
0.0
0.0
0.0324866339801
0.0292215277857
0.00298828280943
0.0034400431947
0.0157600935766
0.00844785512499
0.009696379855
0.0
0.0
0.0
0.0
0.0453854636437
0.0104026918389
0.0162613254668
0.00926298669814
0.138902008462
0.148927899032
0.219593280932
0.0277786383595
0.134209553523
0.0580231210103
0.00757956164657
0.00492419731491
0.0150300521665
0.0145800214343
0.00100690201679
0.0895761696566
0.0441793303221
0.0150597944878
0.00628382338225
0.0625189970741
0.066471817506
0.0522405955282
0.208148758829
0.0177713473233
0.0144530909177
0.0
0.0
0.0
0.0429306810353
0.12037741566
0.0615950956005
0.0174244141201
0.0161370491669
0.0745140919325
0.0368480831744
0.0275049631883
0.0141615999847
0.0463077957762
0.00515166613169
0.000799769147716
0.0464514567147
0.0
0.0
0.0
0.0
0.0
0.0
0.0
0.0
0.0
0.0
0.0
0.00303666240275
0.00094779705342
0.00383534621279
0.000989395168526
0.0275149210204
0.0242681242559
0.116920760726
0.0325586866041
0.01340481871
0.185275722519
0.0473526796203
0.00289294960693
0.0241360686184
0.00454831443042
0.120835588408
0.0226776564752
0.00326264376203
0.0101596248792
0.00336589198235
0.00566343659026
0.00315504824823
0.028497047179
0.0771515036199
0.0209281274671
0.000645582460668
0.00406874730049
0.0100643807438
0.00488197082782
0.00257049635561
0.046221926681
0.0665354270094
0.0
0.0
0.0
0.0
0.0
0.000871612909041
0.0019536763291
0.00187311601544
0.00449150365506
0.000882969429029
0.000273976044699
0.00123644111364
0.00669892722763
0.000441839605764
0.00170560734562
9.01423774009e-05
0.00154697095705
0.00128364164984
0.00207575891897
0.0229621726722
0.00261478134984
0.0388388692756
0.0458970227482
0.00106868422115
0.0808567066361
0.0478738367315
0.1296614732
0.00179850129077
0.174225763038
0.0993042602785
0.151376023155
0.0591361122384
0.00853163533326
0.153068800012
0.0205553503568
0.0087161836142
0.0101097663988
0.0093338263277
0.00210330486591
0.0110754642113
0.00228742623872
0.0156268318198
0.0
0.0
0.246609518925
0.0397398266819
0.0391778717322
0.262079795447
0.0606157118604
0.0182570243511
0.0542035854748
0.0194301946435
0.0421573849498
0.143376624372
0.222418185451
0.0232266646346
0.00220014535767
0.15099867496
0.0336571476185
0.000198593877926
0.00118104452402
0.000995662187976
0.000852438976014
0.00658742625077
0.000745820991551
0.00232194952272
0.000354607882026
0.00102831236791
0.00682397175537
0.00155180919612
0.109840338432
0.00760631382447
0.00274312001383
0.0622271535202
0.0247631410436
0.0766653094516
0.0185570487513
0.00132512243714
0.0187725678594
0.0470823897169
0.0317762653344
0.00132969519881
0.110870779524
0.0149964877808
0.061641203132
0.0097329111185
0.0408666540809
0.121270647645
0.0
0.0
0.0
0.0508113886172
0.00121696227146
0.0364068832723
0.0470382673722
0.137174281615
0.180531384129
0.184326342157
0.0633624076222
0.0439577701989
0.0486321530295
0.0218631880962
0.0819032584872
0.0917359227094
0.224104581533
0.0114250048074
0.00538547069274
0.00507030809914
0.000387892422885
0.0350905806596
0.000585893941831
0.0188550128859
0.00698474907784
0.0375037805949
0.0398340920342
0.00879408180731
0.000419170981904
0.00436322956911
0.00618232415083
0.00092298225823
0.0231569575889
0.0105451058877
0.0
0.0149655323186
0.0591655620212
0.00774342791698
0.0252625113291
0.000452674467063
0.00032116213634
0.000702554435086
0.000878078600009
4.99629143075e-05
0.000140275459672
0.000907114639214
0.00140765933307
0.000116863518151
0.000161202334775
0.000132231692055
0.000525395358045
0.0131464405438
0.0175881355606
0.273776057447
0.00841219968204
0.000924117725235
0.0267770944957
0.00594108918747
0.025580159935
0.00081802324265
0.00137031918992
0.00284875291668
0.00883152481715
0.000409011621325
0.0046997258909
0.0177034297625
0.00298812948828
0.00959223432942
0.000929741822918
0.000678423132233
0.0276963354317
0.0437627574663
0.00481215462446
0.0447269708979
0.00975575282676
0.208292304164
0.352930243755
0.12898197658
0.016100639199
0.121411085622
0.018947180007
0.0493510019395
0.162444602566
0.00124939382262
0.0126987568856
0.0299163254452
0.00806193270661
0.000318415483983
0.248003090049
0.131660856521
0.0257124535312
0.000698551956747
0.000848469499975
0.0195913521385
0.00961880341703
0.188122016611
0.00613665334544
0.000427521068202
0.00111142547359
0.0127489583508
0.0975066812143
0.0218426057474
0.0360985037506
0.0704048044489
0.0158703882947
0.0290165243167
0.0797428710889
0.00052205548916
0.0130782653334
0.00300828014545
0.0189687052883
0.00433649610346
0.00493389116084
0.0065587282952
0.125760207697
0.0496047220303
0.0364032966397
0.0316436702113
0.0192616676856
0.122997115486
0.0636883345905
0.0665850006771
0.0581928758467
0.0136102129781
0.0480651911258
0.0740497688737
0.140215530122
0.132484507366
0.0509642560114
0.177238761254
0.00819578973759
0.0184221502634
0.00862516153422
0.0475371010872
0.00918087772351
0.00917627116169
0.0368709208726
0.00141651776216
0.00918574500713
0.0102529282782
0.012893157352
0.00426849197033
0.0729395765325
0.000806327115527
0.00644240752843
0.00523674650633
0.0109792110098
0.00310393582286
0.0752195379117
0.0338811746683
0.0524571001015
0.0317743212484
0.168125681033
0.0631743093457
0.000182223728704
4.58354164226e-05
0.0039686763
0.0521169892937
0.0332188044781
0.0212720122515
0.0238506131892
0.0416780183318
0.0505348208003
0.0678342619849
0.474904833892
0.0182482134769
0.171843961104
0.0264495468844
0.000603640035241
0.0161054953905
0.00241772056
0.000881756910116
0.256390615608
0.182580472246
0.212564089833
0.13709536929
0.0840849978783
0.0491706098025
0.0849128901101
0.042628462835
0.042137107924
0.0309622442346
0.239830745665
0.140776732909
0.00534521038085
0.0348758014412
0.00975815590569
0.196337747367
0.0063843726097
0.0836297444783
0.0363619936061
0.0588551454716
0.00219813245739
0.322700728063
0.00961894683064
0.0388175706964
0.00927926060456
0.0123848575797
0.0416581573135
0.0042427061997
0.0203175819959
0.0284082345384
0.0278994382071
0.0300242560466
0.0186040192221
0.0234081375727
0.0
0.0
0.0
0.0
0.0
0.00525210084034
0.0967887154862
0.0
0.0
0.00291030990113
0.0033359418688
0.0171313445509
0.00788103435959
0.0312059399062
0.00010556799198
0.0313899755142
0.0142186715813
0.179619393497
0.126105421622
0.00975920808499
0.0493121328279
0.104951382419
0.0880992771404
0.0526673648809
0.015013072282
0.0109902847203
0.00852690607645
0.0154266262597
0.0344586323459
0.00775591231981
0.112134232124
0.0430272513328
0.00155224920727
0.00940876391462
0.0319160257221
0.012556066953
0.0423207155464
0.0438693277965
0.0262920401533
0.169166080017
0.0122276623527
0.000871858605175
0.0171932361883
0.00272098882342
0.0145486617479
0.00430085619317
0.0147850598369
0.00324776931032
0.0366045057272
0.00398078129859
0.000298755248049
0.000982875571759
0.0108196415539
0.0975570690483
0.00698370369392
0.0952310745598
0.0333339662303
0.0758982586448
0.0
0.0
0.0
0.0
0.00587720867642
0.0110188817888
0.0125570405755
0.176756616035
0.0156688634546
0.00487849136134
0.0709892245492
0.00254064462342
0.00715791467402
0.00731741806783
0.0731515310959
0.00109237857563
0.249853062089
0.162769727895
0.0727675728957
0.0727897209627
0.0135670755307
0.0194378002721
0.000128346475951
0.0960590367581
0.0428465146446
0.037717123085
0.00073938730711
0.052711339645
0.0197318756071
0.0128015957713
0.109787302337
0.00398044323956
0.00843268695312
0.10840279064
0.00482528258571
0.00963720920856
0.00871967975929
0.00928793817953
0.00527711732961
0.00758139892371
0.000910725468183
0.000915261455573
0.00137994816374
0.00545805282661
0.000619918276627
0.00247009713313
0.0
0.0
0.000511652153766
0.101529164173
0.0
0.0
0.0
0.0
0.0
0.0
0.0
0.0
0.0
0.0
0.0
0.0
0.0
0.0
0.0
0.0
0.0
0.0
0.0
0.0
0.0
0.0
0.0498224063367
0.0522184099898
0.0
0.0
0.0158132269454
0.000131466827939
0.0809401324793
0.034193247797
0.0982118828613
0.011173026704
0.0970022499644
0.0269316766176
0.0147122658224
0.00649594491167
0.0564222413924
0.0794354566594
0.169367470958
0.0262532696911
0.349209829436
0.162447272101
0.0204066499295
0.0312326277792
0.124551017845
0.00445199116315
0.134348527068
0.496027057861
0.0831596510997
0.0252764425157
0.0421745175768
0.0260759602464
0.146332852257
0.0315305548049
0.0624752275765
0.0348236158885
0.119621348888
2.93427957167e-05
0.0406615368682
0.0218926309297
0.176747235685
0.0826925585247
0.103488673028
0.0364055820404
0.0406386134229
0.0236570035207
0.0348666850525
0.0619291872571
0.00778130919538
0.0137365320698
0.111591344718
0.000607627666451
0.0317628589897
0.00760365684735
0.062066672823
0.0
0.0
0.0191837953771
0.0224034251939
0.00407355913946
0.0102707283724
0.0265110743419
0.143959292933
0.0015987701455
0.127240979145
0.0529216406576
0.0
0.00231739451076
0.0491813948206
0.0745549000584
0.0199351906156
0.288568286263
0.284993178933
0.0244606645361
0.208014489049
0.0291711184409
0.619265389254
0.150908837189
0.155418525771
0.0310482149498
0.203891951764
0.0261444059098
0.0621937675594
0.272942976339
0.048009722201
0.0
0.0
0.0
0.0
0.0
0.032446364726
0.204551122751
0.0604579051252
0.0529801314673
0.0123645433666
0.111132869504
0.0777848660549
0.0423900778108
0.24947494034
0.0747845257936
0.0079626562581
0.00415856779844
0.00130303979162
0.00683521502782
0.162696848713
0.0325501760446
0.0734359544757
0.00391032512528
0.0144046429037
0.030201394748
0.163503554805
0.0733820931218
0.00463403631766
0.116202771529
0.0341415145849
0.0175529044129
0.00781572762613
0.0014864593073
0.00557833817931
0.0319278076295
0.0287095356029
0.531853642144
0.0163045290457
0.155897300183
0.01186039413
0.0283215113686
0.0991161451422
0.0762500156551
0.0210003410758
0.00375152111341
0.230315495555
0.0484001786286
0.00338705283781
0.0180124024664
0.0189757475066
0.0198058349721
0.216210534993
0.307065074598
0.0340365146023
0.0253545821897
0.0599516936385
0.494441841792
0.188377858692
0.1088441805
0.100907660971
0.0406867486122
0.165237197995
0.0319707662635
0.0236041934762
0.300779027552
0.100777578755
0.1761353092
0.0889612896805
0.0213849834554
0.063984834098
0.000637737357759
0.0706670565909
0.00378435119587
0.035389994624
0.0491907792238
0.0306009518197
0.0346209184862
0.0364743167417
0.00989803482001
0.00230447752834
0.0961640242431
0.0598745729863
0.0105366584935
0.00163613910967
0.0118081801766
0.0293100774246
0.00409303075822
0.00635063739891
0.0304967207816
0.00244688925342
0.0119075222762
0.00468021834161
0.00554659777877
