# Supplementary material for: Fine-scale mapping of meiotic recombination in Asians
Source: BMC Genet. 2013 Mar 8;14:19. doi: 10.1186/1471-2156-14-19 (PMC3599818; doi:10.1186/1471-2156-14-19)
Supplement: Additional file 3 — Genetic Maps. Archive containing combined genetic maps for all chromosomes. The SNP list text files contain the rs numbers of all of the SNPs shared by the Mongolian and Korean cohorts, ordered by physical position. The map files give the genetic distance between each of these markers in order in centimorgans. All observed Asian recombination events are mixed to form this map. [file 1471-2156-14-19-S3.zip › map4.txt]

0.0
0.0
0.0
0.0
0.0
0.0
0.0
0.0
0.0
0.0
0.00134081151985
0.0147800514356
0.000265510414978
0.102177480401
0.0457952096909
0.0325306152164
0.0243153471164
7.52338187894e-05
0.0102964740417
0.0104452154478
0.00816887883983
0.0723753125026
0.162647908679
0.00231757270774
0.055542818361
0.000580432377885
0.00555729053323
0.0023406878769
0.00412602969776
0.00050900338516
0.0018768976978
0.0193186046539
0.0241586696491
0.0328417259619
0.0332995073093
0.32187025497
0.0694907494726
0.191542545247
0.0754898488702
0.0454251014666
0.00688665319919
0.00341858559722
0.0535086069119
0.258900031821
0.0229862722597
0.00354612293244
0.0313367280527
0.0390585529623
0.0293124038654
0.0891437037043
0.00438555581075
0.00107403973117
0.0123380473755
0.0372910576004
0.00548804600866
0.0115592059355
0.111803250002
0.0198067491473
0.0467822037676
0.0757833376154
0.0347767171353
0.0093767529073
0.0668743618032
0.0
0.0
0.0
0.0
0.0
0.0
0.0
0.0
0.0
0.0
0.000786518801132
0.00778710745237
0.00432585340623
0.0297820200279
0.0134298561394
0.00296277633138
0.0046586479837
0.0185446088516
0.0137098035093
0.00185298497216
0.00420063885132
0.0
0.0
0.0
0.0
0.0253858634944
0.0468906699715
0.0297642828606
0.101072748371
0.000968067955789
0.0561366491837
0.0539218202131
0.109536876606
0.0435842249379
0.211704893095
0.174239541452
0.122350116878
0.0427107065907
0.363742015742
0.987239185689
0.00854191347515
0.0910066139383
0.0168671822613
0.0339556835219
0.163437278757
0.0452920748375
0.244682066956
0.0252589361045
0.000438564352822
0.199074167146
0.00530228253593
0.0147412936971
0.134384624692
0.00398228317414
0.00766085799609
0.057520139232
0.0123641314751
0.0294649909162
0.00278879635182
0.0098500004714
0.0179595459843
0.0339943157458
0.00358033537905
0.0224641094232
0.0137862621131
0.0037824578495
0.0
0.0
0.0
0.0
0.00281842194364
0.0023975806551
0.00980859947197
0.057271688192
0.00585189844866
0.0660599873145
0.00824092987615
0.0249025387376
0.00443462103868
0.0222953669748
0.0
0.0586011632673
0.0363493011997
0.015366675179
0.000112275833822
0.0327065186008
0.00129472695267
0.00347586946114
0.000350862932903
0.00192998352131
0.00794498013423
0.285385060651
0.160358524601
0.111383442177
0.00843480369209
0.0211609987363
0.0746513974864
0.260010146739
0.153361168179
0.00256446525728
0.00127754267755
0.0207677692387
0.00457215671406
0.0033834815359
0.00208356860862
0.00418852909207
0.00606393462912
0.0235318562479
0.0247477741148
0.053009624113
0.0299044378395
0.0102144425626
0.00369628044328
0.00161054181316
0.00646688847434
0.00539105753035
0.00287773332505
0.000216057935802
0.00157158973765
0.00643574554316
0.00124536364646
0.00504135183537
0.00313426619411
0.00120436255303
0.0135061167063
0.00419138134205
0.00604498729623
0.00164218292459
0.00293104338321
0.0223199256683
0.00744544203522
0.0425327363422
0.00545433936982
0.0035846758533
0.026161439872
0.00949373585615
0.00918212527006
0.00123255558925
0.0215136975578
0.0363126646665
0.0258753673366
0.0299174856664
0.0101426459937
0.129823771815
0.188970530722
0.148330190993
0.147414973833
0.0133641981709
0.0476721798958
0.185146903664
0.102243581171
0.000485770020459
0.0100086396289
0.0904606052255
0.0620529991138
0.0348813702205
0.015383319837
0.00306428877857
0.0423170806446
0.0135136853099
0.0121875667479
0.138324990421
0.0325386887708
0.00916597629309
0.00325920909329
0.00586051898397
0.0609145171386
0.158328836159
0.00198299832151
0.0691887772284
0.0320908314635
0.0344830028455
0.0196284017164
0.0381904046977
0.0038990203749
0.01065149049
0.118376009357
0.107506034479
0.0817125910582
0.0685648325585
0.0554736096016
0.000811394543228
0.105926532391
0.0691819137332
0.0509901009845
0.137068633213
0.565987523627
0.318401638141
0.187070459731
0.0186289316423
0.0927109953511
0.012240053973
0.013351597336
0.0389028892079
0.0232100696938
0.00605568720699
0.00151949452004
0.0246054088171
0.0257533887846
0.0149181668512
0.129949920154
0.0704482856146
0.0375692284018
0.180449880386
0.49938813416
0.119294342852
0.22586958395
0.244470452205
0.217374528332
0.0811428462575
0.012321876742
0.00495919611515
0.00482807929124
0.143136233519
0.102262832607
0.306999590011
1.39352464193e-05
0.000848978089545
0.0900742170283
0.0229545666787
0.0227698341737
0.00803331517375
4.57096303794e-05
0.00269656346152
0.00267035660677
0.180222603661
0.00790285903763
0.349506894546
0.15265537992
0.0390418014857
0.0984687478362
0.120865683113
0.0218194380692
0.0326083692283
0.0197354046801
0.169922404597
0.110682445545
0.0137530695341
0.0287901296462
0.0933606530598
0.258088874613
0.0112422308295
0.327781921655
0.0240520280971
0.00493389633696
0.00718668601463
0.00547756875847
0.00181713678648
0.00156950394225
0.0709533101671
0.223189779285
0.178074872136
0.000960889860666
0.0159873420216
0.0390367175978
0.00578175888852
0.0175983866884
0.00802770381127
0.0185797441726
0.00297903071121
0.225311411637
0.0123076613725
0.0483755037474
0.0314731526719
0.00332680071617
0.00789230382665
0.0162143615452
0.0148290372348
0.0212905133978
0.0113873697735
0.0987052886742
0.102841362958
0.0353718460312
0.0496903429982
0.0175019836617
0.0707604584281
0.0201626350172
0.0114049687277
0.00442043066687
0.139172943741
0.147541413406
0.0135093365109
0.00146479074858
0.0192783948353
0.000608137050303
0.0552739565877
0.0904970235761
0.0768067250225
0.0141489306877
0.107827120382
0.0332038208904
0.0155595002364
0.00216904368189
0.0594178498562
0.000651044991039
0.000705640675686
0.00974918825272
0.0192749913682
0.00544567061144
0.000165247935796
0.0250854950846
0.0344739855325
0.0256812353974
0.0605790814078
0.0176739363264
0.0120343496835
0.0010417061792
0.000232459078996
0.0628357554047
0.0706340554024
0.00341303141021
0.0495078740606
0.243418755513
0.0656869975109
0.296114937816
0.126722246261
0.150084129885
0.479069176666
0.204265803566
0.00174037018122
0.0610208865885
0.0516389079921
0.00389566384444
0.135954450823
0.00609772516359
0.00718079909996
0.18978796969
0.13552457085
0.0106527856004
0.116086690585
0.228168065991
0.121269452272
0.00851949216569
0.0101071542818
0.412539392812
0.133878920879
0.00345236728264
0.0117770133412
0.00154059000994
0.0019148795482
1.07028504516e-05
0.00112255838723
0.00239200951906
0.000107338732066
0.0015010359974
0.00329787396308
0.00040996570643
0.00111635383624
0.000341095190481
0.000413067981924
0.00112628111782
0.00116552490281
4.34318569052e-06
0.000187532553566
0.000600135194165
1.69074014381e-05
0.00234407936268
0.00234733675195
0.000159146732803
0.000555927768387
0.000696926189554
0.00167522876634
0.00187625621831
0.00143170014013
0.000441764030236
0.000627124990957
0.00371311353785
0.0014563632303
0.0075705731622
0.000361354655377
0.000477451773523
0.000230674143093
0.00091542862676
6.24188270231e-05
0.000627750988669
0.000324254880715
0.00281678020243
0.00320644659365
0.0131751161822
0.0110721103164
0.0530871287841
0.0250284002695
0.0099612537575
0.00048747488806
0.000166450205395
6.7359129923e-05
0.000338648263202
0.000823938017288
0.00236345990845
0.00109988243599
3.72422833989e-05
0.00231695455712
0.000524479656897
0.000394844208688
0.0190872383684
0.0365784957426
0.0532597386212
0.0410933259915
0.0262878202749
0.0264908397795
0.00461987589359
0.000221553583893
0.108766896216
0.000942600292709
0.0017403167023
0.000384298562113
6.87842172979e-05
9.27731881097e-05
0.000589036114982
0.000302451043878
0.000102368776434
2.28013979993e-05
0.0019398764377
0.00105689230018
0.000250435354692
0.000279127113842
0.000209820978811
0.0032355841974
0.00358215057274
0.0238747333063
0.0036631848818
0.00204828686557
0.00850570836864
0.00120466182662
0.00938189183534
0.00361760308296
0.020146431569
0.00213438581894
0.0276066526466
0.0
0.0
0.0
0.0
0.0
0.0
0.0
0.0
0.0
0.361519494271
0.0667209144199
0.0628388385049
0.0478704351962
0.0076108855178
0.00191299248001
0.000558491093158
0.0268367740586
0.014163480056
0.0420913626529
0.224350085389
0.00470943460545
0.298056832418
0.249254365696
0.0696914621622
0.00968434134213
0.0958793254667
0.0191138681592
0.0338410135086
0.0307105923674
0.010638388745
0.0233397350033
0.0001975227973
0.0352616506504
0.031100978454
0.231326669461
0.0262454178268
0.0237371731052
0.0187351422154
0.00943892092622
0.034036692283
0.00357000545721
0.0205952665591
0.000247681308354
0.00697090870135
0.0
0.0
0.0
0.0
0.0
0.0331944556219
0.0149744200229
0.0405515327674
0.0784360319211
0.0354509505931
0.0979954587455
0.0857857837613
0.0885408821339
0.0069816218729
0.0110805939389
0.0172123502538
0.00776345284579
0.0551002654747
0.0600235315951
0.00563723019827
0.000760499882331
0.000416984269685
0.0107538889
0.00410736910245
0.00023254795597
0.00857615545295
0.00678755097458
0.162696918372
0.149927754739
0.212988550821
0.0149420585098
0.0109961989387
0.0418193548983
0.0026358087608
0.0623949306309
0.00597234267011
0.0279133687024
0.0232482299503
0.0339685100191
0.0196301559894
0.00365786399665
0.0626611951447
0.0588093044822
0.0375312365171
0.000304269440456
0.0889407973215
0.116720955694
0.0249168398839
0.071317099862
0.270880656243
0.0281597548638
0.0206766959526
0.0196904867476
0.110503077774
0.00298786319683
0.0204569489357
0.0106202756674
0.00595411562401
0.0147423723645
0.00080821855423
0.0663233106972
0.0119169343828
0.0103450559468
0.0327705216338
0.00605110322725
0.00924348353888
0.00195835094747
0.0121977766634
0.021338983312
0.0474824060304
0.010134409016
0.000424841085978
0.000896593085027
0.228527886697
0.0371149573204
0.0339848487318
0.0149420335101
0.00902171976523
0.04245743722
0.0136928992936
0.00405638729978
0.00828408235395
0.00150660661879
0.00236585024997
0.0144114902422
0.00220987003151
0.000472448754187
0.00242804463932
0.00897954051404
0.00595376582178
0.00402651282931
0.00291562518423
0.00929710337078
0.00912024442925
0.00709643470327
0.00340835565096
0.00693073558521
0.0145735164288
0.0207679473903
0.105997966049
0.162366411522
0.00288789896844
0.0284013029306
0.0520718960391
0.000646192731681
0.172721963121
0.0356267614956
0.085547843051
0.00968394240259
0.00449525220276
0.00977456899572
0.00849660545104
0.00416650071119
0.00838702162052
0.149977568443
0.0766971056087
0.000512420165258
0.0119839950998
0.00413794717788
0.0134626050948
0.07067231248
0.0494293452245
2.84393208164e-06
0.00127417044545
0.00142649855758
0.00217747437288
0.00154016696796
0.00857801014125
0.00830620448213
0.00554840526627
0.0156375194485
0.00312717987159
0.0160478073918
0.0197212439323
3.13682284421e-05
0.0419299109586
0.00197384577472
0.000100378331015
0.033309137577
0.0775818201427
0.00245822979571
0.00792184678074
0.00182214177355
8.51861810395e-05
0.00797011503609
0.0255478774694
0.0883641282339
0.0131243675427
0.0838010637607
0.0320911074664
0.0230775793636
0.000509880213487
0.0101151993868
0.129336760563
0.0449776458906
0.00843504188566
0.000787057737846
0.00575815875136
0.000125485825245
0.000184016316172
0.00384394565036
0.000912986975902
0.00810869005746
0.00315443873073
0.00945577817441
0.0110544806459
0.00774423890126
0.000735611619896
0.0318102681026
0.0866694888774
0.0144504421397
0.00289238744814
0.0024397688024
0.000219108571692
0.00260075702526
0.00274785808513
0.00136094197347
0.0094828749678
0.00424715734917
0.014160868201
0.0104781135906
0.000672925028811
0.0228638645992
0.0284234586943
0.0128492764061
0.000744080243337
0.0668804524318
0.0885009126365
0.0110746793036
0.0116998384571
0.00304425326916
0.0272412346109
0.0229086402364
0.0236542055412
0.0207547727023
0.010497639326
0.00389708714903
0.0133817773783
0.00902718685587
0.00597431688912
0.00797579190165
0.00303948927404
0.0144750682634
0.142501043088
0.0639397000132
0.0171011380928
0.00340986614684
0.0731065335454
0.0281471748718
0.00969772037872
0.0105541203995
0.0352287190275
0.283432708585
0.00939496164063
6.91703542186e-05
0.00371892375034
0.0729297171087
0.0760736613561
0.0268209270825
0.0579680329347
0.00176965877833
0.013536735757
0.0152568944756
0.0233534380019
0.00325384005405
0.0253875637433
0.0620695852791
0.126862176562
0.316623572071
0.02638067412
0.0175526980022
0.0336656443976
0.0225444076085
0.001570775849
0.00114663042524
0.0168921306691
0.00365555844035
0.0287142857431
0.0229649585795
0.0220178202816
0.0162433319488
0.0815720424349
0.517094037437
0.0461937056189
0.342573748997
0.00412539108566
0.050134422738
0.0295257480733
0.0
0.0
0.0
0.0
0.0
0.0
0.0
0.0
0.0
0.0
0.0
0.0
0.0
0.00230985285151
0.00111380436442
0.00302871700909
0.00174481046603
0.00606164446815
0.0256282646393
0.00251567082462
0.0121267115726
0.0217460433433
0.0232432274889
0.00407874678191
0.0153471193238
0.0378314349516
0.00101623301476
0.0153893607751
0.00187648173405
0.000168438131429
0.00162802770655
0.00535701754042
0.00316794452364
0.00398413779821
0.0068664224594
0.00262013141412
0.00181654764847
0.00115773972591
0.00225710209574
0.0
0.0
0.0
0.0
0.0
0.123012820347
0.0117400341097
0.000117175961596
0.100749416928
0.0851759510237
0.247132155813
0.146358160104
0.0
0.0
0.0158750420953
9.11800040106e-05
0.0170412745731
0.00585094040441
0.00123059483354
0.000622945600677
0.0448520832487
0.0169923296483
0.0783826452341
0.0011505835616
0.00196662244632
0.0147195749594
0.00530581604357
0.0
0.0
0.0
0.00724501094226
0.00925768085067
0.0119191370182
0.017811816773
0.00108338987493
0.0087768673873
0.00241746817262
0.00505466417016
0.0185980773284
0.008991512129
0.0103306735099
0.000554518170151
0.0
0.0161942158642
0.0157138171815
0.0234395230268
0.00433172474925
0.0190198373107
0.00325426667689
0.106201429583
0.00241350618143
0.00473751632025
0.00840685406738
0.145597572042
0.0107974663466
0.00108279036355
0.000667677550729
0.00010296870084
0.00507266562062
5.37509570422e-05
0.0715107719256
0.0107333059111
0.0119842042867
0.00524413236604
0.00131103309151
0.0576407525012
0.000354157105321
0.00148097738815
1.49989064334e-06
0.000112162553963
0.000269870567705
8.09940947403e-05
0.0496526056916
0.0663663480298
0.0173553915701
0.0435522372661
0.000715290545654
0.194573177364
0.0187624945737
0.0141403954305
0.0422463367603
0.00378688939212
0.0669511196404
0.000215106267874
0.0019731575769
0.00551012475399
0.00718986517769
0.00806999302063
0.0121888288177
0.0159619660579
0.00469019868965
0.00277186716795
0.0230546958505
0.00524900415603
0.0260692168132
0.000856556526154
0.000586018249162
3.19732785922e-05
0.000360485912182
0.000260505396859
0.00045293039159
0.000802112249899
0.00027107779676
0.000232739128608
0.00611628590418
0.026272229288
0.0712052001079
0.103478150555
0.000457173984629
0.000786784099178
4.15684978992e-05
0.00552241916772
0.00280437006678
0.000531015449759
7.58846195692e-05
6.29718521367e-05
9.23351315038e-05
0.000307429997229
0.01843707202
0.00499108392084
0.00782326912264
0.00910128478275
0.00577809535824
0.0247731043746
0.00318719321511
0.0717302270251
0.00858748160307
0.0482079877978
0.221125633894
0.0125822057674
0.0267543835869
0.0100531348204
0.00700180326407
1.02975665313e-05
0.00419165155541
0.00486421035771
0.0580505287336
0.00284370887187
0.0305490176541
0.0170674126667
0.0240825251483
0.00623735457703
0.0132564286263
0.00436213082004
0.00177259507092
0.0426721947523
0.0687997462115
0.00727564154895
0.0117872484207
0.0037170423804
0.0163849637787
0.0149635518555
0.0229211637121
0.00028408035703
0.0237911571586
0.00452982166078
0.00131444439392
0.0334895573818
0.0244461028181
0.00699154563106
0.0842943313314
0.00140824010254
0.00277251484658
0.00922328487002
0.02515135082
0.0351244017442
0.0529335272678
0.00598584689916
0.0229424020087
0.0434133401857
0.00633243423261
0.121397605238
0.0121484385876
0.0162186206874
0.0096768919739
0.0865300256615
0.000812748225065
0.00952079570685
0.0
0.0
0.0
0.0
0.0
0.0
0.00218561222223
0.00823132712802
0.000661021562026
0.0335870612926
0.0916919113967
0.00359957628522
0.0083034221086
0.100305282378
0.000602349657567
0.0249966671785
0.0737965083945
0.118372023512
0.0186553520914
0.0164095306708
0.022440732462
0.0119714985121
0.0271538107314
0.002058656645
0.00331929764656
0.0620748651445
0.169953512239
0.0716246535273
0.0186852296918
0.0265493201051
0.00113812435597
0.0
0.0
0.0
0.0127464461306
0.0981832939858
0.00793464908297
0.00679600645424
0.00303524226969
0.0137581716529
0.0108885190908
0.00133040802897
0.00668163005825
0.00572792438821
0.00678974704949
0.00545137250537
0.000160468376463
0.00825956909347
0.0163381844858
0.0
0.0
0.0
0.0
0.0
0.0
0.0
0.00353447975047
0.0520181884455
0.00703268524536
0.103419896134
0.0340012387085
0.00167031174765
0.0457906402793
0.0332438890707
0.018307658009
0.0384683513358
0.015388391517
0.0392675880248
0.0124436404228
0.0324908444161
0.0185337685414
0.101419889874
0.0580964484823
0.14127315593
0.00169651445969
0.0118169087999
0.00202539438775
0.0040760872315
0.000325844113343
0.00408013498447
0.00792195851337
0.00227180134924
0.00125024969576
0.234444223188
0.0356271300132
0.0476202227173
0.0372162746251
0.0283553643335
0.0443087214258
0.147994619201
0.0257797078608
0.0241474754994
0.0479580539068
0.0277088290497
0.0536616029515
0.0224818822159
0.00404667635306
0.000728845388569
0.0310660802876
0.108217200035
0.028484771229
0.0762315847711
0.00333548213147
0.00390723970461
0.112414231133
0.0461787243806
0.057035424659
0.0
0.0
0.0
0.0
0.0
0.0
0.0
0.0
0.0
0.0
0.0
0.0
0.0156944686368
0.0863463476898
0.0
0.0
0.0
0.0203796744543
0.128048818067
0.0648088254641
0.0303787089835
0.0975856149182
0.327316486788
0.0364044992566
0.109093398732
0.0382796278458
0.0107864683463
0.00227059771294
0.0290177047795
0.197300568279
0.00916858909465
0.257514742344
0.0095580362857
0.176031817808
0.0443008758603
0.0392215744204
0.0614376827495
0.0263600168992
0.043206458427
0.0113268522013
0.0244051433014
0.311986290474
0.185544604866
0.0992069634451
0.0366690740284
0.0654331445794
0.0249079787808
0.0687385290333
0.00784849817267
0.0118983743323
0.153669857391
0.00767688766689
0.0124958165317
0.0631976443258
0.00235778878416
0.0815309330642
0.202989418768
0.110183918567
0.00367771182253
0.0160678043769
0.00502210042039
0.0
0.0
0.143774860998
0.00360984113942
0.00595208296604
0.041912498848
0.090442991263
0.0338010153133
0.00482104178057
0.0721225358879
0.011961337997
0.235678398567
0.0358950968818
0.000480910494865
0.0077582749624
0.000229189977359
0.0258456372095
0.0
0.0
0.0
0.0
0.0
0.0
0.0
0.0
0.0
0.174442910881
0.0643439753889
0.0786805970976
0.0048314988366
0.00010538458127
0.00359028655456
0.024664607309
0.0124251231802
0.0855328387335
0.00416488647226
0.0411224198577
0.0271961974203
0.0013673442167
0.0868871880328
0.0354783438758
0.0280015178019
0.0265342847713
0.0329336841083
0.00144732831422
0.00329777342745
0.177451564423
0.174885489048
0.0195007940373
0.00134600526614
0.043793599384
0.163965310405
0.0383448671717
0.156595703185
0.044716077453
0.00199696459418
0.00250798724476
0.00620541529868
0.00181287862495
0.00443450827471
4.81077999581e-05
0.0814818763584
0.032754061198
0.0156760562054
0.0155478216638
0.00942429008913
0.00159260780623
0.00615594641567
0.000264242032055
0.00018673502605
0.0176612348783
0.000160351078658
0.00358130992322
0.0393205774526
0.00732557468181
0.0147696296964
0.00259370898965
0.012392675424
0.0157532919938
0.00215836265073
0.112663413375
0.0384689802788
0.0146769145192
0.00217271544242
0.0275960198977
0.178207472092
0.180805855041
0.00396990451864
0.0394408046731
0.532846721353
0.00122285329107
0.0747521493043
0.00647966234379
0.00543123763982
0.0319975151462
0.0184034037072
0.0171630324769
0.0145429099773
0.0171117781244
0.00586759827376
0.0234252892649
0.0150400771965
0.0589876092008
0.0821863330823
0.00597413786275
0.00426753147103
0.00369098001096
0.00704035893479
0.00992697226684
0.0249582472998
0.0843003413985
0.00442864273979
0.0150467956729
0.0710292816076
0.0590643270988
0.0232299844331
0.0030432336353
0.015515741032
0.038070635985
0.0400882175807
0.103764097196
0.0463157150418
0.062922528611
0.0
0.0
0.0426850333349
0.0122538958621
0.035251911726
0.00926061539088
0.00258936001266
0.0
0.0
0.0260909174777
0.0759498988488
0.00276861436474
0.00451369118221
0.00508181430999
0.0119183734531
0.000398169590224
0.000416996778515
0.0040854998593
0.00105788444482
0.000491033424365
0.00554994980265
0.0202371920419
0.000864778554102
0.00958939937707
0.00228775779891
0.00179087268088
0.00024831534828
0.0021404477716
0.00666940424161
0.0015509532409
0.0203796680614
0.0
0.0
0.017375298913
0.0337040191813
0.0122046699377
0.0619935951454
0.384926498455
0.186118066434
0.0586019950579
0.0374565660429
0.00595106025616
0.218213950433
0.00696903797521
0.0696936258737
0.000152225423149
0.0406069082854
0.211328738094
0.117624638728
0.171093139849
0.0249718626232
0.000247543054541
0.0244869844751
0.0282964679252
0.0365596098148
0.000311663989507
0.0469800819486
0.10578359177
0.287245196659
0.0148451676077
0.010211153259
0.000223792268838
0.017713242211
0.030356664076
0.0177090355894
0.137748079125
0.00787230064704
0.0234690650718
0.00112087836011
0.0607163859349
0.018688502945
0.0337475766778
4.48163620517e-05
0.00122637638439
0.00135943523897
0.091378594762
0.065416491721
0.197593878186
0.0376340531254
0.115481932516
0.155392868105
0.0342504609827
0.0705774870114
0.0254958020571
0.000947059301521
0.0377432641239
0.00548052397135
0.0165279945806
0.0142263931506
0.00153529357104
0.0129757802081
0.0293871333098
0.012612239536
0.142858261499
0.0284513611486
0.068684088396
0.0448715697167
0.00724607756973
0.000748805030584
8.21082645799e-05
0.00440111469341
0.00734550589005
0.0166322298939
0.00396866751042
0.010621531987
0.0271866101078
0.00325093153493
0.0109756249454
0.0223256233639
0.0412786871189
0.0121179086358
0.0540541492796
0.019272626204
0.0720804821749
0.142041968689
0.00225480047317
0.114432809942
0.00745988267729
0.0176692269031
0.00640617357534
0.101033039397
0.00907557835112
2.29840007018e-05
0.000973263287819
5.49561581026e-06
0.0252532627828
0.0105430356445
0.000323965388016
8.63447196204e-05
0.0187678882567
0.00297233062821
0.0287638437577
0.0147552764465
0.00486491589498
0.000236748047452
0.000683074228678
0.000209475411983
0.000236953491034
0.000340291612625
0.00224870957335
0.00117699024112
0.00487430694704
0.00808855207073
0.0775726620701
0.157528535197
0.00183640668426
5.42164683932e-05
0.000192468462796
0.000587262928096
8.15711410825e-05
0.00010966512925
0.0153702604562
0.00817432742948
0.0969768974466
0.00487972859388
0.00497214302864
0.00273053849908
0.0229719805687
0.000111482470914
0.0266633434699
0.0087043402662
0.0168289513062
0.0500555464384
4.93726472821e-05
0.000221186622919
0.00027498011322
3.17313034246e-06
0.000162142232325
2.80012992141e-06
0.000209515912562
1.18808514395e-05
2.20753206937e-05
9.39593314153e-06
3.96641292807e-07
5.20335587365e-05
4.55953613281e-05
6.23646196942e-05
0.0775489386156
0.0112478440911
0.0133690570567
6.53880245155e-05
1.37747479436e-05
0.0320765156442
0.0187037731631
0.0600423309496
0.052421740229
0.00230289175309
0.0270486604835
0.0118513475263
0.019890950449
0.0271282159752
0.0178104714755
0.0121207543483
0.0253116789972
1.07565966493e-05
3.07751615002e-05
3.01368579627e-05
5.09250645275e-05
7.90708357356e-05
0.000263925632539
0.00331009085606
0.00634777881087
0.00367687401563
7.85560233895e-05
0.00518978390494
0.00305916370221
0.0029636531414
0.00150273716685
0.0119634705124
0.0162506188797
0.0842085356902
0.0217131462051
0.0254217211538
0.00523505872046
0.0300469780674
0.0367013517161
0.0286843918147
0.030895605544
0.00258473259024
0.0087224108549
0.00327267346584
0.0269004699589
0.0680070605506
0.0155112265738
8.77620047069e-05
0.0207174951756
0.00734652910369
0.0218344931769
0.00418215728105
0.00500854847047
0.00914050441758
0.0128949917234
0.0601497453243
0.00052076775408
0.0137779200775
0.0145403838705
0.156273461874
0.00383109167627
0.0054697311857
0.00468840886888
0.000792721548188
0.00767168271201
0.00628307624261
0.0244459915014
0.0883683234879
0.00296664996404
9.64184986712e-05
0.00458629075453
0.0259589748502
0.0775773491119
7.41876823361e-05
3.86607056128e-05
4.47364096543e-05
2.05176499213e-05
2.72474180814e-05
1.59497081452e-05
0.0248514853552
0.0116577932568
0.00524276126486
0.00213197987828
0.000505311051748
0.00014764756172
0.0320726143122
0.0388979065396
0.126168864061
0.0413402186846
0.0138663871629
0.0297213680215
0.0637448231573
0.0953774660197
0.00732342365374
0.0403712508888
0.0261713346953
0.00819716735449
5.16972560428e-05
0.022138101923
0.00949463902527
0.0563513888837
0.116501094553
0.0582448166489
0.0298003523555
0.0480108003727
0.00562463099125
0.00376559410249
0.00195428762491
6.13428086816e-05
7.68275796822e-05
3.81327261436e-05
1.7861991994e-06
2.07304177671e-05
1.57474473535e-05
1.99634028168e-07
1.91491061229e-06
1.4964671822e-05
7.123520013e-05
0.000275690244208
0.136802843586
0.000316525229938
0.000236317152676
0.00271467420398
0.0188427011334
0.238454745126
0.0664013488837
0.0055094578733
0.0852525509936
0.0124087966072
0.0135071282551
0.127330548064
0.0316020894839
0.0508741554026
0.0595091290152
0.0192421970547
0.00347337100851
0.00576223344232
0.0666363193037
0.370102104089
0.0239873781802
0.0229802846672
0.0529176138046
0.00708572689234
0.00260196279575
0.0180284106542
0.00215772524525
0.0312240134222
0.0573935545415
0.00599669757516
0.000874172121478
2.47534656221e-05
0.0018782929714
0.000864267252195
0.0026342638115
0.0959108204011
0.0892935197586
0.00409246060377
0.0289410304675
0.0405303850054
0.058762735845
0.0356911358799
0.000145043587375
0.00306929659149
0.012623712943
0.00675024479418
0.0109528303086
0.00784050706138
0.00075682853825
0.0530054042698
0.12588437218
0.13162071677
0.090642510371
0.0326332382567
0.0562164705243
0.00693084112849
0.0322951562869
0.0519778712997
0.0188651110271
0.0104248106293
0.00236022930349
0.0873282852305
0.0288975059436
0.00585149598554
0.139627123248
0.227225177646
0.0986789869233
0.01119244837
0.0169534598762
0.0810609133321
0.0522028891402
0.142119295388
0.0364872232879
0.00140577083561
0.0261500671945
0.000253251056686
0.0318975013552
0.0980471850046
0.241206498914
0.082680986842
0.00346210700663
0.0123177331589
0.000534540300046
0.00345082978511
0.00407032515394
0.00040146908611
0.0314801719815
0.00840823707247
0.0146366541101
0.00763251833103
0.00357258777514
0.0229315556522
0.222743438512
0.00657297962782
0.010309755416
0.0387949667907
0.0240256890364
0.0168091066043
0.0236271213926
0.0455830862118
7.99650652756e-05
0.0280402230506
0.0160497624563
0.000890793630382
0.0178476866659
0.0130768668163
0.0667569106028
0.0263682558088
0.103072791887
0.000342890192572
0.0149455956549
0.0685352604357
0.0412416096365
0.037247629561
0.0378416947044
0.0146653341824
0.00920791812287
0.00201651287963
0.0690886485557
0.00168612668284
0.0153080106485
0.0515736857323
0.0198235289192
0.0177439656744
0.0554605098929
0.00811111630569
0.0155376075232
0.000671661584119
0.0236760708402
0.0383523776932
0.144129052392
0.0548907911022
0.0283967861028
0.00586226746943
0.0538537333238
0.0371009321154
0.136478942565
0.0457360820848
0.00197521760766
0.0837084162836
0.00615419039742
0.00121288155578
0.00381657749315
0.00282896868932
0.000128144282811
0.0108669616646
0.0510177486712
0.0205006366329
0.00143978671897
0.00145115597009
0.0970356877258
0.00275118315202
0.0174517248037
0.0218377150541
0.0229684036212
0.00145091655913
0.00685174982517
1.93271473147e-06
0.000634206534027
0.00236398621869
0.00445623051913
0.00848182245146
0.00241421264886
0.00163335063994
0.000104144229665
0.00401900052539
0.000616516262532
0.0245490360104
0.00627062513638
0.00344027499598
0.0157710396738
0.0258303974559
0.00685601615772
0.00460669371569
3.81348817524e-06
0.0129181911936
0.0122435495652
0.000399252416242
0.000488531448103
8.08255107337e-05
0.000576497311633
0.000134796729112
0.000280689730615
4.41552851084e-06
0.0004014683878
1.48716313413e-05
0.00850326954937
0.00326961345925
0.0207415802863
0.0113940491418
0.00990803630892
0.0966938823375
0.00742621189523
0.0511649039096
0.00771985998312
0.0131758175304
0.00627423801507
0.00126476490715
0.00458685603954
0.00698161750926
0.00557344262321
0.0239013410497
0.0174944030675
0.0285926567511
0.0881578250957
0.0200740754678
0.00208716028984
0.0969621988205
0.00225891893904
0.00075420534135
0.111306677366
0.0319240349677
0.0245949797814
0.0143531849327
0.0193243371432
0.00298172925473
0.000209236958839
0.000277078517706
0.00138995584848
5.74346998492e-05
0.206286573597
0.00019723788322
0.000331821222478
0.00288677076984
0.000185005613679
0.00982810811397
0.00055848458424
0.000249174625271
0.00145828184216
0.00856988045123
0.00252389781726
0.00538881060854
0.00497098911921
0.00504526518732
0.000405169253278
0.011115063795
0.00103435750956
0.000149296385392
0.000598525190093
0.0176223320704
0.00963698492469
0.00579293791297
0.0050792029499
0.0122164037307
0.0146090762181
0.00173021417748
0.000468390728836
0.000602629361407
0.000136274043483
9.94068426083e-05
5.45457295224e-05
0.0822714627652
0.0552112186004
0.0182560322534
0.0162735974733
0.00869631983324
0.0130177000395
0.00323804429355
0.00219099410244
0.00061687064461
0.00999541573056
0.00155724507745
0.00109531572089
0.00450266193671
0.00911031599387
0.00324079232217
0.011265913146
0.0615842707547
0.01393330809
0.280023368376
0.00308317282649
0.000233964240209
0.00553384910529
0.117652288861
0.0108595096918
0.0570377059162
0.0340476732487
0.0213151306423
0.0589927446191
0.00785411484412
0.0616024481204
0.0120252933346
0.0113706938377
0.00802918967758
0.000226094156788
0.0290340800155
0.033815765531
0.00609678953228
0.000167990816954
0.156927640556
0.0185870541332
0.00347672222925
0.0195421931337
0.000563329031552
0.00304733035114
0.000988607862633
0.0127138520138
0.000753711987757
0.00787006447871
0.000333546127064
0.0074483948032
0.0122975960716
0.0132642216827
0.00114486904693
0.0110037203098
0.00229576477774
0.00177244772786
0.0191110163489
0.00316842106741
0.00271547112425
0.00647453557554
0.015084789575
0.0108840873991
0.00531564179849
0.320715590328
0.00263467721325
0.0104001112363
0.0011951840278
0.00321763360097
0.112762653227
0.00292353948992
0.00158227664707
0.0011042296615
0.000897182624207
0.000300267965709
0.000100993804145
0.00025757517808
6.40588821701e-05
0.000161320055341
0.0154637565928
0.00341503110873
0.00274791847941
0.00420343694338
0.00582177510417
0.0235491056903
0.00357217452253
0.00115228545065
0.000493836621707
0.0663059059977
0.000185520007915
0.0290071469145
0.013968481906
0.0306077633146
0.0804409555752
0.0271513122909
2.82324544046e-05
5.45578784874e-06
2.94460191547e-06
1.69084768331e-05
8.30582627719e-06
4.72817435134e-06
1.76702382564e-05
5.90811652835e-05
0.00344826731713
0.00269848319856
0.00482376196099
0.0165838078701
0.00948933990845
0.000722033481115
0.0205052405926
0.000325722995603
0.0413226094908
0.00893991905514
9.11295307925e-05
0.017027085336
0.0245904115543
0.0166670373201
0.0427503143101
0.0190627537492
0.00245062368109
0.0247650311221
0.00130453458886
0.0451956976587
0.00619873992897
0.00783648161468
0.0139473291564
0.00903659444702
0.00867534877973
0.0045230683927
0.0509778980149
0.0580342385122
0.0257869774385
0.0478004279492
0.112962854505
0.0170109168413
0.0415824125744
0.00546870406789
0.00332941451344
0.000133405439323
0.0127009679372
0.0319974590226
0.0236706739795
0.00333719225956
0.018415577967
0.0297191068563
0.0560326363657
0.0173066874747
0.00516044389444
0.0167333048198
0.113380590167
0.03167106393
0.00570359200492
0.0103807768442
0.0143577305559
0.0257721596078
0.0185155410002
0.140229911005
0.202638049088
0.0195201963791
0.00903517634177
0.00771204808652
0.000326760397382
0.0134430599056
0.0354040483638
0.065638932877
0.00764938948601
0.121170003518
0.0205246591725
0.087177997759
0.128294078696
0.00566764509387
0.0187985334689
0.0695468791094
0.138290122276
0.139554141573
0.0726435101108
0.0140442942297
0.224028815964
0.0258789471612
0.0413895055213
6.67276739151e-05
6.06309557654e-05
4.04574118663e-05
9.32317179179e-05
1.58078629146e-05
0.000139436488385
8.76734862915e-05
4.91966541257e-05
0.00035142681219
0.00338969013897
0.0284121539475
0.0383202499818
0.0169624768297
0.0773883429651
0.00177602813544
0.000675461977717
0.0413196782289
0.00783894348269
0.0135876513925
0.00356773863852
0.0195889574383
0.00745360530635
0.000109216488934
0.0218140921628
0.0252028120891
0.000137427014285
0.196214357494
0.244262187644
0.053918579127
0.18546004616
0.230876374619
0.0633243529514
0.0799898986015
0.214402812839
0.118152849662
0.0297412280491
0.0771494973474
0.00100342695654
0.0817257808535
0.0259689224476
0.126120980868
0.0541066208316
0.416263344684
5.49587242998e-05
0.0529118158353
0.00160973293414
0.00225026621566
1.33103418959e-05
0.0019838009245
0.00212229499229
0.0211333624563
0.00482521615858
0.00520563114037
0.000795166707781
0.00159394780969
0.0458106383535
0.0257218357997
0.000849988182668
0.000494205671751
0.104967540824
1.76609714476e-05
0.000153348922813
1.64117807842e-05
0.000928536342741
0.000359422306728
0.000711780224877
0.000726124379736
0.000142752339945
0.000575790744731
0.000228386513695
0.00025987473352
9.98921775291e-05
0.000374154141448
5.42751805462e-06
0.00121236107657
0.000392935076939
0.00102493940152
2.27008096412e-05
0.000133060343418
0.000831142546539
5.29398388026e-05
0.000116950091415
0.000211931657371
0.000451776264737
0.000629764396496
0.000146887591796
1.99439750737e-05
0.000351324105186
0.000417229681564
7.21084541543e-05
0.00019685521833
0.000483522937803
0.00488256939661
0.000632822759845
2.02024283144e-05
0.00169459174816
0.00132259138372
0.103693194045
0.000410423746226
0.00280012548524
0.000221279049576
0.000510875905776
0.00230587673795
0.00278677206781
0.000910358464812
0.00104160963555
0.00124574462016
0.000689854774958
0.000794829866221
0.000244755218939
0.00618560782171
0.0187336836663
0.000504246151439
0.0808331679493
0.00191651693084
5.11306661177e-05
0.00413917172529
0.00195313113994
0.00254498906114
0.00164371953529
0.0046490138181
0.00727782788031
0.0045122059027
0.000583458190872
0.00390152397047
0.00347352540388
0.000899589579783
0.00235127835723
0.00366901053674
0.0125991495246
0.00264617842661
0.00429387787594
0.00449288113467
0.050306320633
0.00521665406384
0.148044531244
0.0866793385333
0.0968062509776
0.0340483995072
0.0427784184205
0.138624310237
0.00340411340262
0.0682292572214
0.0187211635571
0.0916661930291
0.0520107381063
0.0166545480153
0.109729804663
0.000936555598017
0.166100964478
0.014251530992
0.00819391840916
0.00803436062216
0.010443276372
0.0293984372974
0.0209905759674
0.00662636124307
0.000759697163529
0.0292047247593
0.119618067028
0.0179904499673
0.00785068315733
0.245830059613
0.000294698308672
0.0123389985385
0.0360097653281
0.0114817591292
0.000981569432093
0.0104661844541
0.156940951353
0.0833843538875
0.0262155957046
0.0485395256706
0.000892947880755
0.0166633290025
0.055459689996
0.00110982935001
0.0154534005129
0.00239405592947
0.00183038831898
8.03789639728e-07
2.1232129601e-05
2.40926750836e-05
2.46915771681e-07
9.61815733604e-05
9.05681796999e-05
0.00018871457218
0.0420039415958
0.0473276023008
0.0130739355035
5.50832311931e-05
5.34467575149e-05
6.25195987424e-05
0.000144453606724
8.58662729839e-05
1.44524529339e-05
0.00036295042379
0.00011161380909
5.85899605037e-05
0.0128523919005
0.0896729467195
2.87210324209e-05
2.34228503838e-05
0.000128790215803
7.64650863153e-06
0.0169548413583
0.11023887258
0.0172288111992
0.0036176491099
0.0161247486981
0.349726821849
0.109089796234
0.0823827648264
0.0626146911072
0.158775407387
0.036618042301
0.0147670748457
0.0446672603789
9.34418590001e-05
0.0728350503905
0.100717678689
0.0109791708776
0.0505504661249
0.0583081172222
0.00453348637395
0.00144276715128
0.037758771957
0.00781040389953
0.0430364042715
0.0104926950951
0.00755929268153
0.00122839127532
0.0206817676399
0.00151572424704
0.0529368627698
0.0331996698713
0.00652572489226
0.019975563951
0.0413185405747
0.0138610594074
0.0027495403049
0.0037905571221
0.0165437267166
0.0385135446148
0.0155320687756
0.00172047584522
0.00854219634634
0.00734384235377
0.00287139472927
0.010101005674
0.00322687107803
0.00972190262763
0.00820469237016
0.0226671772321
0.00220045264802
0.00221174816014
0.000178773201315
0.00268572522608
0.00280932419515
0.00420822992598
0.00752302828816
0.00414762515907
0.0109323179536
0.0375593776256
0.1631022646
0.0441987895513
0.00684400537483
0.00187209727164
0.0257374926412
0.00207897523117
0.00564489963431
0.000478237192835
0.00474896416509
0.000215024512612
0.00107492009177
0.0104845648058
0.0202164171901
0.116367412834
0.0157905275883
0.00369724693806
0.00500818141867
0.0074632847135
0.0255068086738
0.00397892457144
9.11999738051e-06
0.0273850069915
0.0147241054852
0.00502173112906
0.000147177473717
0.0320742501531
0.0629626359309
0.135133042316
0.00671243589256
0.00353151085812
0.161568513039
0.0802133905955
0.0288103903449
0.000240553750415
0.00242437735835
0.00725406153993
0.00495079631142
1.72204085918e-05
0.00304744305104
0.00394091185384
0.0196679235056
0.056148266755
0.0161554902555
0.101170635245
0.04340851908
0.00513356079181
0.0412797117861
0.0213627533867
0.0226208573737
0.124202369201
0.0518343162376
0.0015938956194
0.00761850955018
0.0149213550819
0.00751363433353
0.00312652749838
0.0094096951811
0.128813460302
0.00338877346865
0.102470242963
0.000194847891748
0.0264953636584
0.0775853520971
0.00711427822887
0.0187157968419
0.00205284204567
0.0271097086463
0.00551848795332
0.0292552518621
0.0384057492753
0.00962211390331
0.452263562528
0.000104951331448
0.00449643678785
0.00896414602147
0.00761586614301
0.0196048321077
0.0133675055336
0.00102423306676
0.0028785009337
0.00164972768083
0.0126604246655
0.00423559059546
0.0373197741813
0.000327227137393
1.17044174442e-05
0.00260980134659
9.88845934373e-05
0.00613848807874
0.00238193750078
0.00357468230171
0.118145364806
0.00102336638185
0.0360269028135
0.02234461438
0.00707105001816
0.0445833453036
0.0105033627684
0.0335023027872
0.0087932225416
0.014476342224
0.000792097816544
9.36777969631e-05
0.0157076848219
0.00526469218933
0.0145146948508
0.0276848894547
0.0107718361315
0.0244745152263
0.0165798746434
0.000426355768247
0.0674602120196
0.0182647600422
0.00106322495508
0.0170026256131
0.0170768904528
0.00531983801737
0.0161352741727
0.0215061692674
0.0177471306311
0.00171149511831
0.00728569021167
0.00536346861069
0.00134171810396
0.00632296416663
0.00687393347569
0.00379456375801
0.000166923281118
3.14686270717e-05
5.01107678336e-05
5.36752859418e-05
1.50776226537e-06
2.47336053846e-05
2.15893694409e-05
4.28297189237e-05
0.00219396205772
0.00185311381285
0.00564650188569
3.0219863054e-05
3.38780570027e-05
0.00431253350972
6.77561140053e-05
0.0260118266497
0.00110604698778
0.257770619588
0.048119012419
0.168473150972
0.00936995029705
0.00522939252072
0.0045311128306
0.0190442542246
0.00790548923659
0.00664617793337
0.00240304527842
0.0980415841387
0.0701703482527
0.0193698018511
0.0204691219293
0.0241169045233
0.00894859470204
0.110146017939
0.00446743541539
0.0321329287329
0.000169036489423
0.00539943257577
0.00765974249193
0.00383385378106
0.0351914500808
0.00894388880687
0.0721585573525
0.140618700539
0.0295836170495
0.00213319201458
0.00353717499724
8.84224669257e-06
1.32633700389e-05
0.000714840381052
9.50541519451e-05
0.00443742623862
0.126224351903
0.00953763376368
0.0122620346653
0.023376224683
0.0490735872355
0.0327713065356
0.0173525091746
0.0488911238854
0.110797778229
0.0625430503205
0.0175115463847
0.0202897284317
0.0109078357185
0.0184020261146
0.000470832123898
0.12171311605
0.0245367744554
0.0913611461362
0.0772869294287
0.0321543601122
0.00459305935509
0.00227738330574
0.0211520836186
0.000951626425644
0.00600885592962
0.0113682876264
0.00230234539306
0.000652267942276
0.000251545099169
0.00591786976384
0.00328401602425
0.00338039035394
0.00256005217465
0.00444385578124
0.033163170284
0.0387170221988
0.000571348904897
0.00318255631352
0.00604188543922
0.00569889365385
0.00331786778913
0.00482225773431
0.00315351755864
0.00228369774826
0.106807310857
0.0213637869343
0.0130862166328
0.0263530565481
0.0618372912786
0.00367532163082
0.00206472724491
0.00367968638525
0.0204276459419
0.0160863024641
0.00728814791407
0.0135025662375
0.000770775953346
0.00206036249047
0.000701138280341
0.00413441443804
0.0
0.0
0.0
0.0
0.0
0.0
0.0
0.0
0.0
0.0
0.0
0.0079594706824
0.0216920255208
0.103275086707
0.0499742265182
0.0303958959983
0.194772863649
0.0186740492321
0.0128123126917
0.00208386114618
0.00774548761894
0.0589232195673
0.000771955932807
8.95704593791e-05
0.0399767102913
0.0393893212178
0.00270531318798
0.00535661205148
0.117687731813
0.0551418983411
0.0169795523494
0.029919365636
0.0
0.0
0.0
0.0
0.0
0.0
0.0
0.0
0.0
0.0
0.000801571406019
0.000327615625511
0.0516215843759
0.0182590828793
0.0215672356156
0.0397437170631
0.0100316758506
0.0107167962049
0.0141514955713
0.0381686679822
0.00593087637818
0.010278809043
0.0175669012186
0.00488270132371
0.00018371546471
0.0177157249865
0.103136301324
0.0319302116301
0.0376250048365
0.00618739483121
0.0414589123064
0.000272462928524
0.0150356160102
0.00128995737753
0.00827149003645
0.000132936442812
0.00274377825024
0.000171844669977
0.0
0.0
0.0
0.0
0.00732246671881
0.00462504737177
0.022554507777
0.0141271196349
0.0195484159685
0.013941916158
0.0199213426975
0.0
0.0
0.0
0.0
0.0
0.0317728389912
0.0212891439678
0.0251429768067
0.0380073622772
0.0192113228732
0.00862089542664
0.00945131560672
0.145689561417
0.548816049558
0.00123827542779
0.0137377068662
0.025808066261
0.0174104787719
0.0121713526873
0.0
0.0
0.0
0.0039832150862
0.00223978608785
0.00736693686558
0.0329637233734
0.00123904966162
0.000250118720513
0.0242134161358
0.0403383776482
0.0208509129227
0.0117446786401
0.00975738701142
0.0160384064481
0.0190133748534
0.0281563489144
0.0150180989319
0.0113141120517
0.0120200502474
0.00709201269647
0.00267810826211
0.006398794877
0.0121996829266
0.018182413153
0.0644259380728
0.00594715694701
0.0132298602807
0.0155961627009
0.0732556987862
0.0136060948754
0.0712208638937
0.0214715064128
0.046402437901
0.000316663653078
0.00970289292485
0.00183867660759
0.0275319507096
0.00258296571452
0.0103991275902
0.0321979456614
0.0100560774563
0.0174879895496
0.00194563237741
0.0163478523397
0.00304856721393
0.00062111977427
7.56419877328e-05
0.00209171107744
0.000316450657013
0.0033350762508
0.00241686656638
0.000866280859511
0.00188256998636
0.000452801343234
0.000590953029162
0.0694870937124
0.0164329545061
0.00461359052438
0.00419417320399
0.0201612705326
0.0152126100226
0.0449057708132
0.0222424731456
0.0183645061881
0.0385886600844
0.0131619768007
0.0253803105908
0.00266620477316
0.000318129804202
0.0145215867007
0.0437667441669
0.110221634785
0.00473509877244
0.0662294805559
0.00739519992737
0.0200682033576
0.0925048552714
0.0815463585533
0.039242390485
0.0187154064697
0.0695807165473
0.00238011219287
0.00582649072742
0.00662783503356
0.0149949739866
0.00560031709603
0.00160162854256
0.027153597208
0.0221129388736
0.0356790275603
0.0046591906485
0.0114786684054
0.0808102588763
0.10931820238
0.0978967259044
0.0493868549666
0.0287523814438
0.0
0.0
0.0
0.0
0.0095436490866
0.0653894904536
0.0151028235899
0.0120048531964
0.0
0.0
0.0
0.0168618509933
0.0156766268654
0.0134813370761
0.0366591474021
0.0414603153469
0.00392606986657
0.0315052267435
0.00767745930279
0.00700943124554
0.00714212884777
0.0315220206545
0.0363341951583
0.0217741264993
0.0875296430494
0.0115117918416
0.0507789713607
0.253810980992
0.0585071557943
0.114669430702
0.0208077585725
0.0327219029501
0.0138005104624
0.00596646957848
0.110128378176
0.0990039732047
0.208809485955
0.0470751511308
0.0200460106116
6.66042750445e-05
0.0753444748572
0.0931700068685
0.00829508285646
0.0351501630224
0.0404667922068
0.0207623761007
0.00288041231761
0.0178104411296
0.0625264040882
0.00194541617478
0.0153838725586
0.1529798039
0.00183280250115
0.117813262977
0.0505672888851
0.0536805560122
0.0286743980904
0.0911679672081
0.0128286058187
0.0945126491925
0.0374373527959
0.019171336996
0.0241999319732
0.0159456868533
0.0249267265508
0.0113300336718
0.00538669822271
0.00555580320289
0.0308992377667
0.121327140922
0.0324749231551
0.0658117854718
0.00652020820954
0.0837867873909
0.00426202515347
5.62669378696e-05
0.00147524877727
0.013024037775
0.0109527111247
0.00889720955064
0.0143797193093
0.0305147665355
0.0318604981456
0.0252608675502
0.202231806278
0.0265424589427
0.171663324813
0.0850402879902
0.0201147612899
0.117934265577
0.0444289814584
0.0431364783796
0.0393596414937
0.0671086628889
0.156860057989
0.0126401541276
0.42382252139
0.0283222980999
0.0734819739994
0.00323053978105
0.00144619147907
0.0317044779715
0.000556805550202
0.00311202454273
0.0295850851856
0.00752217977202
0.0352330622442
0.0011515979186
0.00353900692107
0.0539810588242
0.0288301915947
6.79042197721e-05
0.0723526390674
0.0805300603209
0.0129125037492
0.0285464808682
0.000897159641464
0.00378170863522
0.00885041413706
0.0114482335384
0.072205841954
0.0449347230459
0.0707278407071
0.0185567824599
0.0216134592787
0.0787160523535
0.0336998083059
0.00273881618915
0.108417695377
0.0500489710809
0.134571122439
0.120308229658
0.00997284554831
0.00400299216329
0.026935188626
0.00613611306956
0.009462091368
0.00326700900632
0.0540928064391
0.0821233766437
0.0064554818946
0.0178991631845
0.0
0.0
0.0
0.0108171288094
0.00977517106549
0.0814485164517
0.0295772084667
0.0184247773879
0.0197334397064
0.00224894995214
0.000796537931136
0.00826959379806
0.0015998904725
0.00165312157879
0.00557345112203
0.0306223519129
0.0121558179511
0.00136237802759
0.0394391409261
0.0317265929519
0.134538166973
0.0292192288571
0.0733027333966
0.0302155488365
0.0312618974725
0.000197603951734
0.0928845006715
0.00760017301228
0.00984179260281
0.0
0.0
0.0
0.0
0.0
0.0890422017438
0.0213429513193
0.0168042563818
0.0424802506706
0.0560922949142
0.0238371158942
0.034459252691
0.141483156123
0.00754061779766
0.000117546761204
0.000453800414535
0.0235880080661
0.00574253071508
0.0089402341739
0.0404475069776
0.0102731592015
0.0158696788539
0.0355027376422
0.0233265557882
0.00010813464628
0.00160215822856
0.00419040144581
0.0284685313823
0.0201956709988
0.00173812735283
0.0101692859964
0.00562202594652
0.00593640813322
0.0539293308989
0.0307161925961
0.00332207205428
0.0107521716296
0.0441795140762
0.00756548842532
0.0579157265058
0.034612250492
0.0
0.0
0.012922179828
0.0059485308312
0.00365530630067
0.121548762602
0.00187164562092
0.0169930745742
0.0119741888874
0.00342317581757
0.0130936568623
0.00324982676327
0.0973555713801
0.0127322622154
0.00135426729625
0.0
0.0
0.0
0.0
0.0
0.0744210102868
0.00576634308686
0.0218534629529
0.0
0.0
0.0
0.0
0.0
0.0
0.00336140896188
0.0186530918801
0.00389190715551
0.00317265922753
0.0026907840851
0.00136048995824
0.00178826423611
0.015053041329
0.00598967866326
0.00199586057684
0.00902663456724
0.0111210568701
0.000139989884488
0.0230929049761
0.00641218618038
0.00425514333668
0.0243444447036
0.036994224145
0.0783233506395
0.0683973414877
0.00624911865845
0.0190619573311
2.51631928158e-05
0.0010312715189
0.194779533709
0.104383167999
0.00138899859256
0.15388554715
0.000125319018632
0.00134737404505
0.00916359648044
0.0281055243517
0.047617956728
0.00501170375583
0.172400979682
0.0269972674973
0.00236772411846
0.00782922160108
0.00359119915291
0.000930904917512
0.000146002108643
0.00451022017785
0.00514968677772
0.0156024191372
0.00979798646918
0.00334503280694
0.0156878699837
0.0112025493903
0.0337530839957
0.0322957880591
0.0706742358703
0.0123319106839
0.00020664045689
0.000281916623329
0.000136530301874
0.010312072521
0.00255830034515
0.128614623614
0.0224259710223
0.00937706885646
0.00134362639125
0.167865767805
0.0245421352914
0.0112885949538
0.0191391508791
0.102079266879
0.0003648780879
0.0202979343681
0.0340924691868
0.0887225059489
0.0106113715213
0.000450091234563
0.000293514205627
0.00261467384653
0.000984430662897
0.00789675330558
0.0265516717673
0.0402221119945
0.0147060555262
0.0149132624812
0.0467582932918
0.0375072780117
0.0133342557325
0.00788471389025
0.04616426747
0.00470333832811
0.00479764455563
0.0
0.0
0.0
0.0
0.0
0.0
0.0
0.0
0.0
0.0
0.0
0.0
0.0
0.0
0.0
0.0
0.0
0.0
0.0
0.0
0.0
0.0
0.0
0.0
0.0
0.0744673776165
0.0275734387101
0.0
0.0
0.0
0.0
0.0
0.0
0.0
0.0
0.0
0.0
0.0
0.0
0.0
0.00343846428948
0.0017133338113
0.00287152000088
0.0130274817969
0.000801645138513
0.0645283294113
0.0123336102076
0.0136161912989
0.0391646756328
0.026766732138
0.0638070589446
0.0181649717519
0.0280443908914
0.0317388615478
0.00640573284512
0.0107134845666
0.00942000471571
0.00824521615849
0.00755660268855
0.0154431425867
0.000769861426053
0.0125532258743
0.0500659278975
0.00269239601076
0.00565251733912
0.0073969613361
0.000107625755217
0.000701178572911
0.00444982014684
0.00881628940939
0.0321564704045
0.00704035703738
0.0
0.0
0.0093048404628
0.125166499583
0.0285458249345
0.00099837705795
0.00106755299642
0.11664909327
0.0508922068789
0.0151317096679
0.0137275315626
0.0248366488536
0.0114740842632
0.0228387778808
0.0336256899975
0.0169532135421
0.0050392936827
0.00643079551693
0.120645062096
0.00184764877292
0.00707004693961
0.0972951258318
0.0252104216911
0.0011790088732
0.00568836856939
0.00178506651019
0.00671964252129
0.0564996506505
0.104105431783
0.00763973254927
0.0
0.0
0.0
0.0
0.0
0.0406894609973
0.11570056508
0.23897717908
0.0381449768343
0.0595883317169
0.0244522341752
0.00438473927822
0.00273376176011
0.00083640738806
0.0341121613157
0.000225421991172
0.017538034915
0.000283562504732
0.00129133140644
0.0957717824991
0.000479558268303
0.0109831641326
0.00541542578213
0.0291286064706
0.0145202980987
0.0256361353097
0.00622288511454
0.00491600240612
0.00234515686276
0.00376578771068
0.000963176464525
0.000648892056734
0.0646043713508
0.0525431456209
0.000977148692816
0.00221813660557
0.00515430057928
0.000993479868741
0.00607937096665
0.000101979120773
0.000107785761102
0.000213756947101
0.107659648132
0.0
0.0
0.0
0.0
0.00118647918613
0.00443216692933
0.00130368457685
0.00284177993516
0.00838829965632
0.0028147325373
0.154781438994
0.0150996606453
0.0128276792251
0.0004057109679
0.0
0.0
0.0373470701867
0.131443598808
0.0352909636583
0.0
0.0
0.0
0.00209636675886
0.00109459740361
0.048595483318
0.0230058846526
0.0349884385621
0.0188131511349
0.17752852715
0.0
0.00485630996242
0.000172118120349
0.00383425350185
0.00240741110351
0.0183639382151
0.0169673706653
0.00980736898784
0.00648442403895
0.0128085035098
0.00247300660866
0.0084909737221
0.0125517279426
0.000585874383598
0.00223753556454
0.0
0.0
0.0
0.0
0.0
0.0969702312551
0.00465994872641
0.0754950285365
0.0363114036921
0.00412682734666
0.0640404198405
0.0321772227972
0.0255944292539
0.0416795002776
0.0062832343212
0.00136959983962
0.0272393341594
0.00652119731254
0.0290424489537
0.187286631968
0.000359427964171
0.0205859136325
0.00441092111912
0.00114009728014
0.00978736441651
0.00409201689601
0.0744092801427
0.0403367957153
0.0497150751513
0.0261458262166
0.0203018454262
0.0206833076515
0.0184960205848
0.0412196022773
0.00288595393388
0.000155139857166
0.0730029990378
0.0182174134252
0.021920075136
0.0451377493931
0.0641045892709
0.0487835638929
0.00424976808722
0.00667293541915
0.0376810400345
0.0299299257438
0.190569935611
0.151807704761
0.0157120442705
0.00104801105453
0.00438692442004
0.00700952837647
0.0154776696834
0.0103966143511
0.00199072311373
0.000579437290975
0.0143515708046
0.0193906343578
8.20871829557e-06
0.016727401307
0.00353842621307
0.0163659374633
0.0282251086091
6.35489471507e-05
0.00855514678691
0.0638661709935
0.01430215936
0.00767587938699
0.0344768665083
0.037831938382
0.017007677651
0.000249507751518
0.0052959192269
0.00251070430546
0.00366604500038
0.0279068429803
0.00932398486883
0.00447882873901
0.000648430796529
1.37379406044e-05
0.00270912188719
0.00060904870013
0.0373687664857
0.0290999938427
0.0137684001726
0.0484528143885
0.00822789909852
0.0611406418323
0.0176611374585
0.0276419324375
0.101952291084
0.020035706021
0.153841513574
0.0240253476515
0.133400924122
0.0744160184528
0.0150838399513
0.0263921338362
0.00281017117787
0.198019753485
0.0120738338821
0.0601775938626
0.017451787202
0.0184903248788
0.0244031041533
0.042072893828
0.00268452993941
0.0670854248716
0.0356756576608
0.00835555718797
0.0010707474549
0.00925159965567
0.00955537533846
0.000591708230229
0.000511975967281
9.1626025929e-05
0.000206391769379
0.000679291931485
0.0208929197791
0.0023565330369
0.0184288591131
0.00298450499087
0.0153709944543
0.0146558245084
0.0255167239206
0.00994332287783
0.0316008278448
0.0291399472835
0.0232890174561
0.0098393946094
0.00700610897875
0.0189417167577
0.0240763935302
0.0210849771056
0.00872725158741
0.00433356787419
0.0195122465297
0.0
0.0
0.0
0.0
0.0
0.0
0.038509443693
0.0172286406559
0.0114058292754
0.10853194821
0.0284057708192
0.060922063438
0.049269080836
0.071628110202
0.000365678708957
0.0396979290678
0.0221150357044
0.0228925478278
1.92408488178e-05
0.0551418676057
3.60765915334e-05
0.0056816967765
0.0122109115143
0.0630122757458
0.0130627076684
0.0656487643502
0.0516356826176
0.00020898693756
0.043087466047
0.0722659674755
0.0077556591788
0.0231699758341
0.0139105415481
0.0147751003097
0.0141391748937
0.118033879815
0.0053441631812
0.0231369101476
0.00649293021248
0.00541992305271
0.00481859686418
0.0275403074938
0.0174672598723
0.019926775388
0.0733076115826
0.0245628703079
0.0979079991633
0.033346457122
0.0201685191535
0.00155225825106
0.090480349458
0.0227052458729
0.00753321303974
0.00669858820247
0.0074954727227
0.0136163088843
0.0904821032725
0.019259317415
0.0876232188521
0.0329599469056
0.0559721525889
0.0224647812591
0.00783885975427
0.0116361599
0.00743894760526
0.0688064583546
0.00622677587602
0.0153026238296
0.00641117032172
0.00327620868682
0.0101226590475
4.75457596068e-05
0.00832273229421
0.0103292467632
0.000159737069556
0.00477334402368
0.0222555033439
0.00252695250324
0.0022372278362
0.123709441609
0.0212456696641
0.0666944296104
0.00683903643933
0.00206431005559
0.000161168593145
0.0020695708407
0.00275859204056
0.0021695470803
0.00406290588115
2.8989975432e-05
0.000471204627697
0.00167938144164
0.0838973652502
0.0319643043366
0.0046087792834
4.77942838202e-06
0.00199498041743
0.00104387416941
0.00404974286527
0.00140468183661
0.000348506515463
0.000357281859378
0.0043932348985
0.00582667165668
0.00362374692899
0.00508037566752
0.00423089103608
0.00279604395477
0.000462194229927
0.00110506652295
0.00984306059914
0.00197165042448
0.00578068954859
0.00337742589016
0.180735203065
0.0279773185965
0.149279193481
0.03469673147
0.00386322827339
0.0333296408189
0.00185101126925
0.000149335137637
0.0205632587614
0.00223346760736
0.0803937777842
0.00357787854483
0.0504385057526
0.0226717529969
0.0004790931603
0.109189602425
0.0575074217298
0.0809881722232
0.0571415671769
0.0300658595583
0.00128436025743
0.000121251131207
0.000389235974168
4.61990450595e-05
0.000847789504436
7.98182021815e-05
0.0300759352772
0.0282576731292
0.0423247496079
0.0484815267456
0.115989992207
0.00988325445467
0.101490180925
0.0525309530315
0.0852094518285
0.0153703806587
0.0472789063716
0.00131353296618
0.0517555683839
0.00665206704754
0.0857864701684
0.0394772769033
0.0483807790456
0.0253747135813
0.00138301506306
0.0551253831642
0.00774792673273
0.0313918738062
0.0230273868517
0.122250155115
0.000344614608713
0.465018584969
0.0384054930893
0.0175686028407
0.00398277173403
0.0144822992336
0.0735309849163
0.00789086297481
0.129424072373
0.0379966067477
0.0154226542118
0.0115469767148
0.0671936767717
5.84597849066e-05
0.093630487112
5.61490243489e-05
0.000692786296536
2.13620738561e-05
4.38729525729e-05
0.000170716200003
0.000339732928352
5.56743115965e-05
0.0631894936837
0.00705003585423
0.0123176920779
0.0277404230981
0.0326622699931
0.0862033095142
0.00193189586578
0.218557770974
0.0231135203557
0.0205928455682
0.00599336019673
0.00624238622077
0.0115643133473
0.0218413228123
0.00111793940897
0.134781821146
0.017202490434
0.080343481237
0.109346150225
0.00546867049735
0.00772776127967
0.0286059679545
0.000490587146797
0.00335747538519
4.45592170066e-05
0.00371054747162
0.0660831223518
0.0419794713335
0.0397945371099
0.121940372305
0.115167847979
0.00478349812271
0.00775903910391
0.0379376133941
0.0257638585432
0.138442540624
0.114315396211
3.00113402041e-05
1.1269680741e-05
7.09885449876e-05
8.50020654372e-05
2.61851554201e-05
0.0664417576214
0.0363798377575
5.6775645182e-06
0.000177371672791
0.000104123495102
0.000337568238202
8.26000189103e-06
8.39861801472e-05
3.20810878043e-05
0.0137998703481
0.224465778152
0.0175758915273
0.124188870063
0.195537238378
0.00513667703282
0.010996337043
0.0146776529078
0.0236896501751
0.0109113182008
0.00449689003097
0.00485993241958
0.0577712182677
0.0533798377444
0.0174863957319
0.0461466569876
0.00385588850782
0.0876127750384
0.000629100098068
0.00390335871287
0.00908220059161
0.055865471346
0.141235731076
0.000156246955311
0.000146353941552
9.24360671391e-05
0.103006230157
0.0142475089949
0.00855376862633
0.00929333681904
0.0459458114632
0.00571021764402
0.048838471568
0.0587559782225
0.0153643307442
0.000167507141797
0.000186115881689
0.000262345255463
0.000244847343411
8.3549444415e-07
0.000407844714061
0.00788137899237
0.0123199006502
0.0180118621612
0.00487481031095
0.00969869500987
0.00651145411852
0.011430751171
0.000159215706602
0.00803688107221
0.010681500787
0.0321750565489
0.281225998547
0.00557448885917
0.00352354241153
0.00054352711294
6.0003691898e-06
3.62110887499e-05
0.000127479362518
0.00250101464154
0.000263740910955
2.14285336414e-05
0.00108900054816
0.000758382104657
0.000489087054499
0.00041884855566
0.000248056401617
0.139946905427
0.0252758908417
0.00964755852749
0.0357818998649
0.019399825228
0.0582125395393
0.00101255407743
0.000629844273106
0.000158816821632
0.0173965955592
0.000105813472501
2.56914541576e-05
0.000376095925183
0.00472596273146
0.0555034447528
0.0110559440806
0.00864435180709
0.00448927177073
0.00858688645042
0.012896230284
8.34260190994e-05
0.000433289317587
0.0908752729511
0.0115648242714
1.19627613594e-06
2.42103503703e-05
3.4226789445e-05
2.38020974032e-05
6.08676691073e-05
0.0536828636286
0.0533260126592
0.122645038279
0.000861826074352
0.0015515164481
0.000328779188151
0.00386042997885
0.00469120321723
0.0112208050181
0.0220423679102
0.0161630022846
0.00674929320567
0.00138263852096
0.061182235898
0.00181488407002
0.00321492110159
0.0009708453514
0.0133610971997
0.030254010443
0.00422781070922
0.00582055521784
0.00376566470962
0.00350060401194
0.00341606719016
0.00233000047116
0.00190853447209
0.0103891151877
0.0300957513004
0.0419662434908
0.0605572322714
0.0182406933249
0.291804845319
0.00212599363667
0.00300075957094
0.00692939586501
0.00201039956679
0.0177593105476
0.0241572870389
0.000910344064989
0.000217230737449
0.0074005725809
0.0146603133702
0.0332547122143
0.0063168739248
0.00422050691786
0.00393693095086
0.0075710397995
0.0
0.0
0.0
0.0
0.0
0.028911082992
0.0030091241342
0.00887169590619
0.0282771906713
0.0329717226229
0.0
0.0
0.0
0.0
0.0358594295526
0.268719827062
0.112574395516
0.0295921438903
0.00269061440838
0.000403054079791
0.00270371680854
0.00525472368622
0.0806433606976
0.0454875318622
0.0196394984842
0.00924270597881
0.234278734643
0.014033711084
0.0418265006136
0.0159573645279
0.00945091892446
0.133957942075
0.00301552746752
0.0376185038836
0.0145299341789
3.73503395239e-06
0.130351750533
0.0475887584267
0.0311062288277
0.0
0.102040816327
0.0
0.0
0.0
0.0
0.0
0.0723807180937
0.128139617696
0.00356129686292
0.0
0.0
0.0
0.0
0.0
0.0
0.0
0.0
0.0
0.0183704323146
0.00305940829744
0.0140516743911
0.0185409884499
0.110604731823
0.000201286970501
0.00070573363016
6.4534753901e-06
0.00518536747595
0.00498869013072
3.44185354139e-05
0.0016857399644
0.00479370298144
0.00754780043125
0.00489880243779
0.0094064013436
0.0
0.0
0.00888227329806
0.033312778442
0.00165119702467
0.00887781717263
0.0022580402884
0.00169818889289
0.0039533934651
0.0414071277428
0.0
0.0
0.0
0.0
0.0
0.0
0.0
0.0
0.0190604241095
0.000173899223463
0.00823812266791
0.00199197323953
0.00229538905402
0.00488390522137
0.0116316792659
0.00201537499118
0.00325657565517
0.00797061643785
0.0158184745492
0.00894562217682
0.000328431480044
0.00169017133895
0.00420969268679
0.00193286364269
0.109141734908
0.000496682004834
0.0
0.0
0.0
0.0
0.0
0.0
0.0
0.0101439445697
0.00153628496784
0.0201924138025
0.608459927071
0.112208070254
0.0799112226595
0.00252581171254
0.000216191203509
0.010103717372
0.000601326526317
0.0166846635106
0.0147095922176
0.00234016239825
0.026939428379
0.0117945902948
0.0
0.0
0.0
0.0
0.0
0.0
0.0
0.0
0.0
0.0
0.0
0.0
0.0
0.102040816327
0.0649885742435
0.015857913982
0.00631865596636
0.0148756721347
0.0
0.0
0.101934271085
0.000106545241035
0.0
0.0
0.0
0.0
0.0401005582792
0.0265096316723
0.00536840185461
0.0299336562092
0.00768522798582
0.0217393393935
0.00575358862736
0.0219029074103
0.0104056491789
0.000591939908125
0.0649361053785
8.32880272738e-06
0.0682748476859
0.0107863858278
0.00185145812242
0.000925729061208
0.0167674306016
0.0183261165369
0.0290780862094
0.0541438896119
0.111017479763
0.0273962163107
0.00102877270622
0.00419415727843
0.0205781805537
0.00448637482378
0.0155593259824
0.0157984045585
0.0670842184711
0.0120248176129
2.84878669546e-05
0.0
0.0
0.0
0.0
0.00539959165597
0.000880350278815
3.29599742068e-05
0.0168739119564
0.0745097261669
0.149245405653
0.00707460118294
0.0848458189367
0.0354447785499
0.00976200010258
0.0334064225203
0.0985613324361
3.03068842087e-05
0.019896469483
0.000723324303114
0.00765147803322
0.0185609461189
0.00424296378922
0.0245455455206
0.0123560587086
0.00820090570433
0.0
0.0
0.0
0.0
0.0
0.0
0.0
0.0
0.00299311169709
0.0134312278843
0.0103893251238
0.0169543887623
0.00171991770496
0.00730845030349
0.0490018153492
0.0199993630656
0.0296520350647
0.0121476690004
0.0964078283332
0.0973144367477
0.153631200387
0.201408071704
0.014574385585
0.0211472506585
0.0604648869151
0.000894830169903
0.0306334535008
0.0219932042014
0.00055861333355
0.0103115102765
0.0152906465722
0.00447435716501
0.00376260306486
0.00062676853595
0.0129788891322
0.00344191534996
0.00104439291001
0.00660895551573
0.013567812534
0.015014389751
0.00682701534839
0.00713014642982
0.00461618297561
0.00420799563491
0.00534692586235
0.0185492693611
0.0011411188995
5.85469778214e-05
0.00929829969727
0.00470126760226
0.00878368817726
0.0
0.0
0.0189407396357
0.0430575109804
0.0223670475822
0.0599672207824
0.00589136888074
0.000964734185312
0.00290488043752
0.00283808159689
0.000334490848807
0.0264090934012
0.10228306802
0.119052614153
0.105193231128
0.0
0.0
0.0
0.0
0.00280483794532
0.00513968995052
0.00513943221214
0.000773086277692
0.000350137592347
0.00541983207119
0.000449667782708
4.04195759738e-05
0.00418775678214
0.00266985734869
0.00283442276516
0.0115636076192
0.00976565826652
0.0643494085065
0.0118487099854
0.0142448389571
0.00665997871308
0.0158839343895
0.0227983782216
0.0216060080546
0.0993649664043
0.000286987630769
0.043504131298
0.0216776805783
1.85571635252e-05
0.00236732704137
0.00409507628708
0.00729541378003
0.00157349282391
0.00271076343578
0.00600994044808
0.30083909745
0.0668480349029
0.0433928948096
0.0825894547619
0.0189533164949
0.00183222883626
0.00261998761655
0.00385833215834
0.0
0.0
0.0
0.0
0.0
0.0
0.0
0.0
0.0
0.0
0.0
0.0
0.0300985613267
0.00667624626258
0.0587880546833
0.0340295993916
0.0073615367294
0.0315597119362
0.0121135754397
0.0425967463423
0.00460811119249
0.0240046643325
0.0284933618416
0.00498395004861
0.00915463006407
0.0151341131363
0.0103487668979
0.145276472604
0.00952474530699
0.0302980465887
0.0526182835798
0.0125241297776
0.0758310605019
0.0173898192001
0.0357555701729
0.00394473349603
0.0111712234329
0.022693843774
0.0260682578961
0.0362849214655
0.0329448790006
0.0466884686825
0.00411385337879
0.00692783312268
0.00306419030515
0.0084426242696
0.0117810428812
0.0138927800427
0.00342634759925
0.0167062302134
0.0889176497682
0.0499118779392
0.0267826024237
0.0425823829191
0.203486728543
0.0766811134352
0.041305856105
0.0530162861315
0.0492525243259
0.209187205353
0.01482606787
0.00071070743828
0.0342482807433
0.00653353348011
0.0317596170721
0.0944029912805
0.0707011992023
0.000660510360823
0.0239365503482
0.00293452358861
0.0097580415507
0.022996582942
0.0288843460526
0.00930687320786
0.0027521038592
0.0325608137635
0.0066472435154
0.0431844484361
0.0229496643839
0.115815560456
0.00201266834559
0.052261319433
0.00995741213801
0.00896793109699
0.00303478226745
0.00873060514381
0.0
0.0
0.0
0.0
0.0
0.00490787150705
0.0075196163062
0.0101187282315
0.000209868711432
0.00892492164867
0.00183156295831
0.0100861272666
0.003999527123
0.0139222420531
0.0229299387552
0.0128099297083
0.0460020710471
0.133388152359
0.196471785392
0.462618578844
0.0736961540709
0.0109710872836
0.0
0.0
0.0
0.0
0.0
0.0564664584346
0.0297657352609
0.015808622631
0.0
0.0
0.000467725945769
0.00907585532637
0.0256023969922
0.0776272006553
0.00784872976516
0.00161453483511
0.00439316633512
0.0136317179437
0.0128828060806
0.0511552129401
0.022182147982
0.00671924769248
0.0219374273832
0.00241957157196
0.00197208108696
0.00046517659638
0.115062733673
0.000449960167212
0.00320604585856
0.0196995397357
0.0097499867394
0.0
0.00120797124766
0.000851793794255
0.0485217789117
0.0213728717125
0.137257296149
0.0538433990751
0.00785649226711
0.00888702987009
0.126580750351
0.00013681855935
0.00369696614337
0.0999909135515
0.0
0.0
0.0
0.0
0.0
0.111728474939
0.121055753141
0.0456142382458
0.000341907799445
0.0687287313317
0.133251731406
0.1274818222
0.094306427856
0.0180861482947
0.0589520277572
0.0735166468191
0.00120685564825
0.122807144833
0.147744339754
0.000907956036249
0.0272983052193
0.0300848619358
0.00644286019907
0.0326122270416
0.0232151305411
0.0127101954275
0.0546997049574
0.00496857555433
0.00179635687693
0.00282240306864
0.0225005277272
2.81660877583e-05
0.00396286158777
0.0170508892121
0.0502682446334
0.0781962965664
0.0312909674252
0.104117767718
0.017605492924
0.202083468863
0.00333748835582
0.0719114389093
0.00177512330787
0.00739054569414
0.0311903231002
0.00467964571432
0.0515951389799
0.0155796918759
0.0570982066774
0.0148602937075
0.0106760576839
0.00061532833509
0.0852607382428
0.000497594032708
0.0300123563302
0.0569245008291
0.0101171149354
0.00727215912421
0.00438801301001
0.00216018250908
0.00302594671251
0.000989677111582
0.0008254355929
0.00322563838076
8.7974912482e-05
0.00530565151488
0.00235792279296
0.00103228233722
0.00341915066515
0.00984164450707
0.0180437148689
0.0839971014576
0.0
0.14155884806
0.0159408261719
0.00162782165578
0.00652310969056
0.00674538909677
0.00697141478511
0.0771860150204
0.0367430198168
0.0877046742183
0.123385110784
0.000732129390639
0.0650959045248
0.0216314702044
0.00926963498326
0.00568482672716
0.00544470282892
0.0
0.0
0.0
0.0
0.0
0.0
0.0
0.0
0.0
0.0
0.0
0.263076513674
0.0430459353058
0.0
0.0
0.102040816327
0.0
0.0
0.0960691614333
0.00597165489323
0.0
0.0
0.00137763437247
0.190907907606
0.0112369215105
0.415504821236
0.0549074921175
0.18220819136
0.0138322076027
0.00709249216648
0.0215731369971
0.0408377860296
0.0167315517675
0.00426286665375
0.00238777674176
0.0057603195949
0.00133039322339
0.00262785068295
0.00320746721754
0.00110129787015
0.00361327815504
0.00705314752942
0.0131979822466
4.86761489568e-05
0.00227918131162
0.0125736577274
0.0170621898683
0.00162399293759
0.00104120142602
0.000745410560798
0.000319524456191
0.00587098718817
0.00259794918919
0.00481132630251
0.00632851808073
0.00822237073785
0.001730354586
0.000252279281779
0.00361541702425
0.0138327279363
0.000465881600498
0.000479506439758
0.0118197657307
0.0325713544315
0.0523869616835
0.102613911031
0.0430357373546
0.0058434881058
0.0997221052692
0.168935575955
0.0112015848384
0.10859648216
0.14025107837
0.0657222359104
0.0216850343108
0.018558825099
0.00218560182832
0.000385128075474
0.026173983647
0.0129414360656
0.00804464585888
0.0100138963271
0.0134738189934
0.0
0.000736703571372
0.00310324933919
0.000890034754965
0.0042274710942
0.00269748756335
0.0941422649743
0.103971017118
0.060318484151
0.0725431184198
0.00844930713422
0.0767408337094
0.00232334329055
0.0230312295387
0.00911910578683
0.165486673247
0.114708169358
0.045315615152
0.112256600895
0.285265241582
0.0137894111913
0.0027516471258
0.048655809617
0.0205155841494
0.00857168142954
0.0102057974733
0.0115527052427
0.000148556003978
0.113304477748
0.0137498079116
0.0
0.0
0.0
0.0
0.0
0.0014177465501
0.0352078461901
0.0127142601437
0.0235505033142
0.00428552724467
0.0320284558902
0.0458469185446
0.147148250746
0.00786138846124
0.113288808813
0.0521246189458
0.00628558422004
0.00397622320718
0.0389879109808
0.00572511278588
0.0108495117671
0.00125219215612
0.00524143946432
0.00371427267931
0.00742008460082
0.0500732802007
0.0660716878687
0.0738713494948
0.0049676777545
0.0150374068157
0.363508712585
0.175926933976
0.137167672889
0.0231922987757
0.0195321146871
0.00471746610114
0.00353413583107
0.000534800642541
0.000960140948325
0.0304924788248
0.00201632648183
8.11043163717e-05
0.0
0.0
0.0
0.0
0.0141775791668
0.0452004305757
0.0557196814217
0.0460211324635
0.0990551556442
0.00381611040014
0.0271083710653
0.00693427243386
0.0569001531037
0.0281000050299
0.0278829111383
0.0254947420593
0.106444510084
0.0130771105249
0.151842554713
0.000353719502874
0.00859656738639
0.00973251026658
0.0125479525818
0.0021090391449
0.00309713228759
0.00825016257628
0.0361127285394
0.0113024570238
0.0806915055518
0.0194449059463
0.000980824873719
0.0169997222984
0.000373399135056
0.102040816327
0.00174127779933
0.0780753250682
0.0303156159983
0.0050416997751
0.00739976696019
0.0062119269771
0.00494691552808
0.0173894166093
0.00056067321811
0.0103810013829
0.00593464624312
0.00477056556771
0.0055075738049
0.0106320302483
0.00117247410761
0.00116694139456
0.00982148778622
0.00591032071785
0.00886847796301
0.0024935703648
0.142140249152
0.0394073382881
0.003753266829
0.0154175310986
0.0357695203446
0.0469454885964
0.0147899715292
0.00383221623194
0.00377770254958
0.000528878356941
0.00554383302968
0.126356210718
0.0437493041681
0.0563253401996
0.0016094696193
0.0842278998776
0.135788194471
0.0299814560188
0.00400834101921
0.00130979393675
0.000759747034364
0.000184503570586
0.000775034901301
0.00508516421028
0.0
0.0
0.0
0.0
0.0
0.0
0.0
0.0
0.0
0.0
0.0
0.0
0.0
0.00146332245635
0.014052635124
0.0348187454522
0.00378936890752
0.00574400128739
0.011026018557
0.000868969938153
0.0093672759409
0.00831901220538
0.0164114322497
0.0169828624812
0.00762603617875
0.017235303748
0.00604979070866
0.0460108582633
0.0335697386614
0.00530951631831
0.128001593714
0.00256120638769
0.0239493604687
0.0151368432464
0.00655396446977
0.025999838847
0.0126399507562
0.00104377672432
0.123859881462
0.125921235959
0.0528047324687
0.0218851396347
0.0118210190695
0.0213175671958
0.00418553173011
0.00190764903675
0.154990767247
0.144574679539
0.00464935315726
0.0
0.0
0.0
0.102040816327
0.0
0.0
0.0
0.0
0.0
0.0
0.0102563951424
0.083104799433
0.00867962175122
0.0
0.0
0.0
0.0
0.0
0.0
0.0
0.0
0.0
0.0
0.0
0.0
0.00858123371616
0.0154154104627
0.0590216583919
0.370851545873
0.0121659612921
0.0801871631688
0.00326881404073
0.0285766896129
0.00638965284666
0.0738834530675
0.0721335284218
0.0900191413725
0.00112019472215
0.0106314165931
0.0122023392729
0.0039430090776
0.0114809236877
0.0135028927873
0.0265593111035
0.0170130759079
0.0648204474229
0.0632267210688
0.125663068791
0.135752561062
0.232449136519
0.0151404849566
6.13414883413e-05
0.000606282152211
0.0219745201773
0.157677413
0.162830545372
0.118763680695
0.105336266449
0.0520175433941
0.0166207403499
0.0348159941701
0.00308920864717
0.00590726659895
9.89739918294e-05
0.00342746154383
0.0218527948317
0.0250966368714
0.0294638439493
0.0138786262952
5.60822201691e-05
0.0193637180745
0.0
0.0
0.0
0.0
0.0
0.0
0.0
0.0
0.0
0.0
0.0738561423174
0.0365183801031
0.00496934990164
4.5682288413e-05
0.00311013171002
0.00104305061499
0.000371911567377
0.00351617762673
0.00171147250047
0.000967309720447
0.00125855553691
0.00203073905146
0.0349669146062
0.00274817851333
0.0174627826063
0.0444172518172
0.00710186950226
0.0163205611857
0.00313321695251
0.126224058233
0.0839978381732
0.0336669637797
0.059127330323
0.0165046526113
0.00549319725657
0.00481655453279
0.00876054970503
0.00642258357859
0.00539943333055
0.00628205831304
0.0
0.211789618045
0.114858307229
0.0149988944019
0.0531925076466
0.00628387746232
0.00287753514395
0.130102330791
0.00733747029705
0.203880623779
0.00118372612036
0.0550083540998
0.0139543175097
0.000858968086048
0.0
0.0
0.0
0.0
0.0
0.0
0.0
0.0
0.0
0.0
0.0523824920877
0.0451393777767
0.0101453228178
0.00174778513088
5.24133949285e-05
0.00659410338984
0.0255348648622
0.0220090937774
0.042834181715
0.13794351143
0.0377109829967
0.0174681246304
0.0319762404114
0.000259448161883
0.002224616321
0.00141238917247
0.0258644219393
0.0111635176754
0.014096685012
0.0141870738463
0.0033781585207
0.0469949408176
0.0707361337677
0.127981091652
0.0184398080989
0.0211085128636
0.0195725970631
0.117980499228
0.00312547021232
0.0102742031557
0.0163054964802
0.000164435260786
0.0269445778788
0.0076118984809
0.0145302045555
0.00733650149603
0.015177433833
0.013262636615
0.0174969138342
0.0097243694014
0.118004099581
0.00266594676342
0.00380286796991
0.040955661969
0.129829459459
0.00385769267292
0.000176743870507
0.00039899363086
0.00947402456944
0.233640596177
0.00125829491216
0.000984172853648
0.00124368217986
0.0390811734619
0.190338712861
0.00664691237859
0.000800811037181
0.00974693071039
0.0267166323084
0.0710642566109
0.137756908909
0.0328461611401
0.0370776227123
0.00712111473987
0.0282784549133
0.0435579509971
0.00431987379117
0.00976707625682
0.067535792432
0.00170299191234
0.011809086993
0.0116759865558
0.0022093512451
0.014606762106
0.00473826936673
0.0110404094867
8.57667408814e-05
0.00210951875872
0.0168857559447
0.0237906647196
0.0067438388355
0.0372100720649
0.0217780623781
0.00791506944898
0.00579251414565
0.00486942204004
0.0135261344605
0.0038231121762
0.00400373900197
0.000770398758397
0.00432116997091
0.00347739990219
0.00160589787941
0.0066435950809
0.000889486444531
0.0168932394281
0.00283841016674
0.000842947733974
0.00324831416287
0.000242675610611
0.00122076721428
0.00532039053039
0.00120346102089
0.00738878532266
0.0631300309946
0.136133293786
0.0209567100947
0.0601215957919
0.0219273512427
0.0211436381332
0.0119038544224
0.0127477124991
0.0124578578103
0.00634817787236
0.0835081396473
0.0130355871091
0.00342729297962
0.0446624478358
0.0179819885037
0.0123752721714
0.0270650108442
0.025625103472
0.0414520345105
0.046239049208
0.0754042540906
0.00800982556395
0.0706887332015
0.0342815040259
0.00900126442071
0.00138254714959
0.0413434982132
0.169812743112
0.0183134757005
0.125464084373
0.0262197322054
0.00998175485744
0.00453827518141
0.00293493613288
0.00221475028642
0.00149511462014
0.0216026958323
0.00484115438669
0.018390533335
0.0355648378031
0.0417370693654
0.0336732094452
0.119248900083
0.23705724066
0.0689413063891
0.0228424590103
0.146682649397
0.037452291696
0.12574887803
0.0325186568218
0.01367252401
0.0835103869195
0.0174518885423
0.172071209864
0.0091206288594
0.00533381694461
0.00125561699006
0.0419188950795
0.0283382467379
0.000727635954386
0.0197830301956
0.00202666001715
0.0237895899256
0.0631151461231
0.0544924678116
0.0696982156974
0.00804333845647
0.0204826044544
0.0435319104717
0.0128438451928
0.034185526374
0.00039620162325
0.151801620962
0.141548363314
0.107855904363
0.106924184268
0.0671030593292
0.0889033651563
0.0047140279304
0.0217452025305
0.00865312562749
0.00182022152164
0.0150682075424
0.00290640522133
0.0492959845543
0.00136689361583
0.010339516503
0.0
0.0
0.0
7.50444283298e-05
0.0342391894445
0.0308525165061
0.0992299441531
0.0817289894001
0.00189648648758
0.0127924227074
0.05863796848
0.0350465232887
0.0145640292878
0.0698444637483
0.000149171531865
0.0154059341408
0.136592368299
0.00631462864107
0.00185116479303
0.0028285678221
0.0055034709939
0.0046920138055
0.00785590435346
0.0349587252755
0.214966819931
0.0432538922977
0.0027066119958
0.0681492169263
0.122432209073
0.00977074340534
0.00147762243037
0.0087662787891
0.00707735881087
0.0308132465331
0.00924939298612
0.0266875981162
0.0364269970818
0.0885264126136
0.0111442647529
0.0593086818597
0.0531173896736
0.035730761617
0.000515678799076
0.0159815972645
0.00446995717647
0.0533048288733
0.000396082629562
0.175103774756
0.0250920613884
0.00517489193313
0.00304482760896
0.0592687419989
0.0454891625119
0.0629784702988
0.046248425845
0.0183071313239
0.0122007155812
0.0471874084245
0.00652441443938
0.0717844164539
0.0280768541157
0.0854243763409
0.0591276552239
0.0463424921741
0.0129202302271
0.0654688186944
0.00164841778929
0.044737704303
0.329372269276
0.00996573325773
0.00605454079844
0.00342229340188
0.0107914858878
0.00180300522998
0.00370988092462
0.0373856157531
0.187903176358
0.186700921491
0.00671303741335
0.0
0.0
0.0
0.0
0.0
0.0
0.0
0.0736489099419
0.0187574629334
0.0636103731922
0.0480648865856
0.0
0.0
0.0
0.0
0.0
0.0
0.0
0.0
0.0
0.0
0.0
0.0
0.0
0.0
0.0
0.0
0.0
0.00590366661607
0.000676953249937
0.000353746247148
0.00362751408946
0.00402374120856
0.000524648556921
0.00479329101351
0.00218786278811
0.00142516473671
0.00559455464914
0.00579423432378
0.000876828688973
0.00617029771104
0.00520008940951
0.0261782011109
0.00507029762099
0.00518951813262
0.039583401248
0.00522191525357
0.0205069150464
0.00518379581038
0.0102762531219
0.0207177749513
0.024582004445
0.0126108007455
0.00115368765784
0.00181054475961
0.000534413836198
0.0013554639559
0.0234272897139
0.0121861068253
0.0114830521378
0.0588051168465
0.0680566785767
0.11302306064
0.000557088907838
0.00952785882081
0.0470708524234
0.0854002627883
0.0118703438707
0.0899526985615
0.0115741113699
0.0120322195542
0.18187444178
0.0845752907056
0.0656914027123
0.00927645092159
0.0387874889942
0.00656505975777
0.0118493708789
0.00198479789244
0.000169160208369
3.07425659834e-05
0.000779445800415
0.00274722833402
0.00197482898093
0.0131957686306
0.0130428212984
0.0486516575065
0.00758238698282
0.0418021303861
0.00629015060479
0.000926412461284
0.00409309871703
0.00113093073179
0.00141522337168
0.0
0.0
0.00563456865856
0.0377690311522
0.0263204028748
0.00376656514669
0.000970291630082
0.00155857868139
0.0677429464357
0.0208363159615
0.00523286790361
0.00360659940445
0.0401706509419
0.000527761337866
0.032761268599
0.00721527117017
0.0060416239018
0.000909075812346
0.00702185078457
0.140077594909
0.0
0.0
0.0
0.0
0.0
0.0
0.0
0.0370738072158
0.00451929989825
0.000111945960782
0.0279595402421
0.0025032360675
0.011799508225
0.22215511137
0.0
0.0
0.0
0.0
0.0
0.0
0.0
0.0
0.0
0.0
0.102040816327
0.0
0.0
0.0
0.00522562359329
0.00845927029352
0.011640812335
0.000784727739263
0.00231407841985
0.0815866548836
0.000167158225036
0.0613243166588
0.00423405614811
0.102134388878
0.0191126750861
0.0198230549182
0.0230915118173
0.00227293038054
0.0131983374652
0.0503636094201
0.00715930118562
0.00517075550058
0.0248452815941
0.0180332379141
0.0200867266566
0.00621059160952
0.000151139528051
0.0130583333369
0.0116696996177
0.00186822971503
0.00827446850335
0.00671446368898
0.00115982167493
0.00656515605833
0.00179567310468
0.00979338610993
0.00661731419064
0.0172125818156
0.00837038485137
0.00041248721429
0.0383243564838
0.0147650836781
0.215186743962
0.0561502728315
0.0917650001502
0.0678532832258
0.0211413088273
0.0252112337862
0.00805622132266
0.0331438706295
0.0779850901941
0.0219144777837
0.0156199176109
0.0299612391604
0.00151376147094
0.0094803673944
0.000791609181949
0.000349278442581
0.00104617367959
0.00551517639758
0.00985390590007
0.160292663953
0.115931174424
0.0577455848096
0.0593598224191
0.0100763785303
0.0291262385568
0.00176804736469
0.0432678475861
0.0157814430799
0.0996252626724
0.000172415052895
0.00321568521837
0.054316039331
0.0700163184123
0.0179504095576
0.00629454548234
0.0646170428136
0.0476388671346
0.464239633572
0.0366691018134
0.0401096385699
0.0962777651245
0.00378958997397
0.0127003002105
0.00258530524426
0.00148160850735
0.0125498908048
0.0169554060387
0.0236487468698
0.00141536075281
0.0477704643807
0.0152644629629
0.0
0.0
0.0043134111742
0.000217813306946
0.00379757893826
0.0129982386606
0.0936760249987
0.0691858464277
0.0764862423338
0.0403535075947
0.000959131164089
0.00744369186043
0.0722661013388
0.0102391147462
0.0616508517365
0.000894720660332
0.0340450199949
0.00125565125128
0.0147539022026
0.0364069719081
0.0589105102475
0.0123905674136
0.0
0.0
0.0
0.0
0.0
0.0
0.0
0.0
0.0
0.0132598118484
0.0222352787075
0.0106984177011
0.00683645199323
0.0100576048071
0.00297485777111
0.00350311048721
0.0321833701467
0.00758292272671
0.00882298290404
0.0321872554057
0.00513885999676
0.000933985963308
0.00933377998483
0.0554521667304
0.0599017705171
0.00452039453712
0.000351744685328
0.0201476820659
0.0
0.0
0.0
0.0
0.0
0.00808673512909
0.469614741328
0.0159568689214
0.0701511831859
0.0999686488144
0.182191097439
0.0819736392528
0.0662824085864
0.0153123940843
0.00640347062695
0.000258723146269
0.0227512447074
0.0399610536768
0.0435367706927
0.0188478985617
2.70156214454e-05
0.00912508896863
0.000121007471058
0.0293077987938
0.269610547025
0.0383475127637
0.000745706839442
0.0255377872223
0.00669011586771
0.00980278617091
0.0
0.0
0.0
0.0
0.0
0.0
0.0
0.0
0.0
0.0485606592409
0.000565248892761
0.0563457849424
0.00552893889004
0.0146950962408
0.0073050060639
0.0547076509577
0.108339420508
0.0247966002596
0.051254742233
0.025814105123
0.05299259191
0.0371428965512
0.0199468452412
0.0676400970837
0.014870448385
0.0217387654362
0.0
0.0
0.117993071652
0.0575207997873
0.0191401275425
0.117784019748
0.0492696986836
0.00393730683481
0.00812263362417
0.0143293945781
0.00453804789206
0.11756898129
0.0
0.0
0.0
0.00274225920853
0.0443126936278
0.0291776252914
0.0120492502177
0.0664796720624
0.00898111601949
0.0248344711172
0.0706581477794
0.16963246089
0.275628149023
0.170784816548
0.00707546782994
0.0287002403905
0.00784143067839
0.0126355551795
0.0438774407341
0.00733878601541
0.0095403205535
0.0610555661815
0.042338944749
0.0267645654946
0.0
0.0
0.0
0.0479973606016
0.0789537811176
0.029482616584
0.0248107679871
0.0115450722123
0.000674146642867
0.0465186059838
0.0141521042482
0.0891254030313
0.00252396393389
0.0261704957623
0.0782549656326
0.0127699216321
0.0397115009626
0.0378901559726
0.00560220112155
0.0161369187385
0.157191073641
0.0251234135964
0.157419411794
0.0231287574994
0.0264070203278
0.0265900217815
0.00481177734859
0.00720865520389
0.0272873344664
0.00483108624646
0.0785388543738
0.00589433626918
0.00158066766833
2.46387046621e-05
0.0179881496883
0.0417815572521
0.000705046010332
0.00122435409321
0.000731579999968
0.0109130508804
0.0673331582668
0.000559332503586
0.00664883635964
0.000405306838634
0.0568571253956
0.00144043585818
0.000559268906352
0.0134571909516
0.109901550678
0.014150777028
0.0140361442708
0.0135394023229
0.00123317056991
0.00795945023242
0.0822397429651
0.0257117266016
0.0575747851134
0.021695836903
0.0566375335361
0.034012421319
0.00884582150456
0.0260170210724
0.000163075139187
0.00013711623948
0.00468258613952
0.0162702396012
0.00618221180723
0.0613220677101
0.115612925622
0.0135293116222
0.0162628940606
0.133226695216
0.0374627758169
0.00654197452967
0.0296135709518
0.0526793445216
0.0393799499281
0.00638766894442
0.00749837801566
0.000738046525711
0.0922080558871
0.0312239524776
0.0706637118417
0.064574877907
0.00815467790271
0.0112534605315
0.00364071642551
0.00889484704884
0.00316830350455
0.0734918769462
0.00524126811623
0.0561612041316
0.00141255677157
0.00496056976958
0.00482619661961
0.00117190241937
0.00428589482499
0.0214833588473
0.00798222999307
0.00255898066248
0.0376670598527
0.0310657543128
0.000200891958894
0.0145852713807
0.00522272575862
0.151570042846
0.110980645422
0.347392886511
0.0285375373612
0.00353054733331
0.0209014835868
0.0082730781489
0.0308496225805
0.00819647922937
0.0283935140112
0.0417579716664
0.0264461215237
0.00735391989977
0.063239177824
0.00245075379008
0.00634663963685
0.0368790624473
0.0100932578267
0.0456066487768
0.0198912834152
0.107713890217
0.0081138326368
0.00801146619981
0.0320827701502
0.000388081484312
0.015746315789
0.00193064567987
0.00848741041726
0.0226255092702
0.000182768591649
0.013234291018
0.00520025650592
0.013036820221
0.019375200386
0.00540147492386
0.0332747094686
0.027095363049
0.00809073674235
0.00336647090893
0.0378826785102
0.0213069742221
0.00172901225461
0.0139862430627
0.0408275736138
0.12449239463
0.00621247154275
0.0029168322896
0.0395164029102
0.00704918080375
0.0114640098826
0.0370906786654
0.176103999773
0.00373820497998
0.0206393110422
0.041605106271
0.152798902259
0.00805655922146
0.0108856069218
0.00197845362434
0.128458312472
0.0904131155663
0.0757914328528
0.00971390919006
0.000448962189457
0.0848683757286
0.0215448800575
0.0591300651396
0.289442531375
0.0429449832776
0.0540482888241
0.0282644665274
0.00134543186016
0.0334157877263
0.00764710212773
0.00181201651553
0.0772407550181
0.0790591530932
0.0833229010036
0.0603271931215
0.088653678109
0.0
0.000510696207069
0.0265150922162
0.0369511495918
0.00873304997213
0.0548752277372
0.00784156568754
0.101203197798
0.0441252296489
0.0782256640682
0.0492381132091
0.0686464829495
0.00565111534176
0.000342783853861
0.022726126289
0.00184748450041
0.00914478609851
0.0048896290349
0.0223952875153
0.0183393861121
0.0182511193503
0.0189641860231
0.000134983245955
0.123681799598
0.212124647957
0.0130405388487
0.0116839123033
0.00587578443241
0.00204661098573
0.136694131263
0.0713730134904
0.0913189746771
0.0590047419069
0.000134100331603
0.0
0.0
0.00146499664387
0.0291432123063
0.00893543122949
0.00704063235021
0.0105306789167
0.00399820908747
0.00568230004159
0.0159262694183
0.0134934315211
0.00024635006176
0.00557930474981
0.00470772331848
0.12101119201
0.0249328543629
0.00213632916993
0.0780616167208
0.00989904575497
0.0781316067473
0.10100036289
0.00892036709234
0.447902406616
0.0486419634136
0.0499308798483
0.0293524380416
0.000135763780466
0.0748323196074
0.042852110218
0.0
0.0
0.0
0.0
0.0
0.0124253424224
0.0816880526771
0.0046869833766
0.00324043785042
0.0
0.0434644756512
0.0585763406753
0.0
0.280609085877
0.144844725871
0.0847502698849
0.0
0.0
0.0370241264208
0.0657743097743
0.00203729582973
0.00858160568423
0.000295684776374
0.00325312787859
4.76270780736e-06
0.000146651711235
0.149444509301
0.0429360387317
0.0514447275358
0.143103232344
0.0555046368749
0.0815251297658
0.0670724495626
0.00179561498676
0.0317974108627
0.185127022372
0.443871877144
0.00451998088788
0.163773974171
0.0186000744802
0.0279941226878
0.0320518742619
0.0624588320256
0.298556508271
0.0100196341573
0.0490941867052
0.0336671723605
0.012615620472
0.0183437353389
0.1020983673
0.02290795158
0.0678729124111
0.0398599007584
0.0695995765717
0.00680532369616
0.349660247129
0.0690198713656
0.243208765619
0.128327437533
0.0743704539285
0.0422126614506
0.0678581909434
0.00508852397899
0.0410430546686
0.00822087964048
0.0114022822185
0.016288611976
5.54207098035e-05
0.0254681429784
0.000998009170763
0.00574349950092
0.00902027671393
0.0179405658502
0.0012897960895
0.0390191697827
0.00703580710433
0.0120351859888
0.0300416624384
0.17404631586
0.0584213143201
0.00837920728434
0.0604506220162
0.0117867731872
0.0112146057721
0.00157323037157
0.00160805986197
0.000478167580101
0.0230270157988
0.00197052269429
0.00927881237534
0.041863866803
0.000485841874596
0.0168226438644
0.000278635923219
0.000321139708117
0.00952793178127
0.000205236175241
0.418964773962
0.00256478491178
0.085638580679
0.0133305958896
0.00706941867711
0.0271569671092
0.0168768247188
0.384362491689
0.025117773747
0.0061199829642
0.00727744604952
0.0714366233332
0.177482596622
0.215440873916
0.000699601485412
0.00199632344862
0.00520737595605
0.00602206856277
0.0167878115329
0.134400872225
0.0139149848451
0.0354199196413
0.0194679164462
0.0134865422764
0.00354369346073
0.0740262609972
0.0827468309197
0.00313898844253
0.0
0.0
0.0
0.0
0.0
0.0
0.0
0.0
0.0
0.0
0.0
0.0
0.0
0.0
0.0
0.0
0.0
0.0
0.0281406568336
0.0246720952891
0.0800731471929
0.0894188303111
0.0577591883609
0.0388979874004
0.0137823678755
0.0031525469939
0.00528714828527
0.0344559196887
0.0647077432165
0.034945336971
0.186027205696
0.0319997621955
0.111601246147
0.172524251843
0.00930029097125
0.00307898738056
0.0353792193715
0.0663829655608
0.0213983300429
0.0154763685562
0.00216302331271
0.0114295929954
0.0254570431564
0.00248275669817
0.0245991340067
0.0101763227949
0.116746425062
0.0654406914233
0.000187987251983
0.0115192068445
0.0667876926825
0.188160219665
0.0312246988492
0.15125665928
0.0138649956923
0.0127437694764
0.626417588652
0.125062325541
0.0297948604523
0.00309638491524
0.294459555904
0.219909699973
0.0199360799074
0.00250388484803
0.0336026724396
0.0449225727907
0.163933392083
0.000160113015755
0.0173238775069
0.0227078648999
0.00285506679836
0.0
0.0
0.0
0.0
0.0
0.000215134841009
0.000528654517845
0.0216813942207
0.0101113375274
0.0261165826198
0.0107488712636
0.0213964764717
0.00931689525028
0.0493126734004
0.0546536125403
0.0
0.0
0.0
0.0
0.102040816327
0.0
0.0
0.0
0.0
0.00136048501468
0.0412120476968
0.0971471115137
0.0615832954703
6.92675138024e-05
0.00270942544373
0.0
0.0
0.0
0.0
0.0
0.0
0.0
0.0
0.0
0.0
0.0
0.000103357669598
0.0345673983879
0.322416628098
0.184580894625
0.00821240984675
0.0719291198555
0.00383211481219
0.0274051685121
0.0148639781435
0.0015550693744
0.00269422052942
0.0134801134181
0.00919952294133
0.00449068371644
0.0269924040631
0.165742347864
0.0461654067322
0.00160235091473
0.0642011705166
0.000675409542545
0.0133182164124
0.0023801772893
0.0
0.0
0.0
0.0
0.0
0.0
0.0
0.0110503015587
0.0136892706475
0.00788943919974
0.00334703481201
0.00532778763237
0.000658216268502
0.0313858270472
0.00508871371723
0.00734211253443
0.0162621129088
0.0
0.0
0.0
0.0139771596119
0.0171830968068
0.00445924975272
0.0426035449898
0.221152726452
0.0516917098615
0.0297252893757
0.000231386965212
0.0232962872792
0.0612009145342
0.0950357617739
0.0951261937983
0.0107925273088
0.0552698133014
0.114829739742
0.0746974105485
0.00709453483692
0.0026302156453
0.209633430093
0.111153851326
0.0580109114585
0.0104100046851
0.0344922575617
0.0848215394036
0.146569584821
0.0680910435385
0.287871069416
0.0496606613096
0.069895632929
0.131003023556
0.204093516504
0.104838477779
0.383846832157
0.0231870380122
0.00524700729676
0.00309268687704
0.02100613272
9.65521756735e-05
0.163849295035
0.0456510755606
0.0392333348728
0.0318038384671
0.00191953709428
0.00163167378792
0.00156475229497
0.00242670019875
0.00316019931295
0.0660134015623
0.0230794504429
0.0100070627428
0.038115746079
0.0109552366441
0.0216103651572
0.0400253096417
0.00207581956505
0.00118581407631
0.0444677123599
0.00197380424454
0.00226932353925
0.00725786566344
0.00258689651267
0.0608438941928
0.0197016461779
0.0
0.0
0.018696534851
0.0227091322379
0.0210018417667
0.193815766972
0.12625129695
0.187948203326
0.00242647122071
0.0438378138959
0.0133860711347
0.0277140892008
0.00608132852851
0.0143019562933
0.00270148890675
0.0462371342647
0.0331461206316
0.0234305579743
0.00174336459333
0.0356406641298
0.0764659265066
0.06920426223
0.0917451408141
0.000835688131506
0.00231775398839
0.0233910903463
0.0274899639608
0.0274726526617
0.00570634099162
0.0929365905385
0.0031505941442
0.00549526787248
0.0736834248347
0.00155803559417
0.0408410237385
0.00781490869459
0.183070322838
0.0121908760841
0.0267216473406
0.00386894292065
0.112795523755
0.0135585521378
0.00428009734599
0.00586365866772
0.121297576189
0.00173484962672
0.0532266630155
0.00197267543604
0.020749870773
0.00626575214771
0.0250476405162
0.00140958301766
0.316106903847
0.00746111950022
0.00720017032924
0.0407232536943
0.000295056561119
0.256522553218
0.199532936508
0.00266505555414
0.044575984018
0.0923694942851
0.0790779708181
0.0118032886817
0.0222829549273
0.0245481049571
0.0092472055467
0.0711872574548
0.149429271619
0.0767640547098
0.0233306067669
0.0386022543385
0.107789191697
0.0445148296022
0.00112551185401
0.00203372191442
0.00124530643253
0.0123527711898
0.0215535629767
0.0814321740243
0.0469685237952
0.0175363795232
0.0
0.0
0.0
0.0
0.0
0.0
0.0
0.0
0.0
0.0
0.0
0.0
0.0
0.00305889846133
0.0569504639876
0.00397978525466
0.00399334092473
0.0212967550754
0.00779371289903
0.0321731868273
0.0580584818226
0.00358941411506
0.0263616267271
0.00722320519969
0.027238047784
0.00334006368122
0.163063715262
0.0330374717131
0.00507541955633
0.0062007909309
0.0101140855802
0.255678432993
0.294508130357
0.00866202038111
0.0926652412196
0.0124559758389
0.0560559787755
0.00261934373611
0.046474237186
0.0982661671609
0.142649101868
0.00295915049107
0.00206998948227
0.0226495360792
0.000773060367522
0.00994575885801
0.00432043180412
0.00261908746318
0.0011674330021
0.00152470203232
0.164558671917
0.0395229607363
0.0
0.0
0.0
0.0
0.0
0.00960675769684
0.0651772235769
0.212279848619
0.0438173261519
0.0102539207071
0.0279348293791
0.0193872637824
0.0177103727748
0.050432640133
0.00101300241756
0.151800364141
0.0280651223748
0.00364544200555
0.000769834394307
0.0035580889081
0.000133283919659
0.000397033917123
0.00643764149793
0.00281079724861
0.00529641554736
0.000535671736302
0.000668673871776
0.000488050208982
0.00814666258192
0.00236078790465
0.001716629257
1.01442306717e-05
0.0170738086142
0.021513047275
0.0160628220101
0.0796728340076
0.0823664744601
0.00571977714825
0.0176113423499
0.00389341208863
0.0
0.0
0.0
0.478839499835
0.0852159708897
0.105384370924
0.000337332951732
0.292119384416
0.0359502238666
0.185630927684
0.0502480776683
0.0397115050111
0.0290005531956
0.0747993449809
0.0227113009459
0.0386653098813
0.12817180487
0.239895262408
0.165973196317
0.00137135525513
0.0828293703874
0.0652099919042
0.067248614241
0.000170472187247
0.109727639769
0.0172324239312
0.0867862861922
0.0150198210044
0.464831116751
0.00804249063838
0.0230193062634
0.00516704391451
0.157316267819
0.00634517463166
0.0775101631049
0.106911254798
0.0929399378639
0.034880116937
0.00589006479442
0.0491385454897
0.151630882659
0.055087912715
0.158667484968
0.00422479102841
0.155654186491
0.119372156659
0.0547081738904
0.00935929318307
0.0164965620838
0.0139972254108
0.00374371727323
0.0976891648547
0.0505837858054
0.0018074143273
0.0233402534725
0.017071940157
0.0509709360834
0.105376711951
0.000140558639175
0.44291753437
0.175804466866
0.0927786807205
0.0105938254471
0.00346814273868
0.0280007028093
0.348984792705
0.0684002517845
0.16257720557
0.051299573635
0.00145728805731
0.0417434995609
0.128480862084
0.0001959170521
0.00273917983386
0.0374658232551
0.126789144658
0.0760879899777
0.0661438143446
0.0380088496827
0.00377278022879
0.0418918004903
0.00595968481969
0.00623900536172
0.0149228034115
0.0108283530392
0.063529510545
0.027102194821
0.539083075834
0.130909916882
0.0789179894137
0.010839669234
0.020919827495
0.0292967606664
0.0297797884704
0.0056129208953
0.0980393700069
0.0435749766117
0.0757775158191
0.0764211017288
0.0474445531981
0.0243233073111
0.0261641480522
0.075461930491
0.069570333049
0.0607389513937
0.0
0.0
0.0
0.102040816327
0.081060019118
0.0504720251278
0.0725495884073
0.0
0.00382653357621
1.16674107573
0.141619251697
0.0344661520684
0.000796500204399
0.0840872960678
0.0434888101723
0.00628398777482
0.13513611826
