# Supplementary material for: Fine-scale mapping of meiotic recombination in Asians
Source: BMC Genet. 2013 Mar 8;14:19. doi: 10.1186/1471-2156-14-19 (PMC3599818; doi:10.1186/1471-2156-14-19)
Supplement: Additional file 3 — Genetic Maps. Archive containing combined genetic maps for all chromosomes. The SNP list text files contain the rs numbers of all of the SNPs shared by the Mongolian and Korean cohorts, ordered by physical position. The map files give the genetic distance between each of these markers in order in centimorgans. All observed Asian recombination events are mixed to form this map. [file 1471-2156-14-19-S3.zip › map5.txt]

0.0
0.0
0.0
0.0
0.0
0.0
0.0
0.0
0.0
0.00711326379349
0.0200611621744
0.000623153971003
0.00146027471006
0.0145794757905
0.0735386100886
0.00311022909714
0.00584880610646
0.34926356545
0.0962169162218
0.399513768006
0.00306698627264
0.0707546546355
0.103479115025
0.155612811519
0.188787984344
0.0140389730225
0.0227051212225
0.000222395456866
0.058832106293
0.0990059845833
0.0326956500395
0.142086577423
0.0462229182741
0.0518082041402
0.0123067834392
0.0243352790235
0.116479544172
0.097512055185
0.0336155897043
0.0
0.0
0.0
0.0
0.00849494699451
0.0253450621317
0.00469386402403
0.00940238228253
0.0135010589375
0.0380186227475
0.0141670634388
0.0823342462481
0.191695939481
0.001349543787
9.23961513923e-05
0.0190681390818
0.0
0.0
0.0
0.0
0.0677418084886
0.0883862396215
0.218453811612
0.0122613759156
0.0271745767361
0.0626321216697
0.186194361825
0.196410715608
0.218326564721
0.0768125423225
0.167167011848
0.0329253059779
0.0585174583527
0.010449191736
0.00372251320407
0.0212594804858
0.0306955755455
6.6791740385e-05
0.0925477286867
0.034637765586
0.128310935868
0.00226325113429
0.0309904941016
0.0170829706712
0.0145814181259
0.00160591357998
0.000377658209747
0.00284629558997
0.0742026280247
0.00575939037002
0.0301706322377
0.364145500464
0.276824967408
0.0655355840755
0.0306263246753
0.00424779096421
0.0494806945627
0.0159498772281
0.0238866228718
0.00104229848099
0.0776746454288
0.02601496529
0.00136321220504
0.0138025608557
0.000118335036329
0.00624243041643
0.00690613562018
0.00140407093105
0.0511125039982
0.117011827917
0.131632677357
0.318981173209
0.00966986701856
0.000980982562014
0.0248426517812
0.0225695860415
0.239561950716
0.0947970525041
0.00158802804531
0.0955286617177
0.208676096127
0.0209708475219
0.261002682018
0.00859637149043
0.0142573734463
0.00636550027314
0.00321901079597
0.00161184479537
0.0388948208531
0.0106042883465
0.00239714381116
0.0124903809108
0.00181125213705
0.0222932646144
0.0112926731522
0.000763905958567
0.0214187478383
0.0130088691179
0.00753881853228
0.00215345435379
0.00541301688288
0.000877973364145
0.00556510675698
0.0108847957626
0.000606520456037
0.0130452827246
0.0
0.0312580083403
0.014171122216
0.00839715584948
0.323814520559
0.0500876478119
0.00192011071484
0.107404450341
0.0502200669072
0.124443268057
0.0958849682704
0.00418487968861
0.0494492769088
0.0281953306922
0.00765721188035
0.0763078193921
0.0653144836866
0.344671147918
0.0248909427767
0.115069524224
0.0541247931707
0.0860463840568
0.0239112310057
0.00674518826809
0.0196410439978
0.0102336265299
0.000826209062002
0.00592772215913
0.140277671841
0.0315295599272
0.00886319856286
0.0131885225041
0.0131730984794
0.0723049283024
0.0527357615032
0.00317908791866
0.200400224543
0.0176795740139
0.0575587807654
0.0748841449869
0.028718597204
0.00313873790314
0.0223009159966
0.011118260121
0.0306923489899
0.00168872315199
0.0885599599854
0.00517177837285
0.00105382859425
0.0839807354807
0.0245784683512
0.0373559322439
0.0426946078175
0.0205738905227
0.0163949045144
0.0255846607386
0.00447084011624
0.114120880335
0.00420535395806
0.473146706225
0.0454972448494
0.260152337911
0.271903324406
0.165492321256
0.0401393986497
0.0449743502042
0.00143248998181
0.0
0.0
0.0181980582376
0.0645997667748
0.0316744966859
0.0896093109548
0.0
0.0
0.00474097743031
0.173351673649
0.0237624459702
0.0101839054158
0.0339541911901
0.0191356549672
0.00509953818419
0.00441240772941
0.0131371179027
0.0193797367014
0.0156216210168
0.0787231661108
0.0924750039348
0.0393688805384
0.00798411947164
0.0080311929399
0.00540081938375
0.0157592786695
0.0115777769272
0.0453361576236
6.54744128107e-05
0.000176710511994
1.26724669956e-05
0.00156786577774
0.00302027130062
0.00101802151531
0.0048373622626
0.00381582061757
0.0113594586097
0.00434172799789
0.000772316460788
0.00127710306278
0.000563924781305
0.00165094083915
0.0284121598153
0.0181863711403
0.0524788174592
0.0046709347994
0.0392055777375
0.0157687298876
0.0123001283051
0.00556542648759
0.00287996518976
0.00177832129765
0.04505121318
0.000598286128899
0.00752556486864
5.21057903862e-05
0.000560137246652
0.0214182712304
0.0508843537415
0.051156462585
0.0
0.0242237325912
0.0097671453458
0.0389530498986
0.0290968884909
0.0
0.0155334884505
0.0124473926612
0.020005751103
0.00135184378114
0.0142200725154
0.0533100756426
0.0161826711059
0.0106142522547
0.0778987779983
0.00887471544571
0.0796624340419
0.0120998630593
0.0863140920537
0.0667252802692
0.0275253796339
0.333956632721
0.371170550691
0.0182184378844
0.0294626363636
0.0465922087675
0.0184152534067
0.0172608643871
0.028879918882
0.000482397743824
0.0296522521271
0.00769294152878
0.0061534014208
0.000166565390354
0.081383849727
0.0307275025318
0.255436402886
0.0498047620242
0.00203420797218
0.0269352146643
0.0170158921138
0.0525049014982
0.01388297327
0.0387081851393
0.00422106132795
0.130881699215
0.0383222419321
0.0494717760965
0.0925033108745
0.0532492308298
0.00621834234226
0.00254105019301
0.156901805785
0.0288045452458
0.00234419276944
0.0123756717667
0.0474253235688
0.0769951562364
0.0762837767118
0.00419758906348
0.00447525059686
0.00220495923568
0.016309439219
0.131096629765
0.00165731709989
0.00164474806446
0.0109444875981
0.000177313178346
0.00583248133229
0.00736725033676
0.00243210835514
0.0126193115688
0.000381560004036
0.0
0.0
0.00204432274891
0.00141369006733
0.00171101636793
0.00131229165898
0.00356660724066
0.000100090041787
0.000766077077762
0.0590519080213
0.0140644714443
0.0201962867181
0.0471619557999
0.0172936375933
0.067489859491
0.140799458909
0.0124936872441
0.0721518748449
0.00314923830824
0.0313571540995
0.0662540889151
0.0276324802811
0.0151456430871
0.0304690397688
0.0128654736894
0.0671221689328
0.0567136586532
0.0421814221222
0.000636511085334
0.0637801808083
0.00616195378215
0.0332810981359
0.0
0.0
0.0
0.0
0.0
0.0
0.0
0.0463231515071
0.00246348355252
0.0532541812669
0.0
0.0
0.0
0.0
0.0
0.00255912029411
0.000371705040842
0.0168659936342
0.000325609692769
0.04316584159
0.0188824199244
0.0314723344608
0.115146558121
0.0609047480675
0.0137702895228
0.000512637506405
0.00770521942484
0.0605974625144
0.0205718791803
0.00349175565086
0.0505593003449
0.133533269173
0.0509484943555
0.00728502912781
0.00410022014809
0.0119282393084
0.00293242447197
0.00515849852369
0.0413699935154
0.000603381726908
0.00189028181633
0.0331275423752
0.00470072076619
0.110795156252
0.0325864020376
0.0222033583466
0.0107502377375
0.144342365458
0.122072717402
0.0497282100774
0.0591250714076
0.2272488217
0.000686868571791
0.0375965056411
0.0180307593925
0.00441622967249
0.000743709833592
0.00445346688252
0.00111504756692
0.0235715840437
0.06804835268
0.0143535071186
0.201149268109
0.106782278633
0.0256910134971
0.0335753729829
0.0683495657966
0.000120881051618
0.000286672771719
1.76284866943e-05
0.105080051378
0.00301866848346
0.000888139948694
0.00358907594579
0.0
0.0344646353687
0.00309089048241
0.00255639270271
0.000252224676278
0.0715874386409
0.00409444125978
0.0504255717537
0.00287135387337
0.050220633452
0.0374857870092
0.0548732376948
0.00591091227384
0.0241316902008
0.00538763343828
0.00186320962442
0.0592016316511
0.0205494567478
0.016480316114
5.84530302395e-05
0.00945907565816
0.0848235082705
0.0126691503478
0.0127662181853
0.0327262416616
0.0773358725153
0.0622782708147
0.0711452173506
0.197292894592
0.00144871511942
0.0129957795331
0.119079954034
0.0801905566708
0.114858857216
0.17368384206
0.0868724078061
0.195580036531
0.0247242461152
0.0136816165319
0.00315480247656
0.00809256198098
0.00553453437738
0.0142091360493
0.00396542856359
0.000249598674376
0.137485637814
0.00088923720125
0.00588021884413
0.00658735142334
0.0379773431942
0.0191678955348
0.0678223721483
0.00873786879929
0.158160784287
0.229917462621
0.0207788014516
0.00305612994687
0.0024797210889
0.0462836040178
0.107269138541
0.311678529674
0.0805890342942
0.0348674990469
0.000693562873367
0.00580164683144
0.013897535976
0.0326716309418
0.0598051788717
0.0113849668027
0.0399830124595
0.00420997601779
0.0182345911909
0.00486272283717
0.117448914377
0.0311731783927
0.0608991875447
0.037819998451
0.0200165624193
0.0141934250333
0.0233798739774
0.0491141768053
0.0859669992222
0.0123597890685
0.00933297887573
0.0338527800012
0.000618177922302
0.270298784703
0.0152418319877
0.0134345461964
0.0441162427064
0.00890813384483
0.0
0.102040816327
0.0407266996944
0.00813023241654
0.006613516687
0.00159225334123
0.00306722460115
0.0157297137193
0.0144912944539
0.0122848010597
0.0164374286291
0.00551949144566
0.0439974596319
0.0625541160693
0.00921946741835
0.0360253913506
0.000216497959192
6.49493877576e-05
0.122231279632
0.00283803632921
0.402396753958
0.0611742560525
0.0968812025702
0.0379712150915
0.0105778748171
0.00063760750771
0.00817588251289
0.000853516928311
0.0
0.0
0.0257090642619
0.00140276400849
0.0465016148442
0.057851157877
0.24173765511
0.0497351647637
0.00273260239825
0.0306026035904
0.00896361407162
0.00398304351638
0.0129967252254
0.151229679024
0.0182336405734
0.0637306940728
7.19596254328e-05
0.0328507296492
0.00466161245597
0.0301547691912
0.028453322622
0.0293059192555
0.00211488225782
0.00548093040403
7.59452545415e-05
0.125764500294
0.00395128167087
0.0177197012545
0.00285888831079
0.0342549615674
0.0160551342908
0.155489364933
0.0198158695435
0.0
0.0
0.0
0.0
0.0
0.0
0.0
0.0
0.0
0.0
0.00175360016226
0.000196185904556
6.3383138395e-05
0.00347465863818
0.000805103830797
0.000249703255792
0.0273311563613
0.0176320765651
0.00117587533182
0.0255808384631
0.0101710951855
0.0258110826248
0.168133090206
0.114113531858
0.0804940705572
0.0229278978099
0.0102907317395
0.0
0.0
0.0
0.0
0.00960582535298
0.0140217110624
0.0142885499954
0.302329361209
0.000198392825323
0.0268932496549
0.00430368074164
0.210147311819
0.000827630911854
0.0756719184303
0.0338172610385
0.00645514888261
0.0178502558883
0.014907054465
0.0195869364874
0.0149992178969
0.189696905054
0.0967582706809
0.0034637516301
0.010150949119
0.0149580494052
0.0495354892634
0.0575976497255
0.000886022553526
0.00752732598703
0.0046989458386
0.00426267195597
2.31943076839e-05
0.000104263935493
0.0189227998012
0.0
0.0
0.0
0.0
0.0
0.0
0.0
0.0
0.0
0.0
0.0
0.0
0.0
0.0
0.0
0.0
0.0
0.0
0.0
0.0
0.0
0.0
0.0
0.0
0.0
0.0
0.0
0.0
0.0
0.0
0.0
0.0
0.108099443428
0.00282014780217
6.46164211291e-05
0.00191854929402
0.00266985479302
0.00779289993488
0.00797143271326
0.00196860949496
0.209912620472
0.0106710559555
0.152376294217
0.0132289009381
1.33664103017e-05
0.00590178424091
0.00349685857201
0.01746527143
0.00552855293787
0.00316578287069
0.0138224105301
0.00092382458893
0.000352667594884
0.00529823940652
0.0104044930749
0.00148553949909
0.00374440194439
0.000694187773661
0.000877028313448
0.00246818774041
0.00334314194651
0.0433444624249
0.0292675262428
0.0128127589814
0.21939799555
0.135464641075
0.00129634833768
0.000599709091146
0.00972125067501
0.0226482168573
0.0293884466486
0.0105766450611
0.00837189699855
0.00650515909191
0.000250434797351
0.02239778206
0.029870536235
0.0148177350516
0.00399337441692
0.0252847119835
0.0
0.00608365558957
0.00239925175877
0.0317447407846
0.00142263946095
0.0884071870128
0.0987648595835
0.0140404799089
0.00875177406928
0.00923437148369
0.008380072917
0.00253219152326
0.00650097729589
0.0278602475913
0.0
0.0
0.0
0.0190803361508
0.0549073044413
0.0234466772127
0.00591846402111
0.0358202828606
0.00276117305467
0.0145294431179
0.016281466272
0.264259800527
0.0198809106677
0.0289640612227
0.0316567366297
0.1281466965
0.0165557045777
0.021288265688
0.0292531619651
0.00153522937683
0.0
0.0
0.0
0.00663046913339
0.0025990347039
0.00803530212286
0.0103733895673
0.00649370600563
2.56932686206e-05
0.000385934305738
0.0184830951139
0.00604567963406
0.00627263684021
0.00402447583591
0.00278664909247
0.00347394402807
0.0733972952248
0.0262580713812
0.00590868718174
0.0882729518023
0.0231901723645
0.0134652613729
0.0254466501781
0.0336997146082
0.0733828416912
0.0144812970569
0.0194477495648
0.00571790296728
0.00361701682382
0.00757536149714
0.0266776747205
0.0114657331929
0.00439411808805
0.0278308540722
0.0643452196387
0.0350546978381
0.0550264333683
0.0
0.0
0.0
0.0
0.0
0.00482765304813
3.92918045154e-05
0.00273209014064
0.0093383522065
0.0289554404742
0.00868479852472
0.0782582129251
0.290725957512
0.127093972489
0.152278468812
0.0749201918466
0.00239401034023
0.117117902131
0.170007511123
0.314655012529
0.107505606074
0.217168643555
0.0338182149588
0.00651261066536
0.279639692778
0.101085121942
0.00706072134492
0.0683947964794
0.00486763048351
0.0190845469203
0.0307525219493
0.00407227594031
0.0204902386727
0.0421532766765
0.0811481229897
0.039549369766
0.129792063514
0.230092713594
0.000191053841024
0.0884199657785
0.0421507455724
0.00608920897413
0.000139385506183
0.00388654294817
0.0523336102584
0.100723758079
0.00586850499497
0.0116309030905
0.00629674965961
0.222312887483
0.104536201413
0.38840946765
0.100744933099
0.034738762598
0.0722254038838
0.0982201943875
0.0452737765482
0.201296442845
0.119010831509
0.000632310909227
0.0434809141826
0.0143249819194
0.0236587654304
0.0571897287587
0.0101169651121
0.0201145146283
0.00696932164056
0.00687303096951
0.100884095516
0.0150835287852
0.020476679412
0.0400184370722
0.0673853335815
0.0159048135923
0.107245314838
0.029986837711
0.0284229047822
0.0185020118122
0.0406879168065
0.00582335275533
0.030722092558
0.000489476756325
0.0187634909084
0.0508849187314
0.00255560302586
0.00414982021347
0.003552211708
0.011985517993
0.0079108628207
0.188736517537
0.120422336587
0.00847445029299
0.0293243734887
0.0189431718798
0.00368953141577
0.0154669819747
0.0105419941265
0.0928790550354
0.0105118059636
0.108183756238
0.00668185406764
0.0371603144353
0.00769187640957
0.0146340386611
0.024184060182
0.0574743368151
0.0221510693351
0.0229616102444
0.00408864471887
0.00348297095792
0.000252109963985
0.0
0.0
0.0
0.0
0.0010202487494
0.101020567577
0.0
0.0
0.0312594043519
0.0319129435937
0.0589957820586
0.177195194227
0.312881573728
0.0
0.0
0.0
0.0
0.0
0.0
0.0
0.0376997147792
0.013391146361
0.213397054169
0.0012378556559
0.00439033287423
0.00212204164459
0.00776204023389
0.0228746870441
0.010969857008
0.0049901268923
0.0522367010209
0.0168795229301
0.148004824886
0.0238152569303
0.0409608094145
0.00343181594481
0.0014256226
0.00376913247701
0.00288635509256
0.0
0.0694195531834
0.338743712123
0.0787038558748
0.000833256927421
0.0207593421364
0.00174436138785
0.0109351959002
0.0193931740985
0.0344911070726
0.0378505852829
0.0557760266149
0.121302392704
0.166938967024
0.14307578318
0.00149314229046
0.103039898397
0.022642152344
0.036132445944
0.0278140870624
0.0494191845672
0.0548089263916
0.0010692501241
0.0044414493013
0.0277435786404
0.0
0.0
0.00074598435193
0.0107499811989
0.00284235311733
0.00586132293937
0.00940480922074
0.0220745424803
0.00300345373542
0.00356712406959
0.00830025780463
0.00306563930132
0.0137781688976
0.0375479366249
0.0676417915489
0.0324961579885
0.0222122792446
0.0761469981167
0.134695648928
0.0132368546215
0.0273774896856
0.00514673540378
0.137707763327
0.0488489354174
0.0453181905639
0.0119146017414
0.000354094404203
0.0495668056374
0.124761426569
0.0
0.0
0.0
0.0
0.0
0.0
0.000862157855001
0.000128821950653
0.0101913079192
0.0251495704208
0.0494190835156
0.00121146874435
0.0025249102328
0.00110163108116
0.0114518646069
0.0
0.0
0.0115999242325
0.000604135239763
0.0573651472533
0.0126872797259
0.00102008279203
0.0239686965184
0.0400620338709
0.0337121709086
0.0230621621118
0.0
0.0
0.00491415583416
0.00579774473817
0.000301837414709
0.00180123728285
0.000228041885951
0.00665862732565
0.000479964553091
0.00397458411522
0.101466028694
0.024071776292
0.0392187474621
0.0198278201223
0.0366555994321
0.147444583784
0.163206301797
0.112877629662
0.00303324088582
0.00827407653398
7.10294325079e-05
0.0751826654855
0.00374864933004
0.0394579321248
0.0447170709964
0.00680714994582
0.0458674591117
0.0772262561343
0.00879157223605
0.00951443884804
0.0279993644074
0.000192452104363
0.000600125294452
3.93861141243e-05
0.0545987120189
0.00672119607895
0.0367879986299
0.0261704650984
0.0211959415972
0.0113463850647
0.0185599751843
0.0286615728666
0.0
0.0
0.102040816327
0.0
0.176065672709
0.125351621411
0.145673440705
0.00722665961911
0.0846841891941
0.0422329533746
0.00337030771315
0.00605888719891
0.0150254272197
0.0277605502538
0.0650253869679
0.00421057168081
0.00622735616987
0.0299104049809
0.0177148388309
0.00135308594406
0.00486230041399
0.00356725013322
0.00504241083504
0.0013288986086
0.0164766861366
0.0078909859204
0.0475646730047
0.000218545096412
0.00187111982448
0.00583671693255
0.00155858964984
0.000724204885664
0.00535349946537
0.0285055763447
0.00749925970759
0.0219873525247
0.0104391540932
0.0030544597983
0.000696164358406
0.000574877056853
0.0207194958301
0.102474380119
7.99663512039e-05
0.0435991540454
0.0171652770756
0.00353004459384
0.0558252763808
0.0412271057906
0.0279453545949
0.0667231271126
0.0660831253899
0.0253561813931
0.0150638345424
0.0147285545993
0.0059508940937
0.0118009345961
0.0296090374984
0.0165043859059
0.00822678935549
0.0149647070001
0.0142467792464
0.0439720808637
0.00167221941413
0.0185083983926
0.00352955373831
0.114251700837
0.0199562112465
0.0172066094598
0.122116298326
0.00160977671056
7.97359637669e-05
0.022821685589
0.000332464636595
0.000853778233432
0.0387820861812
0.0538967775636
0.0825614416
0.0501160566569
0.0131641458478
0.000212515165233
0.00515904406707
0.027114065741
0.085125301192
0.0375163111458
0.014372145391
0.0959027398604
0.00646189222058
0.0357248876354
0.00106674062808
0.000124443248848
0.0
0.0
0.0
0.0
0.0
0.0
0.102040816327
0.0
0.00632672924994
0.00131092963944
0.00109606854852
0.00405664070738
0.00194245505585
0.0416408189019
0.0664085664423
0.0318269595907
0.0131195127633
0.0333212088231
0.0110868619682
0.13967214004
0.052427005218
0.103243173813
0.241076535747
0.0168246700552
0.046827997265
0.00411825678299
0.00456449199073
0.0108987044561
0.000497451240734
0.0111052220924
0.00714219387454
0.146155047568
0.0212955114517
0.022554191841
0.0213635482295
0.245151860251
0.0591612466217
0.00880997708017
0.038195447903
0.0157885994411
0.0301090772552
0.00252516919861
0.18676131257
0.0173894903654
0.0289278825561
0.0121139410211
0.252338697851
0.00111797849185
0.0896822753146
0.0193981407892
0.017623662097
0.000468349324913
0.0678878595432
0.125760250133
0.104592714132
0.220099064195
0.0139216184379
0.0818176109686
0.0349568091956
0.0181930565778
0.0806854401193
0.00582580689946
0.118454403907
0.00325783024593
0.00101791284422
0.00754118998221
0.00126539328115
0.0159386644995
0.0197458669325
0.0457543378756
0.0904993626631
0.00122188661446
0.19621704846
0.110840049285
0.00110956115955
5.51667054958e-05
0.00554315056822
0.0586915660089
0.0167218988661
0.343269999192
0.0725235508182
0.0510013291569
0.0538772328802
0.0214839200517
0.00375027475637
0.0110298883353
0.000496439872191
0.0010105877071
0.000463253520046
0.000179214624088
4.83702601311e-05
0.000262349975489
0.000750036593441
4.92629443577e-06
0.014250831831
0.0218930396508
0.00624060939228
0.0218321035139
0.0148665324276
0.0181095351897
0.166830116834
0.00693614715132
0.00166118407762
0.0110109769195
0.000815572291271
0.00134727135409
0.0427131580463
0.0119647308881
0.00034695616811
0.0242433744998
0.00143324348998
0.0389759740442
0.025399029977
0.26036693776
0.076709771535
0.00184516894806
0.0192519101191
0.00897756302988
0.0272865999441
0.0370231812881
0.0255954208461
0.0105038933472
0.0387562241976
0.0437573151382
0.0442382645901
0.00962106633164
0.000947452057038
4.10304120456e-05
0.000333252246747
0.000118776595708
9.58313048462e-05
0.000478081996921
0.0988549491913
0.0434000310218
0.0402750213187
0.0583637704299
0.092310971271
0.0460193337605
0.0177739701063
0.310919002036
0.0768461616694
0.122075632623
0.0183737173184
0.0200612889026
0.00502362549653
0.00243612835802
0.0512974283721
0.00496818589405
0.000288406000836
7.68531750077e-05
0.00168085331146
0.0171688340211
0.0364936888335
0.0296281385328
0.000276010327447
0.00840344017907
0.00179158799373
0.00632096704983
0.000516486391181
0.0012734488461
0.00416559654665
0.000116189298975
0.00013149380341
0.0035831280587
0.000367620443261
0.000525975213638
0.00795659103238
1.98208960688e-05
0.000242214986822
3.95591361906e-05
0.000383688905551
0.103820911409
0.0242203438466
2.31131267228e-05
0.0809009666032
0.0647787961333
0.0878730898201
0.0447991259221
0.069707063089
0.0912757995735
0.00257424712945
0.00166828891222
0.00120262475178
0.00035640903668
0.000278252749647
0.000839668591581
0.00438534517348
5.64689403695e-05
0.0754036269691
0.0412415065592
0.00098681783135
0.0382472927764
0.0317226820448
0.094513043101
0.0388938008735
0.0188250014371
0.0110206712595
0.000183728653811
0.000164496478468
0.000210772664618
0.000153723530061
6.33144553322e-06
0.000368314899426
1.94572099024e-05
3.38889382327e-06
5.47182368537e-06
0.000425116066142
0.000593271324533
0.000239487340574
0.00031072023562
0.000899197515233
0.000254464598154
0.000291858148535
5.27344941279e-06
0.00177553949187
0.0222602688722
0.0275584340055
0.0112228176584
0.0469297135557
0.00761516935629
0.112121298401
0.0692861385606
0.0661689080202
0.000872723509236
0.00171469046716
0.00131587497243
0.0108479976167
0.0068047218287
0.00127318334088
0.000760343361895
0.00990353370151
0.0109737053513
0.0025641057455
0.0031169612594
0.0184411637785
0.0167109791474
0.0546999422396
0.0108608232795
0.00784429269252
0.0271206360052
0.00182402887179
0.00499855139566
0.0202214124643
0.00456536655822
0.00638015283743
0.00364190828558
0.0197385978408
0.007458524893
0.00330540112378
0.000151161195707
0.000157542234808
0.0162560382749
0.0188434953075
0.00781263727178
0.00732032271889
0.00561332067739
0.000968530212168
0.0024205465517
0.00315434450869
0.0328692668733
0.00173400663723
0.0141636506536
0.0047089541803
0.000126151065641
0.00417372628949
0.000611329892372
0.00464702132018
0.00038485216402
0.000162488057374
0.00508923565354
0.00326050227083
0.00654820015182
0.000491349259289
0.000616814721312
0.00458920208176
0.00179925242716
3.19948354886e-05
0.00121031891963
0.00429507812981
0.0124526185067
0.00640536606482
0.00214068302873
0.0131407360042
0.00390268432599
0.00537650356932
0.000625041964724
0.0070587463124
0.0108323086237
0.000252651768048
0.000327929203766
0.000174453641546
6.17770547197e-05
0.000219038259309
0.000555210118814
0.0572514167517
0.0480959723974
0.0441615930108
0.000817158257905
5.3256750006e-05
0.000529238953185
6.15781171944e-05
0.0554899901951
0.0161646372626
0.0286490873281
0.0473505010257
0.111424785874
0.000189662335777
7.00922429788e-06
9.68727697772e-05
8.0969765592e-05
0.000226411169773
4.0832037773e-05
1.17040820823e-05
5.69664786096e-05
5.21063089314e-05
0.000332227313006
0.00013157173629
0.00024414913598
6.99269310849e-06
3.44509986716e-05
0.00035056040203
0.000147111054308
7.87711174042e-05
0.000644336168534
4.40390885131e-05
0.000468890655625
0.00094712143325
0.00117758274442
0.000434505781711
0.00138488385927
0.000911926531057
0.000377225210503
0.00141642536861
0.000743953115748
0.00177506952225
0.0015800676123
0.00291395275233
5.9842905562e-06
0.000492249226221
0.000433844534135
0.00089179154239
0.000328788825614
9.58478360356e-05
0.00112782386438
2.2515479938e-05
0.0465218618126
0.0245563260648
0.0255696009045
0.0563618889277
0.0129628199057
0.246808945804
0.12570125291
0.0804632336871
0.0333400109064
0.0732708328875
0.149240883341
0.0011716383942
0.0243856676706
0.0766021092592
0.0477627275416
0.0531923608648
0.0660999975934
0.0597715321895
0.0588158219839
0.111808887577
0.0163500012107
0.0873166733905
0.00555562416704
0.0338445789006
0.0597201203476
0.00240069343191
0.0105407930156
0.137214964059
0.145010884561
0.0927335054201
0.0272302789679
0.0907664623657
0.0711216631438
0.11951508198
0.0811419545993
0.0312502725885
0.0380445174456
0.0573973171992
0.28973790933
0.0215988975867
0.00114161852372
0.0351843856132
0.0554816577549
0.132223281121
0.0309045312814
0.0772614657212
0.0297012514064
0.017997221766
0.00704684187715
0.00794796787511
0.00432914167708
0.0390211177961
0.00892727856516
0.1018748005
0.0177062530614
0.0180840759239
0.0772835497405
0.0277606803071
0.00860047542045
0.120980020914
0.0428479835184
0.0146581340917
0.00571648594449
3.40573016027e-05
0.130178680232
0.00589420523921
0.0104366840433
0.00580945750033
0.0401604864227
0.01564603594
0.00926490539071
0.0174643978385
0.00520982276615
0.0208986120111
0.000152408544966
0.0425806027166
0.0252470616603
0.00233595404496
0.00991681369023
0.0111544003847
0.0336910812381
0.0221216556419
0.0
0.0
0.0
0.0
0.0
0.0
0.0
0.0
0.0
0.0
0.0
0.0
0.0
0.0027210630543
0.00157130022778
0.00817587970181
0.00987746946254
0.00325470021605
0.00446643517432
0.0108677505036
0.0139416503201
0.00217232737248
0.0159569902516
0.0145674146437
0.018975811389
0.00989712933684
0.000832652644782
0.00171447768985
0.0143168175222
0.00800162436595
0.0128750527684
0.00340299985717
0.00834293196884
0.001372899139
0.00551160431962
0.00597420492636
0.0285032535877
0.00351806948341
0.0370836806347
0.0135719890079
0.0242439221971
0.0289117871582
0.184012956175
0.00466109749837
0.0731785860359
0.0267224164708
0.00068744232113
0.000876676054941
0.0027335797964
0.00380895890839
0.000939295773151
0.0
0.0
0.0
0.0
0.0
0.00598499270171
8.03672005759e-05
0.0268842636993
0.0205906429817
0.0141745809813
0.015403590893
0.0114077330263
0.109555461169
0.0
0.00413707437788
0.0102320783245
0.00127460801183
0.00143320996094
0.00698515543873
0.0515377029589
0.0467468732408
0.00197868312693
0.00337020031532
0.025780239146
0.00540996323794
0.0283084233857
0.0694288421303
0.12187945768
0.0027725074585
0.00452674639185
8.2071322685e-05
0.0224620802723
0.000613165137326
0.0554874992581
0.0534555301197
8.17252750396e-05
0.0236355789048
0.000839324257857
0.0216422659857
0.0119023713016
0.00824874414101
0.00173564789939
0.0344929603666
0.0794590642891
0.0417908483105
0.0088294491096
0.00767405433507
0.00694482976426
0.00198281294784
0.00657548225436
0.00270555773777
0.000996889365428
0.00472400948042
0.0503058941223
0.0530239722208
0.0184222362572
0.0141117984789
0.00328770051845
0.00166413830244
0.00160679494082
0.000187602091658
0.0130230993893
0.00325528023573
0.00161190963488
0.00123332621395
0.000399676355127
0.000697813616507
0.00123390847661
0.00363976141386
0.0656964510468
0.00391703113304
0.00365079307445
0.0102038485951
0.00180484897447
0.00203024509148
0.00100742688606
0.00499913190172
0.0147130688652
0.000947933312052
0.017675101871
0.0257273811194
0.0259368186863
0.0781796950246
0.00245946455343
0.0453534873325
0.00723676338483
0.0342011417928
0.00767403252636
0.0114397403581
0.00779767334096
0.00689586629634
0.0114501178845
9.04327301035e-06
0.00199811858416
0.00975116856158
0.00218758256624
0.0133821168004
0.0174384049308
0.034709579656
0.00893455121684
0.0259811934678
0.00720223502584
0.0148838137587
0.0283779861118
0.00903667328215
0.00492729413236
0.0644258317986
0.0979679012724
0.0058578236742
0.0166770551037
0.00113060428421
0.00447513682154
0.00702717430625
0.00980214397538
0.0076437426042
0.0
0.0
0.0
0.0
0.0
0.0
0.0
0.0
0.0
0.0
0.0
0.0
0.0
0.0
0.0
0.0
0.0
0.14614025107
0.163211592901
0.000636769432648
0.000775573286923
0.239939566836
0.000408943411339
0.0100062189657
0.0142209150249
0.00859517998788
0.0191908669339
0.00661677807897
0.111028511908
0.0713226946745
0.0419977573678
0.0286212344737
0.0840608543893
0.000190292702943
0.0026216105395
0.00287041329775
0.000473121308736
0.00177366481494
0.00201454621185
0.0095373190455
0.00354894990834
0.00340708552809
0.00981798728002
0.0268139881447
0.00042415289322
0.000944262277138
0.000139884039912
0.00114877742429
0.103312726457
0.00236687521619
0.00368091258691
0.000588701171829
0.0
0.0
0.0
0.0
0.00021871496661
0.00597832335849
0.001643104757
0.00391390089936
0.00295196642238
0.0324527759077
0.0119689880004
0.00146518458823
3.90807307109e-05
0.00104935190093
0.00272399549324
0.00424060209556
0.000820352531502
0.00169932615907
0.00011381405786
0.00122350112199
0.000650317071567
0.0136100358768
0.00241409215497
0.0128633882322
0.0
0.0
0.0
0.0
0.0
0.0
0.0
0.00407810959234
0.0452151050188
0.0454009888357
0.026598107776
0.00117662641729
0.0135666598172
0.000847414880849
0.0104243902495
0.00128636359611
0.0108345840058
0.00530291962469
0.0143797068444
0.0138424488134
0.0255863694995
0.00306158709366
0.0210218531329
0.013608214761
0.00257135002491
0.0343667366175
0.121839964612
0.126091750634
0.0469615290502
0.0322183453434
0.025241393331
0.118321750614
0.0127382638297
0.025532524586
0.0296286934959
4.39935968029e-05
0.00118539428805
0.00963419222891
0.00406342700793
0.00382764565733
0.00138894069906
0.0012987234153
0.000255852162052
0.00208513430008
0.00196430396048
0.00258548543792
0.00493316217053
0.00146942668031
0.0538212043422
0.0583981489478
0.00141603266518
0.0137085448014
0.0047103689767
0.0192715302718
0.258529010638
0.045133436717
0.00506290118126
0.0347369863807
0.00893727914075
0.0533770947364
0.0871246685188
0.0227502827902
0.00853403674128
0.0167669889607
0.00704626011115
0.0040916614513
0.000689296066594
0.000924575790658
0.00190466289121
0.00669481102333
0.00093009015919
0.00358250142344
0.0054606953457
0.0211476033231
0.0214229541252
0.0
0.0
0.0
0.0624721893048
0.010751999135
0.130561518568
0.0123127869082
0.00866146770086
0.0229600585223
0.00645344221882
0.0088255986273
0.000600471445957
2.07486265493e-05
0.0865245945099
0.0123852896538
8.37363682829e-05
0.00095612439746
0.0281446701599
0.0346232751387
0.0411093332536
0.00116734363137
0.351432566479
0.135811622347
0.126345112652
0.0475837499973
0.0362497491497
0.00912966244561
0.000938674134665
0.00126497665195
0.00200026611079
0.00986795836
0.00162866139936
0.00121587287507
0.108351126852
0.0264853218964
0.00532824729415
0.00601431972391
0.00876109521261
0.0300889990072
0.0624550202209
0.0531066575636
0.0260182798952
0.011919656459
0.0
0.0
0.0
0.0
0.0
0.0
0.0
0.0
0.0
0.0
0.0
0.00967947461282
0.0467986926337
0.0173646089382
0.00940711496654
0.0162816769421
0.0197052499299
0.00856749996953
0.0082933399705
0.0121333115176
0.0167765812546
0.0559335840283
0.012108585135
0.0359425067737
0.000386701321677
0.00295550295853
0.017090817342
0.00655769539718
0.000998756094682
0.00914074919307
0.0
0.0
0.0
0.0
0.0
0.0
0.0
0.0
0.0
0.0
0.0
0.0
0.0
0.0
0.0
0.0
0.0490431937722
0.0119028234575
0.20517429715
0.142042950926
0.0
0.0
0.00412604019848
0.0177446759215
0.0125152047574
0.0200852431796
0.00930048462147
0.0382691676481
0.0
0.0
0.0
0.017977617987
0.0198629563701
0.139895694012
0.0976522206493
0.0379050638528
0.0227661853022
0.0110157175339
0.00753242860053
0.0153061765086
0.17140209766
0.0469031191875
0.0340347468734
0.0908096919065
0.00941846927587
0.0556790883821
0.0116182713158
0.0383548787401
0.0219619621163
0.219928964909
0.0143938952706
0.0122394819894
0.0422647307261
0.00659259087431
0.040118291658
0.000577931543422
0.010968414526
0.00306983476891
0.000220580390687
0.0206682188101
0.00106741253414
0.00164889301949
0.000634168623226
0.0
0.0
0.0
0.0
0.0
0.0
0.0
0.0
0.0
0.0
0.0
0.0
0.0
0.0
0.0
0.0
0.0
0.0
0.00160026339583
0.0951383747341
0.00530217819664
0.0
0.0
0.0
0.0
0.0
0.0
0.0
0.0
0.0
0.0
0.0
0.0
0.0
0.0
0.0
0.00173422056971
0.00134600499529
1.34657800721e-05
0.00465514882151
0.00212573096265
0.00382958190071
0.002123295662
0.000833732340632
0.00235078139343
0.00250532097581
0.00413518776705
0.00383438146955
0.00977201015868
0.000183959229747
0.00612158791888
0.0031572676923
0.00133864794546
0.0113791067521
0.00225904330992
0.00126674205761
0.0316302016333
0.0250783768188
0.040953432546
0.00306102966574
0.00807158912937
0.00545607622984
0.033887355719
0.0345195106286
0.00130360427825
0.0737061318928
0.0208134421506
0.0028813399289
0.00189885414712
0.0195010928455
0.000994605452166
0.0551632130378
0.0184985375623
0.0205934500163
0.0227830219781
0.0427827984526
0.0284569211584
0.00170229464731
0.00819924017577
0.000126766622672
0.018456096222
0.0119166869973
0.012028466433
0.00229372923434
0.000521814652058
0.0
0.0
0.0
0.0
0.0
0.0
0.0
0.0
0.0
0.0
0.0
0.0
0.0
0.0
0.0
0.0
0.0
0.0
0.0
0.0
0.0
0.0
0.0
0.0
0.0
0.0
0.0
0.204845966886
0.0159926166921
0.00136761487965
0.00254359678858
0.000496634395598
0.000151637500857
0.00131668539644
0.00358808280018
0.00504806131887
0.000927952448321
0.0043448316185
0.00369080497818
0.000275076756774
0.0399790676914
0.0140017813128
0.0483785000128
0.048086495468
0.00618901027231
0.000106758000879
0.00683209008789
0.0
0.00642111680779
0.0042056421523
0.00368449928462
0.00638406873663
0.000129256603832
0.0027294823391
0.0125005680704
0.000751115339043
0.00462963674449
0.000687447542676
0.000801884918043
0.0296576670407
0.0294584307469
0.0
0.0
0.0
0.0
0.0
0.0
0.0
0.0
0.0
0.0
0.0
0.00508990019031
0.0133478165657
0.0591569182785
0.0237360692043
0.000710112087757
0.0
0.0
0.0
0.0
0.0
0.0
0.0
0.0
0.00518806809786
0.0113937376167
0.0194502208516
0.00413484383772
0.0056990539303
0.0209678781788
0.0119552688096
0.0157385713829
0.0278003109467
0.00313860603636
0.00403213398191
0.00976144567643
0.00734974582676
0.00118286437814
0.00262748253286
0.0146961141854
0.0107987036527
0.0149576205597
0.0206193143034
0.00848102644212
0.00234651247369
0.0204860268981
0.00631034913373
0.0123635605877
0.00696176458913
0.0834271603201
0.00552235680948
0.000524830564131
0.00499393706655
0.0205759515851
0.00141679938524
0.00585452951817
0.00063250592805
0.00849361795382
0.00828035126529
0.0
0.0
0.0
0.0
0.0
0.0
0.0
0.0
0.0
0.0
0.0
0.00492502485355
0.00232386676913
0.0361489501977
0.0053915810218
0.00607239328097
0.000879309543988
0.027759392073
0.0234907165102
0.01431565507
0.0146663178715
0.0403267645792
0.00228852884032
0.000402884224445
5.25293536416e-05
0.000783164908838
0.00381554123269
0.00606249574226
0.00639256666415
0.00767740137146
0.00485211521186
0.00632352252535
0.00329049022368
0.0198823110818
0.000614315116729
0.00879101145634
0.000564233121875
0.0302833932909
0.0148239101745
0.0183981072173
0.0043578541565
0.00943451104489
0.000900034698879
0.0230279894754
0.00517105604416
0.00212830463021
0.0270471596379
0.0121911440345
0.0018884222599
0.00173778562073
0.000335831095567
0.000741959289414
1.7278908611e-05
0.00438190168715
0.00320353919307
0.0
0.0
0.0
0.0
0.0
0.0
0.0490525467007
0.0178867407734
0.0283500041597
0.00675152469266
0.0
0.0
0.0
0.00645399119639
0.0359174243854
0.0267433689863
0.10006097252
0.0349058755652
0.0
0.0
0.0
0.0
0.0
0.0
0.0
0.0
0.0
0.0136430700778
0.0192471316502
0.0132605388612
0.0561664544715
0.00174519004437
0.101707467908
0.0403526126595
0.00310221525399
0.0118788709877
0.00949026435444
0.000304639937503
1.77358867724e-05
0.0263974027603
0.0545461616339
0.00590495089767
0.00166271198467
0.0142643450903
0.00709764457811
0.0101686830027
0.00260587526594
0.032247706416
0.000897873073641
0.0047586070931
0.379214976798
0.00673052835817
0.00508642350123
0.00699951946461
0.000817889608531
0.00136567369819
0.00458371589867
0.0115478944543
0.0154987951851
0.0202437008106
0.0272906613086
0.00205455920733
0.0102643029321
0.00481559029542
0.0180262284155
0.000901813286044
0.00364045346207
0.000597605722087
0.0151309976685
0.000405565510368
0.00975343044707
0.0273796978907
0.0405927270723
0.094273555845
0.13626446264
0.0403510588755
0.00285933175688
0.0262540294289
0.0405560790445
0.0269682886811
0.0421128016616
0.00749096549198
0.018343313763
0.000417256016902
0.031324656309
0.00731931880093
0.011666221698
0.0
0.0
0.0
0.0
0.0
0.0
0.0
0.0
0.0
0.0
0.00218007043824
0.0154970898595
0.0235413807789
0.0690724507241
0.00598458587396
0.0140911962212
0.00233407473138
0.0231065816471
0.00550845810027
0.00567165777836
0.000520550697369
0.010480420707
0.0250112158459
0.00208698541609
0.000518781886101
0.0712005905164
0.00400203169278
0.00583259063373
0.0182327209896
0.0144111752286
0.0184524903944
0.00617384919112
0.201816054084
0.0405602911974
0.0217371884849
0.00422041484086
0.0
0.0
0.0
0.0
0.0
0.0
0.0
0.0
0.102040816327
0.102040816327
0.0
0.0
0.0
0.0
0.0
0.0
0.0
0.0
0.0187466503426
0.00608990735981
0.113417439021
0.00596297429498
0.00431974359241
0.0105827417513
0.00106178445434
0.0163184415139
0.0232504394893
0.0104575869194
0.00612455321839
0.0356640642226
0.00667809421718
0.00401801259623
0.0419434113661
0.00188559749281
0.0723235029671
0.0317741782154
0.0158030304352
0.0433331986524
0.100091018665
0.132728907244
0.0241573611532
0.00295974844526
0.000377805436655
0.000299275263318
0.0844865901661
0.00102700254631
0.000443469570634
0.0
0.0
0.0
0.0
0.0
0.0
0.0
0.0
0.0
0.0
0.0
0.0253355265073
0.097788289959
0.00688095889343
0.134419916739
0.0152717752513
0.0500946430335
0.0103640449944
0.015834029693
0.000199757563096
0.0140671292624
0.0161461389689
0.00737415011887
0.0364245927857
0.00626456972502
0.0025888169145
0.00780500759116
0.00240766093183
0.00693656049857
0.000113834502623
0.0494577545256
0.0403655029705
0.0684294410215
0.081576712495
0.0116524362673
0.00085007512587
0.0422421212586
0.0196531350057
0.00721813583321
0.000163290350885
0.000977635133041
0.0452257944934
0.0633458072621
0.00454757205721
0.00494007688082
0.0556306785194
0.22526031515
0.0204243154768
0.000987023710187
9.44443705823e-05
0.0396501584047
0.0461182792855
0.00242181511627
0.0834957322892
0.0719155068652
0.0516344845034
0.00747167236118
0.00124527872686
0.0114261107396
0.0158735347641
0.0
0.0
0.0
0.0348571913476
0.178832624899
0.200153422167
0.104854196301
0.0410084204059
0.0125082557869
0.0174330678549
0.0128733604743
0.0101198426662
0.00107164793576
0.0150516773553
0.0183524227849
0.0671695843073
0.0
0.0
0.0
0.0
0.0
0.0
0.0173166570222
0.0135664738592
0.00529265443073
0.026165416843
0.00134276473548
0.0318317692776
0.0395055519545
0.199493613983
0.0126732971837
0.000203474410837
0.0953391320432
0.0572506125876
0.0113681192855
0.0103065705973
0.00392885347837
0.00703205797702
0.00517856026742
0.027350324536
0.00900631387072
0.00326584302515
0.102017744412
0.0272343607496
0.0039540659585
0.00366148179667
0.0
0.114979675648
0.000831412647194
0.0264292000168
0.0217390939949
0.0977871711918
0.0443558954804
0.0
0.0
0.0
0.0
0.0
0.0
0.0
0.0
0.0
0.0
0.0239965092611
0.0150035434293
0.0284561091422
0.0213495687302
0.0493205284638
0.0023119465647
0.0998723626831
0.00360696956917
0.00515863306967
0.0269126075544
0.0174164972196
0.00167174559815
0.00198861868683
0.00138559959686
0.458187975507
0.161728131863
0.00815162574404
0.0658175199182
0.0211580916161
0.0605356385503
0.169791731335
0.050019418386
0.0793286742928
0.0330135070122
0.00608858305658
0.153400043321
0.00959512735053
0.00889577024818
0.0253344389421
0.0164308546481
0.00136823942593
0.00593060032152
0.00016461589895
0.00626217633317
0.0582706421419
0.00279430279104
0.0171645935521
0.00162818668408
0.000216709537859
0.00151462255126
0.0074739443733
0.0117754212259
0.00219847380694
0.0149509124698
0.000700594931751
0.0185026806656
0.00101880500445
0.0516712138843
0.0481788633045
0.0727284916316
0.0274200735568
0.0178183798374
0.0052656917294
0.185809232594
0.00335113481078
0.0230842702802
0.00453753162772
0.00135663076656
0.0164444862912
0.0016908239936
0.00712243260897
0.000554809190682
0.0
0.0
0.0
0.0
0.0
0.0
0.0
0.0298069071715
0.0595541107912
0.019444460555
0.0542262406983
0.122246632319
0.0213164535129
0.0195385372684
0.0335237740721
0.00363426851811
0.0595187679266
0.0214585468934
0.0928104229835
0.0263862239146
0.00318488218428
0.00643149128144
4.87019679672e-05
0.0135585862282
0.017721639903
0.00731536903425
0.0414226610883
0.00235690065853
0.0148402012338
0.0270714239331
0.00799669339474
0.0894566179113
0.029482649606
0.171854750352
0.0832993515194
0.0396168804342
0.00332483223704
0.0
0.0
0.0
0.0
0.0
0.0
0.0
0.0
0.0
0.0
0.0
0.0671472342288
0.0329831664569
0.00191041564079
0.0
0.0
0.0
0.0
0.0
0.0
0.0
0.0444011655399
0.0362742691952
0.0586593913843
0.118508857202
0.00233108909274
0.140883870878
0.0250982981386
0.0656797812221
0.00633744867532
0.0046091160248
0.00742079427953
0.0174874204909
0.104560066976
0.148011636924
0.0739959571398
0.00956480993963
0.163645485711
0.0211107942265
0.0382230337148
0.0101385315317
0.00195085446382
0.0235563068412
0.0
0.0
0.0
0.0
0.0
0.0
0.0803791344124
0.0216616819141
0.0
0.0
0.000837569077731
0.00157379012531
0.000611707753399
0.0609391226996
0.0281522613778
0.0466564185719
0.0216972627519
0.0483271439182
0.0133033645145
0.079791562847
0.112022166481
0.153622910803
0.00141171402259
0.000783566040064
0.00356602961574
0.0137089882204
0.0600168988509
0.0454726706268
0.00698699600753
0.0023132069221
0.000688133899473
0.0020684916473
0.00583826066717
0.0517757291026
0.0541605640679
0.00119723436331
0.00970502801508
0.0135453794555
0.00346097659186
0.0160646190311
0.00665841571038
0.00115405590723
0.00423067939056
0.0465590881887
0.0134649026823
0.00810860780255
0.00920197992249
0.0209346863249
0.0248568118654
0.00478117113457
0.00267723743394
0.00412733187683
0.0323443699583
0.0349853315628
0.0291773133703
0.0188872283914
0.0
0.0219767416414
0.0366792742682
0.0245257970884
0.00451613313122
0.0459758687498
0.0550141433563
0.0153936744178
0.0
0.0
0.0
0.0
0.0350298600735
0.0786396740974
0.0383391154228
0.00230930743352
0.0246321961367
0.0064763953194
0.0045582103756
0.0210490809357
0.00160926715272
0.00576118243094
0.00382547061342
0.0111192100022
0.00516616186246
0.0090501396735
0.013581249727
0.0229298471697
0.00517374174231
0.00569369141981
0.0535722642871
0.00519011352659
0.0371048724053
0.163960137842
0.0040290077212
0.00219212305928
0.0243048008288
0.00630241990289
0.00314169047857
0.181404071989
0.0142261152773
0.0259551117056
0.0
0.0
0.000379777602236
0.0224112188474
0.0063911145062
0.00373050113282
0.00934035885728
0.00105469665535
0.0158270974297
0.0609841679341
0.0512608180817
0.0171800464203
0.00280979667692
0.0119661307298
0.0123673608319
0.0163208028729
0.00112683509366
0.000501177196893
0.0955597529439
0.134068527343
0.00443888416191
0.0585306676092
0.048262929978
0.0204290445756
0.00119969958234
0.137630039655
0.0184992490368
0.0413447935522
0.0871288581402
0.00917753686293
0.0353040979626
0.160430607575
0.00961623695428
0.000913647482921
0.0262625053069
0.0
0.0
0.0
0.0
0.0
0.0
0.0
0.0
0.0
0.0
0.0
0.0
0.0
0.0
0.0
0.0
0.0
0.0
0.0405991403829
0.00514136251098
0.011931984862
0.0012041219176
0.00141214802442
5.01084782858e-05
0.00176594424989
0.0159891598894
0.00100065112698
0.00463579346081
0.0112956657566
0.0213932833506
0.0176674069896
0.000154420272813
0.00198197670543
0.000213889568816
0.0027270920024
7.14631035996e-05
0.0059424319224
0.000762106524401
0.00480651839455
0.0880372502122
0.0117997966018
0.0675510033747
0.0193749729962
0.0552855850809
0.0359407898776
0.0258074442264
0.0558099391737
0.0109683969994
0.000438660887564
0.00686750299489
0.0497196446333
0.0183912266366
0.00213951990249
0.21719418467
0.175715969072
0.0450988287505
0.00537030418354
0.00678087959687
0.0166113638648
0.0960776822937
0.0784239721036
0.00116190435043
0.00973345636455
0.0350509650798
0.0325621267711
0.0579644668125
0.00358061117754
0.0193671011156
0.00651860498332
0.00500889430859
0.0174717099806
0.0
0.0237521996027
0.00994733757921
0.00307691761813
0.017117812931
0.000572342159101
0.0202464110406
0.0259686756056
0.00124958800235
0.00010953178786
0.0
0.0
0.0
0.0
0.0
0.0
0.0
0.0
0.0
0.0516808070272
0.0632144598586
0.0441089486637
0.0942014812876
0.0529167521425
0.0
0.0
0.0
0.0
0.0163475117811
0.0856933045455
0.0
0.0257807656909
0.0106285491092
0.00237756972212
5.51853707261e-05
0.0348924835686
0.130347079192
0.0
0.0
0.0
0.0
0.0
0.00564053432651
0.0091072517482
0.0300935275158
0.00415142970505
0.0255572530251
0.141823330478
0.0551429316099
0.0875401643444
0.0592448871014
0.0597449829324
0.0496709565725
0.00215829354116
0.0211023993178
0.012647709988
0.0241048854883
0.0154007015703
0.111035461717
0.000119013303545
0.0
0.0
0.0
0.139514904339
0.000745037847133
0.00387576673349
0.0115828481298
0.000674169459095
0.0826510009449
0.172026649758
0.125090690965
0.00509386967359
0.0234236222191
0.000106711531947
0.0240797658535
0.0141749954792
0.00460799797043
0.00163771334566
0.000984215451676
0.0148628879992
0.0167900798531
0.000601164896166
0.279868261298
0.0292772688371
0.00413483067859
3.92298925862e-05
0.0136611562616
0.000417798356043
0.0156422658372
0.0110228717267
0.0281715782471
0.00572096617851
0.0186697455436
9.6370842487e-05
0.010365245493
0.000354841184594
0.00430206925976
0.00125562787007
0.0585302182907
0.0751251540438
0.118190877811
0.00916014214231
0.0177569343091
0.108869703702
0.0362754151321
0.180735533986
7.31714643613e-05
0.00611068690812
0.00346376307243
0.0497091236168
0.0390423077915
0.0769355602852
0.0020985661996
0.0034399345913
0.00902042204379
0.00418860086295
0.00298910520903
0.00332576538137
0.00349428718746
0.00441300902452
0.00102560569019
0.00379154891709
0.00104947481972
0.00598099035683
0.0198405189383
0.000790652933232
0.0571127634904
0.0579171821942
0.0456581125244
0.000527996001857
0.117018684963
0.0542023226903
0.0880819982019
0.00482631278483
0.00977170657512
0.000870401417024
0.0
0.0
0.0
0.0
0.0
0.0198489475143
0.0383830664877
0.0284600525698
0.0153487497547
2.53908428593e-05
0.0627888816707
0.00963114760456
0.000145663256403
0.00526525899292
0.00459262438384
0.0117062873218
0.0337428244222
0.0703276427618
0.0658561783962
0.145205802446
0.020011116556
0.0381119187734
0.00849137044059
0.0080196569584
0.00391044687144
0.0167310591742
0.0261775439236
0.002592068381
0.0172637380513
0.000635320239165
0.0696612204958
0.00363203075532
0.00279370136291
0.00047194728
0.003761004508
0.0213534186268
0.00777176393804
0.0317035343678
0.0192630664738
0.000574136666587
0.0445741632838
0.000586573835367
6.75073389312e-05
0.000566261224435
0.00964443815481
0.0534358869755
0.061956920919
0.0157529555101
0.00295238028961
0.0162079775186
0.00707422521714
0.00015436608826
0.00485596678562
0.00485454732734
0.0201956975838
0.0339439789266
0.0033423066552
0.0112191473448
7.99964221483e-05
0.00809133402034
0.00863376590034
0.0
0.0
0.0
0.0
0.0
0.0
0.0341360306199
0.00145779684183
0.00128433098082
0.00824261918894
0.0684386910078
0.0569829047378
0.114670726763
0.115496388341
0.150069402494
0.00375888995665
0.0243496580541
0.0288225423865
0.00375493610291
0.0209598647005
0.0529032818317
0.0289576502781
0.0
0.0
0.0
0.0
0.0
0.0
0.0
0.000799722930789
0.00386253630192
0.000154746357095
3.85365249243e-05
0.00147315170513
0.00328887030705
0.000583990422101
0.0035599465478
2.39502701632e-05
0.00264755530348
1.05045044576e-05
0.0162812605428
0.000132407039924
0.154162419411
0.0162663036659
0.00263628345163
0.00559469149293
7.44377886142e-05
0.0515129259455
0.018533691882
0.0422747352595
0.00548929285418
0.00413710460175
0.00384236071439
0.00872621127258
0.00665667247174
0.0014258514222
0.000884599326807
0.000345508158044
0.000829855852148
0.0261313580216
0.0185476922044
0.00899308983792
0.0282682296717
0.024531726777
0.000169932869254
0.00794114057743
0.0397641144088
0.0382849839418
0.0107024981563
0.017468311403
0.0127786390971
0.127853519633
0.00632435368061
0.00890582067657
0.0321481431053
0.00887057299318
0.0642938397015
0.104682401587
0.0450277637692
0.00392325159324
0.0137747895427
0.000144132278221
0.0146277334106
0.0
0.0
0.0
0.0
0.0
0.0
0.0
0.0636612506822
0.0383795656443
0.0121481638376
0.00220790253646
0.00057913053759
0.0778598738485
0.0448238793482
0.0433511111756
0.00349185630761
0.135797526937
0.000298708739832
0.00933932763002
0.00727878326805
0.000247624085892
0.00145259798417
0.00176515027526
0.00768005127495
0.0319805532031
0.0447794230064
0.00285479548595
0.000349320086995
6.12842257886e-05
0.00705607222817
0.024728396197
0.0163011270717
0.0031604784324
0.0814072909323
0.0753943342337
0.0778909513952
0.0
0.0
0.0
0.0
0.0
0.0
0.0
0.0
0.0
0.0
0.0
0.0
0.0
0.0
0.0
0.0
0.0
0.0
0.0
0.0
0.0
0.0
0.0
0.0
0.024175065389
0.0778657509375
0.0
0.0
0.0
0.0
0.0
0.0
0.0
0.0
0.0
0.0
0.0
0.0
0.102040816327
0.0
0.0
0.0
0.0
0.0
0.0
0.0
0.0
0.0
0.0
0.0
0.0
0.0
0.0
0.0
0.0
0.0
0.00873354263965
0.00838713483675
0.00840068819152
0.00135055194044
0.0106676860915
0.0419643646257
0.0238162523721
0.00761621673177
0.00652466283412
0.00526178299772
7.00878840347e-05
0.0688701334079
0.0411202375979
0.0415719969757
0.0334069162244
0.00821399631491
0.0341814226622
0.0130909744902
0.00531332083957
0.0130799643468
0.00966342177082
0.00155137728348
0.107878396828
0.0381324686467
0.0343712028628
0.0251690556868
0.0001043330443
0.0168813143098
0.00147872246413
0.00245945653596
0.000746354947333
0.0141651426345
0.0262917069313
0.000254822292206
0.00651240419686
0.0039509111484
0.0266293916062
0.0440845235826
0.0128565349032
0.00840617357302
0.00858205194566
0.0525145631363
0.0890294907054
0.43764795467
0.00682492885193
0.00566876507702
0.00922434169003
0.0626909787972
0.00615257735548
0.0201551763754
0.00119014192497
0.125184664484
0.0298151202255
0.000800248110184
0.00443963734172
0.156071780244
0.00821177537212
0.113300505486
0.0849675007835
0.0309880503041
0.000241082006946
0.0435186819081
0.141658570599
0.100429488291
0.0862733165713
0.0340540939699
0.0454965859145
0.0152791427521
0.0138358197551
0.0533226589405
0.00664947908691
0.00576408824727
0.000192588664389
0.0116468223647
0.00597976119977
0.105259541894
0.00405630142484
0.111553485559
0.0530984482293
0.0684885047137
0.000268802052215
0.00610102999034
0.013386993538
0.00153202138893
0.00757493201663
0.00683153025526
0.0
0.0
0.0
0.00934383866407
0.0103877550186
0.0169596000304
0.0024089724174
0.0127698793392
0.00330019645484
0.00818038333676
0.0363869743422
0.0144809233405
0.0263257602441
0.00240025108025
0.0217143918695
0.000842909257072
0.00204719703632
0.00761645183783
0.00336887137633
0.0132172043422
0.0119170406285
0.00114113872626
0.0413290459317
0.0229745832511
0.0193548491672
0.00940070132483
0.0272017188224
0.00995690915782
0.00725274618152
0.00250179565082
0.00158182761677
0.00405548213958
0.00562160996914
0.00372386116261
0.000689457636336
0.00199402108657
0.0135534172619
0.0274467461241
0.00581587544199
0.0161306467469
0.010322026991
0.0121594962141
0.0205682513589
0.0410244940881
0.00642194318252
0.00857049986213
0.00863194714809
0.014751538218
0.00342455066825
0.0422527733386
0.0394657318963
0.00534697316776
0.0289479150379
0.0179395779983
0.0358713428347
0.0243058554358
0.00774997622657
0.00886531342052
0.0325822080929
0.0113093260437
0.102124519501
0.0909257210766
0.0259464836664
0.0180064995745
0.000629157217662
0.0400699619396
0.00039427081559
0.0449273444086
0.000589975058996
0.0555165711104
0.0352930367947
0.00415947951476
0.0
0.0
0.0
0.0
0.0
0.0914095064915
0.00267705920593
0.0079542506291
0.0
0.0
0.0
0.0
0.0
0.0419062899599
0.0107521528789
0.0275370533936
0.0218453200941
0.0
0.0
0.0835015955706
0.0185392207559
0.0
0.0
0.0
0.0
0.0
0.0798595756842
0.0221812406423
0.0
0.0
0.0
0.0
0.0
0.0
0.0
0.0
0.0
0.0
0.0
0.0
0.00691299686556
0.117969867139
0.0501221057932
0.0852047528826
0.102921839669
0.272651865367
0.0951955085289
0.0167006536064
0.0582429180208
0.028553617694
0.016723730144
0.0287199241177
0.0338674334892
0.00551782357937
0.00829872720899
0.063588304347
0.00131187182232
0.0392374615048
0.00861462496659
0.0216643506541
0.064030939347
0.00943406381913
0.0244057783363
0.0957891480826
0.00885497621921
0.0590625349608
0.0953711847707
0.00620863385226
0.0229918875655
0.210777971124
0.00639690956554
0.0345997014728
0.00984699633595
0.0390908776958
0.0841791497015
0.0404328353029
0.00872592173175
0.0149330716385
0.00432674213849
0.00108803505139
0.00865653647892
0.00155963591671
0.00359522097004
0.128862269915
0.0151546001116
0.00179824093867
0.00854785181974
0.00460225252721
0.00206998842186
0.016272658112
0.0182669814905
0.00233172125948
0.00493414400111
0.00285847122709
0.00592650557078
0.00156761800911
0.0334339981711
0.0818915281298
0.0
0.0
0.0
0.0
0.075643888772
0.0449236177058
0.0102327665472
0.295059333211
0.0335729839371
0.00959368305113
0.143218624735
0.0
0.0
0.0
0.0
0.0
0.0
0.0
0.0
0.0
0.0
0.0
0.0
0.0
0.0
0.0
0.0
0.0
0.0
0.0
0.0
0.0
0.0
0.0
0.0
0.00747421396183
0.00188634923799
0.00445154113778
0.00655491168708
0.0210284969816
0.000986505907264
0.0337392195076
0.0107805121834
0.0472450414531
0.126511606302
0.015000982785
0.000421705796679
0.0151454492714
0.0112531156649
0.000484907182227
0.00226108405196
0.000896805867355
0.0
0.0
0.0
0.00273214355572
0.00386142313508
0.00434030705227
0.00844406279334
0.0169733996846
0.0107108121197
0.0114946593362
0.00517618592181
0.00446460488993
0.0148020417221
0.0139150947487
0.00301398167599
0.00497523781297
0.0213228272985
0.0174706482553
0.00370479044378
0.0158436869419
0.0097772721968
0.00282081579759
0.0398724587841
0.0653109851201
0.00486249497368
0.00126254255457
0.0301759044799
0.000310811005641
0.0103315880579
0.00420917297573
0.0283415009852
0.0145257648797
0.00425618242569
0.00418668794423
0.000991360051835
0.027191264117
0.0221538088275
0.0630481507259
0.0645780865159
0.0709854264438
0.000217686327485
0.099844766143
0.108151891667
0.0622889807759
0.00466666901746
0.0522742273537
0.0134002305126
0.00361940098646
0.0199537209821
0.0233340598163
0.000218343432472
0.0
0.0
0.0
0.0
0.0
0.0
0.0
0.0194869630218
0.00299347108487
0.0279101148112
0.039319048201
0.0113505837721
0.000980635435479
0.000748626422264
0.0015455875835
0.00414873176202
0.000436698746321
0.00246132480873
0.000649334129021
0.000859346696427
0.0257782538384
0.0216148394274
0.00490916154543
0.00610034071948
0.00312393539924
0.0217721861467
0.00487045593535
0.00220762215186
0.0129613308197
0.00987189389901
0.0915116800746
0.0244752324673
0.0495610934807
0.00523327746157
0.0684272215742
0.0150359373856
0.00689825311019
0.0412617372435
0.0075629108264
0.0265620156032
0.0325468502145
0.0124181188367
0.00841754015594
0.0114828365971
0.00540520255324
0.00103245442028
0.0393328708132
0.000706019419436
0.000167955855299
0.0102925302184
0.00344146665276
0.0157105790667
0.000195780957003
0.0163730351164
0.0217268831453
0.00870084740344
0.128949647939
0.178172385396
0.00420946791832
0.0691592083824
0.0493720327466
0.0533229496702
0.00347785214019
0.0792965417486
0.0628737950486
0.00539270686043
0.0625691037715
0.0111820375521
0.0101399062869
0.00760261043195
0.0147879004305
0.0426402804601
0.023077079781
0.00241055458266
0.0132083307706
0.0185408797321
0.0294640717958
0.0122229007684
0.046919648608
0.0138448790072
0.00174153230279
0.0551671347087
0.0130858651827
0.0051069704901
0.0116813284287
0.00745901021414
0.0126016481157
0.000432027800658
0.00889977269355
0.0588740432988
0.0126439696443
0.102181084087
0.0620970241424
0.0339010541479
0.0018337711733
0.179555281449
0.0553302258923
0.0560174465401
0.0519463645054
0.00652362125644
0.0264349319764
0.010231784918
0.000413952542291
0.0517663128997
0.0035166622518
0.000833516451686
0.00165099269659
0.00832038619613
2.92540587347e-05
0.0165024804782
0.000823368780388
0.0
0.0
0.0
0.0
0.0
0.0
0.0
0.0
0.0
0.0
0.0
0.0
0.0
0.0
0.0
0.0
0.0
0.0
0.0
0.0
0.0
0.0
0.0
0.0
0.0
0.0
0.0
0.0
0.0
0.0
0.0
0.0
0.0
0.0
0.0
0.0
0.0
0.0
0.0
0.0
0.0
0.0
0.0
0.0
0.0
0.0
0.0
0.0
0.0
0.0
0.0
0.00188893990762
0.012898083858
0.029129468069
0.00725903213637
0.0536076131742
0.0379074415197
0.00146792343817
0.0209358878957
0.00914766774849
0.00175147774846
0.00255583097633
0.00540863373606
0.0025206065629
0.00386681619305
0.00166525473109
0.0141703256635
0.000559501134459
0.00127621468155
0.0771198810918
0.0378568486285
0.0156315947823
0.0111444929112
0.0222430060248
0.0309358805812
0.0463890815181
0.0192270535239
0.00982739189556
0.0431741683477
0.017604568578
0.0187918090764
0.0130446010411
0.008579864891
0.00129996065461
0.00326857923214
4.66939890306e-05
0.00634571310925
0.00900820436377
0.0134665464364
0.0563839256342
0.00342733879484
0.0437414610228
0.00528267976455
0.00117562546257
0.0439729784368
0.0216689271068
0.0116277576701
0.00957971863539
0.00644345823268
0.0
0.0
0.0
0.0
0.0
0.0
0.0
0.0
0.00905190608894
0.0284234237133
0.0123202750877
0.000301111672918
0.139047187893
0.0184082976511
0.0176011159396
0.00162639578279
0.000811032443434
0.0191593854616
0.00222197710561
0.00670677648421
0.00744231625844
0.00108746173639
0.000688812902739
0.000806120223462
0.00212885012398
0.0266591506086
0.00941726179172
0.00448708670798
0.00254416378592
0.0118294139967
0.0159626181744
0.00611762578989
0.0131759974749
0.00127502274501
0.00754622636426
0.000102603060465
7.48283466448e-05
0.0100662098111
0.00933099679821
0.00121587894264
0.00225040534211
0.00913788084682
0.00859025372472
0.000547194424745
0.0
0.0
0.0186433147869
0.0193083915081
0.00422217884927
0.0598669311823
0.0
0.0
0.0
0.0
0.0103987361516
0.0239856083709
0.00239011194648
0.00833865899472
0.00237823069405
0.00217360912449
0.0731257261105
0.022125873761
0.00601119697558
0.0868991166099
4.68825237484e-05
0.0451978539054
0.00694316204915
0.00256319693827
0.00715011662295
0.0115709108915
0.00995915109813
0.00541351878295
0.00122181180036
0.0263286551507
0.0335468075725
0.0850466122324
0.0130800978261
0.0823909211336
0.017372788075
0.154384540608
0.00713389585921
0.00411774763847
0.0283158916413
0.0643039948367
0.0110449983164
0.0416903082804
0.0126536666272
0.00190929653532
0.00105577995629
0.000874440376677
0.000581507209615
0.00648463362086
0.0144472916491
0.00357987407259
0.00165019356149
0.00893661693372
0.00118404946382
0.000771579126853
0.0205802507293
0.00047304290394
0.00777636383549
0.000134124969715
3.31706914348e-05
0.0399187638358
0.00130375239378
0.0272699138693
0.0161317725671
0.00718433910358
0.0408194202185
0.00485734298923
0.00989063486347
0.0193377920045
0.0041023492081
0.0303266651952
0.00242795039263
0.000881907730973
0.00326803420831
0.0314660155708
0.0294911490855
0.0159372469528
0.0521200911629
0.00268593808965
0.0073329180171
0.0
0.0168153238778
0.0354987533303
0.0025564799289
0.0765835915707
0.00705898022308
0.00393352824162
0.0210166610804
0.00102449754422
0.00233740406097
0.0389083759519
0.000195871134422
0.00160439445285
0.00248091777938
0.00982258762138
9.93346467426e-05
0.00223406337539
0.0184911762209
0.011795196313
0.220864363248
0.00641652344807
0.168148252877
0.0868510728402
0.013077737683
0.0771316874453
0.0577557257218
0.00287834645495
0.126327129337
0.0178418138495
0.00677027668979
0.026610276443
0.0241712820039
0.029159142449
0.0978366118532
0.00246431494233
0.02419330383
0.0372899496231
0.0510296401179
0.127705505142
0.130613289539
0.00304113931581
0.0135369688519
0.018347846712
0.123222251967
0.00781305406999
0.0235372555706
0.0420669434996
0.0146145931402
0.0074390996254
0.0155203166998
0.00334351682237
0.0245378987281
0.00153882883402
0.0263214026032
0.00930267306855
0.00514495444555
0.00506163155488
0.00458299303968
0.00220875876183
0.0
0.0
0.0
0.0
0.0
0.0
0.0
0.0
0.0110418641533
0.00529643441264
0.0130850067033
0.0265347686588
0.0278484007043
0.00628080321758
0.0331698515673
0.0125904623661
0.075612420143
0.0410602981279
0.0390717435593
0.001757740199
0.150969366262
0.029859570447
0.00877028101687
0.00895532311886
0.00991013769588
0.0474598734566
0.00523288954249
0.0194736808647
0.00947514298005
0.0164170122415
0.0123718265211
0.0
0.0
0.0
0.0
0.0
0.0130553270015
0.0691290265815
0.0197114035547
0.000576927927667
0.000689006132689
0.174400957619
0.0285598001623
0.0
0.0
0.0
0.0
0.0
0.0
0.074964538217
0.018959985741
0.00811629236848
0.0
0.0
0.0
0.0
0.0
0.0
0.0
0.0
0.0
0.0
0.0
0.0
0.0
0.0
0.0
0.0
0.0
0.0
0.0
0.0
0.0
0.0
0.00678339696641
0.0440905049456
0.0199648992719
0.0352137876198
0.00226724432238
0.00105926603338
0.000367334093199
0.0350624962019
9.70829177048e-05
0.143776342696
0.00167980620965
0.00838816171396
0.00737212598744
0.0
0.0643975150187
0.0376433013078
0.0
0.0
0.00686423108417
0.0130782575322
0.0175835578427
0.0299957271417
0.042571071322
0.00214219331258
0.0698806888804
0.0124457226144
0.00952018292291
0.0
0.0
0.0
0.0
0.0
0.0
0.0
0.0
0.0
0.102040816327
0.0
0.0
0.0
0.0
0.0
0.0
0.0127874117722
0.0559190421921
0.0440123397042
0.0913628389846
0.0482817157641
0.00985429283895
0.0168297847634
0.0198331929986
0.00285432108873
0.0139080791098
0.00320231991587
0.0558464443086
6.1882704096e-05
0.00277919644288
0.000264106540695
0.0394844803581
0.00621555106143
0.157745137098
0.192533176915
0.162255797959
0.0153242525125
0.0101627886645
0.00439749512402
0.0104551127327
0.00178267733998
0.0801462020764
0.0443645613071
0.0197847773141
0.0
0.0
0.0
0.0
0.0
0.0
0.0
0.0
0.0
0.0
0.0
0.0
0.0331286811028
0.00862614625485
0.251228770915
0.0131388507074
0.0
0.0
0.0
0.0
0.0
0.0
0.0
0.0
0.0
0.0
0.0
0.0
0.00331643069641
0.00327997266689
0.013447067772
0.0101435630511
0.0215597380935
0.00975156781301
0.0100897597831
0.0153921267428
0.155746292327
0.0078107682436
0.00171769401922
0.00813618219848
0.00248477096024
0.121151490404
0.126176656861
0.0
0.0
0.0
0.00103448530661
0.00315472778635
0.0127832827174
0.000384538998814
0.000306123202978
0.00194229894303
0.028607243356
0.00192595182744
0.105273973786
0.000317170165494
0.000163116085111
0.0494744274154
0.142718650963
0.0502890593178
0.0228951944195
0.0123067383476
0.000355481087091
0.0343551032262
0.00419777353064
0.0168062506854
0.024726783068
0.0702676526564
0.167266717549
0.139570386307
0.00780840441243
0.025009812813
0.0679188942593
0.100291943603
0.0751410031786
0.3791843265
0.0386682345129
0.0273233171597
0.000766802482722
0.000425904007546
0.00612916178761
0.0233773432824
0.00738142838408
0.0552676700321
0.00277511425541
0.0877214593288
0.109448017055
0.0971764698985
0.056976159397
0.0536889712833
0.0260787304664
0.0873114443489
0.0048950046844
0.00889988068014
0.0171205636405
0.0197369962805
0.0183929872882
0.0375824717571
0.00119207807715
0.0121250499049
0.0
0.0
0.0
0.0
0.0
0.0
0.0
0.262392717719
0.0437297312607
0.0
0.0
0.0
0.0
0.0
0.0
0.0149869983742
0.0195367945451
0.0137317874776
0.0238284072931
0.0651350083284
0.0526757501154
0.0441394465544
0.00420500830527
0.0135217298316
0.121715443083
0.000328499870767
0.00413816424881
0.0628991624591
0.0220126050842
0.127201770515
0.0221883218727
0.0
0.0
0.0
0.0
0.0
0.0
0.0
0.0
0.0
0.0
0.0
0.0
0.0
0.0
0.0
0.0
0.0
0.0
0.0
0.0
0.0
0.0
0.0
0.0
0.0
0.100296917609
0.00869103154585
0.00468814199975
0.0016651761419
0.00375300861949
0.000475051749203
0.000355789807964
0.00811081001213
0.00938726208615
0.00799354204562
0.452974829922
0.0566865277798
0.0102752458992
0.0365051341412
0.00315261161406
0.0805748328882
0.0187783428226
0.00496917994081
0.0766703660927
0.0331425647221
0.0226979243907
0.00308276870872
0.00201148767748
0.00444707661027
0.0162841018402
0.0706574018279
0.0816120010616
0.00250985003544
0.0
0.0156659846747
0.0168251198788
0.00786655366428
0.0928184994914
0.0168542896155
0.00134024660807
0.00528646274323
0.034431693049
0.0637248699355
0.0204167143621
0.00469715536583
0.00274400548937
0.017943888566
0.00656221391593
0.0106082021042
0.0452178697009
0.0360803097307
0.00938123948219
0.0380157374641
0.088376551765
0.0088030935151
0.0494938244089
0.0113976041773
0.0507853954303
0.00205789274875
0.0384866146558
0.0227590890767
0.00075849910684
0.00971260491526
0.0117012798534
0.0528435180584
0.00395409663891
0.00778999738693
0.000900475053147
0.00577520153585
0.00187439552982
0.0142088068672
0.0097405919628
0.00425052422308
0.004551013949
0.00551842650523
0.015753799163
0.000282612128834
0.0312707084538
0.00516414338471
0.0237253960828
0.0151661317993
0.0376639988645
0.00368096904445
0.0105348468314
0.0185633036361
0.00859769427247
0.0265135944366
0.00305314596578
0.00196004704229
0.000318196604439
0.000311150036036
0.00233681824658
0.00399782654228
0.011502201686
0.00030630552026
0.00809386463167
0.00361290774328
0.00708444370797
0.00973923835373
0.00497597831869
0.00306856033416
0.00797979830565
0.00746958271224
0.0228691950759
0.00461322000815
0.00228855082506
0.00554543187883
8.99750547895e-06
7.18911356747e-05
0.000157989794823
6.38182750276e-05
0.00011341124495
0.000853624996092
0.000426279049104
0.000591185898535
0.0135070174076
0.0101451980642
0.00492507944136
0.00241218569228
0.00205388768113
0.0083595278208
0.000629551872693
0.0828355092702
0.056675141433
0.086531406942
0.0397384419202
0.00602932557175
0.00135019483405
0.00147093211113
8.04263187377e-05
0.000245866617109
0.103728150892
0.000236228972901
0.000379851209568
0.000409564315606
0.00154501038746
0.00596001164313
0.000339344653281
0.0015831697684
0.000794838922745
0.00029903369494
0.000715390593733
0.0020766456025
0.00104767593936
0.000502953443621
0.00029723775017
0.00106296814234
0.00103633125853
0.00013078389881
0.00399779083857
0.000365750375882
0.000374374467102
0.0077077681916
0.00048750120595
0.000362798625073
0.000143515546879
0.000895838588991
0.000218820755779
0.00139299522078
0.000424767610437
0.000415432253962
0.0144650984845
0.00736543727427
0.0598559187962
0.0614691622941
0.0195499012833
0.000943959655354
0.00898317620058
0.0030853743311
0.00257263517798
0.00640445044308
0.000365877378254
0.0199936343244
0.00413830940395
0.000405466204522
0.00361471525008
0.00311602374499
0.00174318541472
0.000658962398531
0.0016550683498
0.00796437790395
0.00144695669458
0.000324511173798
0.00695450720566
0.000552875401999
0.00188564998248
0.00336112174078
0.00446950024487
0.00318714059735
0.0224550802149
0.0972322932217
0.025812184054
0.019033352015
0.00817374321683
0.0224763248054
0.0399948388843
0.000419439526929
0.0029162136313
0.0148290517234
0.00956858371389
0.00442943922773
0.0258802241169
0.000760126542039
0.047522486196
0.00537113941456
0.0137374789262
0.0044539835078
0.00923565165552
0.00158967672421
0.0857990154379
0.0696941889692
0.0199311842289
0.0286572440171
0.0
0.0
0.0
0.0172370458134
0.0734265148747
0.0344698315388
0.0278348002076
0.135734032343
0.127765476194
0.0286405179369
0.0853598067664
0.00245827711506
0.0530972847899
0.00947515846232
0.0141965822656
0.00168824221537
0.00808983052004
0.000916820533225
0.267138256808
0.0114220533122
0.00239640241239
0.0029391694461
0.000897653171129
0.000866339688415
0.0116154601172
0.000542767033706
0.000159023372997
0.0
0.0
0.0
0.0
0.0
0.00550272465007
0.0268794975309
0.00857347263968
0.0109032458875
0.00418104869993
0.00171190716214
0.00203942264363
0.00617633805172
0.00262476946162
0.0170840452476
0.00420066261625
0.0180233558407
0.00339827169612
0.000899966543995
0.00012512546002
0.0164958179993
0.000537303445969
0.0722817294111
0.00505239837113
0.00137761136905
0.00196752051953
0.00848775165919
0.0358213656491
0.0127218940145
0.0107741719639
0.00873067915691
0.0163486115758
0.00320173971228
0.0
0.0
0.0
0.0
0.000207617054495
0.00883657730038
0.00804565518801
0.0249713883926
0.0141634377271
0.00243208549552
0.00447266454541
0.0333082858016
0.0568999575481
0.00701848924555
0.0155648724986
0.0181005137069
0.125402737673
0.104758254159
0.130731504562
0.0455252084684
0.0345127690829
0.00417187318584
0.0274522461253
0.121628810754
0.0175059929206
0.0151029695851
0.0182443404849
0.0109300663638
0.0326261247563
0.0367865999044
0.0668080197594
0.017902339038
0.00461652601053
0.00132931302047
0.0103509229059
0.0
0.0
0.0
0.0
0.000342484806536
0.00396923439541
0.00139878230093
0.0496175664666
0.00133938693211
0.00526909563244
0.0229879306047
0.00235722699346
0.00546394662655
0.1296586218
0.0619195059865
0.0217986664345
0.0
0.0
0.00161613739636
0.00109057791058
0.0256869297554
0.0110174395078
0.0097211713831
0.0281812384331
0.000313152856542
0.0572167237613
0.105090895277
0.00968806032037
0.0168690579562
0.00307992239384
0.00963707868679
0.000595967257892
0.018443139416
0.00341202628564
0.00446293038162
0.0
0.0
0.0
0.0
0.0
0.0
0.0
0.0
0.0
0.0
0.0
0.0
0.0
0.0
0.0
0.0287906324574
0.0239617422325
0.0817157372922
0.104723026872
0.00495378642183
0.153681377911
0.00957595502774
0.082580925724
0.0202208976939
0.00247564463573
0.0217460255992
0.0778191460916
0.0
0.0
0.0
0.0
0.0
0.0272940206901
0.0326183608406
0.0430912102952
0.0427888173577
0.182819414811
0.00950318979103
0.00307398699776
0.000227196413007
0.00158451595776
0.0162097154265
0.0157234239637
0.0691425737016
0.00263697453196
0.00902414395713
0.0277539623779
0.0125956413349
0.056761036824
0.00024396872123
0.0181384821442
0.000599395573696
0.00787365892519
0.0265324455336
0.00600876178915
0.0
0.0
0.00153487833745
0.000763093015457
0.00349064730692
0.0132436439796
0.00803946856153
0.00162340261712
0.0154860303197
0.0109735795056
0.0148780263523
0.000373769180832
0.00083880758024
0.00605098907011
0.000500951350075
0.000219595112362
0.000524512075672
6.1532380443e-05
0.00526662277814
0.00246884379971
0.000556536362892
0.00324428904024
0.000950206350782
0.00109408689836
0.00400944075987
0.000151200384657
0.00258527495824
4.8951410464e-05
0.00306243683781
0.0
0.0
0.0
0.0
0.0
0.0
0.0
0.0
0.0
0.0
0.0
0.0
0.0
0.0
0.0
0.0
0.0
0.029885669662
0.0304952875172
0.00921048369974
0.00264791509974
0.0239037545172
0.0893045123903
0.0151465123358
0.0045182645208
0.00268066605794
0.00122005919417
0.00610930988058
0.0121019691646
0.0202547854051
0.0271239148534
0.0102042760503
0.043142177207
0.0231152895986
0.00738178189186
0.00538820450603
0.00823198518412
0.0130922305633
0.0255913780077
0.0349078574844
0.0500283054521
0.0171301421829
0.0199956447595
0.0102857855201
0.0132565478523
0.0028840466611
0.00689716315101
0.00525203794292
0.00543906828058
0.0089361293912
0.000431812252688
9.5546187609e-05
0.0134633511315
0.0223813985606
0.0273340570074
0.0100866465482
0.028986754544
0.00182843372691
0.0100239034534
0.00484621001169
0.0240396775442
0.00482974315973
0.00320903193176
0.00203744297194
0.010514675159
0.005210529322
0.00122925989311
0.00104874197179
0.0274114685998
0.00458325917088
0.005355496668
0.0325822323811
0.0100340305734
0.00887035322108
0.0327032110065
0.00461051146007
0.0043151186468
0.0146713182715
0.0703958530159
0.0345652155326
0.000588231798173
0.0255893057004
0.00968863419874
0.0105074180503
0.0402970505844
0.00490019348481
0.005879058532
0.00186466616791
0.00485762243554
0.0045826561079
0.000201293914965
0.000378107705401
0.0116151816868
0.0226487871984
0.0103173228183
0.00210640340233
0.000224295424331
0.0185427444522
0.0126581465976
0.0145161918026
0.0240911064885
0.0190824416612
0.0210562179342
0.00368324957353
0.00193936057613
0.0131302977276
0.00792321098364
0.00354275147641
6.36037578962e-05
0.0028377913584
0.0082155223309
7.62358631229e-05
0.00254016122999
0.0041996209482
0.00455391666237
0.102357455661
0.0600530455766
0.0625468154628
0.000818810449944
0.112164616061
0.128555421654
0.060850285795
0.101698924292
0.00221758023307
0.00786285628333
0.533381138393
0.0518811570751
0.0509701696788
0.0434795525176
0.000570906485916
0.000396545866308
0.00689870245809
0.0
0.0
0.0
0.0
0.0
0.0520950687695
0.000106070416959
0.00928228989261
0.0196715487111
0.000995256465509
0.0451995385288
0.0138604886527
0.0545928371093
0.0648019642215
0.00128175769519
0.0336336395885
0.162713826743
0.0043043520317
0.0709034019133
0.00506119088845
0.00786766017414
0.00212071103104
0.00742713056524
0.00506570092749
0.144290631275
0.0060724462931
0.00293820239132
0.0
0.0
0.00153072246397
0.00410896698277
0.0494759561315
0.0458452989103
0.090593255276
0.0177590635919
0.00911527157812
0.00717308621207
0.0947812028684
0.0206622481701
0.357760947976
0.00400004334463
0.0135942976034
0.00381704030958
0.00138752282632
0.00427654228013
0.00882467402952
0.140303552628
0.00261851201432
0.00332543812287
0.0109515838571
0.00888238228328
0.00783497747755
0.00440025434913
0.000174567467621
0.00463757954271
0.0306856038127
0.0672877362667
0.0254842416929
0.00955527112965
0.0123543062612
0.0136584272284
0.00699048658876
0.0489433612432
0.000376303607313
0.0261959077323
0.00614722735945
0.0120376614999
0.0417591234835
0.000703832057158
0.0229687707396
0.306919865102
0.0679204313861
0.0519319502541
0.363105366584
0.0312571159693
0.0408137562876
0.00889589782978
0.00786676915501
0.00515702928726
0.040156876078
0.0864294307712
0.0209590011387
0.00424011140018
0.0291102514304
0.0058663269012
0.00178161841836
0.0304570601324
0.036398160855
0.00203056571037
0.0271631857468
0.0143553686957
0.0289098048945
0.030894285882
0.110776484604
0.114443235904
0.0219705299288
0.0396232344076
0.000370371696324
0.00203842837947
0.000625221378747
0.00169813669635
0.000180756889163
0.00139235398543
0.00972756255231
0.00671896160757
0.0175801088055
0.0355838847573
0.000782032957747
0.000638370020671
0.00734927305025
0.0360355288695
0.00138467756157
0.0125422543252
0.0433345941455
0.00914398076762
0.00504279837151
0.00854765334448
0.00574790930538
0.027757852416
0.0233761230711
0.00366252500065
0.00556422343388
0.00240643218636
0.00907740699225
0.0295276818413
0.00131940640592
0.0169543689478
0.0218973509026
0.122809783494
0.00120804275
0.0945398121682
0.00726459520161
0.0190217103575
0.0254811589178
0.0070526809758
0.00379994946301
0.0206229194278
0.021421578145
0.0591797490776
0.272683029683
0.000683114201261
0.0319967912386
0.032099506668
0.0568087691383
0.0733377208929
0.00501996006169
0.00182527694683
0.104351309832
0.0
0.0
0.0
0.0358783218492
0.0359311988268
0.00248310286805
0.00442286541517
0.000269320072571
0.00280953007642
0.000549215540661
0.00396201317929
0.000165211178898
0.0155700373194
0.0
0.0
0.0
0.0
0.0
0.0
0.0
0.0
0.0
0.0
0.0
0.0
0.0
0.0
0.0
0.0
0.0047590120291
0.0025499706261
0.000409415005445
0.00173164051143
0.011699571169
0.00320283509144
0.0035082716828
0.00209156579094
0.000783837275382
0.0142175484369
0.0182727065861
0.0078983603004
0.0130387931465
0.00221337243873
0.0604046506674
0.0124099898644
0.00610887370469
0.00474247348607
0.00797185061808
0.0348588196742
0.0145942602113
0.0133862307563
0.296327097664
0.00525312863537
0.0672189998361
0.0124882535772
0.236949773235
0.101095221512
0.0237269264764
0.110949627502
0.00723086533986
0.0530791441121
0.0182116216903
0.0114264901077
0.00859656091923
0.00174825495936
0.0296758450756
0.0646292454066
0.0554996492689
0.0477156124724
0.00161856936287
0.000156742191104
0.000646217805429
0.00605822317932
0.00742600503643
0.0234739119784
0.0166018049324
0.0035883147088
0.0171625673607
0.00279103274952
0.0144164667188
0.0357410910202
0.000153254077795
0.0867733040841
0.000796047172722
0.00355862292077
0.00148725276108
0.0122350128955
0.000417868600545
0.00487438480456
0.0
0.0
0.0
0.0
0.0
0.0
0.0
0.0
0.0
0.0
0.0
0.0
0.0
0.102040816327
0.0
0.0119830960915
0.290838227126
0.0812333362002
0.000822169880642
0.00546796824549
0.00866888582059
0.00304294606965
0.019931520665
0.028130208844
0.0178142603694
0.144803086144
0.0359292358206
0.00322949081429
0.143981556189
0.0522007447093
0.00105148750899
0.175160294205
0.00720217140514
0.00760117438336
0.03038122677
0.116721066599
0.017190918245
0.00618675080796
0.0149179730048
0.0
0.0
0.00821392602147
0.00340905481753
4.42565344773e-05
0.0725923889585
0.0497625242221
0.0468017726617
0.000347920226321
0.0410661840468
0.017884464026
0.0191870234682
0.000541393831974
0.00726121931213
0.0759435273806
0.0110653141043
0.0217104264071
0.0248275760682
0.0102680084835
0.00385522540743
0.0281690232734
0.020796683849
0.00060444494384
0.156019644524
0.0856570611683
0.0238218293207
0.0611838807399
0.0463758439864
0.145974153402
0.000156063916869
0.0183755258016
0.0681078939773
0.004873996173
0.0704861429562
0.0131474246097
0.0801555934717
0.0335509937506
0.0197945996104
0.0491589335253
0.0744022853868
0.0129772042063
0.0
0.0
0.0
0.0
0.0
0.0
0.0
0.0
0.0
0.0
0.0
0.0
0.0
0.00484114310085
0.000404660000916
0.00324069006352
0.0378837025578
0.00219026045473
0.0145702612068
0.102239720202
0.219137158155
0.0447246022437
0.084919062058
0.0443547225132
0.0351261506062
0.0129203780011
0.00435739854593
0.00494409583585
0.170024684171
0.0344694377877
0.098019219434
0.0
0.0
0.0
0.0
0.0
0.0
0.0
0.0
0.0
0.0
0.0
0.0529590425061
0.0490817738204
0.0
0.0
0.0
0.0
0.108384261697
0.0875777771635
0.00959519649106
0.00994479060547
0.0581753105928
0.137590496161
0.00145829085823
0.146907613437
0.015182115927
0.00509683875238
0.0118720168433
0.025623253871
0.0290920120769
0.0703308676645
0.00389709166035
0.03394892757
0.0106993807791
0.00589037145508
0.03611722383
0.0220682025798
0.0154483037667
0.00415851029006
0.0155131847012
0.00353217937905
8.17397600011e-06
0.0074204375876
0.00421930423656
0.00917886417463
0.00109226327375
0.000422556542634
0.00458955557359
0.00199477142649
0.000388588033316
0.0012448287337
0.00681888541356
0.00145669082773
0.0491551298068
0.00856890464966
0.022001241668
0.000826543924734
0.0738896804227
0.0307074107638
0.0149055811542
0.0183098548796
0.0341317378744
0.0113354426365
0.00782194087711
0.000156430060219
0.0175963762611
0.0186415100414
0.0303436956696
0.136106892795
0.00721684334433
0.00451810780801
0.00264689320816
0.00461983615008
0.0671759194247
0.0064930070642
0.0164917293014
0.000175090127221
0.0085344210056
0.0171334003821
0.0110072022437
0.0190779767671
0.0442582603371
0.0982262183655
0.0325814008508
0.000275952900463
0.00664482700686
0.186383716025
0.0851112541981
0.0166839103302
0.0919413551928
0.0337939706401
0.0989289814143
0.0106587771627
0.0164987373317
0.117908174431
0.0100406520531
0.00614056406552
0.0655475913457
0.0473734514155
0.0704023237786
0.0465174483366
0.0371969936386
0.0955986449375
0.0984116654722
0.0493437413898
0.0105992308199
0.0518444056679
0.0232474378423
0.0164327090144
0.0118641170883
0.0162233751416
0.0228589393155
0.00957822315674
0.00777731266331
0.000298820108494
0.003340553138
0.00148211577876
0.010083181201
0.0015521237033
0.00583468060404
0.00397807837793
0.0381962612424
0.00111962655659
0.00758170553066
0.000930040435266
0.00432693671913
0.00111888113278
0.0
0.0
0.0
0.00491866914107
0.00927357686597
0.0329059779437
0.0114076227272
0.0104228036989
0.00678304279454
0.0535862756983
0.0312641795425
0.0153131851944
0.0282062990464
0.0
0.0
0.0
0.0
0.0
0.0
0.0
0.0
0.0
0.0
0.0
0.0
0.0
0.0
0.0
0.0
0.0
0.0
0.0
0.0318215843988
0.00807841768886
0.0335252470124
0.0327110343616
0.00440706421636
0.0125222407771
0.00443436911523
0.00280062599961
0.00187413330369
0.00442607056753
0.00949232844839
0.174089193869
0.00658958219026
0.00240444631507
0.0115249997271
0.00118909836164
0.03213272467
0.0460404595274
0.00555551432029
0.00545767841017
0.0257464981074
0.00220326469592
0.000463350870332
0.0628500711861
0.0135170001165
0.0150825763863
0.00703118842498
0.00286232661437
0.000479699042941
0.00210319084654
0.00101806911876
0.00318304972419
0.00317330370544
0.00393310332729
0.0141428376508
0.151522461069
0.0404299175192
0.0386856037381
0.0247314386479
0.00320716261361
0.00590793113034
0.0217356608921
0.00108858407457
0.0015256801936
0.00454413714871
0.00202061708274
0.00753696406197
0.00579827743952
0.000213006428846
0.000625857913698
0.00463834487008
0.00272925310456
0.00208711665077
0.00109308664949
0.00707666236451
0.00230324024687
0.0
0.0
0.0
0.0
0.0
0.0
0.00484702190803
0.00065793453211
0.0107755583418
0.00874474958743
0.00908947969159
0.01267571833
0.0100309912173
0.0227293624562
0.00491001800162
0.00171878946193
0.0410230021906
0.0355438298532
0.0199171461697
0.00546746412636
0.0159505667853
0.0200925802153
0.137000009065
0.0684078327245
0.0806220269744
0.0
0.0
0.0
0.0
0.0
0.0
0.12293913701
0.0451309360018
0.0332237165727
0.17068859386
0.01065172626
0.0142534869825
0.0112756686194
0.0
0.0
0.0
0.0
0.0
0.0
0.0
0.0
0.0
0.0
0.0
0.0
0.0
0.0
0.0
0.00768177947718
0.00686910320993
0.0102273816669
0.000298086762096
0.0119557876991
0.0175552537374
0.000287465020004
0.00408937070517
0.00144094101222
0.0134097486059
0.0530852885879
0.00951769994899
0.0329112681439
0.0347524580763
0.0
0.0
0.0
0.0
0.0
0.0
0.0
0.0
0.0
0.0
0.0
0.0
0.0
0.0
0.0
0.0
0.050122581253
0.00423375561064
0.0133017018088
0.0163621484155
0.00408374529839
0.00456094345705
0.00602757971202
0.00360890950685
0.000413414246366
0.035888687591
0.00322463112166
0.0213124887198
0.000221440534308
0.0107165839646
0.000286420380075
0.00434870880255
0.00384039871873
0.000569846297212
0.00953121573141
0.00409220675425
0.0425554094788
0.00904796683253
0.00424432852431
0.0125080814043
6.88482149008e-05
0.0108231885112
0.00130085950839
0.00680181033499
0.0139016394372
0.00100031087051
0.00702595687805
9.66410603275e-05
0.0
0.0
0.0
0.0
0.0
0.0
0.0
0.0
0.0
0.000976014044501
0.00334344785231
0.00411365298446
0.0202812267255
0.00310565227873
0.00213342612832
0.0193696068806
0.00357282588347
7.7862267457e-05
0.00181987267289
0.00709935528359
0.00196128738567
0.000922983527206
0.013813187124
0.0194504152879
0.0
0.0
0.0
0.0
0.0
0.0
0.0
0.00128058001281
3.38470778193e-05
0.00462737906758
0.00156547570211
0.000185278594604
0.0175391745461
0.0379349936305
0.013809644215
0.0168627479528
5.75002534977e-05
0.00825767529398
0.0542957305895
0.000423778854874
0.0544078847984
0.0119703767448
0.0236325506861
0.0128355687901
0.00587204112242
0.00174356498473
0.0436111524262
0.0508389120243
0.112819963939
0.0330035152526
0.0123082329355
0.302872046115
0.0364498377626
0.0201429022981
0.00208745039607
0.206348292924
0.036679260094
0.0107744410714
0.0923348662832
0.0138221285819
0.0204600893041
0.0214656612664
0.0105434671002
0.147128029253
0.000592386541509
0.0133460133947
0.000901974614075
0.00300835236019
9.5596916899e-05
0.00189246489195
0.0144159560579
0.013646253166
0.0025966080373
0.00220355518776
0.00127060234353
0.00455946958868
0.00245329426907
0.00179311812373
0.00703749749625
0.00482009147093
0.00426337260206
9.13024598353e-05
0.00109209614109
0.00273822578459
0.00161489459145
0.000633605150838
0.000857625523154
0.00377524668874
0.10287470919
0.015719392501
0.167602669923
0.0446007162427
0.0297935293697
0.0104137535233
0.0293303677211
0.000841904534086
0.00687282185141
0.0
0.0
0.0
0.0
0.0
0.0
0.0
0.0605395698574
0.0300509479312
0.0220795184146
0.0347217074136
0.00241053563813
0.00151899486258
0.000641353386423
0.0239463583568
0.182958347922
0.0150398116229
3.73277775875e-05
0.00256706237117
0.00406250646077
0.0255881915362
0.0245850075136
0.0147887988829
0.00251930366221
0.00871880629148
0.00197489154903
0.0267256668265
0.0145082191344
0.00686019384299
0.0191746054057
0.000587843465345
0.183730984071
0.00945000480072
0.238413444101
0.0202326535363
0.0273410761968
0.0838686194161
0.255306934555
0.0563267537275
0.00136146528822
0.00716264132437
0.00800190030784
0.0426906156442
0.00199162201093
0.00821713706632
0.0101520836613
0.0173522562218
0.0283544711223
0.0428353919054
0.000722730614205
0.0171628665637
0.0141045629576
0.0484384858181
0.0100017827996
0.0445741913255
0.0473323065087
0.0197094644188
0.0119984003453
0.0273130572159
0.00380605862985
0.0390917885973
0.000763875940669
0.0227816214809
0.000372293581989
0.00298125719952
9.30733954972e-05
0.00231011076168
0.0227499009759
0.0172971088444
0.0116290844858
0.00365894786048
0.0116046931666
0.00123471457349
0.0230984811248
0.0113616205245
0.0518641862046
0.0074309389026
0.0232520493909
0.0197354561035
0.0243518746195
0.0079452584674
0.00150647581872
0.00315834700315
0.010949065791
0.00569600086929
0.00502976622857
0.0341215853342
0.0700127082098
0.0250605767548
0.038704701002
0.00442003722719
0.0062356424894
0.00950177619268
0.0249103441387
0.000508510804569
0.000231896959031
0.000227829631513
0.000328101705842
0.000166309820537
0.000223584432529
4.75391137634e-05
4.70766479523e-06
5.80691045396e-05
3.1661120915e-05
3.55861512606e-05
0.000248142552909
9.13073524515e-06
0.000430579386346
0.00053004511003
0.0105898211952
0.00612836429132
0.00711510070468
0.0156469160967
0.0172876756256
0.0124713823231
0.00386913367254
0.0366883490093
0.00932804661067
0.0263212441361
0.000169039820645
0.0136425867947
0.00814342628027
0.0212185222486
0.0109735016902
0.00883152672748
0.000455410242974
8.13465503659e-05
5.95750829502e-05
0.00739697027054
0.00477435621108
0.0327679778907
9.55446427356e-05
0.00328718307633
0.0118168591584
0.00440975274164
0.0215323752712
0.010592992999
0.00115420484803
0.00857787329849
0.000162455938777
0.000154546587597
0.00167953352881
5.38357636532e-06
0.0781673654059
0.0249379167788
0.0725459517932
0.0086679050047
0.2337958961
0.0837252288885
0.550718113614
0.00105133161136
0.228109151152
0.0422177961139
0.116981279798
0.00473489802161
0.00239532724521
9.24383561703e-05
0.00367662557101
0.0135994429232
0.00373384931531
0.0291224840201
0.0131196438365
0.344717384396
0.0190660948292
0.00711215650836
0.00426588602184
0.00147123791842
0.0636082435143
0.000355067020059
0.000468157698024
0.000375866123462
4.62465811118e-06
0.000322528399913
0.0157655165185
0.0273052620739
0.0306341049465
0.0707822561898
0.00667393133804
0.0110768071489
0.00354491765747
0.177526953088
0.00126675812696
0.0749166679575
0.00322010792249
0.0330277973239
0.0680223653453
0.00940144411216
0.00326132310434
0.0197575879525
0.0208310175434
0.00371547547132
0.0537446319282
0.00137975216441
0.0113402487418
0.137096695952
0.0114537093488
0.0299091395147
0.00123351274604
0.0365138677239
0.114235953586
0.00537504723295
0.0105060443151
0.00703794482222
0.00335831188919
0.0186733329584
0.00573034394919
9.6216604908e-05
0.0227690703689
0.0690410279657
0.0278910853889
0.046849715851
0.0404983761886
0.0490235517861
0.0534656192153
0.00631482203459
0.0532931279899
0.00482496982571
0.00741931983887
0.136643581199
0.0797506983756
0.0181862346987
0.00903015406192
0.126510012728
0.000556700764449
0.0323134582148
0.0990115903996
0.0676993902679
0.0336379651873
0.0146136815094
0.0113372292905
0.102401210404
0.00908030301553
0.191345819166
0.015110085938
0.0821411904119
0.028991941828
0.000162917680771
0.00936988245834
0.0187074678973
0.00247993864452
0.0127991024828
0.0195464999038
0.0282605267963
0.0510723313558
0.0255735253228
0.0265526947962
0.00217813924723
0.00575588013236
0.0130103490696
0.0105675009236
0.249601182764
0.177698996752
0.440717200703
0.0143156910088
0.0491289645499
0.021642887252
0.0212269781424
0.00211429191263
0.0237372637826
0.00684956939192
0.111286235194
0.000577676709917
0.000722951084742
0.000480220603758
0.000627969592183
2.91131011675e-06
0.00175653895894
0.00144400981791
0.000482549651852
0.0379349878297
0.0303446082747
0.00230480298881
0.0414205968709
0.0138823008439
0.000593795992587
0.033838958394
0.0240617107708
0.0412323143086
0.140941308283
0.155960760056
0.012237867539
0.00455843976927
0.00557704168252
0.00924414422723
0.00411863970502
0.00259088239569
0.000839054014329
0.0153261602079
0.0262024695415
0.00665054872567
0.0438543834569
0.00173633982347
0.000501492710344
0.0177211576787
0.00460156281918
0.0572385511997
0.0102106482984
0.0413510787389
5.81741937239e-05
0.0100081159203
0.044664836948
0.0512893256922
0.02226523601
0.0158329710489
0.0237388549979
0.00266195921823
0.0162416135936
0.00074307406128
0.00414328844286
0.00251642850065
0.0460269772779
0.00657109432487
0.116160239308
0.0035171069482
0.0168565116851
0.00365396138338
0.0142247903691
0.00304636606998
0.00208631193789
0.0091025811117
0.00228289470275
0.2793311831
0.125147039427
0.0194988374343
0.0175561157983
0.139133850248
0.0385781833982
0.0110937742322
0.101424192618
0.0187772782788
0.0133448749025
0.0400614670346
0.0457838862958
0.0558128190421
0.223027852996
0.0378875367699
0.115768092014
0.099294102696
0.00480390734311
0.0671455982321
0.0721842457138
0.000758620342715
0.562331360861
0.0178397789476
0.00217591539864
0.0502754637795
0.0280496061265
0.0935101836577
0.196270154902
0.000412768523569
9.13073524515e-07
0.00110451065412
2.88863260483e-05
5.58516402658e-06
0.000102726700557
0.0589730256903
0.00524416751157
0.0226575235549
0.0164299119087
0.00584731269767
0.0221269964103
0.017938151956
0.018558878611
0.0071107843918
0.0175057799063
0.0270720599429
0.0763713613625
0.00164003652133
0.016637584982
0.006439538537
0.00503244944776
0.0160437275533
0.00234410850491
0.00710200398404
0.000244394631168
0.0296071095946
0.0646708508317
0.00181903596894
0.0672464536314
7.47060156421e-07
0.000354497831369
5.41796484871e-05
3.92384453587e-05
6.74370017392e-05
3.72344268439e-06
2.6562138895e-06
9.0987183813e-05
7.12790254008e-05
7.1990511264e-05
3.70209810849e-05
9.58727200741e-05
1.73128226726e-06
0.00022565959963
3.52185502313e-06
3.15188237424e-05
1.59965738256e-05
2.3075858165e-05
8.2532360138e-06
0.000187701828825
5.97766706114e-05
3.12105132016e-05
0.00923123505357
0.00259460852714
0.00238704631577
0.00260776635182
0.0283993113048
0.419110530251
0.00826786104821
0.105823569771
0.0458478554251
0.0310856482785
0.0525568641258
0.186285164969
0.0146077807734
0.0297436492259
0.0692436303103
0.00242685338374
0.0923399253499
0.0136882468569
0.01451406027
0.0628319356295
0.032762231096
0.0
0.0
0.0
0.0
0.0
0.0
0.0336930517285
0.0189507546977
0.0135552961504
0.03584171375
0.0
0.0
0.0
0.0
0.0169507972248
0.0278396121405
0.00319929090039
0.00305496198759
0.0002044659598
0.065086325968
0.0022010159202
0.0967841469865
0.0431645147463
0.010519735031
0.137692492356
0.0143894236044
0.00959294906963
0.0175763827484
0.0050289391748
0.0483748363194
0.0514601571694
0.00259640311208
0.00346911755526
0.00104275400105
0.00308711087728
0.0178176610694
0.00236968370158
6.59970886743e-05
0.00959442382057
0.00651352443399
0.0199350726669
0.00486998700402
0.00545583472684
0.00574763910602
0.019002059262
0.000312971536222
0.0169979830723
0.00442469179107
0.00245690215633
0.0574999133026
0.0123105031191
0.0327987657076
0.00644322769758
0.00246686844068
0.0129735070142
0.00874888479267
0.0609724692812
0.00728574800365
0.0729434475645
0.113692055868
0.146918707092
0.0230169475128
0.0336145954776
0.217850366967
0.0204613731961
0.0513339459045
0.126100277899
0.0483824084216
0.0
0.0
0.0
0.0
0.0
0.00811844515738
0.0586744066121
0.0226120982744
0.0355450381549
0.0178389877256
0.00990772899874
0.040941596432
0.127676102464
0.150550224146
0.0383394536671
0.0
0.00325694694832
0.0225429897648
0.000855442008622
0.0372068766365
0.00326369102556
0.00996398763878
0.00553212463748
0.0033230412383
0.000673396644546
0.000154082283074
0.0160976038554
0.0237201114666
0.0022855538656
0.00460306553805
0.00366944103765
0.00926947601471
0.00972886948832
0.000918786947219
0.00638642529586
0.00149573949606
0.00407062564877
1.42668780624e-05
0.00135364139056
0.00116018252403
0.0125531406695
0.00642123647833
0.0211264625072
0.00140172438375
0.052660361754
0.0796037927484
0.0297755684409
0.0489594470668
0.0279338784088
0.107986133683
0.000577097234329
0.00240350073095
0.0159196577826
0.0333765277974
0.0
0.0
0.00225288457447
0.00623840799097
0.00253246800424
0.00180269687085
0.0115812359461
0.00175474383649
0.000133785779229
0.0203581342446
0.0123047081414
0.0136425659337
0.0140260055331
0.0140124178328
0.0268009488841
0.0132756386699
0.070249537181
0.0199966818529
0.0242812751374
0.00200024214286
0.00286691807851
0.144533113173
0.00227277988935
0.00273516661007
0.0834577464893
0.114301688601
0.0645199851401
0.0061928844675
0.0140250618823
0.0159463837237
0.0315578581356
0.0277445924626
0.116801091394
0.130896194772
0.026640512246
0.00437851254172
0.392152924661
0.0110767759021
0.0204875746584
0.0221225332238
0.00883721909817
0.000440176070428
0.0335570390421
0.00121304731971
0.00485399979722
0.0354662446952
0.00935856954563
0.0662538136254
0.033651910082
0.0095199178969
0.0184862096672
0.0213769143505
0.0526049406581
0.166829929607
0.00372039991658
0.0317512529134
0.009868613676
0.0113705424943
0.00316543089579
0.000548980815385
0.0845338984008
0.0100483824903
0.00580932531164
0.000351726726185
0.00875316132322
0.00832867631186
0.0275332783199
0.013050593128
0.0126307018145
0.00678193006096
0.0220692347909
0.0146088668004
0.00440780551332
0.00112011653348
0.0187007210758
0.0490516007784
0.0280028927211
0.0330408275487
0.000851114681619
0.027735411678
0.00136758284613
0.0102907061969
0.249014642811
0.134851196069
0.10111826188
0.362137495812
0.00914558400443
0.11170732761
0.0532621041043
0.0216017448057
0.01782463032
0.0612106863727
0.0456565138118
0.0301596690601
0.0191022022059
0.000692756959543
0.000850720771746
0.284808935498
0.0616852509557
0.0296267747398
0.0122410181943
0.00429803014893
0.000207898327984
0.14141928814
0.00585065227062
0.0577545647639
0.00714850875826
0.000537965485284
0.0372014827976
0.0177177763088
0.0270478784196
0.00677479123506
0.0224796015021
0.109442187616
0.00991456581936
0.0161894157753
0.0710941719642
0.0476070032449
0.223341669231
0.144981845017
0.0196167549454
0.00305088516328
0.0101635072797
0.068119900037
0.0442281290982
0.00725505434169
0.00217380439945
0.0157335856643
0.00458982959388
0.00397379481183
0.00709445554407
0.0010433956811
0.05966476673
0.241695643877
0.00844726780649
0.0426245502188
0.00069171603104
0.0841433438945
0.0263293162014
0.0
0.0
0.00158008717569
0.015517156807
0.00901051334802
0.00398140949245
0.00678352190408
0.00190823940688
0.0164050478701
0.00291406017799
0.0206949546424
0.0189020812543
0.00243635940395
0.00785943246016
0.0358216199063
0.0602671488039
0.0
0.0
0.0
0.0
0.0
0.0381482172698
0.00545968592889
0.00294127197836
0.0383165075586
0.0408201748706
0.000229289876492
0.0612691821035
0.0146352445978
0.026248136275
0.126826521421
0.0206049016407
0.0255256806424
0.146792948065
0.081458716616
0.0149058314253
0.00790147334521
0.00827654155981
0.00368916878129
0.0264393151156
0.119904099738
0.0453442715235
0.0291748370273
0.409748067759
0.0126578485534
0.0571076387175
0.0207128301497
0.0693075129432
0.0240835526711
0.0792839429249
0.266304212318
0.0225718165927
0.0416292749096
0.0088125003929
0.000209985900568
0.0230873971729
0.00148233467966
0.0301302137591
0.0715982243138
0.112333053055
0.0829622157352
0.031002733916
0.0414747524936
0.0104966441848
0.00175827272655
0.00125008158507
0.00227675731201
0.0899638824114
0.0164675034267
0.0181543602277
0.0103369051838
0.00625269535737
0.0208778945186
0.0221363557399
0.0486066548061
0.0157692571124
0.00179310437971
0.000776882417472
0.00192308278417
0.0206877496388
0.117511602385
0.0099112612009
0.0127483000022
0.0816067623108
0.000603903435072
0.0164094085362
0.00226142562921
0.0326181277849
0.323998867837
0.0104216453213
0.0349657180097
0.0534535488221
0.0290100555633
0.739271968691
0.000842117667723
0.0478426084783
0.00180493635067
0.00941118579519
0.00566622430253
0.0667681515256
0.0417858926597
0.0128455710886
0.0408890823054
0.0362504805554
0.134102646818
0.29728502737
0.318899054615
0.259386338183
0.112263122621
0.0295879357543
0.122797699501
0.183792435974
0.00202324082915
0.0411334958657
0.00521647669317
0.0
0.0
0.0
0.0
0.0
0.0
0.0
0.0279214020063
0.0303907723529
0.0459780814656
0.111048253506
0.0596585206383
0.0989019360901
0.00558550572248
0.00269400424218
0.0337400970278
0.021211439898
0.0156046912438
0.170892217756
0.197349318821
0.122900018535
0.118337479939
0.012072560585
0.0178190994235
0.0484392479477
0.039082904868
0.0103692744399
0.000392080369006
0.0439157820405
0.00637656631114
0.0687093774632
0.0372117197578
0.00362866259461
0.184697542538
0.166990580438
0.027994659186
0.0953845174981
0.212675110171
0.00101770540465
0.00182519625031
0.0
0.0
0.0
0.0
0.0
0.0
0.0
0.0
0.0
0.0100891986475
0.0254310524186
0.168561381587
0.0
0.0
0.0
0.0
0.0
0.0
0.0
0.0
0.0
0.0
0.0
0.0
0.0232509426058
0.0743440429559
0.0223859163801
0.175061949298
0.00262611425377
0.0084534834863
0.0
0.0
0.0
0.0
0.0
0.0
0.0
0.0
0.00999061326543
0.086141517984
0.0401050400579
0.000250776490883
0.159786456059
0.0190948986607
0.0547448454236
0.130825072498
0.175932148115
0.193224444082
0.278760046198
0.0185434076559
0.0167688619007
0.103656100535
0.343323009947
0.00356618376514
0.00835041691501
0.0237655077432
0.0497506931786
0.0296945143735
0.00334935587971
0.000289547120443
0.00169502449427
0.0216252570981
0.00258976541321
0.0291029831712
0.00810855853243
0.011737592621
0.0605065683295
0.00107951430358
0.418821177619
0.0030387133325
0.000160785077888
0.00382581237658
0.0907727077899
0.000847907223296
0.00744391883118
0.00644833443316
0.0227776700092
0.0149932877634
0.0172504243689
0.0274451571393
0.0399124519129
0.0279064987623
0.271435024296
0.00190512311903
0.111549933025
0.00629002457695
0.0
0.0
0.0
0.0192595210337
0.0459274124031
0.0115947450411
0.0065127856052
0.014394481731
0.0106681464852
0.216316133667
1.91381611667e-05
0.00475355469741
0.403706519102
0.144101872394
0.086333530709
0.237570489892
0.0653920479376
0.00538137429993
0.000273223081718
0.0979895552926
0.0170384013806
0.0700198379235
0.000314740761918
0.0165753930345
0.00123607281044
0.00187986073255
0.0118886169616
0.0408827901648
0.00743478834518
0.0483432157112
0.12439311939
0.0415278857379
0.147232089897
0.00268702221454
0.0112739344641
0.0258532091392
0.0
0.0
0.00609344723169
0.00312300600951
0.00413417987313
0.00590317220883
0.0015814567558
0.0426508157392
0.0076292459541
0.0367336483379
0.0116197097142
0.0199481651237
0.0635419718856
0.0975133174633
0.086596487466
0.0183502532652
0.0105882248399
0.00271965468002
0.000285257574895
0.0361164466226
0.0592155311681
0.0414952976354
0.00169985891657
0.0131501563957
0.107028966671
0.029939450595
0.0144626087256
0.0468875654789
0.00198692094858
0.0306353294567
0.0146963838745
0.0
0.0
0.0
0.0
0.309347800884
0.133035624273
0.0394684562315
0.0219241210324
0.149523008772
0.0770219623651
0.114082253996
0.201150372332
0.118286567942
0.0311051492355
0.213060799186
0.126053857742
0.10462675036
0.0823052599936
0.0712634417159
0.0158488029126
0.00827099555576
0.00469414444913
0.00589083934897
0.0376489415987
0.0195758201711
0.0404669002305
0.0964693594964
0.0145547569741
0.153895246791
0.000486179951637
0.0144915911745
0.0362194368806
0.00412951758947
0.0141877837663
0.000170236424006
0.00102354119271
0.00196429908697
0.0306879810028
0.0187867143929
0.00136528762993
0.000107830552862
0.00417397636117
0.160672188968
0.143458406458
0.0311724375307
0.0193118692706
0.0004318401759
0.0492512893334
0.0495877375895
0.0079506358937
0.0522572466156
0.00542929746245
0.004302102973
0.0567292581187
0.135085429354
0.0594746325371
0.0599228540683
0.00841264068809
0.00996997163216
0.00719762909961
0.0765825187524
0.0103283685573
0.00210021495442
0.0285958538916
0.00821383598919
0.0460946623422
0.0215257485168
0.296684899802
0.00921373987833
0.0217480621467
0.000929476807832
0.00518834937705
0.00110324143152
0.0836523866811
0.23997392527
0.26181237094
0.0286178701709
0.0285935160172
0.289197962466
0.0300371112801
0.0621263120149
0.00775613886355
0.0156075345437
0.00378671054563
0.0295839673318
0.00451110612518
