# Supplementary material for: Fine-scale mapping of meiotic recombination in Asians
Source: BMC Genet. 2013 Mar 8;14:19. doi: 10.1186/1471-2156-14-19 (PMC3599818; doi:10.1186/1471-2156-14-19)
Supplement: Additional file 3 — Genetic Maps. Archive containing combined genetic maps for all chromosomes. The SNP list text files contain the rs numbers of all of the SNPs shared by the Mongolian and Korean cohorts, ordered by physical position. The map files give the genetic distance between each of these markers in order in centimorgans. All observed Asian recombination events are mixed to form this map. [file 1471-2156-14-19-S3.zip › map6.txt]

0.0
0.0
0.0
0.0
0.0
0.0
0.0
0.0
0.00326477599205
0.0014625014625
0.00702591611683
0.0624554482284
0.00739896102227
0.00261729178809
0.00531800323476
0.00222467535149
0.00254837989621
0.00805317062737
0.00375615147485
0.00101980662194
2.05258237955e-05
0.000250533949894
3.94558899483e-05
1.69588361237e-05
0.000342149212201
0.000619372990902
0.00157457474217
2.12767685685e-06
0.000147748384089
0.00019890649675
0.00227331414582
0.0278144274444
0.0146042420854
0.00906950804915
0.00400327850198
0.0082953841442
0.0367230274999
0.0461199849232
0.032116906304
0.0139459848821
0.00138430153922
0.0238654371349
0.0153512323345
0.0281123630282
0.00880459747864
7.86645042764e-05
0.0266526994489
0.00490633426672
0.00168400309155
0.0252687868737
0.0157882573583
0.0256562823947
0.0363400874755
0.00189934483181
0.0273092920888
0.00494899709698
0.0245721877041
0.00989335367725
0.00983280010934
0.0335857749851
0.177517502433
0.0165407940737
0.131542107855
0.118329182276
0.0253555520434
0.0105447678198
0.091305544633
0.0187664658237
0.0672947581576
0.0185736362198
0.0111425090855
0.0178067852769
0.0322284767341
0.0185849606371
0.00103928694043
0.00703830657859
0.0137936716914
2.75234888886e-05
0.0401326815882
0.00262751431988
0.00567561996074
0.000805739553128
0.00192337828811
0.0184729379072
0.0139244081718
0.029096413071
0.0277613900578
0.0361424991339
0.0299021526241
0.0342427495716
0.0941063641609
0.0874585703515
0.0119412245687
0.0363005969699
0.017915691153
0.0381970062366
0.0068304947173
0.00976553019332
0.00192817900964
0.0114566580446
0.284751037001
0.0278046733781
0.0357714028435
0.168640963826
0.202073168782
0.011652705755
0.0587972199668
0.038639638594
0.360712470273
0.307815398005
0.243610076284
0.0545311920228
0.021954232488
0.0919601496285
0.00389676632166
0.0326699047856
0.175554644463
0.112938847032
0.0347659908098
0.0696109279512
0.0174398354424
0.0147142029023
0.00270843851865
0.11554060725
0.0201003291479
0.0328356521957
0.17577856578
0.00129325018967
0.00619230423585
0.036407023662
0.0306331671074
0.0175308611395
0.00120808191556
0.0371272045422
0.00167941081205
0.0101504619004
0.0218548613913
0.0219208152641
0.00145254832971
2.25918694586e-05
0.000441766314836
0.00060249521743
0.135447854847
0.0778047158499
0.00604989571379
0.0238418761261
0.0733650794269
0.0376072298152
0.00400086266913
0.104333680972
0.0488774410902
0.0179021542653
0.00587347777245
0.00116212032113
0.00266204113298
0.0106327364748
0.00123845222361
0.0336135288688
0.0643027396331
0.00170409850872
0.00169262096661
0.00673142442948
0.000701436718011
5.2260710073e-05
0.00102194185401
0.00347002949149
0.00355073418178
0.0116814935617
0.000157462608215
0.00133183153327
0.00129889639827
0.00480145273795
0.00930390344458
0.00487018101552
0.00409209870456
3.45094081851e-06
0.0024649942454
0.000464854509515
0.000151585770768
0.000150946707654
0.00369792289891
0.0071552579676
0.0979827428142
0.0005229413194
0.0157136250829
0.220152692607
0.0098370000396
0.0148513054239
0.0384245780526
0.000983017660798
0.037409038044
0.0955960644767
0.0899731423999
0.0143477799791
0.101041773292
0.00149297886908
7.38054525675e-05
8.01316342162e-05
0.0196932131851
0.0720666291966
0.0297603131557
0.0503619684785
0.0279765047987
0.0350957638234
0.447402496373
0.0517683693243
0.00402800229668
0.0242504637368
0.0396176657887
0.389765380567
0.255656573716
0.000128979530104
0.034654035892
0.0223457035906
0.128445330054
0.0664166084101
0.0225903070913
0.0484947745468
0.146204433792
0.128860687101
0.0213079030491
0.00847375492684
0.00532068898702
0.0195547445844
0.349899990243
0.044720343492
0.00726109928793
0.434416940833
0.0636811148446
0.0265870389654
0.0211931537099
0.0437908276596
0.00469376859778
0.0646207702644
0.000367380929728
0.0351241288883
0.139297032518
0.0122366109671
0.0880321905598
0.0268747661272
0.145907100688
0.159545390703
0.0430024215564
0.0166229048448
0.0313030582784
0.0365646766838
0.129112525594
0.0293035055907
0.0842581753085
0.166080514128
0.0807137947878
0.0
0.0
0.0
0.0
0.0
0.0
0.0158761325068
0.0464483063989
0.0108512283767
0.0724474185906
0.00597848630483
0.00406247251516
0.00314371170111
0.00418926754536
0.0250283366139
0.028688954339
0.0392787105
0.00686640291364
0.0165402204493
0.011662533592
0.00442452059951
0.00012358996088
0.324635426426
0.379082412615
0.000327230433989
0.0120795382042
0.0094128875223
0.0284361251097
0.0242286540049
0.0403218512453
0.021084442746
0.00824178274907
0.0508650330631
0.00505906576513
0.00952022363841
0.00646525654784
0.000470072366159
0.0282617169693
0.00939641442847
0.0142672499314
0.06362247622
0.0501837671079
0.017381227512
0.00384015297352
0.139540629011
0.0250909672713
0.0137059146438
0.0112941661835
0.00222742967424
0.287611624069
0.201340516655
0.00173632911716
0.044545633395
0.0313033765205
0.0530683655406
0.00544626378427
0.0883936634447
0.00218025680426
0.0888190433491
0.0609699607867
0.0505735454564
0.498846384851
0.00408072590831
0.0806142612088
0.151292313573
0.0198314507148
0.0
0.0
0.0553776806395
0.0282390820662
0.0691882441751
0.0513552586109
0.0585075723119
0.0518761577196
0.0314480868173
0.000213946467223
0.0217993111832
0.00453875517838
0.00243241835776
0.00923706215583
0.00113360667846
0.000184428855479
0.00170611709954
0.000375465910991
0.000728103494594
1.08134182365e-05
0.0214982769452
0.000568905948333
0.00478193384238
0.0242977507775
0.00470383693289
0.00871921957139
0.00615403646751
0.0123849683536
0.00680824827082
0.00358825261816
0.0114700330217
0.00547939931864
0.00252733614006
0.000924547259224
0.00211162028341
0.00125385684336
0.00457974789841
0.0
0.0
0.0
0.0
0.0
0.0
0.030985947636
0.0710548686906
0.0
0.0
0.0
0.0
0.0138509647822
0.0126189453914
0.0985637952283
0.00840347498441
0.106729264252
0.0087494089057
0.0239931736621
0.0326638034217
0.00674398893132
0.00266540785157
0.0795396760531
0.013641361842
0.0
0.0
0.0
0.0
0.0
0.0
0.0
0.00685687849556
0.0203686926127
0.00541115110192
0.0557041059576
0.0136999881588
0.00402621479167
0.019038261052
0.00193597458833
0.0122111243879
0.00716687429719
0.00745303112503
0.0534252333199
0.0914479569459
0.143460624639
0.00132784695231
0.0626881273148
0.0612048973879
0.037402551772
0.0567606094694
0.020027406499
0.0407042862208
0.0115012016021
0.118687623243
0.0319724900185
0.0689373183232
0.0125314180372
0.0285244027232
0.00375401919355
0.0064747793995
0.0343982151895
0.00147080506916
0.0199443608111
0.00177580596442
0.0292491172602
0.0200491850468
0.00234174481346
0.00423973433122
0.00703345090181
0.145440422104
0.0557313120991
0.0216445854925
0.0424764022531
0.194351853803
0.00712669937737
0.0957743096773
0.00457831605811
0.000114092665785
0.00799831328371
0.0285889392581
0.000503703758108
0.00455905486594
0.00209626500183
0.00039224590525
0.0103913013588
0.0148421135022
0.0094814194638
0.000453333382298
0.00101490948708
0.0151668416697
0.000167186779287
0.00836041067448
0.0217107036846
0.0142489580422
0.0235337319875
0.0204596709008
0.0246271624668
0.0260057405597
0.0138887646909
0.00476299901349
0.0188624123095
0.0521027621815
0.000809826859297
0.00332356687919
0.0549287444968
0.00253047818568
0.00382219752498
0.000586440580041
0.016567720601
0.00674047015443
0.00580021905547
0.0194057141187
0.00667084228657
0.0417930601716
0.0394779447237
0.00160351220412
0.0166975565911
0.0603234086626
0.0993955004558
0.0574628681704
0.213291462606
0.00517122990633
0.155115124966
0.00269199775725
0.0106931089976
0.00599068585424
0.00958472855788
0.0
0.0
0.0
0.0782473288077
0.0412655031513
0.0033960261777
0.00497949076453
0.173552061332
0.0327789198124
0.0192749713305
0.00168294429079
0.011407206771
0.00162772268125
0.086184513849
0.00179067973823
0.0222060945027
0.118497608184
0.0147782188633
0.030641225281
0.0055926776557
0.00738172838028
0.00220407950585
0.0813189333473
0.00118681204161
0.00139651191362
0.012236210617
0.00247401231982
0.0165863675364
0.0226475861775
0.0518043995444
0.0470163364979
0.120594489992
0.0162649559514
0.0933502865025
0.0108839675575
0.00944576935219
0.00820699058124
0.0302653048144
0.0321766120351
0.00914524805738
0.0
0.0
0.0
0.00925780137859
0.0345144045878
0.0275111942461
0.0147733272526
0.0446935103692
0.00174644525622
0.00582074165115
0.00241287153915
0.0125681685403
0.012525472706
0.0198539342095
0.0061637933979
0.0150663685822
0.0200813860978
0.000711142607363
0.00648045811403
0.00202718011815
0.00539255984483
0.00891568156142
0.0171104431194
0.00013036528091
1.3036528091e-05
0.00549033380552
0.00388488537111
0.0015330957035
0.0274438471107
0.0
0.0695849682567
0.0662079275681
0.0191225600772
0.145922846519
0.0128091118543
0.036579867507
0.0356892863641
0.0102914308831
0.0337896598918
0.0397406785385
0.165408173566
0.0777629077817
0.00137629547813
0.0
0.0
0.0
0.0
0.0
0.0
0.0
0.0
0.0
0.0
0.0
0.0
0.0160550105265
0.00613009492831
0.000751258914346
0.0216390721019
0.0184399241806
0.017407128395
0.0090477059783
0.000757926892876
0.0039956009123
0.00781709349632
0.00838590627579
0.00993543438293
0.0144293035222
0.322929628331
0.0498093243836
0.0433111966435
0.0324130078512
0.0910990838024
5.25951744623e-05
0.0110026539357
0.0157862491935
0.00524157461445
0.506233305341
0.0348563125565
0.0028345002581
5.04677457289e-05
0.00160682790434
0.017721233382
0.0135470624127
0.00831035546336
0.00162744913377
0.000828647825033
0.00344103199642
0.0034822744553
0.00475265072144
0.0132736673697
0.00158836909328
0.00172873991713
0.00235165777157
0.00121940456138
0.000690067256177
0.00305636931217
0.00069506774354
0.00222343098846
0.0294877811379
0.00120774641788
0.0176985924073
0.0215661849992
0.0780258264147
0.0679522598994
0.0361713042018
0.0109718654679
0.000608755107621
0.0169613460938
0.00192765715308
0.0107430210999
0.000237560226737
0.00419700278075
0.00234049016994
0.0
0.0
0.0
0.0
0.0
0.0
0.0
0.0
0.0
0.0
0.0
0.0
0.0
0.0
0.016735559147
0.000129935592596
0.0186715268869
0.000118321237951
0.00101407833998
0.00145179433069
0.000747773720533
0.0524786370617
0.167641639044
0.036645264561
0.00793429871787
0.00329053342369
0.00116978463212
0.00125862903456
0.00342133212728
0.00128742120202
0.00196031452672
0.000584673535865
0.000270667861243
0.000175285977331
0.000109118422974
0.0005155071596
0.0145564187921
0.00554528777039
0.0502979625298
0.0912296616659
0.0191036329458
0.00991529100697
0.0244580146378
0.000360825990863
0.00224524698336
0.000612340086371
0.000449823286196
0.00186633132486
0.0100136869515
0.0279076315478
0.114063124937
0.00789229447267
0.000973801521649
0.0427363885615
0.00868226010144
0.0491472660334
0.0290239055397
0.00681090179442
0.0361179484679
0.0616549515513
0.000837787464462
0.0638413346346
0.0786187657636
0.0863492951933
0.0789358583819
0.046042886342
0.0386457086336
0.0493596795179
0.043716055184
0.109022362861
0.0130474015052
0.0375430654925
0.0192011915237
0.00899235324099
0.000109795576308
1.21887600131e-05
0.000300559344132
0.0113296013533
0.0406814593155
0.0348806756823
0.001066852399
0.0213672119616
0.0225561130382
0.0224355151501
0.0717599273112
0.0568957765347
0.0236583211716
0.0248907146008
0.206891591707
0.0803215020086
0.250426677801
0.00701494735929
0.00170439897476
0.0291539274975
0.066617802229
0.0340726090917
0.0115222968774
0.0905298384137
0.046247027249
0.0464821386534
0.00544539041529
0.000384057762287
0.0333763489412
0.115901101428
0.00429412999123
0.000488259487246
0.00983134851854
0.00181878593466
0.00827990593228
0.0272968081051
0.0330751895271
0.161573534968
0.000776767774915
0.00309757789177
0.00373892784827
0.00167024616446
0.0380563874162
0.0936161968141
0.0214873181319
0.0115186733618
0.00669313433699
0.0101828785682
0.0264767429767
0.000385476707232
0.00238366208758
0.00178420647347
0.00835304423956
0.00279273940954
0.00816266594742
6.76550955549e-05
0.00702039619456
0.00197598330089
0.200429305683
0.137129445472
0.137165317884
0.117322622782
0.110720612726
0.00639069721921
0.0388436158619
0.00471776404921
0.00154087199182
0.000547432381431
0.0137238951416
0.0161231564113
0.00402724477298
0.00278761541382
0.011262108045
0.0182834254446
0.0383230663215
0.00805242115192
0.00227400424363
0.109437516822
0.208335149406
0.0120885490302
0.0133375945364
0.0080544743166
0.0422281141229
0.2781967364
0.100732930357
0.0820602761706
0.0547784734496
0.010229947473
0.0383146584277
0.0220666185855
0.029451890672
0.311391608663
0.0199965612478
0.0014012752093
0.00141726440344
0.00344922449299
0.00414741930409
0.00068796754187
0.0790878975195
0.0239370149877
0.056251594658
0.00550645090935
0.00752561135477
0.000443136357296
0.00976826665865
0.0435583772424
0.00845427102528
0.0119937878464
0.0164737818547
0.0117707592587
0.00271540790254
0.00836365303315
0.00398739181661
0.00352795347734
0.00113354443103
0.0180340651666
2.96986981386e-05
0.00170220433016
0.131638697955
0.0148352812649
0.0218455909514
0.0185911038287
0.0072836405846
0.00163522125842
0.00808531432618
0.0591526763129
0.0993683600062
0.0618881073283
0.014013857354
0.00163561867378
0.390479394668
0.00205672665176
0.0691361039792
0.159774159161
0.0685888684908
0.0926375740734
0.0936696121409
0.0182150044698
0.00159343572291
0.0155009873816
0.020422969725
0.000501651693726
0.000164638991994
0.012493779077
0.0761893195289
0.0309748602402
0.0504428488352
0.00219279248062
0.0192299806848
0.160999893862
0.024100886471
0.0195032002248
0.0336000759189
0.0123340442339
0.130279707863
0.00430626357893
0.230633236599
0.0189482857803
0.0107775212481
0.00322541021533
0.00680821953621
0.00995789641422
9.59634753676e-05
0.0136862071126
0.0143789596605
0.000726728805351
0.000925399135437
0.0664448842704
0.0198183211217
0.0649829026245
0.00443493174972
0.0209941500182
0.0361593728406
0.0272564139916
0.0319026603071
0.0624538190734
0.144140859131
0.0310336177221
0.00826259850139
0.0
0.0
0.0
0.0
0.0
0.0210511959645
0.0350866032063
0.0236360301444
0.0285360395724
0.00157072654878
0.111375115129
0.00547280274532
0.0335221820131
0.11171902512
0.00470935670375
0.206051610171
0.0818890075216
0.0847890736487
0.0384758008286
0.0500854490216
0.0333265599951
0.0239147804744
0.129290398414
0.666311209731
0.13330274985
0.0756942906028
0.0595390648011
0.0462072963604
0.0263056218145
0.126061482203
0.000141499795258
0.0270605559737
0.0239917455913
0.0370831040426
0.00216170416208
0.0583773940454
0.00505183514975
0.0308150562466
0.0031876803383
0.00305191328487
0.0193398948145
0.000157717415361
0.0125522557297
0.0465289692636
0.0087904755145
0.00151800841616
0.00104094022029
0.00687514550918
0.00517806910031
0.00145983931305
0.010017473239
0.00328674992645
0.0331371180072
0.0282073179594
0.0971108905592
0.0151075822099
0.038425016666
0.0330051369637
0.000729992196501
0.0596131325865
0.0269340167966
0.00669630386175
0.0170468594861
0.000296034653482
0.0043132176223
0.00374969376115
0.00774096054979
0.00147230215123
0.0114003204529
0.0175013970064
9.44125917425e-05
0.000109248856159
0.0178992786431
0.00302255168707
0.00131907878177
0.00385532995833
0.0028849314964
0.00307560480465
0.00790363033997
0.00548518330933
0.017647923244
0.00212179483712
0.00155509602796
0.000315276098054
0.00148459124653
0.0773597565312
0.0212938628441
0.00267137020904
0.0533958859261
0.000659364372745
0.00111525142824
0.00269658416633
0.00115888283695
0.0157007828127
0.00547798452904
0.000364138766148
0.0198098828648
0.00692719973048
0.017781634015
0.118579674495
0.0452173155955
0.0139671164818
0.0016913652846
0.0104597589969
0.00723726303359
0.0094493907874
0.0171629066774
0.00403215218328
8.8178278362e-05
0.000430203115645
0.0258361455688
0.0649402549884
0.0310404418327
0.000185764752928
0.00108180650234
0.0567635267314
0.0
0.0
0.0
0.0
0.0
0.0
0.0
0.0
0.00874729524423
0.0281970228105
0.00463672417082
0.00873683197241
0.0218114374921
0.015938552493
0.0139729521434
0.0
0.00624163516624
0.0128908486349
0.0043147782747
0.000990510060549
0.0178334148108
0.112872030121
0.021472229674
0.0545802703242
0.0197117011595
0.000256500843164
0.0217334249529
0.00572440218939
0.00694711123123
4.80698662331e-05
0.00244750093567
0.0054061673503
0.00299184139273
0.000100879015053
0.000729849518299
0.000106972378378
0.00872231108001
0.0339805684916
0.120329310448
0.00145567628483
0.0334361001952
0.00884341345304
0.0266839484707
0.0378299776942
0.0241531253782
0.194775729003
0.0603289835933
0.0288817108289
0.0152768742543
0.0129378870956
0.00270277778366
0.0200481282193
0.0765741914171
0.0160473116743
0.0
0.0
0.0
0.0
0.0
0.0
0.0132690355627
0.130847389144
0.0248539313145
0.0292969627169
0.0114836263812
0.0203130244377
0.00506376796356
0.0345255735847
0.0997087792029
0.0111202990111
0.0362859254228
0.0542816184078
0.123980481814
0.00419511975525
0.0425228269627
0.021724192305
0.00378965025427
0.00367162276894
0.0140387627605
0.0150539562418
0.0290398231496
0.0451089728727
0.0250390656728
0.0300285687045
0.00988523898422
0.0185456564877
0.00743744788468
0.000805559939703
0.00467150690551
0.00605336627794
0.00137556304187
0.00135148883677
0.00889779671384
0.000805822729392
0.00438072527969
0.00965363958115
0.0213470101143
0.0582321933525
0.000287064618705
0.00275127854641
0.0131607190912
0.140426776343
6.1290134756e-05
0.0670972701379
0.0294724138315
0.0311429382618
0.0237432613181
0.00637210349688
0.0736650433955
0.0155327316527
0.00250857312307
0.0157789324858
0.0532026762339
0.00918929289145
0.00129472958925
0.0349004381417
0.0227514532619
0.00271012908466
0.00678543041918
0.0218636031447
0.0108280498211
0.000526954061304
9.41873645206e-05
0.0166322537522
0.0260536096966
0.00412502017798
0.004066707047
0.00340371210137
0.00338881689944
0.0463875416376
0.028152198643
0.0209999348493
0.0374515667347
0.0519997388555
0.0265258438786
0.000718834639316
0.0746545303095
0.019832601333
0.0241871443316
0.0296454686741
0.0344334274715
0.00659628882961
0.010821798331
0.00504535567001
0.0266776846007
0.00472322370724
0.0137060380729
0.0144224513947
0.000642888290526
0.00122622738212
0.00494501409102
0.00591177710636
0.000217220383862
0.00973497436553
0.00017703091443
0.0106425660034
0.00330885079618
0.00256546889227
0.0
0.000175910885464
1.04674245896e-05
0.000852430505667
0.000601586152109
0.000189493614991
0.000479300048967
0.00151686656998
0.0707003012497
0.0490854770691
0.0131658252526
0.195382234617
0.00317435799756
0.001590944548
0.007912674107
0.0179353109637
0.00112840958474
0.0126327900618
0.00473204019406
0.0126183847706
0.00501076594676
0.0868361722822
0.0368402229997
9.57021676765e-05
0.000738991868547
0.000711618722498
0.00460126772456
0.00667146667363
0.0647662245258
0.298068190174
0.0679292635559
0.0166316783338
0.00805753065234
0.0108232626959
0.046752582651
0.00921679124636
0.00327065951828
0.0133716196923
0.00512129015267
0.0487636711885
0.0159962459033
0.00105556224321
0.000119710784394
0.00199362901033
0.0168837919404
0.00743063494769
0.105437771044
0.0485654817703
0.271034827119
0.00601694313181
0.0215909994072
0.0223075813927
0.0810038307481
0.00861902807836
0.00789576467566
0.0253960664542
0.00239533719766
0.00100296204024
0.00853084387138
0.0394305082073
0.00412838252547
0.0355328650129
0.0311443579504
0.000697276231673
0.00135008981423
0.00061715083275
0.0133925204351
0.00252209745571
0.00819988511701
0.00251352913271
0.00502011097649
0.00204505028293
0.0688561990541
0.0377506071296
0.0640193905264
0.00298465899417
0.00309983711439
0.0198839318457
0.00444108881742
9.37380372376e-05
0.0127777908526
0.0086413506562
0.000498606581051
0.00177503942854
0.000352016246222
0.00681694917613
0.0016997498348
0.0125364652674
0.0073255278888
3.33253097369e-05
0.00135954921019
0.00808786753254
0.000934034375682
0.000120341396272
0.000655089190477
0.0388674119027
0.0431997168373
0.0268188312114
0.0194411118831
0.174001426902
0.0349111758961
0.0261551114258
0.00302015613599
0.00902970755843
0.0126287269538
0.00779921749458
0.15847934204
0.090598453058
0.0193385083817
0.0484007129161
0.430101405379
0.166754291204
0.031535170058
0.00605684158418
0.0325835637714
0.00343331555205
0.00969015146892
0.032848024277
0.013800180138
0.0401451979949
0.0638506609101
0.0156804897152
0.0136192339187
0.0796666024333
0.0818271195457
0.00880845324687
0.0106929197438
0.00243410255849
0.00569622827472
0.00819992760724
0.0247032857165
0.0022413730304
0.0178863709265
0.0071256389414
0.00688294249862
0.00680979561626
0.0391938382339
0.074777122319
0.0722146057963
0.206259141289
0.0367973012166
0.026840217785
0.0452108441582
0.0221711864424
0.141872628482
0.0
0.0506805886877
0.0189804172372
0.0288076993424
0.0182172319844
0.00108504401623
0.232230733968
0.0257737088137
0.0137677130827
0.00215451943676
0.0195130366337
0.0064162453376
0.00341378051033
0.0186791949429
0.00325026670149
0.118541394129
0.00271999189502
0.00104844057834
0.0578216788922
0.0532862816275
0.0254506679949
0.000604947186446
0.011842131287
0.0
0.0
0.0
0.0
0.0
0.0
0.0
0.0
0.0
0.0
0.0
0.0
0.0
0.00412502854871
0.00357653369733
0.00488467376401
0.0043529221133
0.014287531233
0.0102322660204
0.0100273168419
0.0029883512592
0.000314710160624
0.00237381378299
0.0103931867824
0.00404410307883
0.00104831039711
0.0884034559472
0.0309746346074
0.100392312794
0.00175638149052
0.0532448180691
0.00247049350759
0.000638704810174
0.0169686752444
0.000252142291075
0.116737606117
0.119048058355
0.230206525232
0.192839518809
0.104742657641
0.00276152099714
0.0854915002673
0.00125866846959
0.00174832503132
0.070871509663
0.0181486810253
0.0197306483786
0.0262342919422
0.0114378750703
0.0684056497548
0.0705983924108
0.0219032278268
0.0238759586321
0.14098578619
0.0384975394456
0.0336970054753
0.260046443318
0.0108189937012
0.00494312342838
0.16135721035
0.000296783086859
0.0404640921231
0.0
0.0
0.0
0.0
0.0
0.0
0.0
0.0
0.0309756506648
0.00621217076165
0.00301274485852
0.0333383625526
0.130542703815
0.0
0.0
0.0
0.0
0.0
0.0
0.0
0.0
0.0
0.0
0.0
0.0
0.0
0.0
0.0
0.0
0.0
0.0
0.0
0.0
0.0
0.0
0.0
0.0
0.00510349942207
0.000504029317327
0.0099968515725
0.000232836694285
0.00619205148468
0.00142565205619
0.00219223040698
0.0090692863658
0.00409760168481
0.0156594831955
0.0325841718155
0.00807635401291
0.00690676829799
0.0
0.0
0.0
0.0
0.0
0.0
0.0
0.0
0.0
0.0
0.0620272255817
0.132317595784
0.00622576700963
0.0606006575082
0.0475545996066
0.0247321065451
0.00374985944688
0.0190484903707
0.00765614564739
0.0165134554786
0.0342484915293
0.0250245889066
0.00409276190703
0.00174584861836
0.00228437613216
0.017635478136
1.84071630484e-05
0.0105372097532
0.00634401085136
0.00386193010306
0.00258721754016
0.00530969214228
0.0126885900097
0.0151209773112
0.0130639331016
0.0207779836163
0.00486041325007
0.00115126171505
0.0292828249254
0.000245086299757
0.000928113692523
0.0154484725011
0.0274094874909
0.0242032765531
0.000361602737347
0.00842132597198
0.0697250433768
0.043413782893
0.0388115360882
0.0178940848663
8.88822575657e-05
4.75880826345e-06
0.00432330055237
0.0020917264967
0.000708294881534
0.00254442732151
0.00337537664828
6.46276864165e-05
0.0037066511074
0.0024107201603
0.120184924156
0.00243082996296
0.00129332127805
0.00217277974713
0.00171608766378
0.000860423236021
0.000256822136282
0.00322063862475
0.0027855914435
0.000621868783072
0.000116207027595
8.22813299745e-05
5.64916593855e-05
0.000809918464451
0.000716891438397
0.00756819374827
0.000593008913604
0.00258433990694
0.00802043404324
0.00291730297544
0.000108838550283
0.00221699061099
0.000290594323958
0.00958285825309
0.00019388305925
0.00162659136644
5.80267588253e-05
0.000725334485316
6.86189449601e-05
0.00184242634768
0.0042972038619
0.000868559263052
0.00637450042386
0.00708386987501
0.000757878593441
0.00577228091362
0.000356757109815
0.00482911581779
0.00484891860057
0.00252278241941
0.0108793907731
0.000139724407021
0.000443399824555
0.000169634388669
0.000263602785117
0.000312826619649
3.56896882463e-05
0.00213955105435
0.00365291906297
0.00140870715496
0.00164114768867
0.0138809286809
0.00225837218918
0.00125804946963
0.00134132540887
0.00134493772549
0.000478945020136
0.00430708552149
0.00239530307134
0.00528443639754
0.052277402802
0.0478995519847
0.0
0.0
0.0
0.0167702506903
0.00882341815766
0.0764471474785
0.0
0.0
0.0
0.0
0.0
0.0
0.0
0.0
0.0
0.0
0.0
0.0
0.0
0.0
0.0
0.0
0.0
0.0
0.0
0.0
0.0
0.0
0.0
0.0
0.0
0.0
0.0
0.0
0.0
0.0
0.0
0.0
0.0
0.0
0.0
0.0334799133492
0.0297514810882
0.0388094218892
0.0
0.0
0.0
0.0
0.0
0.0
0.0
0.0
0.0
0.0
0.0
0.0
0.0
0.0
0.0
0.0
0.0
0.0
0.0
0.0
0.0
0.0
0.0
0.0
0.0
0.0
0.0
0.0
0.0
0.0
0.0
0.0
0.0
0.0
0.0
0.0
0.0
0.0
0.0
0.0
0.0
0.0
0.0
0.0
0.0
0.0
0.0
0.0
0.0
0.0
0.0
0.0
0.0
0.0
0.0
0.0
0.0
0.0
0.0
0.0
0.0
0.0
0.0
0.0
0.0
0.0
0.0
0.0
0.0
0.0
0.0
0.0
0.0
0.0
0.0
0.0
0.0
0.0
0.0
0.0
0.0
0.0
0.0
0.0
0.0
0.0
0.0
0.0
0.0
0.0
0.0
0.0
0.0
0.0
0.0
0.00562719280225
0.00167436640567
0.000316412870742
0.00021082219651
0.000192505446899
0.000367412448092
0.00124338406187
0.000935231686052
0.00293858128083
0.00742869899935
0.00288111696832
0.00333005690978
0.00362563896724
0.00402896661065
0.00300825675974
0.00197892726196
0.0202762826681
0.00119418024429
0.00252376077492
0.000164491594551
0.00451920902672
0.000267927357064
0.00591846503627
0.00698801955281
4.74080578183e-05
6.1774135945e-05
0.00950747050429
0.000491319871935
0.00337243684026
0.00192289955727
0.00499759942835
0.0
0.0
0.0
0.0
0.0
0.0
0.0
0.0
0.0
0.0
0.0
0.0
0.0
0.0
0.0
0.0
0.0
0.0
0.0
0.0
0.0
0.0
0.0
0.0
0.0
0.0
0.0
0.0
0.0
0.0
0.0
0.0
0.0
0.0
0.0
0.0
0.0
0.0
0.0
0.0
0.0
0.0
0.0
0.0
0.0
0.0
0.0
0.0
0.0
0.0
0.000686768568273
0.0380713253167
0.0195090993455
0.00791243572949
0.00832707779416
0.01157574131
0.000378503536098
0.00582020512794
0.0206902586215
0.0232394582945
0.00133106767501
0.00213950401614
0.00730704293798
8.00945484094e-05
0.00684491468025
0.0068460671198
0.000174018371364
0.00505920960457
0.000425826412047
0.00137370793819
0.0120833286341
0.00308104712478
0.000334783687956
0.00138523233364
0.00690772263548
0.00174652213114
0.000429283730683
0.0157694065203
0.00159209523205
0.000179780569092
0.00223285161933
0.000136514248194
9.1627548112e-05
0.000348817278627
0.000119056506689
0.000487543561016
8.89587845747e-07
8.84645691048e-05
0.000265393707315
0.00104066951488
8.69819226953e-06
1.13175342598e-05
0.00109671354917
0.000177917569149
0.00175545334894
6.57800790383e-05
0.000217207699003
2.13995298449e-05
0.000522188065454
0.000138429753108
2.56992044327e-06
5.9701228759e-05
0.00013101652106
8.64877072254e-06
0.0031704416607
0.00012854544371
7.41323204789e-06
1.57160519415e-05
1.49253071898e-05
0.000334188500719
0.000157654734885
8.68830796013e-05
0.168501169255
4.35636805159e-05
0.0400584797606
0.00203759825175
0.000159038538201
8.20397679967e-06
0.000454925340006
0.000227783910058
0.00063521514341
7.16118215826e-05
3.75603757093e-05
0.000138578017749
9.8398300049e-05
0.000213253975244
0.000107837815523
0.0116517261358
0.0292025676404
0.0207688202079
0.0294433269512
0.00448939276593
0.000456930436697
0.0111999182376
0.00225487776232
0.000410237583444
0.00389063192658
0.0083855783681
0.000392310798607
0.000387374437565
0.0054858559686
0.00194284778277
0.00210081133612
0.00112393146674
0.003007542917
0.00918578847387
0.00432477188981
0.0110829099649
0.0208600225299
0.000529489673881
0.00362173015403
0.0258478256502
0.00307717158854
0.00569344294084
0.0112273634775
0.00117849124668
0.00128357641832
6.89924795924e-05
0.000461547827302
0.000499256467652
2.07570497341e-06
3.1629790071e-06
0.000912618286643
0.000141493889021
0.000140653722722
0.000169367641521
0.00258620547849
0.032201668922
0.00141427973544
0.00106198622733
0.12601792056
0.00540233508718
0.0294743629675
0.000714637073067
0.000168622230724
0.00814365078095
0.00418424021096
0.00101953484935
0.000330284198507
0.000488383727315
0.000544773712426
0.000152613737093
4.44793922874e-05
4.64068326198e-05
0.000344319917851
0.000227437959229
0.000376839295768
0.00105391448948
0.00868420597173
0.00257955764493
0.000271077185218
1.4183983985e-05
0.000303893092417
1.20588574646e-05
3.1629790071e-06
9.24182928637e-06
0.000420280835569
0.00181469692166
0.00943014974485
0.0132776241453
0.00166178859623
0.0722911408607
0.00376071435331
0.00152793220471
0.000797910876088
0.000656614673255
0.00101758965244
0.000251654517252
0.0310572924936
5.25156394172e-05
0.0101629178716
0.000641604116358
0.00268058089895
0.0148893254191
0.00590915107877
0.00637494196752
0.00549815911812
0.00232895444372
0.00131060769676
0.000876782849401
0.0637875921121
0.0607687337924
0.000113620136521
0.000422504805183
0.00020791644817
0.00027399305649
0.00150933404495
5.58463480941e-06
4.25025304079e-06
0.000200651480763
0.000566865143929
0.00100854550934
9.71627613744e-05
3.46445044372e-05
0.000668327579891
0.000180388646499
3.38537596854e-05
2.21902745967e-05
0.100946200615
0.0654100507076
0.0169900724748
0.0107125638966
0.00348728004838
0.004110808708
0.00565282868657
0.000321361562299
0.000544267327416
0.00124933045444
0.00017206760816
0.00080420903493
0.00206550140865
0.00138321193565
0.0282878261147
0.000224571329762
0.0391502684884
0.0308925935503
0.0152740987604
0.0101174185789
0.00361346483717
0.0031897245401
0.000228848056935
0.00184493271248
0.00475346064475
0.00282965139951
5.65930279902e-05
0.0264097904179
0.0076185805497
0.00900109954428
0.011532221442
0.0585280758788
0.018826199276
0.0029344014764
0.0019930915126
0.0579941298847
0.00634521166308
0.0140609614275
0.00254710461249
0.0236917107053
0.0151517941882
0.0242322763798
0.0338794909431
0.0347474594405
0.00114239971344
0.00116646067099
0.0193360096783
0.0262501503185
0.0720332940017
0.000190705795284
0.0211245747334
0.00239095220903
0.000350762117776
0.00430589524519
0.0136406453178
0.00556870150344
0.00959333185972
0.0186827748141
0.0165432722435
0.00372245903525
0.0050575216011
0.0272189121056
0.00910321483767
0.2275579662
0.00856534756321
0.13245942266
0.0468853167557
0.152260012362
0.0253364593012
0.0795771021626
0.00285319628272
0.0
0.075231577144
0.0537766932988
0.058553374302
0.025930780048
0.0952136720186
0.036128637712
0.00111757582576
0.0337378003696
0.00566289292207
0.00185939132341
0.0246726941776
1.78822186046e-05
4.99308701297e-05
0.000426386407247
0.135426221751
0.021834885626
0.00891115078022
0.0311179160457
0.00620078650512
0.0787879446384
0.000667028686188
0.017474685581
0.00340145332276
0.00780067946312
0.00880453038136
0.0100507584736
0.0123826331432
0.00585202263818
0.00206533216264
0.0163169537064
0.00254672537348
7.82822366721e-05
0.000178049543735
0.00769931324487
0.00979336307585
0.00375584557251
0.000104659946855
0.0120775876883
0.00177411373328
0.00231889853794
0.00220530420538
0.00300280449148
0.0061200542094
0.0120029217506
0.00576906048519
0.00232528024202
0.00719239321772
0.00306449429755
0.00854999439827
0.022974347399
0.00678566594458
0.0013205872969
0.00545231523952
0.00375967459496
0.000596902054625
0.00222999917929
0.000811370079711
0.00114019359465
0.00055901940941
0.00270385435186
0.0
0.0
0.0
0.0
0.00245813644361
0.0078342167034
0.00215742865175
0.00342830843505
0.0344928807009
0.0467191054554
0.0317558389343
0.00745411173662
0.0103315348082
0.00549429208551
0.0400209414222
0.156988721527
0.02825764135
0.0193862025067
0.015696424443
0.0977282964293
0.0
0.0
0.0
0.00766782803115
0.000731429758593
0.000849273240335
0.003343391131
0.00351674649572
0.248034518833
0.00550761361505
0.0222093155756
0.0790315288345
0.0569956212915
0.0545013812247
0.022757505357
0.0135385936215
0.000960938702788
0.00273385338831
0.000656493837273
0.000648990347659
0.000272216762579
0.00121411001071
8.70674530227e-05
0.00528475476329
0.008626866905
0.227906489704
0.0221763131525
3.99391986343e-05
0.00629361892079
0.0432996828074
0.011892412695
0.000386983251276
0.00589085438767
7.36818078559e-05
0.000132110620429
0.00104581424105
0.00161657148388
0.00332847418827
0.00236605938916
0.00436530884339
0.14274978332
0.0638278930642
0.0843601035776
0.0250100818776
0.000748230433587
0.00699842231174
0.000980496978997
0.00219667733671
0.00437133623668
0.00161152815479
0.00147191404475
0.00147326713304
0.00165261283563
0.00284689776463
0.00224907875599
0.00186037339234
0.000678389265985
0.0074593297332
0.00195902582957
0.0
0.00594909485792
0.0371429784756
0.00186549054818
0.0570832524449
0.0148413780156
0.00577481824069
0.0597777725629
0.0166267831059
0.00502006440143
0.0
0.0
0.0
0.0
0.0211796713849
0.0175237746435
0.00190533944616
0.0248923379257
0.00729094031741
0.0602453019435
0.0254553784963
0.00825197799691
0.00607972174505
0.0124198659502
0.00139183531503
0.00276815249864
0.000551881183094
0.00635396944953
0.00723116709689
0.0162051614269
0.00365014665935
0.000621007404903
0.00498809173616
0.000802992764359
0.00487918266833
0.00604755689082
0.00197277772607
0.161201300605
0.0171207155611
0.019373053101
0.00435992805
2.95025793191e-05
0.0142746386124
0.0802472299475
0.00328743383124
0.151314625825
0.0351320976206
0.083476690062
0.0142226893992
0.00609417022073
0.0125090862426
0.00165507249527
0.0195343341303
0.00356125678522
0.00297637398361
0.0026256441487
0.00890913734484
0.00583750340607
7.89391936117e-05
0.000245477576759
0.00503412224577
0.0122252496301
8.06045774432e-05
0.000136228397414
0.00600842836297
0.000446020882346
0.00164543915365
0.00159513242704
0.00102142061832
0.0587633424361
0.144717857469
0.0
0.0
0.0
0.0
0.0
0.0
0.0
0.0
0.0
0.0
0.0
0.0
0.0
0.0
0.0
0.0
0.0
0.0
0.0
0.0
0.0
0.0131896355066
0.00589355500417
0.152708608944
0.00283793154587
0.0294519016522
0.0
0.0
0.0
0.0
0.0
0.000197152956818
0.00105040962021
4.21156969322e-05
0.000458858794087
0.000591274959114
0.001202964077
0.00453244446813
0.00357362238787
0.0111362328141
0.00116956833725
0.00139757082899
0.00345434330655
0.000823342331278
0.00192535437468
0.106071103207
0.0023475916563
0.0607434218666
0.0721384544751
0.0117144992052
0.0063093043597
0.0249611233121
0.00359443509029
0.000950501257217
0.418202693152
0.00130374162896
0.00137852716955
0.015052931349
0.141979080276
0.00692073005503
0.00116110391507
0.00342640388533
0.0128363938753
0.00379905858061
0.106550419362
0.0511848344021
0.0619818380843
0.0277306493929
0.0209907394733
0.00753946323579
0.00445883849027
0.00755343168372
0.0044186527725
0.00319971407664
0.0552698406819
0.0147250804185
0.0204736555027
0.00407800400331
0.0318723602385
0.006397531421
0.0678244225633
0.000399087608484
0.000866222412885
0.000450398872432
0.00179377925777
0.000217291248583
0.000193658641352
0.00113841119655
0.00081675026234
0.0
0.0
0.0
0.0
0.0
0.0
0.0
0.0
0.00859064702706
0.145278383275
0.00104958680848
0.00992324624336
0.0258102038309
0.00290467046998
0.00666994406801
0.0964643256116
0.00943144164535
0.0
0.0
0.00591012773466
0.0626560191023
0.0563953318597
0.00230122674591
0.0139906984334
0.0190671020989
0.0173674280354
0.113790554531
0.00228889551819
0.0121835884544
0.000910190987691
0.0115749302323
0.0535863506575
0.0832066908732
0.0151369081951
0.00719084660747
0.0186513052494
0.0236408548154
0.00733652159962
0.0478192857282
0.00413391021482
0.00365880145945
2.85564991957e-05
0.00601085187817
0.000759718256848
0.00649701661596
0.106726729089
0.00417008712855
0.00450706010514
0.0186640597523
0.0454394235066
0.0984645716619
0.149182160397
0.100592314824
0.20150511777
0.184219646065
0.257934121182
0.0692356900122
0.0
0.0
0.0
0.0
0.0
0.0
0.0
0.00741084131017
0.0468997248486
0.0107529071381
0.0128531778973
0.0241241651324
0.0
0.0
0.0
0.0
0.0
0.0599634442707
0.0689402986082
0.0383317214833
0.138886984617
0.0161848389103
0.196122034077
0.0287785972843
0.181887960318
0.0876945217929
0.119139662039
0.00401196727694
0.222540124761
0.0634594776255
0.340761296046
0.0578499651827
0.0982851481438
0.066059966467
0.0419396125506
0.167792667236
0.0235891081817
0.0185969296568
0.00145422895946
0.00796018096266
0.00726182679008
0.128980554885
0.0033487875217
0.139037233718
0.00578661066565
0.0857466205499
0.0211527335309
0.00992768706231
0.000348575102796
0.000386217088748
0.0389835592906
0.109994928954
0.0926111536012
0.0586681935741
0.00356860145348
0.0424289678665
0.00174602792502
0.015049147086
0.0775159800272
0.0107743441352
0.00352343209932
0.000413926342505
0.0050506100807
0.00160753577157
0.00538469669796
0.00526266704857
0.00355126211989
0.000517684764904
0.000323013146358
0.0601329436262
0.105553889579
0.00918134647028
0.0740367617583
0.00670061366014
0.0159328440739
0.00458952252531
0.0109047013868
0.00155774067475
0.0114549974133
0.551383416753
0.00803763788184
0.0113919446693
0.0335999775426
0.113416936332
0.0147893921672
0.0527960033523
0.0214923265232
0.00271235281493
0.0300479579333
0.03898153695
0.116546304991
0.00205180268797
0.0679692105622
0.0268956414232
0.0435435514916
0.00835609755805
0.0534802185262
0.0194169555261
0.0297446009939
0.0279581076281
0.0489206018853
0.120982275471
0.0187287956732
0.00942147536961
0.119769920877
0.00364941811656
0.0123601603751
0.00332535776468
0.0108726086719
0.110256797363
0.00103291856516
0.0206333186875
0.00401435992822
0.00837581951259
0.307594370982
0.0111587052264
0.0138224320664
0.00589248664612
0.0412265293306
0.000784753927015
0.000880655301106
0.000597044530166
0.00169815603879
0.0149559362424
0.00723231993257
0.0123702125241
0.0271463010659
0.0322674337206
0.035953013714
0.0587691306107
0.0242179545874
0.000201887375332
0.00780252053396
0.142620397359
0.00632202196432
0.0335233738705
0.0362810168531
0.0564944156973
0.0461497911524
0.00405042659021
0.00622075520467
1.74217573042e-05
0.0111905754417
0.0116061899398
0.00150302251651
0.000741612532515
0.00212123093479
0.00120342108409
0.02598283524
0.000924804950229
0.026397129908
0.0135561761368
0.0204614041581
0.00166007737215
0.0189458276715
0.0105719607684
0.00300156444241
0.00942549612183
0.00691446287544
0.00339561098995
0.00155267312459
0.00413262397703
0.00190780149459
0.00643852599599
0.042250670104
0.00365614100097
0.0731491124408
0.00336361396056
0.0272698263548
0.00417867189886
0.0214333469166
0.0594650193699
0.0556975484131
0.173278186332
0.00361962902767
0.00781297862603
0.00469283245702
0.0445857064656
0.00185770168613
0.0432442310028
0.00171269698898
0.055815014329
0.0915300813325
0.00205071360012
0.0
0.0502837601377
0.0710744237229
0.160926583249
0.0309521780783
0.0215243149172
0.00626616206849
0.00208033075869
0.00371086027226
0.179362899811
0.015037105514
0.0454236785179
0.155964038788
0.316671170492
0.101611471498
0.0308202880971
0.0111468643712
0.0261579265428
0.0121126724034
0.00727094832915
0.0819129418786
0.00617689233776
0.000134399522447
0.0424803062003
0.00652614823962
0.0106669335264
0.00465078416692
0.00578471586263
0.00384415224626
0.000989184750713
0.0045653722073
0.0257138497989
0.0440421531953
0.0140469651311
0.0291098281654
0.0521044504348
0.0398965410752
0.0103240776171
0.0034727382177
0.00306519373265
0.00792358319953
0.00194817743982
0.00332120055002
0.00794177974917
0.000360493441159
0.0171498382273
0.0152900197922
0.00672101786888
0.00277470709256
0.0258308115982
0.00733458498843
0.00266728732979
0.0115913206724
0.0125999740381
0.0531281774421
0.0698100315934
0.0411287775722
0.0132954345659
0.00613362643185
0.00413397796613
0.00927109743198
0.0167070828347
5.90473501822e-05
0.0040125659989
0.00255495893878
0.110777286983
0.000628164322197
0.00071518000687
0.00326404090169
0.0318590699199
0.0469540312707
0.0575398464352
0.113606275681
0.0
0.0
0.0
0.00180360225709
0.000239613482147
0.0238701137151
0.00156934265576
0.0051204953157
0.000311617715952
0.0013922275374
0.00220361363791
0.00155819784264
0.00126373439786
0.000346254046933
7.38617026591e-05
0.000155699595102
0.00431307348187
0.0188092925702
0.000490457360028
0.041592806635
0.00500991238036
0.011544287586
0.0246871964983
0.0289529957362
0.0008157435129
0.0489808473143
0.0022500363424
0.0266127893981
0.0010483315393
0.00470737940398
0.0178266838311
0.00123423342195
0.0279129888275
0.108079428409
0.0748737477909
0.216357227719
0.0329774538927
0.0166979401071
0.0857880739188
0.00244400285524
0.0132453739531
0.0160561611543
0.000668859705753
0.00228208025308
0.000269120319318
2.06438180788e-05
0.0017951113517
7.56689768125e-05
0.00460525353316
0.0405877262891
0.00971570348488
0.0553963047851
0.00217119248893
0.0101868341166
0.00131482354055
0.00235144348182
0.00141158674601
0.000817044785345
0.000549651039902
0.0132124117873
0.0066021535133
0.00646799009816
0.0154090904224
0.00416876066185
0.00791070277779
0.0045434762934
0.0444500955589
0.00419072920085
0.00228135258214
0.0125931862457
0.00521016332643
0.0609023328438
0.126128345051
0.0308454637756
0.0912474093836
0.001655780332
0.00654087021191
0.0027215042302
0.00677100992414
0.0158980240858
0.000331183301869
0.00513361353365
0.0137796493145
0.0113630461586
0.000681295254625
0.00619225620994
0.00359004333354
0.00307256942437
0.0001018606537
0.00428223277572
0.00131969464573
0.000206853386323
0.0033712063409
0.0
0.0
0.0
0.0
0.0
0.0
0.0
0.00631358083922
0.00369735645351
0.00456648678012
0.0536356008492
0.0122501336993
0.00948525697073
0.00543559140914
0.0406933844509
0.0390704459284
0.0567500939055
0.027612697661
2.76710875418e-05
0.0158631021168
0.011986434817
0.00630188096602
0.0252890992329
0.0444446126299
0.0028014892411
0.00198059116075
0.0121944152617
0.00239403839566
0.0202490692562
0.0395625760144
0.0369187876914
0.0270914284704
0.00358825634387
0.0
0.0317452784619
0.0234318459549
0.0468636919098
0.0
0.0
0.0
0.0
0.0
0.0
0.00072294051224
0.000399728819955
0.000143835474963
0.00342821819541
0.00843151846693
0.00952742771076
0.000964617560288
0.000192338135125
0.00187362431194
0.0135050639704
2.92688466494e-05
0.0119492157078
0.00822203715019
0.0036494070508
0.00231725640187
0.0154497697671
0.0279068391391
0.0041928158992
0.0133741547487
0.0116231214062
0.0139293094308
0.00444181307667
0.000386388611118
0.00245119765498
0.00957974269626
0.0354734914018
0.0436945203526
1.71498016648e-05
0.0021592223044
0.0123800825186
0.00900497166634
0.00247432757706
0.0168397049423
0.0509958786156
0.0296192690639
0.0606599061074
0.0187599601353
0.12711043745
0.0453616010152
0.085789958607
0.0107861232651
0.0231513121636
0.00833375948243
0.00135912188197
0.0110642883999
0.153207037945
0.0652663644081
0.0509083536509
0.0385327183921
0.0029213112621
0.00518876163355
0.0334621977911
0.00636657431161
0.0705814075459
0.0168762370221
0.00323196294679
0.0106663622705
0.00355376924046
0.0
0.00682439789301
0.00200784565373
0.00684275063747
0.000938631079452
1.47393888279e-05
0.00899169715726
0.0147413987446
0.028456400049
0.00329559334748
0.0173516105116
0.0742389234633
0.0017699539661
0.0135696470734
0.0696078387252
0.0327556685195
0.00256832178769
0.000292763380134
0.00480592470085
0.00249148584941
0.12896763207
0.0650931434522
0.0387899309953
0.00856271800198
0.0771151089175
0.111900901114
0.182528385384
0.0865979433726
0.0224142236337
0.0129445052292
0.00142971322663
0.000378157211164
0.0505320322541
0.0500120660887
0.0155044456577
0.0197269428783
0.0156127775447
0.00708679414928
0.020050166976
0.00449777063327
0.00377400379387
0.010170320083
0.0266688364388
0.00687934136531
0.0346438202763
0.0166926485666
0.0149196998252
0.00147099117802
0.0
0.0
0.0
0.0
0.0
0.0
0.0110389233673
0.00873522561199
0.0106669342902
0.00912971790138
0.00285104723089
0.00304959691533
0.0022569075394
0.00264604845512
0.00114876154669
4.98089394944e-05
0.0033119514396
0.0315202617778
0.048566303798
0.00357510935577
0.00145136531723
0.000983223581631
0.0115090281517
0.00153036208846
0.000822138861166
0.0131319108259
0.00048207097666
0.00502593072735
0.00439614031517
0.00267605158611
0.00500982038623
0.104718355021
0.00032666814768
0.0513252865655
0.111445535717
0.0257671993486
0.00512909555368
0.0801914303074
0.0873020505394
0.0351593514219
0.00205614913136
0.00296989394517
0.00571499892506
0.00892040024973
0.00856530445586
0.00720204901061
0.00456420196564
0.00194267213512
0.0103768247725
0.0092543235673
0.0522843303967
0.0189813256053
0.0618197863469
0.0113967514523
0.0678031941472
0.00261015063082
0.00162137481894
0.0047109960656
0.0027568833478
0.00907755393182
0.00701103720232
0.00379599707939
0.110520695765
0.00230802991846
0.0164540387659
0.0010627494348
0.00547327754141
0.000146106804929
0.00152456853478
0.00314954621696
0.00129522122737
0.000137707739216
0.000769168133613
0.00109468680333
0.000285655102714
0.000150319712093
0.0151942602841
0.0879235705787
0.000565032988766
0.0126577062931
0.000732763661983
0.000933804391655
0.00447215578192
0.000636029185153
0.00138140287715
0.00245777546204
0.00848476521885
0.000907375150664
0.00530130844046
0.000646307223316
0.00445778956051
0.000727898148118
0.0919934222339
0.00116043945166
0.00709374647407
0.000387571287821
1.47980717531e-05
0.00198829655916
0.000470285023514
0.000123480408072
0.00139982849179
0.00174582698659
0.000928190337196
8.11878644818e-05
0.000244772774406
0.00450592647874
0.000204984962805
0.000531018443282
0.00101523079553
1.68990541425e-06
0.00188094519775
0.00404957667435
0.000845837895675
0.00345690270406
0.0192093962588
0.0105962702492
0.0103200109498
0.00665227242735
0.00834129265305
0.00965402727318
0.000491279645428
0.0152732487602
0.21834684915
0.054957970451
0.0328333975995
0.00771937652315
0.0107549302074
0.00651313717114
0.00325613187261
7.20576393482e-05
0.0142346591185
0.00572967411059
0.00305830089912
0.00865534823609
0.00141880082252
0.00125745571072
0.0258708745494
0.00157807361177
0.00149991744753
0.0047978707418
0.0176373890877
0.0124712370265
0.000830261222064
0.00276299803371
0.00175958100843
0.000733633595885
0.000316110381268
0.00212133586552
0.00104111633333
0.000595621709413
0.000775311908181
0.102389764473
0.000213896626812
0.000262904887974
0.00139896585634
0.000240854211924
0.000347143539609
0.000710204118941
0.000652750702307
0.000286253258983
0.000262154658077
0.000289132519672
0.0300070963676
0.0871137148001
0.00154593970115
0.00438733465083
0.232013964556
0.00191415590623
0.0161615924868
0.00425363468368
0.00115593635568
0.00381505007483
0.00376146182889
0.00705632701128
0.00560957969467
0.00637429479019
0.00427677506261
0.102040816327
0.0115145134589
0.040703530886
0.0123199810189
0.0217420899916
0.0157607009711
0.0
0.0
0.0190510281883
0.00197448160038
7.81785943534e-05
0.0159839346388
0.00104162590931
0.00674828562274
0.000169953465986
0.0139703271693
0.0968113448166
0.0482524726473
0.0
0.0
0.101243595212
0.00459383484696
0.00111177593066
0.00472039846049
0.000917720495488
0.00631124874673
0.00714730424658
0.0202128949837
0.0653531796027
0.00364276755289
0.015157206003
0.0259227754436
0.00371987196209
0.0153617242672
0.0157824339706
0.00481404976766
0.0284137023765
0.00884488107571
0.0312755260898
0.00574193915293
0.0105099783111
0.0183713946863
0.0132104187429
0.0112137207781
0.0133387343825
0.005531279812
0.000189998528684
0.0102153717957
3.04606859613e-05
0.0114916745375
0.0146454978102
0.0227240524857
0.00252861769336
0.00803667123232
0.00483531239314
0.00442720149277
0.00168665096856
0.00142935127235
0.00347539845657
0.00425697201376
0.00868787862216
0.000770664050071
0.000692444942425
0.00252524213843
0.0106273008123
0.00209627208492
0.00841040662977
0.00156788142879
0.00658275542769
0.00132848979144
0.0347133555259
0.0275962225366
0.0387170576087
0.00868270555154
0.00965919255065
0.00706460552067
0.0235413654193
0.0180914288438
0.00136763077248
0.0044405111534
0.00681825356517
4.25454630677e-05
0.00186307955208
0.0305359767911
0.00457517137193
0.00757349904318
0.0116120254135
0.0493809458375
0.00916991007869
4.31700312146e-05
0.00081353179513
0.0172278196982
0.00204238906298
0.0090324814721
0.0571926821062
0.0354912655823
0.0460878131102
0.0277663018775
0.00407956794978
0.000191287896934
0.00234160203795
0.0258322489918
0.00511636097968
0.0261456360423
0.09391323049
0.0
0.0
0.0
0.0
0.0
0.0
0.0
0.0
0.000910778059239
0.00712039742581
0.000680462714646
0.00831517813065
0.0213484852239
0.000383435339205
0.0282522273876
0.0457451845894
0.0103018029783
0.00388217979419
0.0408832472362
0.00669424450918
0.0180194507246
4.71264759798e-05
0.000835709507375
0.0106617225567
0.056449045738
0.0455917705885
0.00942440809257
0.0039335722742
0.00829462865856
0.000168838261998
0.0135904023998
0.00430250183818
0.00562590642797
0.000471669442559
0.0125722023708
0.0171917698756
0.0448031806923
0.0124368256111
0.0387575358964
0.000182129784751
0.00960941172008
0.00107625411265
0.00622653956427
0.0841789383165
0.0421388486638
0.00712593387148
0.00745849760753
0.00117001968955
0.0143760367138
0.0159967035638
0.0290776273693
0.0390887073363
0.000417478648124
0.0132752122323
0.0255830134147
0.0632472308317
0.000466467448006
0.0116903314419
0.0133638275783
0.000227917244909
0.117625313768
0.00553587098541
0.0131120209904
0.0156900855925
0.00477185395342
0.0
0.0
0.0
0.0
0.0
0.0
0.0
0.0
0.0
0.0
0.0
0.0
0.0
0.0
0.0
0.0
0.0
0.0
0.0
0.0
0.0
0.0
0.0
0.0
0.0
0.0
0.0
0.0
0.0
0.0
0.0
0.0
0.0123134452657
0.0135915526091
0.00186879555583
0.00542151041494
0.0170761551646
0.0130151737041
0.0272094343439
0.00213265918561
0.267969379631
0.0409925674055
0.00657259202623
0.0
0.0
0.0
0.0
0.0
0.0
0.0
0.0
0.0
0.0
0.0
0.0
0.0
0.0
0.0
0.0
0.0
0.0148875761996
0.0167778360937
0.00890873951776
0.00870350000206
0.00887354430216
0.0140879725373
0.00120602343397
0.00740443594477
0.000417049066723
0.00057918999982
0.0029233768236
0.0229651254943
0.000564669916259
0.0136287117646
0.000830064776901
0.0102334322252
0.00039600432866
0.0494516059682
0.00358542236925
0.00946750535696
0.00818984653126
0.0
0.0051232973068
0.0599706789259
0.00491395308242
0.000421909129147
0.000612734441376
0.00333904037896
0.0162306187507
0.00436482707845
0.00706375723284
0.0
0.0
0.0
0.0
0.0
0.0
0.0153493245866
0.00471194505997
0.0336728546337
0.0784265599896
0.00138157656557
0.155997575789
0.101690848357
0.0251868916773
0.00111016768279
0.0101381847804
0.0021354347597
0.000243066096244
0.00550080483044
0.00135811877274
0.000501649824168
0.0030535830342
0.00291796675732
0.00641843150387
0.00430425198756
0.00168385863777
0.00396938410389
0.00417059171468
0.0108573869664
0.00416837491015
0.00124740894671
0.00497151014984
0.00389596875401
0.000550680324269
0.00922051237373
0.188828915549
0.0244524417271
1.08274522516e-05
0.0297758947087
2.48630385037e-05
0.00237057937903
0.00604990211261
0.00133684543014
0.000253026412385
0.0104639275804
0.0133349198888
0.0329895578493
0.000651304509256
0.0305963921841
0.0304490919688
0.0144378244995
0.0855579607926
0.0433229742582
0.0663594571127
0.0207519345937
0.00845333101909
0.0205573548241
0.000576689107658
0.00485994895199
0.0285772735324
0.0187327248151
0.0304427374285
0.0321586470722
0.00500001383519
0.00664951082403
0.00261644349954
0.00779933801216
0.00299138714784
0.0201298096532
0.0132806154218
0.00700127156061
0.00660069272808
0.010790213778
0.0116153510228
0.00181933843657
0.00523433681715
0.00504415313815
0.0040385008307
0.0555774314757
0.0210535801672
0.0545565171916
0.0797256543126
0.0192188622036
0.0410746712328
0.056682132758
0.000762373149764
0.0273169285724
0.0229024884126
0.0
0.0
0.0
0.0
0.0
0.0
0.0
0.0
0.0
0.0
0.0290166467336
0.00342757710431
0.00934828400807
0.0243505077448
0.0586346628991
0.0109386488463
0.000242216906907
8.06926736885e-05
0.00115330802463
0.000479850581057
0.00868258724322
0.00208273207338
0.0151605006446
0.000112358645463
0.0806334178078
0.00509493463855
0.0513646021771
0.0664245842275
0.036758383933
0.00127627648723
0.0386340753914
0.0139825196124
0.0515154500215
0.000809263207088
0.0
0.0
0.0
0.0
0.0527877784417
0.122922766002
0.00732902351479
0.0300818383316
0.0638459442853
0.00497573856218
0.00375148831942
0.00881025925044
0.00139985893087
0.000847741397882
0.00937001194378
0.0
0.0
0.0
0.0
0.0
0.0
0.0
0.0
0.0
0.0
0.0
0.0
0.0
0.0
0.0
0.0
0.0
0.0
0.0
0.0
0.0
0.0
0.0
0.0
0.0
0.0
0.0
0.0
0.0
0.0
0.0
0.0
0.0
0.0
0.0
0.0
0.0
0.00406987684322
0.00114124215382
0.0109934787754
0.00932064425048
0.0287701116424
0.0334262321858
0.0179971573328
0.111612555257
0.000199561652306
0.00542030877102
0.0176931271645
0.016061865687
0.012139180258
0.170071972858
0.00179094873019
0.00489856936266
0.0107456923811
0.00498945332807
0.00352156272704
0.016263647424
0.00310991182487
0.0055591965062
0.00170678786625
0.000210389842736
0.00185308027691
0.00572687889979
0.00695889672542
0.00509780174571
0.00988416841938
0.00432877112921
0.00218225033435
0.00181160544129
0.00459262003614
0.0105523857477
0.00372372475188
0.00867521071201
0.0072770470847
0.0280948043674
0.00783929654112
0.0893690615729
0.0246046356751
0.0
0.0
0.0
0.00746278215613
0.0118228883763
0.0057873946663
0.122787615193
0.0126530403857
0.0399202609249
0.0259599625874
0.0342594283807
0.0108383356828
0.00162133369238
0.0158772759758
0.00096204231724
0.000908499567089
0.000605748624987
0.0269468077733
0.00397252662415
0.00536636531358
0.0162799569355
0.011948915952
0.010095152441
0.00224188676441
4.46600819237e-05
0.00370716662086
0.00512053582181
0.00841027180814
0.000980758910853
0.00460477014804
0.00178975176972
0.00318407695598
8.47142314074e-05
0.00184407734196
4.18895978703e-05
0.00550520949512
0.0875350531548
0.000227042075587
0.0188058832839
0.0
0.0
0.102040816327
0.0
0.0
0.0
0.0
0.0
0.0
0.0
0.0
0.0
0.0
0.0
0.0
0.0
0.0
0.0
0.0
0.0
0.0
0.0
0.0
0.0
0.0
0.0
0.0
0.0
0.0
0.0
0.0
0.0
0.0
0.0
0.0
0.0
0.0
0.0
0.0
0.0
0.0
0.0
0.0
0.0
0.0
0.0
0.0
0.0182928597931
0.00404154586025
0.00379452482439
0.023784186981
0.00446020347647
0.028055277204
0.00759035387811
0.00286069662123
0.00731046626303
0.00185070142497
0.0
0.0
0.00920064396439
0.00223792986616
0.000447048081157
0.000725855474017
0.0036561719739
0.00251793257475
0.000104291297008
0.000246832697216
0.0116638908447
0.0571044691014
0.0478462697387
0.00964114594963
0.00405642288844
0.0160446494798
0.000833135060337
0.0294271790053
0.00613794624797
0.00218981840823
0.0
0.0
0.0
0.0
0.0
0.0
0.0
0.0
0.0
0.0
0.0
0.00620337528693
0.0314952075186
0.111566002956
0.0207743095958
0.00358197967532
0.0326763804595
0.0760176528262
0.023915383641
0.0848130696466
0.0249869275886
0.000527086567962
0.0028622528793
0.0290124895716
0.0177973730739
0.0834394616818
0.216565397932
0.078696678117
0.00212786829174
0.0369289819597
0.0323194358436
0.118671253416
0.024040450741
0.0652062529234
0.00646010207687
0.000359133027972
0.032073011773
0.0295314062618
0.00883254007537
0.0488449788123
0.00204335172104
0.00565172110805
0.00859112560444
0.0359962848003
0.0486409375085
0.0511399598639
0.00672964318742
0.0192324289588
0.00329197148402
7.13260488204e-05
0.000469410748647
0.00581337779104
0.00017618143683
0.000309079544888
0.00288840016505
0.000196908664692
0.0183749659411
0.00368234046518
0.0164500405058
0.000105062786616
0.0242136661434
0.00313939361686
0.00462790554472
0.0359226565651
0.00227460183886
0.0148354282142
0.000108740954862
0.0258818896821
0.0466491215879
0.0297199873964
0.0671395234496
0.0
0.0
0.0
0.0
0.0
0.0
0.0
0.0
0.0
0.0
0.0
0.0
0.0
0.0
0.0
0.0
0.0
0.0
0.0
0.00182224697505
3.12654871083e-05
0.00295488348916
0.0144352164064
0.0049871262555
0.00398826379222
0.000318799792073
0.0105929070255
0.00457948061974
0.0115055367582
0.0263401795418
0.0148176575488
0.00940786025746
0.00773481462734
0.00292080711139
0.0737550239386
0.00549516642271
0.0632704883367
0.0156227316959
0.00710977490317
0.0244322179948
0.0
0.0
0.0
0.0
0.0
0.0
0.0
0.0
0.0
0.0
0.0
0.0
0.0
0.0
0.0
0.0
0.0
0.0
0.00916991634363
0.0127225102188
0.000918369666399
0.00230158637684
0.00371468318784
0.020885371666
0.0216125905521
0.00559603801327
0.00378767795408
0.0435799994171
0.00343532770922
0.248234240935
0.012272514272
0.38006001654
0.096532347634
0.0188351520062
0.0654518498845
0.0105873497059
0.0682847111448
0.118244398104
0.030468983422
0.46510756301
0.0214234741823
0.0209152547122
0.00895313464129
0.0233321735359
0.0645077821771
0.154206738864
0.00243426260829
8.7269521426e-05
0.134327611869
0.00670648173488
0.000389512782074
0.000721362680051
0.00229584773031
0.00129885646428
0.00214938400471
0.0038340051636
0.00825069377099
0.00359009116387
0.00303306770349
0.00157794482331
0.0011823774384
0.00261241696401
0.00257897249123
0.00559704784486
0.0048038948741
0.00318212625888
0.000202973352021
0.00505559367179
0.00107072238183
0.00778301989526
0.171698515867
0.197721482513
0.0096410713699
0.0618900561933
0.00226958861326
0.0217443637703
0.00489520025607
0.0172876066988
0.0099790428628
0.00918425183833
0.0211544235925
0.0491482973105
0.00211510557839
0.0194483985526
0.00587612808555
0.000380319728703
0.00561630569664
0.0585297000306
8.84902339061e-05
0.0128047251233
0.004633499269
0.013699041317
0.0325698892821
0.0173485752425
6.39387109093e-06
0.000364336475913
0.000702640762385
0.000373013872394
0.00140037194518
0.0170681840645
0.000446902123199
0.0274348815997
0.0117789900572
0.0160165688796
0.00467845156897
0.000165350679153
0.0217642831435
0.0264001812288
0.000168724590512
0.00364217690738
0.0252859461001
0.00665862837527
0.00207663398559
0.00666938495208
7.09934069366e-05
4.85582610215e-05
0.00152743390682
0.00160242261371
0.0140222735277
0.00707782754004
0.00645087277748
0.0175959156742
0.00747705020502
0.0130366637612
0.0143575713933
0.00110854207281
0.00491698492458
0.0010409293043
0.0172024021147
0.0192547227828
0.0772083167707
0.000984086696477
0.00155148223286
3.29970929561e-05
9.52875235365e-05
3.16502728355e-05
0.000474080682471
0.00212225180513
0.000235356816085
0.00103570467279
0.000256232527955
0.00158150352668
0.000664655729545
0.000609971690691
0.146599615213
0.0673147475297
0.217811751321
0.0490311823949
0.0601274249155
0.0882995738985
0.170407904473
0.0458377343946
0.41557636077
0.11428681364
0.0278854399464
0.0456849886832
0.00297212081146
0.0239450075884
0.0110346986838
0.0274924007473
0.00388783212072
0.00131461063057
0.0
0.000792064260563
5.79271763741e-05
0.00484805906885
0.0132140801183
0.0205507798029
0.0457914329238
0.0342505570154
0.0172043713831
0.0507229436118
0.178225142147
0.154749906261
0.471624174107
0.0227635138495
0.00854258126646
0.0974904212452
0.00585306875124
0.0360880473909
0.0711167788512
0.00366174094867
0.726774924923
0.173749544118
0.00322986649225
0.000662926837238
0.138600815434
0.0107725691472
0.0233278405528
6.99256521532e-05
0.0478436464903
0.00136126718279
0.00119203627306
0.00063354573287
0.00412546716863
0.000120430765437
0.00218601815936
0.0143118551817
0.00474388771058
0.0180897283402
0.0102494572054
0.00313947594923
0.0262467723413
0.0
0.0
0.0744173832321
0.145039449639
0.011908976471
0.00160359105714
0.0475227952665
0.00143150270065
0.0294896467633
0.0614499466961
0.0691523087411
0.0780759003335
0.0259074769351
0.00547437310161
0.00405186823518
0.0810462922646
0.00580826425618
0.00754340501549
0.0273539547633
0.00045360903756
0.00979716718257
0.00458731224303
0.00706960274173
0.0699091079484
0.00117776718627
0.0815746332407
0.00292962488242
0.00878549170861
0.00372376973364
0.0123247253284
0.0324953717631
0.0017539549832
0.0198239943121
0.000194598447422
0.0647438101651
0.055475028254
0.0455250537934
0.034740117738
0.144599179282
0.022994472383
0.00028148487452
0.000777434415341
0.0038810793305
0.0012444434117
0.00404192783023
0.00305697408252
0.000679050500118
0.000236210171435
0.000542156946086
0.00210628618468
7.48099196027e-05
0.00673693421967
0.000707254699692
0.000209037832821
0.0
0.0
0.0
0.0
0.204081632653
0.0
0.0
0.0
0.0
0.0
0.0
0.0
0.0
0.0
0.050331849361
0.0517089669655
0.0
0.0
0.0
0.0
0.0
0.0
0.0
0.0
0.0
0.0
0.0
0.0231003616261
0.00917467607881
0.00878864143275
0.0118720780414
0.000754219727774
0.00182337837918
0.046252841891
0.148236156423
0.30837298379
0.0152388985093
0.106602461554
0.00493039517652
0.0128820202229
0.00629448822025
0.00199517575984
4.90833537685e-05
0.00194150387725
0.00309475412132
0.00269249309454
0.00018910300602
0.0703385961335
0.034186694026
0.0113371849001
0.0136090651543
0.0429606506375
0.0233644444554
0.00828499734634
0.0
0.0
0.0
0.0
0.00897631952219
0.0333383148095
0.0543007746625
0.0054254073323
0.0
0.0
0.0
0.0
0.0
0.0
0.0
0.0
0.0
0.00266772827193
0.0188092896731
0.0146838414515
0.0105112423664
0.0670572559314
0.00428878892656
0.107331154966
0.00514955228026
0.000155729159617
0.000662311906954
0.000440418898981
0.00548200313021
0.00729637410663
0.00471379539471
0.000322233093521
0.00393094070042
0.0292837466467
0.0261242215542
0.0426476762527
0.0406683979245
0.00683709742878
0.00729132343118
0.00180814181004
0.0
0.0
0.0
0.0
0.0
0.00410228231898
0.0100823348744
0.0592956207611
0.00103082424408
0.00391425643755
0.00922432853607
0.00754702707025
3.76051762862e-05
0.108847353234
0.0
0.0
0.0
0.0
0.0
0.0
0.0
0.0
0.0
0.0
0.0
0.0
0.0
0.00923632893143
0.016070967716
0.0870109750443
0.0130948760366
0.0140985962425
0.0242479111758
0.0133918570066
0.0184684645174
0.0150328976547
0.00619251515154
0.0570020295711
0.0447289761593
0.0167463371549
0.0501812468579
0.0439299743728
0.00254504306078
0.0257997085951
0.00779880329682
0.0406116366037
0.0134650576514
0.000484369248647
0.00907110022965
0.00227465096157
0.00751714588935
0.00711375951193
0.0131010190953
0.00662226889847
0.0228466769501
0.0553920709495
0.101139556575
0.00243445126452
0.0219596316553
0.00483424012115
0.0355523921061
0.00144883644158
0.00111851965102
0.00376163826221
0.0
0.0
0.0
0.0
0.0
0.0
0.0
0.0241807493422
0.0127957723995
4.71856206108e-05
0.00303318848388
0.0471329904955
0.0347375771096
0.00487154821919
0.019062754494
0.0105508402729
0.0892266165805
0.0346502022849
0.0884146564151
0.00156052620437
0.0860910572197
0.010042786515
0.00940011554629
0.0146806017135
0.000831816100549
0.0180374982414
0.00050656824444
0.000316076007673
0.0375163877411
0.0181105954849
0.0347934806701
0.0881287692831
0.166984257188
0.0414879745791
0.0495715814439
0.013048707376
0.0439135779458
0.00450387353922
0.0273180018577
0.0359801668352
0.0102270541127
0.0990046356178
0.0526184230307
0.0456835557608
0.0243708361319
0.0412892857096
0.00255242416865
0.0131954564608
0.00923933441675
0.00496053210038
0.0107678097356
0.00127098884251
0.00955388964627
0.009873861571
0.0226526194067
0.0188431350404
0.0208397675889
0.0146591248904
0.00697109329371
0.00512419367736
0.0190615439298
0.00134198624056
0.00216203520606
0.0622419239791
0.00308027924045
0.00221827861579
0.0359712144323
0.0113492769224
0.0
0.0
0.0
0.0
0.0171185337588
0.0295558765298
0.0485503222721
0.0207418272194
0.00295230092184
0.00106187796296
0.00442451806593
0.00370502205982
0.00408643779025
0.000241212788586
0.0116261696311
0.0176796465547
0.0104175606036
0.100647896325
0.0391144734663
0.00318031109767
0.0468487716139
0.109693755908
0.0443737331974
0.00134739995339
0.128077820468
0.026497982591
0.116712099812
0.0071015954082
0.000596382356919
0.00469147289364
0.00548357523367
0.00979795412843
0.0
0.0
0.0
0.0407005371279
0.0613402791986
0.0372203016635
0.0265368783094
0.00251035297393
0.0467137705832
0.0178435155972
0.0149595361059
0.0049540308618
0.00927959309884
0.0317352274018
0.0126011860407
0.021949012176
0.022641800756
0.00450680067947
0.00845396292056
0.00396861962519
0.0755911672889
0.000187899516428
0.0023441979993
0.00558091870164
0.0022596503858
0.0206022077757
0.102324889752
0.145793736066
0.00269755476051
0.00275003932295
0.0429077820725
0.170264335081
0.011950425315
0.00751439384254
0.0273392694326
0.0230885210897
0.00492710579274
0.000409389947123
0.0148101702328
0.00118168468684
0.000680927367023
0.00633993390313
0.0127895201448
0.000325263893151
0.000787091530478
0.023936327988
0.00531354055853
0.00517361317534
0.00507337673257
0.062872131454
0.00418604875932
0.0108813722269
0.00197647428765
0.00255199292382
0.0155945032205
0.0273604929444
0.0168510808638
0.00682761393915
0.0299892385309
0.00275200976878
0.00709884045801
0.0152864528905
0.0261847890473
0.0363800828457
0.034589448114
0.0144477563858
0.0111513534798
0.0386750319981
0.00429707103689
0.0140384453083
0.000676994589246
0.00678752911729
0.0506636987207
0.133823058825
0.108235584431
0.0174796218707
0.0247377507264
0.099448810514
0.0164188500888
0.0327577614048
0.0298425449142
0.0317524277612
0.0202338700691
0.0981517128265
0.067075579148
0.0166436901663
0.0208083946713
0.0583648220563
0.0991057656205
0.00448383614932
0.0197311858664
0.0354870406719
0.0833363200589
0.538235366441
0.349357146747
0.0297375328563
0.00261755055246
0.00432404783631
0.113450342254
0.00525135483696
0.0209249358006
0.115095667149
0.00544561642821
0.000180891360267
0.000477658055661
0.000761841004254
0.000995951127034
0.000823711092693
0.0155426646084
0.0118908478986
0.00407326764369
0.00589334799587
0.0994753831009
0.0624663288453
0.0145589466202
0.0291813780011
0.0212975849163
0.00281604551556
0.0310787447696
0.139245671298
0.00557422440575
0.140705437772
0.0633761948809
0.0
0.0
0.0
0.0
0.0
0.0
0.0
0.0
0.0
0.0
0.0
0.00188661485142
0.00938257600089
0.0422654410053
0.0614421699149
0.0755756522339
0.000115596944952
0.0106562131096
0.0197772881941
0.000516157782791
0.0585926399421
0.0295506983389
0.134380682582
0.0624104340178
0.0237320003418
0.272357776629
0.139465723898
0.0112212067455
0.00838991796211
0.0237137108364
0.0189650785274
0.0160105834068
0.0
0.0106747906052
0.0297374938889
0.0199354340826
0.0416930977499
0.0
0.0
0.0
0.0
0.0
0.0
0.0
0.0
0.0
0.0
0.0
0.0
0.0
0.0
0.0
0.00976986539297
0.0197335773215
0.0725373736121
0.0
0.0
0.0
0.0
0.0
0.00314967260005
0.00580249965763
0.00310643690552
0.0102891775384
0.00560447026964
0.0236859849305
0.00556391003355
0.00259704805811
0.00653139095919
0.00686780232914
0.00654570633663
0.00181447409113
0.0371746493279
0.006678123578
0.0157648094111
0.13314971151
0.0233039120172
0.0160150417671
0.0942362901021
0.0493718642668
0.0331013185911
0.0068602926039
0.16149700542
0.103779132836
0.0197203231886
0.00623745812265
0.000584076303337
0.101337058168
0.00526990248011
0.00368944629925
0.00291787307889
0.0074252080442
0.0345081649154
0.0105104483019
0.056657474196
0.0375748014516
0.00445267319607
0.0148448162995
0.00691780615172
0.0179247319784
0.0138338974283
0.0112686809055
0.0118657768638
0.0446107488307
0.000442914661748
0.0134086712368
0.0359961186752
0.0
0.0
0.0
0.0
0.0
0.0
0.0
0.0
0.0
0.0
0.0
0.0
0.0
0.00158769443942
0.00997503655105
0.0061950774936
0.00479639463847
0.0108771394692
9.16254789742e-06
0.0314008483877
0.0275027818149
0.0319573735796
0.0162934003915
0.00662810747466
0.00610385038627
0.00256790364116
0.00797380690064
0.0130075838439
0.00725819156345
0.00057638439027
6.87313610139e-06
0.0112313437512
0.062971068913
0.0179778685368
0.000876379008145
0.0395104536064
0.00166120794055
0.000940082565581
0.00406147703699
0.00408247740204
0.0296305536172
0.130503140793
0.142785355545
0.0354766408234
0.018032483182
0.2863901068
0.00327163197766
0.0821897427282
0.00815883575964
0.0206569189582
0.025956786368
0.0783167546996
0.0171391352894
0.00823770237578
0.00971403759072
0.0
0.0
0.0
0.0
0.0
0.0
0.0
0.0
0.0
0.0
0.0
0.0
0.0
0.0
0.0
0.0
0.0
0.0
0.0
0.00208943738446
0.00179978330844
0.00162487740349
0.00108933438947
0.00710417989544
0.000414763604849
0.0105044063607
0.00383308378441
0.00784091882665
0.0136426605864
0.00752203644291
0.0115046640028
0.00124923952273
0.00143899155225
7.26841514837e-06
0.00212160398767
0.00183488820714
0.000879923052872
0.00859653792872
0.0670627868895
0.00700386119781
0.0176323674312
0.00893661357495
0.000227804991429
0.00586948353712
0.00977002033101
0.0632274206259
0.00115990057578
0.00339430950237
0.000863857427632
0.00032396225558
0.00158409494227
0.0260204068771
0.00875369047902
0.00648874958585
0.0179476553312
0.0529595422953
0.00254692686336
0.000483931195447
0.000671819242744
0.000678861900474
0.0114867005194
0.00157742956978
0.0017019336975
0.00804812394578
0.00444045530415
0.0103353988577
0.00911221556822
0.00192109767868
0.00847096089546
0.0132743716771
0.0427464231054
0.00838230510391
0.0
0.0
0.0
0.0
0.0972935352778
0.0042309550763
0.00125970183501
0.061739082327
0.00947078190742
0.00319091151384
0.0313724604278
0.0942759230045
0.0203051901443
0.0157882761461
0.0355980454065
0.0322875650987
0.0166070047907
0.00616329851775
0.0509748711202
0.0557723417116
0.000180040953931
0.137456630978
0.0022380650038
0.00580710048333
0.0711300172445
0.0176041736446
0.0047508973725
0.0502139268159
0.0248519546007
0.0150220592662
0.0125835231716
0.0756521643865
0.0608512596055
0.0057364054326
0.0
0.00900356748938
0.0220054819631
0.0378258956403
0.0469919630048
0.000805355863212
0.00188513949488
0.00325452026915
0.00445426046942
0.0118303541693
0.0381146650548
0.0649292144785
0.0403897115132
1.47330714531e-05
0.00753617652074
0.00471205719562
0.00274413979437
0.0188263396477
0.00572906007078
0.00931172210329
0.0151771683212
0.0371829047886
0.00442623560942
0.00980843708371
8.12423654417e-05
0.00334777477905
0.000282987612808
0.00637782904633
0.00725068166006
0.00617353608675
0.0181243533008
0.0119727071452
0.0226118527203
0.00396443255122
0.0420222945256
0.0217495692196
0.00925786919007
0.120549141747
0.015148479014
0.00444151561912
0.0185639019158
0.00106712887099
0.00433931329805
0.0
0.0
0.0
0.0
0.0
0.0
0.0
0.0134702260152
0.0149672144189
0.000660730503645
0.0105683510356
0.0104909321079
0.0220563855399
0.0298269767054
0.00330449381272
0.0165834383193
0.051611970954
0.0159545743405
0.0160437995028
0.00438667145773
0.062573335193
0.0113490483915
0.00156089264569
0.00661436726565
0.00762115696933
0.000662492730014
3.5864268091e-06
9.04576539628e-05
0.00572134699018
0.0
0.0
0.0193700440489
0.0826707722777
0.0
0.0
0.0
0.0
0.0
0.0
0.0
0.0
0.0
0.0
0.0
0.00496664748669
0.00849257108105
0.0313679016865
0.0138673569086
0.00502317264403
0.0324680202827
0.0271182995931
0.0595179726892
0.00555548829903
0.0228545402042
0.00503289287205
0.000448895353172
0.014749571797
0.0113843268543
0.0287021290936
0.00939402880065
0.0409310588791
0.00398937710955
0.00795295413338
0.00208203583292
1.74072867488e-05
0.00217435662157
0.0006487322758
0.00262259425536
0.000357471067164
0.000228781482985
0.0742573136573
0.00104405302831
0.0709724087045
0.00309293014017
0.000759149375255
0.0181296421369
0.00230348477471
0.00203373540559
0.00394227463408
0.00575777530702
0.0215231273243
0.0413914418521
0.00276780039222
0.000542269916152
0.0346787598586
0.0231739134199
0.0159661711748
0.0500008785936
0.0
0.0
0.0
0.0
0.0
0.0
0.0
0.0
0.0
0.0
0.0
0.01003130892
0.0168640156549
0.0690090887767
0.0495159225122
0.0699152895794
0.000113856051063
0.000992071323749
3.07135395912e-05
0.00090245017502
0.00150484346521
0.00149331512757
0.0154628638135
0.0256671023699
0.0354406890551
0.0223375457548
0.0836180964269
0.0705359089482
0.00404326977432
0.00589013302291
0.0359542391657
0.0492426822936
0.0214018758715
0.015507281029
0.0279130301515
0.0367439290528
0.000395436822237
7.90633694946e-05
0.00579586087544
0.0039636062792
0.00596994425804
0.00180550022386
0.000902570149784
2.33950789855e-05
0.000891292521966
0.00384339156564
0.00189080228108
0.000389078159744
0.00140010549621
0.0032618738844
0.0279917205576
0.000704044673989
0.0131624963509
0.0197885881362
0.0127167508694
0.00573158940035
0.0216432614384
0.0137147950706
0.00977187059946
0.00125927601718
0.00201939958967
0.0040710384241
0.00446096653094
0.000985798285792
0.00716128120383
0.00109557847268
0.00322948296614
0.00414385464932
0.0239065116851
0.015922573891
0.0110366607632
0.0120902726328
0.00535560557294
0.00302076164879
0.00128428922431
0.0106820290709
0.0124457380987
0.00831911476983
0.000292932448047
0.00805125251823
0.0043389593078
0.000349869877763
0.0060118725555
0.00266183938722
0.00299416654408
0.00292712828917
0.00139196120209
0.00340534644135
0.00973764216451
0.00102848676525
0.000297510226064
0.00176465451777
0.000910431413815
0.00455564771252
0.000553580249159
0.00111154617855
0.00478862578666
0.00477591626437
0.0
0.0
0.0
0.0
0.0
0.0
0.0
0.0
0.0
0.0
0.0
0.0
0.0
0.0
0.0
0.204081632653
0.102040816327
0.0
0.0
0.0
0.0
0.0
0.0
0.0
0.0
0.0
0.0139983875957
0.0721817898582
0.0444430238247
0.0261382917889
0.00329511685244
0.000171669494624
0.0167849408941
0.0127158465591
0.0143525657852
0.0
0.0
0.0
0.0
0.0
0.0
0.0
0.0
0.0
0.102040816327
0.0
0.0
0.0
0.0
0.0
0.0152089608691
0.153896130528
0.0387261621494
0.0260584301162
0.0384893902685
0.127985744823
0.0449152029739
0.04243327961
0.105531356857
0.0248939826528
0.0165179173745
0.0151303024049
0.0209185339732
0.0324412542667
0.036793129608
0.0551024443052
0.0197843553444
0.00283219332517
0.00955592436683
0.165178413584
0.00673548288119
0.0019742822012
0.0775031470437
2.92854622624e-05
0.0158694052109
0.0281809030348
5.08351420405e-05
0.000203893124054
0.00684561494282
0.00524320285676
0.0268206600385
0.00855732795595
0.0172263968902
0.072621895627
0.0070548828084
5.86368655454e-05
0.00362340470157
0.0081390326638
0.000892223260661
0.0263270594227
0.0317778674017
0.00867388904157
0.00787621402372
0.0147047354867
0.033856183734
0.0218561271845
0.00919572454841
0.000405225507327
0.0428439139961
0.0138905514976
0.0772748249407
0.0401159513094
0.0347999135587
0.0295195869721
0.017961484047
0.00341842038355
0.00331621256949
0.0694557510422
0.0352639408018
0.00572218083016
0.00484664982138
0.00126406317515
0.000887533718724
0.00381286085925
0.0264336876013
0.0107985166448
0.122919051889
0.00777677966374
0.0150825030787
0.18825825242
0.00247603700282
0.00339693565084
0.0235193899978
0.00373002635671
0.00213344206557
0.238878245609
0.0701998881779
0.0215193885906
0.0118398434301
0.103844235845
0.0517608691091
0.211272795934
0.212457253891
0.0255822111553
0.00267285912571
0.0283663523957
0.0169047700431
0.00729510703339
0.0153753159521
0.0257105573722
0.0317525850954
0.036347322747
0.049963919125
0.0454363013017
0.0573788293258
0.00630344133153
0.0396172265733
0.00153320522178
0.00143981978141
0.0147080531703
0.128611789112
0.0612471830558
0.0424536492234
0.0124328254234
0.0848473190865
0.000929830589433
0.010966924294
0.0204753643844
0.0661199645009
0.210522694987
0.00969336474767
0.0724629099072
0.0158282731325
0.0122457090985
0.00182030810923
0.00938520615892
0.000495229668617
0.0949391511057
0.00475601663459
0.00308612634956
0.0418589857706
0.0649710886248
0.0718657654219
0.0650908072125
0.00488245116744
0.0187596321833
0.000479799361018
0.00112730730003
0.0328580014395
0.0186851009761
0.000159568954829
0.00727803887778
0.00555525901148
0.00247794485812
0.0514808823184
0.0457883961156
0.046540697347
0.00168735119737
0.00316222113285
0.00369749335591
0.00695218259358
0.263016812881
0.116685908624
0.0519881162039
0.0313182983184
0.125103397179
0.172812831814
0.0340017487422
0.00270593499111
0.0925986876104
0.0199789652734
0.0381880378441
0.0944539444176
0.184762561068
0.00678661681807
0.000979467159162
0.00170356037164
0.00322939968946
0.0137069364113
0.00129007873068
0.0353195875104
0.000379848791034
0.131126982486
0.000555271992062
0.00993104925175
0.0467765523532
0.0612580539611
0.0196092365973
0.0342124343041
0.000888169818561
0.0289956538752
0.0442344700969
0.023080022621
0.0154693391805
0.050106255105
0.0305360510712
0.00462295667879
0.0225274904679
0.000104311614403
0.0154908180286
0.0304111819158
0.01792149596
0.0121115314485
0.0159008049693
0.0172458479357
0.0117384945176
0.0909010850646
0.0127504908814
0.0293102430814
0.000496772372002
0.00178111069962
0.0836260418202
0.00898041113021
0.0557141567655
0.0969590044909
0.0506322910412
0.124323148126
0.0265250906672
0.0164125200865
0.00850925546557
0.0212881198927
0.0979064452107
0.00398731905286
0.116790661157
0.00315601648503
0.00756679336789
0.0704885392047
0.0774491180275
0.00353575932086
0.00220652246743
0.012530538278
0.00308955497119
0.000461898442199
0.0083633443941
0.0126760087323
0.00689220188622
0.000317605560605
0.00676806164172
0.000503009821872
0.0682846515792
0.145254908207
0.00163302627225
0.015123721204
0.0117438679914
0.0218591829974
0.0330177177828
0.0223268370877
0.0025130945834
0.00073526392
0.0659862567172
0.0250609590474
0.00958108481915
0.103845485148
0.0199239995997
0.0153492509192
0.0208803366371
0.00197037270555
0.0457942063197
0.0587768538541
0.0643172813907
0.0140743012113
0.0104453610163
0.0689091189056
0.00621475609615
0.00273971494534
0.00792991433614
0.0
0.0
0.00391577217013
0.00128036939251
0.0947301872413
0.0297571565063
0.0603017057366
0.000377656741676
0.00237880338435
0.0331947253287
0.0167709979479
0.00622048403243
0.000609108916633
0.0559246977411
0.0153884276942
0.0180868475339
0.277371899663
0.278888311455
0.0381147061208
0.0427220148198
3.83754860805e-05
0.00763066244275
0.00920903203842
0.0225085993039
0.00498762156847
0.0
0.0
0.0
0.0
0.0
0.0
0.0
0.0
0.0
0.0
0.0
0.0
0.0395207710876
0.065622292676
0.000813113767462
0.000224194467423
0.0548350424559
0.0440542128485
0.0219661840146
0.00149671176989
0.00936972051915
0.00746993030644
0.00121095507042
0.0192448705806
0.00232461973347
0.00356041490789
0.000569252383529
0.0149164824571
0.00877269673235
0.149223517403
0.0102966158963
0.0913616395911
0.0144577482913
0.10853017065
0.0077825923947
0.00171776640884
0.0114735105837
0.00707902513015
0.020877183332
0.0140650637954
7.49057633572e-05
0.0152558071371
0.0127029842824
0.0188865841954
0.0208229412275
0.028398755156
0.00436175399043
0.121608760892
0.00620075515147
0.00272647000325
0.0068176299014
0.0872179422384
0.0341327345333
0.00611518563993
0.00286931377188
0.000550508653391
0.015828965063
0.0119213798787
0.00161198632499
0.00149768720313
0.017687463731
0.00388172846513
0.0194134703461
0.00741101143529
0.00219192129747
0.0133229225118
0.0242420943277
0.00389983354192
0.0
0.0
0.0
0.0
0.0
0.0
0.0
0.0
0.0
0.0
0.0
0.0632215109617
0.0217830832366
0.119077038455
0.0314277757887
0.0495828315377
0.0210302090001
0.0
0.0
0.0
0.0
0.0
0.0
0.0
0.0
0.0
0.0
0.0
0.0897910644169
0.000316341962817
0.0193238696932
0.00167312578798
0.00129647313652
0.0110481650715
0.00418320535065
0.00209730953368
0.00165764691189
0.0987614513726
0.0166643712577
2.01694445985e-05
7.12966413716e-05
0.0745305076854
0.0615160391673
0.00562972204439
0.0276586853713
0.0127000879737
0.0414295460366
0.0262582064966
0.00852734064269
0.00504945563314
0.0
0.0165020460138
0.0190729496954
0.000696093054576
0.0149547611655
0.106072120259
0.0467836624643
0.00628574849082
0.0066029961823
0.0293283178938
0.0139432529958
0.0285880142679
0.0406378157215
0.0120249693022
0.0468318854795
0.00205946587461
0.0481426033319
0.00443155996694
0.0149984915765
0.124023043926
0.0342422183308
0.0970746377928
0.0464914595101
0.00833068267172
0.0187533554412
0.0226885067371
0.00231388099405
0.00128855297956
0.00316343849178
0.0
0.0
0.0
0.0
0.0
0.107891714073
0.00932911371477
0.127546350364
0.0675924727143
0.000800810566775
0.0034236551841
0.00789478993613
0.00134596978781
0.00152285288108
0.00136117067864
0.00402478132137
0.00124509114869
0.00152838047774
0.00222485765748
0.00719831275639
0.00416504408673
0.000162373152021
0.0199041846394
0.0125752824118
0.0115554408272
0.00141713759487
0.00299872119051
0.143205906897
0.0359543523105
0.000799412386952
0.00613122893777
0.0419631487205
0.0163987568026
0.0489281915765
0.0819202967409
0.0281680179861
0.0518604789619
0.0497384040643
0.0130820864878
0.0321221508786
0.0386712782174
0.0033822310099
0.00628476523297
0.023980085203
0.00010886368631
0.0
0.0
0.0
0.0
0.0
0.000231146200199
0.0242392789087
0.0137331157174
0.0128365716032
0.00809769557091
0.00355889362667
0.0393441146994
0.0
0.0
0.0
0.0
0.0
0.0
0.0
0.0
0.0537557475149
0.00460109395962
0.00310628879284
0.0154830113962
0.0128566453226
0.0118153451107
0.000422684229783
0.0
0.0
0.0
0.0
0.0
0.0
0.0
0.0183517198549
0.0346481750664
0.0257870830148
0.0619601423933
0.0905709188287
0.0347330148221
0.00444579790415
0.00835179801306
0.0228874833018
0.00612907237979
0.034797915653
0.0268023384202
0.0113496752154
0.00505655188851
0.0190056557402
0.0822637782385
0.173843012305
0.0361880165616
0.263025060755
0.0489856918072
0.140250805173
0.192592460652
0.052507058731
0.0852580574435
0.15541277707
0.00182009697455
0.0165196669943
0.0407739575269
0.00165291302368
0.0793118794737
0.00298418161151
0.132859942446
0.000605684527175
0.000140714587122
0.0116786309505
0.0094305964596
0.00268513342575
0.00166380206144
0.0173156052605
0.0172954988912
0.0157231808102
0.0090931055261
0.0281549489623
0.0129977624485
0.0236782658326
0.00580772477881
0.0182937801281
0.00794503183779
0.000589116621149
0.0258688547703
0.027981301447
0.0272039608013
0.0461548043604
0.0162349423387
0.11211255855
0.0157227903988
0.00996366605178
0.0147065645007
0.02932396025
0.000847502441471
0.00192766950846
4.59584445468e-06
0.00149594737
0.00715989479997
0.00124691004861
9.59382529914e-05
0.072864007743
0.0405982001541
0.00169184523988
8.20070994882e-05
0.00350720379948
0.0
0.0
0.0
0.0
0.0
0.0264563176969
0.00486252839911
0.0320665287954
0.00461022962556
0.025852604464
0.193112610232
0.143785413045
0.00207127525414
0.0938194652855
0.00333713023105
0.00650517759247
0.000574039350959
0.0913866187278
0.0954028338678
0.0153348860264
0.00455542331207
0.0047247007815
0.0126498080259
0.0880899890762
0.0292931732309
0.0120061505729
0.0248158607634
0.000608887816797
0.000240109116254
0.000442145374954
0.000528712492677
0.00769421321824
0.00524988027006
0.0626904531663
0.294028613481
0.037178886301
0.00607153670859
0.114565954476
0.0249038040659
0.0442064540998
0.00778558212927
0.0501448824266
0.000147174147041
0.00874814290139
0.00446125992643
0.00187978353685
0.00256264367881
0.00197789581211
0.0444943383472
0.0650200419479
0.00144430383302
0.00201192460401
0.0168119727184
0.0273977528578
0.00569502443949
0.00194594617158
0.0165689382395
0.202426493279
0.0675891359808
0.0118627941797
0.0274191510585
0.0192601589518
0.0247051096968
0.0226062462213
0.0426122198054
0.0221048370597
0.0692782509571
0.00215166485568
0.00759192812142
0.0182524905974
0.0156528319666
0.354581818645
0.0358771933575
0.0128446110764
0.0305148218942
0.160502887647
0.0488630531977
0.0614710987854
0.0264849469931
0.0447127047407
0.0495581212974
0.0558892232703
0.0814038839536
0.00204666775936
0.257880133119
0.0170733793681
7.06115952713e-06
0.00469768855969
0.000685941211207
0.0
0.0
0.102040816327
0.0
0.0
0.0188419078388
0.0174304050102
0.000258534633791
0.0483040669107
0.0504289133601
0.0568377914582
0.150971717606
0.0174233186498
0.0228818204133
0.0444336402022
0.0493946877728
0.00499320827208
0.0128307204937
0.000421317275258
0.177989061501
0.0523971778098
0.0581287434321
0.215975130834
0.0369686503686
0.00602719782828
0.0192885651253
0.00147209827123
0.0277401623968
0.002564668331
0.00534968992787
0.000329862303853
0.00372575243198
0.175003683051
0.0082000099511
0.000220523000618
0.0259831225478
0.0119644327827
0.0184564407075
0.0317253898363
0.0591129305538
0.0172414552032
0.0359223649991
0.0130374311574
0.0208010551396
0.0273112439484
0.0414355979125
0.125482241246
0.00343320262193
0.0673699439769
0.00624277631543
0.00603211806209
0.0842050061777
0.0208732873411
0.0344209711069
0.00705481278158
0.0140953734161
0.0212458791849
0.0547511455042
0.0542711601352
0.0030938160607
0.00257663821903
0.0109561724862
0.000467787068741
0.000750225724957
0.0304821904648
0.00319147595897
0.0139160301175
0.00789796056349
0.0498466295254
0.0324166238737
0.0
0.0
0.0
0.0
0.0
0.0
0.000498240604069
0.0234696729084
0.0240928625089
0.00773335780467
0.00318075557332
0.0134540516916
0.1458565295
0.0475279128558
0.0437024895395
0.0478486729227
0.169179449675
0.0415795113933
0.0371745657596
0.03504131389
0.00520314163044
0.00477153961889
0.200035995048
0.0043998478778
0.00731473514163
0.0468303812474
7.32311040665e-05
0.181212287353
0.092398831118
0.0712554119615
0.0114027225659
0.0135897334952
0.00269546413328
0.0564654526416
0.0147871744973
0.00193301190338
0.0988077509108
0.0882087759326
0.00138181751144
0.00189902234283
0.000142122823857
0.000137154735133
0.000676044501915
0.000191507991531
0.00029054447449
0.00159661951371
0.000680362007592
9.50442688052e-05
0.00220858158547
0.00146183053511
0.00260656097862
0.00474757064306
0.00278428843834
9.08154789983e-05
0.00182695548438
0.00159886698242
0.00623092956264
3.95081341393e-05
0.00397775346648
0.000674447616254
0.000236871373096
0.000437842390768
7.36933160742e-05
0.000448488295177
0.0012865575478
0.00117953663654
0.00252331592054
0.000630474116654
0.00115045132199
0.00394862723822
0.040377870548
0.00508043870674
0.00295242005347
0.00300581424021
0.00212983478206
0.00249209194015
3.98337583593e-05
0.00374231500647
0.0048600817456
0.000496045313065
0.017026996501
0.0599039371395
0.0168529743153
0.120961099651
0.0147540434538
0.135356529377
0.0389741428161
0.0103225923589
0.00182308273202
0.0708496816301
0.103654268888
0.0218200492127
0.00628550387376
0.0102812354415
0.0132151512337
0.0230026052132
0.0226545449721
0.0195999682963
0.00502691804198
0.004049564885
0.0147308375636
0.0619470558081
0.082546091747
0.00432449613996
0.00671802868517
0.00660531214997
0.00357786790017
0.0
0.0
0.0
0.0
0.00225415956809
0.0275125919294
0.0268462587797
0.0213299361136
0.0146167194867
0.0326625475471
0.00876826504509
0.0312089415269
0.000158132872489
0.0382711911764
0.0649466453511
0.0406886988994
0.00237530688128
0.00196758316836
0.166537956698
0.104002816992
0.0152253013535
0.0119003683412
0.000989233870493
0.0453054503747
0.0326966022567
0.0152755167462
0.00871540519444
0.000170451645688
3.19017121011e-05
0.000936087380795
0.0727851233749
0.0132127776748
0.0845158804546
0.0324594945227
0.0
0.0
0.0
0.0515129463847
0.0128481110399
0.00156535900304
0.0102965056695
0.0235306917998
0.0022872024297
0.0
0.0
0.0
0.0
0.0
0.0
0.00330940541832
0.00124755445873
0.00413349305947
0.00491270464095
0.0288618337925
0.0918510398568
0.00108665892422
0.0225297446542
0.117825566837
0.0191936949561
0.00279782486068
0.00837292752065
0.0
0.0
0.0
0.0
0.0
0.0
0.0
0.0
0.0
0.0
0.0
0.0
0.00694077908164
0.00390734885774
0.00788479782876
0.0313366066395
0.0553658503903
0.112200662822
0.0331722546981
0.0852306884101
0.0212237226619
0.0379777488922
0.0714123677654
0.00911949878998
0.000381768973428
0.00673510651695
0.00181446141254
0.00399072606772
0.005603715106
0.00185681296268
0.00191065993357
0.0227978394417
0.0491483689183
0.00715257179693
0.00381083596626
0.00369705762551
0.000376980729054
1.63706951097e-05
0.0058491887305
0.00138393005881
0.00477311868805
5.03247294114e-05
0.00671759347386
0.000287548227992
0.000175227069878
0.00794236399689
0.0
0.0
0.000694674722311
0.00665000356474
0.000244649872758
0.000534847715137
0.0038020281229
0.146936113545
0.00198120030737
0.00379520956457
7.47313992593e-05
0.0217932033811
0.0175749704579
0.0
0.00656800044535
0.0954728158812
0.0
0.0
0.0
0.0
0.0
0.0
0.0
0.0
0.0
0.0
0.0
0.0
0.0
0.0
0.0
0.0
0.0
0.0363257453572
0.000656303865995
0.113068452624
0.0740273755974
0.0124629790476
0.00946378284184
0.00226815388238
0.0370860653914
0.086170647779
0.0452609179041
0.0605080431871
0.110669005271
0.000634513074273
0.015129545238
0.0182131386171
0.0399999453471
0.0248488348267
0.00345791382741
0.0464451854096
0.0141583516958
0.0654730509214
0.0072256665525
0.0316825005605
0.126030430764
0.0198626241414
0.0021773945611
0.0864628908148
0.140060703315
0.0313125643842
0.000779148472997
0.0061601377861
0.00612908558409
0.0510543549357
0.00235088214184
0.0570645924239
0.00769728599288
0.00249224067752
0.0371735700808
0.0479004533617
0.013001299472
0.00668184193511
0.00354210504339
0.0337173767146
0.0287541488943
0.00434545831473
0.0022709807907
0.0104669081788
0.00612393724721
0.0244124216542
0.00129219553206
0.000150486678902
0.00471234732528
0.0125773432551
0.00046234378183
0.000197388149878
0.0
0.0
0.0
0.0
0.0
0.0
0.0
0.0
0.0
0.0
0.0
0.0
0.118772479245
0.0441611453386
0.0178252885174
0.027780299769
0.0163615738322
0.177924544106
0.0873454702397
0.00551160445354
0.00308188531102
0.00538806636876
0.0479983718397
0.00394010900857
0.0110895663623
0.046265034107
0.0565766040931
0.0125759872208
0.000550480936845
0.00189665704604
0.00941656026815
0.0198239862226
0.0
0.0
0.0154431714536
0.189990544186
0.00353751696941
0.245781648263
0.0151717231595
0.000114103706406
0.00894072877593
0.0767209839079
0.00684373085039
0.00120987870728
0.00461949564162
0.0644390324695
0.0872181143109
0.0119352162655
0.0387152664153
0.0082988229406
0.00403121611327
0.0144764310326
0.000181402038126
0.00129151307527
0.0092853540855
0.00474249156133
0.00333814468245
0.00656609176158
0.0418223732284
0.00321012237754
0.0073935502882
0.0043009984567
0.0775619030499
0.208565680761
0.00236375658418
0.00108978365608
0.0625859557612
0.00886543674179
0.000382298268092
0.0106123595412
0.00152780625882
0.00146863554743
0.014680345949
0.000946269110984
0.00605529022217
0.000883400230137
0.0115401378049
0.00775459908977
0.00937497700409
0.0437277321276
0.00306337169259
0.031004971556
0.029922830089
0.00696855752559
0.0318536563113
0.0340071777284
0.00119813593652
0.00366624465371
0.00134437522641
0.0293315404462
0.0643902100255
0.159621496424
0.0121242902366
0.00520651048526
0.0180719575629
0.0814424420856
0.108780873834
0.137683822997
0.0024736312955
0.296169156519
0.0307409521439
0.00815198174608
0.0195889475673
0.00885636290449
0.00068290888767
0.0124657687794
0.0111821861057
0.00924787349716
0.144212955794
0.0
0.0
0.0
0.0
0.0
0.00777385108009
0.0230364927894
0.0134750600972
0.0218370738797
0.0291411164699
0.0356206409108
7.40714404229e-05
0.0397059744789
0.00909488244237
0.00950160115567
0.000405475016603
0.00283045181493
0.0929491691076
0.025554141517
0.00108575323405
0.0117898141259
0.0128343362244
0.0925089242834
0.00646412579428
0.0510469990216
0.0150149617039
0.0575666784999
0.0345206244879
0.000323910218157
0.0180887681648
0.0
0.0
0.0
0.0
0.0
0.0
0.0
0.0403543506103
0.00777613770995
0.0654612012309
0.0534364321523
0.00957480338072
0.101219378723
0.0168674349356
0.0257828633922
0.00228329513452
0.0782135694021
0.0347740683168
0.00346010630018
0.060917742601
0.0982797831058
0.0942758695132
0.00371317056958
0.0283918758741
0.119446706227
0.22229459859
0.100448972416
0.0160750891843
0.019321452446
0.00389156783383
0.083964934753
0.0396420023577
0.0885699321716
0.0465054220675
0.00581525472141
0.00353395589595
0.0225615424922
0.0172103194959
0.00255560329345
0.0114727843737
0.0283653678608
0.00597069391993
0.0411548136809
0.0281733547332
0.000896609757793
0.0
0.0
0.0
0.0
0.0
0.0220415818156
0.0174289474188
0.0919231006278
0.0695086763278
0.00317932646302
0.0369410436986
0.103263770356
0.0458804454888
0.0272805068315
0.0242246411419
0.00620146683738
0.0318724630715
0.0104971724326
0.0111547942697
0.00515464023956
0.0115574341984
0.000183072117281
0.0390381390958
0.126141555909
0.0308129359449
0.0
0.0
0.0
0.0
0.00119730108381
0.0559364100091
0.0449071052336
0.0
0.0608894053009
0.0411514110256
0.0
0.0
0.0
0.0
0.0
0.0
0.0
0.0
0.00366429604689
0.0525098159788
0.0458667043009
0.0
0.0
0.0
0.0
0.0197775015612
0.0229761665953
0.0144790361164
0.00487788686477
0.00390993763273
0.0357655585667
0.0332332025941
0.171103159048
0.0
0.0265610797376
0.0146016406934
0.120321722265
0.0249161399387
0.141315748708
0.020880154854
0.105670593613
0.00105862130916
0.0350674612739
0.0573278938342
0.00248474500872
0.012002365407
0.0303302327528
0.000186419718023
0.0195200788455
0.102040816327
0.0
0.0
0.0
0.0
0.0
0.0
0.0
0.0
0.0587314234631
0.0264437158349
0.0168656770285
0.0
0.0
0.0
0.0
0.0
0.0
0.0
0.0
0.0
0.0
0.0
0.0
0.0
0.0
0.0
0.0
0.0
0.0
0.0
0.0
0.0
0.0
0.0
0.0
0.0
0.0
0.0
0.0283857841842
0.0151981526909
0.0209912288664
0.037465650585
0.0
0.184132080388
0.0537761374406
0.192026550793
0.0582379538552
0.0171231695404
0.0267100078045
0.147726856694
0.042123230984
0.261910951068
0.0655364655649
0.056717782647
0.0366676741674
0.00550521913565
0.00461284161483
0.0362025163907
0.000911108891166
0.000477352117497
0.000941693221526
0.00144827787578
0.0030785409659
0.000894380445278
0.0228272068238
0.0123928666324
0.0334877275705
0.023391068904
0.000158189914917
0.0153909916752
0.00334194675393
0.0046022916368
0.0198040467783
0.0310074409394
0.0056408749567
0.000494528285419
0.0139244085388
0.00931250723424
0.0332113669411
0.0165758778882
0.00268647649302
0.0036323069743
0.0993227739187
0.0158393105146
0.0676689607949
0.0157839703746
0.0132166690957
0.00076806837756
0.0300037136368
0.0239362280068
0.00877678529926
0.0131272961785
0.00614863224878
0.0384730544113
0.0138211599674
0.00588285270405
0.0436100629886
0.0231384400327
0.0214873660588
0.0439109080822
0.0113490058974
0.00690642541113
0.266762498218
0.00231499300408
0.00121881457265
0.00577458999279
0.0170124628507
0.0
0.0
0.0
0.0
0.0
0.0
0.000598362467335
0.031533346431
0.00305813388185
0.011786877826
0.0730263929977
0.0358041847982
0.13325070331
0.00814479045831
0.0276340404413
0.0260219485182
0.031526987482
0.00917785078395
0.00208663144981
0.0146806454665
0.00287629555258
0.0631779554354
0.0503269306356
0.00142331301413
0.04697262608
0.00534051437843
3.70869054057e-05
0.0285992384867
0.00481384566834
0.340223557894
0.530230579679
0.136829391061
0.282456511275
0.0371520551073
0.0983976480377
0.00956119878135
0.0104168755778
0.0411913234788
0.261739327772
0.227100906808
0.0264095022854
0.0227900720702
0.0210498654244
0.00196732760668
0.00068162336023
0.0339527688429
0.0160096512479
0.0515723555539
0.0404414168234
0.000240827932312
0.0203499602804
0.0626598149608
0.010429315499
0.0551357203417
0.0663583769342
0.012158620804
0.00501952131845
0.0758175204975
0.0203723523282
0.00673396915525
0.0116237807825
0.0697775270375
0.0686971839824
0.0120336033757
0.000396777276659
0.00134726612597
0.00130877280808
0.0734067572063
0.0231522501955
0.0336708296145
0.0307504239132
0.0107434505456
0.0730242591229
0.00741281060829
0.313046149784
0.00872988217083
0.0010806346505
0.0
0.0
0.0
0.0
0.0
0.0
0.0
0.0
0.0
0.0
0.0662104427117
0.148087290516
0.0216168078151
0.110886181798
0.163403358792
0.0
0.0
0.0
0.0
0.0
0.0
0.0
0.0
0.0190624137568
0.0829784025697
0.0407267354014
0.00910015307152
0.109466376192
0.176355615994
0.00389537676146
0.00829939479454
0.0964793884134
0.0483681346395
0.039943905642
0.000915949163797
0.225222414672
0.0575530858663
0.0
0.0349618180145
0.149964668911
0.0153184162551
0.00373182651031
0.00520309260279
0.00240236677564
0.00373198076796
0.00103755199348
0.00201411251943
0.00321442460057
0.0133149601475
0.000973075299229
0.00212076045695
0.00193186116892
0.0348653662226
0.121260243858
0.0965506716017
0.0164818527431
0.00112503118407
0.0
0.0
0.0
0.0
0.0
0.0256593098353
0.00850791143375
0.0164606508614
0.00818649155597
0.0386297699325
0.0214070305145
0.0347171442966
0.00432926309355
0.032137541023
0.0582658422056
0.351446843979
0.000412726322828
0.0348817830728
0.0153591531439
0.00711707399892
0.00830095226362
0.00305985691378
0.000309743477984
0.000259391498568
0.000137949492203
0.000179176730703
0.000365653254138
0.000135046165548
0.00329042394743
0.100459290448
0.0251097089691
0.00502122989023
0.00240194486494
0.0506772275959
0.00413954583766
0.0205610513555
0.0188234503828
0.0586426324418
0.060609896986
0.0484209230446
0.014064523419
0.0864245726015
0.0106161018109
0.0278127898559
0.0283063175345
0.0896382439081
0.0358481907927
0.0123593694902
0.0145092940514
0.00804993691484
0.0237669324557
0.0761467202468
0.0199233339365
0.131545248394
0.0440883744546
0.0358855853494
0.0586002943373
3.41406846573e-05
0.000810841260611
0.00843790577626
0.00696576656648
0.00950889194132
0.0141646499954
0.00258046674868
0.00272840971553
0.00217291232558
0.00332124847932
0.0
0.0
0.0
0.0
0.0
0.0
0.0
0.0
0.0
0.0
0.105596481245
0.123786791342
0.322847107018
0.000177649363184
0.0895763641936
0.0505498230849
0.146974080416
0.09526645675
0.0924985843056
0.0682969525769
0.00819963970547
0.079160332721
0.0213735643382
0.00410715192176
0.0523795219113
0.0206301297329
0.116097974721
0.0306559069166
0.000396916307278
0.0624571462146
0.0291530787036
0.00502125709414
0.0180875612688
0.0474249094826
0.0552515323553
0.048078436504
0.00623653596701
0.0256806765268
0.00498297743183
0.00374833743098
0.0
0.0
0.0
0.0
0.0
0.0
0.0
0.0
0.0
0.0
0.0
0.0
0.0
0.0
0.0
0.0
0.021269516624
0.0044891227995
0.0118608158898
0.000308176823288
0.0297872160759
0.0477505541896
0.0149249072466
0.0146191380547
0.00947025700214
0.0297588592734
0.0031814210318
0.00963592973364
0.0445466222719
0.000227064149772
0.000952828450708
0.0105231618744
0.0324594678642
0.0043988436392
0.00389465783182
0.0120638881531
0.0
0.0
0.0
0.000311435668603
0.014940013931
0.0102234796257
0.00324249021825
0.00912239564147
0.00902188936295
0.00944267438608
0.0254951164227
0.0255650776285
0.000161850550685
3.75910956429e-05
0.0329663466817
0.0151721838803
0.0811643964786
0.0550378876273
0.000190109445261
0.116017032023
0.102092110965
0.0
0.0
0.0
0.0
0.0
0.0
0.00909316446773
0.0136502186519
0.00861393435734
0.0409043688582
0.00779721802352
0.0155010632679
0.0134551356647
0.00508822549511
0.00642262888279
0.0200987861892
0.0200042314761
0.012690424423
0.0131038023067
0.0049877299841
0.0314867068798
0.0237453577603
0.00543795693944
0.0153895619999
0.00296114498245
0.0545378585515
0.0874164349296
0.000898751285556
0.0092391196894
0.0603705316759
0.0658933398539
0.0150169840165
0.102398040837
0.084184933335
0.0305746492228
0.0439783103339
0.154354783063
0.0299400511109
0.0158594883726
0.00157847675793
0.116896163704
0.0378309711295
0.0352411775963
0.0462249000087
0.0105146172601
0.0254301689843
0.0385279853417
0.0497475525913
0.00366053027644
0.00137027273339
0.00163035282726
0.0425172726594
0.0208515575415
0.0446516420296
0.0673896645686
0.0543084138762
0.00918640445119
0.0
0.0
0.0
0.0
0.0
0.0
0.0228161876699
0.038729082712
0.0706093312557
0.0204906473054
0.0169827053722
0.0406116732303
0.00336842611502
0.00116644116764
0.0167998034148
0.0381291070916
0.00927549283612
0.0109737547506
0.0231935430306
0.0794247664309
0.0022814929904
0.00201678938378
0.00149707827334
0.00134678867984
0.00845015359596
0.0
0.188048064082
0.00196093924626
0.272784125757
0.00953767119784
0.204401144934
0.0173250033116
0.0528371897238
0.0345426966925
0.202469545436
0.0232474868053
0.0492984460282
0.0113661359296
0.00172752350066
0.00416744863186
0.00559427002785
0.0376119807031
0.0366432759364
0.00719263289295
0.00440357041874
0.0578155294941
0.0965202031086
0.0610225787385
0.0749694386262
0.0207033095398
0.0102899229487
0.00579732483033
0.00769026987713
0.0136999481876
0.0213556566938
0.0286350376473
0.0959460259216
0.075089480683
0.0
0.0
0.0
0.0
0.0
0.0
0.0
0.000241663298524
0.000380200800609
0.000680422968468
0.00736857135464
0.00206199770871
0.00219846233046
0.000740881978105
0.108929515885
0.00222489155467
0.00355879004731
0.000559677689219
8.29152132177e-05
0.00668296618535
0.00192276924651
0.00028052980472
0.00256208008843
0.00323472975565
0.0137577067531
0.00688196269707
0.0122992627007
0.0375801205787
0.00569558711013
0.0354208161727
0.000806576108709
0.0042426957666
0.00610467407768
0.0156233265083
0.0188672393387
0.0429463925109
0.00478222875982
0.0157232620909
0.00304383525508
0.00653686893282
0.000521210682022
6.0156582508e-05
0.000183104342378
0.00034118003364
0.0010709628083
0.00048608275063
0.00117019921448
0.00501363400786
0.00463820424111
0.00263250938011
0.0152787037591
0.0238459558973
0.00032113686155
0.0326585044261
0.00469607245915
0.0693733264826
0.0991521498165
0.00396857820059
0.167570082757
0.00273908564768
0.0133626000973
5.54713568495e-05
0.00846433052504
0.0254077033554
0.000970775322151
0.0192578170506
0.000970775322151
0.00249346351781
0.00229142398376
0.00708123927884
0.00257723600754
0.0066280576908
0.22906750988
0.0889510104247
0.0132640712845
0.00507417309481
0.000140542218413
0.000854215064205
0.00507853823958
0.00434507230968
0.00998233616473
0.00186447884516
0.0984599817792
0.00853018322491
0.0790029571274
0.00578155280683
0.0601407829128
0.0233522951645
0.0926906489826
0.0266519936676
0.0273776001793
0.0613542544608
0.0187009648354
0.116847542892
0.500624269899
0.0329639875602
0.130385721641
0.0219884521084
0.119293646989
0.0249104778572
0.00779171574464
0.0438206615167
0.00609540839123
0.00539035282561
0.00551724437047
0.00964745167713
0.0113432490217
0.497363340846
0.058008433073
0.281058625444
0.0134811557479
0.146796040327
0.0332006480355
0.0743650674543
0.0269879871292
0.015201449604
0.0139974223921
0.0632405236542
0.00831560199222
0.0371660529891
0.0438715254788
0.0672357630446
0.125383555887
0.0349856231881
0.00105773188251
0.000480407840943
0.000459020384772
0.00046503892886
4.78026248947e-05
4.46898958318e-05
0.000585415401617
0.00613896872543
0.00222360023987
0.00021433362976
0.00915675955192
0.00298043807774
6.51449725309e-05
0.000335285387633
0.00347717753122
0.0440387217681
0.0016722762974
0.137397644529
0.16124586427
0.00458905198989
0.00139316859344
0.0055219813576
0.00197747230611
0.00104298657387
0.0154991673554
0.00140361846958
0.00196012995847
0.0348563069148
0.0514996918477
0.000184392325487
0.0448636486073
0.0816837713816
0.0404597212985
0.00934816339071
0.0146294011579
0.0227889755986
0.00261755670993
0.0126238790565
0.0125307433552
0.000115942525563
0.0121887655826
0.00920877390085
0.0534419094222
0.00934858622224
0.0301943760221
0.0191099171135
0.0758067426694
0.00270936651697
0.0347180017286
0.0453341625007
0.017612165025
0.000757648575762
0.00208128227217
0.000138840007524
0.167863102586
0.0777195063484
0.0673602274506
0.0980071403315
0.00855503951303
0.0033839376819
0.0115690330391
0.0026847399622
0.0168739984687
0.00395781003817
0.0122833768158
0.0141131127473
0.0514912373756
0.0161703583663
0.0210521582209
0.00514043115044
0.034843362951
0.00244046896397
0.00754013028114
0.00136791759009
0.00199674733415
0.00162922032764
0.00428886088452
0.00439463694981
0.00172155028294
0.00254355580726
0.00729765209758
0.00605433512677
0.0444701457311
0.0111522964295
0.0035897644025
0.00909958722892
0.0437867046546
0.745167874171
0.0141326421657
0.00102311150422
0.109781607846
0.195917840382
0.0145225721476
0.0339430351807
0.0545007190434
0.104027608137
0.0557905208125
0.00271392165834
0.00554511153648
0.0596894943422
3.88763003072e-05
0.00049701812462
0.000153226435039
0.000127144171414
0.000234493277489
0.000123547564536
8.70049404475e-05
0.00022046376516
0.000435326707395
9.91400567863e-05
0.000367650097044
0.000129807307805
1.11192808082e-05
0.102355203696
0.0139414091398
0.0477805169356
0.0202178802839
0.0201492869665
0.0108634666326
0.0551370233051
0.00751096824795
0.131928747313
0.00769679527999
0.047389394132
0.0501886131938
0.12761044929
0.00450836634541
0.0536655224846
0.0867612507951
0.00430599887963
0.0520593418666
0.0873889351285
0.00571442027359
0.133793038835
0.00309406069914
0.0219273505723
0.0488077118678
0.00213380132732
0.098921405865
0.00459989306004
0.0111352697123
0.0222094767323
0.000287878624625
0.019272672721
0.000444250315161
0.003545343383
0.00195185945547
0.000560180458429
0.0804845480093
0.0809936461526
0.128270593702
0.0839044912227
0.146217933054
0.131437159052
0.140485058529
0.215444127066
0.0109757557985
0.00786666539283
0.0337999945268
0.000690457617323
0.794558329396
0.0
0.0
0.0
0.0
0.0
0.0
0.0
0.0
0.0
0.0
0.148925019765
0.512933342043
0.00294266894387
0.03344192393
0.0246079531942
0.000470203495751
0.000109020633528
0.0104892829388
0.0174208314629
0.0955932920049
0.0585531731001
0.174218366316
0.00898604167841
0.0188863378758
0.0068302980259
0.000128048327441
0.00196288073958
0.00595029511714
0.0
0.0
0.0
0.0130958938442
0.0207342109409
0.00211366581471
0.0241648279792
0.028538524282
0.0284390591276
0.0517845598668
0.00852224378985
0.111767690865
0.0313241542339
0.00807484895818
0.000414763953226
0.000930026267273
0.0246176564848
0.0278319383124
0.0031698626626
0.00276786921932
0.0124595757836
0.000198220523831
0.00995995778032
0.00713474755605
0.0123168914837
0.00111475342981
0.00523712892609
0.00870931174027
0.0361299377373
0.00400503302998
0.0192826374124
0.0219270028938
0.01242736878
0.0589710935687
0.00166283398451
0.0165146025174
0.0473408717135
0.0269041737859
0.00762416100831
0.0109983338536
0.00247055386672
0.00734612439952
0.0130180712189
0.132446138865
0.0323737385
0.0553559819598
0.010049536743
0.00373340555442
0.0112413597746
0.0135982837345
0.13939893958
0.0273395038761
0.0313014662007
0.00565881932807
0.0115609546347
0.00774211300108
0.0233506580533
0.0244617555312
0.0332374002132
0.000910336585268
0.0209593198098
0.0066562462468
0.0146132623254
0.0257072308446
0.0106138502608
0.00426509548283
0.00832721962331
0.0141513507988
0.0477609775269
0.000441007501308
0.0117440162734
0.00488479868421
0.00378160560754
0.00492795538158
0.049762887682
0.183238689032
0.0504589200343
0.123871790494
0.199521074371
0.0831321969411
0.114443949423
0.0467572437239
0.0596136256975
0.00316282826682
0.00768787533416
0.00347718645155
0.00261457262321
0.00673330639055
0.00619895093877
0.00813749307797
8.71435103941e-05
1.81771739472e-05
0.000135794181841
0.00232240128314
0.014452189845
0.000985309752493
