# Supplementary material for: Fine-scale mapping of meiotic recombination in Asians
Source: BMC Genet. 2013 Mar 8;14:19. doi: 10.1186/1471-2156-14-19 (PMC3599818; doi:10.1186/1471-2156-14-19)
Supplement: Additional file 3 — Genetic Maps. Archive containing combined genetic maps for all chromosomes. The SNP list text files contain the rs numbers of all of the SNPs shared by the Mongolian and Korean cohorts, ordered by physical position. The map files give the genetic distance between each of these markers in order in centimorgans. All observed Asian recombination events are mixed to form this map. [file 1471-2156-14-19-S3.zip › map7.txt]

0.0
0.0
3.13766063117e-05
0.0130061387255
0.0419470233903
1.02126265715
0.00914431343784
0.212639181964
0.034700928168
0.0367589111217
0.127067860339
0.0283696411606
0.083327167053
0.0458211066211
0.268192292151
0.114777918972
0.0992039316043
0.0227683993946
0.274596994486
0.0585537959372
0.133075589669
0.027815996541
0.0
0.0
0.0363513102836
0.00260903675638
0.00780931801242
0.00347146697799
0.00756566294122
3.78085455319e-05
0.00125929639236
3.95383482687e-06
0.0128351363067
0.0062211119854
0.00931597619614
0.00983788239328
0.0047228557007
0.122520914998
0.0271508749697
0.0638833831271
0.00156829942778
0.0111319536864
0.00611759163636
0.0737494311341
0.0537414332822
0.0027590149984
0.0375031341651
0.00803723388089
0.0171682628672
0.0680040548553
0.00336459342256
0.0320438691392
0.0139371960278
0.0084159765274
0.00839158611342
0.00012708689387
0.00702058810682
0.00907965252872
0.00653277982732
0.0475304983074
0.00494997033094
0.0251054382163
0.0036239020343
0.0119397494938
0.111693381887
0.200868114508
0.446432806848
0.0186264685277
0.192598619512
0.0425117486178
0.0162378193491
0.0303264483028
0.0
0.0
0.0
0.0
0.0
0.0
0.0
0.0
0.0
0.0
0.0
0.0
0.0
0.0
0.0
0.0
0.0
0.0
0.00964349466259
0.0228377321298
0.0780897638789
0.00533437231582
0.00588826120727
0.00106505762903
0.00521136773487
0.00391871480337
0.0147924670699
0.00303607714169
0.00164767214118
0.00223151424396
0.00124453137888
0.0114536660793
0.0048084724907
0.00828353604103
0.00123151891822
0.00273286225652
0.000295358305147
0.0127313424052
0.00699947624392
0.00222758595395
0.00422685604904
0.00656962927559
0.00143418853998
0.000493417295729
0.047715402927
0.000344437641257
0.0100169105839
0.0153702185023
0.00203633193452
0.00802788695195
0.0235450101831
0.0054935728855
0.00794281500441
0.00292149517404
0.00108560104763
0.0021732770208
0.00892798965543
0.00841949707744
0.00886849479102
0.00684714234525
0.00340955341917
0.00074768833476
0.00260809688848
0.0010074812217
0.000849707459313
0.000483319839242
0.000148114144284
0.000947659376242
0.00616605622399
0.00233610237867
0.00922180350436
0.0233593090668
0.00987899049215
0.000320245133175
0.0705549342332
0.00858172544465
0.114077103293
0.00859415278959
0.0112402107821
0.0184794518689
0.0795320725598
0.0967870588659
0.082464859177
0.0733850994215
0.0418047859074
2.59858809059e-05
0.16015720134
0.0191560069548
0.103697073381
0.0279278937653
0.104467765741
0.0393824493959
0.170233870904
0.208459636769
0.0279686639092
0.123443342892
0.0651631882953
0.0166284279812
0.0393562966811
0.193559671061
0.00832581365592
0.0444500697148
0.162946329643
0.0747870264239
0.058227301411
0.0658692907989
0.229702996837
0.0119559170492
0.21341298927
0.126062931414
0.143087707975
0.0142584283706
0.0116411146482
0.0227670812025
0.0125360450316
0.0408750196264
0.037821292742
0.0251550738929
0.00380132983189
0.000156126046667
0.00471930573236
0.000635591398677
0.015496528345
0.0
0.0
0.209690375981
0.021803730563
0.00112659042942
0.00534865076682
0.00195666222334
0.00492030038819
0.0211444887811
0.0404306571205
0.0693621108342
0.354624523811
0.861516554746
0.016493332363
0.0424052992341
0.0365464702717
0.300857615995
0.0182208483248
0.0197184958273
0.0507539116546
0.129870335874
0.00965184922561
0.0187878675931
0.00741399765947
0.0465002549825
0.0209699356646
0.000445975416028
0.0451921754909
0.00964030582046
0.000354814778451
0.000151645260097
0.00671571866144
0.0021101525768
0.000318513596497
0.000254693776611
0.00120028101621
0.0875264751747
0.0748090402177
0.057037801211
0.0163710611386
0.0778799751458
0.0236523600964
0.0618904124783
0.0145379568438
0.00100345654852
0.0165487010055
0.000582959227106
8.97198245353e-05
0.0101272354983
0.00493147018537
0.00184829720704
0.000192789594097
0.00638031319555
0.0363218516333
0.021426909888
0.00486368869384
0.0275978905187
0.0236839105463
0.0267136324364
0.0142392795518
0.0744175704412
0.00329190892279
0.0013998551609
0.00047632122677
0.0453172075295
0.10692394522
0.024227456454
0.040251608548
0.0032793864702
0.0267994422282
0.00793830497556
0.0121454836471
0.0356336092088
0.00042682999169
0.0711708799848
0.0829364202487
0.00207317424535
0.00292175291931
0.0106368743961
0.0112940570817
0.0225598863305
0.232949389328
0.0159425066697
0.0284673066636
0.105483449154
0.284340540363
0.0538904340049
0.00466512462886
0.114396992518
0.0358330703585
0.0113443562612
0.00771916252486
0.0123096856278
0.0357022466518
0.00571743329625
0.0232555452422
0.122822352314
0.00141571082699
0.0020244664826
0.0483330468244
0.00783346186577
0.211983348299
0.0426820705071
0.000759467446746
0.0776476701405
0.450667522996
0.0101417254742
0.00404826603592
0.00108834820128
0.00473070595475
0.0684978581748
0.0732315443779
0.0647470245294
0.0282886119363
0.0106603755871
3.47297239179e-05
0.0166385577326
0.00395767853864
0.0422086103178
0.00090582782483
0.00459693824768
0.0103893731925
0.00190111227074
0.12462802324
0.0253656489304
0.0639143999886
0.00110005635904
0.0168745487421
0.00154393874953
0.440852927169
0.0560028409029
0.000939630700013
0.0498683670104
0.154180792409
0.0160517704548
0.0335827243607
3.07992312799e-05
0.000126473300221
2.23602810691e-05
6.27928383437e-05
0.00221889782974
0.0138341667286
0.0805287791053
0.00559729182122
2.31173717299e-05
0.0461051370414
0.0394501725075
0.0170443441116
6.08283186117e-06
3.0623011902e-05
5.55352106295e-05
0.0415477872266
0.0792547546379
0.0314815967527
0.0134547067375
0.0921457884816
0.138948835818
0.0104771808081
0.00671824031995
0.0548455214433
0.0532728368439
0.00657394460875
0.0239017986064
0.00564617392587
0.00355554445363
0.0503617801049
0.1754113318
0.241294822131
0.0611829966445
0.0381005924082
0.0130155804948
0.0347770092505
0.0217239044297
0.011160926376
0.00636556697721
0.0047419812706
0.0254736304838
0.0867986916204
0.0170121431197
0.0906991434677
0.00107034273965
0.00207050368313
0.0139688850117
0.00410624720137
0.0140602807358
5.32076153538e-05
0.00501481774709
0.0550448648849
0.0604968787021
0.00999814870915
0.00203013993139
0.00178599106347
0.00697491221017
0.00160060630238
0.0158339801666
0.106939983462
8.30189069465e-06
0.000279190234469
0.000668967918569
0.102337909144
1.17479585302e-06
0.0274044561832
0.0748682191583
0.000218264016203
0.0001673105094
0.0676174857729
0.0348479931479
1.39213308582e-05
0.000105137702201
0.0181421561642
0.000896507203655
0.00183593230536
0.00397467422471
0.00159094263734
0.0177590685628
0.0249996756126
0.00636079013976
0.103945894134
0.0221694786691
0.00391029737764
0.00045641471554
0.0233799631224
0.00427037415509
0.00329917193406
0.000574242583068
0.00636660255141
0.00301716135125
0.00358604187927
0.000994158519213
0.00237823897913
0.00496157656395
0.000420921321467
0.000390759761808
0.00138491828102
0.001091345767
0.00150254836369
0.00057022104178
0.00210075263027
0.00149349989579
0.00139011277185
0.000251011202053
0.00324320548447
0.147310281275
0.00768971592323
0.00108966099679
0.0576655113072
0.0139535640272
0.0352112229692
0.001398315478
0.0184215024873
0.0146835543623
0.00944297592784
0.0171917465448
0.0340312154229
0.000272104600929
0.0897143177885
0.0156412035557
0.0300738380602
0.0705834207875
0.155053618816
0.00129992471232
0.062334651725
0.0214420254849
0.00108827838538
0.00827679831473
0.00929742696264
0.00935037023544
0.0422111197786
0.0177036203524
0.0316619808741
0.0311885626075
0.0508979042224
0.0418100010791
0.0344322271218
0.0511180943883
0.0356842600926
0.0223749106197
0.259643507263
0.0619783906073
0.219915450853
0.187607538333
0.175367187694
0.10471962566
0.0662625834918
0.0223433185408
0.225132742693
0.0336251553409
0.00117946926528
0.00459224202014
0.0137178841667
0.0351848073538
0.020817171407
0.00465382460988
0.110336741283
0.049425145038
0.00441864922494
0.00657702227323
8.99436758356e-05
0.000217137389432
0.0106939961855
0.0217337361025
0.228537110524
0.0493570203581
0.00148229942122
0.00112114154922
0.000269354115234
0.00123073819905
0.00685707812964
0.00769466910639
0.000434600877427
0.00459245927183
0.00148930300679
0.00293033805899
0.00684666739434
0.0212025394403
0.0180796074696
0.175442937987
0.060790279116
0.00030752545143
0.00565747894828
0.0350760396933
0.0746554831639
0.0200568842091
0.055786175793
0.059799671727
0.000581782962563
0.248288412383
0.0351657387637
0.0175993664235
0.0376613401163
0.00964499471571
0.0139376725174
0.128245369285
0.0879878522202
0.0199847295068
0.00517660252842
0.00316816076982
0.00422057697656
0.0856028763896
0.0121559492683
0.0390371871734
0.00174594393744
0.00858664928124
0.0307959505825
0.0406420158387
0.00246029620682
0.0735280392569
0.00165318188864
0.00302945235816
0.0362961124681
0.00173984618564
0.00702360609412
0.00741894720993
0.0546337388746
0.0575250236961
0.122704395991
0.00973787953569
0.00334113593206
0.000535934593735
0.0089427581269
4.94308605872e-05
0.00688592768043
0.00869877159096
0.01140809426
0.293184859142
0.0934984707643
0.0584999305491
0.0358752432034
0.018711784081
0.0124391975071
0.256715265977
0.0215828974645
0.00873181975113
0.0430768388056
0.00532144004361
0.0252814143387
0.00317106192173
0.0043864631747
0.00153967706502
0.0147523244522
0.19411728711
0.0853031797514
0.0456648427399
0.0511052071209
0.0103212855285
0.0390845229367
0.0629396987949
0.0536764364396
0.00100861852338
0.0453142501998
0.0589733397876
0.0993325456277
0.0475887222947
0.00470728073606
0.0295448761837
0.00264048962258
0.00656055192485
0.00513519935773
0.0031751682066
0.0465532160975
0.102760974796
0.00029761615171
0.0624934984699
0.000405002938871
0.0202664278201
0.0302421889058
0.114770700568
0.0239095009044
0.041066781646
0.0991725962636
0.0965752555263
0.00412710002728
0.0272628759873
0.0445941121695
0.0542456122089
0.0500222360568
0.0608025588958
0.0303274346911
0.0836551861824
0.0120571640335
0.154466919037
0.0171894077035
0.00511370767844
0.0270535312396
3.54284585519e-05
0.00283067379006
0.027967225909
0.0437104743989
0.0133362389834
0.000233227482495
0.000900841151135
0.0131277919209
0.00299114246299
0.0041937216696
0.0225939123667
0.0176199941905
0.000812294728224
0.000110965994961
3.58051669425e-05
0.000458641734316
0.00218433593886
0.00308946196861
0.00945568944262
0.141962542237
0.00107204150682
0.200306959591
0.0229750376629
0.0237702344918
0.168742887807
0.286869715471
0.0493260087688
0.118698202299
0.0442206387179
0.00563217704348
0.0243961836542
0.0691936639025
0.0138882288753
0.02083452743
0.0905932542806
0.0287222665967
0.0308961869621
0.0131368550534
0.00162050021218
0.00739218180123
0.00169679876384
0.062207705737
0.00812593313159
0.0450689194429
0.0375864879647
0.001593033072
0.00346984666547
0.000419777553095
0.0086041296713
0.00220265300332
0.00721692469871
3.72087469035e-05
0.0139297799896
0.0347452580468
0.00329246436414
0.0463144786733
0.0244831041772
0.00659296718598
0.00261679916534
0.00183235241005
0.00468832594607
0.000566168374503
0.00407500040521
0.00145396556624
0.00648707534536
0.00395131873537
0.000400129968414
0.232590691578
9.19277754985e-05
0.00038231120379
0.000345572726808
0.000474754584135
4.07654160997e-05
0.000259956215698
0.000626538208344
2.60347814316e-05
0.000179339113607
8.02124501865e-06
0.000178366643706
3.0270573146e-05
0.000122074342416
0.000127015011642
0.000100073026746
5.45562140853e-05
0.000107656986642
4.44399164621e-05
6.42482798727e-05
3.58116935861e-05
0.00523333207311
0.000704289652054
0.0605927703569
0.00599057588388
0.00899614842939
0.00308126722773
0.00749459630906
0.00690083099699
0.0167508632579
0.0893090302413
4.12222811536e-05
0.000107128328508
0.000104015119497
5.09078202974e-07
1.80396429874e-05
7.18583463428e-06
5.84787269057e-05
0.0100891584436
0.0184040536088
0.00813401994543
0.00136346193187
0.102795668358
0.158006684838
0.00426928419389
0.00651323815569
0.0324402070392
0.154218675876
0.283646896995
0.108835243115
0.00496738617362
0.00666675512776
0.102424692839
0.0192591044229
0.0598335787631
0.0799808210469
0.0650073672838
4.13789206007e-06
0.0248951099503
0.11822694173
0.130045037546
0.0406618183363
0.00543915274831
0.0152415709917
0.13482876488
0.0289564521199
0.037424285019
0.0241227388402
0.0538945466121
0.000153323912106
2.9657068645e-05
6.65260784988e-05
0.000174626876907
7.30527221267e-05
0.0296976364922
0.00165792691306
0.0121840271946
0.0193335270756
0.00169801138728
0.00970085600299
0.00979300896949
0.00157734472262
0.000130997714716
0.00161453650282
0.00273483557094
0.000323155245765
0.00329643145201
0.003477844691
3.22328761761e-05
0.0028005410493
0.0289233187858
0.123852396841
0.00545088415819
0.0364482128716
0.101546507115
0.00481941192297
0.0302167083679
0.0240372882328
0.0116943937689
0.109447170133
0.000694458973874
0.0373863431938
3.02575198588e-05
0.000425406631664
8.29993270156e-05
5.18868168415e-05
1.82158623654e-05
0.00364487161875
0.0551240652162
0.00685600990932
0.00345306608749
0.00330806953327
0.0496407338891
0.0246673150262
0.100892426487
0.0283563736067
0.122976055802
0.109203765008
0.0178144695971
0.0163314141159
0.0334971353963
0.00208477704768
0.00621535717415
0.000888474375517
0.0220665327243
0.0083582648873
0.000736235507728
7.30135622649e-05
0.000131609768756
0.000148109123847
0.00647213570718
0.0180518956967
0.00196706241417
0.0414638846925
0.00745389160184
0.00651096141295
0.0059000488962
0.00178948039067
0.000492903949847
0.000987705143534
0.00497836783833
0.00375047162454
0.0344437342861
0.000354651242497
0.0323377451113
0.039159024204
0.000133202269801
1.78830035404e-05
9.95052087505e-05
0.000207958445915
7.3627066766e-05
2.89456644896e-05
7.00961525633e-06
0.00850206967677
0.00661062509836
0.0183872588383
0.0562251245677
0.176064380727
0.0569445762677
0.0874910045967
0.114325888097
0.108188532814
0.0100466088987
0.0168029027109
0.0248463703366
0.0431707747359
0.0406939168616
0.027597238518
0.013651701393
0.0418645957306
0.100491309787
0.034233552414
0.000962380219629
0.0346544567469
1.51548665039e-05
1.79874298384e-05
0.000161926028407
6.37392016697e-05
3.28747039536e-05
0.00926029925057
0.00394649616139
9.31115246789e-06
0.00215230870508
0.0134538990736
0.00385913030138
0.000251555969155
0.00155877456032
0.127067450865
0.00162226500729
0.174679945978
0.074531870642
0.00306660075622
0.0934870408461
0.0124297519489
0.0159364164843
0.00997038026212
0.052639839122
0.0141905435873
0.000138286533889
0.000123444937577
0.00017839275028
0.000170697837443
0.000142117664997
1.24332561111e-05
9.08051927945e-05
0.00934320244745
0.00100370969151
0.0457016970079
0.0805449452306
0.00809681986896
0.00895498309402
0.0333351556463
0.0691333394296
0.0247823644751
0.00787320824917
0.019728330521
0.000174489817391
0.00022270213387
0.000256333928484
0.000397329010777
5.25786410661e-05
6.2244600279e-05
9.48582384874e-05
8.07084751022e-05
0.234630800142
0.00123802014815
0.0670177183388
0.0145533219543
0.170668152989
0.133520170156
0.00276823282974
0.0759699995578
0.0148773169605
0.00101123910954
0.0264891315632
0.107397827544
0.105475948287
0.0291347920466
0.0666468046678
0.0185971413843
0.00435926951801
0.00643402720255
0.00412438730421
0.00279985958616
0.00309721988207
0.00633165030068
0.000445615643436
0.00179563138685
0.00247743606532
0.00700384224323
0.0378540503265
0.0238069267694
0.0136615248277
0.0598614470887
0.0466098811364
0.326564817638
0.00386127070965
0.0384866518671
0.0213679341435
0.0237874992207
0.0139545147946
0.047665698786
0.000158537722589
0.00447223854651
0.130744453983
0.0199297065034
0.0260375695589
0.130072418417
0.0328347108966
0.0239748062584
0.0275198995532
0.159892182219
0.0300507943557
2.66678658635e-05
1.99715295013e-06
3.213066658e-05
0.000250688381746
3.14323157118e-05
0.00850828652806
0.00249431904783
0.00766329996671
0.0338553433288
0.00831778354579
0.00761249917144
0.0343819782398
0.000187575737865
6.45746120541e-05
0.0317303509245
0.0433427747987
0.0274902267455
2.55974963085e-05
2.77643419929e-05
0.0328953274821
0.0166555639621
0.00940714979381
0.00675322547755
0.00255345124858
0.115030548648
0.0155790668084
0.00571261156231
0.000177074368268
0.000232387673014
0.00909710891198
0.00920228144146
0.0139507896586
0.018475097753
0.00214312645396
0.00658745304391
0.00246431202302
0.0146385046417
0.00103472135288
0.00710009040316
0.0184481274104
0.000102951276586
7.9729478558e-05
0.0356187851748
0.0134143589698
0.00634046682945
0.0145777059575
0.0208007846045
0.00305209274392
0.00963962852057
8.27578412014e-06
8.46701477843e-05
0.000174763936423
0.050634444192
0.051901796599
2.44814402481e-05
0.000125285451081
0.000117473058658
8.7587557486e-06
5.76955296703e-06
4.34674465616e-06
4.91456265178e-06
3.0113933699e-05
9.41142011138e-06
2.78818215782e-05
6.98611933927e-05
0.000154296382006
8.98392495376e-05
4.64697026304e-06
0.000133926727244
7.93835664457e-05
4.22730707777e-05
4.80360971011e-06
7.32681013664e-05
4.56538721769e-05
6.65717650042e-06
6.14157165382e-05
1.18132249664e-06
1.49329606206e-05
9.3918401805e-06
1.63361890006e-05
1.3066340543e-05
0.00369220343655
0.0027591067728
0.0782053900394
0.00670653140581
0.0498927287296
0.018340096015
0.0526465801854
0.000996941228753
0.408300009736
0.00220189386835
0.023081028667
0.0169646344702
0.135899999759
0.0010628486916
0.00752123018805
0.0739634906251
0.121261255286
0.0245616895806
0.0132720049007
0.0268394614567
0.00955389486146
0.000851167258642
0.00544563998809
0.0127732290897
0.00123098920739
0.0208958105599
0.0294613001126
0.032977966922
0.031450110085
0.0449048145325
0.0399228941682
0.00907320799608
0.0222984397331
0.000177864092147
0.000213584412722
8.38216841127e-05
0.0586723718877
0.0354536093987
0.073822557036
0.0101781286232
0.00332555412952
0.0153618003896
0.00226105010607
0.0516338901707
0.000428796377732
0.00116795965744
0.00536471912585
0.0289230305676
0.00185939505407
0.252638867934
0.0726472320189
0.00409523040605
0.0318661612766
0.0327654355558
0.00125132040185
0.00105494093209
0.00902746843018
0.000114587505786
0.00741412132032
0.0102476643468
0.0640420744165
0.144223815422
0.0405933168668
0.0665840435443
0.0151013822915
0.0220416539473
0.0131079381777
0.0104015058078
0.0321670465379
0.00250635931393
0.00411061797622
0.000889411833744
2.31695848789e-05
0.00013059161235
0.000368318079851
0.00291456837906
0.00673471360902
0.0111384893425
0.00972117194459
0.0108406472806
0.142595686864
0.0435125306448
0.00122227747788
0.00180962884419
0.00258066165179
0.0159397365304
0.00766091497201
0.00144150516783
0.0014137607169
0.00388508475895
0.001374125787
0.00977018254574
0.0059100850252
0.00355490856032
0.000365158332412
0.00167242171593
0.0653420328345
0.0470827631067
0.0240486409475
0.000796671677811
0.0127115780155
0.0097124583946
0.0132963787328
0.00860666226411
0.00288902951522
0.0371313757006
0.162679816128
0.00839988390572
0.00607018174278
0.0273135195149
0.0100347078254
0.147177938778
0.00123877044742
0.0488889204511
0.00149250764395
0.0
0.0
0.0
0.0
0.0
0.0
0.0
0.0
0.0
0.0
0.0
0.00262060582508
0.000153077594059
0.00456047352474
0.00202864680528
0.00133788047524
0.00368477530362
0.000490497184818
0.00210120381518
0.00794292795378
0.00560045733332
0.087912022198
0.0335828173652
0.0060979480787
0.00494626510357
0.0227430372803
0.0282796828506
0.132634251872
0.026053942295
0.00100999337659
0.00203367601011
0.00737878327256
0.00831868765365
0.0479610041024
0.019693571245
0.0282631587324
0.012626800611
0.00104373180936
0.0365541561504
0.0745908221371
0.0823393253833
0.0931034569313
0.0286388503384
0.0
0.0
0.0
0.03001044991
0.000792994859631
0.00823833548617
0.0112318910813
0.0517385090639
2.86359254867e-05
0.0
0.0
0.0
0.0
0.0
0.0574884700072
0.0151456475418
0.122504398984
0.00531824459118
0.0049612237694
0.0932714777332
0.0196726171454
0.0210575230358
0.00164687204178
0.00273493413237
0.0186019021177
0.00969496226694
0.00915344084718
0.00964198128355
0.00985111674432
0.00555296475448
0.00186548831011
0.0
0.0
0.0
0.0
0.0
0.000395981724423
0.000602137158272
0.0573028367363
0.0285548856657
0.23806224516
0.0277083925622
0.00381549565196
0.00940980169064
0.0100192050522
0.00371950421669
0.0403113835377
0.0742663971416
0.120958451774
0.0236773303236
0.0434578948284
0.0676339793571
0.0142374873293
0.0956039161778
0.00944350536399
0.00891313129089
0.00190614735964
0.0141395533835
0.0936667178248
0.0326017819546
0.0166582561946
0.00699985282496
0.00368923598273
0.00551857117024
0.00792700959175
0.00496214564519
0.00419833411522
0.0108958174877
0.00802265036422
0.00575487947061
0.013041654613
0.000657653559148
0.0137147553072
0.00598534522394
0.0171322165291
0.071050949302
0.00787230527148
0.0
0.000402372640943
0.000309922648854
0.0152167075013
0.0233455829348
0.144818334056
0.0129145931547
0.0758894770729
0.0166245284166
7.01288609511e-05
0.000164187949336
0.000753802164157
0.000154881749778
0.111145917508
0.00635282864827
0.0
0.0
0.0
0.0
0.0
0.0
0.0
0.0
0.00220642799426
7.38145887467e-06
0.0235690446826
0.00236937734486
0.0191264431434
0.00797455605526
0.0117512079981
0.0233788309749
0.0177444170981
0.00096077387568
0.00848484259504
0.00245974058628
0.00075008186352
0.000844156201093
0.0180964328444
0.0152045811378
0.0707767708891
0.00323527771954
0.00176291225251
0.0117515966331
0.00777440377051
0.00149953551777
0.00328239341448
0.110500433042
0.198270401362
0.0484628775043
0.0
0.0
0.0038288593362
0.00202741901791
0.00907412087897
0.000160740801221
0.00124355540359
0.00962797045974
0.00307391561498
0.00298412943522
0.0107514746792
0.00881985557007
0.0294346135445
0.0408780240787
0.0363557520839
0.0806556026785
0.00737464574578
0.00881719798797
0.0157333121456
0.00766775736437
0.0550234835181
0.109882809866
0.00432058338444
0.00120941488613
0.00070272560994
0.00259145356704
0.0289748257835
0.0262038154095
0.00148965876706
0.00540810900215
0.0321059574631
0.0352122293874
0.0423327971444
0.11239205592
0.0323332440054
0.0539895520262
0.00908815614771
0.00802694037278
0.0615417638133
0.0226491638893
0.015954118855
0.0625615188811
0.101178111184
0.0373017852298
0.0788041875921
0.0651289568275
0.0222945561114
0.0517015141227
0.00489535184593
0.00533909215614
0.00575988038134
0.00266134890485
0.124221468778
0.00424600916282
0.0410156706779
0.001169010381
0.00506309992093
0.00597354902463
0.00201834500098
0.00930115431156
7.91354212339e-05
3.83924320838e-05
0.00317011796349
0.000140249904959
0.000433286019231
0.000109692663097
0.00695216428325
0.00703600081862
0.00347020574896
0.00140798368275
0.0167931632011
0.000576670000279
0.00374757148279
0.00609798112904
0.124661619102
0.00508203929306
0.0702587786388
0.00741061294866
0.00356711322587
0.0698124484791
0.0309983559626
0.0330686454438
0.0988921799061
0.0706260827505
0.0272162688845
0.0287819320927
0.0404247777638
0.00171530369177
0.000418180339877
0.000256585848228
0.00393722795195
0.00645286111925
0.00173714078523
0.00472227146206
0.00125126545561
0.00302334559039
0.0233427610607
0.0428989701143
0.00518630969822
0.0103995803558
0.0103462273096
0.00195362697318
0.358910759083
0.0277512625382
0.000401480044255
0.0249072876713
0.094849881129
0.00193735031772
0.0223942112897
0.0929150422501
0.0100039346109
0.00136330344776
0.0206286591846
0.0102804208969
0.00283615806542
0.0176429550777
0.00135982563284
0.000966666776459
0.00187280000431
0.00447033316164
0.0158984849073
0.0407364898225
0.065056307767
0.0021490453504
0.247898482877
0.0185535900959
0.0626870137801
0.00892144480235
0.0309720043606
0.0180308268177
0.00949381110493
0.00238757521745
0.00407962020519
0.0
0.00632545283639
0.00224695801176
0.00842097651949
0.00925932242006
0.00363783457096
0.00623336439329
0.00466854299712
0.30535954892
0.0298705383337
0.00777685280452
0.00185541159441
0.0107211411873
0.0108623434667
0.000924977250744
0.0
0.0
0.0
0.0
0.102040816327
0.0047517847046
0.00906627152021
0.00218927478184
0.00284661428376
0.00106678402219
0.000387161825287
0.00295802775867
0.0120075872576
0.0131467900385
0.00408051851831
0.013333407609
0.0110104366573
0.0251961573493
0.0
0.0
0.0
0.0
0.0
2.44853508854e-06
6.81822847733e-05
0.00389674941899
0.00649916552041
2.44853508854e-05
0.00956849842832
0.0954510567224
0.000346635572448
0.0162274967273
0.00273934571752
0.00172113181839
0.000672782102791
0.00247697576534
0.0098941535951
0.000229597251764
0.00396417830835
0.00598139452361
0.00221912618563
2.76872813858e-05
0.00163354960176
0.00361516788381
0.00843136366061
0.0451967565524
0.0591840725631
0.11829323456
0.00638808722095
0.0737110524481
0.110846698436
0.0997530220272
0.0048076095373
0.0636561308782
0.00270950210236
0.000567959129887
0.0679966562506
0.0477476203932
0.0152674859459
0.0220509539415
0.0441171296206
0.0301739633672
0.00719961069397
0.0108455697927
0.0144858484373
0.048368903379
0.00585833245817
0.000937567292506
0.0533599833835
0.00594852650407
0.027131871459
0.000857797225744
0.0103903873859
0.0117866434642
0.00477308951355
0.0413169499386
0.00492086844155
0.0131981870179
0.00035670775724
0.0129620804548
0.0181920956192
0.0329954675447
0.038677312535
0.145536141845
0.211181578149
0.00111095698263
0.00439462470751
0.00136344720595
0.0215484220337
0.0201448353564
0.0039440267705
0.049239470134
0.000377686828128
0.079229447068
0.0490746834716
0.046460991008
0.143288119002
0.00028104039579
0.04796858536
0.0119730129431
0.099390350959
0.11664123091
0.0783410569375
0.00713242724418
0.00513372553304
0.0265104809057
0.019888848762
0.0115169800904
0.0211189588074
0.0221765822719
0.00131344748615
0.00171945618202
0.0467432506129
0.0595067096282
6.34063759539e-05
0.00453033358947
6.59010530406e-05
0.00527582625888
0.00440227349902
0.00302999321157
0.00823742374032
0.00463427846808
0.00130762657295
0.00110306305184
0.000227431394405
0.00293997694669
0.0123110235332
0.0
0.0190708558091
0.00476274033038
0.0548521255225
0.00135798763237
0.0366406813094
0.0129038396843
0.0182287201179
0.00305407196247
0.00107181235668
0.0742505694708
0.000753381152747
0.132641020759
0.0306497503117
0.0290970501311
0.00217378025293
0.00130279813975
0.0766197121905
0.0421755431159
0.00113221098232
0.00485878691205
0.0347978054268
0.0400976185919
0.00841279567297
0.00256245358399
0.0127991463581
0.0551451436941
0.0128733128143
0.0
0.0
0.0
0.0265617858657
0.0137870831424
0.051605967591
0.0748900546473
0.0264699386258
0.00223610151389
0.0004877221069
0.00692627226613
0.0201442370048
0.000840107542851
0.0757470255111
0.0548329573852
0.0377452642572
0.139198951511
0.023720041668
0.00342426183961
0.00562236362131
0.0430224131404
0.0173443907129
0.0611170156619
0.01072499366
0.0234042115138
0.0219489931055
0.0255379806268
0.00235370553155
0.113031539128
0.0356419677583
0.0
0.0
0.0
0.0530332157816
0.000819891275287
0.00365768266134
0.0285294155092
0.0160006110991
0.0
0.0
0.0
0.0
0.0
0.0
0.0
0.0
0.0
0.0
0.0485615069408
0.0534793093857
0.0
0.0
0.0
0.0039282457677
0.0249322138532
0.026616372232
0.0716592600731
0.0711781424125
0.0730226133831
0.0380535987699
0.000413289916452
0.123290906956
6.96332058223e-06
0.00230834077301
0.0164150101345
0.00972047734133
0.00622067703203
0.04357690045
0.026720207222
0.0241664790839
0.015307395705
0.0108100402817
0.0330254857874
0.00971213164827
0.0367753096721
0.0594175504604
0.107422711086
0.000740566767851
0.00982366278801
0.0150377435707
0.0207492532366
0.028960175744
0.0182713109466
0.0129254313936
0.267801296793
0.0998528977612
0.142508063029
0.220258887931
0.326532174651
0.0342777023838
0.146045287956
0.000936560213447
0.0654766206548
0.0
0.0
0.0
0.0
0.0
0.0
0.0
0.0
0.0
0.0
0.0
0.0
0.0121261577329
0.00580010934622
0.0012215964423
0.00114487660981
0.00925046548452
0.0301848609113
0.0953762884604
0.00688650655347
0.00634974428425
0.128570368163
0.0410601665464
0.00278809658699
0.0058988639781
0.00473270960805
0.016446395929
0.0205104531102
0.111202868415
0.0811268995335
0.102649544851
0.211239354387
0.0175563536194
0.0134397203141
0.011740156086
7.74288942195e-05
0.0466014640844
0.00588626064569
0.0142582239469
0.0310989362523
0.00160925434591
0.00693935517327
0.000744097715657
0.000609409823607
0.000290954053715
0.000420564705854
0.00161498539461
6.69913599198e-05
0.000374446443341
0.000945071795416
0.00142134510584
0.00251097720424
0.00159256091835
0.001861795668
0.00704770303583
0.00814191796056
0.0139680389217
0.0189585225264
1.5945513717e-05
0.20476366255
0.0159728895617
0.0849207080102
0.0640942972513
0.00788624181261
0.143977194326
0.095146359926
0.0854686711784
0.033095848084
0.0293828139077
0.0455192292416
0.039515107956
0.0841992976394
0.0929647158668
0.00622394586937
0.0266318796425
0.00604207023437
0.000433737930013
0.000955154547131
0.0100093368465
0.00261639409661
0.00694911789123
0.00682186740729
0.0209854670038
0.00280726982252
0.00166279138465
0.0039564037659
0.0539573944215
0.0603102860219
0.15516454867
9.96057566924e-05
0.0359141006474
0.055229316966
0.0568852249093
0.2698540136
0.0219453681808
0.00065029620922
0.00587600431021
0.0570474648277
0.0152609201639
0.319466434331
0.00624941599428
0.000422508807934
0.0170591413419
0.0142025408219
0.00721048242178
0.0906827554933
0.0253156443665
0.073179935072
0.00141722884963
0.000666657048232
0.0
0.0
0.0
0.00125983867872
0.00730652912972
0.00457047529158
0.00516876008363
0.000650658604515
0.00171113273432
0.00395498742245
0.000881753273392
0.00430616062434
0.00218158505273
0.0115465710964
0.030551980175
0.0172294386344
0.0249585405751
0.0245473001362
0.0180075533237
0.00117655718911
0.0122885809969
0.0288107202044
0.0533844694145
0.0157626246143
0.00453238395859
0.00263873538175
0.00473616838386
0.00469568442438
0.00813591122875
0.00617812514307
0.00308087480445
0.00130501973461
0.000563328664773
0.013404786375
0.117758723436
0.0142916456915
0.0107992846326
0.0825105314062
0.0465334602968
0.0131675992515
0.0643144374981
0.00171347605645
0.0217518610713
0.00399670400359
0.041234010115
0.26206877823
0.0379566279169
0.0315181959351
0.053306408696
0.00355924855335
0.00555967137956
0.00708721229859
0.0015125001459
0.0191697661689
0.00549168708502
0.00521373359759
0.0234696223912
0.0058496574855
0.0216304366529
0.00349728056806
0.0
0.0
0.0
0.0
0.0
0.0
0.0
0.0
0.0
0.0
0.0
0.102040816327
0.0
0.0
0.0
0.0
0.00518627032904
4.41665220268e-05
0.00703434263504
0.00547005671311
0.000531316667964
0.000885637646911
0.00164339014049
0.0231819222002
0.0485842841913
0.041879528398
0.0643485897852
0.524650889896
0.0327308339079
0.0137511952168
0.104765727967
0.00904717581636
0.0137819104836
0.00584505392151
0.00123814962369
0.0141991003963
0.00650972792225
0.000123059114621
0.0704462278735
0.0125081408715
0.0143438410479
0.00723320666493
0.00380839290312
0.0223528581565
0.016322301882
0.00974513201576
0.0375078843142
0.00556512962256
0.00902672881749
0.0150819441256
0.0214072970256
0.00370516587603
0.000516656596259
0.0156768372922
0.00697069746788
0.00650200538113
0.015485258332
0.00485176015704
0.0
0.0
0.0
0.0
0.0
0.0
0.0203622155304
0.00550505880226
0.00665591952038
0.0182945674606
0.0305032273949
0.0329282065256
0.0500831263953
0.00115379022307
0.0939615173482
0.116324535954
0.0188504873087
0.0385018959322
0.022846279879
0.00243941925726
0.0755567637487
0.041894901871
0.00478023014902
0.0316027546583
0.0
0.0
0.0
0.0
0.0
0.0
0.0
0.0
0.0
0.0
0.0
0.0
0.0
0.0
0.0
0.0
0.0
0.0
0.0
0.0
0.0
0.0
0.0
0.0
0.00228820841824
0.0136611461625
0.00211416397593
0.0083941658936
0.00220716668634
0.00631832586919
0.008693922661
0.00318015567238
0.000900979013414
0.00390416102426
0.0142058632851
0.0838499331072
0.0422263351102
0.010663952605
0.00147315316878
0.0
0.0
0.0
0.0
0.0
0.0
0.0
0.0
0.0
0.0
0.0
0.0
0.0
0.0178338148547
0.00676930959437
0.0116615326548
0.0411494220647
0.0784154225184
0.00307081282196
0.00687466077824
0.0117284115826
0.00846981757598
0.00307062794947
0.0126047941772
0.106739479973
0.125901484658
0.00336977945745
0.0329978880406
0.00725309358728
0.0156701044851
0.00464921200342
0.0813612915705
0.00374479540459
0.00127026745804
0.000784016115846
0.000693073180051
0.00421051124516
0.012168751538
0.00934365324217
0.00763994001756
0.0566904524851
0.00838875241632
0.0451032956897
0.00903048684229
0.0378005524325
0.0117078802987
0.055620709718
0.0266277406874
0.0489455631781
0.00179664120486
0.0565902792848
0.0613282533769
0.050860659245
0.0729258240985
0.000221197880603
0.00539019753693
0.00721259060005
0.00664802948584
0.0448583938021
0.00570636656964
0.0319352577345
0.166026646215
0.0429004776764
0.00436279221651
0.00500241560392
0.0766259221605
0.0023117801258
0.0176829313471
0.0351536919723
0.00425951591569
0.000177887666376
0.0014507632887
0.0121566779729
0.0358055392032
0.0179727347346
0.00363518919287
0.0207997317124
0.0267763468816
0.00670874474133
0.00326410982067
0.0203005875257
7.86904281987e-05
0.000556233320895
0.0416996755742
0.000162604630817
7.7827857485e-05
0.0944881968581
0.0642919817786
0.000165037566986
0.00953646179979
0.00119098005429
0.00578616783358
0.00622093097646
0.00769614255943
0.0354855299163
0.0674084039618
0.00390851218987
6.27833176691e-05
0.0348271619774
0.0222132550233
0.00874189229433
0.0235188087138
0.0150438745326
0.117500045385
0.0155453676032
0.0650950054554
0.0749854104808
0.0188629463476
0.0484001546035
0.00324177060374
0.0298411923526
0.0166976612193
0.000332711206898
0.00121243745626
0.00273462499418
0.00717602696446
0.0215577952908
0.041429303018
0.00614214118802
0.013632304427
0.0079914128377
0.000534168532945
0.000863924380869
0.0419171796715
0.0475414486907
0.00789796703883
0.0105665634103
0.00557395205067
0.00769265583651
0.121657248015
0.00592904710504
0.0200793241445
0.0549482472574
0.00207003451708
0.0435797423831
0.000248144496559
0.00563252388361
0.0165698784401
0.0206143171394
0.00123608301212
0.223420868716
0.0929388864385
0.00308626113624
0.030475579437
0.000564665677001
0.0
0.0345046453283
0.016355871761
0.0156526541464
0.0355276450909
0.0
0.0
0.0
0.0
0.0214783575276
0.00901942071598
0.0713858188227
0.000157219260187
0.0
0.0
0.0
0.0
0.0
0.0
0.000762417581611
0.00346199151856
0.000983151881442
0.00222895792975
0.00144983790111
0.0246711517431
0.000500418412673
0.0239444315483
0.0270291442636
0.00309246356045
0.019313947644
0.00524024322982
0.00757332421905
0.00129789171216
0.0276826012057
0.00512496961023
0.123263112764
0.0149761156577
0.0716627109895
0.125918952299
0.377767072823
0.00628669698442
0.125773673389
0.0379167200623
0.145698937294
0.015882686306
0.0438829043569
0.0134185499715
0.00492664993932
0.00504998467788
0.00247680417606
0.00200503195205
0.00795947137939
0.00363534196617
0.0313425246824
0.0058587370619
9.83982067224e-05
0.0228009105563
0.029497562491
0.0112722026112
0.0188753914699
0.030640361747
0.00933641092604
0.0100328862413
0.106745084354
0.0624896067063
0.117549826096
0.042734669165
0.0546017606127
0.0
0.0748737139376
0.0248521637729
0.0050883235281
0.00112590659449
0.126578659352
0.0023398925832
0.0213138037905
0.0223398796586
0.0733510516255
0.0850130170951
0.0114399561722
0.0388295554592
0.0160431010278
0.0216038948289
0.0424059666609
0.00599592678641
0.122420948125
0.0121930260372
0.00363607818398
0.00342539396629
0.018918969301
0.0290531168958
0.0201215264087
0.0914112044045
0.0813691952653
0.0156064250434
0.0643051981155
0.0425471117646
0.0326784196167
0.00565808448661
0.00410689711191
0.00180257199182
0.109280078479
0.248478015643
0.00333978681878
0.0163548331039
0.0203385944063
0.00737817859913
0.0424065131498
0.0561473001594
0.019331181408
0.00956974371831
0.00458162186826
0.0370431503424
0.00554271280029
0.00344657032244
0.00225189300252
0.00207549373405
0.00373447280743
0.00431878366527
0.00358590232585
0.000345314908679
0.00265349991005
0.0319372458169
0.0541340878317
0.0260107394635
0.0
0.0
0.0
0.00305688249511
0.00802900110385
0.0335394093857
0.000857824976088
0.00330408738285
0.0184054170471
0.00560250821056
0.0617066683701
0.00806682104267
0.00672851093469
0.00284079313224
0.00568932216105
0.00342709173381
0.0573031563878
0.0139331794619
0.0090140753937
0.0396058037469
0.00472542299196
0.005373661696
0.0432956258824
0.0308486522298
0.00771562164811
0.0256449555599
0.00944877233175
0.0
0.0
0.0
0.0109735509905
0.0426621680429
0.0744724735528
0.290724545957
0.00512784399687
0.0847261616534
0.0594744337552
0.0122384455165
0.0026377927087
0.0412911129452
0.0827612720095
0.046968940574
0.128961240095
0.0309409394354
0.0491791340912
0.0167569936642
0.040511114277
0.0
0.0
0.0
0.0
0.0
0.0
2.79442081183e-05
0.00556851856321
0.0390887899051
0.000500144215086
0.118578459308
0.0440300074667
0.0149921703381
0.0130369645071
0.0160426717843
0.000308667906817
0.0125161071972
0.0630991518554
0.0661661738524
0.0583864166958
0.0163977943375
0.0062930610563
0.0370695033919
0.000990295373351
0.00105614915422
0.000748129580331
0.000761338623587
0.00240710883907
0.0342321149919
0.0334558673096
0.0420055704076
0.0565366143926
0.0610451684177
0.0125037730384
0.000171120474044
0.00290619605084
0.00230271117905
0.00132504287068
0.00270199228515
0.00801642380736
0.0131374891939
0.000699882738838
0.00619627236512
0.00986281372229
0.00709237324753
0.0152103285362
0.000488263752604
0.0117445685352
0.0185334881421
0.0158309254554
0.00722014320148
0.0112949156524
0.0103063586523
0.0773600206155
0.0271586247132
0.0197107597099
0.0540825999862
0.0488719181138
0.0344863715912
8.66076316758e-06
0.000874737079925
0.0100825922133
0.0056879180749
0.0533623708721
0.00705610164345
0.0179191365966
0.335389853401
0.0163140465221
0.00374045678084
0.0127792001276
0.0096606163527
0.000527313655901
0.016464427274
0.00863583251727
0.0161408682449
0.0257681536377
0.00409433100229
0.0572804062651
0.0274959774514
0.157879819236
0.0446061776144
0.0122008831493
0.00584283212977
0.0002830820206
0.00151441671801
0.0141416050495
0.00924125822087
0.0182883748838
0.0245596128607
0.18474777797
0.0689171010482
0.00505367517116
0.000710257732673
0.00121502846589
0.00590197912766
0.00104619434414
0.00608812956958
0.00704023857409
0.0233879992444
0.0187746429434
0.017542875368
0.00520268839777
0.0042961790364
0.00344796795297
0.00858658596607
0.000798110539618
0.00224009553298
0.00240132645268
0.0160587033216
0.0281625719906
0.287233176033
0.00326055991384
0.0188141259442
0.00498612674803
0.0180567592151
0.0361995845127
0.00834745899882
0.00090630913425
0.0161851785475
0.003501130197
0.000703599596228
0.00168177173507
0.00356893225962
0.0660566103772
0.0221530554834
0.0300509943159
0.0856338805579
0.0120344449803
0.00726018817381
0.0085251100717
0.0091630600742
0.00716382478911
0.00525485394032
0.014838741454
0.0283546854073
0.00838648797609
0.00612767697579
0.00478234151047
0.000839566620727
0.00975887507015
0.00339642860203
0.0171125705059
0.00452438490778
0.0164261554027
0.0
0.0
0.0
0.0
0.0
0.0
0.0
0.0
0.0
0.0
0.0
0.0
0.0
0.0
0.0
0.0
0.0
0.0
0.0
0.102040816327
0.0205890025591
0.000269379548423
0.00169197503186
0.0048986879702
0.000142781601732
0.0270556778814
0.0030647144167
0.0166276614478
0.0117691715885
0.000806833511797
0.0016314168388
0.00418190866791
0.00931160526249
0.0
0.0
0.0
0.0
0.0
0.0
0.0
0.0
0.0
0.0
0.0
0.0
0.0
0.0308921858559
0.00633372909402
0.0857804585994
0.0687345990825
0.0291407454011
0.0513911747227
0.102160291256
3.61708400503e-05
0.00301684357825
0.0371425647802
0.00578049127614
0.0197971805907
0.0185214252863
0.000605843293896
0.0144007623456
0.0083013144353
0.0083242727914
0.00283989525864
0.0350868382325
0.0510816229523
0.0328764882865
0.0
0.0
0.0681282228316
0.000459316225694
0.0749075102709
0.00317269435538
0.00227405260994
0.0409062401577
0.0210153809818
0.0207347925846
0.0236257730381
0.0405759132928
0.0146122856347
0.00798543908417
0.000524056799729
0.0127731429036
0.0821660531573
0.00725753843529
0.0101047918065
0.040963380242
0.013884470234
0.00342098324502
0.00174285104303
0.0350010430702
0.0076823998905
0.0186098571624
0.0603042480218
0.0249899220138
0.0116976403287
0.0121486582049
0.0982383175213
0.000652092733696
0.0557674627312
0.0
0.0
0.0
0.0
0.0
0.0
0.0
0.0
0.0
0.0
0.0
0.0
0.0
0.0
0.0
0.0
0.0
0.0
0.0
0.0
0.0
0.0
0.0126598552475
0.162337945859
0.0190550701799
0.000671090864918
0.00920377831449
0.00828368801126
0.0427657594243
0.0285291788384
0.0117471683842
0.00515151474228
0.00869035862635
0.0154610891573
0.000152824125565
0.013559132374
0.000862294584291
0.00162532091193
0.000103057106065
0.00477266335767
0.0052870482641
0.000661572583506
0.0118577429042
0.00958739871744
0.00125315382407
0.00609593718524
0.180895128428
5.22796589013e-05
0.0811540036626
0.0382532698041
0.00951299580883
0.0570704996087
0.00457484946959
0.182852605223
0.0498049053884
0.014319965427
0.00133724607592
0.00569888547899
0.0402648787729
0.0696279277896
0.0532228847646
0.0470536540916
0.0151598119738
0.060188821309
0.0046316592405
0.00265525233997
0.0840873123902
0.00733631129817
0.00131144055883
0.0319907458575
0.0151203755338
0.00466755658815
0.0361587036681
0.00135899828174
0.0221768023689
0.0255796596906
0.00641021183609
0.000241530212362
0.0231385943443
0.0196444572721
0.0133741578332
0.00141979737255
0.000666658771186
0.00868653426732
0.000665443191243
0.00270622826
0.0111344968716
0.0297751147938
0.0270106940779
0.00552884143173
0.0131717658407
0.032996455095
0.000897251821505
0.0803198267252
0.0370255085384
0.157023741991
0.0255407957331
0.0149441461109
0.0
0.00716219387602
0.0141281790419
0.00943990438224
0.0360954912083
0.00857213200461
0.0218509692326
0.00479194658085
0.0
0.0
0.0
0.0
0.0
0.0
0.0
0.00467070662342
0.0084666330867
0.180147985784
0.207849214809
0.0132002550625
0.0655448039071
0.0338411472885
0.00220382274278
0.0279065903195
0.00310437456698
0.000305494443161
0.0904748414298
0.0249092379602
0.047364796414
0.00654433794347
0.000116652200276
0.000266073294121
0.000833540279229
0.00129666975765
0.00110889176715
0.00375361982405
0.18968665565
4.74361486433e-06
0.00165370394083
0.00117901793712
0.00117392527757
0.000308312296166
0.000451298719579
0.0170910409963
0.0138298362336
0.00102116282682
0.00650514415995
0.00504148672396
0.00928096937341
0.0344858967305
0.000938456156637
0.0138468231254
0.0
0.0
0.0
0.0
0.0
0.0
0.00930517882817
0.0599452344917
0.020202906669
0.0189015578762
0.00165706849865
0.000452228600136
0.00309865072825
0.000662743519629
7.29846428855e-05
0.00569786555057
0.00519827837776
0.0374017351096
0.0555788744437
0.0119371613182
0.00389273426896
0.00644428244969
0.00230373180119
0.00193729013918
0.00264904183393
0.0037390496925
0.0203589800556
0.00820188298232
0.000743306460655
0.00471432871756
0.000903850237651
0.00493419510419
0.10626237669
0.00191574755991
0.000253995972781
0.00879600268539
0.0
0.0
0.0122351059954
0.00304243780843
0.000295221287561
0.010584180723
0.0334714598231
0.00589447447186
0.0272631883423
0.0201904823947
0.0232820131812
0.0189664750339
0.0178320291873
0.00401573962835
0.00186400781214
0.0285452725142
0.0143868141721
0.0158213043576
0.121972712535
0.0434920480611
0.00481444704455
0.000193850932683
0.0
0.0
0.00832116797934
0.00493528163371
0.0128198342305
0.000818370142798
0.121570897098
0.044245651327
0.00572107859853
0.00564935164297
0.0
0.0
0.0
0.000716036647651
0.1280360136
0.0211809054888
0.0540951777798
0.0124836883793
0.0103525541979
0.0122629252957
0.00363050526825
0.0547016411177
0.00475835491851
0.0118663689655
0.0183190760697
0.00981948357254
0.0477825870725
0.0130845319981
0.00507341493405
0.0
0.0
0.0
0.0
0.0253431318327
0.0780358230791
0.0370767930628
0.00806180683399
0.00996514244614
0.0130621847312
0.0523730275102
0.000374755460977
0.0414471824445
0.0336415776902
0.0107747054955
0.00520380021025
0.0743878652497
0.0982234889359
0.0510201960948
0.0165294683342
0.0438782340686
0.0208104992183
0.00202595708815
0.141394092341
0.138078744435
0.0412048133387
0.0153887186736
0.00062483507572
0.00283646775024
0.000122208699666
0.0142265999947
0.00457425901459
0.0138274304206
0.0159204979575
0.0107257350629
0.0020345605309
0.0305431292336
0.0349403074465
0.022155179294
0.0116157605362
0.0
0.0
0.0
0.0
0.0
0.0
0.0
0.0
0.0
0.0
0.0
0.0
0.0
0.0
0.0
0.0
0.0
0.0
0.0
0.0
0.0
0.0
0.0
0.0
0.0
0.289435306913
0.00525965818689
0.000290226087244
0.0124071652297
0.061906577732
0.0388643311576
0.0
0.0
0.0379846848874
0.0341728595985
0.0113121823265
0.00903638906099
0.00095552493766
0.00741350116275
0.00413601386475
0.00104244679523
0.0125659208638
0.000833762404044
0.014947263309
0.000419319103788
0.00611864585284
0.00669204034825
0.00748679632403
0.00406690772639
0.0434910932843
0.0381252323557
0.142349432731
0.0405787117879
0.0781402073514
0.0847780830451
0.0050689093521
0.00901759259825
0.0115113768873
0.0
0.0
0.0
0.0
0.0
0.0
0.0
0.0
0.0
0.000566145090732
0.00372903199542
0.0164257234214
0.00017793350638
0.00229704585099
0.0026018043034
0.0233111822455
0.00670468595319
0.0302278740786
0.0278371292003
0.007769447627
0.00916641494306
0.00143198614443
0.00745427817155
0.036054766722
0.00312665838444
0.00337121348278
0.12176658265
0.165240475653
0.0616057797637
0.00224113620428
0.00549534377476
0.00672371848494
0.00453335590186
0.106810606479
0.00197814531797
0.0062779347704
0.00190421978418
0.0111630742469
0.0340019872129
0.0164629360941
0.0375913674787
0.00473843682242
0.0850981651181
0.00769829076258
0.0547824692979
0.0
0.0
0.0
0.0
0.0
0.0
0.0
0.0
0.0
0.0
0.000783407620587
0.00348721281614
0.0016785856057
0.00418321172582
0.00467890370574
0.0177720518869
0.00800528449381
0.00283542579637
0.00357281696011
0.0706806473149
0.00500526289361
0.00162083266643
0.0315383042576
0.15769524251
0.024929191882
0.00498803457116
0.0266934564994
0.0166021541541
0.188955184345
0.0329021200789
0.00330926937225
0.0409433689809
0.214724770212
0.079818227091
0.0231333529957
0.00841337429678
0.180128417872
0.68995668714
0.06305641563
0.0331238484215
0.0377731205142
0.0604624740303
0.0609833351627
0.0749219710485
0.10926326343
0.103129966798
0.0311369831491
0.106297889407
0.032689310073
0.082200883584
0.213068596149
0.0
0.0190976527137
0.0627528533248
0.121558950307
0.000672176307138
0.00176019014774
0.0661767223879
0.00141548310554
0.00685070725449
0.0116309127049
0.00359544759745
0.00892447285431
2.88720392226e-05
0.00165800823501
0.0164442968495
0.00181753394023
0.00406111143921
0.00328601445482
0.00280943136083
0.0208461739659
0.0217307873223
0.0238188782089
0.0414562434576
0.0389734524643
0.152003619097
0.0323426710254
0.0338371146003
0.0195130697138
0.0315811400298
0.122446174501
0.0021213627235
0.145196639131
0.00949313886007
0.0171521547284
0.00427622207365
0.00120761104507
0.0108916692262
0.0225802370803
0.066671442873
0.0651733201718
0.00663583659456
0.0
0.0
0.0
0.0
0.0293834613521
0.0796250822406
0.0220741405612
0.0145407908817
0.0182776206806
0.0486864770052
0.0312449469031
0.0280681694562
0.011732778726
0.0101595292197
0.059471328562
0.000688816913501
0.0177261101788
0.000399555430188
0.0360844571952
0.0
0.0
0.0
0.016912049761
0.0188542896691
0.0288674113812
0.0142901097739
0.0020242392127
0.0515612581027
0.0735203630877
0.0801764513433
0.013148786099
0.00157238516609
0.0156402949612
0.148922437218
0.000683174686707
0.103861090535
0.148676554733
0.0123469956544
0.00214220303506
0.00160611903624
9.38502491298e-05
0.000729472390963
0.0174966725821
0.00809387300071
0.00851691010853
0.00223676427093
0.00551672941952
0.0011288259446
0.00230801945102
0.000714034258917
0.0454670943458
0.099748197399
0.172277543332
0.0415320774115
0.0431866106708
0.0343315651301
0.0172264899421
0.000362186385116
0.000331370632802
0.0142968080061
0.00112582420145
0.00203377598646
0.0180256718415
0.0297701525659
0.00313398803481
0.00291802061092
0.0153746935693
0.00955286792468
0.00695524455528
0.0110168733056
0.00143855243983
0.0421360566491
0.123554242925
0.0145073167252
0.0326060725385
0.0260672138475
0.0101977712573
0.0122793507803
0.00326240695003
0.0361443210512
0.0143115036625
5.16269386475e-06
0.00904882562654
0.0108585219159
0.00223510226384
0.00699889198264
0.000368616341943
0.0150643707601
0.00174921267826
0.00881675635526
0.000452201273539
0.15339192836
0.0177548851795
0.05058683119
0.00788031314107
0.0397110758518
0.0552598272758
0.181394684305
0.00574011216553
0.0195889818399
0.0420469839378
0.0324876766092
0.00387278070275
0.00340023281877
0.0130993504718
0.0205852346296
0.00564133807032
0.0402642943801
0.000146083607728
0.0145718398709
0.0345464906714
0.0603654058524
0.0518203004684
0.121979201137
0.0640326934852
0.119653518987
0.0115691074837
0.0252529620709
0.0340278283302
0.343209136601
0.0377715226416
0.187989898101
0.0161093905518
0.0363267564905
0.174340302087
0.099146519006
0.00136930593994
0.00611994773052
0.00871865165006
0.00145700154568
0.00165026989537
0.00176864901526
0.0159276711694
0.000933360360845
0.0490823101756
0.00624978097622
0.0326398190644
0.0664297502944
0.0122963647929
0.0694876661798
0.108890253318
0.0376907670587
0.0518861976831
0.00722759704216
0.0130064032126
0.00238466303961
0.0429000660881
0.0113973304401
0.31247641315
0.0652836015811
0.108921813244
0.03074659112
0.00612098287575
0.154780499276
0.148785636227
0.132677505124
0.0187472450738
0.0109544512071
0.120878866348
0.00447881654963
0.124039962601
0.0376121597256
0.0149479587492
0.103415063347
0.0019280173803
0.000373416518765
0.0195249313576
0.369011484841
0.0288879834701
0.00559175400236
0.00678759010106
2.6845300175e-05
0.0
0.0
0.0
0.0
0.0
0.0
0.0
0.0
0.0
0.0
0.0135592126027
0.00263799527876
0.00025146856255
0.0187506875552
0.0139242923065
0.021059626175
0.0318575338457
0.0
0.0
0.0
0.00136234496205
0.0376033855519
0.0108238770907
0.0166470792915
0.015731138112
0.00568490114851
0.0997925579808
0.00722837822072
0.014157190738
0.0241105451443
0.00240734943834
0.0194665596368
0.00574919204761
0.0742904757593
0.0903280127707
0.101919642684
0.0551942500475
0.077356151821
0.0425152042863
0.0767735661653
0.0379735252373
0.119837024901
0.0171680572612
0.00858054371345
0.0890896717756
0.0814136385863
0.0428565700711
0.0418951430685
0.0417236159
0.0362180722528
0.0738921264279
0.132196332294
0.188681148163
0.000102860875058
0.0023783441355
0.0250967697345
0.0118068140428
0.0003114406827
0.00433037553136
0.00302756349963
0.000836710716867
0.00378724962193
0.00136439130631
0.0282267186641
0.0102740870505
0.00305551597347
0.111572299322
0.00772233677215
0.0099836919056
0.00664678769549
0.0124668033315
0.00511747679355
0.00030846893893
0.000285240263248
0.00208585633497
0.00580363302149
0.102418061114
0.0144796512376
0.00113328377883
0.133334276267
0.086935177642
0.0222200821344
0.0482736279876
0.000158680331214
0.0423440995641
0.00753770525881
0.00421777631494
0.0113446489793
0.00291421453217
0.00378450245752
0.098385883192
0.0202413886905
0.00403863991773
0.0
0.0
0.0
0.155335734433
0.0289072989646
0.0040971304945
0.117782285087
0.0
0.0
0.0
0.0
0.0
0.0
0.0
0.0
0.0
0.0
0.0
0.0
0.0443707556097
0.11688703045
0.0347980875818
0.0142784303338
0.000156120054564
0.00381275848244
0.0168264187117
0.0149096543661
0.0100530099301
0.00950730857534
0.018916996157
0.0159454131091
0.0295303505908
0.0248845675012
0.024763517469
0.0138778004628
0.000800492148247
0.0540351724266
0.0137083236525
0.0314171170336
0.0342154445121
0.0669064442597
0.00130173969264
0.00333401117085
0.0030875012946
0.00051520409001
0.00940522829297
0.00945948504653
0.0173191682735
0.0276919241487
0.0394582943857
0.0794218601193
0.00873745199332
0.0080433472291
0.00306532695033
0.00399800557303
0.00018271728051
0.000688424434255
0.00116225862542
0.00245232467504
0.00240104391842
0.0
0.0
0.0
0.0229495519423
0.0790912643843
0.0
0.0
0.0
0.0
0.0
0.0
0.0
0.0
0.0
0.0
0.0
0.0
0.0
0.0
0.0
0.0
0.0
0.0
0.0
0.002035687317
0.00340596766593
6.61021811089e-05
0.00409200111312
0.00157004861125
0.000127331965576
0.000642993943514
0.000810441974775
0.000458817350449
0.0019422997147
0.000438678110995
0.00115816868179
0.00100777403877
9.25755361967e-06
0.000171345948575
0.000512576126731
0.00166359862678
0.00282225454823
1.15313387192e-05
0.000355197715197
0.000582251398711
0.0971776719462
0.0128381817417
0.0507951479032
0.170746532184
0.00495134935156
0.000267072783205
0.0202967039455
0.00563487886007
0.00982545492575
0.000113536761964
0.0490426499722
0.00369373449153
0.00378062283383
0.00700018528577
0.00401171941539
0.00116729860157
0.0025580938212
0.00274478979131
0.0503064857533
0.00911040431059
0.00754996707966
0.00677670468423
0.00235658783423
0.0195828813839
0.00916021982185
0.0493877976109
0.0332307771012
0.158334754491
0.0
0.0
0.0
0.00893906981621
0.00561428777162
0.00360376965146
0.029891339894
0.0134102413203
0.0204509992333
0.0050548979736
0.110965829565
0.0214532634866
0.055848808854
0.0308899414136
0.0
0.0
0.0461383516452
0.0276991782582
0.014726887771
0.00188430967106
0.244454000288
0.0167278773792
0.00320248206123
0.00130018575629
0.000729812735948
0.0093574567428
0.00910475983505
0.00517081047479
0.000117022734659
0.00384054175329
0.00373224307854
0.00468903178698
0.000385513199142
0.000916026290586
8.04719319316e-05
6.39263010672e-05
0.00555271371811
0.00167757655483
0.000446882448166
0.00122076672814
0.1011953765
0.0201055526591
0.0305878493828
0.00655523270044
0.00894664049482
0.00434547642014
0.018565270221
0.00931641662814
0.00940825380786
0.0
0.0
0.0
0.00433883518323
0.00296027043189
0.00431606153646
0.00714743312762
0.00183965518634
0.00059515130234
0.0216879511194
0.000334924431878
0.0016721929704
0.00787133144638
0.00357606984064
0.0100237447151
0.0357943829241
0.0870494006082
0.00210519590772
0.00104563835387
0.0298436586395
0.0119067963864
0.00820523662416
0.0149153864274
0.0294860272018
0.0430833837878
0.0143519013542
0.0677207700519
0.0980066082931
0.0254223160089
0.0185285484137
0.0107619365495
0.059036709752
0.0116255889338
0.00506143298229
0.000353136051033
0.000694037347553
0.00340536533653
0.00447320863094
0.00830116694785
0.00768684548528
0.0089216437838
0.0070410632254
0.00504299862677
0.00879580059454
0.00158253889881
0.00577191642353
0.00338325158769
0.00645121036612
0.0166585297169
0.0670895495866
0.0709248359948
0.00819450324325
0.00262495859272
0.000600042019135
0.00868033758762
0.00620268660771
0.000719419748167
0.00109106739515
0.00727012869817
0.0153580309192
0.0527985901434
0.0147307238396
0.0259453035579
0.0463071344063
0.0385445858274
0.0549265764455
0.0309763356153
0.00046470658991
0.23553101568
0.00691997160046
0.0535752331642
0.13342863892
0.0324061942863
0.0127956999957
0.0275791785232
0.0464284934516
0.00198293109395
0.0317218798229
0.0287418589418
0.13345226596
0.000149934879635
0.0117354435519
0.00150063367668
0.0174778349585
0.167774473119
0.0086309271609
0.00130282287384
0.000148244417756
0.00724669644591
0.0
0.0
0.00158086751731
0.0427655145825
0.0317349715967
0.00255715680221
0.0432708046595
0.25256617074
0.0293287869536
0.53854581289
0.0587814093218
0.0025893790978
0.0166872891036
0.0
0.0
0.0
0.0
0.0
0.00808669098905
0.132858836009
0.119953093451
0.0452238285305
0.0
0.0
0.0
0.0
0.0
0.0
0.000461516508022
0.000735643318894
0.00846977647409
0.00244362193554
0.0387125033107
0.0256429223245
0.00712051597925
0.0166091139008
0.0136506578574
0.0226414665926
0.0285402064114
0.00486396294007
0.00702227476679
0.0247940282812
0.00237342205173
0.0
0.0
0.0
0.0
0.0
0.0
0.0
0.0
0.0
0.0
0.0
0.0
2.75145408932e-05
0.00098879027273
0.00026019656388
0.00789125698815
4.85295839377e-05
0.0019686978984
0.0071971106179
0.000254563665745
0.00171153443352
0.0372558802437
0.0156661983471
0.0344101807942
0.000372784660766
0.00201488568712
0.0664285908893
0.00896380710167
0.0018587571875
0.0246260609828
0.00543414584669
0.0460626936391
0.0338177448435
0.0158872448358
0.0294422013866
0.00922207159549
0.0405417941826
0.0158100285172
0.0
0.0
0.0
0.00691501142702
0.000468822132012
0.0741572893419
0.0795938198321
0.0167973632852
0.041876538104
0.0571645627522
0.135872926266
0.0144994287181
0.0260727471189
0.00505093979716
0.000555530281598
0.0809019007254
0.00949495164622
0.0718336049394
0.0248951291417
0.00432783629462
0.032839484256
0.0348614336531
0.0305935288032
0.00555593966993
0.0137932876391
0.0214230757231
0.00215756848278
0.00981033579398
2.00840748766e-05
0.00361880739392
0.0111745833191
0.0
0.0
0.0
0.0
0.00135474026084
0.0071161347582
0.0344293138514
0.00678821119632
0.00171144177543
0.0015975391223
0.000341949790937
2.92616157732e-05
0.000115595473881
0.00746896696823
0.0140596186577
0.0100429726393
0.020739555513
0.0306275052121
0.0256248730338
0.00165413667001
0.0138475109073
0.407070304304
0.0224507812717
0.024297209162
0.00397119139791
0.00370013202307
0.00091130848046
0.00202059323849
0.0320862636015
0.147163574126
0.00417368308385
0.0249828935744
0.137278569815
0.334842019926
0.208933896232
0.0269849972864
0.000149827278556
0.028120433624
0.0674515151856
0.0404042326254
0.00119795583576
0.0098078794451
0.176879267564
0.0263004247889
0.0123825376786
0.00653766113068
0.00932308368003
0.00668099852527
0.402224446451
0.00106176672833
0.0
0.0
0.0479281634838
0.000227135929497
0.00806984169184
0.0258813411654
0.53544214991
0.000408318999266
0.000332290672712
0.00100418066621
0.0163968831519
0.0521152618431
0.0113965467399
0.0348604804977
0.0141823199047
0.0145262674452
0.00741706647091
0.00160227637251
8.68305300291e-05
0.042540255391
0.0359233965272
0.0048557735929
0.0335382633403
0.00471067043324
0.0363687417577
0.0549412951445
0.0241339290914
0.00699227309757
9.48081020612e-05
0.00357356316547
0.0119665381857
0.00195339804358
5.26711678118e-05
0.00291903612013
0.0371110514168
0.0432691178793
0.0301453609469
0.0152344456095
4.32036286065e-05
0.0685241791213
0.00634390186962
0.00591717852573
0.154871236387
0.244209761631
0.0123628922838
0.0176166941443
0.00255761403136
0.00597831368507
0.0260795159989
0.00340528656697
0.00886518850149
0.00458661815945
0.00134392843919
0.00589683279749
0.0523238074824
0.0118911910122
0.010420698006
0.0548765702869
0.00244028050848
0.00580216032039
0.00359952864184
0.00675628839611
0.00813678565004
0.0600854807482
0.043846768799
0.0337111466532
0.00120564105318
0.0139079307206
0.0553072033768
0.00349033291245
0.0137542496971
0.00641369547859
0.00123330662959
0.0456253650091
0.0876514258602
0.0613363383772
0.0607952111349
0.0128182586634
0.0913870860022
0.00750927093357
0.0291293329465
0.00702142449795
0.0030189674971
0.026639422657
0.0121864038261
0.0104429693979
0.0573093440516
0.0814422861679
0.0515630446213
0.00413406069958
0.0453502071253
0.0100906613449
0.120838731415
0.00071081293257
0.00244232870925
0.0119536377904
0.0179943685319
0.0739930823439
0.00660572335677
0.00122736726897
0.0
0.0
0.0
0.0
0.0
0.0
0.0
0.0319887269153
0.0232771813177
0.0105626285935
0.277678306259
0.124650059405
0.0749030555362
0.0815787554325
0.00559186743357
0.0370511021401
0.00574277256895
0.000443347227671
0.115603108705
0.119431287468
0.0287597544366
0.0155322947007
0.00687249875798
0.0528610586816
0.0387873996776
0.0556346409953
0.0108565172837
0.0402703844407
0.007110310729
0.00848541780348
0.00449915415902
0.0074928328335
0.00450194001299
0.110835013334
0.00160800338245
0.0328835441485
0.023508161662
0.0691478024277
0.000422500102104
0.0
0.0
0.0
0.0278088971039
0.0378456882801
0.00030633335138
0.00489787970131
0.0341226081898
0.0170591652828
0.0820410607438
0.0
0.0
0.0
0.0
0.0
0.016442810249
0.0159276330442
0.134160415013
0.00328610941681
0.00989042244393
0.00310388808561
0.00819279783005
0.00706600320894
0.0113058196439
0.0243688741032
0.00168292080631
0.0129873644421
0.0114010937898
0.000550905877731
0.000392641250576
0.0259010331418
0.0194617166324
0.0013639958968
0.00123340268235
0.00217236789426
0.00245766383969
0.00168043330105
0.00139021499601
0.000258172739342
0.00285788181382
0.0102298021536
0.0221468005698
0.018961947904
0.0120226778619
0.0146776702205
0.00389411414639
0.00436701115644
0.000152304802442
0.00525451568425
0.0369495355761
0.00572957282644
0.00203335519671
0.00895599400474
0.019663757681
0.00135819396916
0.0122895802035
0.000639381618252
0.0153959658833
0.021679223073
0.0212266110153
0.205597917861
0.0082848941733
0.0977078557184
0.00457512756123
0.00624659700457
0.0136544850613
0.00179459999972
4.68850472412e-05
0.0109730961628
0.00148685453006
0.00552345758669
0.0616714356714
0.0255372866689
0.00337417175076
0.0378317425516
0.000334702713703
0.0327874778343
0.0244935445888
0.0233622494164
0.0
0.0
0.0
0.0
0.0212457737586
0.0807950425679
0.0
0.0
0.0
0.0775774369235
0.024463379403
0.0
0.0
0.0
0.0
0.0
0.0
0.0
0.0
0.0
0.0
0.0
0.000409038574189
0.00254176233344
0.00112611854376
0.0360621392083
0.0465612204083
0.211002371728
0.00105212427841
0.168026598965
0.0393924168256
0.000349843421431
0.00368044734573
0.00110705576098
0.00343061688006
0.000761661540578
0.00137081134747
0.111414325061
0.0510320907246
0.0097304289274
0.0109453855847
0.0144609475311
0.0221341969956
0.00017583705766
0.0155804192877
0.0165510301279
0.00554473889594
0.0351604970473
0.062186629471
0.0634968334109
0.103084710036
0.0706692845811
0.0431947767277
0.0394583452621
0.0315975800962
0.333438610807
0.128745482632
0.0236274095977
0.09296530559
0.0231984729594
0.0191339321464
0.0613922533629
0.00513917357336
0.167221865483
0.00755901421695
0.108655531997
0.0502162400968
0.00152011004395
0.0224295942314
0.0535386006217
0.0656246107232
0.000117210589479
0.000423126305089
0.000327258743699
0.0002664271184
0.0023254621317
0.0037415299662
0.00738180222699
0.00795161745132
0.00763013386192
0.00398909158055
0.0150581373233
0.0120693024676
0.0
0.0
0.0
0.0
0.0
0.0
0.0
0.0
0.0
0.0
0.0
0.0
0.102040816327
0.0
0.0373125010236
0.0994289868002
0.0884749775016
0.0261843765455
0.0032052882075
0.0122627062616
0.00824719972522
0.0315183015712
0.015796608869
0.0582184731809
0.0731994153708
0.0464069090557
0.217011485586
0.0925356318112
0.100026036162
0.0723064341704
0.0756749908786
0.11459748598
0.00221669407038
0.00408499988783
0.0158611133257
0.00437315830721
0.00582930310677
0.00885437602168
0.00756652046294
0.00754703434032
0.00719687462169
0.0169871750178
7.20396048446e-05
0.00422140274618
0.0263027226082
0.00427277525128
0.0125128053023
0.00531306221454
0.0327949494563
0.00100168785086
0.00419953475849
0.00371450977246
0.004330515804
0.00436680319964
0.00399689168767
0.000314050915043
0.00832542817917
0.00395334681289
0.000159224693621
0.00118648787581
0.00502789357122
0.00463071153161
0.0235461213019
0.00104617661265
0.00865883237189
0.00432127901238
0.00737711757297
0.0
0.0
0.0
0.0
0.0
0.0
0.0
0.00696434900295
0.129175855357
0.130045639463
0.0268851374803
0.00221427640284
0.00401246286142
0.00376467896203
0.0332083020828
0.0108399612025
0.043427675212
0.0256660920792
0.0043543053604
0.000153284402724
0.0454533951527
0.0265883544972
0.0121541040033
0.101502094933
0.0599672633708
0.0335543873506
0.014354095109
0.0
0.0231059401521
0.127804941595
0.0403145847435
0.0296121352184
0.0319037138011
0.112540625602
0.220870766833
0.02116521114
0.00492697887409
0.0
0.0
0.0
0.0
0.0
0.0428337279749
0.00153824921808
0.0111197430876
0.0235575424608
0.0010854581176
0.0038425217363
0.0180635737313
0.0
0.0
0.0
0.0
0.0
0.0
0.0
0.00200711868081
0.00279058945004
0.000846844939219
0.00145132923475
0.00256796996153
0.000178885237011
0.017159606678
0.0357513240116
0.0133871805257
0.0285578348956
0.00264425861528
0.0121221544774
0.0912466909071
0.0120106591231
0.00307842630339
0.00116228035667
0.0102353278457
0.00138322140056
0.0364064893663
0.0182294796595
0.0108910604432
0.00245133946381
0.00531490020317
0.00259598411582
0.100679589062
1.52605206025e-05
0.0262625081502
0.0518815692277
0.0126135659898
0.0135537537385
0.0250528048682
0.0361732904046
0.0658960414593
0.0445402766342
0.000723840597719
0.00116534976075
2.1254954397e-05
0.0337561501938
0.0206959451494
0.0780012874326
0.00270136691241
0.03686128386
0.00419953826488
0.0345161228506
8.33583912947e-05
0.00445248786605
0.0971039025764
0.0116371188675
0.000271400267656
0.00111136288637
0.0392901181341
0.0330612943736
0.00260654389291
0.000330666380905
0.000890017922436
0.0179310539144
0.017410315659
0.0037925284381
0.00021548821429
0.0136837393843
0.0233372670836
0.0168695591017
0.0204163165187
0.0066446763584
3.6171558261e-05
0.00925602949996
0.00267319483794
0.0216679302228
0.00104975307254
0.00154370876062
0.00230836772343
0.00307536033516
0.0615677240368
0.0544424462933
0.0401891922504
0.012160255581
0.000722653282247
0.0223664691329
0.0225348807966
0.0125091360945
0.0285623070157
0.0306427550279
0.0339001241324
0.0122117172496
0.0174093700747
0.00411959076436
0.00554032904871
0.00505353885282
0.00133289256244
0.0178909106387
0.0294905316273
0.019411103345
0.0108841380866
0.0220228124496
0.00273480451694
0.00476066291329
0.00689459490896
0.00764902374122
0.0299649124603
0.00600554714216
0.0105880883938
0.122512089009
0.0779053187937
0.00616062045229
0.102020839564
0.00298128858324
6.51252360417e-05
0.00371831045387
0.0249761992776
0.00390213784562
0.0195390037619
0.0152141918936
0.000393586255283
0.00564652508504
0.00737464929672
0.00653613944851
0.00491325095844
0.0122180535373
0.000913711481136
0.00249504117406
4.22572643206e-05
0.0261430444485
0.00141998377461
6.00914912633e-05
0.0858230213016
0.0238702945337
0.0
0.0
0.0
0.0
0.0
0.0
0.0
0.0
0.0
0.0
0.0
0.0
0.0
0.0
0.0
0.0
0.0
0.00143370965684
0.00483003346819
0.00866022602841
0.00661214563484
0.00699739130292
0.00860041450232
0.00725651266598
0.00125789954881
0.00190338108044
0.00306580508759
0.00318895739133
0.00548984364519
0.000762689832758
0.009686123726
0.00591725458167
0.00362732758258
0.0103746992764
0.00944799212211
0.0348928120436
0.0157269467328
0.0164917942572
0.0641601602161
0.0402153435543
0.00637176254865
0.00310659380194
0.0163177305969
0.000779598682015
0.128944310189
0.181739356615
0.00906201408609
0.0542150073409
0.129166309045
0.0375174021687
0.0168742925725
0.0288495680404
0.0013985657693
0.00561220490875
0.0297152614126
0.0140731362859
0.148563406165
0.0370238820141
0.133714024169
0.00803282957856
0.00145226346328
0.00539895111401
0.000445870361534
0.00260873528533
0.00158060173225
0.0185136299677
0.189873165956
0.00420267203922
0.00417976786646
0.00943067130137
0.00453941211101
0.00193905751902
0.0259689459993
0.0154754236175
0.0213730044406
0.013529543579
0.156869492624
0.0499685590739
0.0154594824523
0.0127776444823
0.0219342674864
0.0176467595845
0.0151298876563
0.0255527668428
0.00646765929782
0.0579514139059
0.020090883965
3.12347479159e-05
0.0305068436768
0.015140570271
0.00395157356912
0.0155726214994
0.0219862785476
0.00624866042212
0.0139276972853
0.00196066064497
0.0084949790825
0.00371511897329
0.00311459384535
0.012483064023
0.000441144558482
7.72196996689e-05
0.00250406911231
0.00255512391733
2.49453444731e-06
0.00301650192188
0.00173087430184
0.0775131844836
0.0296694771139
0.00184512397953
0.00637159531942
0.0
0.0
0.0
0.0
0.0
0.0
0.0
0.0
0.0
0.0
0.0
0.0
0.0901050266499
0.0119357896766
0.0270243612974
0.0194893004776
2.37109650527e-05
0.0078030245528
0.00186131075664
0.00163690340882
0.00138243394459
0.024982089821
0.0171800599348
0.0199117268845
0.0608394264819
0.00293924257217
0.038697327556
0.0468750105329
0.080300538227
0.0296182939464
0.0275985039465
0.0
0.0
0.0
0.0
0.0
0.0
0.0
0.0
0.0
0.0
0.0
0.011209337233
0.205102468405
0.0408417346938
0.00252323844768
0.0777481438161
0.0212425084071
0.00776003365099
0.000584525086571
0.00676401551628
0.0343872600491
0.0
0.0
0.0
0.0
0.0
0.00137261603481
0.0150092411664
0.0035214612312
0.00385284444635
0.0172648596813
0.00326031684969
0.0111005658523
0.00605595631482
0.0016856625453
0.0854169170529
0.0560773360684
0.00874175274357
0.00118384779679
0.00852890871711
0.00478743698926
0.123767197686
0.00044382902484
0.00154284671648
0.000963967796343
0.00279435278505
0.00194996314842
0.000272853235064
0.000214375319236
0.00447736293655
0.00869996670168
0.0163921727283
0.00230895986039
0.0031159813221
0.000691901259698
0.00542035210838
0.007247459187
0.0
0.00211523870737
0.00366989324738
0.00617053356981
0.0281251359175
0.00185137753894
0.00244989779004
0.0217610558313
0.000956859182224
0.00914066313241
0.00896741362896
0.000870838508266
0.0120211475545
0.00196107806135
0.000748814799422
0.00111899365477
0.000111875202366
0.0
0.0
0.0
0.0
0.0
0.0
0.0
0.0
0.0
0.0
0.000512857252459
0.121886096934
0.0125803819809
0.0194575034941
0.00357397667989
0.00761628558942
0.0265578387166
0.0213507169096
0.00110097319685
0.048413244127
0.0504433695631
0.0344372493502
0.0336192163652
0.00611005450993
0.00943132153836
0.0230791327882
0.0178976094505
0.0121142519034
0.00628754769224
0.00139485002142
0.0321878638898
0.00653659724554
0.00572262780422
0.007428963268
0.000463551362127
0.0558810247765
0.017650418691
0.0485248178446
0.00379055164048
0.0258516120369
0.00266283477069
0.0142100935849
0.00276185270762
0.00114425762355
0.00376449428866
0.00392899548365
0.000259893761231
0.00787090635038
0.00173836524513
0.0023707658446
0.0116707480032
0.0
0.0
0.0
0.0
0.0
0.0
0.0
0.0
0.0501937736202
6.29428069433e-05
0.0250800232936
0.0488852134975
0.0116178534808
0.020567035315
0.000177184532203
0.0337764978344
0.00470041425153
0.0129576277153
0.0141360351418
0.0174527567561
0.00108467249337
0.00282178797399
0.00208401692044
0.00924915617749
0.000935375859567
0.00545899255879
0.00412966335296
0.0281160500491
0.00950491449189
0.0132632715493
0.0159477370651
0.0353362458029
0.000504028545949
0.0072249358342
0.00645756948995
0.0104355502711
0.00194079957348
0.0115341955656
0.00252694348571
0.0
0.0
0.0
0.0
0.0
0.0
0.0
0.0
0.0
0.0
0.0
0.0
0.0
0.0
0.0
0.0
0.0
0.0
0.0
0.0
0.0
0.0
0.0
0.0
0.0
0.0
0.00610880196495
0.00201317662818
0.00041839783495
0.00489425914201
0.0215672607704
0.0197800243953
0.0072679567094
0.00338214586863
0.0431277957696
0.0111391399175
0.0468586327728
0.0855007489418
0.0329450373945
0.0821894924423
0.0123125097381
0.0330226849884
0.0100728673419
0.00114013915595
0.478017118636
0.0248312836691
0.0256889220175
0.00666109584952
0.170379666934
0.0113745373394
0.00316822176028
0.0216052534403
0.0546192295527
0.0802896980729
0.00816049918832
0.0134742084617
0.0116409081415
0.00599829517965
0.0292669380471
0.0970109378858
0.0188767038951
0.0289992503129
0.00689004948177
0.000885736855828
0.0541105430058
0.0677951254629
0.0170392103455
0.0422337011934
0.0551465485771
0.216814637107
0.0128121818322
0.00938015269887
0.0618156664275
0.103827698356
0.0129644221066
0.0175641207863
0.00367245951392
0.00571365514466
0.00944059591019
0.0175170748548
0.00835402747024
0.00149716885098
0.0111869588054
5.32474612185e-05
0.0366712769437
0.0173516004288
0.00213988234772
0.00018387013952
0.000168062299471
0.0110713119755
0.00987282810234
0.0696760286334
0.107046714992
0.131192869654
0.0900404236238
0.0117960931276
0.248203037181
0.0566798072501
0.00386877473187
0.00655751610894
0.0135246889012
0.00389827739231
0.011689063361
0.0198144406559
0.0221464845121
0.035062092459
0.00321434452873
0.0858540908561
0.134564477826
0.00467743088652
0.0526296042726
0.000324567112439
0.0203949477392
0.0565717390583
0.00126031167729
0.0917209290175
0.08250849472
0.171202342351
0.00824969724877
0.0392126360992
0.348592305884
0.0203177038878
0.231713129522
0.0240050022469
0.0357835049951
0.031018792163
0.0120989331004
0.0392177913516
0.0664198129436
0.0236344573323
0.0325616477476
0.0114763653803
0.00251667655706
0.00526678398318
0.0308102509665
0.030005981293
0.0206954555114
0.0229328363137
0.0100880779805
0.0449333484365
0.012626949743
0.00244446511178
0.0140581823939
0.0562225383811
0.000660059369485
0.027498284049
0.015319255246
0.0916223588709
0.142577029599
0.349731991889
0.0182271401315
0.310529041797
0.131984321844
0.110416149582
0.0188942548035
0.0400463273481
0.190320743984
0.0311590130853
0.00379284420437
0.0771740704986
0.0232999596254
0.0136331760197
0.00013646525882
0.0545622763215
0.112219659803
0.078675528468
0.0563462228874
0.0126439936777
0.00790388757808
0.126829735223
0.00641910266985
0.00447151114773
0.0310405679414
0.0025901642352
0.00420965968161
0.199822523853
0.0160418786538
0.00115562715461
0.00097982853465
0.000263366234432
3.38329419547e-05
0.00331032118342
0.00368215184941
0.000738022508327
0.0172792128775
0.00435302499758
0.000716082034234
0.00917338774382
0.0529052713451
0.0388926765909
0.0462771587731
0.0164326152698
0.0812411926406
0.00496647686165
0.00236764254581
0.000882190340185
0.0938758433404
0.0432017710916
0.0455008707862
0.0371145162976
0.0776574040443
0.0305032631521
0.0418567967434
0.0159777595511
0.039191291711
0.0768166090172
0.056864345836
0.00590476114042
0.173432307825
0.00756182885819
0.0484210142541
0.0272814115281
0.0158979020995
0.0479385915895
0.0184186038618
0.0563992301232
0.0223766950635
0.0340482005749
0.0258967543947
0.0140828039013
0.0543062914511
0.201967787133
0.0223336774903
0.00357897348617
0.00733248096334
0.00354791670247
0.00341547620341
0.000195580736981
0.00172069981722
0.00231488538954
0.0456621987294
0.00856074129717
0.00711001730378
0.00344646391589
0.00978938680584
0.00635654154627
0.000506587047417
0.000989712251276
0.00127354662307
0.00355325575553
0.0
0.0
0.0
0.0
0.0
0.0429345507554
0.0242156351147
0.00778951343975
0.0978499165084
0.00894161720348
0.00662582728505
0.0343828099926
0.0051515208525
0.0575910313482
0.164120544776
0.0165292944509
0.0127916334965
0.0277182413372
0.0035619450719
0.0418273520747
0.0378768741518
0.0277753438397
0.0419801681146
0.128491396462
0.000275198722039
0.0894083120805
0.00925355702855
0.301821740946
0.00182791667747
0.00999502680132
0.00382821245491
0.0125081459577
0.0340310555218
0.0128696697106
0.028080563075
0.0204855021274
0.0209612832295
0.000138910271365
0.00101806872827
0.000291974427731
0.000530568489173
0.0004889156276
0.00412686846952
3.25539355019e-05
0.00142974458344
0.000396106581666
0.00202461215019
0.00236572077871
0.000859747414621
0.00548863505188
0.01458221418
0.0950261172144
0.00360054614585
0.0555958536881
0.0313837611641
0.000415784604714
0.0381654555567
0.0411895015531
0.0
0.117846063718
0.0251469612306
0.0140395460357
0.000847331092383
0.0321646203445
0.0531509228912
0.00153844082104
0.0456064829243
0.015782079922
0.0
0.0257411101407
0.00103727893203
0.00348301289103
0.0272521900828
5.80262370666e-05
0.000440232112621
0.00232776326216
0.00126458832351
0.0206611768411
0.00685808755978
0.0258971070227
0.00266488376458
0.00017195036262
0.00319458194355
0.00283256248175
0.00100257008949
0.00171239823931
0.0135148404141
0.0384240772543
0.0256437237425
0.00726044524067
0.0559352493612
0.00826874977053
0.0375367467288
4.64578828027e-05
0.000182163803621
0.0324317447057
0.0399121451649
0.0777190840719
0.0350980176038
0.00744093742437
0.0766201396669
0.152600139752
0.0100875307956
0.0809355319212
0.0234334115908
0.000266005051766
0.0643457644657
0.00763616037382
0.0078855722532
0.00912253640739
0.0470890473356
0.0615101584941
0.062096014524
0.0936594805994
0.00444333138524
0.0123211081791
0.00389298658777
0.00822226837669
0.0120748506972
0.0387682488088
0.00324758319855
9.11925210645e-05
0.0339364635347
0.100765778099
0.0262475336807
0.0039311794378
0.0174552517577
0.0280669619691
0.0497754498598
0.000250546379912
0.00082767200069
0.000956565803073
0.00109052846285
0.00444756030467
0.0138021366309
0.00624447025193
0.0649345659402
0.0345193143489
0.0151678400969
7.31363710146e-05
0.0134473166131
0.0101431457127
0.00376362661731
0.00727924128341
0.051129409989
0.0356547365369
0.00672217628394
0.019739119469
0.0
0.0
0.0
0.0
0.0
0.0
0.0
0.0381623394967
0.00166984821812
0.00594552781481
0.01194429815
0.0431184448232
0.0108190781924
0.0173789678353
0.00943611427436
0.000398196276266
0.00513876279055
0.0057612783442
0.0256291352451
0.000756434028241
0.162481690408
0.337832349596
0.0585258434062
0.0304783783224
0.0216033301294
0.0201005134928
0.0697276284726
0.0204151512491
0.00396417613587
0.00866496309772
0.00841489713921
0.0
0.0
0.0
0.0
0.0
0.0
0.00161611871559
0.0144179782346
0.0165631887996
0.022695185194
0.00496819265842
0.326044088795
0.22456676824
0.209560518102
0.328424866801
0.0857732336923
0.159660187475
0.00836859745173
0.0120377091494
0.000461144928406
0.00276575837784
0.038756385547
0.175973139063
0.00532976872782
0.00915707572989
0.000867197950551
0.00620640128889
0.0041314785578
0.198427945176
0.103367564872
0.00518144335062
0.0183159696488
0.00993018870691
0.0155160654414
0.0103424907011
0.0138109521096
0.0432730742689
0.000246915318539
0.123011235392
0.0369838515416
0.179869653053
0.0988556081712
0.022621070984
0.0262641558231
0.00789848154619
0.079538890697
0.0312802627205
0.0443258369806
0.00648340768165
0.0684976357005
0.116166887342
0.0195567195716
0.241655125222
0.155351852811
0.13312718222
0.0824727856599
0.00984314484739
0.00477600353975
0.0344568583596
0.0482422986056
0.0179092254675
0.00300383337465
0.00488680629806
0.196513436139
0.000211424001317
0.0243639285586
0.000483766782675
0.000491829562386
0.00991990663807
0.058888668573
0.00652934690412
0.0133264686455
0.0234894578182
0.00764092384488
0.0447791716144
0.000548269020365
0.00667777332974
0.0013626097712
0.00621589171008
0.00635337346397
0.0
0.00221345406294
0.00709933640861
0.00131533523763
3.15806779743e-05
0.0827172513323
0.170041291847
0.0611554404693
0.0506471705989
0.00499893672772
0.29312448406
0.000207979053134
0.0325049367517
0.0232251386372
0.114970790459
0.0327436846277
0.00066498975295
0.0107707513858
0.000436287460041
0.0474511243563
0.00293888468352
0.0427102274972
0.0127768532695
0.172545501348
0.0350944297058
0.00045944369202
0.0252082900697
0.0805806538461
0.101198556785
0.0137573695447
0.0192708526806
0.135875414278
0.156047969516
0.00380712779571
0.00411322537744
0.0426383289925
0.0448486164385
0.0335569874751
0.0342117699541
0.0115750789231
0.0138637385898
0.0170696549267
0.0119728644734
0.011399498667
0.0639478695126
0.0109144573374
0.00575139155232
0.024031591437
0.0300530784085
0.00184383604389
0.00172126137053
0.045211798666
0.0377347435912
0.109690859035
0.0310627362631
0.0068078169584
0.000107227679975
0.0115600564773
0.0565866629367
0.0048142349291
0.0217607225099
0.00706178544934
0.0364917665177
0.0254780445635
0.0376255491177
0.0169216153703
0.0
0.0
0.0
3.66809362701e-05
0.0159919634843
0.0277890457778
0.000726529132678
0.00754301841568
0.00424019293556
0.00803281679999
0.00609211785246
0.000612084188996
0.0531168397399
0.0792599649059
0.0610471593809
0.274621708298
0.0828607922288
0.00394312335932
0.00614699626922
0.102761216875
0.0654160639982
0.0200004577717
0.00514461665546
0.0102514073704
0.0116810465675
0.00149798776611
0.0188161399087
0.0155021119281
0.102185147117
0.0259978427245
0.0169726136802
0.0394600997522
0.0537665700689
0.00171394930512
0.0405916123039
0.0107432519153
0.00350430298452
0.00307873031746
0.0073695702444
0.019390242426
0.0101680967761
0.0024786097194
0.0024601298706
0.00147694416527
0.000471122624921
0.00756609068377
0.0134017822441
0.00437321092112
0.0597538648213
0.0396591078748
0.0259887489641
0.00623189021607
0.0572722930249
0.00914621534653
0.0574470303388
0.11115126073
0.0392425792724
0.0127411606437
0.00493296878476
0.0850909621738
0.0223761516935
0.0864717535354
0.132261483352
0.00274569751284
0.000533987455769
0.0491050426344
0.0181925849305
0.0643383460802
0.519367912524
0.0810839624646
1.19428972148e-05
0.00354844551952
0.00219257542396
0.0115389462796
0.00237312392892
0.0
0.0
0.0
0.0126234464353
0.00597667262623
0.005046742582
0.000969907787544
0.0191583813498
0.0100478519198
0.0154082223954
0.0334863901816
0.00646437923675
0.032496323424
0.233894539629
0.0536321049344
0.0156974460861
0.0166246931676
0.00825717984039
0.0419052607961
0.0307164042455
0.0108687545382
0.109242005917
1.23569007786e-05
9.03004287668e-05
0.0557391651414
0.111726991019
0.0180937522687
0.00610513564734
0.00344168059409
0.0565745645076
0.0719094623801
0.0341980472845
0.0881432147694
0.0138976015571
0.0
0.0
0.107907480892
0.00762878323515
0.00670344066006
0.0166705092599
0.0462666512745
0.0153007974868
0.00673000189197
0.059663190308
0.0218311072586
0.0700026747973
0.104375508719
0.0339486542616
0.0204386358029
0.033311880877
0.0170976308975
0.0108088356653
0.0295546470911
0.0272288590904
0.00044256730792
0.00121140214487
0.00446779595384
0.00270020558919
0.00451111969991
0.00607991965616
0.00204138904983
0.00207224220801
0.00509178722184
0.0102629211688
0.00986891361922
0.00465247328003
0.0889711576992
0.0170298708907
0.000301880601603
0.00429671796297
0.00054233201102
0.00716375230567
0.00122599735143
0.0634907181224
0.00785358534393
0.0111522255525
0.000611356942941
0.000204233528191
0.0169258536488
0.00972563860946
0.00229528697773
0.0230968926387
0.0147076641291
0.00327208386307
0.0137226137847
0.031709410473
0.0194552467036
0.0750092081293
0.0456461176992
0.00384646147689
0.000342053551889
0.00261244311912
0.00680898072587
0.0448899704024
0.032368417833
0.0143170111351
0.0372474360764
0.00606063002538
0.00568574569391
0.0123393050191
0.0122997763991
0.154990174072
0.164152627783
0.145642422254
0.0164906452793
0.00208953944238
0.0452259916908
0.0260753627014
0.00296505646874
0.00228595614996
0.00137491695309
0.0733166258092
0.00702950586489
0.0297030813349
0.00312631412435
0.000707104071812
0.00627306167434
0.000274775802811
0.00900204102519
0.00362233172938
0.00376514562819
0.00867337370244
0.000831748146661
0.0065931464524
0.000505275573985
0.0
0.0
0.00124196356483
0.0198532530363
0.015057956786
0.00397564570753
0.0116363341039
0.0186242676124
0.0930406792236
0.0884446024898
0.00335461939429
0.0347587686198
0.00123791322517
0.343595036614
0.208376900255
0.00669076536135
0.050172576828
0.00217406511847
0.000485546797213
0.00239225386912
0.000699544982866
0.00182708633704
0.00245315674702
4.97280379194e-05
0.0046881247434
0.000702338692861
0.00137925462476
0.00145496416564
0.0
0.0
0.0
0.0
0.0
0.038482004305
0.0289149056729
0.00244649818005
0.00186579847159
0.0957692961641
0.0309119695055
0.000654212901538
0.0358867113998
0.00512680884555
0.028327928245
0.0024721841753
0.0748084381904
0.0119930202556
0.0295305523881
0.0251213220832
0.00857250094587
0.0132132533376
0.0776552566886
0.134089872186
0.119632181047
0.0900717522368
0.0334772166329
0.0677833688711
0.00563423743984
0.0460397005719
0.0116254488497
0.0433895236685
0.0244548495257
0.0205977029271
0.000798051404453
0.00282201706718
0.0335525026985
0.00178942553225
0.00262085373686
0.045174272509
0.0199405030387
0.0540436388461
0.0270804138918
0.0760982005508
0.141569666272
0.0558754603118
0.117832643937
0.147814104444
0.0822122419579
0.117158542707
0.339433849782
0.234401267909
0.0103714312798
0.0532718262232
0.243153109812
0.0136588337277
0.0421641185047
0.00501302186875
0.040877897192
0.0898262008009
0.022573273512
0.0911297085815
0.0222623469427
0.21141341204
0.000819864604562
0.0119153973181
0.0223880875799
0.0425341170422
0.00406982288735
0.127954635892
0.00189504291471
0.00975230898866
0.0401536437864
0.00412342166668
0.0215684595537
0.10685359878
0.0523308014255
0.0379165133003
0.0416131854386
0.115768284961
0.0223727875289
0.00504557473088
0.067193008316
0.00244917063715
0.0771672908639
0.0690752890255
0.00845663972391
0.0604999395664
0.000666017868685
0.00563882980752
0.0017247220594
0.288029435754
0.284136517032
0.281772233171
0.0595608336148
0.335904795057
0.0123806081247
0.0173412667678
0.0187322157026
0.0
0.0
0.102040816327
0.0
0.0
0.0
0.0
0.0
0.0
0.00902754406122
0.0921343772127
0.0139129528627
0.0429276892617
0.0141214412243
0.0214520962858
0.0123884452491
0.0718484965867
0.0283094062354
0.0
0.0
0.0
0.0
0.0
0.0
0.0
0.0
0.0
0.0
0.0
0.0
0.0
0.0
0.0
0.0908611755732
0.154016663314
0.222514884292
0.0769589728966
0.141171339953
0.0105160561475
0.0683665809896
0.00889072749259
0.0222716007383
0.0392971875781
0.0450909457844
0.0790288343074
0.149598318105
0.137030533679
0.00804201185278
0.0141619288617
0.0155373711481
0.0140896294105
0.010168808264
2.89197804726e-05
0.0362962237527
0.0047610348816
0.00089713332943
0.0348880553064
0.136562848344
0.234489854453
0.0978529444346
0.140186137188
0.194335187559
0.00803802312488
0.0299876426189
0.0110034148115
0.0136066275435
0.0925311669032
0.13991007368
0.222548496801
0.0464029492037
0.00316173671277
0.103475861343
0.00863512821661
0.0604382541188
0.0147555786875
0.074140007066
0.0154043315996
0.032753634198
0.397442871543
0.424755869148
0.0769060987207
0.0775056520316
0.0487354752633
0.0242399514019
0.792695274596
0.00340997061172
0.0345094879933
0.018145043906
0.027189244487
0.0236556874127
0.00385767876171
0.00158255048124
0.226877090347
0.215034715905
0.00199021289953
0.0373430254906
0.00811763348437
0.00150571110226
0.102040816327
0.0
0.0
0.343078961151
0.0842295436315
0.0828955768502
0.0
0.0
0.0
0.0
0.0
0.0
0.0
0.0
0.0356311655465
0.0287028833569
0.00216528837733
0.0478327739627
0.0800217558844
0.00141100885053
0.0750777520678
0.0994841474635
0.0505597019274
0.015675475842
0.00963540128992
0.0115538356245
0.153640339434
0.000853368331146
0.0
0.0
0.0285780832033
0.000674640071773
0.00958785829091
0.00175186576682
0.00815064135593
0.000489148402345
0.000809293283655
0.020606063455
0.54159730413
0.0
0.00071771795545
0.00297168484166
0.00696388042826
0.248896955788
0.00207419264226
0.241551598865
0.00395501781398
0.0214989949166
0.00972169854539
0.0205128434271
0.0174160600165
0.000685882904672
0.0288973939801
0.00855034809632
0.0135175072102
0.0122604620291
0.0648879399922
0.00786690605608
0.0257267110863
0.0293596264444
0.00611295078312
0.0104557951116
0.0142823180111
0.0450508891001
0.0525268300696
0.059461554628
0.169678096518
0.0362230710357
0.0331260213292
0.00805680481684
0.00695139524908
0.137212133856
0.0217530105761
0.194597942002
0.00939125616879
0.123034902236
0.000815437785231
0.0158414771147
0.00885751175247
0.0446626682264
0.010288256303
0.0168413419721
0.0113289886165
0.0892957144785
0.0219384780439
0.0162148182363
0.222749778922
0.0283422529374
0.0250397922849
0.0237862959646
0.00583112148032
0.0648627599511
0.000922735376427
0.0236256800341
0.0264024216652
0.00920814466067
0.0451568158503
0.0400017840762
0.103057737902
0.0
0.0
0.0
0.00160691471374
0.000283663747073
0.00575140756107
0.000772858621604
0.00246175485248
0.000128168287348
0.00170198248244
0.0033031238499
0.00612359595105
0.00801455930162
0.00185901750117
0.0142405359266
0.0164913711951
0.00778016144278
0.00713893511629
0.000354483461403
0.00239125642914
0.0482284606514
0.0401205398547
0.013372383956
0.0358923323105
0.00487531302575
0.356007068046
0.0671671450965
0.0440798468095
0.00890471707718
0.0152341170174
0.0
0.0
0.0
0.0
0.0
0.0314495650779
0.137694057873
0.292652385808
0.290099144836
0.0205333066734
0.0024329556426
0.0904564677364
0.220620589772
0.0122452665401
0.0874169495957
0.0761955984248
0.0146581827629
0.0163106061152
0.0337655353872
0.029363456874
0.0617246830021
0.0401452756763
0.295034885696
0.140894131987
0.0969971630377
0.00788604380025
0.016024864256
0.00294661159513
0.0773922759159
0.0156648044851
0.00534945945451
0.00234700185408
0.019971315582
0.00232909468862
7.46317937048e-05
0.00167243421311
0.000508396700619
0.0
0.0
0.0173019992852
0.00193273301057
0.00265972432647
0.000340838747022
7.68364805424e-05
0.00940557328486
0.124406782024
0.0105535693304
0.0246373507358
0.0756881832424
0.327931670407
0.112779956582
0.00476518676294
0.00485715273727
0.0133803413354
0.00262787063967
0.217688808788
0.320251618559
0.0811518968082
0.0262117146811
0.034951500416
0.0293689837786
0.00172273800055
0.00211378895772
0.000957546397849
0.00537536531949
0.0260630178487
0.00334376051202
0.125516743273
0.0559086776089
0.0459212272017
0.0134072095458
0.209409490623
0.0336080727468
0.187863414475
0.00235156147716
0.0265523877953
0.00553453645037
0.0113676419422
0.000954716345035
0.0160513887346
0.00923186045079
0.00210747032124
0.00475955716807
0.00298592478663
0.00209674206987
0.00672282716938
0.0
0.0
0.0
0.0159393469047
0.00918075212467
0.092934187977
0.117056242273
0.0407290133447
0.00263267416628
0.048141912619
0.0168600275069
0.00377610247308
0.000546789354208
0.00351950425534
0.00932642786959
0.00113931675931
0.0100065552705
0.00220266184086
0.0101822720762
0.0123570259538
0.00225511847551
0.000390711485615
0.00651159968652
0.0024750228897
0.0
0.0
0.0
0.00328321363654
0.050806727412
0.00750906174078
0.00790695003631
0.00270594530484
0.0298289181961
0.0
0.0
0.0
0.0
0.0
0.0197111200022
0.037882342699
0.111655516027
0.00833021816519
0.0123172882683
0.022871739881
0.119658437929
0.00377652326978
0.0380882593752
0.00806516200382
0.107595336923
0.0114990526195
0.00101211173639
0.029538532783
0.352757453231
0.0106806960668
0.0378508789353
0.0033967463642
0.000453609389075
0.00669872456966
0.0105595684199
0.111255922651
0.00653434207703
0.032559840613
0.0393293960571
0.169032806504
0.115459802012
0.0
0.0
0.0
0.033570914997
0.0906767751443
0.301532271436
0.067271967021
0.0442595397
0.00116368377106
0.000375920710088
0.00348410350612
0.00519669239315
0.0279882051324
0.120790359524
0.0323491736651
0.0214138167579
0.0539224733578
0.0296020441937
0.0238477274925
0.013928610702
0.000312797129397
0.0184921300751
0.0221027481918
0.202489882163
0.00185794112803
0.0341857103448
0.0221092035002
0.0202828962089
0.031282207672
0.0
1.27027642094e-05
6.10709817761e-05
0.0178395666286
