# Supplementary material for: Fine-scale mapping of meiotic recombination in Asians
Source: BMC Genet. 2013 Mar 8;14:19. doi: 10.1186/1471-2156-14-19 (PMC3599818; doi:10.1186/1471-2156-14-19)
Supplement: Additional file 3 — Genetic Maps. Archive containing combined genetic maps for all chromosomes. The SNP list text files contain the rs numbers of all of the SNPs shared by the Mongolian and Korean cohorts, ordered by physical position. The map files give the genetic distance between each of these markers in order in centimorgans. All observed Asian recombination events are mixed to form this map. [file 1471-2156-14-19-S3.zip › map8.txt]

0.01311609651
0.00781212050396
0.0420853680572
0.000508517180107
0.0189427714502
0.0122793730224
0.00414894613141
0.00239101975561
0.0734869505584
0.114707477931
0.016247074262
0.0312409445455
0.0106594760806
0.00657257345407
0.0
0.0
0.0
0.0
0.0
0.0
0.0
0.0
0.0
0.0
0.0
0.0
0.0252960328211
0.0539198763568
0.157710387518
0.0691961522838
0.0
0.0
0.0
0.0
0.0
0.0
0.0
0.0138610910779
0.000394465572101
0.00334586028353
0.00249421076385
0.0147427793985
8.38445651161e-05
0.00191885219299
0.00121937725803
0.00296360828981
0.000108271721882
0.0030593363366
0.0118715981883
0.0085712912512
0.0189280756233
0.00729612764866
0.00138343532442
0.00360762697698
0.00619096385335
0.0
0.0103834533971
0.0272138336653
0.0291785407367
0.0650008187698
0.0217568873021
0.0505480987821
0.0731629009277
0.175783093454
0.0135877595151
0.0523989213816
0.0177892776163
0.00422272975406
0.000205518009739
0.0776445637245
0.0336117465896
0.110947463309
0.0311721499624
0.0513555564129
0.0451555804906
0.129289269464
0.0
0.0
0.00188924439012
0.00452470195758
0.00781013212437
0.00476948777556
0.0306614235373
0.118701850509
0.0148518578102
0.331088117197
0.00538319809517
0.0548346304993
0.0111132246502
0.00976110994867
0.0453129989808
0.0948919948805
0.0264316408473
0.00249033438226
0.201152108072
0.0398963285127
0.0956858463884
0.020796865058
0.000401883975507
0.0239906089018
0.00407441457596
0.0739757928488
0.0
0.000107859475498
0.00110617680958
0.0419615158868
0.00816076518829
0.000550377187117
0.00854784460333
0.219769962711
0.1124081545
0.0037500768469
0.0299142533952
0.00111937634846
0.000388626209998
0.11811067619
0.0233896307881
0.0063403817614
0.00015700295007
0.00209442992652
3.33036560754e-05
0.00307345168924
0.109378721882
0.00051329920713
0.00383256359597
0.00420101833065
0.00644663628316
0.0015631573177
0.00082783373673
0.00455361418148
0.0010741750658
0.000910828562188
0.0
0.00982956826229
0.00256828831498
0.167050280623
0.00633562207796
0.0182978733751
0.0
0.136270614331
0.0204310856
0.0179202903354
0.00869538331741
0.125754017473
0.0737603086962
0.0227499831898
0.00013767842647
0.144623276499
0.163103717185
0.025261052478
0.0050621281344
0.0102459262859
0.018252897895
0.0151582291292
0.00172628140111
0.0629353497707
0.109413925069
0.0165186303414
0.102500416817
0.0548389870386
0.0351164064265
0.130985997338
0.031390433198
0.00755584171002
0.00230863965257
0.000373818876128
0.00291132722837
0.0105578891686
0.0137573562215
0.0199526558687
0.0232061124609
0.0142358083233
0.000541859582921
0.0734917458693
0.0136733166701
0.00275909815161
0.00133373379284
0.00489968998325
0.00620033496062
0.0
0.0
0.0
0.0325245962431
0.052782111141
0.0167341089425
0.0
0.0
0.0
0.000435469012393
0.0619838005527
0.0280233509525
0.0080715101452
0.000251468021241
0.00327521764251
0.0
0.0
0.0
0.0
0.0
0.0
0.0
0.0
0.0
0.0184072246374
0.0427450144868
0.0490434224646
0.00189698817864
0.00637306583092
0.0100346941757
0.000502243739604
0.00173749185593
0.0176413488725
0.0266986485125
0.147483332162
0.0473410230664
0.0130658501611
0.00372283318887
0.0209107886065
0.0373379884272
0.065262123266
0.0
0.0
0.0
0.0
0.0
0.0
0.0
0.0
0.0702085753357
0.00402330305987
0.0283864072236
0.0125074707276
0.00760645682352
0.162828712201
0.0389778494861
0.0643690143923
0.0017115978717
0.0175438781849
0.0
0.0
0.0
0.0
0.0
0.0
0.0
0.0
0.0
0.0
0.0
0.0
0.0
0.0
0.0
0.0
0.0
0.0995553227461
0.0181993262833
0.00064837255657
0.000343297696437
0.00537384765227
0.001209681986
0.00477785453804
0.0151509100788
0.092908587305
0.000123162472536
0.0122258145733
0.0116223632425
0.168878064771
0.00453044276984
0.0186905832098
0.00161528060124
0.00715026017839
0.00489141969878
0.00692787554742
0.105006711354
0.0119603123074
0.0204554063906
0.0369341787666
0.0392328732443
0.00903817680947
0.0220844065537
0.00138834209578
0.00699403492975
0.0693173828401
0.00202708838258
0.0512334357806
0.0678725295767
0.0
0.0
0.0
0.0
0.0
0.0
0.0
0.0
0.0
0.0
0.0
0.0
0.0
0.0
0.0
0.0989448781614
0.0244653061637
0.0280600881546
0.00321424044329
0.00361952361119
0.0273616342228
0.0144030479075
0.160006759127
0.0225548469012
0.000149109262408
0.00239817397039
0.000865662106756
0.0131050473961
0.000153251186364
0.0224450859163
0.0370577936323
0.0151180224386
0.00128813835024
0.00116595159355
0.000714481882371
0.0276958190392
0.00541722016525
0.0
0.0
0.0
0.0
0.0
0.0
0.0
0.0
0.0
0.0
0.0
0.0
0.0
0.0
0.0
0.0
0.0
0.0
0.0
0.0
0.0
0.000341549362127
0.0434179904649
0.0582812764995
0.0
0.0
0.0
0.0
0.0
0.0
0.0
0.0102481200074
0.00329340149062
0.000190647141129
0.0116841054914
0.000333353773085
0.00153075160684
0.00518426436404
0.00199677795183
0.00249959585036
0.00977094470675
0.00488435745782
0.00659460725017
0.000102570391719
0.000891916449727
0.284109339743
0.195383889128
0.0226916663211
0.0200395778198
0.0268612600076
0.0124981443409
0.0400862467854
0.0171251169267
0.0183103407598
0.0507005070185
0.000209276437848
0.00180333951763
0.0158100185529
0.0441024118738
0.0160754156395
0.00974783084264
0.00215870194905
0.0113521937106
0.00470418510489
0.000680999389745
0.0104992915623
0.00204630399152
0.00821827418887
0.00830422556816
0.0159572041471
0.0125753479543
0.013400906463
0.00253944278824
0.00959288508182
0.00953181631737
0.00660306015579
0.00156585585951
0.0210774997696
0.00983789440008
0.00285741696845
0.0308095639115
0.00288117478149
0.0182114435964
0.0537519239138
0.00412973984881
0.0134766291029
0.0139357575823
0.0547256982774
0.00128072681093
0.0171641557321
0.0258596813432
0.0
0.0
0.0
0.0102611949253
0.00493382057211
0.0453882696016
0.0156557613874
0.0080150587115
0.0177867111286
0.0
0.0
0.0
0.0
0.0
0.0
0.0
0.0
0.0
0.00762382550016
0.00686757807003
0.00281339068794
0.0035270678985
0.00838382912614
0.0066710038208
0.000611007857461
0.0499192926217
0.0447796251319
0.0823840614325
0.254534394688
0.00362020795409
0.0437434580299
0.0271391235725
0.0100304255785
0.00539443872133
0.00237166694016
0.0198010111666
0.000945055100519
0.0011577426603
0.0125846827823
0.00801819235829
0.0304926076508
0.0587820183023
0.0535612333683
0.0310418685519
0.0149045905967
0.00408507447243
0.000473184855845
0.00556278583789
0.00128209304517
0.0642182565666
0.0376041237708
0.00752402744143
0.0266006053782
0.0500008451212
0.0313537666063
0.0
0.0
0.0
0.0
0.0
0.0
0.0
0.0
0.0
0.0
0.0
0.0
0.0
0.0
0.0
0.0
0.00661076481555
0.00491842252101
0.00978369570774
0.0229183303955
0.0262026217976
0.00206607491491
0.00969426984373
0.0198466363305
0.0
0.0
0.0
0.0
0.0
0.0
0.0
0.0
0.060555544761
0.0655535911806
0.0906438363619
0.0346525130404
0.0805085207621
0.0762492592
0.0
0.0192436742589
0.13792336804
0.0511113174002
0.0207851736723
0.0164140920031
0.00010761735183
0.00025681413505
0.00474005517835
0.0195276576594
0.0442981903729
0.0045047779632
0.0950140195417
0.362014414589
0.0403853584468
0.0
0.0
0.0
0.0
0.0
0.0
0.204081632653
0.0
0.0
0.0
0.0
0.0
0.0
0.0
0.0
0.0
0.0
0.0
0.0
0.0
0.0
0.0
0.000136859042718
0.0028124992537
0.0166628180802
0.0301512411829
0.00448603734654
0.0183694227873
0.00598873126524
0.000114814633153
0.0107613459361
0.0831170990146
0.102735658092
0.0225201122643
0.0323528373374
0.079737088622
0.0390858948901
0.0381645027217
0.00454166010607
0.00461636476407
0.0117650258842
0.00208406840801
0.0
0.0122950135633
0.0199562004554
0.00185902098443
0.00620735122561
0.0149691660936
0.00317930520946
0.145615575121
0.0906857569999
0.0113550593266
0.0
0.00109202938729
0.0176165981961
0.00316855692722
0.000930732535301
0.000671392498766
0.00237924151985
0.000272442581935
0.0114321967673
0.000914015494618
0.000219128776515
0.00154338948572
0.00688425807785
0.0114204496577
0.00843894286134
0.0276964361636
0.0205844548451
0.103094227883
0.00341425105516
0.00102838887204
0.000174826108246
0.0103195154787
0.192105946714
0.0703347344156
0.0433211399205
0.0343854828328
0.0284243487339
0.000176466544988
0.0150173029785
0.097224816972
0.0
0.0
0.00225355978982
0.00620733615631
0.0757214637195
0.0172247395732
0.000633717087671
0.0
0.0
0.102040816327
0.0
0.0
0.0117419830175
0.00422905025007
0.0204818085765
0.00522183348573
0.00165940027639
0.00995444912375
0.103721793977
0.0252961923153
0.017974127142
0.0624992910722
0.0318655016257
0.0102862791003
0.0380244569944
0.0797644204967
0.0309686552272
0.0490269729327
0.0290099242446
0.0124234225759
0.000548041800975
0.00734261837931
1.82680600325e-05
0.00641437257891
0.125957404304
0.203725684843
0.0350586222286
0.0457361778129
0.00204321489643
0.00713735271645
0.0148723805387
0.00325246452902
0.0199526189376
0.0420068867027
0.0313254014671
0.216131325477
0.0103650178001
0.00373051766053
0.011720228996
0.00822876426187
0.054517035585
1.68686604225
0.00843530163885
0.000114675893433
0.00572846686114
0.0383730674796
0.0494696244388
0.0214184359297
0.0359499123474
0.00498284950872
0.0195295553326
0.00822274046644
0.0111875514854
0.216343306163
0.00457974996421
0.0160752944877
8.95828310785e-05
0.00054714436828
0.064821069528
0.00226052242778
0.00272446917274
0.0149579728419
0.00240217983456
0.0362095073965
8.98986161258e-05
0.00700467773896
0.172487288962
0.0371109465464
0.0674224104195
0.00960487759286
0.0166840764216
0.0114570092167
0.000935130072573
0.0197223935059
0.000146234332336
0.0234744586119
0.00690251703774
0.0354695221354
0.0866464074239
0.0192809863832
0.0122182492682
0.00083780646749
0.0408981088891
0.0258804994446
0.141556288542
0.0107098638558
0.033175148324
0.120867270721
0.158659103897
0.156970769973
0.40321561045
0.107162716983
0.0474317882956
0.0671934721453
0.2327033332
0.0721542440045
0.114551672161
0.00822632508939
0.0397434820658
0.0177509644498
0.0303987104538
0.0003529603536
0.000794160795599
0.0145137298598
0.0135879575519
0.0179904557988
0.000932078298184
0.0213796595219
0.0105054127097
0.0154964830511
0.0119135801467
0.00326727869806
0.00194621758668
0.0282851146817
0.00482373823532
0.000173654576471
0.0203805710404
0.00307494910767
0.00697747711099
0.0686662709377
0.0352594164346
0.00739506279227
0.00282629581563
0.0337208387826
0.0
0.0
0.0
0.0
0.0
0.0
0.0
0.0
0.00587837688694
0.0204945723772
0.0256098033695
0.0376727576566
0.00444360876754
0.00794169726877
0.0477836551093
0.0542571612172
0.0
0.0
0.0
0.0
0.0
0.0
0.0
0.0
0.0
0.0
0.0293315890666
0.00711912672046
0.0237016674254
0.000511535891053
0.0258673711535
0.00836921147196
0.00123495055355
0.00590536404405
0.0
0.0
0.0
0.0
0.0
0.0
0.003742944782
0.0132499649538
1.63857968203e-05
0.00239744689727
0.00138664805592
0.0506620174932
0.00299871028076
0.00743768288075
0.0469176968578
0.0218963941744
0.00397424261659
0.0118826649202
0.000959507163986
0.00624781387155
0.0282383559305
0.0786214149513
0.00607267367171
0.00566726175059
0.0561793190843
0.00942370087991
0.0250760030935
0.00888506071457
0.0159435520099
0.0144626552927
0.0453833566681
0.0424806068404
0.0
0.0
0.0069016660168
0.000252117789431
0.000984148105683
0.00144160858447
0.00291970174699
0.00207821769655
0.000201600681345
0.00589459811208
0.00378363784547
0.13424269617
0.0068837541021
0.152309333711
0.00188322456936
0.107831223283
0.0843961875299
5.67935816752e-05
0.0415952135505
0.149181785465
0.0185866224498
0.000507950807443
0.00196675168927
0.00872710391196
0.00594762604582
0.0127325198595
0.0206774076266
0.0278310242343
0.016347880483
0.0108868455329
0.0200816634205
0.0254257186185
0.00182962960109
0.0104990756346
0.023747706368
0.0245398644355
0.0128176286021
0.00238158489975
0.0917056916408
0.0349649935189
0.0125762837416
0.215205417353
0.179703192811
0.0878085274716
0.00395234971711
0.0306081903186
0.158842113408
0.000483753486937
0.0774417284194
0.0201375254722
0.00919079082682
0.111712651893
0.0557754954437
0.0198618820484
0.235086079046
0.0828888657625
0.092367309631
0.00755460920847
0.054787872615
0.00684116617684
0.00561229638692
5.79727523487e-05
0.00359621764405
0.000668593650443
0.00146228639806
0.000327622330708
5.33959561107e-05
0.0013734202711
0.0
0.0
0.0
0.0
0.0
0.00175536058567
0.00246958392693
0.00283858176008
0.0115841039881
0.0184060567051
0.0026542880168
0.00601873482537
0.00230291702191
0.00561402010921
0.0126022261309
0.0050537750429
1.23145870009
0.0321979971157
0.00466915558249
0.00538822020202
0.00454840672537
0.310334017627
0.00528809912052
0.0250120695189
0.0373856734714
0.0608268396247
0.0198079954622
0.00111789867418
0.0297832318342
0.0124083099571
0.0875772496431
0.00173606815363
0.138945613068
0.0138756536339
0.021051974962
0.0864863834824
0.386442121014
0.119588562779
0.00392939329624
0.0256931185634
0.0182496390975
0.0
0.0
0.0
0.0
0.0
0.0
0.0
0.0
0.0
0.0
0.0
0.0112753725352
0.00140194871714
0.00409638469001
0.000886637837324
0.0142022036108
0.00155603677434
0.000639086532316
0.00815319485167
0.0120752832147
0.00616099625423
0.00771113894987
0.0155376334398
0.0183448989191
0.0
0.0
0.0128916020355
0.00503520487812
0.0202670266957
0.00265804640823
0.00359844383465
0.0134079741084
0.00188849041279
0.000160837203046
0.00268728953605
0.00999807149268
0.00508445646183
0.0041625283793
0.00233098511017
0.000107737839361
0.0177621219306
0.0
0.0
0.0
0.0
0.0
0.0
0.102040816327
0.0
0.0
0.0
0.0
0.0
0.0
0.0
0.0
0.0
0.0
0.0
0.154682854645
0.0493987780082
0.0
0.0
0.0
0.0
0.0
0.0
0.0
0.0
0.0
5.33244129828e-05
0.0195128333654
0.0391518244883
0.0433228340599
0.0400233790936
0.0120044334943
0.0219287812679
0.000737648495789
0.00712045311601
0.0434133126912
0.0139956396108
0.00257486400005
0.00434111923162
0.000234167245174
0.00174210673441
0.00857296041549
0.00927473037837
0.00237728538694
0.00864882084596
0.00770117527565
0.0423864539821
0.000287581416772
0.00102336153096
0.0407279533062
0.00086121456193
0.0361450068985
0.0
0.0
0.0
0.0
0.0
0.0
0.0
0.0
0.0
0.0
0.0
0.0
0.0
0.0
0.0
0.0
0.0
0.0
0.0
0.0
0.0
0.0
0.00766494747828
0.00924138574856
0.00501001082709
0.0947351458539
0.00542463999815
0.00398653998751
0.00801593626075
0.0019885920189
0.000562564201432
0.00311311681211
0.00389750756293
0.00189141086394
0.00953315490171
0.00654928558137
0.0188313741631
0.00122223459538
0.000378369976575
0.00105909264307
0.0384352860335
0.0140071177969
0.0390298989115
0.0262365269894
0.0506199228594
0.026254838684
0.000698773443368
0.00902111674002
0.00169609905076
0.00343092919307
0.017227266762
0.00349225342136
0.0271440399941
0.0281704139202
0.00023884173122
0.139661616585
0.00359091841487
0.000183727954229
0.00876977043353
0.000248966945038
0.00171480493665
5.63783842929e-05
0.00285590343474
0.00155469032526
0.000536271191394
0.0769844175312
0.0568366685077
0.000519583189644
0.000463204805351
0.0163455806442
0.023403587773
0.0150498780523
0.00267248972281
0.00885682521372
0.0707882835063
0.000671600319802
0.00591414587669
0.00394475561506
0.0166621410302
0.00446697863954
0.000872363404725
0.00325881507491
0.00517562452858
0.000977525020637
0.00350140380253
0.0156417171227
0.00353306058335
0.00779066015094
0.0161540963408
0.00331787610574
0.0724683853633
0.0757261354395
0.0123950073151
0.0407797920969
0.00284120385357
0.000399267495969
0.0195146337047
0.00312393561391
0.000445589584744
0.000399507928049
0.00461137135003
0.0
0.0
0.0
0.0
0.0
0.0
0.0
0.0
0.0
0.0878467252741
0.00893702029229
0.00525707076017
0.0
0.0
0.0
0.0
0.0
0.0309458585721
0.000279530583076
0.00684849928537
0.00111812233231
0.00541134748325
0.00294418625001
0.0229366996918
0.00139765291538
0.00134296214913
0.00172579751291
0.00128523300697
0.0016224927322
0.00031295271801
0.00400457944016
0.003539707927
0.0163251937268
0.0
0.0
0.0
0.0
0.13514647913
0.000575291241191
0.0533142352295
0.0150456270528
0.0
0.0
0.0
0.102040816327
0.0
0.0592912302601
0.0427495860665
0.0
0.0
0.0
0.0
0.0
0.0
0.0
0.0
0.0
0.0
0.0989377314297
0.00310308489679
0.0
0.0756533786895
0.0263874376371
0.0
0.0
0.0
0.105985576819
0.00111367348485
0.0464406934815
0.105219435464
0.00327241696443
0.0723502855225
0.00507800347922
0.0154726415575
0.0257821734321
0.0397095533327
0.00496007077807
0.000119166822274
0.0036147269423
0.000219009294989
0.344566714825
0.156836818214
0.0147277070319
0.00427586441563
0.292765032519
0.0102755343583
0.109586095242
0.0916258767727
0.00505574379544
0.0182374383455
0.00995669794404
0.0134027027022
0.00326572896828
0.019149819375
0.0100314525998
0.014796954268
0.000353476469549
0.00730737043554
0.0041212640669
0.0074729393395
0.0025105126832
9.55306653092e-05
0.0326150899141
0.0588261723368
0.005066578177
0.0157429932542
0.000696337982073
0.00347133116353
0.000730867138209
0.0035242758696
0.00505737040203
0.00114751895558
0.00894190046732
0.101823047403
0.0182577231028
0.0185997479116
0.015097923243
0.0794219304719
0.0
0.0
0.0
0.000699152726889
0.00137733893602
0.0167296683645
0.00575772833909
0.0200923752516
0.105087412638
0.000253211022195
0.013259709675
0.00219342031965
0.10151597954
0.279850911065
0.0106595532912
0.0298501914464
0.042962146206
0.00130557682182
0.000909387629034
0.000502934467525
0.0403189219455
0.0212792599607
0.0345628882845
0.00528389109963
0.0155950740808
0.0093976897646
0.0251328368457
0.00690254040742
0.0249472926113
0.020181274895
0.0239160437445
0.00146737049337
0.00135130127438
0.0192153124477
0.00951128682642
0.000245981555856
0.0146705103681
0.000922988197557
0.0243948470251
0.00639353099756
0.00852470799675
0.0117230114093
0.171396556813
0.0644487263324
0.0429057698657
0.00361866295768
0.127436689839
0.00911322271719
0.0249535182569
0.0107921384186
0.00202249800777
0.066309553058
0.00215436693749
7.93505317676e-05
0.0171489724238
0.0292869587666
0.0
0.102040816327
0.0
0.0
0.0
0.00715053216017
0.00395183924074
0.0034906717009
3.17869788435e-05
0.0256901856506
0.00614948217852
0.014923189974
0.0822869140776
0.0975769452333
0.00594000427546
0.0170554140617
0.00348268107817
0.00122866159864
0.0471929803968
0.0247632767525
0.000506982392725
0.0167759193193
0.00219971020529
0.0671933367543
0.0283368267702
0.0228350608644
0.0072671698648
0.00495415446072
0.00320612697093
0.181788204619
0.0217754921532
0.0103740102863
0.0194721587128
0.0100301381982
0.00451211599815
0.00178870280882
7.31874883504e-05
0.000143017752465
0.00284021170387
0.00631292445386
0.00137511904717
0.00124150152257
0.00748795293655
0.00540311668583
0.00813589721415
0.00237960053866
0.0149503909689
9.26593889207e-05
0.0041522149354
0.00246285969972
0.0153452005391
0.0
0.0
0.0
0.0
0.0
0.0
0.0
0.0
0.0
0.0
0.0
0.0
0.0
0.0
0.0468149836609
0.062040746077
0.154994445016
0.142150659057
0.0246836210728
0.0670400003275
0.00385091362002
0.0623373284801
0.0463546285968
0.00197757205113
0.0
0.0250298888646
0.0481920144397
0.000755944046185
0.00189466221621
0.021017131769
0.0400722313382
0.0140081268327
0.0003630992941
0.001172712585
0.328971283179
0.124783143849
0.00109193293736
0.00395578805732
0.0158344383578
0.021770941976
0.0445604570537
0.090471228487
0.1370989492
0.0392094448277
0.00157236966519
0.00343570902552
0.00725059810613
0.0043977259863
0.000160922277758
0.00261533684461
0.00530903584187
0.0201049739696
0.0556898793624
0.00653297529988
0.00229197418265
0.00881136741329
0.024614104963
0.00187262779516
0.0137578103567
0.0135860100232
0.000711801377817
0.0477095659883
0.0175268369621
0.0851891190082
0.0200059290533
0.0105747803342
0.0512189793918
0.00994189895046
0.0482726652984
0.0135685544963
0.0109725295327
0.0162232613884
0.0735335664541
0.029463344309
0.408610324953
0.0127615426481
0.154315602287
0.0
0.0
0.00490156620531
0.0166548138387
0.0133188720534
0.0157018851944
0.0340080732004
0.00179382939286
0.0156617764416
0.0
0.0
0.0
0.0
0.0
0.0
0.0
0.0
0.0
0.0
0.0
0.0
0.0482950093567
0.110052528929
0.0345215385088
0.0426166617664
0.0463490364588
0.0369311269488
0.023099970133
0.0626303407091
0.0036670524955
0.0
0.000524806626901
0.00323026001381
0.00874028709489
0.000620386923199
0.00116997362692
0.00867922190559
0.0101085013364
0.0021399366338
0.0220109032338
0.00535869161194
0.014422889711
0.000371701152274
0.0172779085615
0.0186038567642
0.00593742863668
0.0002073905607
0.0240895399037
0.00670407464196
0.00189991502424
0.0698551732062
0.0608638897808
0.00135544552131
0.0219502665078
0.0
0.0
0.0
0.0
0.0
0.0
0.0
0.0
0.0
0.0
0.0
0.0
0.0860988772409
0.00821466233041
0.00772727675525
0.0
0.00141106447888
0.0431383965943
0.000333617733175
0.00193629115725
0.0284589009446
0.00335907266638
0.00432067672082
0.00427161528947
0.0209525019482
0.0415534234296
0.00188905111821
0.00130979459789
0.0107837318225
0.000362175921442
0.000116976074006
0.0217350543663
0.00413634146306
0.000807022433649
0.00192166944654
0.0065853023195
0.0160255355813
0.00521679093436
0.0144708561214
0.023474457562
0.035452514301
0.00861019661439
0.00298068474247
0.0040860722826
0.00720553384506
0.0187885893029
0.00704381533411
0.00264811469363
6.49297352765e-05
0.00316118691552
0.00285054269185
0.0018006331162
0.00327492004659
0.0036959023825
0.00661264794169
0.0139738975372
0.00191563937933
0.00459770426134
9.20898859804e-05
0.0108869766587
0.000889070558198
0.000849603464206
0.0250221375907
0.00247539311025
0.0157872460169
0.00108258776358
0.00534688261536
0.0156333012639
0.0211774350395
0.00409731945096
0.0263674341739
0.0191562987318
0.00028899588604
0.0629967765675
0.106233059839
0.0153944918751
0.0448011669494
0.0136824737411
0.0124580960232
0.00128327335607
0.203883849313
0.0918400394615
0.000122324940389
0.039903782984
0.0397361560699
0.000150768963862
0.00479331517184
0.00457854051577
0.0204369779645
0.0144491404315
0.00410782515061
0.0142661718003
0.00439842238834
0.0546053735413
0.0171865886288
0.010250572527
0.0876824297975
0.0295502750171
0.0550870992798
0.0122227818429
0.0472824301682
0.0151614248195
0.00751929015864
0.0266544506968
0.00875548791083
0.0133829020579
0.00950293738211
0.0325207200485
0.0345334528101
0.00140356601501
0.0130445706783
0.00349650254896
0.0891475760048
0.000568185661941
0.0246742457903
0.0349405920339
0.0131591620808
0.0111263337762
0.0994043528973
0.110327782397
0.0580895320677
0.695207462529
0.0777790179214
0.129465287713
0.330792290516
0.00215776722247
0.00467654802404
0.0798274089953
0.0400414169528
0.0289259840221
0.00569423506884
0.0878607986182
0.0182352789961
0.0951632744462
0.00521159299369
0.011904081729
0.0116515735799
0.0276586582679
0.0319907580767
0.00398348500628
0.0533780926929
0.00646261445456
0.00893214270849
0.000299658329154
0.00700280796867
0.0451038844609
0.0118599646276
0.00104186060932
0.293350754001
0.00139292183319
0.0113787731456
0.0
0.0
0.0037711429464
0.090564551335
0.0163549110453
0.00901173036682
0.00283187282647
0.159058431154
0.00678893442124
0.0684152236105
0.0578100433665
0.00580909929531
0.0256019357372
0.00921774433635
0.0938141167187
0.022734484019
0.00440810690327
0.00504343065285
0.000274605849839
0.00212730994651
0.00289108215535
0.00906017484704
0.016655966425
0.0
0.0
0.0
0.0
0.0218904550426
0.0606324568873
0.0817806459351
0.393020297943
0.18080055475
0.192001467198
0.0337240944582
0.0510382785487
0.0991139920199
0.177921645007
0.00662721999547
0.00380650668435
0.00349598177178
0.00389970896691
0.000349956647496
1.43388127015e-05
0.000891246826978
0.00231975104236
0.000155934588129
0.00652729639446
0.00651878272442
0.0
0.0
0.0
0.0
0.0
0.0
0.0
0.0
0.0
0.0
0.0
0.0
0.0
0.0
0.0
0.0
0.0
0.00693448440904
0.0153178242223
0.0109793748466
0.0184793322332
0.00347130062302
0.0183359347796
0.0131506287437
0.00494450653825
0.0245304351794
0.0893560952503
0.091361923367
0.0112210416361
0.0492845245425
0.0289830377784
0.00221931584545
0.00504389964875
0.00244697293771
0.0121026327248
0.0
0.0130078817667
0.0260031486282
0.101386284338
0.064968454833
0.0656087754098
0.00703776821897
0.0311654073101
0.113928057942
0.00708646127792
0.00500789942474
0.0698859426717
0.00511799981183
0.0
0.0463158816064
0.0557249347201
0.0312542784398
0.00085495347114
0.0166101048701
0.00122765778257
0.00368591133213
0.0528546389731
0.000990586884973
0.0116132611697
0.000242525899419
0.00362022992349
0.00262822076071
0.00101346767554
0.0150828756821
0.000117798294004
0.00454898117887
0.012259516571
0.00224956742097
0.000106174932925
0.00210427540749
0.00155998917239
0.00185727898458
0.0160858376275
0.000392511962562
0.004373736658
4.33640778685e-05
0.00398815400685
0.00390589637461
0.000440793616271
0.0135700941456
3.25202152037e-05
0.0448396037781
0.0159556045326
0.00912491885646
0.0154523352442
0.0233693456784
0.0832665885009
0.0212263968296
0.0145377596413
0.0117125312039
0.00652504520829
0.0040261085339
0.0237229122738
0.00321788462688
0.0141695950855
0.00974224812742
0.0
0.0
0.0
0.0
0.0
0.080885436196
0.0463084787619
1.35708770371e-05
0.00984495355275
0.000515180204855
0.0417701830217
0.021044920342
0.0231910213053
0.322814835643
0.0111113115863
0.0174424844529
0.0090073307645
0.0356012063147
0.000647545755131
0.0601358791865
0.00650401680701
0.0139110289355
0.00475252794682
0.0422923004031
0.0245234852755
0.0310094288357
0.0112535039488
0.0202598536895
0.0525946387366
0.0819944335388
0.000607424099459
0.00447773694557
0.012354540312
0.0440821465926
0.00192261374253
0.0070955735512
0.00453854441799
0.00555647803236
0.00418141080649
0.00025602572725
0.00636616319107
5.77203176957e-06
0.000279612358673
0.0472568188549
0.0150585097702
0.0521660741892
0.0308012712615
0.195080962315
0.0256681625072
0.00358251931029
0.0137047044059
0.0151251677781
0.000893371449806
0.0342779979814
0.00125659970328
0.00432741522816
7.0494486366e-05
0.108815994477
0.124112352228
0.0341093401622
0.0150894361575
0.0584388892898
0.0064733259492
0.00939845601337
0.0110345545759
0.0418196036585
0.00646662040333
0.0211522899961
0.028314248693
0.00132516261646
0.00232525182968
0.0012754246094
0.00472540517574
0.0212367598106
0.105644857606
0.00687500398165
0.00116640139042
0.000479939602138
0.00281543615061
0.0127222156275
7.81192617137e-05
0.00177115222679
0.0516232503177
0.0632729853201
0.0169775283309
0.0103563597727
0.0157779918497
0.0608407512935
0.0
0.0
0.0
0.0
0.0
0.0
0.0
0.0
0.0
0.0
0.0
0.026866095171
0.0231330116056
0.00148821365787
0.0150489700543
0.00844502194746
0.00513640408308
0.000301186097427
0.0137416156951
0.00788029801478
0.0
0.0
0.0
0.00126819370195
0.0775249971434
0.0350787324559
0.0155534882594
0.0199496802794
0.014576191749
0.0508477711213
0.0298399990878
0.00273558848533
0.00334976598263
0.00233097286375
0.00506494933466
0.00533576775866
0.127765342578
0.00131275043878
0.000337515939687
0.00450503158531
0.054394639396
0.0221859085934
0.168675242514
0.0328536406658
0.0110723384824
0.0402356209236
0.0135962514465
0.0342111083695
0.012457106055
0.0229306935361
0.0235139436638
0.00318396900429
0.00508500048411
0.00239368440276
0.0224571828353
0.00308563212467
0.00669832034685
0.000809300953211
0.00114367728348
0.00207423558723
0.0296256456731
0.124665233863
0.0347696247862
0.0285955212766
0.0174773220943
0.00558968179453
0.00663220181177
0.000329473796904
0.00779995647091
0.0025149488886
0.00339079145842
0.038887486669
4.17653155997e-05
0.00377012291201
0.0218512918501
0.00910483880072
0.289462499309
0.00465663274141
0.00487350579527
0.00698619280865
0.0127607644281
0.00127327523729
0.00303294161521
0.070450318879
0.0118669252115
0.00148718547715
0.0673683001787
0.0508564664534
0.0402821925831
0.0489367558183
0.0026177872297
0.0694824192271
0.0114828011102
0.00093835004193
0.117831274046
0.00148078788433
0.00720880756027
0.134125854959
0.00265226054206
0.00295764903215
0.166386684446
0.0114288265037
0.0669410197592
0.0144689626202
0.000600424901243
0.0464521994707
0.00674911945292
0.00329139139807
0.0357424805744
0.0136161961388
0.0130235667316
0.121299779116
0.0330963890892
0.0370951704223
0.017018618784
0.018939023261
0.0114354243404
0.0173053912124
0.00230939931717
0.0516254818281
0.101812592598
0.0145325591832
0.00387765987226
0.0670022821874
0.0684819862727
0.0021433057441
0.0981119199265
0.115171692996
0.0112190178
0.0934123594659
0.0392855546142
0.0172947058271
0.00456021600712
0.0704563789696
0.0506213758578
0.0551661622637
0.0108739553534
0.0159411517255
0.00891500846823
0.107099081617
0.0551827097504
0.0146047205046
0.0184230210566
0.0278513679328
0.0243539391389
0.000116286563432
0.00875387585731
0.0268828038981
0.0477716978431
0.018557902142
0.0481561164062
0.105388713821
0.0306919340454
0.18785182107
0.0181321442661
0.00188823617069
0.0313654299346
0.00184263032744
0.0417262151907
0.0226351915505
0.0172753596327
0.00908612877119
0.0146549557086
0.0282218252385
0.00105340987507
0.00578813112851
0.00930543296226
2.58623689366e-05
0.0177912945788
0.00743895775594
0.0105185949089
0.00139287329844
0.0137913601416
0.0
0.0275553153548
0.00757153491772
0.0349941247021
0.0925349729178
0.00889677446811
0.0267347737293
0.0374080536262
0.0215428539296
0.00865615943157
0.0238393722472
0.122385238077
0.0171908638454
0.00762672784263
0.0516080551673
0.00127977028878
0.0470690137834
0.00260808647472
0.00314670432615
0.00271409752423
0.0156775819034
0.0160703923042
0.0237272305136
0.0101545194373
0.0397189133231
0.0602651070379
0.106038064016
0.213742566106
0.04537729561
0.240866629798
0.125876765499
0.137688474671
0.0251401553711
0.0242526154811
0.017165342358
0.0106118412778
0.0240052327117
0.0162082236363
0.00200634860926
0.117464100597
0.0185159746271
0.000798826335155
0.0
0.0
0.0
0.0
0.0
0.0
0.0
0.0
0.0
0.0
0.0
0.0
0.0
0.0
0.000533725316472
0.00208562316471
0.00298223096892
7.10184399379e-05
0.0010576674805
0.000566154655117
0.000912188380325
0.00542765674005
0.0115053496089
0.00222548601071
0.000245303488969
0.00625976820596
0.000802762008584
5.38073384224e-05
4.31183385337e-05
0.00277479190329
0.00246390505907
0.000283349081793
0.00101441836165
0.000484107659868
0.0102247591187
0.00221694592478
0.000466143626819
0.0152136935279
0.0227350959808
0.000785811291851
0.00651265290474
0.00233394244772
0.00119806281952
0.00270381728204
0.00538368252002
0.0354485646012
0.00500137104743
0.0113578750495
0.00685443014891
0.00212482267838
0.00416535258629
0.0157466265083
0.0110704205207
0.00608387125758
0.00403229165713
0.00215823883299
0.00862133574637
0.0117636852501
0.00030983479347
6.89491512229e-05
0.00485087825945
0.00176474916168
0.0156780769366
0.0416963186054
0.0265161569552
0.0231048842481
6.57645624508e-05
0.0329505558857
0.00694142446571
0.00489218061896
0.000678228426497
0.00530986089345
0.0493660935008
0.137938984809
0.00292964664009
0.00769442484089
0.0134919596631
0.0
0.0
0.0
0.0
0.0
0.0
0.0
0.0
0.0
0.0
0.0
0.0
0.0
0.0
0.0
0.0
0.0
0.0
0.0
0.0
0.0
0.0
0.0
0.102072699002
0.0164220786154
0.0107625910938
0.0542361823609
0.0159088300508
0.00467925152981
0.0
0.0
0.0
0.0
0.0588786092995
0.0139342599494
0.0154530384486
0.104059700069
0.00941489119835
0.03745857779
0.0343387795277
0.0273267329525
0.0386045036902
0.0255052882772
0.009513329169
0.0259318182997
0.0563244648281
0.00786637970899
9.49126630656e-05
0.00818379130664
0.146814037314
0.0147893382472
0.0774036154088
0.0023896461383
0.0
0.0
0.0
0.0
0.0511378171216
0.0509029992049
0.0
0.0
0.100642257791
0.00139855853507
0.0
0.0
0.0
0.0
0.0681418251544
0.000288643964455
0.0870620107187
0.0215941642349
0.0104633063938
0.0631296670717
0.0109957732358
0.0504799191997
0.00951013503889
0.0561514265474
0.0259970787568
0.0217976159148
0.0153342068975
0.164130754133
0.206473326273
0.00477667707805
0.0
0.0
0.0
0.00267481436313
0.00539071318292
0.00502635892246
0.00504426017845
0.0583685427704
0.0105648550143
0.0186065227251
0.0434952264172
0.0180034968287
0.0152561677444
0.00884477033868
0.0120621486097
0.0925093963487
0.122489284607
0.00456950378667
0.00729375846084
0.0423656386601
0.0216427512602
0.00159236937177
0.0429862430893
0.00538198267414
0.016722444284
0.0166155543796
0.000229484012743
0.0215628852151
0.00249782903089
0.00900288420701
0.0025221347605
0.0064339077098
0.0061016175154
4.88796104239e-05
0.0104132949784
0.00655805028665
0.00514291019984
0.0456701964885
0.12013359689
0.0524609242771
0.121517088841
0.00072668032202
0.00317264415955
0.00491097747889
0.00697656474547
0.00259991103277
0.00322839968297
0.00695085525411
0.00158779340609
0.0015551144743
0.000520539761788
0.00037619490669
0.0
0.0
0.0439443869653
0.0580964293612
0.0
0.0
0.00326896376418
0.00184220509541
0.0026546277145
0.00743681225815
0.00386670337157
0.0130373559035
0.0106914206689
0.0759945213077
0.0581457643233
0.0504217568081
0.0207950706673
0.0563946935608
0.0139017504398
0.000284780882174
0.0628404087128
0.00736550255928
0.0157961537515
0.00302125229885
0.00202804534234
0.00565592703977
0.00267035882319
0.00205778207756
0.0172116223482
0.00478761437121
0.00745202584736
0.0605809616953
0.0
0.0
0.0565521617431
0.0333744356475
0.0443967060626
0.0175400133143
0.000218659929907
0.0111255044071
0.0186282278492
0.000247717727901
0.045282716006
0.00500974765662
0.00432970579267
0.0143587344031
0.00621412086427
0.0440152329793
0.022043366354
0.00948721955524
0.000829396852761
0.0155940908265
0.00378948562037
0.00047030932647
0.0307504444251
0.012304296147
0.00727559568006
0.000928746471137
0.00152135145808
0.00187527820599
0.0
0.0
0.000432872778074
0.000156623483805
0.0211743850802
0.065660438164
0.00453452104272
0.028124984606
0.013008036649
0.00919929960943
0.0745672636149
0.0530805428271
0.00465597693559
0.0102057058787
0.00545910165479
0.00520629921905
0.00332936038012
0.0472082808673
0.0451645802676
0.190971232232
0.0538157554087
0.0384843297857
0.0132685210822
0.060084866681
2.29530965665e-05
0.0639688630562
0.0045417362111
0.00437657789869
0.00186990256209
0.00694522406947
0.00611445564011
0.00188696699469
0.02932939496
0.0591307919852
0.0129029305416
0.019389446218
0.00341741454073
0.028079756143
0.0486269349118
0.0118977414161
0.0274850546238
0.0398587524943
0.0530071928343
0.0538447274723
0.0
0.0
0.0
0.0
0.0
0.0
0.000453416170496
0.0217561728258
0.00712693007846
0.00936977945082
0.0613057307226
0.114695570032
0.00961516084698
0.023924251778
0.00514002858431
0.0262788197345
0.0043459633795
0.0262268393359
0.0014696519319
0.00259281687535
0.000858804346646
0.000917726433313
0.00196527444359
0.00139235019772
0.00165124284938
0.0037292764305
0.0503523156342
0.00977074315149
0.00077476340837
6.67947023546e-05
0.00242997319834
0.000778623134349
0.000363886388108
5.72372856453e-05
0.00277528082608
0.00112204684822
0.00342705375981
0.00126678657242
0.000955986732897
0.00182666126856
0.000327341522293
0.00223963663192
0.000951223340915
0.000453533118877
0.000291654373363
0.00187300861306
0.000676585457879
0.000199740819401
0.000366582069744
0.0
0.0
0.0
0.0
0.0
0.0
0.00988761996733
0.087940821049
0.00421237531018
0.0
0.0
0.00115559876418
0.0151721977574
0.00151909125235
0.00503046824771
0.0162159643832
0.00240811871503
0.00378220856879
0.000668789856014
0.0345379302934
5.31189488106e-05
0.0132151772495
0.00519094712069
0.0139773846583
0.0121999360909
0.0126639940373
0.0116774105262
0.0284051342191
0.0484940873144
0.0282014746891
0.196539810925
0.0215280164079
0.0526665611843
0.0233932597068
0.0282816531414
0.00836211394539
0.00212643638741
0.00191492409349
0.014346928085
0.000850476177152
0.00700056503946
0.00517860797747
0.0146755099742
0.0168260489253
0.001468288831
0.055813175473
0.0243189949094
0.0114896967223
0.0206898823085
0.00174184843483
0.00189857917334
0.00637787243877
0.0016684699527
0.00111421306833
0.0171680713729
0.000537158985627
0.00558780703418
0.0665643955174
0.00042217156302
0.0236443370867
0.00526258689765
0.0250882730145
0.0529197709286
0.0271835254224
0.0307698048616
0.0168479927065
0.0222920895233
0.071613885171
0.0236316229915
0.000151648379612
0.0619097989952
0.0252131384188
0.0053891224494
0.0477735101531
0.00124895263242
0.0520691850348
0.0264749887463
0.0516287766595
0.00500393808446
0.0158729983054
0.0108586342639
0.0493886095301
0.0505379349182
0.020747255349
0.00783007714519
0.00731786834535
0.0344376602196
0.201014001204
0.0226125686425
0.00725860248197
0.00780877709781
0.00628941921327
0.0161523772013
0.017949644381
0.000364826499467
0.00448267015682
0.0207092115444
0.00419136840326
0.00109363966703
0.00492993074287
0.00315699877069
1.01230610737e-05
0.000242819355918
0.00429178966491
0.0158421955348
0.00213872346896
0.0161787623402
0.0101000154511
0.00751920129933
0.00742697708404
0.000676310912157
0.00377094569202
0.0116561160997
0.00701416392987
0.0205980831931
0.0330904100909
0.0209017108126
0.00278957562383
0.00456495021501
0.0532178557235
0.134098004588
0.0386949910064
0.00787797423538
0.0410391322941
0.00686150111119
0.13161676869
0.0769731842537
0.0183713714111
0.000948588214745
0.0241231026961
0.00558256071152
0.0305762009156
0.00557840786539
0.0419618783548
0.00926833697835
0.00640685839404
0.000591270147366
0.0212513621633
0.00554030959942
0.00483250357967
0.0012628454632
0.00670678886046
0.00331193455255
0.00661863993135
0.00401264383648
0.00185710370986
0.000527773037415
0.0202798563811
0.000301798028472
0.0121770363647
0.0310828368992
0.00142783012462
6.33060450385e-05
0.000289961366912
0.034176697845
0.00951296570905
0.0112210481421
0.00626328244578
0.000657461244871
0.0247474432243
0.00507345630162
0.0502360587819
0.00030380541072
0.0176489844049
0.0769885269544
0.0833019878281
0.0234238935225
0.00183957278973
0.00280136648483
0.000254541124315
0.0530359271225
0.00266873253094
0.00505113827675
0.013127222553
0.0426496524233
0.00123918477497
0.0338194984225
0.0151660551454
0.0181177314452
0.0665226262963
0.000718550255616
0.0315567822786
0.0209203475738
0.0095923757808
0.032342865453
0.0218198860517
0.0672837879486
0.0460886286686
0.06487597229
7.41625227188e-05
0.0
0.0
0.0
0.0
0.0
0.0
0.0
0.0
0.0
0.0
0.0
0.0371123686405
0.064928447686
0.00465887282816
0.000843975223738
0.0509940845598
3.15883241131e-05
0.0215991240801
0.00155106770965
0.000370960319071
0.0150640783751
0.00391048592607
0.0257636254524
0.0106992617455
0.00270709802494
0.0395061560383
0.0163029005307
0.0100783535153
0.0
0.0
0.00179193057122
0.00235762994444
0.00125515692647
0.00282044159994
0.00937925899314
0.00642920083778
0.000179412746199
0.00578148420915
0.00435570209956
0.0532002730296
0.00447140501344
0.000633802987083
0.00836209856673
0.00132434676226
0.0207683607038
0.0461764739416
0.00770305956079
0.0270915941599
0.0
0.0
0.0
0.0
0.0
0.0
0.0
0.0
0.0
0.0241633414568
0.00922498725822
0.0242388712986
0.0262988701356
0.00884933346796
0.00669900854912
0.00635111317761
0.0126031166273
0.00138812895827
0.013309242133
0.133300887671
0.00210343526843
0.000366545084354
0.0372255678929
0.0
0.0
0.00273026452167
0.000134180754063
0.00141678591395
0.000182356903435
0.00239133513277
0.00238709427455
0.00327597815734
0.0116097931542
0.00371342919057
0.0549804482307
0.00803220311484
0.0322342232921
0.0025400940474
0.000108481051178
0.0369910150457
0.000171932232056
0.00228117229317
0.000849427098849
0.00126748850834
0.00211691560719
0.00704291185937
0.0276241022697
0.0
0.0
0.00302222234051
0.0661944384663
0.0110392692124
0.00083752074115
0.0491573398275
0.00140467300557
0.0117928824953
0.15168970892
0.0109843939712
0.0
0.0
0.0
0.0
0.0
0.066349458102
0.0356913582245
0.0
0.00193735909796
0.05986664887
0.0402368083586
0.0
0.0738336940746
0.0391500629254
0.0317568343513
0.0248588569392
0.00454438797764
0.100223944022
0.0337478564935
0.00391333332211
0.000153760202027
0.000578891066567
0.0193304552857
0.0065245331459
0.00481757206253
0.0164246103083
0.0204711955114
0.0162960825503
0.0267274624392
0.021396527246
0.0221567415188
0.0142418865365
0.0290553936537
0.0
0.0
0.0152514558783
0.0616898741876
0.0381647695702
0.0505838086431
0.166965047029
0.0177905836377
0.174294413225
0.0429201767856
0.0634795826556
0.0161425187113
0.0545613284403
0.155727921212
0.0828495932715
0.000431116114108
0.0263628515787
0.056199606854
0.0144511981045
0.00380127864915
0.0142474368905
0.0424525169447
0.0750648160844
0.0966210429254
0.0523818714568
0.238759979543
0.0545622464797
0.00276123685084
0.00129770643164
0.0226012982477
0.00231538607302
0.00256377847777
4.47341771586e-05
0.0025739810094
0.00160003164354
0.00332563290718
0.00208013923787
0.00272034809782
0.00467903796876
0.00161219620049
0.00135379746664
0.00355342404613
0.00130023417557
0.00851927579084
0.00409931816415
0.101823487078
7.98949696517e-05
0.00073718691856
0.000825581353068
0.00550538670309
0.00622727458491
0.0338023717346
0.000795549910575
0.00875048238533
0.000637459864243
0.00770622979634
0.00136991519875
0.115283699414
0.023705007485
0.00464694075258
0.00124375502401
0.00773394638849
0.0426015085959
0.0139540131234
0.00893024771762
0.0082939866993
0.0379577435225
0.0304745717286
0.0928645902318
0.00418853616528
0.0446669752727
0.0249615452059
0.0640653495142
0.140323655072
0.00226328475923
0.102420942616
0.0110483661231
0.0114236567941
0.0069894899489
0.0
0.0
0.0
0.0
0.0
0.0
0.0
0.0
0.0
0.0
0.0
0.0
0.0
0.0
0.0
0.0
0.0
0.0
0.0
0.0
0.0
0.0
0.0
0.0
0.0
0.016501403245
0.0280791787908
0.120404289666
0.0699320252462
0.0681142286856
0.00279779439255
0.000293528953387
0.0
0.0
0.0
0.0
0.0
0.0
0.0
0.0
0.0
0.0
0.0
0.0
0.0
0.0
0.00264598931441
0.000592878042781
0.0304719340905
0.00329528215727
0.0576572578188
0.0224316718475
0.0253091996992
0.017977008382
0.0233848152449
0.00219509527684
0.00259701413035
0.00562158546509
0.00167818087895
0.000167026315294
0.000847196682767
0.119351183166
0.00535142612976
0.0170031128095
0.00355496629424
0.00251230269252
0.00367515198746
0.0196819886557
0.00602826134948
0.0173731582333
0.00441208005379
0.0020421025243
0.0103053960635
0.111732280403
0.0238241886537
0.0406699879136
0.0178631751634
0.000215154752394
0.000938128175036
0.118721123056
0.0247698108141
0.0185270129667
0.000103354052092
0.00476600695882
0.00411551573406
0.0165771375509
0.0225382220044
0.0161474488636
0.00019458538961
0.0232219961332
0.0162698096099
0.0490091434379
0.0
0.0
0.0
0.0
0.0
0.0223457330142
0.0796950833124
0.0
0.0
0.0
0.0
0.0
0.0
0.0
0.0
0.0152286067413
0.019100803436
0.00071773803423
0.132235605575
0.0227527455368
0.025470570112
0.0325426841852
0.00248560676596
0.144052946962
0.00455988702461
0.00901607093293
0.0
0.0
0.0
0.0
0.0
0.0
0.0
0.0
0.0
0.0144196198021
0.0341049022591
0.0185707224723
0.034945571793
0.0
0.0
0.0
0.0
0.0
0.0
0.0
0.0
0.0
0.0
0.0
0.0
0.0
0.0
0.0
0.0
0.0
0.0
0.0
0.0
0.0
0.0
0.0
0.0
0.0
0.0
0.0
0.0
0.0
0.0
0.0
0.0
0.0
0.0
0.0
0.0
0.0
0.0
0.0
0.0
0.0
0.0
0.0
0.0
0.041338188214
0.0607026281125
0.0
0.0
0.0
0.0
0.0207386867339
0.0309564709727
0.000881326711238
0.0494643319087
0.0
0.0
0.0
0.0111507520694
0.00991231863569
0.0540378335523
0.00563636212431
0.0213035499448
0.0
0.0
0.0
0.0
0.0
0.0
0.0
0.0
0.0
0.0
0.0
0.0
0.0
0.0
0.102040816327
0.0
0.0
0.0
0.0
0.0
0.0168358885645
0.0020333918394
0.293007519079
0.0439919274306
0.00270215404782
0.00984701465139
0.00054257963982
0.0257324185978
0.217889599889
0.0384374386717
0.0019769965545
0.0429879400077
0.00688812503914
0.0149919312422
0.0167367675075
0.0375909018349
0.320927832506
0.126011696701
0.00358474926103
0.0688587699526
0.104523584646
0.00321774153838
0.0436035493247
0.0248659825763
0.00840766615107
0.00424394207995
0.000111835886158
0.00322455031762
0.00946989516027
0.0427761540567
0.000256150139256
0.0275548476497
0.0893013218522
0.0948993016963
0.101680717739
0.0110658464392
0.038005957364
0.106292297486
0.00373674177999
0.00275119795444
0.00842680251931
0.0105469301767
0.00128618673649
0.00635664896993
0.00263483327206
0.0
0.0
0.0
0.00429280793158
0.00437035416711
0.0113604011934
0.200413338397
0.0452048699742
0.058265722359
0.121260816367
0.066778876033
0.0266992950232
0.032800520347
0.0104601193306
0.0438796134422
0.00275798658814
0.00758329249489
0.0181144537052
0.0143299688081
0.0421887498768
0.0486004534421
0.0368510715544
0.135083577793
0.103417940312
0.0107351702616
0.0136906953789
0.00581623291857
0.0459206163901
0.00840055143624
0.00638672061248
0.0641037513327
0.00529384008047
0.0501120629036
0.0720591311591
0.00929761063094
0.0
0.0944853886037
0.0465868693609
0.0174792668262
0.00216666995292
0.0867033545211
5.16262389675e-05
0.000150524696749
0.00285685922383
0.013779385812
0.125952179637
0.0385276033536
0.059541575303
0.247737198026
0.046929242802
0.0106572339832
0.309558430575
0.0858303348616
0.0310851477663
0.0122405360304
0.0216904270887
0.0175834414276
0.000877519599408
0.0176632159366
0.00195333583556
0.0102476055037
0.00146443205875
0.0223881461433
0.0255814057765
0.00163537743526
0.157130884341
0.0200770261775
0.0
0.0
0.0
0.0
0.0
0.0
0.0
0.0199905637154
0.000363873291993
0.0548604798311
0.0198241640616
0.0462917478127
0.0118984124379
0.000593919359817
0.00123130814646
0.0175763010546
0.0069980892989
0.0197018858716
0.00878114097515
0.0203047527148
0.0185992241204
0.00824613341191
0.0461985912967
0.00818000239109
0.0064956857793
0.0221714369379
0.00938520650514
0.0445520638397
0.00196503604709
0.162338382433
0.112126499931
0.0359697968063
0.0308328034422
0.00669029003828
0.0476284215515
0.0236760813331
0.0745891586401
0.0442191813979
0.0019483079603
0.00909952778475
0.000108454518665
0.0315966652245
0.00319201161052
0.0407264794981
0.0143003064533
0.00584764290647
0.0841400542332
0.0560952493107
0.054676413903
0.00676222496456
0.0545800131114
0.0199250325309
0.00311991480944
0.000700772603498
0.101207150517
0.000559018670471
0.00608477557329
0.000197208493397
0.000450381559244
0.000973187859306
0.0
0.00233943156843
0.0240375321919
0.0244732425344
0.000106263387373
0.00625111907769
0.116160613879
0.0435299913502
0.0323699652112
0.302021230255
0.0183496292597
0.0105441104254
0.00846662012244
0.00791038780748
0.00764288677051
0.0224405072961
0.0262662157759
0.0148889778959
0.0130054830097
0.000555164189127
0.00111165072549
0.0395547736944
0.00659157603518
0.0141178483332
0.0348321016209
0.00680931062354
0.0308725456141
0.041628746007
0.024698850207
0.0178959672552
0.00717573557152
0.0329912266576
0.0447734652888
0.0451496726236
0.0376561313694
0.0235130869665
0.00087452804088
0.000127242914531
0.00109941539822
0.00166453261096
0.0028649489797
0.00290431189571
0.00011015513704
0.00182473052493
0.00157756802908
0.00544001601982
0.000841370586781
0.0112508223341
0.002358036916
0.0015074731351
0.000331518319154
0.0270995436474
0.00315945277066
0.0122941073268
0.0903603339533
0.000732568941019
0.00496741953157
0.0115590531162
0.0119781919328
0.03469429203
0.00134919867244
0.0288783585236
0.0269839734489
0.021532721307
0.00305022919824
0.00070121618078
0.00118399067174
0.0134038334675
0.00167478468567
0.0131124734387
0.00870779900117
0.135508515343
0.042159966241
0.157323997903
0.0290513719637
0.0166332516274
0.129737007419
0.0273232233516
0.0972112491649
0.0117565213334
0.0223379787237
0.00844519241319
0.00487228248186
0.00813456799875
0.0222707730785
1.51183313307e-05
0.000153482078087
7.81093514127e-05
8.90923386948e-05
4.02891975326e-05
8.27312065259e-05
0.102268436609
8.57475751261e-07
9.77887239735e-06
2.26227645013e-06
2.81203395307e-05
2.12848590738e-07
0.000128177421343
9.21330328482e-06
0.000128384188545
0.000270944093233
0.0107932889934
0.0170185087702
0.150842548079
0.0645346148507
0.0209842015265
0.00365027911468
0.00205381557939
0.095760196834
0.0797019265138
0.258305549073
0.0179716682389
0.0174851598977
0.0046624009053
0.00701204943226
0.000641992986087
0.0027496536693
0.110104278767
0.00235092080795
0.00309342399201
0.011753586215
0.0119477362936
0.000113233007851
0.00402193465639
0.000119848868984
0.000421125006727
0.000582195779693
0.00786753116798
0.0104339763751
0.00253893322016
0.00824900434874
0.000384304182766
0.000422319884299
0.00946107131961
0.00731921882153
0.00348841003352
0.00275172187947
0.148085837812
0.149073102143
0.0497439984245
0.0669578941881
0.0816103488702
0.00539049437478
0.00704301857962
0.0310282244203
0.0136875685675
0.00663830504616
0.0285881274729
0.0842498015869
0.0432434369657
0.109187107493
0.0220674899895
0.0678582681036
0.00792203054589
0.00663846852136
0.0347261154941
0.00118702397511
0.0620626850989
0.0379591640476
0.132831978522
0.000154558483818
0.000117309980438
3.64092717929e-05
7.95141521116e-05
0.000503127354768
0.0148031693823
0.00990419227055
0.0363674884365
0.0162804795834
0.017711686481
0.00684528025635
0.000112396218687
0.000145655331336
0.000116598458007
6.81115490363e-06
5.7025178153e-05
2.39971582587e-05
2.20693581654e-05
0.00189353331294
0.00352905727701
0.0136969630342
0.00356344897583
0.00621676854007
0.00255717913344
0.0336011017703
0.00450651675458
0.0432565594294
0.0728644160227
0.0250533511966
0.0896342444134
0.0489151037118
0.00372697426272
0.181479972185
0.103202353371
0.0148040242189
0.00468552868804
0.00221879905281
0.000368302676782
0.100665973654
0.0754105454018
8.00349372954e-05
0.00512377512032
0.00525306232672
0.00948721833632
5.92566362668e-05
0.00889411567093
0.0169824337535
0.0378281993241
0.00357286971023
0.00010214907939
1.21445324487e-05
0.00602306283116
0.00192495723323
0.0189800586471
0.0656054372594
0.019162924213
0.141354892634
0.0398392705669
0.0519248518862
0.00471973495543
0.0148493444326
0.0564666653632
0.00371366795646
0.00805540638256
0.111033732398
0.00145624790031
0.0138464949484
0.00420536895028
0.00891220666124
0.0018480558551
0.00102493655964
0.0126642041271
0.00208389647661
0.0218429569577
0.0152834545551
0.0396572055694
0.0419085582588
0.000168203826812
0.0123006440966
4.01310814367e-05
4.74956426762e-06
0.00933670745506
0.00518283884316
0.000696562960972
0.00116055825576
0.0078361623053
0.000143758738754
0.000372564280926
0.00469581478927
0.000488962117776
0.00045510300167
0.00271648154403
0.00352077805625
0.0120191881914
0.00238963277004
0.00804079905079
0.00280095832866
0.00313031518533
0.000455901027975
0.00574601740735
0.00114596577474
0.00482726112217
0.0173627723332
0.00102523579509
0.00397508303162
0.00428836535842
0.00231735438751
0.118932750826
0.0537595957764
0.00615202018106
0.000669696967415
0.0136066666203
0.000536414139586
0.0138115151045
0.000223180869472
2.51404592604e-05
0.00037382293922
0.000386891842691
0.102522212944
0.000426840482479
0.0399973190645
0.219770836949
5.71733635756e-05
0.0029256426904
0.0225222214371
0.022550761028
1.09586617289e-05
0.000205873238351
0.000276131517459
0.000563921056302
4.09277433048e-05
4.45765762889e-06
3.67194225965e-05
8.40508677885e-05
0.000273820589903
0.000222785579232
0.000273212451072
2.29511594699e-05
0.000466849936149
0.0272507124634
0.0655390626034
0.040924018147
0.0415271559793
0.00185540934213
0.0240210394284
2.05305410277e-05
0.0320937742376
0.00972208104307
0.0153705012503
0.0764170138982
0.0179588181144
0.0156337138765
0.0211556790846
0.0528498585087
0.0255173931478
0.00265069656358
0.0191996263282
0.0234922400775
0.0103387263871
0.0521722720008
0.000330201057634
0.00681658177235
0.00581453032109
0.00151430331266
0.021990953799
0.00497547715184
0.00251332335889
0.0229048491867
0.0793854925834
1.39628675524e-05
5.35648682064e-05
1.27465898911e-05
3.10941384127e-05
0.0184549398783
0.143497313859
0.0852404550433
0.014337072456
0.00238912303138
0.044408108787
0.000152271881814
1.50879243892e-05
0.000152423916522
3.77958283268e-05
3.42686231089e-05
0.066499924491
0.00239358069915
0.00112424107132
0.00846208235777
0.00638324551993
0.0187137670831
0.000257048120952
0.000170978232246
0.0609849696806
0.069952088996
0.0379126516731
0.0202816219748
0.000529315737671
0.0153009249906
0.0108008821816
0.0266341473291
0.0117074959453
0.134721105528
0.018624137101
0.021419504771
0.157719548705
0.0302216915013
0.0700886036945
0.0254013831173
0.0424297631964
0.101606378709
0.0172634713244
0.000473240210911
0.041845919427
0.0495412997434
0.0285034145485
0.00481796623141
0.0388321171718
0.276514731605
0.030784411421
0.000596377923235
0.00295808211425
0.00808681321656
0.00873259170629
0.0425606711923
0.0766202786345
0.0261831929838
0.013203501798
0.00388258439281
0.0237385374285
0.0561192240769
0.0323101397872
0.0313129040061
0.000912707964302
6.60784046554e-05
0.0172629832162
0.00435704480696
0.0365950464782
0.0647372554675
0.067947071384
0.00443169773623
0.0265989292748
0.203409478872
0.00220402797867
0.182596815857
0.17724867942
0.000291310662673
0.0001370927366
0.000520256688259
9.66940740783e-06
2.19234048461e-05
2.49458548345e-05
0.00530020530848
0.0285030427982
0.00942522781574
0.00951935650832
0.0258356172178
0.0315425563289
0.000359221000314
0.0266979936603
0.00366417722409
0.00644752487207
0.0264900883553
0.0150300772991
0.00975064645834
0.0185860363822
0.00797155802914
0.00454857598283
0.0021785689094
0.0026243035877
0.00791820000925
0.0031694663811
0.00395708281119
0.109431422646
0.00589072539518
0.00345733940545
0.0139000207974
0.00505435395011
0.00744554817658
0.00784889797192
0.00256856302898
0.00185427039466
0.00374708018345
0.00760101959606
0.00239425986009
0.0179615474011
0.0425625812003
0.0105902475484
0.0183984464051
0.279348931738
0.0529946599306
0.181436659236
0.000108538020935
1.4705990846e-05
0.000983999971566
0.00318300109834
0.000353046230164
2.45079948765e-06
0.000151602929101
0.000807468495214
2.95555471711e-06
0.000696136519481
8.27068809726e-06
7.76410845131e-05
0.00168731767405
0.000232120510283
0.000140011802988
0.000668247272706
0.000198235014637
0.000220140175318
0.000660219840141
7.28611133039e-05
0.000330991721375
8.03959534161e-06
9.57210519492e-05
0.000249616664441
3.30827523891e-06
0.00025339320658
3.49619013759e-05
0.0534503811453
0.0185866382129
0.0186990279681
0.0255483015439
0.0511352916888
0.0456118061561
0.00837671351416
0.0416459417725
0.0788021585422
0.000916708449682
0.0185580388466
0.0302430600316
0.0586508027468
0.0059208646163
0.00906930100305
0.0010531141021
0.00224895026024
0.000245092794915
0.00559915851374
0.000158950859371
0.00811406291647
0.0294385936842
0.000157058587236
0.0131466466729
0.0194890267964
0.00975048944159
0.003619438967
0.000584819947316
0.00472355092483
0.00116443819243
0.0256905316189
0.000456601365821
4.93148390367e-05
0.00111742020891
0.000788429433421
0.00255640019017
0.0137014532628
0.000944092084976
0.00375742521161
0.00331142597053
0.00152910045867
0.00553417921515
0.00823190354413
0.0134733214776
0.0467516289693
0.0800188692493
0.0424469594759
0.000137516991311
0.00515372149758
8.12945749741e-05
0.00420705756844
0.127644682304
0.00723343315495
0.104793131726
0.00136652793529
0.0301190931325
0.000335178579116
0.0165827868335
0.00315252790482
0.000909374158788
0.0150741133504
0.0796869150634
0.0217608289601
0.00898509829332
0.00298637805604
0.0353788288522
0.00563172293646
0.008504935209
0.0129310307979
0.0128059304171
0.0172269841771
0.00868171433653
0.00107684752436
0.0255078264018
0.0117677727671
0.007310293764
0.0198143156273
0.0214752874961
0.000498620955149
0.0133332725682
0.00269506479102
0.0138745089394
0.00334664832655
0.00498929762512
0.000715197852266
0.00446020767684
0.00213797630852
0.0033412956656
0.000374274523725
0.00173117407591
0.00108535494449
0.00462264034968
0.00365257348731
0.0453668850145
0.00770982098936
0.0153304588022
0.041882487735
0.00224260070016
0.0139193134765
0.00021435861986
0.000823997645145
0.00133099336515
0.00929129272975
0.00027060507755
0.0393344179439
0.0113045011946
0.00203524048747
0.00107205229957
0.00798336818826
0.0615724788389
0.0421280851931
0.0644118170398
0.0021121254019
0.00186920048802
0.000612524310778
0.000907506703113
0.00621925172161
0.0202889036454
3.21557493229e-05
0.000234159815582
0.0254464659685
0.00536231474392
0.0145280774783
0.0027197717547
0.00188976865252
0.00367839785417
0.0114765793182
0.000790701630786
0.0156862829051
0.0658041043939
0.0068974951429
0.0281425850972
0.00950263076352
0.0296355460634
0.0160913174951
0.004323317759
0.00271271549325
0.00317089739682
0.0139551991609
0.0097232082002
0.00264910107907
0.000952989810494
0.0119422379525
0.0227166619667
0.0893224132759
0.000319592673952
0.00194025334702
0.00652794577748
2.01347045445e-06
0.000644585109577
0.126380249774
0.0917426851788
0.00111042895563
0.0450717942443
0.0514431185116
0.0164275647821
0.00328891246596
0.0011886797392
0.00129978669973
0.000834949588907
0.00628916648586
0.0208593708653
0.0117518948716
0.00461935882943
0.00427944840816
0.00239850091817
0.000139387068279
0.00228993980993
0.000208968664999
0.000390935965915
6.1446347452e-05
0.000602020954045
8.94268150517e-05
0.000992500815837
0.064702869755
0.0383155114977
0.000783970010796
0.0140204043001
0.144852568787
0.00905934841839
0.0218421043851
0.00237035683416
0.0121726600757
0.0539659551269
0.0312275148
0.00287588359609
0.0538537673317
0.0587321902653
0.0245323432556
0.0169727747699
0.0305151975248
0.241640618524
0.000288117933812
0.000607348250201
0.000497494051827
0.000150088663412
4.46495529486e-05
4.46982040551e-05
2.38207979978e-05
3.81059791305e-05
0.0532587836752
0.0587429755771
0.0165777859753
0.00861965838275
0.0070348137795
0.125654489888
0.00286273058777
0.0910212215487
0.0857458062094
0.02010465474
6.7860479867e-05
0.0166948047192
0.122302151748
0.0212028114727
0.00670340417356
0.0662872839881
0.084846444512
0.0482526921146
0.00237994949741
0.0138561875368
0.00330672062456
0.00691948625269
0.0115015537906
0.000188887150644
0.00046193667727
0.000349082582202
0.0438203843634
0.00782532295406
0.193278871793
0.0676694808536
0.0137930156198
0.0918330732212
0.00285007157898
0.0175637765164
0.00860780088944
0.00981356799874
0.0400384615891
0.0406650116044
0.0118298430858
0.00396064709459
0.0135289547691
0.088765856917
0.00508371847552
0.0276546707149
0.00193059344925
0.0589431907372
0.0149438944636
0.00267749139856
3.49497385993e-05
2.17956956916e-05
7.4825401727e-05
0.000233245567119
0.000112450951181
9.37385193612e-05
7.00393491296e-05
0.0046089751247
0.00464517758247
0.0137762419332
0.00470229701586
0.00255508902008
0.0389176421116
2.25259737287e-05
0.00420672559383
0.00627267918437
0.0103016104856
0.00243200066363
0.00301365348527
0.00849711909007
0.0492445150175
0.0100807381704
0.0137861039098
0.00424030872087
0.00747552549463
0.00156514541217
0.0117586565581
0.00340897235239
0.000619915064411
0.000930484853445
6.8482513723e-05
8.24271371105e-05
2.87649666912e-06
0.000111623882372
0.000152569869841
0.000395794995172
0.000105803993762
0.000690274061153
3.82640952265e-05
6.36234844659e-05
3.6232911532e-05
0.00945500288925
0.0223236471579
0.00745060902209
0.0149131250477
0.0467696936567
0.00755981732769
0.0778840492409
0.0174424023657
0.069853341058
0.00304546046218
0.0780333711225
0.0099960634106
0.00285532839115
0.00855536339045
0.0250934795065
0.0090784689928
7.17603820204e-06
2.86068505952e-05
4.32082639199e-05
0.000110924522716
7.37246704435e-05
0.00988737145194
0.00332690943144
0.00811267754403
0.0518487863797
0.0144581197751
0.00127650134602
0.0648001458322
0.00242557191343
0.000757991222946
0.000617221424399
0.0367517458669
0.0105049420306
3.21644627547e-05
0.000126942899516
4.99281979989e-06
2.99021863046e-05
5.85151182881e-05
0.000117936363434
0.0230256599526
0.0791172385581
0.101387397369
0.0652014407245
0.0379487831358
0.000266583737817
0.00024721451606
0.00101004208383
0.0642636698067
0.00711781759895
0.0190594862519
0.00801929274622
0.00209640922545
0.00299284079315
0.00644694049611
0.0464757053675
0.00495801629669
0.0421102201297
8.87943506678e-05
3.42199720024e-05
0.00999739590929
0.0120667355818
0.0458668528479
0.104808550269
0.0111217897892
0.0233105097158
0.00305470960242
0.00590376381508
0.0100739981074
0.00399504636771
0.000407848567568
0.00211835438087
0.00198609788442
0.000604848427454
0.00183133701031
0.00498108433073
0.000797347411807
0.0020956768926
0.00403468869452
0.00333791853983
0.00202937553378
0.00172920175782
0.00180277376174
0.10084965663
0.0094434252642
0.0661457037807
0.00650840027116
0.0350062189556
0.00352192691382
0.0144025694297
0.00744921479471
0.0032428877365
0.0600876931175
0.0481003208916
0.0809014861289
0.0150716934101
6.61634447314e-05
0.00662906821251
0.000328090181554
0.00187073502574
0.000197682096772
0.00103912473905
6.13551266274e-05
1.56291679485e-05
5.75420961591e-05
0.000299398909121
4.16027774069e-05
0.000173502008393
0.000829872329736
0.0627457940953
0.0189465244852
0.105909044137
0.052680979096
0.0304523711375
0.000809751267805
0.00662508908109
0.00756541826739
0.0286049331262
0.00060070834809
0.00811811709025
0.00301399710727
0.000599757860198
0.0384319924801
0.0207857878521
0.0325483067627
0.0204509636752
0.0204412851617
0.00237478325771
0.000634409856973
0.00258577533719
0.0214524408714
0.0111178409213
0.00069494261814
0.0101486441628
0.0200490945334
0.0150566764034
0.0379748911745
0.0750808746811
3.90044031852e-05
0.000122642711046
0.0161240985909
0.0756466132599
0.116020846856
0.0209470162177
0.00748848283554
0.0120060419103
0.150661547383
0.0320713848524
0.0303732995405
0.0056167757988
0.000185208279804
0.00237256269279
0.00357258294551
0.00686595244733
0.00163113557133
0.00404292019028
0.0201579060406
0.127830202147
0.00387344609697
0.0079996491339
0.0232838828963
0.00420651208629
0.00500916472226
5.12052895434e-06
0.000142359218874
0.0458399150141
0.0664590976057
0.038341276241
0.0444673122629
0.0487139118626
0.0106783186308
0.0352617604241
0.297746694162
0.0133951183884
0.0135390027775
0.000622709328777
0.000147084807855
0.00113414460982
0.00105175242035
0.0129106331499
0.00160121326028
0.0357529978157
0.00802873762581
0.0212804920132
0.0277076476441
0.0490216356744
0.00880107848054
0.000406031847732
0.0197598587262
0.0563768027521
0.0603951644997
0.00709929539117
4.42703463164e-05
0.126496222368
0.125021384333
0.0355494748038
0.00255228449075
0.0605648000145
0.0133114144034
0.0129206003172
0.0438884273426
0.0145502687778
0.0468345534924
0.0220794286303
0.00937811812177
0.0537762101762
0.0482952115454
8.21978454983e-05
0.0787651299272
0.0152108179637
0.0795863294896
0.0296870432242
0.00451671302638
0.0189895219919
0.0166890994318
0.0292236568071
0.115678207928
0.0314040220767
0.00342438721794
0.00423355125761
0.188475176996
0.00542762185152
0.000103969137408
0.00606241455908
0.0142645395713
0.0974712497232
0.00848054187731
0.000550459926354
0.00218991207971
0.00300735202813
0.0348511905356
0.00075098454999
0.000181663649242
0.0758330159619
0.00054554165214
0.0288488655714
0.0411626131682
0.188246058416
0.0334295373508
0.124506615389
0.0542524548558
0.00801483866319
0.105240337118
0.0232748811698
0.0548458224193
0.13102196583
0.00935364809052
0.27614278352
0.0031637652833
0.000791857822935
0.0226522661478
0.00687008019037
0.178629871799
0.0176335215526
0.0852563187056
0.0236886472528
0.0268570750329
0.0451294516749
0.0733878634326
0.0909319535968
0.00492620073251
0.00276683608998
0.0250251946703
0.000744678729762
0.00439404776674
0.000730051111856
0.00256692531193
0.0289597622865
0.00610779938653
0.0127691054438
0.0352938924458
0.000912729464323
0.016665913833
0.00243626960285
0.00566491723441
0.00706157825799
0.0209160968059
0.00206712762247
0.0445625137188
0.107490383874
0.0177009437364
0.0428992406269
0.00778902641376
0.0241278267204
0.0692942702023
0.0523946494758
0.000552317490871
4.06351522202e-05
0.0103913892712
0.00128070790101
0.00744043649274
0.00759456982874
0.0222506922664
0.00285044274931
0.017582894133
0.0161785639483
0.0149135944057
0.00196972001585
0.00122276125659
0.014707192055
0.123946134645
0.00762203282418
0.017323954805
0.0607543232017
0.00558234639607
0.193891515119
0.16027441359
0.164902222577
0.163756455691
0.0826570674034
0.00885131978099
0.00717763176249
0.00382524126209
0.000168395699675
0.00433692784426
0.00029661277627
0.00556237584821
0.00108676091686
0.00241577104052
4.50016620588e-05
0.000600801410344
0.0155639403395
0.0212703681615
0.00935307690897
0.0194943344563
0.036536551371
8.88065134444e-05
0.000305522867146
4.29467642227e-05
0.0227894635675
0.00192405517682
0.0113288082548
0.0352983253584
0.337413200893
0.000161004755423
1.29716012584e-05
0.0236110150312
0.0393597332433
0.0476603868897
0.0723529607431
0.0162902757908
0.000487178292311
0.0503539801495
0.00151494289284
0.0297667917867
0.00628595824876
0.00166729661337
0.0109464194947
0.00602016166196
0.00410817673645
7.89990877504e-05
0.0392626749526
0.0412713035773
0.0350982381433
0.00323719928089
0.00194837876326
0.00209538873367
0.00273061086934
0.00284548395035
0.000489759431873
0.00575901516344
0.00163137361586
0.00656138699864
0.00174889272304
0.00304865664108
0.0183467125448
0.00116230735274
0.000572182178794
0.0843759378778
0.0468033060257
0.0291055318056
0.00133844240876
0.00218660622967
0.00371608197229
0.0337445875405
0.000447961077187
0.00012090717333
0.0238386628296
0.0637522290885
0.0316876949869
0.0240173531463
0.0758079052802
0.0899934575832
0.00212388242897
0.00347876061033
0.0173501665316
0.0124904173631
0.000928170243041
0.0132783784596
0.00590344888685
0.000295083025244
0.00815001431905
0.0123065716965
0.0230524583195
0.000202557899812
0.0109959008046
0.0121753855536
0.0324603638882
0.0308169053764
0.153250755796
0.00962068533393
0.0031436709596
0.0115930942713
0.00505239425509
0.000707925903116
0.00078221746002
0.00443074815654
0.0141995248454
0.126600492636
0.00139231580815
0.0056837127919
0.00163229069056
0.0189698354394
0.00244694741354
0.0
0.0
0.0
0.0249924761845
0.00102428181084
0.0134708577547
0.0217321561418
0.0408210444347
0.0
0.0
0.0
0.0
0.00430411188704
0.139528796097
0.0179778782536
0.0311336464057
0.0243944980847
0.0599503013161
0.0147521681373
0.112583581067
0.0213193812548
0.0867211043724
0.0135538811995
0.0981155125941
0.0486097974746
0.153361282401
0.018644970874
0.0165490943322
0.0598414649566
0.0014522463023
0.106991340646
0.0305616823499
0.0238901827459
0.0109829459909
0.00777586555357
0.00349055985651
0.00854452125289
0.0290543826607
0.000244344207291
0.0963235316334
0.0459153381768
0.00632264009321
0.0491769785927
0.0180323255616
8.65087579979e-05
3.95039993169e-05
0.00175017718493
0.0327571340714
0.00584770740886
0.00405858508889
0.0203350605715
0.00171781672026
0.00187857843597
0.0
0.0
0.0
0.0
0.0
0.0
0.0388390650378
0.00664236282748
0.030949879952
0.0256095085093
0.0
0.0
0.0
0.0
0.0
0.0
0.0
0.0
0.0
0.0
0.0
0.0
0.0
0.0
0.0
0.0
0.0
0.0
0.0
0.0
0.0
0.0
0.0
0.0
0.0
0.0
0.0
0.0
0.0
0.0
0.0
0.0
0.00564745003726
0.0112935862048
0.0208318424562
0.0143676034061
0.00540263231172
0.00255898026892
0.0125689157518
0.01157168863
0.0138455591685
0.00130423468096
0.00264832341026
0.0
0.0
0.0
0.0
0.0
0.0
0.0
0.0
0.0
0.0683607903763
0.00573483536127
0.0139089707577
0.0140362198312
0.0
0.0
0.0
0.0
0.0
0.0
0.0
0.0022715479675
0.00366550964992
0.00221361316682
0.110189488546
0.0068700568145
4.9319383418e-05
0.0227309039305
0.0152370235635
0.0312581515147
0.00592395931466
0.0036720588013
0.0
0.0
0.0
0.00184827332475
0.00492630712423
0.0176985732599
0.00229242076678
0.0024774418386
0.00176351236253
0.00391716732545
0.0011144855661
0.00965790620953
0.0227529905242
0.0913012371193
0.0325621164296
0.00339304366265
0.000279181487307
0.0461847356333
0.0939653608421
0.0196524945447
0.00507890755486
0.0255903323475
0.00304060451611
0.0124563844882
0.0368918699764
0.00586886252415
0.0654898722044
0.040625793886
0.0127701043049
0.0185920560386
0.00926387868744
0.0378202791592
0.0158866410512
0.0111920003182
0.0430059021244
0.00986153326579
0.00506344381724
0.0
0.0
0.0
0.0175421838853
0.000855363559847
0.00810743563839
0.0151722095519
0.0245402961696
0.0226565279728
0.00424841391426
0.0733121291976
0.000730295366427
0.0243685196738
0.14351489591
0.00999160759112
0.073207961758
0.0913341751124
0.000622066330796
0.0
0.0
0.0
0.0
0.0
0.0
0.0
0.0230202022883
0.0259308289881
0.0109072389532
0.0192938878218
0.0228886582752
0.0
0.0
0.0
0.0
0.0
0.0
0.0
0.0
0.0
0.0
0.00345502264434
0.00224473350262
0.00688314399636
0.0831773084085
0.0316100225561
0.0567268814567
0.0264145031885
0.0122820582553
0.00536482889534
0.00600819190012
0.0225318928764
0.00373802423961
0.000682575457273
0.00163165305052
0.00826326996363
0.0021354245848
0.00535775105053
2.01759692441e-05
0.00352577304316
0.00427631909904
0.00139653575559
0.00995519346212
0.0172294944485
0.000485243228236
0.107076716569
0.0139532265124
0.00806861917469
0.00134248615395
0.000736985536793
0.0136415604119
0.0045224112485
0.0154501061695
0.0214827096557
0.0100215377041
0.00971606557398
0.0284380106592
0.00347555679283
0.0180862921239
0.000767039809891
0.00419977911085
0.00885714626543
0.0356777588933
0.0201991821469
0.0165479322643
0.0206877852457
0.0131578446841
0.0040221864496
0.00710519308069
0.0320288119742
0.0272438639113
0.0300892746877
0.0169843324667
0.000306888883525
0.00245353727905
0.0600707779779
0.00010217051627
0.0311970373537
0.0428761743068
0.000603628689712
0.0606776963208
0.00448724686722
0.00164438527524
0.0303964314546
0.00177044523814
0.00158846022779
0.0119471676645
0.0106801798987
0.00527253607437
0.00496599940021
0.0176631449941
6.10616843783e-05
0.00577611950589
0.00540395906748
0.0230999159437
0.0062081133764
0.00137985369526
0.00139160982415
9.28207788394e-05
0.000405849643583
0.00375476719543
0.0127703143364
0.0091380214389
0.000393742585474
0.00852091240453
0.00250914392704
0.000296008797546
0.003788280936
0.00815401590443
0.00247054171278
8.43984775458e-05
0.0065118426168
0.00192414491636
0.00650422281225
0.00162466258875
0.000765205475993
0.0103676800442
0.0118515542506
0.0667201445939
0.0291667580699
0.0224134986474
0.166929488629
0.0578611880843
0.0863238208327
0.0208847915849
0.0034678402533
0.00862276324462
0.0084981757909
0.0285662532429
0.00596495136171
0.0544701278883
0.200051157643
0.00483961310258
0.00152454811909
0.0232105451953
0.00412315184127
0.0142483997331
0.0
0.00540791230247
0.00834198790191
0.00270079806183
0.0104280112256
0.0510894650517
0.00817650401692
0.000306966290469
0.0155891714757
0.0
0.0
0.0
0.0
0.0
0.0
0.0
0.0
0.0
0.0
0.0301266853695
0.00249859796611
0.0402760459656
0.0866193000951
0.0690341494191
0.00482531159954
0.0109323892228
0.00274851232918
0.0134217108916
0.00753610082363
0.00150250809373
0.00790117361696
0.0194699156374
0.00918496844394
0.000226852381358
0.0134544861139
0.0258157247243
0.0106531045774
0.0824300988501
0.0720413684571
0.000528331980319
0.00225032890021
0.000550111623124
0.00090982701398
0.00983802815193
0.061428095211
0.0150434473892
0.0284455423218
0.0122073876355
4.33947998595e-06
0.00230791817148
5.86971766521e-05
0.000694659388278
0.00771570961187
0.00117736943829
0.0323799958572
0.188623096411
0.00029474204852
0.00123526723705
0.00338696412904
0.00498389276387
0.00134980666931
0.0149734712721
0.0199961780283
0.0643146538035
0.00110689406476
0.00212731203072
0.00607350467307
0.00968855665872
0.0221432818437
0.017660489098
0.0606575490535
0.00040623144924
0.0933880284435
0.053212924837
0.0115391703531
0.00660212874892
0.271909895141
0.0772860717487
0.0049618782657
0.00502708955812
0.0253706666539
0.00740612459812
0.000312194179087
0.0410099338703
0.00462766297017
0.00148708272085
0.00895844192356
0.0107344207504
0.0143509473495
0.0189879295489
0.0298448315978
0.00642028327781
0.00540264154634
4.5006833361e-05
0.00227496305336
0.00371306375229
0.00219924567488
0.00332229854028
0.000349464823745
0.00237741978578
0.299169215944
0.0242141478683
0.00109128333597
0.0
0.0
0.0
0.0
0.0
0.0
0.0
0.0
0.0
0.0
0.0
0.0
0.0
0.0
0.0
0.0
0.0
0.0037923875295
0.00375843079468
0.00553246313541
0.000233606467318
0.0209138326201
0.0497536189446
0.0646350704177
0.0114730208699
0.0356735544288
0.00707944296894
0.000422586450161
0.0312775144089
0.141714942771
0.0574407256255
0.0845927712459
0.0939509292808
0.0
0.00397607697455
0.00856457285851
0.00791655010873
0.000444996369911
0.0118922212841
0.0857819894683
0.211391229466
0.00561673005811
0.00120833607955
0.00472024882308
0.0159275094618
0.0663680627558
0.00347104818874
0.0387758644011
0.00761195605812
0.0423580768389
0.0702742368937
0.0108146575655
0.00294959584083
0.0162053800446
0.0202668074544
0.00233120872353
0.0188987643432
0.00926394511404
0.0178280531452
0.0263066906339
0.0831288106957
0.0220329109627
0.0
0.0
0.0
0.0217608191456
0.0153434627344
0.0239081280264
0.0019145382704
0.00280617902517
0.00125114203081
0.00504336322496
0.0076471611361
0.060243212957
0.0154707721455
0.0196000240287
0.0149029201288
0.00467428026583
0.00951562953334
0.0
0.0
0.0
0.0
0.0
0.0865737448802
0.0190419369108
0.000775680958752
0.0139123112406
0.00200998224957
0.0121297075432
0.0117373139739
0.00160130793441
0.0303033531204
0.0508418659018
0.0140786046105
0.00123460062258
0.111746401402
0.000920225226024
0.00232564029278
0.0157659440383
0.0646739014782
0.00733851167029
0.00128851753146
0.0223321702181
0.000185201725005
0.00738139824486
0.0122576759692
0.00582912387821
0.0176980385706
0.00512908470591
0.0084377651711
0.00110423745609
0.0248783539685
0.00288093432365
3.92339487231e-05
0.00219332304455
0.00284024726571
0.00308233526043
0.00409224616275
0.0123531720328
0.0197262481743
0.011504556253
0.0
0.0
0.0
0.0
0.0
0.0
0.0
0.0
0.0
0.0
0.0
0.0
0.0434519551035
0.0332879734199
0.0267097119803
0.00668446562159
0.00976182776169
0.0139178661114
0.0197491696256
0.00308271478868
0.00165703921599
0.00254743869168
0.00921311231164
0.116207867127
0.000669173888712
0.140737052287
0.0722166662189
0.00227794272628
0.180712404315
0.19760943441
0.193569883967
0.0393581909782
0.0121224650182
0.0169870189535
0.00777401406084
0.011804568546
0.00182534390869
0.00807812285205
0.00362723680224
0.00491200242393
0.000152645420399
0.00496965627347
0.0329255213733
0.0275141253311
0.0891440089384
0.0272616423323
0.187102904869
0.0953183780802
0.114100288571
0.00269457172362
0.0784935969911
0.184672963007
0.0695844961679
0.0123633074851
0.0167972950904
0.00249728671403
0.00109292507293
0.00302962596427
0.00157311680478
0.0261012490952
0.0250201279566
0.00165214890003
0.145946860663
0.0186864602454
0.0457269162164
0.0499547449996
0.00405006443357
0.0
0.0
0.0
0.0139667643853
0.0330089706543
0.00280034331382
0.00228471843707
0.003244781174
0.029571150365
0.0310699325925
0.00454426647215
0.00876662271615
0.0199577758418
0.00512808981086
0.00197283571009
0.00182663720547
0.0117772518233
0.00018604012943
0.00825160566813
0.00361073165903
0.00125129713188
0.00113784979343
0.00360364120037
0.000186377770318
0.0159339487987
0.0
0.106157008975
0.00831479082315
0.0226195073562
0.0280603122766
0.0037258794685
0.0122688186458
0.0133947941744
0.00405713061287
0.018918011797
0.0470612548452
0.0634738473195
0.0565670156732
0.0567233789153
0.015345175838
0.0175698184816
0.00279310034948
0.000292353498738
0.00450269365518
0.208277011792
0.0976338374057
0.130611605036
0.0
0.0189763213944
0.0199975267011
0.0210650063921
0.0983206385752
0.000853060557292
0.0240429637516
0.0208261152814
0.0
0.0
0.0
0.0228434377651
0.0785883172826
0.000609061278844
0.0
0.0999597903455
0.00208102598108
0.00157909847832
0.00195446395613
0.00242211440993
0.00232470249082
0.000156737975121
0.00356505651356
0.00653135931375
2.56347155572e-05
0.0107197056256
0.0166153239935
0.116013198825
0.00862047826103
0.0169133494531
0.000256150461532
0.00304022483763
0.00347013590188
0.00112104874247
0.00818510057107
0.00148565273348
0.00678832753614
0.0137805637298
0.00466969764576
0.00591524495616
0.000727884464723
0.00937916694917
0.00321456001246
0.00812541278877
0.0223361549205
0.0254450007918
0.0355610558823
0.0119943942085
0.0368556417808
0.0979037438371
0.00331207137036
0.00919936565388
0.0288494904432
0.0647271605315
0.00357816360267
0.00254131786545
0.041283476683
0.214926135547
0.00608669372202
0.145758944173
0.198853524333
0.0653863429692
0.0627866029872
0.11792517908
0.0311614541703
0.0782472574848
0.000873318620141
0.00916984551148
0.159113503264
0.0913643971482
0.0743246402152
0.028720804136
0.00247582026008
0.0104136136692
0.0
0.0
0.0
0.0
0.0
0.0
0.0
0.153844933613
0.0502366990398
0.0
0.0119242617631
0.117662710084
0.0949924300494
0.0399438780717
0.003707590851
0.042140150602
0.122239583731
0.00650390857082
0.0382661935542
0.000229929278642
0.00408995413826
0.00652560045592
0.00782128409518
0.0316786409237
0.0349334420663
0.00753149392785
0.00787314128302
0.0455977202242
0.0275966236589
0.0451568947199
0.0316629428498
0.0226508441523
0.0403713979176
0.0443244719355
0.00391646878554
0.000120260512621
0.0096167256309
0.000731165626162
0.000426627598004
0.0039416183224
0.00248934688482
0.00193468528098
0.0113936547261
0.0049411980965
0.0136152915685
0.0532527397355
0.00677194828256
0.0292931054566
0.0217130495417
0.00831260782864
0.00940409772836
0.00309842294113
1.00598147439e-05
0.101710230528
0.000330585798034
0.0
0.0
0.0
0.0
0.0
0.0
0.0
0.0
0.0
0.0
0.00349056473622
0.000307276302852
0.0415638537318
0.163487454034
0.0657610453032
0.00402755993955
0.00546305849908
0.022021636433
0.0194125714756
0.0830621053097
0.0172866276524
0.0677322856974
0.147507059496
0.0187825349425
0.00025416536565
0.00875585405711
0.0180885778205
0.024631194143
0.186786559942
0.0597324425716
0.0200917236396
0.0191458168341
0.0361360304423
0.216991777938
0.0235748274652
0.00225696631484
0.0820286951569
0.000588265473323
0.0289039111624
0.129085068823
0.00369530417869
0.068661414034
0.0229483566374
0.0221730576619
0.00501540783959
0.0788910748609
0.0962757265615
0.106400982061
0.00363294958805
0.0675243146518
0.0348748107283
0.014923687657
0.00023212475941
0.0146635144892
0.00412021447952
0.00990205536181
0.0167071795585
0.0205838892154
0.00558842687886
0.0107678156382
0.0213126027903
0.0144250685921
0.0143450814764
0.00311879427188
0.00333088356871
0.00977962088027
0.0734517484986
0.0805816410969
0.1495035227
0.013462819395
0.0343868818719
0.0339142588145
0.0230467362268
0.0699192714978
0.0258366560222
0.0220174398157
0.00301141374652
0.028891770506
0.0205517862287
0.0859810545558
0.159536562178
0.0186680977446
0.012497181763
0.0383597244116
0.0378745290432
0.0116059792799
0.000182284780385
0.0173912038777
0.000651899807816
0.0111131924584
0.0478627074036
0.0113740915315
0.0001523940184
0.00247109794392
0.000238236218638
0.00588597783091
0.00165752607987
0.0102132927901
0.0014106091893
0.000925938339644
0.00716975275807
0.155541962985
0.0305317722951
0.0306628702748
0.0
0.0
0.0601014886982
0.0179011378927
0.0159219427468
0.0813619659802
0.00728278841252
0.0693276008167
0.00390712252025
0.043853386186
0.00262461140202
0.00235652034972
0.00540261652519
0.130409857525
0.0562255615952
0.0542373875643
0.0537561859919
0.187097904026
0.102281853392
0.136050468784
0.0703898814627
0.012448250828
0.0135293333568
0.00940076253913
0.0222384741955
0.0186727827612
0.145356765577
0.0674686928308
0.0430070508325
0.00841550072486
0.000128070948685
0.0425112923215
0.0160377878321
0.0400943117981
0.123927298103
0.0644772402276
0.0192850038432
0.12937841276
0.146445357969
0.0446282632013
0.091358981563
0.0329157125012
0.0200133567157
0.0263974816781
0.0135382689296
0.280752042689
0.0048383016723
0.0132653278921
0.0
0.0
0.0
0.0
0.0
0.0
0.0
0.0
0.0
0.0
0.0
0.0
0.0
0.0
0.0
0.0
0.0
0.0
0.0
0.0
0.0
0.0
0.0
0.0
0.0126228174639
0.0894179988627
0.0
0.0
0.0
0.0
0.0
0.0
0.0
0.0
0.0
0.0
0.0
0.0
0.00091677558274
0.0313147703628
0.0206862182772
0.0154642914231
0.0336587606806
0.0
0.0
0.0
0.0
0.0
0.0
0.0
0.0
0.0
0.0
0.0
0.0
0.00675524402172
0.0634917689605
0.0110036164585
0.0211645902806
0.150637739342
0.0751147289297
0.00453575738928
0.0702382819857
0.0151811522668
0.173803984996
0.00444676415428
0.0127187663454
0.065176171166
0.010594468142
0.046443006807
9.27854864142e-05
0.0413610636001
0.0106144317106
0.00800063416858
0.160339430711
0.0214990463497
0.0206989086907
0.0213962334201
0.00546114623771
0.0109930664799
0.00130142784385
0.422403407594
0.000821200751978
0.00845371377401
0.00803035250883
0.0201140754877
0.00560037397254
0.00539459078939
0.0267303140743
0.0
0.0
0.0
0.0
0.0
0.0
0.0
0.00131300248308
0.00936163352345
0.0688992489428
0.0224669313772
0.0
0.0
0.0
0.0
0.0
0.0
0.0
0.0724798857111
0.0134240387868
0.0337108422596
0.0111343286474
0.000178538797553
0.00267112590625
0.0136466245844
0.0175999836731
0.0226636575016
0.0027521977508
0.0244874287345
0.0380009227664
0.00331081362933
0.00447312258488
0.0107569273959
0.00948975712352
0.00261961238494
0.00561661027842
0.013104394919
0.0354583108519
0.031916288393
0.0718776331775
0.0471902881293
0.0313781851393
0.132420040991
0.103373976992
0.14830401124
0.150562279843
0.0603031490641
0.0026478382777
0.031402915226
0.0270024520014
0.0144849297087
0.030052363061
0.00951400424636
0.000783721673644
0.0360334932779
0.0209527357916
0.0222217802572
0.0572729385113
0.10508230196
0.000748674176766
0.000282177957487
0.0307165433183
0.00155340390738
0.000358185488123
0.00055675516191
0.000901639332171
0.00176432480489
0.00304125131958
0.00611319713012
0.00841619498942
0.00164357136824
0.000207006773595
0.00195286792108
0.0
0.0
0.0
0.0
0.0104192347944
0.00491475106906
0.000658137884665
0.00573742342489
0.0154760632431
0.0105809580811
0.022388148191
0.00810311806007
0.00559499059911
0.0742444571622
7.08897121755e-05
0.020754710521
0.00063800740958
0.00122709093329
0.00450898507302
0.0127691342114
0.000743842754518
0.0338584871844
0.00613384791522
0.0142071298554
0.00897603059096
0.0179974634611
0.000814970911016
0.0454537350816
0.00391973010126
0.0539015811586
0.0363768527161
0.00937093056415
0.010062874957
0.0288529681341
0.0506252719874
0.00123969322821
0.151104779082
0.0428818951014
0.058621541125
0.0113482610312
0.00101326328631
0.0307352800148
0.0
0.0
0.0
0.0
0.0
0.0
0.0
0.0198204201427
0.0112363756839
0.0211662395858
0.0230136996558
0.0012840502614
0.0255200309969
0.0
0.0
0.0
0.0
0.0
0.0530724600591
0.0489683562674
0.00238913533989
0.000686390283921
0.0048969456354
0.00280169118227
0.00708240909198
0.00627774478133
0.000772990927219
0.00703950969923
0.0107561206408
0.0167263529526
0.0130420120543
0.0803483493372
0.102745973712
0.0197818387797
0.00278132661512
0.0067275870118
0.00977905690135
0.000329964488123
0.0007036302268
0.00769703310205
1.88436584955e-05
0.0027375425576
0.128014505632
0.101886317112
0.0762216262361
0.0
0.0
0.0
0.0
0.0
0.0
0.0583167337305
0.043724082596
0.0
0.0
0.00599082829859
0.139390523791
0.0587002805637
0.0
0.0
0.0
0.0
0.0
0.0
0.0
0.0
0.0
0.0
0.0
0.00302550752084
0.00351365930583
0.0158295539334
0.00218714260671
0.00885908035861
0.0230348413159
0.055336583541
0.0199805504151
0.0160215874142
0.0228759873656
0.00994320527471
0.0176346867346
0.103865591136
0.0940546214625
0.0696073058709
0.0124105922178
0.0589044393364
0.0044145981154
0.0736476747666
0.0033163476807
0.0380978158996
0.0184761640261
0.00129649504771
0.00119363811494
0.00540496591865
0.000147649468005
0.00111068897561
0.00317846213924
0.00424414114134
0.00316766279791
0.00292273373662
0.00252099823928
0.00361345960787
0.0058597226038
0.121716670381
0.081654659016
0.0131365293874
0.115717641567
0.0148701518391
0.170396248264
0.0399511235653
0.00201138444633
0.00896033090371
0.00108692121042
0.0468906955442
0.00433510088996
0.00198525961324
0.00655706693596
0.0149468337409
0.0149677905652
0.019290172329
0.0295349032017
0.0409646224461
0.137982047394
0.00338420876122
0.26641050646
0.0220486311872
0.121274618823
0.0275877881181
0.00305005385399
0.000406211996964
0.0
0.0
0.0
0.0
0.0
0.0
0.0
0.0
0.0
0.0
0.0
0.0
0.0
0.0
0.0223841995032
3.01982368126e-05
0.0248931817243
0.0126782569023
0.015621214461
0.0261276688074
0.0589358406218
0.0219235958852
0.00607763873686
0.0220293499661
0.00897012642956
0.193177713817
0.0111721794904
0.0068253783767
0.0614144532237
0.00975733670498
0.0135483962759
0.00594280220792
0.0161635932411
0.0868200521008
0.0127467933408
0.0076743733262
0.106067565958
0.00808230176952
0.0276790100554
0.0806795459774
0.105424389841
0.0092682033999
0.0103827086558
0.000966155506712
0.00793619180792
0.00115303741502
0.00250134246499
0.086470252134
0.0309239312265
0.0
0.0
0.0
0.0
0.0
0.0
0.0
0.0
0.0
0.0
0.0
0.0
0.0
0.0
0.0
0.0
0.0
0.0
0.0
0.0
0.00589871968641
0.00532392110709
0.0314315365976
0.632601463048
0.136689748737
0.0501792155895
0.00429176402231
0.00578315202006
0.0156975395812
0.00208604491661
0.000794801683362
0.0142727421484
0.010591028878
0.0212410296248
0.0147828130689
0.013445586097
0.0807639403902
0.0355857670322
0.0836190739319
0.0160551575961
0.138900691474
0.0152014847913
0.232934474397
0.0136092803445
0.0289686238803
0.0566867204293
0.0110173666078
0.0336214360451
0.0305801333765
0.0480867690154
0.132774687133
0.00210060602488
0.00323793168232
0.0837945373554
0.0406902862327
0.00316943097276
0.0289866191418
0.031748632126
0.0487178254961
0.00894446388588
0.0071190439787
0.0261094670181
0.0252993748003
0.00023472860321
0.00177395441228
0.0051481659606
8.0369569565e-05
0.000244311843714
0.00398149682849
0.0337945215415
0.0250945794683
0.0469288714619
0.0317438974846
0.00723926358125
0.00886737560352
0.0129728321995
0.00534677685986
0.114129099002
0.0352223743094
0.0135691286179
0.0178955854682
0.00481214306162
0.000143699873081
0.00724834521098
0.00934049175024
0.0173325739387
0.016481705873
0.0
0.0
0.0
0.0384756294041
0.0158644051567
0.0386846867854
0.135440163521
0.503541111953
0.00861769999114
0.0649423752839
0.00750731454651
0.161451403997
0.050717470548
0.0185949853583
0.0662428319015
0.0328275137874
0.0816847041639
0.0152350255066
0.00353589285047
0.0108974901045
0.00471491567941
0.00182448318922
0.0152165172228
5.71174198817e-05
0.0010302963892
0.000296137450852
0.000176445532756
0.00148869096915
5.38431728821e-05
0.000249570382413
0.000341249298402
0.00044966325461
0.00411572847848
0.000345251155846
0.00131370065728
0.0161172989529
0.0463823951635
0.00103200018767
0.0122107770734
0.0206242601872
0.00196963521523
0.00917492209078
0.0243762883921
0.070465233876
0.0589080441633
0.0126702610509
0.0342764254343
0.0345759521293
0.00393525219531
0.0
0.0
0.0
0.0
0.0
0.0
0.0
0.0
0.0
0.0
0.0
0.0
0.0
0.0
0.0217200245536
0.0598393221661
0.0879847710465
0.0142184702384
0.0203190446484
0.0
0.0
0.0
0.0228871593305
0.00244559832125
0.00103573163715
0.00150892211693
0.0489675794329
0.0184464629733
0.000488026494333
0.117207248968
0.00903780445264
0.0487719288144
0.00767959647202
0.0267720737087
0.0492318038965
0.00699108092626
0.00200905305406
0.0230893982511
0.0191701559136
0.000321307254692
0.00983341433314
0.159725671384
0.0295040921889
0.0124990063273
0.0131259025463
0.0144732461994
0.0461862425319
0.0298676534198
0.00221663588523
0.434508525558
0.896990921204
0.261245788043
0.00307303757848
0.00219030244625
0.0157544054003
0.00639469881646
0.0120195473018
0.112538304271
0.0463603608375
0.163384392084
0.000755728158464
0.0396135906708
0.0188253227311
0.128867164996
0.0280675606168
0.0243624487671
0.027019005745
0.0445673544625
0.00415251885049
0.000163287190128
0.0339510033922
0.0232575266829
0.00150843237186
0.00815914694911
0.00159646741465
0.005586896161
0.000368415557227
0.0284083002905
0.000356309157317
0.00589217666114
0.00883744776888
0.133814440263
0.00585948774763
0.0378408174378
0.0556154038895
0.00164306248108
0.0341123889421
0.00078384632125
0.0358412105676
0.0308422577513
0.101424638476
0.0281640059479
0.0140046376662
0.00103760530369
0.0816064547165
0.0310541045966
0.00310574015607
0.0397811684958
0.217755288521
0.00329819711143
0.00321321940808
0.00905543651368
0.0660710747569
0.0194550565563
0.0159160558106
0.0292903163572
0.123860609768
0.0551056268348
0.0123788499962
0.172799520963
0.0316464186176
0.0440515719237
0.0230880009238
0.00185281102837
0.0353571697903
0.149823988883
0.0094850855031
0.0543307083589
0.0199473333163
0.00440235912235
0.00824768504964
0.153929106888
0.00326216068022
0.0431785628235
0.0509264883679
0.00295195035914
0.000258138565521
0.0120132933209
0.00980586892974
0.00623812222943
0.00815412176641
0.00218228984668
0.00640930885709
0.000712258647234
0.00116366148089
0.00518416963888
0.0059557323367
0.00115144158509
0.0018661294655
0.00997277111276
0.00978656890637
0.0233697460357
0.0325360972987
0.00245211876207
0.013290182481
0.00734951061687
0.00166349765266
0.0869399579959
0.111012668727
0.106181709315
0.0605939883105
0.0210685025173
0.0236195320244
0.0854264751641
0.0604024904434
0.00121136459639
0.00329581961251
0.00430304193116
0.00628883098656
0.0237825048217
0.00767089665385
0.00815322402329
0.025609691837
0.0084369460053
0.000277101802439
0.153191160985
0.000722545314208
0.0163442776442
0.0289990291389
0.00392108024336
0.0
0.0
0.00021844935907
0.00206278609064
0.00262139230883
0.0379613556127
0.047043147858
0.0096144337444
0.0836705986104
0.0010773540929
0.0591785206466
0.0176913934625
0.00355586814707
0.0183511694117
0.0208938959981
0.0528801122236
0.0432528233705
0.0521477893074
0.000913689438412
0.0149505090434
0.00101143295973
0.145833993228
0.0128377109019
0.0331978915947
0.0137446644055
0.00134346343814
3.54760724192e-05
0.0381957929596
0.0109376902392
0.00285609837648
0.0225544736239
0.05344800786
0.21632617888
0.0
0.0
0.0
0.0
9.3184611269e-05
0.00732469871495
0.001181416935
0.00417087417476
0.0340095789466
0.000488356388687
0.00841746084618
0.0152537097705
0.0533714039023
0.0242880669369
0.0669025461601
0.00581238438161
0.000176189658778
0.0600769249272
0.0304283289426
0.00332323686185
0.0223348507873
0.000635407386445
0.103013785811
0.0294490125991
0.0290319572724
0.00864040506282
0.0202075572125
0.0236543968245
0.0205744325789
0.0393847302646
0.0
0.0
0.0
0.0
0.0
0.0
0.0
0.0
0.0
0.0
0.0
0.0
0.623307741017
0.00196716188043
0.0012111257846
0.000968900627677
0.0177680716116
0.0216559077161
0.0833779363736
0.219998262872
0.507931101498
0.03307435645
0.0888932912638
0.128210646405
0.0952603886291
0.112357708319
0.070235565575
0.187172159759
0.00821136118466
0.087132151739
0.176073710261
0.183181722462
0.0575094637293
0.124553321815
0.0577588270832
0.0709841665292
0.0548949813508
0.00449720223853
0.0015147093608
0.000666489182697
0.0116763623786
0.063517531256
0.0324099854878
0.00611382961181
0.106917460129
0.26398923332
0.26598886649
0.0298236718567
0.00017010500656
0.000514752541591
0.00299976481134
0.000116484950144
0.00200290717651
0.0149049630326
0.0153075054322
0.000196641145151
0.183198005617
0.139965950718
0.0186355791089
0.0159666672846
0.0248018833054
0.0235823620625
0.000324267359578
0.295321743414
0.0848462977844
0.230414322319
0.224122401705
0.00257835164362
0.000311092629446
0.0209533940317
0.0
0.00228831360128
0.0558299904016
0.0108613452134
0.234711543905
0.0527319721159
0.0410633778376
0.165054916193
0.283611248828
0.171897678679
0.0382830441364
0.0118348796371
0.0458213150794
0.0314394831903
0.0389710796866
0.0284803879597
0.004630004159
0.00258938426232
0.0043898310326
0.0
0.0
0.0
0.0
0.0
