# Supplementary material for: Fine-scale mapping of meiotic recombination in Asians
Source: BMC Genet. 2013 Mar 8;14:19. doi: 10.1186/1471-2156-14-19 (PMC3599818; doi:10.1186/1471-2156-14-19)
Supplement: Additional file 3 — Genetic Maps. Archive containing combined genetic maps for all chromosomes. The SNP list text files contain the rs numbers of all of the SNPs shared by the Mongolian and Korean cohorts, ordered by physical position. The map files give the genetic distance between each of these markers in order in centimorgans. All observed Asian recombination events are mixed to form this map. [file 1471-2156-14-19-S3.zip › map9.txt]

0.0
0.0
0.0
0.0
0.0
0.0
0.0
0.0
0.0
0.0
0.00442785016836
0.0111148290195
0.00422338272825
0.000102496531675
0.0148404465401
0.00467909807678
0.00143863080613
0.00765465123479
0.0838751549955
0.00767859871603
0.150883720315
0.0152035898473
0.0
0.0
0.0
0.0
0.0
0.0
0.0
0.0
0.0
0.0
0.0
0.0
0.0
0.0
0.0
0.0
0.0
0.0
0.0
0.0
0.0
0.0
0.0
0.0432589957817
0.0148039979804
0.0337369370005
0.129644368993
0.00450234343285
0.0243789068198
0.000946335651285
0.261192615142
0.0218587353221
0.00205295768227
0.0428094316693
0.0166079012501
0.0146997034044
0.0844976326045
0.0271473239734
0.177493482949
0.00191659861776
0.101625615333
0.000455329736709
0.00207486181132
0.00420989484303
0.00898849678769
0.00291421632757
0.024308112902
0.0260976963905
0.0148292989815
0.00742959358081
0.120382335064
0.0201150444259
0.0120642816087
0.00943741019103
0.0107247593494
0.000115773665791
0.00417629028232
0.00331625733644
0.00345093282522
0.00175685694007
0.00477709822724
0.000708818361987
0.00116009938579
0.00372703445384
0.0411085631085
0.0387910423929
0.0146306090392
0.00559339782368
0.0159315554506
0.0040976453232
0.0128470023245
0.0228587774946
0.0039274517215
0.0373079900335
0.0209650846531
0.00305063832005
0.034361000582
8.96422646847e-05
0.00891660401536
0.0038882332307
0.0875522195705
0.0252517778024
0.0166950380592
0.0470584723024
0.00518910490778
0.0557801482804
0.00793036289758
0.00477378442689
0.0200204908483
0.108796483742
0.0448243103829
0.15381049777
0.00209707902024
0.00340229441045
0.000218359897982
0.000697103674313
0.0
0.0
0.0
0.0
0.0
0.0
0.00622288411867
0.0355198239886
0.00586842637423
0.00985784556554
0.000308176779348
0.00241477741415
0.00808065650584
0.00379612810179
0.00948189546715
0.0169717228088
0.0109620150288
0.0121615870598
0.00430982163815
0.000122816095353
0.0173424796714
0.00616409747539
0.0236304520016
0.0227559167019
0.0168874614939
0.0983387409919
0.0521076369103
0.040198341342
0.00152628435653
0.0229772608729
0.0072619276415
0.25003643077
0.153710347362
0.001025516892
0.00230542557117
0.311967449004
0.0014904080393
0.10096017237
0.0160913493266
0.125042957535
0.00132560225413
0.015197134953
0.0368979239138
0.0920158544369
0.00598945319714
0.00873225476173
0.00472724858999
0.0966219406458
0.0307060460483
0.0433391492728
0.00177983101449
0.00394520405884
0.0496428987017
0.026767195676
0.0158464578518
0.0165958743375
0.00935382798898
0.00852041304949
0.0157254732091
0.0325344906226
0.0218024825998
0.0027235325622
0.0358795378251
0.618344509954
0.151339901052
0.456099211535
0.0653583147356
0.00545559735383
0.0134561869044
0.106837620446
0.0692248542664
0.0922584714244
0.00265517722379
0.0310932856045
0.0379645571101
0.0269608416021
0.0137758390061
0.00291860176346
0.00515735692662
0.0
0.0
0.0
0.0
0.0
0.0
0.0
0.0
0.0
0.0
0.0
0.0
0.0
0.00141721280419
0.0120656754676
0.00714649978011
0.028091372644
0.010529624483
0.00845881505632
0.00559038281269
0.00947014059027
0.000147484973702
0.00304902608897
0.00413359246021
0.0001695575548
0.00539774937765
0.0020667962301
0.000432421929697
0.025205884315
0.00298782484138
0.000685253313185
0.00171664482996
0.000273900665446
0.00724482309592
0.0118359199643
0.0111787590271
0.00385668189734
0.00913604197638
0.012011497314
0.0197820491597
0.00382502507714
0.0014541683238
0.00209930487851
0.000265928019436
0.00342814156777
3.69567640304e-05
0.014774671533
0.00714229635283
0.0241050272559
0.0104973778876
0.0719002660285
0.00630181298352
0.092873542815
0.00102514849789
0.0227492984844
0.0164867337971
0.0420341703028
0.0923812030251
0.162484593695
0.0512329791545
0.0411057831184
0.0614925445197
0.0321286580696
0.0387957901248
0.00538766802057
0.0345789808823
0.0510887594485
0.0386928613594
0.0314025883044
0.00182617459482
0.0373488738615
0.000681246069997
0.00218923387763
0.00279297290973
0.00237552272312
0.051132888655
5.5750676387e-05
0.0105300789742
0.0746965313508
0.00186183918236
0.014364751744
0.0243329132091
0.040319503963
0.0479190878121
0.00356046875952
0.0171863757617
0.00755645294723
0.0112455376684
0.00745045675702
0.0108437055719
0.0579027088735
0.0688270689164
0.115798660241
0.0552761087926
0.237147064849
0.000157718206162
0.00732906847818
0.0151570414861
0.0338911796343
0.00413490356976
0.0222153471801
0.00352859857546
0.0407487150023
0.0466594953659
0.0
0.0
0.0
0.0
0.0
0.0
0.0251552536117
0.00169624012642
0.000257006079761
0.0009333708604
0.0026346257396
0.000418731856781
0.00597821215288
0.000654425237245
0.000206858552003
0.000109070872874
0.00139598180397
0.00263901364828
8.5250797189e-05
0.00280700786627
0.0171335297027
0.00253683806047
0.0143453271593
0.00131323838317
0.00789134033685
0.0214756783055
0.0135785389449
0.00733386328042
0.00860178937688
0.00766341235394
0.0016645021002
0.00845959921533
0.123245154087
0.00152357735964
0.00126705668174
0.000384189589883
0.0025246744478
0.122249906715
0.0
0.0049813821684
0.0119917170197
0.00538582456367
0.0508384090854
0.013933040517
0.0149104429723
0.0
0.0
0.0
0.0
0.0
0.0
0.0
0.0
0.0
0.0
0.0
0.00149012795544
0.000984207194533
0.0289090953643
0.00999064092142
0.00441076168339
0.00035073526639
0.0640017462773
0.00207677791069
0.0163825254429
0.00120950525198
0.0299238312513
0.00164672247667
0.0152498972216
0.000630629519895
0.000200526015877
6.94401044379e-05
0.00413239478655
0.00313685043211
0.00113584170831
0.00702833057061
0.0063743181584
0.00474672713908
0.0
0.0
0.0
0.0484497420138
0.0235874294007
0.030003644912
0.0
0.0
0.0
0.0
0.0
0.0
0.0149768801807
0.0127524553988
0.020211626742
0.0109303202051
0.00469171789113
0.0331434310594
0.0053343848494
0.00343178416268
0.0503157438723
0.24274078973
0.277077275081
0.0113057171956
0.119537952902
0.000743533416924
0.00356383258457
0.0340230635951
0.0844124087237
0.0180118516575
0.00830387380192
0.0239816906922
0.000147675891014
0.00348360333301
0.014162053461
0.00506741114232
0.0121068435716
0.00312763349965
0.00452919387975
0.0272843121179
0.0653209361423
0.00651768879189
0.0263484973018
0.0682191370035
0.212766108693
0.0
0.0
0.0
0.0
0.0
0.202698685591
0.00676836734541
0.0185904489754
0.0735288882623
0.00463140292541
9.23203240946e-05
0.00307734413649
0.035102127578
0.0452023672628
0.0471919695285
0.0745344568046
0.108358363913
0.00727411374651
0.00153741329115
0.057850904369
0.0260838360368
0.00641180266168
0.0914293566747
0.00505579248808
0.0200872394064
0.0599440980167
0.007938999516
8.27642291163e-05
0.00118612404094
0.00408349059483
0.0999348386259
0.00964754831201
0.0539481713466
0.00166305356617
0.00608254950719
0.026236737338
0.000606417322469
0.0564022218708
0.0900041450165
0.261985598528
0.0877309656397
0.0261398691494
0.0275890770442
0.0168946211936
0.0610853853717
0.0
0.0
0.109378505947
0.00308238018565
0.0168164618841
0.0216693139821
0.0176066952708
0.0355282753831
0.0
0.0
0.0
0.0
0.00218390130151
0.00466165800186
0.000666354790648
0.0210536247571
0.0203961087055
0.0188144289998
0.0106356330213
0.069692353284
0.0170652755502
0.00348976832233
0.00304239231448
0.00575702283793
0.000995058425894
0.0150181771227
0.00218696229524
3.13163205499e-05
0.0564300577747
0.025182830969
0.034765121079
0.0640811646492
0.0529336674339
0.0512515868573
0.0322802972809
0.0400513828223
0.000976511673949
0.00064517526914
0.00596800275874
0.0390905527471
0.210577995702
0.0018608550691
0.210409885738
0.00448154089263
0.00547973356457
0.00623973681273
0.00254848915277
0.00667481113594
0.0143863658332
0.00136167248627
0.0180266712465
0.0298122288627
0.0046710769318
0.00310284390534
0.00346868489211
0.0
0.0
0.0
0.0
0.0
0.0
0.0
0.0
0.0
0.0
0.0
0.0
0.0
0.0
0.0321443640052
0.0014287739704
0.0119048229113
0.00620924913352
0.016064251148
0.00403009429908
0.0112618136181
0.00359206709552
0.00620070821312
0.00920467193227
0.0
0.0
0.0
0.0
0.0
0.0
0.0
0.0
0.0
0.0
0.0
0.0
0.0
3.94436862491e-05
0.0124696436022
0.0176906889
0.0111136613508
0.00775709164877
0.000532890752233
0.049108146932
0.00325710170505
0.0361042035568
0.0103933696039
0.08045949845
0.101924218056
0.00489963153485
0.0208042129294
0.036928963216
0.0028552061084
0.521363995233
0.0945112197008
0.0337629639652
0.143625399197
0.0136864553615
0.00139345546472
0.000700936898311
0.00764495524399
0.0628416883182
0.00829468330816
0.00531318423887
0.0111185069459
0.00102727932676
0.0130058340811
0.0366843624817
0.089311213803
0.00502362440549
0.0614766031252
0.0125665901792
0.00907293201552
0.000426580876902
0.0188890911239
0.00107751514769
0.0894259937565
0.174826591057
0.0219005624733
0.0214463304595
0.0383579324017
0.035106878805
0.0257293105242
0.0367134721239
0.0013554277866
0.0185559363117
0.0139700001264
0.0177439787719
0.0283687138339
0.0152821235109
0.0145530221683
0.309865702556
0.0088356159951
0.108115458741
0.00504944259748
0.0157354722805
0.0240729240112
0.0808629021444
0.0214053404688
0.0426191628303
0.0231952421436
0.00349969478698
0.00926830484871
0.00874764088464
0.00766859071634
0.00957070528003
0.00632582150303
0.136520778617
0.113229265024
0.0289969824807
0.00935898919312
0.000103796552974
0.0143088876671
0.0470686240922
0.156725583016
0.00383313381828
0.0625394555204
0.00733010442015
0.0
0.0186019809971
0.0834388353294
0.0
0.00376239951131
1.12291810982e-05
0.0242042303414
0.010752026846
0.0548241552724
0.0853295750271
0.0117128479794
0.247320882791
0.091886897329
0.00122228560916
0.00102354290455
0.0193579582663
0.0775197911135
0.000338210259791
0.00252334263392
0.0104345217543
0.00439820048073
0.0219364779214
0.00168586716803
0.0229581861105
0.0184740145246
0.00472848799321
0.0608674635314
0.0428295790642
0.00575788219427
0.0542064525153
0.0274334972681
0.0389812945158
0.0849951404747
0.173627561066
0.0193857942702
0.0
0.0
0.0
0.0
0.0
0.0
0.0
0.0
0.0817718488972
0.0202689674293
0.0
0.0
0.0
0.0
0.00397013733511
0.00205757829156
0.000222237289157
0.297132794715
0.0343741437381
0.00947110102747
0.162976089236
0.0
0.0
0.0
0.0
0.0
0.0145819335314
0.0309518526447
0.121247245996
0.0227370633789
0.0327080325486
0.53403363612
0.0360212220726
0.0501781750626
0.0177765866203
0.0149114165876
0.00429191845666
0.198554112199
0.0129410905664
0.0315146938083
0.000851693577412
0.00829280588533
0.00376083456875
0.00624315429361
0.000189698340659
0.0335401593664
0.00776839058592
0.0282123315729
0.331536928615
0.0462846112653
0.0405149585166
0.00861169734358
0.0612553916247
0.0935386095476
0.16846385853
0.0228332757996
0.00421579424241
0.0197147008069
0.0573149008936
0.0645408966032
0.0127234712856
0.0
0.0
0.0
0.0
0.0
0.0
0.0
0.0
0.0
0.0
0.0
0.00420133144059
0.000635378747629
0.0147109759342
0.00656473827322
0.0017229753713
0.0779800639691
0.00235955026307
0.00686307778842
0.022932838586
0.0312858696935
0.0531918059919
0.0178014771552
0.0385455770113
0.0040867220653
5.06409177856e-05
0.016488682831
0.000500395568869
0.00222566833668
0.00605884766347
0.00642950414083
0.000102382754848
8.36451161815e-05
0.0498681727035
0.000684844388736
0.000128952887446
0.000116754641337
0.00180534042425
0.0496468616669
0.000238737102435
0.00410383851266
0.0429037001309
0.221737921178
0.026616622803
0.0149917827808
0.00102751467641
0.25665986551
0.019547085152
0.00208979736899
0.0112649597873
0.00215326193117
0.0
0.0
0.0
0.00417670611824
0.00434301768475
0.00146803456222
0.00702528432381
0.000909590273721
0.0117367885363
0.0139697774838
0.00918063493342
0.0131370373415
0.0100269487942
0.00643383647007
0.254713387722
0.0710422210618
0.0503722555975
0.027887150116
0.0916066689328
0.00762349136013
0.0157397243717
0.000691913013636
0.00565459945626
0.00663593335566
0.00362554120338
0.00293985229482
0.0161204321318
0.000414652771723
0.00361746658694
0.00687693302835
0.0988714343625
0.0376693788332
0.0478294058198
0.12086845127
0.0257923025302
0.0893952193149
0.0122697474707
0.0167308532065
0.0415892729949
0.0246071449957
0.000506775891777
0.033745312323
0.0736332133004
0.0550522204051
0.0
0.0
0.0
0.0
0.0
0.0
0.0
0.0
0.0
0.0
0.0
0.0
0.0
0.0
0.0118636696415
0.00158995548965
0.00296066579581
0.00592911176136
0.00951545880828
0.00740656599646
0.00817197909624
0.018931798254
0.00081053808432
0.00483210782693
0.00635873273483
0.000744251038069
0.0142008437515
0.0271591170689
0.00169754242159
0.0139639912478
0.000581825078869
0.000756187710315
0.00680605434829
0.00722064374931
0.00298789033994
0.0223552996798
0.0626834470816
0.000410024843201
0.0383872714734
0.120785015778
0.00375243284422
0.0518013701637
0.157581105851
0.0
0.0
0.0
0.0
0.0116309299605
0.00471815473918
0.0230180497102
0.0108919418688
0.00903642130247
0.000208323010282
5.35593859242e-05
0.0441430416367
0.00235311871704
0.0376049354208
0.0271999207399
0.285458790828
0.00512122247322
0.0309920596852
0.011907804886
0.018742519089
0.0166670379942
0.012489602828
0.0124608249413
0.0113217776193
0.160759693978
0.0156961470641
0.015951727224
0.283290463828
0.00943521260557
0.089918817893
0.0128388112105
0.00564078051957
0.00168693015768
0.00667441333858
0.00395083182634
0.000436393997845
0.0023458333481
0.0717136574834
0.0145855728307
0.0867740563399
0.0296572515072
0.00740877991796
0.00106209329713
0.0476267401321
0.0098755425867
0.0327741801787
0.278081046124
0.0156262665701
0.203172398133
0.0125470588715
0.00869735570389
0.00598966974389
0.00349117818021
0.00462661694769
0.00550944361395
0.00571600663423
0.00107360143021
0.0101617164782
0.0
0.0
0.0
0.0
0.0
0.0
0.0
0.0
0.0
0.0
0.0
0.0
0.0
0.0
0.0
0.00289589520019
0.0242187100404
0.0216628004585
0.0182990489429
0.0389836195977
0.000160540151437
0.0211671326551
0.0307095283888
0.0483146331638
0.0310182462323
0.0185167527768
0.0103276908253
0.00474977501495
0.0018141586783
0.0385451000919
0.317767965261
0.0973161214183
0.14651010645
0.0266179841005
0.0826201850198
0.0378615540445
0.000479561438223
0.0155744419441
0.00759920432876
0.0100945897778
0.0145359973241
0.0399205028502
0.00528530532862
0.0321791642324
0.0312027736164
0.0279873794469
0.00035442804454
0.0185484009976
0.0441710235285
0.0501685724146
0.121440234163
0.343958458444
0.0501759676556
0.12563271105
0.0186673046231
0.228141715429
0.00606926303632
0.00373329229511
0.00557424777732
0.00814901789492
0.0217470357384
0.0954706336193
0.0
0.0901539806674
0.0103602134495
0.00152662220958
0.0
0.0
0.0
0.00874256835449
0.059075531968
0.0283640237763
0.00585869222768
0.0
0.0
0.0
0.0
0.0
0.00606384363752
0.00779663685168
0.0037789440817
0.013095738597
0.000887846684545
0.0842029384183
0.0567986794772
0.0455047918908
0.000132923901779
0.0109762722406
0.00412842186649
0.0065242941449
0.00480536115165
0.0240968339602
4.53886493881e-05
0.000106339121424
0.0428684060079
0.17900393697
0.0820152932747
0.0394120070318
0.0
0.0
0.00588532193092
0.0511823021322
0.0449731922634
0.0
0.0
0.00272996772434
0.0361596634033
0.00526326654802
0.0334660998896
0.0511031030473
0.0125367495714
0.0759174926923
0.0060397511448
0.0024796632266
0.00453866929869
0.184992275994
0.00121506241909
0.00292341941003
0.0621693550674
0.0158839108406
0.096606336072
0.00090057951046
0.160143198905
0.0536771666116
0.0430162540138
0.0154439104991
0.0104674378229
0.00360944162777
0.0033833161912
0.111166811365
0.114461121098
0.00220803075818
0.0256872011998
0.0898222796917
0.0195168428593
0.0212709007125
0.0581009889492
0.00462101191704
0.00218140254273
0.0221538739624
0.021282828527
0.00180853805311
0.0492974375849
0.0537951416974
0.062876248621
0.0249030157113
0.000980062687355
0.0069684346999
0.0210132999881
0.0146514044143
0.00196857012991
0.00581908464144
0.00271355156521
0.0155623156805
0.399525164399
0.00179467154291
0.00228738693658
0.000221963527584
0.000461432908337
0.00299309999448
0.00186243569171
1.88421778382e-05
0.00392638914357
0.00767771975545
0.0051562087368
0.0042193115111
0.0190656441764
0.0101574313279
0.0212276593202
0.000131295056252
0.0184077758441
0.024617300653
0.00505956121279
0.00747685295137
0.00156439626706
0.00172912454719
4.24880553387e-05
0.0276614653392
0.0113589378109
0.00322143042527
0.000130598530754
0.00292505882615
0.00394775644747
0.00447870572883
0.00520466704613
0.00213660555807
0.0174496253709
0.000881915387186
0.0205087814045
0.00214362666733
0.0516567754494
0.0735716747252
0.0437673832417
0.0361591602591
0.0136850227121
0.016237125713
0.000635926981329
0.00935001551756
0.00305211064481
0.0045809315262
0.0256904335183
0.00423071054602
0.00277559467891
0.0747028523095
0.0534467439403
0.0140530232144
0.00832039142304
0.00744056251592
0.0830606512789
0.0495559460788
0.0
0.0
0.0
0.0
0.0143337239202
0.0109160889236
0.00311248901474
0.100818035674
0.112607814546
0.00219968831553
0.188784170417
0.0517217843604
0.0189723581823
0.0316107580076
0.0181391925362
0.0385292541631
0.0654865306685
0.109438875731
0.0019990539676
0.000104935234704
0.0997095651642
0.0293660402989
0.0447679935612
0.0431864138963
0.00750279294784
0.100618420022
0.00354062050908
0.00670000149639
0.000394950539055
0.0198219527851
0.0598467971431
0.061287794371
0.080270215405
0.000742300442879
0.0
0.0
0.0
0.0
0.0164096611276
0.0115827957658
0.00233042824824
0.0717179311849
0.0
0.0
0.0
0.0
0.0
0.0
0.0194968498348
0.0191989204441
0.00721602509617
0.00966517994059
0.0230734629618
0.00754024237432
0.00823979226727
0.00761034340744
0.00175130078526
0.0023615279031
0.0928195405785
0.0599471656251
0.0256702731416
0.0520472287443
0.000557776099345
0.00216615665972
0.00744839664629
0.00884257287946
4.04823297095e-06
0.0118120397687
0.0210653429481
0.00992026379552
0.125979268711
0.10195021625
0.142132085581
0.0027224074185
0.00528745024634
0.0163829128049
0.0124513158718
0.00605538944879
0.0573136782527
0.0228848573107
0.0719735945865
0.186495721681
0.120294513813
0.00936368400025
0.00842602034765
0.0474706943873
0.00738759896912
0.00721310118038
0.000358777551166
0.00580765244433
0.00287874019286
0.00945790636859
0.00205453002255
0.00863786550664
0.00916047668314
0.0157912712462
0.00871406219137
0.00561096835346
0.0136130763985
0.0446093732909
0.0419039641912
0.0191695718595
0.0120630291036
0.13244549884
0.00216446772311
0.00387240999594
0.034950156237
0.0189180421972
0.00200170372095
0.00106460879464
0.00406513320768
0.00235147865691
0.0044962617607
0.0093812993954
0.0131725966633
0.00285468257638
0.0359407885265
0.0217668277927
0.00246702216253
0.00364827012517
0.00162269372188
0.00830425436279
0.0147544365368
0.00456363581443
0.00289121601853
0.0101918155402
0.00321900217998
0.000861704936957
0.00202985168852
0.00089013023666
0.000457010745743
0.00216034861829
0.00133338541144
0.000302260572432
0.000239455531334
0.00421409156164
0.000236197632949
0.0081337053081
0.000521806724744
0.00326712909759
0.00676864588458
0.00572376547461
0.0208743792139
0.000264279779938
0.00198982798098
0.0122196492359
0.0158603952125
0.000453011393237
0.00303173433635
0.00305838206537
0.0257059314914
0.000276214895744
0.0676812219711
0.0249516343743
0.00333196185846
0.00357471907958
0.00975788829977
0.00274648856047
0.00107574768573
0.0731651224663
0.0010233882851
0.0378217795896
0.002602039706
0.0162440494459
0.00198455103349
4.36165062306e-05
0.00170360941983
0.0441373386285
0.00719928920489
0.00434112520837
0.00206152133861
0.00274142570044
0.00739299780609
0.0411678310619
0.00667881787641
0.0105100356167
0.137524024366
0.0275063590931
0.0
0.0
0.0
0.0
0.0
0.0
0.0
0.0
0.0
0.0
0.0
0.0
0.0
0.0
0.0
0.0
0.0
0.0
0.0
0.0
0.0
0.0
0.0
0.000698786185854
0.0101977700155
0.00132093130616
0.0720983245227
0.0409211908533
0.0252543345402
0.00768393525277
0.0169849711386
0.000987879105429
0.0279335097325
0.0
0.0102799108483
0.00484202120838
0.0132332840963
0.0194049134688
0.000404642825508
0.0116935638466
0.0779739820477
0.0960972993669
0.0721928312713
0.0109062978354
0.00504423096684
0.0180192872057
0.03076318201
0.0024858625097
0.00280590220242
0.0241327859888
0.218979383443
0.0226448300845
0.0300536404775
0.0966181813908
0.00436301348542
0.00368097919344
0.020430939011
0.0107340161657
0.0102405442957
0.00987965673398
0.00664700833785
0.0184391790892
0.00651890169821
0.00427930689875
0.00464818133631
7.99530800616e-05
0.000685052526892
0.0033389496503
0.00105210984899
0.00115477687225
0.00325627089706
0.000486986942194
0.00694047248399
0.0243737957094
0.00263041650057
0.00360158605812
0.00172990957568
0.000599307453203
0.0
0.0
0.0
0.00408195211018
0.15175011922
0.00636074624474
0.0435724940322
0.112044066865
0.0824140758048
0.00793981103002
0.0
0.102040816327
0.00650603537053
0.00642967203036
0.00382825365245
0.0214462410813
0.0157270773256
0.0609690760062
0.0533918827956
0.0589927896865
0.190794599435
0.00215400169437
0.000485299811383
8.74061488244e-05
0.00342058092862
0.012889279393
0.029246711581
0.00696458277994
0.0106167273431
0.0767647720571
0.00810137963409
0.00811787249244
0.00304600327458
0.00041208937395
0.000982674660959
0.00440906812688
0.00169734714166
0.154562086314
0.00103284377304
0.00653784273061
0.016571015518
0.00537195467494
0.000959319301064
0.257273908152
0.314939367206
0.00810973094449
0.0335251385816
0.0246154968482
0.00201110239274
0.0250171598831
0.0910337819055
0.0391289460186
0.030956496095
0.0453502986053
0.00423103530696
0.0859849294757
0.0
0.0
0.0
0.0
0.0
0.0
0.0
0.0
0.0
0.0
0.0
0.0
0.0
0.0
0.0
0.0
0.0
0.0
0.0
0.0
0.0
0.0
0.0
0.0
0.0285402236497
0.00217784349432
0.0212179020902
0.000758452958219
0.00863697335374
0.0125123068022
0.164887889338
0.0129608463471
0.00778627530055
0.0125521075917
0.0166905324929
0.0174010955607
0.0
0.0
0.0
0.0
0.0
0.0
0.0968981111272
0.00514270519929
0.0
0.0
0.0100600175755
0.00436293895282
0.138975040151
0.00387864862253
0.000371313953431
0.00765835627365
0.101746853463
0.00486162222749
0.000825381985632
0.0143898548968
0.0189924208777
0.0
0.0
0.0448221622577
0.209114465
0.0279920088429
0.104599428979
0.227231872314
0.00220841302197
6.39096489262e-05
0.0123169259362
0.0164300495575
0.00304328445098
0.00152503766558
0.0447199148687
0.164800878833
0.0181885996966
0.0452267301491
0.0226572515784
0.0210674725849
0.000169747812379
0.00331734427988
0.0215829350857
0.00440890441028
0.0119135419888
6.05280510252e-05
0.00770537167713
0.00524138457507
0.0
0.0
0.0
0.0
0.0
0.0
0.0
0.0
0.0
0.0
0.102040816327
0.0
0.0
0.0
0.0
0.0156750106178
0.0446132110858
0.022498164681
0.0163792184971
0.0252513507748
0.0082486587004
0.00358186750005
0.000951062467615
0.157571643306
0.012058959588
0.00227414622503
0.0726308188698
0.0209837212046
0.00423568428573
0.0605836787062
0.0592448358025
0.0156769642463
0.000512563194778
0.0393630503729
0.0198882246657
0.0382142906499
0.0312038852951
0.0137379243721
8.02014706609e-05
0.00131775868342
0.00388506198803
0.0042680882287
0.00105317945459
0.0153948102797
0.000813307463294
0.0393341127056
0.014499027165
0.0818813340716
0.0211954645952
0.101064376705
0.00020400995348
0.00533734148564
0.0175182060504
0.0271829478556
0.0
0.0
0.0
0.0
0.00674857646677
0.0952922398598
0.0
0.0
0.0
0.0
0.0
0.0
0.0
0.0
0.00392340976829
0.0374484915976
0.0202718107793
0.00332542827744
0.0180780207813
0.00816526651908
0.000688115487141
0.0101402731163
0.0
0.0
0.0130409343704
3.29126871031e-05
0.037485782125
0.000254405130753
0.0457972263708
0.0182445590704
0.141378411365
0.00323035352073
0.0720215900689
0.0669669472656
0.0502018309295
0.0193400807401
0.000219479470658
0.0429051323743
0.00516689644155
0.0394006996496
0.0201492083817
0.00840414311546
0.00139439497995
0.000941116150732
0.104664584075
0.0129665763792
0.0384070571966
0.0200188015161
0.0159462501772
0.084713848131
0.00458210335756
0.0737557033925
0.0172813833053
0.000287199951172
0.101521789357
0.00618130176954
0.00493834081751
0.0501137733706
0.023204171304
0.00118935616704
0.0155906166854
0.0209428027886
0.00761383785898
0.0205274064993
0.0123230633946
0.0233064062482
0.102911496416
0.154195839292
0.00660590174073
0.0856338655775
0.0091929830536
0.231542129848
0.0
0.0
0.0412954731183
0.122752354145
0.0163089939019
0.0308040495038
0.0538504747672
0.0248258209858
0.00252433353893
0.0541654538079
0.0247785406174
0.100491072848
0.0313954857241
0.0448720421232
0.0882687273664
0.0332430781336
0.0145985323455
0.0301112813589
0.0
0.0
0.0
0.0
0.0
0.0
0.0
0.0
0.0
0.0
0.0
0.0
0.0
0.0
0.0
0.0
0.0
0.000580203703285
0.0021270612996
0.00737355416725
0.0232183642257
0.0060141090604
0.022612444147
0.0027530612879
0.00162752951377
0.00521831053841
0.00222746084752
0.00891407073948
0.00114314572991
0.00266041188051
0.00317967129681
0.00264491159943
0.00315994366634
0.00769063417487
0.0098620742196
0.00996108213679
0.00671922094729
0.013320266648
0.00557020621846
0.0045840816944
0.0146529320979
0.000627606377252
0.0219510520573
0.0131725475897
0.00696515321726
0.0192641621598
0.0352401732293
0.00627239117745
0.00724275501938
0.0067696549549
0.00118063053725
4.53599524187e-05
0.00567486918741
0.00441708433856
0.00438677371615
0.00130102517732
0.00297934341681
0.0608894976001
0.00243379536682
6.64517506298e-05
0.00958981826277
0.0298783683769
0.0
0.0204395578357
0.0916421862625
0.000680004514474
0.000985534320631
0.00120606356248
0.00123534153463
0.00748318074094
0.0568192343594
0.000503716616662
0.00158790666776
0.0350562778691
0.0229598831176
0.0285522146947
0.00305342223486
0.0256886423102
0.00310682571016
0.0108644658429
0.0190242027308
0.0711837298648
0.257626740619
0.0289822691267
0.123436195085
0.0345010053743
0.00583164358654
0.00582043607164
0.0671033271487
0.213602514769
0.332306913608
0.00684747973203
0.580894314761
0.0340645961898
0.0111836665158
0.00456424939151
0.0173028125473
0.0117017827067
0.0361930256606
0.0189610679284
0.0397348908908
0.0121666366808
0.0
0.0
0.0
0.0
0.0
0.0
0.0
0.0
0.0
0.0
0.0
0.0218335459726
0.00596898252367
0.0277674459984
0.0748811301672
0.0112536231019
0.0122455522126
0.00653772076577
0.0016800353543
0.0111404095677
0.00529377370479
0.0281986126601
0.0349018336998
0.00859701193657
0.0226142963741
0.0126202958346
0.000504476632965
0.0123454314898
0.0385186493947
0.0106463151616
0.002664361749
0.00246784205708
0.00523324661063
0.00931434836082
0.00462099571861
0.0628607298597
0.010560518838
0.000127855617343
0.0610617119159
0.0037433283522
0.0
0.0
0.0
0.00799640787422
0.0326069351303
0.0646854528789
0.00465384669146
8.02225399561e-05
9.37495256161e-05
0.000627313959984
0.00846770514839
0.0148370366463
0.0148035949317
0.00818345057472
0.000481710989338
0.00299059107967
0.000787007540693
3.04357177351e-05
0.00345877508335
0.0768184158379
0.157082209799
0.0296677457855
0.0414641811523
0.0151512628031
0.0500966148851
0.000280319430365
0.0107580311959
0.00179790647706
0.00428291740207
0.000978025783834
0.00531963230572
0.00251542829679
0.0137899669113
0.000425476925838
0.0125402609554
0.00523082180752
0.00469226131335
0.0158401808337
0.0369578304468
0.0494289882349
0.00231096297613
0.00153778115244
0.000127853931994
0.00360704592544
0.00679935540414
0.0
0.0
0.0
0.0
0.0
0.0
0.0630093823848
0.0274786553809
0.0115527785608
0.0
0.0
0.0
0.0
0.0
0.0
0.0
0.0
0.0
0.0
0.232167030094
0.0306478957727
0.0217930818636
0.00410826376348
0.0613397724092
0.060023643148
0.0246997748815
0.00406485996792
0.00333075790541
0.0100658340438
0.00233994532959
0.00950453160853
0.000572601175199
0.00164487529533
0.00584152754033
0.00191162037157
0.000872531361628
0.00139654005404
6.37628188747e-05
0.00207794098338
0.00121560219131
0.00228210842325
0.00312382503969
0.113157591205
0.00388344801449
0.010026574977
0.00299251048742
0.0117682259808
0.00559184727366
0.000727601780488
0.00157209567245
0.00174158431852
0.00601891147234
0.00485520085545
0.159121194927
0.0113757218981
0.0547979304996
0.00161840028515
0.00586171173623
0.000209894581995
0.00617984703709
0.00235278554393
4.44366983895e-05
0.00176429422411
0.00320514433826
0.000628995567026
0.000389509289865
0.00162616687624
0.00251667044706
0.00286380757541
0.0010787696713
0.00201469305331
0.00149836221273
0.0407093766083
0.0760555194725
0.00151286708288
0.0187496313878
0.122568375978
0.0022916533106
0.0145025612578
0.0588503665408
0.130916101749
0.0185241407627
0.0040744002195
0.0733536405804
0.0055874709398
0.00168260163175
0.027796415005
4.24597232887e-05
0.00015884485766
0.00527713703731
0.054736050201
0.0352032371542
0.00108933899686
0.00265267238423
0.178173927256
0.0133764420938
0.000468340381869
0.00577556981987
0.00329534469898
0.0327158350793
0.0134801894249
0.0493727050936
0.146930791728
0.0105035599889
0.0162561823804
0.0348396462105
0.0393839543019
0.00621341138219
0.0502178676587
0.0417555091022
0.0125536865947
0.110038046522
0.035448050769
0.0775865225032
0.00488123762784
0.0175214461615
0.00892353328305
0.00503459366971
0.000491857806907
0.0112849341545
0.0251463814401
0.0555092239266
0.00564654602419
0.0153748022746
0.020340555753
0.0453191621119
0.0254644012094
0.0532330693266
0.0622174177903
0.00664638086949
0.154367239275
0.0264344756564
0.00212923515836
0.133492224931
0.00831811366119
0.0224087201832
0.0150033707761
0.0164821408596
0.0164121247886
0.0101998006064
0.00430844218535
0.0114219905234
0.0
0.0
0.0
0.0312804449829
0.0238878472319
0.121373188243
0.00736257739853
0.0375467287739
0.00700378838684
0.065905084638
0.0702142704012
0.00608388690905
0.00322596804105
0.0175168403296
0.000167411255794
0.0195718823583
0.0379381128838
0.0126041654319
0.000107218198923
0.0102218912488
0.002363875794
0.0170225042664
0.0997901605653
0.0771444711303
0.0792839651256
0.0773209105567
0.0118127972038
0.0471994841296
0.0161453429137
0.000197383179471
0.00814180566691
0.0169649339838
0.0246751858398
0.0598284902471
0.014786899523
0.00258665873615
0.00266162905156
0.00872508187856
0.000179197339278
0.00742571831436
0.0342398573209
0.00326834004312
0.000232590832206
0.00718142479878
0.00155389692774
0.00628872948209
0.0166291473761
0.00678719065236
0.0
0.0
0.0
0.0
0.0
0.0
0.0055923391918
0.042419699275
0.0195607165733
0.115165369016
0.0320421470822
0.0590042259678
0.00540147333729
0.00130598236165
0.0376981230497
0.0873019017805
0.00267128767138
0.0
0.0
0.0
0.00749927562107
0.00162652482408
0.131335438713
0.116899253625
0.0128059861356
0.0737946278612
0.0558665638573
0.0184230008378
0.050984769611
0.161016270938
0.0683563188261
0.0432016262615
0.149423352021
0.162407466131
0.0845990363206
0.00320059576445
0.0108553561611
0.00301308513902
0.00139547503068
0.000151259294127
0.00133367480479
0.000751974776519
0.000532000545916
0.000117550080008
0.000211330842366
0.00372789334612
0.00107437315772
0.00186610752012
0.00471756129913
0.00018799369413
0.00258653392958
0.00451487384499
0.00141232963774
0.006494209751
0.0190096353168
0.0123498236773
0.0265528140347
0.0203168196125
0.0468119646092
0.00587087476666
0.110509825324
0.101337402343
0.00635139591154
0.0131309076827
0.184683034488
0.0013856895818
0.0
0.0
0.0
0.0228736523405
0.00579358043499
0.0140927391985
0.0186187247791
0.0406621195735
0.0
0.0
0.0
0.0
0.0
0.0
0.0
0.0
0.0
0.0
0.0
0.0
0.0
0.00491871250696
0.00478876133703
0.0148909466785
0.0731746536437
0.00426774216036
0.0
0.0
0.0
0.0
0.0
0.0623597901765
0.0665084822635
0.00806996394331
0.207467455897
0.0350541027421
0.0321743189021
0.0212311403102
0.127214082831
0.0528541345361
0.292195395914
0.0107545257636
0.00248395365936
0.00334370094592
0.0080979084988
0.00230166001289
0.000746101308053
0.00386055324871
0.000189234633439
0.00371633478358
3.66798408428e-05
0.0108072149247
0.0067224144672
0.00573789419366
0.0239820872736
0.000635899263865
0.0221147937817
0.141199334537
0.418607581232
0.0158638445474
0.105072053853
0.00935457734416
0.000103939748268
0.00285608351764
0.00115915414917
0.0256866751808
0.00606917747498
0.00699785653016
0.0105434470608
0.0803483081068
0.233280813088
0.00094510192085
0.00233737573057
0.00077206852613
0.00117771542485
0.00121872067532
0.00235632321247
6.40032134825e-05
0.00719895846077
0.555631087462
0.688526120536
0.00292070217616
0.000223412760967
0.00257144130133
0.000505786017212
0.000608869190776
0.00262702605731
0.0019528006374
0.00146018266028
0.00141445542057
0.00141414447228
0.000443332058893
0.00539845918919
0.00079138029722
0.102508950167
0.00172935816299
6.31782070438e-05
0.000146049911346
0.000258217221819
0.00364097291552
0.00360458275754
0.00205901018232
4.2139191339e-05
0.000115653426447
0.00102901581173
0.000191981018306
0.000643769416596
0.00299273882408
0.0851351100619
0.0169057062646
0.0
0.0
0.0
0.0
0.0
0.0
0.0124144532062
0.00524450848972
0.0480273460345
0.0521896750232
0.0151796751991
0.172051561044
0.0247352185511
0.00761407954718
0.0283651867073
0.211228596639
0.0415313546573
0.00569037802171
0.00337100074835
0.00284763197329
0.00816495526131
0.00391908655508
0.00189056551476
0.00197506327416
0.00599962832482
0.00382941546347
0.00771056424902
0.00299191046043
0.00758381760992
0.00884285555791
0.0879275566633
0.000808852037705
0.00412541001128
0.0250400194294
0.00624184304165
0.00280103011152
0.00567335030855
0.000700105198638
0.002139311882
0.0211230897744
0.061487964123
0.0613444722437
0.0270137116722
0.0812376522455
0.0308460783078
0.00479191641518
0.0222761684925
0.0288087071259
0.00954421610013
0.0101862511225
0.01038441008
0.0150318981634
0.00326441827693
0.0153169305445
0.000949926628422
0.000291443191196
0.00822429777356
0.012449078636
0.0194223342395
0.0168375258494
0.0107834014372
0.00134239832277
0.00546084601696
0.00062410654482
0.0022600143441
0.00170301046538
0.00158864268229
0.00109253145429
6.46876601181e-06
3.15675781376e-05
0.00244519355247
2.93250725869e-06
0.000875439666932
0.00191389223736
0.00132687328434
0.00029747698633
0.000335340830052
0.00319686416304
0.00691398961385
0.000798245725858
0.000335082079412
0.0488573849089
0.055569198573
0.000838524575558
0.000283504451744
0.0
0.0
0.00244331526226
0.00324680534986
0.00587903446812
0.000774172067942
0.00100342575549
0.00210274127452
0.00221494331967
0.00611137426299
0.00503696803886
0.00158295262525
0.00424427932693
0.00454605653678
0.000140417883622
0.0178185224282
0.00708724548873
0.00607412053877
0.00210825218047
0.000676959686973
0.00721223283569
0.000104266340586
0.00711237521986
0.0123364936248
0.000950300622124
0.00123356118799
0.0
0.0
0.0
0.0
0.0203591635877
0.00335911013346
0.00952355305167
0.00122600433141
0.0306278357045
0.0369451495179
0.0
0.0
0.0
0.0
0.0
0.0
0.0
0.0
0.0
0.0
0.0
0.0
0.0
0.0
0.00837984882601
0.00399897274164
0.0666129347686
0.051671188666
0.00280971168229
0.000318372170821
0.0198693402241
0.0719810203622
0.0472563141605
0.0213787878218
0.49667561763
0.0131230568702
0.0179775005269
0.0201020464858
0.00946503798238
0.00347362396701
0.00293831669867
0.023668971657
0.0103785843049
0.00720198035827
0.00130084700446
0.00146932615725
0.00235056116955
0.00694399587213
0.0102656024537
0.0208615633141
0.0320006289347
0.000507611106656
0.120607750653
0.0165617308971
0.0218022931593
0.00867107732606
0.000477632735899
0.0340925769535
0.00621697469672
0.00393781459044
0.000894630554848
0.000727275297017
0.00282045752776
0.000246315156927
0.00106124090797
0.00280531113202
0.00266998677665
0.00122363013441
0.00254384957936
0.00697007335697
0.00200875969712
0.00773558709568
0.0123614453352
0.043912345923
0.05207144583
0.00429662651578
0.00238899565608
0.000179132225811
0.00018762190476
0.0244103738803
0.00071398199956
0.0490389325096
0.0184939166212
0.00362763981465
0.00743016701564
0.00203158017235
0.0014975793665
0.00609304258127
0.0215756700795
0.0260998169736
0.00697084855102
0.0113904676417
0.00778728123103
0.00286374246159
0.00341123406653
0.000206717909032
0.00251530648587
0.0
0.0372242896997
0.000251251271727
0.00433024699826
0.0183951249392
0.0960190928173
0.00739648759173
0.0288878307733
0.139129219731
0.0357993207543
0.0755165130565
0.0173477376195
0.0214004194574
0.00244337781419
0.0279756309631
0.00418830050227
0.0357942455482
0.00785725563066
0.0214946988119
0.00234991974563
0.00690677996605
0.0310463994844
0.0143297634228
0.00674617700774
0.000201819646715
0.00489142602913
0.0596135920242
0.0386913318259
0.110735224209
0.022174830093
0.0601143627132
0.0830922044516
0.00140227742871
0.00682025103269
0.0364692697317
0.0172669062095
0.0134897608139
0.0955623433039
0.136471714733
0.00171956064802
0.0257008009196
0.0245867924303
0.0173995081692
0.0109543335506
0.0217921410291
0.0812426238551
0.0245796486569
0.135962425893
0.0174943655558
0.0771877360291
0.012369947459
0.0170155569561
5.49971658156e-05
0.00148896738627
0.00546736530755
0.00110843552574
0.000803929159129
0.00687788085436
0.000296822939034
0.0795016523565
0.0392754728656
0.0350373227623
0.00881535221492
0.0206714553431
0.029371385452
0.140543038991
0.191382973207
0.0653413619227
0.023254238518
0.0186252858934
0.00260246957109
0.0102839092994
0.00415940670625
0.0189620275999
0.00110804972053
0.00106343026869
0.0043615514167
0.0220048263291
0.0200614013159
0.0522555752428
0.00259632445205
0.000109486078615
0.00533869998988
0.00617363581077
0.00339970989532
0.00125198584554
0.000416841081751
0.100183118089
0.0225181571021
0.00918238291299
0.0899888753306
0.0327185952714
0.0715381990103
0.0384884781285
0.00790473922542
0.00674116665389
0.128909241005
0.15288286432
0.0216696331649
0.0060478276105
0.0033970206507
0.0418815149242
0.00631490357178
0.0147807765591
0.0427903999575
0.0240436012723
0.053356273181
0.072193200706
0.0163687839112
0.0606983071335
0.012722527567
0.0038607621052
0.0819087699683
0.0191130016805
0.173776624803
0.047124783878
0.0473724581009
0.167434900519
0.0896862287441
0.0623924444108
0.0733737885648
0.00695088564599
0.0157493486548
0.117561045179
0.0048485934551
0.0213676385987
0.0273753150863
0.044089253641
0.02382714235
0.0223545691636
0.0115729980812
0.0352426160366
0.0193820413561
0.0501911577946
0.00186824722632
0.0234704429365
0.181226160589
0.000811089055343
0.0666171932688
0.0657314346011
0.00100662615104
0.395593895555
0.0445521509385
0.0230195424986
0.00127366061017
0.000645154884238
0.0149326484559
0.0181014637001
0.0050041748342
0.000130868137774
0.00775240572745
0.00229603971082
0.000333296087054
0.000277761350928
0.00545970727796
0.0105486471418
0.000281531867004
0.00322379124493
0.00514549760497
0.0267782051713
0.0102331806301
0.022605500714
0.0064098773291
0.0101125241157
0.0179463996828
0.0120581104109
0.000424346897803
0.00114384321271
0.0096443567066
0.0208401398257
0.0722836810388
0.0161407585965
0.0591342843795
0.220736732728
0.025563327574
0.147948388973
0.263842517554
0.0160256425553
0.165630022971
0.030158804328
6.20870481726e-05
0.000238140531445
0.00126850262215
0.000634786544248
0.00376884439403
0.00149869111787
0.00184093450164
0.00183604094119
0.00159717402186
0.00100975561351
0.0607132061338
0.00729135488941
0.0539955039697
0.0660284971965
0.0344524183375
0.022584331543
0.0167505999106
0.0450752971948
0.00172869314963
0.0229530029888
0.0275869111393
0.0133131585571
0.0744559169819
0.00699039991465
0.0470529187535
0.0247081764267
0.000355088979943
0.00100998499915
0.000847579961815
0.00701488066998
0.000218107518365
0.000233896896995
0.000841310087492
0.000291908691169
0.06699906092
0.032461275739
0.00900417984024
0.000412244236728
0.000209734942288
4.32009633221e-05
0.000171618694118
0.000689495020809
9.73359757682e-05
0.0413806742173
0.0625573525561
0.0188808087018
0.0479570498361
0.0333958002652
0.000152799922053
0.0201274948704
0.0652161208677
0.0640189870435
0.0486754480109
0.101051648022
0.116948288576
0.0566066729815
0.00261050272869
0.00070525062531
0.0367667654369
0.000867664230456
0.0121059818821
0.0307946430592
0.0407916673196
0.0811834163321
0.00934981362623
0.00685206837994
0.00819570841682
0.00669836785912
0.0188919425111
0.0370174552145
0.640103420739
0.121187766911
0.0178086357142
0.00894100450901
0.0191360634132
0.0779148662618
0.0194923678398
0.356722489113
0.0461858480174
0.0348428447891
0.0114529672226
0.00612540324366
0.000980601835059
0.0280680484158
0.0600719370738
0.0208512218969
0.0158172419285
0.011515355111
0.0500879327736
0.0199449783724
0.200410945171
0.120014503713
0.159708804058
0.00411375938545
0.00848504142906
0.000207999070051
0.0102678906009
0.0130032434507
0.0140448895872
0.000207999070051
0.00893492247564
0.0183433437576
0.0640045596573
0.0178636863804
0.0249265541324
0.000121230313889
0.000934364197869
0.0139616008667
0.0997659542936
0.00868820614358
0.00372292428918
0.000685388900677
0.00298486866245
0.00383745638179
0.0066863294571
0.000508450345002
0.00652508269995
0.00365925526761
0.00586350204529
0.00741121840232
0.000102808335102
5.21256295515e-05
0.000326461555322
0.00786014813226
0.00142795366491
0.0046602837936
0.00128799003677
0.00010509302495
0.0429914595367
0.033122201609
0.000688377550058
0.0427918522452
0.0070154174225
0.000820019471981
0.0592760831893
0.0327858086154
0.0053190874086
0.0159635644621
0.0742541242068
0.0656409951104
0.000715918572446
0.000760175356925
0.00783819465533
0.00163647660377
0.000160808138804
0.00634316751729
0.00312891737232
0.000211125049574
0.00607289802875
0.00854960819217
0.000159336884103
0.000396061765472
0.000458001588378
0.0645899227995
0.0449980916112
0.000638348713362
0.00260689180111
0.037158463438
0.00946128156217
0.0103946163444
0.0267701350162
0.0256797906445
0.124869508087
0.0946167425509
0.0419446470388
0.0617044980675
0.0379811462457
0.000114584678446
0.0031899362375
0.0102377976266
0.00819190084424
0.00933702469697
0.02017883178
0.0037979218184
0.00410408340403
0.0288760619001
0.000966921182471
0.00229890427763
0.00116233327683
0.00315764681158
0.00445352723288
0.000925876928969
0.000515467777409
0.000578472368165
0.00693341289051
0.0136386907397
0.00442560953812
0.000230447931099
6.83353810285e-05
0.00118230722315
0.000685666700104
0.00584046731947
0.0753548160127
0.0362067531738
0.116139750851
0.00184304042965
0.00958753622765
0.00426554821748
0.0412653016021
0.188403285519
0.0533037919694
0.0407986312552
0.00642962343529
0.00739367796457
0.000796264886015
2.92265168091e-05
0.00431816529287
0.00433162210636
0.00841113922241
0.00189467728753
0.0416608033801
0.0210131504237
0.00224727984243
0.00556671449714
0.00521644677378
0.000452968111191
0.054914884133
0.0298325522396
0.00327963725761
0.0862001041693
0.278546854538
0.0866674010635
0.148614616064
0.0185519650568
0.0112987649232
0.0151706541201
0.00259155479899
0.0865153293856
0.108573129136
0.0230165582844
0.00531361473608
0.0371506045183
0.182717593588
0.22902888715
0.000815786905554
0.0330782292688
0.0144095791433
0.001861883352
0.0400587698185
0.0178467556112
0.0135224838671
0.00199914164689
0.0162771780191
0.0343754611795
0.00944827610888
0.200911229433
0.0599612460312
0.0122079250407
0.0335302767859
0.0203803470108
0.0249381734753
0.0109256595995
0.00902405893601
0.0122936786928
0.0051795803739
0.00803691086941
0.00814392699284
0.00463943057196
0.119680517214
0.00111265267369
0.0155044294351
0.195876658899
0.0400770258158
0.0210278885908
0.017053083447
0.00410858980529
0.00775166338497
0.0298687867679
0.0501748601459
0.0172246054724
0.00470617635857
0.0320865740018
0.0173062146782
0.127794599327
0.000487000232657
0.0217986532608
0.0855929550601
0.00116052191884
0.00295709618582
0.00802140192493
0.0465782437966
0.0430099931784
0.000897633072551
0.0106140027816
0.00553963455526
0.004336383209
0.0112522494034
0.00679815473765
0.147416519403
0.0416094440545
0.0209070220632
0.0158767234821
0.023926869636
0.0
0.0
0.0
0.0
0.0
0.0
0.0
0.0
0.0
0.0241566983374
0.00391039058354
0.000407846027375
0.0521040085862
0.0721269813855
0.0227876499723
0.0232528160597
0.0352537624751
0.00251716103964
0.0879714171412
0.00665404424975
0.0362071581057
0.00354718034934
0.0156314206698
0.00745904171763
0.00445850890447
0.000407261886354
0.00434087826727
0.000692276816896
0.004276762731
0.0
0.0
0.0
0.0
0.0
0.0446863665721
0.00366468717681
0.0269845771151
0.00256574667652
0.024139438786
0.021419223577
0.0178749162113
0.00876956986203
0.0162374876623
0.0195807436744
0.0181588753395
0.0
0.00844363049812
0.0132910474405
0.0466352192236
0.0336709191643
0.0
0.0
0.0
0.0
0.0
0.0
0.0
0.0
0.0
0.00318902214989
0.020571203302
0.0076764255533
0.0115183847553
0.00691028156811
0.118068595077
0.013211769016
0.00537424717238
0.00991210488416
0.0076495991751
0.0584635323749
0.0189567453555
0.134548516322
0.00608085796518
0.0371230485126
0.0451592108634
0.0533275210663
0.00669118072755
0.047369397144
0.0336143320164
0.00254378992924
0.00697296466686
0.0074474813591
0.00841976500468
0.000698916939429
0.00825581753056
0.138552149376
0.010717398794
0.0136537060397
0.0254357308525
0.00609008637459
0.00968787991716
0.00168389165274
0.0289508300166
0.000632835098253
0.058286864006
0.0251320620721
0.00782426604121
0.0152008241804
0.0258262152324
0.00988419449011
0.00438265907578
0.00844822450568
0.0460989640811
0.00754808770448
0.00125027742754
0.0293778145132
0.000254267763924
0.273432020215
0.00278519558803
0.0129321533191
0.00579738392123
0.000174950885088
0.00766671969749
0.0022041534503
1.21440961449e-05
0.0236623918354
0.0515892589326
0.00464853230247
0.0580491590757
0.00098632830877
0.0195766151901
0.00621420155899
0.00824791320159
0.0
0.0
0.0134503139263
0.190631318727
0.0
0.00413327049137
0.00336465287551
0.00768763926317
0.0679968597243
0.00664663995419
0.0194471750676
0.00723278966909
0.0302175996837
0.0562702606775
0.315325477695
0.0523749903601
0.0131611862466
0.028809794101
0.0102109224904
0.0018882823849
0.000303828895014
0.0284122609674
0.00652114367772
0.00116131260513
0.0198873053314
0.0660589554236
0.0447806288479
0.00656523951129
0.00882182199202
0.00172247524878
0.00714584452229
0.00155119757667
0.000343474663106
0.00112743591707
0.00360779493461
0.0325741581899
0.000153820714266
0.00501927478428
0.000464958068124
0.000672965624916
0.0260586273669
0.00198044169618
0.0286648396961
0.0
0.0
0.0
0.0
0.0
0.0
0.0
0.0
0.0
0.00657106326486
0.0159209066731
0.034633997249
0.0196353070923
0.11562488782
0.00670773405686
0.0174187613471
0.00981832616754
0.0512734810972
0.00170447908863
0.00167838620749
0.0276178848139
0.0614509983911
0.0381070520368
0.081651457351
0.0387628760141
0.0149805530154
0.029315460141
0.00486717670821
0.00182192382687
0.0249109527547
0.00378500100617
0.00831497803911
0.100036547642
0.0595010423269
0.23205581128
0.0501586738877
0.179659581618
0.00733307461917
0.0282507334053
0.00875718815897
0.095370921638
0.0432140115055
0.0228512087335
0.0548205281805
0.14047184012
0.000190057437759
0.0211584351628
0.0139983120995
0.00256771477136
0.0535664797565
0.031271883455
0.0612216329764
0.0202862947847
0.00155750066091
0.00128176041233
0.00442093937599
0.0150660096826
0.00315391581202
0.00420518270549
0.00128924396813
0.00111769784271
0.00388442599043
0.00772325985625
3.71875157802e-05
0.000398240300569
0.000609621969215
0.0113651751021
0.0166457287725
0.0117990777637
0.0131320215681
0.0294869818873
0.0286791377121
0.0408781654977
0.187137341161
0.23671325541
0.363110935053
0.0642365999559
0.164091075232
0.211350523392
0.0412985778957
0.0292423540502
0.0157425111718
0.00155317727263
0.0205673737039
0.0825675558213
4.77363329668e-05
0.0116818465312
0.0
0.0
0.0
0.0
0.0
0.0
0.0
0.00179035419383
0.0463824931854
0.0564483813492
0.0242019196127
0.0367249634904
0.011433990727
0.058416668827
0.0335233942973
0.0349560566744
0.00224422662232
0.00652392705223
0.0555926547912
0.0399242344831
0.102040816327
0.0
0.00397889906338
0.0116250356062
0.00946034946241
0.0143714206903
0.0137373874246
0.0153636648407
0.00353733248547
0.00163523268822
0.0231422141999
0.0283846304961
0.0106711022524
0.0155208817486
0.000513301933502
0.194049920809
0.0326388179598
0.0163151177863
0.00853089272995
0.0853127379548
0.270043215014
0.00893769941691
0.0950051950701
0.0119772971994
0.00190315318708
0.100207490458
0.0916363159375
0.356341357884
0.0135611853191
0.03735890193
0.00238594166055
7.07761204515e-05
0.00136152285046
0.00839811896637
0.0369646279253
0.00851296259015
0.0194093450589
0.00022405981267
0.000473015160081
0.0484322974018
0.00255693523683
0.00504234231303
0.00435457153767
0.00139047600183
0.00823202666318
0.0385575793002
0.0451088090869
0.0469702068584
0.392159413569
0.0788165159624
0.000770858194212
0.0145981270529
0.197824079181
0.00778304039961
0.0730702282199
0.0508085211842
0.0111344307173
0.00316765951145
0.148145253401
0.00525770272691
0.000139432023096
0.000595095874575
0.000447855658185
0.0161774610477
0.0
0.0
0.0
0.0
0.0
0.0
0.0
0.0
0.0
0.0
0.0
0.0
0.0
0.0
0.0
0.0
0.00122811995899
0.0146408055894
0.00739070524865
0.00746433109132
0.0173644504777
0.0136969631896
0.00191836223403
0.00437766989547
0.0133216759082
0.0051906308834
0.00192438592092
0.0490420632515
0.00782409904404
0.0142964676336
0.00328005692991
0.0238310309043
0.00013228213133
0.00027440077268
0.0106112786606
0.054332678969
0.0261407856986
0.0367799608001
0.00117683705352
0.000388653871273
0.00106216794373
0.000130314479175
0.00430419375653
0.00103927228121
0.00667026968076
0.0057538707884
0.00439215126004
0.00175476173495
0.0906790756108
0.0292587688746
0.0200190013397
0.00802011581262
0.0287845923314
0.0411388028891
0.00743842751602
0.0910514584242
0.0119717258373
0.154234038798
0.0716696191283
0.000267486927635
0.00291209750177
0.0192482719552
0.0026772727955
0.0120005260142
0.00977072405974
8.16587083254e-05
0.000136884539967
0.0184723326608
0.000797706457051
0.0199922230701
0.140090470297
0.102040816327
0.0
0.0
0.0
0.00330743353011
0.00131088005165
0.00370872627299
0.00282728977941
0.00621544146324
0.0189043653563
0.0349589261828
0.062589222188
0.0273520712501
0.0689955166377
0.0588491873684
0.00046149125918
0.110502567864
0.00978771063088
0.0167500675603
0.0856680073306
0.00539546835781
0.0160722631975
0.0841489029949
0.0299484511139
0.115583562073
0.00571441177563
0.00609506214243
0.00161921914441
0.000781089896403
0.00244687177681
0.0264674232109
0.0220719009325
0.077434913122
0.0547017276183
0.0242392347463
0.0127486531339
0.0065987314174
0.0161513718857
0.0
0.0
0.0
0.0
0.0
0.0
0.0
0.0
0.0
0.0
0.0
0.000539678849571
0.0135984167717
0.0103507635764
0.0335952744996
0.0342147874985
0.00974189513071
0.000129934031853
0.000527191358748
0.0615396317837
0.0469883152409
0.0892862510087
0.0080586690706
0.0854896826988
0.00148986306879
0.0126129107175
0.0
0.0
0.058880249708
0.00893830418256
0.0475560099079
0.000308752000075
0.00747327998811
0.0289740931192
0.000764415284799
0.0133044373663
0.00475983942692
0.0941819821052
0.0274045889109
0.000251594952005
0.0201211050341
0.032118950975
0.00420563303415
0.0198402079984
7.9393177362e-05
0.00404978716747
0.0310081888337
0.00598974036655
0.00807400924437
0.00555280822449
0.0184608321961
0.00521253743467
0.00499986819103
0.00165282539686
0.00172105083207
0.0118341156567
0.00798865608484
0.00429135132833
0.0221849703873
0.00374269322596
0.00156233392004
0.00767778788844
0.0136328121724
0.0177106378708
0.0272102447028
0.0175681459076
0.040234410994
0.0633417111387
0.0999300720091
0.00325449918134
0.00658521213118
0.00536236649745
0.000593011625597
0.000834926115461
0.0355288088411
0.031581037314
0.00576725463906
0.0340658022482
0.0
0.004235449652
0.00174454159417
0.000864837330904
0.00636235016281
0.000682252817853
0.000529169873704
0.00418457686782
0.00436762597251
0.00434323491161
0.0102038261073
0.00116217597811
0.00527218588832
0.0197997340585
0.00282773699412
0.114911630722
0.127771622205
0.05619870644
0.0154243993737
0.000765374736092
0.230073779089
0.10256050351
0.0
0.0
0.0
0.0
0.0
0.0
0.0
0.0
0.0
0.0
0.0
0.0
0.0
0.0
0.0
0.0
0.0
0.0
0.0
0.0
0.0
0.0
0.0
0.0
0.0
0.0
0.102040816327
0.0
0.0
0.0
0.0
0.0
0.0
0.0
0.0
0.0
0.0
0.0
0.0
0.0
0.0
0.0
0.0
0.00138342272283
0.00454928975109
0.0199964971277
0.00980310916039
0.0499234003931
0.0183000193682
0.00505142999193
0.0433804950014
0.0516939691364
0.0
0.0
0.0273526143006
0.12400144458
0.0547138173704
0.0213805215711
0.0605001181169
0.164313456701
0.0579421089921
0.0
0.0
0.0
0.0
0.0
0.0107989069836
0.00730060281823
0.0336973770915
0.0407287955748
0.000908588051665
0.00075893825492
0.113269516247
0.0743874197012
0.0483440765394
0.0952114614495
0.00401172003569
0.0366300600791
0.00566656725321
0.0018059520259
0.0129090153807
0.00024178773806
0.00255900898982
0.00373546078139
0.0170042615847
0.0170254578167
0.0349033887465
0.0634408688528
0.0036881111463
0.0004286607705
0.00389178857428
0.00597116932943
0.0365918370355
0.0194055482842
0.0092778735538
0.0853749229467
0.076121263839
0.0032060506902
0.011373817956
0.0627065072475
0.158659923498
0.133320674115
0.062355729808
0.0211391999677
0.00027137529839
0.0348202581141
0.0161196417108
0.00825546765996
0.0200503091301
0.00916499064354
0.0158449170425
0.216597400983
0.00516661946353
0.0409270921347
0.0463446957259
0.0157014716514
0.0153218533373
0.00414994220023
0.0011903606279
0.0115062643011
0.01887624191
0.00523372325317
0.0096513312287
0.00401947777251
0.0972688117509
0.00885945137868
0.00832203818437
0.00296953864191
0.0172748128124
0.00432040161472
0.0444658465948
0.000784666170942
0.0160188821104
9.51141889466e-05
0.00316011787427
0.000702805363609
0.00879759835497
0.000892353028373
0.000130882569696
0.00201429203007
0.000441102107229
0.00133314572054
0.000766421099612
0.000718556091974
0.0094358763373
0.000850224058192
0.0167557329859
0.020957986767
0.0127402738937
0.0127698017226
0.0390170887995
0.01294106313
0.00626285250199
0.00762113262972
0.00442326876378
0.0151290752488
0.0791168061517
0.00867007407707
0.00629042114267
0.0851515699255
0.0195594328749
0.241271112704
0.0109241662744
0.000112194534578
0.000100004383939
0.00334619635019
0.000481059463148
0.00173122713416
0.0
0.0
0.0
0.00673029508208
0.0616901011144
0.0283764938493
0.0489701906865
0.00372351428825
0.00540434265257
0.0046061451857
0.00396656194911
0.00154483023151
0.0268904390899
0.06129162025
0.00627285097027
0.218208726278
0.0325279700051
0.0
0.0
0.0
0.0
0.0
0.0
0.0
0.00021851806416
0.0230035444835
0.0123481874502
0.000297381726413
0.0470066449197
0.249414518845
0.00408355087627
0.000572279101425
0.000614258800309
0.164241857029
0.0682703704069
0.100142760468
0.00630660011461
0.00643825357497
0.00245498624031
0.0010568946858
0.0560016207666
0.251601527556
0.0102474351804
0.058254256082
0.0102100660132
0.014754564038
0.0217036907349
0.000170071627434
0.00108760805744
0.00135377015437
0.0388980246173
0.0013012688422
0.000359673807215
0.00060720442057
0.0190517013597
0.0077782519261
0.00200022678502
0.000968917194946
0.000950566490496
0.00687376609344
0.000776030901508
0.00195129157316
0.0103450402028
0.0108267655026
0.00211548210498
1.77962888612e-05
0.109853387137
0.0
0.0
0.0
0.0
0.0115124245004
0.02613220544
0.0211578661354
0.0462652290656
0.0230218602575
0.0133543993381
0.000769515458253
0.00395442781878
0.000194774616301
0.000335165668149
0.00320695327652
0.0154434948536
0.0274684131452
0.0906646720881
0.00090511052412
0.0319233801574
0.132454592058
0.154718022768
0.0212700104411
0.134449747308
0.0168991741048
0.0175436744251
0.0226814171635
0.0
0.0
0.0
0.0
0.0
0.0
0.0
0.0134789472048
0.12711898314
0.0153479027226
0.000448580101633
0.00558378352925
0.0201753324956
0.0144632469621
0.0199774781467
0.0835893995744
0.0243224290349
0.0282815460167
0.055375636377
0.0
0.0
0.0
0.0
0.0
0.00583471934173
0.0045682525507
0.00626880316814
0.00692226269177
0.00159034415016
0.00199382947507
0.00699331344949
0.00969453878982
0.00501400529717
0.0303277825577
0.00693341299316
0.00335312900795
0.00888266337239
0.00126770713412
0.00110319914028
0.000156448524405
0.00874681654376
0.00807390084918
0.00259150052262
0.000922682433712
0.00871952082026
0.0136295401678
0.00683656995984
3.82303243018e-05
0.0030930050577
0.000174184230386
0.00264906078617
0.010394352668
0.00404060163534
0.00279360577637
0.0324893395931
0.0072998915628
0.000636723493828
0.000436734999191
0.024395866494
0.0143202432261
0.000118797844199
0.00170358558021
0.000260457129206
0.00107530419801
0.00181830102427
0.000505809377877
0.00132296411133
0.0443570248431
0.0125203713806
0.0221885729851
0.0353784751447
0.00163047285104
0.000947712344666
0.00317814825261
0.00951279004028
0.000183428195742
0.0454557993184
0.123599995912
0.0466148041427
0.000239329216135
0.000538490736304
0.0197065852286
0.0140497128472
0.0657339449317
0.0334408186545
0.0104749606036
0.120608975715
0.11602633584
0.0217281780347
0.0493722580704
0.0561914125249
0.0187182469653
0.106550506317
0.000408983371456
0.00532884758758
0.0110446596344
0.0086647792872
0.00423476417878
0.000768540893268
0.000696360363427
0.00634916403202
0.00341867551985
0.000367413698727
0.000279504899645
0.103866922696
0.043744781633
0.000275415672187
0.0425591129895
0.011867963738
0.014229522684
0.0274851289154
0.00648867219389
0.016302942793
0.000372613340988
0.00780651189746
0.00890860769475
0.0362843174277
0.0140351025105
0.000582536349995
0.022295572915
0.00957731840625
0.215880739999
0.0636903259929
0.0250045286441
0.00602285453219
0.000416239609335
0.0445645503875
0.00193324963481
0.0139324873533
0.00240104702418
0.00161121520009
0.000626598175404
0.0504856301791
0.0362924224512
0.0328111632003
0.0
0.0
0.0
0.0
0.0
0.00215683542485
0.00946559517786
0.00774964431806
0.0407929080096
0.0373883760222
0.0231356958292
0.0387223782775
0.0938306214456
0.022037940021
0.00502655201201
5.2565133314e-05
0.00185785636342
0.126070475312
0.0189907808058
0.0142328695205
0.0436949127452
0.0531672296717
0.00260228322522
0.0625283350266
0.0243083374439
0.00216004887325
0.187249046512
0.0326767654654
0.0188842334606
0.0321984909693
0.017386569873
0.0
0.0
0.0
0.0
0.0
0.0
0.0
0.0197892730879
0.0726707440271
0.050851274752
0.00747060799514
0.0208849881737
0.185997948858
0.00982686747383
0.0565569309966
0.135814085097
0.00768832081183
0.202527619139
0.00270700827626
0.0209026761908
0.0370996956403
0.00729749160078
0.00554391138343
0.011689882153
0.0471501213953
0.018081817749
0.0705702126265
0.104413849759
0.0526628505993
0.0480985442939
0.0507798057009
0.00386368086854
0.00224939755091
0.106729217472
0.0115823618963
0.00633936353344
0.227251381565
0.0102557085054
0.0273803731038
0.0012284931767
0.0113516304759
0.00765024240111
0.047992087752
0.000598528234949
0.0636403101657
0.0329054560764
0.0306406969392
6.31255353952e-05
0.00750733646776
0.103519494574
0.000744924238653
0.0588855488274
0.0091113772231
0.038094586543
0.145801167863
0.144033939351
0.0847993765419
0.170570326535
0.0511945632924
0.101836540817
0.0163510935527
0.030957991626
0.0215541620926
0.0189817701254
0.00654451384285
0.0078555605963
0.0
0.0
0.0
0.0
0.0
0.0450980145576
0.00875345339817
0.0170121284601
0.0202756039027
0.0109016160079
0.0
0.0872551255734
0.0147856907532
0.0248979573273
0.180303666179
0.00412923902257
0.000871756968872
0.0328052405513
0.0396174515705
0.0534942723799
0.0629826973907
0.042854903759
0.002719071612
0.00607202273589
0.00198485735428
0.0428712662801
0.00195947856563
0.00383868933459
5.96106431109e-05
0.00307378444873
0.00939251261848
0.00177415438803
0.0155978962977
0.037044766257
0.0762493433194
0.000483773990007
0.000914892307632
0.000706620317765
0.00141805956983
0.00166817401365
0.0656057123288
0.0405008741295
5.20679974667e-05
0.0025967003793
0.0049826605341
3.00889556467e-05
0.00110165539561
0.00183248791987
7.16963396268e-06
0.00595420470353
0.00110294828042
0.000250584583745
0.00119133458764
0.00111117572923
0.000180181128931
0.00141629654509
1.98634121261e-05
0.00378756482701
6.13532611233e-05
0.0124556943893
0.00598671007829
0.00289053606711
0.011414994769
7.42710407479e-05
0.00363788841463
0.00666536171312
0.00393450838362
0.00163024934442
0.0182938857242
0.00614267926386
0.00120458344213
0.00250896859527
0.00620720223051
0.00729016684341
0.00228801224904
0.00152766246938
0.00764806042102
0.000308689013109
0.0083717388743
0.00322661252649
0.00208887302104
0.0322597982366
0.0101445060504
0.000105612870424
0.00703388805135
0.00751729729718
0.00746732610681
0.00258326245812
0.00237735430022
0.00682776382479
0.00589316265918
0.00761075867753
0.00491411466291
0.00155015932744
0.000251459466706
0.0662038587234
0.0110079815946
0.0231416725017
0.000513999279281
0.000735629661585
0.00176846286683
0.00178805590867
0.00948015785853
0.245357530549
0.00188961630752
0.0799605027693
0.0291339330114
0.0180255095952
0.00346007613169
0.0416137460508
0.00262661568897
0.0
0.0
0.0
0.0
0.0034431482157
0.0142157384172
0.00373589041087
0.00933065343848
0.00112338809333
0.00636774758429
0.0316859481524
0.000824425138785
0.0920338993361
0.0661928020979
0.00367607993207
0.00122973297502
0.0107731464731
0.00374771358449
0.000755172761065
0.00210379813695
0.00521755725827
0.0145022469334
0.000109153917537
0.000413635898035
0.00210609611416
0.000523077062723
8.04292023957e-06
0.00903105044043
0.00618270768702
0.00125785527604
0.00266114631102
0.00953914709015
0.0138420081881
0.00924318309929
0.0299986065612
0.0431222064295
0.00832318898194
0.000656359740979
0.000186710648419
0.0
0.0132954725831
0.000759937541502
0.0188797958647
0.0150769859816
0.0243884798709
0.0127987499157
0.0191696217862
0.00602883482328
0.0479884520481
0.147736118565
0.00332664003816
0.0185516164793
0.00503497704595
0.0740333236528
0.0010942591104
0.0
0.0
0.0
0.0
0.0
0.0
0.0
0.0
0.0
0.0
0.0
0.0
0.0
0.0
0.0
0.0
0.0462912893371
0.0888876511178
0.0345791629344
0.0397345356033
0.0710209091684
0.00307425177963
0.0247587087883
0.093951336227
0.0197918072743
0.116270727233
0.000994794171603
9.49754278007e-05
0.00342645886174
0.0138624959464
0.00415003454364
0.00093996299679
0.0112800455255
0.00513307917778
0.00307642055824
0.000920380434357
0.0972679360199
0.0202271882346
0.00909751687288
0.0700498325525
0.0374450298254
0.0
0.0
0.0
0.0
0.0
0.0
0.0
0.0
0.0
0.0
0.0
0.0
0.0
0.0
0.0
0.0
0.0
0.0
0.0
0.0
0.0
0.0
0.0
0.0
0.0
0.0
0.0
0.00450176185772
0.00115131645593
5.72575131106e-05
0.00251624748001
0.00446124115614
0.00477307438139
0.00840187938537
0.000605167869339
0.00291925228383
0.000766369790866
0.00123764316801
0.000261182348266
0.016619653844
0.00457972016403
0.000667710691352
0.000959283565808
0.0170477638651
0.00245475963203
0.105979071569
0.126162091959
0.0
0.0
0.0167413453165
0.0205667070269
0.00108475045685
0.00237917742999
0.00626694821057
0.0038109941547
0.0331435655886
0.0988365429416
0.0289546656506
0.00805705585605
0.0579605157185
0.0283201806287
0.0
0.0
0.0
0.0
0.0
0.0
0.0
0.0
0.0
0.0
0.0
0.0
0.0
0.0
0.0
0.0
0.0
0.0
0.0
0.0330100553341
6.74322207017e-05
0.0369645528106
0.0876303580401
0.0134057899156
0.00713459339032
0.0258688509417
0.0962637016749
0.0247124642622
0.0666805094247
0.423788749802
0.0448757341661
0.0197172826537
0.0790156869138
0.00785696059017
0.00622015204168
0.0390105949544
0.0946741766202
0.0474119395593
0.0203892006707
0.0409542542477
0.033380293017
0.0436517160461
0.0126073694278
0.00947958507169
0.00950778781388
0.000481225324047
0.00176959531023
0.0
0.0
0.0
0.0
0.0
0.0
0.0
0.0
0.0
0.0280811897429
0.0584998235809
0.0204797287465
0.181998641999
0.168882469581
0.00030453764825
0.235868060697
0.0251740017308
0.0169711007083
0.076306555806
0.00151597285539
0.0011991096766
0.00104533783983
0.0
0.0
0.0
0.0
0.0
0.0
0.0
0.0
0.0
0.0403891719944
0.00284085216404
0.0220193549027
0.00205857257897
0.0572065326944
0.00371225220816
0.00857357519894
0.00306469058434
0.0026941631196
0.059307510806
0.00510094883977
0.0429206354578
8.89876468646e-05
0.0145122016535
0.131401083418
0.357586036104
0.124319669913
0.0230489824635
0.00772122561428
0.166662498925
0.0123285743596
0.0259190811118
0.0250879682191
0.00586163986652
0.00332839942366
0.027400030388
0.0309941915031
0.026605934454
0.0790332748488
0.00843314999295
0.0352835852031
0.0165399446288
0.0152972429596
0.00603066430228
0.0121219222702
0.0854827617353
0.096706315985
0.0377190412159
0.100496213853
0.00263688167234
0.0545020175069
0.00432758815637
0.0371746939156
0.0495618707113
0.0187334880018
0.0118423675847
0.000832825164622
0.124367811348
0.0108877967262
5.01031353771e-05
0.0
0.0
0.0
0.0
0.0345951566211
0.0010035717734
0.0355815726184
0.0235430185125
0.0207993480419
0.0970600994641
0.0357029691035
0.0567105657037
0.0324787042474
0.0194888240309
0.0114190268002
0.0225664231708
0.00309342227175
0.00640918034082
0.00771138260554
0.0101968142089
0.0319817236256
0.0325971541596
0.0202902424981
0.132959638285
0.0917646687198
0.0123575715068
0.0731716493134
0.0192974343786
0.0192662623493
0.0842484640789
0.000227458691163
0.000761359493817
0.00264780899653
0.00242137388856
0.00573353459878
0.0400131990608
0.0296595249619
0.037117171378
0.0192053151871
8.16952974221e-05
0.0371351413884
0.0042781176326
0.0353080088159
0.0499162737217
0.00195661932249
0.00928953498155
0.00382510263946
0.0343246831873
0.0019217404729
0.00628494221671
0.0093894691075
0.0116791535082
0.00795908708819
0.0120003378952
0.0270990702823
0.0
0.0
0.0
0.0
0.0
0.0
0.0
0.0297392321805
0.0115803404579
0.16930890651
0.000257882579572
0.00453703307577
0.076848136532
0.0895522151055
0.0170181644061
0.00292544512439
0.00639590933463
0.0
0.0311072203178
0.0673644332935
0.00356916271518
0.0
0.0
0.0
0.0
0.0
0.0
0.0
0.0
0.0
0.0
0.0
0.0150671136662
0.0869737026603
0.0
0.0
0.0
0.0
0.0
0.0
0.0
0.0
0.0
0.0
0.0
0.0
0.0798184877328
0.0222223285937
0.0
0.0
0.0
0.0
0.0
0.0
0.0446230586963
0.0574177576302
0.0
0.0
0.00522028155723
0.000454458376863
0.00026329529069
0.00240457673995
0.0019485890584
0.00405703086501
0.0154535491769
0.00764702702092
0.0169818621486
0.0106326448564
0.0165279564733
0.0137750267458
0.000161679999871
0.324776931194
0.195018660552
0.0276372263331
0.196327216524
0.0120578558724
0.0287501789653
0.0382712991874
0.0
0.0
0.0
0.00537258329417
0.017352984845
0.0198341693236
0.0511553622035
0.0378468097802
0.018751253551
0.0537684696555
0.0
0.0
0.0
0.0
0.0
0.0
0.0
0.0
0.0
0.0
0.0
0.0
0.0
0.0
0.0
0.0
0.0
0.069100660066
0.0329401562605
0.0
0.0
0.0
0.0
0.0
0.0
0.0
0.0
0.00926559790812
0.0210983486053
0.0716768698131
0.0
0.0
0.0
0.0
0.0
0.0
0.0
0.0
0.0
0.0
0.0
0.0
0.0
0.0
0.0
0.0
0.0
0.0
0.0
0.0
0.0195557792443
0.0163941972034
0.0499689531298
0.0104553872426
0.00393242274751
0.0081469594164
0.0194217036133
0.000870689737831
0.00198650260789
0.00434958239369
0.000291518677764
0.000553653510024
0.00156739617991
0.0957835370061
0.0248069916835
0.000617834014678
0.0252574741262
0.000160497011393
0.0288597403819
0.00257389651604
0.0546165385436
0.00583139141394
0.00481972392176
3.6343177334e-05
0.000125267972938
0.0159585211451
0.00216640535635
0.0232582558767
0.014252447106
0.0771599321178
0.0160714452794
0.00545243150947
0.00129704709371
0.00637996787835
0.00175087930663
0.110743653224
0.0189954292383
0.135674040153
0.000261127665316
0.00439357659102
0.00152738959792
0.0
0.0
0.0
0.0
0.0
0.0
0.0
0.0172460858183
0.0543871619653
0.111747674373
0.0042359470404
0.0129234022388
0.00354136121713
0.0498979683694
0.0777837261879
0.00389841791437
0.0250382286899
0.00235214531924
0.0119878618215
0.0473030645403
0.0348166979509
0.115478043655
0.0700078620977
0.0170528223022
0.0645909844384
0.00381030409616
0.000874595400725
0.0109123273659
0.0474667778575
0.0235546071068
0.0054184628451
0.00312060656117
0.000249447309982
0.0119866833512
0.084834659368
0.0226765020966
0.0240403490916
0.165134527786
0.118086688087
0.0190518503285
0.000181166399937
0.00338585312314
0.0397672488834
0.0257841576264
0.00805295623621
0.0128878062346
0.0642869273729
0.0326271195894
0.184911360227
0.0147808650711
0.279488857874
0.0239969828456
0.0576976365205
0.00610346244212
0.0162074798908
0.00334452838075
0.000143883140327
0.00149920195166
0.0115389721436
0.00724583748682
0.00115824358795
0.0206501492164
0.0164685437501
0.14584636355
0.0283723561073
0.00575027252821
0.0137608815955
0.0179950747377
0.0374967424051
0.0
0.147126979444
0.00536825775782
0.0430569050701
0.0203156130734
0.0348872947729
0.0363556699353
0.00141169744113
0.0247780381344
0.155632788623
0.0622577477405
0.0143346721577
0.0565790164078
0.0457358522947
0.041958392778
0.0542627668235
0.0267103462955
0.0360266456441
0.0234167267961
0.000168632175459
0.0094770208919
0.0210645015186
0.0526945266098
0.0338520010857
0.00286818894678
0.0140653886149
0.102602111167
0.0368165513443
0.142475010339
0.0832788813341
0.00133948017562
0.207652636181
0.054368583023
0.0263428154225
0.0162055551757
0.157066516495
0.0192593287671
0.0501601740813
0.328429478028
0.00139511474454
0.0105989721189
0.00498687357246
0.00596693174318
0.0545201922097
0.00166398889119
0.00200086115032
0.000531865273048
0.0028506814498
0.00757177651643
0.00223209095672
6.17481996993e-06
0.0048103976814
0.004241052299
0.0467074676993
0.0345173288468
0.0474382677986
0.0477578503901
0.0581572802126
0.0191303920974
0.0221503959573
0.0692868826725
0.0328469831579
0.10087034951
0.0406380205788
0.0728306328825
0.00575690716577
0.0281118804648
0.0353292906952
0.0256708986421
0.0215064755648
0.00081775867769
0.0580834918501
0.0054915889067
0.0963853963589
0.0
0.0
0.0
0.0
0.0079219190545
0.00239306236731
0.000765109666933
0.105158292145
0.000802683410609
0.000733989031589
0.00267314808541
8.68047153071e-05
0.0119819650194
0.00258623928771
0.012590534768
0.000301006278978
0.00988220683399
0.00450923688539
0.00441841796541
0.10235021173
0.0174532813964
0.0191095257465
0.0245632461657
0.110800842831
0.0660868066043
0.275972972491
0.111587386597
0.0245488726497
0.0225416256207
0.0707392950467
0.00402897528422
0.0040850166692
0.0454015277433
0.0739532533369
0.0390541951551
0.0835964989433
0.0581107540322
0.0678784982732
0.0498860366667
0.000705788215393
0.0151101325962
0.00050613841015
0.0878975367278
0.121285075058
0.0467863058796
0.0206437169157
0.0812210583912
0.000909849315629
0.00051695747018
0.0935262223133
0.191563186738
0.140791390545
0.0165370737643
0.0284817576108
0.00813224154891
0.109648295297
0.235131382128
0.0360834853332
0.0177540511914
0.0507029799774
0.0126139768893
0.0
0.0
0.0
0.0
0.0
0.0087234687956
0.0346503651614
0.00654351013151
0.0217322448269
0.0071373840735
0.000444706795396
0.0165588964186
0.0981049849226
0.0505786106525
0.0828637010687
0.123458885738
0.00432460055449
0.000161737074823
0.0505061368595
0.0312047575631
0.0148098312233
0.00316248034857
0.0163498092387
0.0286762010406
0.00136721949517
0.00123900697358
0.0765898293438
0.0292885564135
0.0108932453726
0.00323840910352
0.0018841956942
0.00342109872395
0.00448562293482
0.00210412238369
0.0106191810117
0.00465363038379
0.00508877807322
0.0110696283534
0.0037086715944
0.00423364869962
0.0130517085795
0.0132259232041
0.00492895171008
0.000731468099934
0.00672709551343
0.00525482638724
0.0328359568795
0.0145228110899
0.014040221025
0.00943053316932
0.00118644825779
0.00847040837467
0.00144349260338
0.00904282785532
0.00236243062365
0.0030557194831
0.00104552570625
0.00106528415106
0.0311132485424
0.175036941294
0.0
0.0
0.0
0.0
0.0
0.0
0.0
0.13890525337
0.000506098429207
0.0397816111353
0.025147212306
0.00416276326232
0.00364668583104
0.00704728086735
5.51005107702e-05
0.0201500334082
0.000540208385997
0.00928769745927
0.206785401484
0.00551112114711
0.0110243409694
0.0320971389276
0.000245545001604
0.0241448912714
0.034037223626
0.0427753559144
0.00456895891883
0.0343434974583
0.0695222946018
0.0
0.0
0.0
0.0
0.0
0.0
0.0
0.0
0.0
0.0
0.0
0.0
0.0
0.0
0.00135476774951
0.000391829342674
0.00615856352835
0.00787261713787
0.00153317577058
0.0194187251654
0.0152534499506
0.0239421239731
0.00544711069517
0.00641295477011
0.000342432985051
0.00110095764137
0.00148392469636
0.00455579700689
0.000150077757131
0.000683848986269
0.0234497376544
0.0479548618454
0.0153730557704
0.112967080776
0.0102753557768
0.0
0.0291695138169
0.0833864103184
0.00222637783806
0.032312667544
0.000948583888072
0.00933643947656
0.00575187706025
0.0118537171083
0.0166825923703
0.0124134532322
0.0
0.0234556408594
0.00807132048895
0.0428046456538
0.0177464454811
0.00996276384327
0.0
0.102040816327
0.0
0.0
0.0
0.0191988500754
0.0536017617197
0.00827786071948
0.020962343812
0.0
0.0
0.103703538373
0.0147080018919
0.0206691770248
0.00691997120052
0.00291741162934
0.0114426512846
0.00244993487357
0.00263189989647
0.00900067569806
0.0053139061036
0.0582999089919
0.140698844436
0.192219748372
0.133931573452
0.0451091178179
0.0590040334218
0.0124657488971
0.0017660517068
0.00145147536925
0.00172014786355
0.00240766696375
0.000182576824496
0.000747651057761
0.00443159026055
0.0122921560697
5.14081502419e-05
0.00116504369579
0.00479342055437
0.000775484157286
0.00737023650764
0.0765914262317
0.0243682916765
0.00374729066066
0.000155989983158
0.00161774698246
0.00114053395143
0.000672252437406
0.000123171850883
0.0366700987838
0.0417360461352
0.050758262782
0.0522205575319
0.00214990218255
0.0439689121763
0.0162010485899
0.0284333095
0.00291544936184
0.0877627650071
0.0637328335344
0.0113393502012
0.00717136536235
0.00144827227025
0.10582682312
0.0236809718488
0.000970273346078
0.0515113101358
0.0168117742752
0.0523889782161
0.0159277768577
0.014742449671
0.0496019035253
0.0102075375929
0.0163572116807
0.000604699714012
0.011033769781
0.11601185964
0.0176716292614
0.104812606119
0.0461228656355
0.117294937362
0.0434420932561
0.00148918698142
0.191303707076
0.116590972422
0.0892500403061
0.00777253127469
0.00709615098504
0.00275269035345
0.00621854431364
0.0
0.0433611031433
0.00649042024076
0.0106983410225
0.221316080436
0.0846586592212
0.00980448342464
0.064566702434
0.0732859681783
0.0466102726089
0.0622987240043
0.0996316090614
0.0889907999139
0.231816845204
0.438613634956
0.000880812746343
0.0727871624024
0.0765265388454
0.127984570138
0.0905002090652
0.0455860244628
0.0591455344328
0.00393752516583
0.00767584292284
0.0200535458212
0.0185592271876
1.15850356976e-05
0.000814814177399
0.0220200635183
0.000847850425418
0.0168054900615
0.0175273511632
0.0383388451762
0.0143678539991
0.0185042863734
0.0292918658074
0.0374353135767
0.00867513768346
0.000378520875006
0.0191902295133
0.00629871197602
0.0491927829296
0.00188971811111
0.0139952708187
7.40054122318e-05
0.00836261158219
0.0449130624011
0.00525322443412
0.0381253428182
0.00801324243359
0.00525217325365
0.0178063556032
0.038992814021
0.0315455754377
0.0202927013444
0.476966344434
0.0489855642546
0.00333828305178
0.0331824836484
0.00206428770781
0.00102264966532
0.00906955314126
0.337621314484
0.00452876999418
0.0627578011884
0.141076798023
0.018097838646
0.0147602625147
0.0
0.0
0.0
0.0
0.0
0.0
0.0
0.0
0.0
0.0946700585997
0.123248753569
0.000174046923323
0.042894100114
0.0292641224513
0.269561158069
0.00832106338759
0.00794239858622
0.0212836392647
0.0570808501332
0.0482711561559
0.0699583220523
0.207022580554
0.226727632589
0.0358959003611
0.0292988968672
0.00746335545296
0.00970511344604
0.00129604344061
0.0223480393812
0.000193361319769
0.00997240225635
0.0089970962044
0.0311630387094
0.23846570167
0.00222702975253
0.0103860188336
0.0214775373202
0.00343710623057
0.0756663307205
0.00304363680475
0.00759868048348
0.0143297335996
0.118472925065
0.00583828169434
0.0328934217351
0.00246429492262
0.175621057289
0.0275344782646
0.0121752402535
0.00868123026624
0.0156970955068
0.00409421255555
0.0288730430962
0.0303560716971
0.000280613753574
0.0268785732993
0.322335416031
0.300122696151
0.0785635730663
0.0816591310803
0.154974228124
0.0455291177051
0.0242845101394
0.0721884356535
0.00844197322913
0.0182631735399
0.00646936244948
0.0218987244555
0.0400229786409
0.189336232009
0.0199927248559
0.0074027040122
0.00325965861923
0.00461993923533
0.00665332091325
0.00559171242321
0.055625925321
0.05754504781
0.0712741645526
0.0522508256871
0.0
0.0
0.0
0.0
0.0
0.0
0.0
0.0
0.0
0.0
0.0
0.0
0.0
0.00116228393878
0.0200065917737
0.0319600253745
0.0171459123219
0.0561560946032
0.0108254148153
0.0532558069053
0.457096167485
0.000447915287881
0.0225624169361
0.00248401702414
0.0077234966794
0.0512242703728
0.141602922953
1.12091287072
0.0467379798725
0.0366058112461
0.0656925122479
0.0289354490777
0.141536711081
0.0393821912608
0.0906516402045
0.0777177646238
0.0242158407598
0.00287006717575
0.0174899984056
0.016995054908
0.225715463651
0.094100887717
0.00952100976009
0.0850697498299
0.0229506589477
0.0197104320879
0.0114914930681
0.053723068234
0.0613184918752
0.00464604289799
0.00307469862209
0.00305232460214
0.00427105639972
0.103990658425
0.0347004940413
0.0567290282866
0.057540326958
0.0653679840546
0.835997187201
0.128343905503
0.0637912811358
0.000505461502666
0.00994343431998
0.000195242749621
0.20174251637
0.0991269408248
0.174292993392
0.229629108823
0.0918411313046
0.00421286921923
0.0804979613943
0.047661813508
0.188473776778
0.0303566845778
0.0239596512243
0.139776123801
0.702118250946
0.0469882785578
0.206696526847
0.0665785263594
0.144884686536
0.107043438827
0.0208033562645
0.055610857856
0.0141742873484
0.0292805684983
0.0
0.106791052732
0.489781794466
0.105206625764
0.0856494302848
0.0129767716014
0.0645111043827
0.0856071276979
0.0991666846498
0.0566522471706
0.0930422083866
0.0043500952897
0.0508105944403
0.00151873211674
0.00768326807623
0.0581759412949
0.00460693389164
0.0
0.0
0.00584921025327
0.0708775607677
0.0012009802523
0.0790276610755
0.149167036631
0.0119953972983
0.0039564319604
0.0105204610808
0.0187846075206
0.0451173523782
0.0256607584174
0.0439625656313
0.00316445520728
0.0729278053641
0.0231234078387
0.00187921934008
0.0424927394971
0.171743350859
0.0350209924863
0.0128962129553
0.0826832845586
0.143438836956
0.159244933246
0.0277838626036
0.0192465094195
6.22491320469e-05
0.023638531514
0.0164245487668
0.00981672949696
0.0246700104713
0.293611796606
0.0364573770087
0.243476180906
0.0768822171424
0.0161492558706
0.00305709210083
0.0766283302176
0.0950939818512
0.00868563916907
0.119529087092
0.00862946339335
0.0949164486027
0.0154032398729
0.0370140061313
0.00971461395811
0.0151644986609
6.02492151586e-05
0.00234361820484
0.0280549335068
0.0921560713236
0.160062501965
0.0527642512655
0.0254788863385
0.0472881426419
0.0897985745769
0.0378846248112
0.469042791497
0.21582780338
0.134562168926
0.124966665146
0.183765505191
0.547627595252
0.0529202522014
0.110499615182
0.0393985757167
0.017162281867
0.00761906796566
0.0606815810043
0.102907685457
0.502568218883
0.0703350922368
1.50959690484
0.020058815029
0.0767093192408
0.0197621988202
0.0372926787287
0.00205242939161
0.0459842478263
0.176996128965
0.0
0.0
0.00880232236138
0.0453067289914
0.0357810302371
0.0116933421033
