# Supplementary material for: Fine-scale mapping of meiotic recombination in Asians
Source: BMC Genet. 2013 Mar 8;14:19. doi: 10.1186/1471-2156-14-19 (PMC3599818; doi:10.1186/1471-2156-14-19)
Supplement: Additional file 3 — Genetic Maps. Archive containing combined genetic maps for all chromosomes. The SNP list text files contain the rs numbers of all of the SNPs shared by the Mongolian and Korean cohorts, ordered by physical position. The map files give the genetic distance between each of these markers in order in centimorgans. All observed Asian recombination events are mixed to form this map. [file 1471-2156-14-19-S3.zip › map10.txt]

0.0
0.0
0.0
0.00620325818714
0.000389906776443
0.00209954321961
0.0028891485047
0.00386616754421
0.00771608081297
0.00901387699955
0.0224861954655
0.0656077842196
0.00384585408414
0.0104451521893
0.000964011119129
0.0254331813015
0.0145289697527
0.0334087109382
0.00898202490728
0.0266639427859
0.210916548275
0.107141565811
0.000521206373223
0.00166021832393
0.0123251998044
0.00796177797032
0.00241712675556
0.00114115859969
0.0022850362881
0.00291686663895
0.00226857864589
0.00285418448862
0.000350476224059
0.00126924198905
0.00232267420028
0.00327564323907
0.00243029286932
0.00146473015649
0.00217856249851
0.0
0.0
0.0
0.0
0.00144256931349
0.0237929818917
0.0746427225223
0.190593965575
0.0856026508197
0.113992702295
0.191796656721
0.0179724157912
0.0828718083059
0.00626221560226
0.032237832963
0.153883859214
0.00579647116093
0.172030755358
0.0302247779037
0.125463383846
0.000251152754745
0.0176716902071
0.0
0.0
0.0
0.0
0.0
0.0
0.0
0.0
0.0
0.0
0.0
0.0
0.0
0.0
0.136559305695
0.062850971005
0.00467135595308
0.0
0.0
0.0
0.0415643080804
0.0384110525274
0.0220654557188
0.0
0.0
0.0
0.0127536643602
0.00717833909939
0.00447981266447
0.00154838197678
0.0179480042693
0.00507069937984
0.00816315029168
0.00358701302884
0.2279997291
0.0482165970724
0.0203495997524
0.0048298842076
0.0112181485164
0.0158779948232
0.00517929038023
0.00896159932412
0.0117759336214
0.128823151418
0.0145095699359
0.00535315551202
7.40126206589e-05
0.014100053469
0.0278897733181
0.0228647453439
0.0288540666073
0.0609117295891
0.00635195832881
0.00490322901507
0.0119576295833
0.11742112285
0.0580170488171
0.0527305170769
0.171649375797
0.00429265075509
0.00683986154641
0.00134758010031
0.00112066382837
0.000273207191419
0.000171246146559
0.0168235724018
0.000148857074394
0.00388147847033
0.00512376942046
0.00153667699359
0.00913050567291
0.00034612295347
0.000373958016161
0.00481244029536
0.000509502669268
0.000770305104488
0.00406452426303
0.00174846551407
0.000106196815269
0.00286307824186
0.00600783521595
0.00957707689609
0.00769427694903
0.0011975128058
0.00284099172472
0.0011085616272
0.000350661278908
0.11714670357
0.0291859016648
0.0738703455572
0.00495251615497
0.00759014835436
0.107285779675
0.015188993081
0.00767196597743
0.241463274439
0.0659007433354
0.00249392449889
0.0721315158669
0.106282617838
0.000828271353885
0.000150113771933
0.00149203812899
0.000622557143938
0.000128858461214
0.0338012821392
0.0285817382042
0.0418629325249
0.000899947740418
0.0393608139956
0.0190403520349
0.150669364015
0.0630216528395
0.00318729356396
0.000229378685229
0.0696235990509
0.0386385872541
0.05463532828
0.0580060991109
0.105039167509
0.140437673655
0.0472124699253
0.503233437464
0.0186543012112
0.0204341707098
0.0140806441039
0.00158570194068
0.047818525002
0.00410618042167
0.00306251264174
0.00031310033398
0.00455952361358
0.00242978905016
0.00632397445403
0.00274288938414
0.0183750758504
0.0274980258096
0.00253126395827
0.037644363795
0.0584077507771
0.21731873693
0.164444946942
0.0433461063656
0.0133583051806
0.00223366580672
0.0791648474499
0.316344621087
0.0321173627794
0.0406024108247
0.0521283101491
0.0258359694878
0.00920039712184
0.11757821508
0.0430037388649
0.00216727208655
0.0224849946202
0.136764175965
0.00507791970752
0.0234096812605
0.0214273465021
0.0233134297357
0.027135929918
0.0149986581056
0.0503037109198
0.0033506563552
0.0182717061062
0.178577828719
0.258719897538
0.0155330818533
0.00216072620795
0.0688310399518
0.240705531503
0.0511225734797
0.00441749526341
0.0221997166659
0.0030045168769
0.00888532108571
0.000382715872697
0.000340816479207
0.00605003899522
0.0797600172882
0.00836022990751
0.532758824938
0.00169704771087
0.0113678121012
0.0727552861074
0.128098831478
0.0813747710904
0.00822019225053
0.0148467122731
0.0113402472889
0.0151091948897
0.0282922932767
0.0182240056725
0.0256088845533
0.0390239930258
0.0744807256199
0.00121921586675
0.00743404132888
0.00364163688629
0.00472422799406
0.000661509331071
0.00127952288926
0.0323751595182
0.0104876500939
0.156001639792
0.0170808632889
0.129144517477
0.0605786002167
0.144680664691
0.0249474949741
0.145328991448
0.118896653264
0.0647999166504
0.123377326072
0.0885967170681
0.131651816858
0.220807170835
0.00842463728225
0.327060420901
0.0500729416287
0.0293827992035
0.0885947953171
0.0275551145971
0.00227232934524
0.00752393494313
0.00603271881031
0.0623999523851
0.106395248283
0.0638796124022
0.271071799765
0.00779861242552
0.00669917245729
0.0411773782044
0.0067099535604
0.00386640057548
0.00758223641699
0.00417490557511
0.0141773491586
0.0134785091363
0.00698647597249
0.0024776104939
0.000158104327237
0.00208331372658
0.00958960236103
0.00147155023443
0.00648708395011
0.0448454933942
0.049744529383
0.0254500012612
0.0109737899814
0.0315148198621
0.0165260799826
0.00571542872322
0.00220190530678
0.000532712831066
0.00041768219451
0.00333953717817
0.0114704172313
0.0067941049929
0.105123406941
0.00814451473625
0.000553260874658
0.00703011943752
0.000893359801774
0.00441590899437
0.00386418442203
0.00229408344626
0.00634339229841
0.00130297640908
0.0035916827972
0.00105140690342
0.0251692019338
0.004970537722
0.000729136307534
0.00153066912787
0.027951259358
0.000953565497229
0.00130003452279
0.00485263482971
0.00328576744544
0.00336643784542
0.00879666005
0.123184251265
0.0
0.0
0.0
0.0
0.102040816327
0.0328182629496
0.0211422864919
0.0697397053417
0.0755995799349
0.00952457606206
0.0452251752964
0.0789753629267
0.000419193118473
0.000226222894666
0.000952021348388
4.84389299922e-05
0.00366852890876
0.0738635386043
0.0137127826641
0.00205943813172
0.053810068296
0.0570966483445
0.00162816274829
0.0796969151559
0.000147799235141
0.0820472090383
0.0304278478024
0.0260311924216
0.00027901121917
0.00274576603766
0.000465634617422
0.00407799841528
0.025524907163
0.015149754874
0.032357910398
0.00227089263814
0.00348856411783
0.00747417471219
0.0159313558389
0.000502589745789
0.00394680770958
0.0215614696456
0.00548968431889
0.00121951923611
0.00857728529394
0.019596680036
0.000398059315381
0.00215659124767
0.00546453776858
0.00442181972816
0.0442366594445
0.0964464167741
0.10752946075
0.000854075923175
0.106949627333
0.000321714450639
0.00479152912041
0.00085907400988
0.002109990961
0.00297520121381
0.00328113675406
0.00281302907929
0.0201303832274
0.00130263671294
0.00576982156431
0.0248386347652
0.0180133794174
0.00682488538278
0.0468562022989
0.0500156772176
0.0196465899143
0.00404372942548
0.000593509358647
0.0377615940644
0.0885404091818
0.121104355185
0.0234278600007
0.316282742054
0.310457504238
0.0539673473739
0.0269109987809
0.00633862615812
0.0357497412933
0.00742625976324
0.00609592853057
0.000251474515394
0.00145971370112
0.00013117785906
0.0581860013864
0.061466602318
0.0878659805179
0.00397519535709
0.000304518070833
0.00170262637577
0.0388783763704
0.159076552877
0.00927497024273
0.01859997146
0.000247738884359
0.0179895360064
0.0834923462754
0.0368317783886
0.162240026499
0.000658651080656
0.00192139043055
0.00594734644427
0.023087863916
0.0671461890916
0.000330392869183
0.00946934692894
0.0086562931726
0.00632055923655
0.0156721139252
0.0177775497232
0.00553754781779
0.000996727748758
0.000310127364552
0.0158040940243
0.00216235785429
0.0073575790399
0.0127309273561
0.0077033180316
0.001202257564
0.0643145679962
0.0255578423524
0.191817846978
0.0568571629548
0.255207895913
0.0689694993928
0.000197276441084
0.0336551833074
0.000110192059481
7.62106758686e-05
0.00018871214977
0.116531402065
0.00484911044986
0.00423612587945
0.00121409215237
0.000275480148703
0.00126621893499
0.00182938613719
0.00661878172847
0.00406258988158
0.000877577479699
0.0314641427898
0.0745498560886
0.00282639333405
0.00115866620628
0.0060688111801
0.00573592558724
0.00441329095712
0.00458814662037
0.00117846118702
0.00109730176597
0.00727465542382
0.0232484464197
0.00986786539503
0.0233463091452
0.00957811995623
0.0271271451667
0.0907084335018
0.0481142972691
0.0285681365378
0.0257321273983
0.184575623929
0.115618112774
0.000418596819723
0.149427330595
0.0409735220141
0.0117056576299
0.0445828204501
0.0206386980312
0.288614371229
0.0256802582258
0.0392153220184
0.00778628151978
0.000759313573696
0.053052127433
0.0494761661389
0.049554972659
0.0270448972228
0.0851581797355
0.0212732786982
0.0788422459871
0.126913434808
0.118344784316
0.00304685833207
0.0667044712291
0.00812084101711
0.0015587312356
0.0413549490077
0.0437362052334
0.000417487630682
0.021350679802
0.000162401776461
0.315186586259
0.0780535974847
0.11985204142
0.0351482305995
0.0017154777817
0.00387729028035
0.0207332178955
0.00327182753387
0.00160292380959
0.0134183871318
0.00465924299607
0.0154035082657
0.0379359129188
0.000534667229057
0.000689762910535
0.0188771415721
0.0901626064549
0.0159936047158
0.00573499096585
0.000899022187508
0.000221673185091
0.050134083187
0.0294203064645
0.0211484511337
0.0428738280582
0.00690628844444
0.0144891881706
0.050774896835
0.00550281287924
0.130186656419
0.00687968030488
0.105224248852
0.0161256552195
0.0
0.0
0.0
0.0
0.0
0.0
0.0
0.0
0.0
0.0
0.0
0.0
0.0
6.97563221423e-05
0.0254309355337
0.0330109712804
0.102073645999
0.129588446274
0.377440161132
0.0830189973329
0.00937499737366
0.0202095416266
0.0129300165481
0.010268654676
0.00498655171825
0.00792385479498
0.0
0.0
0.0
0.0
0.0
0.00525998878792
0.0159579359092
0.00323970487376
0.00406199008841
0.0245779238007
0.00922969837128
0.00748460810612
0.00239270166668
0.139740615491
0.0067422036372
0.00795699552541
0.00331351329438
0.0282398899952
0.0865973148936
0.00169788187534
0.0360510302973
0.0385292018106
0.0551183966695
0.0134047020466
0.0028322974832
0.0809054388745
0.0164141022083
0.0570223930176
0.119596036094
0.0298562072793
0.0047014043655
0.00382846274396
0.0115738914059
0.00194666670247
0.0296008412669
0.0531123556566
0.0173809527006
0.0
0.0
0.0222235670776
0.0287100627008
0.0247514591597
0.0103432288864
0.00361828135333
0.00275577966681
0.00963843748198
0.0
0.00101540949218
0.00165008396722
0.0125621655288
0.00431627410553
0.00149089283929
0.0158424781147
0.00417833168395
0.00635893663113
0.0108054896904
0.0112224520101
0.0165510005528
0.0456645826621
0.00331526890429
0.0420286571585
6.88306894745e-05
0.000252531138867
0.00718482998342
0.030952841974
0.00858970538051
0.00980677783678
0.0139826582757
7.88590018483e-05
0.000423924113982
4.37599085401e-05
0.0118386619456
0.0469126339011
0.20060807845
0.017109767503
0.131812009675
0.00118355973234
0.0329872139637
0.054828906109
0.0171596100855
0.0225343888056
0.0432259664824
0.0158895255762
0.00308088933346
0.043946673836
0.175098458473
0.0174540328659
0.0632277701525
0.10581772883
0.0240759672181
0.306790744026
0.0150802064097
0.014609755526
0.0552470014203
0.0548972101199
0.0811879807804
0.00383808987433
0.00512250328403
0.00457428986495
0.0182083279893
0.0
0.102040816327
0.0
0.0
0.0
0.0
0.0
0.0
0.0
0.0
0.0414224780111
0.0606183383155
0.0
0.0
0.0
0.0
0.0
0.0
0.0
0.0
0.0
0.0
0.0
0.000866456172484
0.00764135971211
0.128344727643
0.00551847237446
0.14771677064
0.019031825292
0.00174785076632
0.00181564261729
0.113851992497
0.00056001963845
0.164595161903
0.018771282707
0.000910725459505
0.0136357310441
0.0055848120838
0.0033516814876
0.0295325974234
0.000438989574283
0.000302142237247
0.00110059131415
0.0020242554194
0.00371969942669
0.00280449140127
0.000602007837615
0.000703806029497
0.000421828290322
0.00169251690273
0.00671542832581
0.000824467784092
0.000192213199368
0.00593031383635
0.000206523488323
0.00176276741214
0.00107294643776
5.366358358e-05
0.00434675026998
0.00139069989932
0.00125735402497
0.00328648795197
0.205801352782
0.00950930473319
0.0167423976878
0.0212213043507
0.0079691943052
0.0127759256479
0.000353744238802
0.014951864047
0.0018026559611
0.00607946494127
0.00572674902875
0.00252762598539
0.0103716988156
0.000247826632417
0.0
0.0299215794204
0.0297125507765
0.0424066861296
0.0
0.0177004236408
0.0267985291485
0.0142074154302
0.0076805580949
0.0852520032942
0.0181382205429
0.0129443859708
0.0347605953736
0.0812052415273
0.0161539598608
0.235736742325
0.0217257442407
0.0130903204747
0.0116161503137
0.0034999495548
0.0288755391675
0.0193868872286
0.0675734422725
0.0215479470553
0.00446658159674
0.0220563759965
0.0519095175025
0.0
0.0185167135268
0.000143602474726
0.00400085501014
0.00790714253691
0.022025621554
0.0590355517021
0.000854477263513
0.0371991478211
0.0607129296325
0.164590143988
0.532303444245
0.193738095381
0.00806914574898
0.000303963760239
0.00295100098253
0.00118956092821
0.0135301104915
0.012458327873
0.00093960918202
0.00275339515177
0.000668719069655
2.35556619448e-05
0.00651015567103
1.96330832818e-05
0.0017840497417
0.0136262134099
0.00413148361235
0.0107768554971
0.00150918657575
0.00836198625343
0.021903692044
0.0053178004772
0.00960853154843
0.00558020543521
0.0406069004891
0.100995649953
0.0995843886062
0.0312165005276
0.0138520745022
0.0284676491739
0.00690985497113
0.0354212642019
0.0787432803593
0.00386422824036
0.0258023203923
0.000314733521839
0.00508236353785
0.052379817792
0.0161377909174
0.0056834298093
0.108570014105
0.000540367378515
0.0182553518525
0.00781724683585
0.00177491075789
0.00468759788111
0.00371381613962
0.00932681225519
0.000240898935003
0.065010779988
0.0427713760728
0.0136876066297
0.0298583817473
0.00556197289092
0.0133192811409
0.000407558358387
0.0384851535562
0.000667847730129
0.175073798497
0.0114200702063
0.0894933100429
0.0448440690767
0.00308024670726
0.00831473693629
0.251101090661
0.0397463919187
0.000443662998436
0.0439520529556
0.0191746126205
0.0676698222218
0.00489676287289
0.0210424635486
0.230634024948
0.00817195746565
0.0027291609383
0.0131628022994
0.0248166514656
0.00703923775142
0.0390339159524
0.0636082544524
0.0305212079325
0.0568356367764
0.0656120740855
0.107016050822
0.00107164066956
0.00048015068961
0.00271389520214
0.000608886744071
0.10414234115
0.0966766977362
0.0794934923729
0.00527495681853
0.0994748693147
0.00180434703124
0.02070261638
0.0498321443426
0.020351404978
0.0561282462504
0.00356459919913
0.00740494500983
0.00108406935207
0.00685861698983
0.0265014017902
0.0135938240921
0.0185245556457
0.0345212663654
0.0178014363111
0.129399821382
0.000490135115488
0.00913600044785
0.0154351622041
0.00273313506216
0.0121796604934
0.00945388474277
0.00161848242393
0.00257915562204
0.00188681424237
0.00406007553144
0.00911818691927
0.00825205256858
0.00466127466898
0.0106092966446
0.00597349651531
0.0212118000785
0.000148884532176
0.0
0.0
0.0
0.0
0.0
0.102040816327
0.0
0.0
0.0
0.0
0.0
0.0323700402649
0.0167290626013
0.0628612207493
0.0921213090375
0.0
0.0
0.0
0.018413853477
0.00865568747606
0.0330579416753
0.0638941436615
0.0829154162125
0.034533479121
0.115354980877
0.0731518486747
0.132025990838
0.0285159008543
0.00908723110463
0.00369922448354
0.00652157843527
0.0114601132704
0.00452699026557
0.00210215095493
0.000301643462943
0.000460649319379
0.000541584328608
0.0291494309058
0.242555277695
0.045147584856
0.0755417120294
0.0974585740862
0.0221411897554
0.038085751988
0.035641248794
0.0277063033695
0.0070144346693
0.0251856024062
0.00891967786025
0.0174897043484
0.00369453056971
0.0243061221692
0.00154310426982
0.00386935625577
0.00165588590451
0.00471713973027
0.00159161259446
0.015807847828
0.0150483866328
0.00769140455445
0.00231579378607
0.0147631853862
0.000748878707271
0.00584876246312
0.00342791489181
0.00919895731319
0.000772919228656
0.000836149093122
0.00508275900089
0.00256970121057
0.279257703203
0.00277779816941
0.0795067022411
0.033212322615
0.0152328548028
0.0
0.0
0.116455151497
0.000597183793337
0.135032872787
0.0415373027066
0.0372081103988
0.00273231645616
0.00261080516225
0.0163010776097
0.0157222113067
0.0137594663787
0.0693863241374
0.0319507196714
0.0201145148641
0.0670132744244
0.00117811311762
0.0190676123069
0.0153946714109
0.0061831699298
0.00617108727337
0.00642838882747
0.0565938918271
0.0108813657234
0.0219660826751
0.0
0.00033318842806
0.0012550373047
0.0118046262428
0.00146172987794
0.000482007080791
0.0031673569923
0.0034377108781
0.000302597927221
0.00495648790625
0.00774187702321
0.00186023315914
0.00901758358524
0.00911348893922
0.0104106915289
0.000426613471164
0.00253983833995
0.00240838186337
0.0272677110319
0.00619490121708
0.101422446693
0.0209042119564
0.00187407925678
0.1140933318
0.0466961805073
0.0103087946043
0.0129636242612
0.0060525051318
0.00685263208039
0.00469765565669
0.00550742995356
0.0219296285758
0.00931010403869
0.0248523897256
0.0120292030563
0.0172990057971
0.0142776522257
0.012015150249
0.0319028450598
0.00527315590898
0.00068411456282
0.000848215117206
0.0116946097069
0.000584132768095
0.00319452701733
0.00205886424029
0.00784520984756
0.00542021917788
0.00629728049006
0.00195439646731
0.0162142887129
0.00553663451515
0.0183387036287
0.0310641253865
0.0568777648239
0.0579233194235
0.108423231915
0.169960388321
0.0664644084254
0.0275984918344
0.00680565219017
0.0107675246957
0.0271785214213
0.030301320377
0.125188771325
0.000780906059546
0.0172009442354
0.00979459304282
0.00701283723579
0.0179675168018
9.21156755231e-05
0.0200011474846
0.000446406735228
0.00133071722025
0.000783691824066
0.0935557374954
0.0142724328624
0.00918873581338
0.064621627133
0.175600232499
0.103740933792
0.0161649403899
0.00255118817591
0.0
0.0
0.0
0.0
0.0
0.0
0.0
0.118004553811
0.0177243421571
0.00335477638528
0.0131763694693
0.00236898115682
0.000453209754385
0.0159551689155
0.0107968975445
0.0463894492068
0.130597488479
0.159144103294
0.0303482841305
0.011400937266
0.209529935952
0.0450964665484
0.00333252660165
0.0326609087336
0.0942009873092
0.00880404932422
0.0413081327518
0.0257605944753
0.0
0.0
0.0
0.008960944784
0.0201503968076
0.0174606886687
0.157509602393
0.0
0.0
0.0
0.0
0.0
0.0
0.0
0.0
0.0
0.0
0.0
0.0
0.0
0.0
0.0
0.0
0.00124289262544
0.0451194524501
0.00323976222885
0.000134758071396
0.0152889157366
0.00332328995905
0.0157867410086
0.0154515163847
0.00245348786186
0.0
0.0
0.0
0.0
0.0
0.0
0.0
0.0
0.0
0.0
0.0
0.0
0.0183550516919
0.0328983312121
0.0215838896999
0.0265783207856
0.0988280415437
0.00519683673134
0.0653830934543
0.387185319861
0.0930592191473
0.0314067434151
0.0155018201809
0.0188771116451
0.00013560609625
0.0013371451474
0.0
0.0
0.0
0.0
0.0
0.0
0.0
0.0
0.0
0.0
0.0
0.212150218029
0.243073026706
0.0615106383778
0.00436871247188
0.12370370228
0.0174355230461
0.0477421551417
0.641060299652
0.00752829873166
0.00914800982181
2.70394857844e-05
0.000144430424068
0.0181188783477
0.0144758804039
0.00475783227005
0.00147970280228
0.00921775955464
0.0966962612117
0.00288576823723
0.00227056593324
0.0210305301672
0.0474313774886
0.00310988900513
0.00231059781678
0.0011981082153
0.00603970273217
8.67233701254e-05
0.00427098788414
0.0287106320328
0.0314331645485
0.0265424918204
0.0288719173743
0.001915937863
3.7363901987e-05
0.00167203461392
0.0122377157869
0.0
0.0
0.0
0.0
0.0
0.0183531917707
0.0171036822962
0.0937129333612
0.0103519896081
0.0028127216323
0.00048893012749
0.00785584362147
0.0174632290667
0.0207465688367
0.00825596059846
0.00596238387681
0.000974197857021
0.0
0.0
0.0
0.0
0.0
0.0
0.0
0.0
0.0
0.00276178413476
0.000343291052298
0.0107384575839
0.00999418865065
0.00400172442257
0.0316094901982
0.0720755492449
0.0168489443912
0.0134049159096
0.022442669781
0.00417941965551
0.025382287924
0.0875153891057
0.00220258895091
0.0200947839103
0.00683431279269
0.0192938477953
0.198326056707
0.0123803034435
0.0592741487235
0.0012794874203
0.00497905795465
0.00745069936113
0.00274205938923
0.0363546330562
0.0194021746067
0.0981178602199
0.0519807473338
0.0712195166416
0.00112308158171
0.000383999266056
0.00372250789301
0.0117458849477
0.00233729380564
0.00989275059406
0.0222713347925
0.019017108824
0.0189745541789
0.0037488233523
0.0063687442344
0.00672202807998
0.0124267592683
0.00370626870726
0.0111621636846
0.0100418822542
0.00257091451745
0.0151108463159
0.00777441800003
0.0139925152028
0.00506757443149
5.94793593449e-05
0.00114649499799
0.00057415789735
0.0152752705714
0.0017789183902
0.00441664589748
0.0114534246953
0.059924373899
0.00073359674238
0.0167190190906
0.0501319107464
0.00682555995095
0.0106789727314
0.00926906914199
0.0067120636224
0.000191790587275
0.00444153011925
0.00448501542115
0.00178249688365
0.0125182720331
0.0222629509424
0.00939462884556
0.0145443326792
0.0213277511625
0.117145854147
0.000459829667706
0.122854942144
0.013812679797
0.0841253415151
0.0049653775242
0.0125512008935
0.220806081116
0.103939147422
0.0279312975099
0.00281696944162
0.145449667304
0.0
0.0
0.0
0.0
0.0104871420626
0.0095182410229
0.000732451136631
0.00578532215031
0.0179461852704
0.000528615013264
0.00255112232622
0.00733583559539
0.0225270624162
0.00163974837019
0.00192964863454
0.00391637138362
6.58481708326e-05
0.00847851965135
0.0120698940261
0.00132074779429
0.0101277364186
0.0029320885977
0.0028339268422
0.00448261886568
0.00240237980564
0.000469839238396
0.00290230577405
0.00430331411105
0.00484001274948
0.00140951771519
0.0115022480562
0.00960313718892
0.00419603516464
0.00632672268107
0.00249142437023
0.00286948388676
0.19658499289
0.0226455103894
0.0186895403454
0.0026239057382
0.0071275436904
0.0133182683901
0.0149105559626
0.00647890885106
0.000249733547816
0.0061136698221
0.0392344489263
0.0108210323266
0.00781250674669
0.0388181977272
0.00762645067184
0.00352679296415
0.0133505675424
0.0154082811544
0.0258533108047
0.0194977632169
0.00478691904515
0.0555173632929
0.0734841543064
0.0733423800177
0.194960515574
0.0184601203252
0.0129148944013
0.00754576897754
0.214978468519
0.0313183757338
0.072294596268
0.00734710887589
0.00973491926055
0.0245013698243
0.0526897087516
0.0393864885792
0.041781522245
0.00503947409728
0.0110159381323
0.0062142157055
0.000570733434354
0.00615366413785
0.00878607054981
0.00219496259195
0.00641580037938
0.0
0.0595805778844
0.0472477240234
0.00752179742926
0.00601184442097
0.0103149920912
0.0718975497613
0.0775911996789
0.0200508075228
0.0113767696071
0.00205521644585
0.00992074338389
0.0221702695214
0.00691264297558
0.000523018119252
0.0155881337249
0.0762271830636
0.0155185284584
0.000388640146142
0.0711960077557
0.0216416186865
0.028429910452
0.0309803991732
0.0334389290127
0.00428248249466
0.0113401744217
0.00387323502077
0.0184003023455
0.00208399532092
0.00179228469593
0.00448125986227
0.0409149857305
0.00779775408247
0.0560518633627
0.0725416709747
0.00286381189146
0.0390005819821
0.00635844141469
0.00655842447476
0.0194954066867
0.00735305961374
0.0118040902233
0.00294095538768
0.000222819988295
0.0307330509157
0.0157920310982
0.00122148306837
0.0114017360335
0.015250975476
8.08818255486e-05
0.13348452849
0.0424249688228
0.00642170572532
0.0677616936903
0.0107717764398
0.00205349459917
0.0144388631733
0.178531548471
0.0132921110064
0.0220143101018
0.178694700917
0.00991174254939
0.066545559379
0.0428464345147
0.00307029556118
0.00324869870631
0.0160166926264
0.0860241237001
0.0
0.0
0.0
0.0
0.30612244898
0.0
0.0
0.0
0.0
0.0250582464925
0.0139871185279
0.110771239485
0.142715529525
0.0191305354219
0.0157183595881
0.0236259366576
0.0131576288776
0.017501659997
0.0158074326248
0.15235457786
0.0168006759606
0.0065924052265
0.0286084017209
0.044326014262
0.00951020377976
0.0435547028505
0.09169576371
0.0400240569201
0.0264474078508
0.00273703380578
0.00965492345554
0.000649412943516
0.00365804188654
0.00439898393166
0.00343653160115
0.000859584794417
0.00220616938927
0.000413945249948
0.00171509442173
0.033394080903
0.0127461421986
0.0066568389969
0.110893776902
0.0659373778289
0.0242046380076
0.045254005162
0.0984886175115
0.00865500501505
0.19446112823
0.0687863347624
0.0326215482819
0.0354986770621
0.00678475069461
0.00337124218732
0.046213189172
0.00864859061681
0.00119325623018
0.0392167114485
0.0135834012237
0.0486002812446
0.00370047555776
0.00685548844338
0.00805885287438
0.000890132206309
0.00223204897304
4.80433076319e-05
0.00170255848233
0.00409623071983
0.000472827275638
8.84808145833e-05
0.121365074464
0.108001774765
0.101065372294
0.0130001552726
0.000147928161006
0.000149429969747
0.0138218967494
0.00785145609887
0.0431910533639
0.0296558468856
0.0882164363335
0.0
0.0
0.0
0.0
0.0
0.0
0.0
0.0
0.00595121841256
0.00137675510407
0.00593181708577
0.0050229111192
0.038139842443
0.0254732038352
0.00577306623696
0.169630842582
0.0214046523643
0.00213728711432
0.0189959441918
0.0613171314077
0.00333348442448
0.00608816909754
0.0159096684032
0.0216772714845
0.00376036035031
0.0706074251939
0.00751452570829
0.0162060999612
0.00395240511285
0.0
0.0
0.0
0.0
0.0
0.0
0.0
0.0162537215652
0.000359279285753
0.0427397169033
0.000596079810825
0.0383524923427
0.0131429049912
0.0278481883535
0.0474840387611
0.0348933217594
0.00504821167896
0.000913673728353
0.0258718163483
0.00115727185609
0.00318730621306
0.0272670196841
0.0271444558415
0.00943062920031
0.00074315941614
0.00229645828164
0.00969775195182
0.0357523631022
0.00583185875675
0.128099644993
0.232907115632
0.143167939848
0.000686914426122
0.0266797563106
0.0433717768653
0.0227017449721
0.0100928887901
0.0129723946273
0.0117201921537
0.0064140386018
0.00477584922562
0.00545975597789
0.00676473859836
0.012394286234
0.00128226601822
0.0248479686987
0.00130115259633
0.0532815723825
0.0199874788116
0.0675088434343
0.0240041868593
0.00116586308523
0.0670816834987
0.0623672939811
0.106922224169
0.00254377998977
0.00242362026534
0.0845574181464
0.0686232643152
0.000327170965621
0.00227717848404
0.014421560962
0.0301627921256
0.115916256548
0.026006080588
0.0509197232414
0.0777252990966
0.0602122929926
0.0374615956041
0.00827841003126
0.00567760457263
0.0206766272176
0.00168164529654
0.0837958167165
0.0163957824155
0.279036677837
0.00575368767854
0.00887261961641
0.0705350734818
0.00818297643583
0.0286086019094
0.0482388369829
0.000193131659117
0.0131942150129
0.0130239268834
0.00769100107033
0.000143291230958
0.027221180513
0.000360669368965
0.00176131843075
5.51436638499e-05
0.128021849354
0.0601806984867
0.0863359698829
0.0700187178306
0.00171366322278
0.00412133201451
0.000145357288214
8.97160710641e-05
0.000785446949076
0.0680932305593
0.00203937234897
0.0913939889594
0.00352830412127
0.252853669899
0.00720910426452
0.00479138701627
0.170426395864
0.0264961117457
0.00338210962278
0.0261284912338
0.0930350868021
0.0111852699644
0.0298424955192
0.0787343034658
0.00410597027408
0.0147749357772
0.0238014303482
0.0513120718871
0.0165436933047
0.011527314029
0.00148633460023
0.0195229392069
0.0210783291758
0.00297850145031
0.188372724444
0.0321589560323
0.0240554333852
0.0947798839878
0.00232029513562
0.0170938924701
0.0104341578534
0.044255030829
0.100617321648
0.0703253693084
0.0286424431857
0.00370252772143
0.00141804087058
0.00499826105321
0.00971981643697
0.0234478856973
0.000121363976323
0.0126244357499
0.00594855631468
0.0183750224578
0.000578415546732
6.71375188171e-05
0.0106593722184
0.0115450710243
0.0052849277633
0.00239629297932
0.0177682025762
0.0233625128009
0.0856245457421
0.00191415391104
0.00650034892845
0.0320246780461
0.144192982424
0.095922923117
0.0712449658419
0.0197737262718
0.00899262744601
0.138122906133
0.132977225131
0.0134013703206
0.0103104258284
0.0317067872065
0.00603187607738
0.000621547947382
0.001940015156
0.000221602278422
0.00359526474944
0.00331766476952
0.00444504977399
0.0012279685536
0.00350688923002
0.00188985607741
0.000436569758088
0.0514151350171
0.0574653626501
0.00536669357214
0.00184462573686
0.0110867060554
0.00855666287868
0.022282384008
0.0211847685225
0.00826607115302
0.0126944363638
0.0300484072039
0.146814391728
0.00924301969013
0.26901972191
0.112788545931
0.00615761791674
0.116829436872
0.143059823339
0.00838292747282
0.0101713299613
0.000346744315843
0.00659496071662
0.00100487664438
0.00187842987709
0.00163447138539
0.000132333591771
0.00326942285991
0.00242694856039
0.00177818226182
0.00018782991505
0.0022158614035
0.0227608658498
0.0507860637645
0.0494391005441
0.0201408295912
0.0518720447235
0.0
0.0
0.0
6.25651035523e-06
0.00481308127869
0.0166052998586
0.112713640929
0.00816552807737
0.000676485182159
0.131735233022
0.0027302879773
0.00984931644327
0.00953569569597
0.0119817214189
0.0171141642176
0.0050659792926
0.000189940305561
0.00179520723084
0.0134901031875
0.0325179430919
0.0259981877031
0.098942226606
0.00627778360455
0.0
0.0
0.0
0.0
0.0
0.0
0.0
0.0
0.0
0.0
0.0
0.0
0.0
0.0
0.0
0.0
0.0
0.0
0.0
0.0
0.0
0.0
0.0
0.0
0.0
0.0
0.023644530985
0.00593915683273
0.00404716546356
0.00930594621403
0.0108723708046
0.0146836465663
0.00643335550567
0.0121239508757
0.00467393024995
0.00994343325959
0.000373329569495
0.0
0.0
0.0
0.0
0.0
0.0
0.0
0.00446047311937
0.107215966129
0.0208283433469
0.0096879418905
0.0995212418006
0.0109806518383
0.0128680284006
0.00138472214017
0.0134890816107
0.0591846657216
0.0076163276844
0.021764278301
0.0920559776584
0.0865001934218
0.173644156517
0.00940807367635
0.0529424103613
0.00332287772917
0.00932980508608
0.028806308049
0.0162668889228
0.0157838917111
0.108492889407
0.00252380989143
0.0459467864262
0.00212231464407
0.0338659070707
0.174475783362
0.0
0.000543278757304
0.00486054607061
0.0088827673265
0.00767576196716
0.00555572739944
0.00139296026394
0.00698940730843
0.00243359760979
0.0108667014244
0.0069142828296
0.00239941052812
0.0186502506873
0.0210901631083
0.0218686269106
0.000953536500829
0.0450913923783
0.0188474724165
0.0409686925492
0.010497145974
0.0108252993566
0.040984230086
0.084049060569
0.00868700816043
0.00141846746216
0.000648776190879
0.00561947563734
0.00800763634972
0.00679611293869
0.00464547654487
0.0
0.0
0.0
0.0
0.0
0.0
0.0
0.0
0.0292876945725
0.00882846730783
0.313918889359
0.0106392653138
0.012644271192
0.02841715056
0.018432071473
0.00816734025848
0.0155185146486
0.0035963710888
0.00593727724458
0.0675363746501
0.0847837685685
0.00498376806359
0.00139381080257
0.00074828837735
0.00100816146245
0.00286383112084
0.00142901218814
0.00630784104518
0.0053700522057
0.00969602801649
0.0373629675165
0.000622994603067
0.0471709553479
0.0852622261908
0.00109758169493
0.0407717616571
0.140118608658
0.00661816974361
0.00554728491547
0.00234985628167
0.00561072595979
0.0607758410347
0.0108145567783
0.0124199793894
0.0188496556883
0.00645742637334
0.000596543198299
0.0120120430404
0.00064697262331
0.0280455133209
0.0800432616573
0.059342017319
0.0224854197337
0.0
0.0
0.0
0.0804269005742
0.0143769784242
0.0114146198107
0.247837489216
0.0290655362926
0.0094982961664
0.00904188181338
0.0300360426028
0.00183391615607
0.000245248046882
0.0260123663087
0.0437692581936
0.00664554802724
0.0
0.0
0.0
0.0
0.0
0.0
0.0
0.0
0.0
0.0
0.0
0.0
0.0
0.0
0.0
0.0
0.0
0.0
0.0
0.0
0.0
0.0
0.0
0.0
0.0
0.0
0.0
0.0
0.0
0.0
0.0
0.0
0.0
0.0
0.0
0.0
0.0
0.0
0.0
0.0
0.0
0.0
0.0
0.0
0.0
0.0
0.0
0.0
0.0
0.0
0.0
0.0
0.0
0.0
0.0
0.0
0.0
0.0
0.0
0.0
0.0
0.0
0.0
0.0
0.0
0.0
0.0
0.00103219410454
0.035268808778
0.0109094023333
0.124206778328
0.00533661353518
0.0264644871316
0.0164063984969
0.0246813300602
0.0257417502238
0.0162852656257
0.0377156330403
0.0642984446701
0.220745247267
0.00315254436431
0.0
0.0
0.0
0.0
0.0
0.0
0.0
0.0
0.0
0.0
0.0
0.0
0.087678697503
0.0143621188236
0.0
0.0
0.00626233224342
0.00802925583409
0.000421607722078
0.0125638230988
0.00553876811358
0.00338286897746
0.00726131194403
0.0180756152797
0.0148437245061
0.0169391453415
0.00872236326574
0.0114610328455
0.0342485570124
0.0239543444649
0.00136208410298
0.0106621181313
0.0171858450004
0.00940934073537
0.0425511535381
0.0451028767326
0.020021031358
0.00586412330089
0.117381109675
0.0388008038999
0.0217500904759
0.00840875403319
0.0
0.0
0.0
0.0
0.0
0.0
0.0
0.00352434681417
0.0468771270612
0.0131328392939
0.0141631955589
0.0016970856337
0.00350609341647
0.00540156466204
0.000876163089689
0.00260351093537
0.00179555791078
0.000581706963604
0.00788162498663
0.0
0.055695126117
0.0463456902095
0.0
0.0
0.0
0.0
0.0
0.0
0.0
0.0
0.0
0.0
0.0
0.0
0.0
0.0499335629454
0.00515370045503
0.00547868097153
0.0414748719546
0.0
0.0
0.0
0.0
0.0
0.00175550251424
0.360442738014
0.0114449419735
0.0557186899686
0.0336917431836
0.0171621793843
0.0294769986387
0.0015227725161
0.286627967257
0.0132923151031
0.00102697292583
0.003922812855
0.000240896278785
0.0
0.0
0.0
0.0
0.0
0.0
0.0
0.0
0.0
0.0
0.0
0.0
0.0
5.87518183505e-05
0.000983788228022
0.405213244563
0.000440658857494
0.0111991651954
0.0154674411672
0.00198864875878
0.0102972412318
0.000901200012597
9.06234649539e-05
4.32978777002e-05
0.0054239283458
0.0006197431962
0.0974601730693
0.0183206952821
0.116869739863
0.0175125390963
0.0225519098711
0.0440553230768
0.0112056386679
0.000519482920969
0.0123890783023
0.0569688250642
0.0559376057549
0.0823067177079
0.221368750804
0.0101843706762
0.0271621900692
0.0164904178793
0.0279045308276
0.0238466395498
0.00473978725607
0.00125019325783
0.00229492962875
0.000307788695457
0.0110097920212
0.0124575094677
5.52100754537e-05
0.00908284686795
0.00822931787362
0.00159455764801
0.033331665518
0.001954208375
0.0345271063415
0.142177837459
0.010053033507
0.00720281299576
0.00544000624604
0.0100164556825
0.0206691318238
0.00363497168685
0.0054006441217
0.00667710158256
0.00113587844535
0.00965014693351
0.00853194127868
0.0120877939795
0.00505054362311
0.000505533086825
0.00197521734493
0.000311170934125
0.00397676453812
0.0424619069462
0.00414000959741
0.00982329067233
0.00160556249159
0.000207567290545
0.00377026942865
0.00662713550898
0.00327253701101
0.00641286384859
0.0109361680988
0.0035943467638
0.00410441522196
0.000149641535044
0.00342378759482
0.00333636261198
0.0144575713186
0.00684736981646
0.00565267609385
0.00034647211937
0.00267588170241
0.00989888848362
0.0248894478842
0.00865050001891
0.00151097808263
0.0230499405514
0.00899062058333
0.084164091183
0.0223781249914
0.0457470712791
0.00250947478233
0.0140963215031
0.0129493634795
0.0015937310843
0.0116018711803
0.0254339923643
0.0417034678741
0.383726246465
0.0369584541916
0.267703565499
0.0025795387573
0.17899186402
0.0112247457165
0.0159120946511
0.0
0.0
0.0
0.000759161570585
0.00997216288605
0.00936330598765
0.0204658673096
0.00542336899028
0.00137741124573
0.00812968806299
0.0118829083599
0.000422795287331
0.002699451332
0.000303468292531
0.0126370721363
0.00219596009135
0.00176071702399
0.0159640632755
0.00242474170369
0.00217235223267
0.00541177967783
0.00318191011673
0.0536534007243
0.00832780552862
0.00720015837067
0.000511629267619
0.000278317570443
0.00124719400882
0.00558354115212
0.00014314368025
0.00545258656255
0.00276489206841
0.00237077813655
0.0
0.0
0.0
0.0
0.0
0.0
0.0
0.0
0.0
0.0
0.0
0.000316962670755
0.00394086972785
0.0162364620272
0.00578702963158
0.00355106470419
0.0208558811225
0.000179798536923
0.0970551591209
0.0466459330918
0.0343839523896
0.0329080973293
0.0747004160058
0.0744125651722
0.00668571248422
0.113839808934
0.0568260571152
0.00227717137389
0.000490676887233
0.020112947761
4.43170598932e-05
0.000297390796652
0.00129569088267
0.00516060500072
0.0289693623091
0.000931824496176
0.00220302437206
0.000964479171887
0.00071023919671
0.0114594586977
0.000573789301775
0.0162072152983
0.0138000992031
0.0261319042376
0.0115959085926
0.0318791271627
0.0182691248218
0.00174352643527
0.132671779602
0.00567018401179
0.102459943695
0.0161614410998
0.064185971644
0.0595545081763
0.115146591031
0.167914952935
0.00666712286785
0.0468956573015
0.0101898735131
0.0194396430131
0.00905851480631
0.00247174275852
0.010065470649
0.0315862562763
0.131810736827
0.00492073521734
0.00326703669371
0.0632930355396
0.029718522992
0.0277370445129
0.00213843241268
0.0117737443986
0.00417717415337
0.031327195963
0.0116213556802
0.00391408605006
0.0202590486663
0.0311865293013
0.0110736149249
0.167973664176
0.010359764689
0.0277003328624
0.0106709571335
0.0815440787015
0.0640644945326
0.00243701050863
0.00543115930462
1.25199615136e-05
0.00394253588064
0.00100065792398
0.0
0.0
0.0
0.0
0.0
0.0
0.00592424740553
0.0375045219889
0.160652863259
0.0
0.011107469846
0.0405799665326
0.00268623862789
0.00955952936809
0.038107611952
0.0
0.0
0.0
0.0
0.00522537633619
0.00987233537592
0.0445852214302
6.67102716395e-05
0.110815285869
0.256777491979
0.0796557185267
0.332815654182
0.179707529438
0.153247239098
0.0634696349157
0.0822925778564
0.046465369825
0.0154280993293
0.269132057704
0.00532757636239
0.0015255174606
0.00487011141745
0.00424797939028
0.024236676058
0.00183672233357
0.0106862318585
0.0287571284192
0.0157372182758
0.04457436461
0.0335815655549
0.022836945363
0.0187937202846
0.0176295075237
0.00375954881229
0.00172955340473
0.00169199815437
0.00258460597977
0.0048687699567
0.000301783261779
0.00288705987102
0.017906477495
0.0507081924814
0.0310209509444
0.0126752184446
0.0111501671118
0.0189981731057
0.00260838823952
0.00414637176685
0.0153248685449
0.0142920726469
0.00213068397439
0.00767255972243
0.0578866952094
0.0693180572494
0.0195097299021
0.0125880195492
0.0211659911395
0.0211876983641
0.00151154640676
0.00812646131847
0.0113868864544
0.00548469208388
0.0307547958223
0.041229329557
0.103973871907
0.0109088642084
0.00290008520741
0.0280565878037
0.0309730080281
0.00208807425182
0.0110917635733
0.0833753042215
0.0780474010907
0.00860073363699
0.00126540452856
0.00114488981156
0.000858332595564
0.0288351546223
0.00415507963188
0.0210788878251
0.00123165136312
0.0044809434366
0.00292792697092
0.00044327932745
0.00290826979133
0.00225849079959
0.000238765236846
0.000221292188328
0.000117545962755
0.0280398347853
0.0846474291374
0.000982164028322
0.000590211780893
2.4323277766e-05
0.0212433180548
0.0211645893157
0.0297469819801
0.00546972715168
0.0126935690139
0.0234909275443
0.00783418029303
0.0234256116495
0.0173399250256
0.0598625122391
0.0371484714449
0.0215203641813
0.0288889090356
0.0854383513104
0.0348090154809
0.0
0.0
0.0
0.0
0.0
0.0
0.0
0.0
0.0
0.00353838895612
0.027748091084
0.000777517826813
0.0133539360681
0.00640152493072
0.0781516811761
0.00945787767427
0.077504910189
4.11093936646e-05
0.215226809482
0.11300083015
0.000166730116841
0.000764100306895
0.000218237321965
0.000183366367468
0.000520713466591
0.000361639224728
0.0198913327855
0.0236726764018
0.000310312314176
0.0201424041269
0.0627561730301
0.000524006588564
0.0190995458073
0.0184252580839
0.0838519297787
0.0616498694904
0.0115222127984
0.0724586392507
0.0503455419206
0.00491889663
0.00516440305716
2.0724568527e-05
0.00163963221
0.00012753580632
0.000608186376388
0.000284564267851
0.0124993061181
0.00913475212766
0.0136463312762
0.122286115478
0.0488401131625
0.150670804057
0.0208792343659
0.00108612368834
0.026653612424
0.06507046346
0.00145436760792
0.0937520770998
0.0188816156445
0.0426025005007
0.0232965982234
0.113580601004
0.0268719417452
0.0642036748397
0.0564776742408
0.0841441297822
0.0108723528465
0.0482424034174
0.0306603462146
0.00179269170091
0.00598609201586
0.00632058842653
0.122277828387
0.234952793161
0.00889083049576
0.0142606103795
0.00350295749092
0.0180284590218
0.101112500794
0.035614763187
0.145735817024
0.147027897874
0.00015152861623
0.0117985690728
0.00184417213616
0.00924712533366
0.0
0.0
0.0
0.00639571464659
0.0381437993879
0.0682894316681
0.0239673515038
0.00621327543705
0.0696806507826
0.075126015727
0.000615449768078
0.000460526205769
0.169013117517
0.202237877289
0.13002684181
0.000897065917809
0.00287251958788
0.0437333108989
3.68169839729e-05
0.0031179383302
0.0674446637697
0.0515217330025
0.116265547478
0.0199984656134
0.000247624689724
0.0545466598543
0.00280267495026
0.0279166607975
0.00743098759315
0.0946877539454
0.00512886650507
0.00842659187299
0.00729949473267
0.021985183978
0.0
0.0
0.0
0.0
0.0
0.0
0.0
0.0
0.0
0.0
0.0
0.0
0.00440438253925
0.00304300473816
2.80696453834e-05
0.000445286647219
0.0384722253748
0.000722279179185
0.0120155593863
0.0382748599556
0.000277038589276
0.0139884699114
0.017799729361
0.0027327877985
0.0305189324356
0.000667806389572
0.0201887055314
0.000267802798575
0.00761405641
0.0399561775473
0.0630464167381
0.0245102836208
0.00105620047311
0.00148467474242
0.00270146971171
0.000520317679652
0.00566346728287
0.00391357619286
2.55853610798e-05
0.0197162268559
0.00175505736484
0.0104776973884
0.00239567544418
0.00292214345102
0.0146899334692
0.00835878666739
0.00659438080523
0.00691419781873
0.0
0.0
0.0
0.0
0.0
0.0
0.0
0.0
0.00233264723504
0.0208025176068
0.0116806277669
0.0157154770383
0.00633271332309
0.0177405104954
0.029768610948
0.0212623763975
0.227794509455
0.137525720408
0.0192483709578
0.0
0.0183202417142
0.0155661536064
0.170195237332
0.0
0.0
0.0
0.0
0.0
0.0
0.0
0.0
0.0
0.0
0.0
0.0
0.0
0.0
0.0
0.0
0.0
0.0
0.0
0.0
0.0
0.0
0.0
0.0
0.0
0.0
0.0047753233436
0.055175746894
0.00268179390673
0.0534566645465
0.0327502320134
0.00519943691975
0.0818932077167
0.112234283061
0.123197688366
0.0313163265019
0.118235299044
0.0114427756016
0.00865877576993
0.0240456709943
0.0152761434413
0.00683126861051
0.00908187924944
0.00990385933309
0.0164526474552
0.0944397099754
0.0280403477122
0.000107807772971
0.0119089628649
0.00200062593583
0.00238890745217
0.00238760594988
0.00257133468973
0.0027223089553
0.0226309512376
0.0125119008692
0.0933028426669
0.00599580413015
0.00294768576841
0.00197719889463
0.0183025805826
0.00489130027392
0.00134076251163
0.00658610162318
0.00265759098746
0.00161755248242
0.00859494802066
0.000674536325578
0.140481020143
0.0550120938782
0.0159103888127
0.00863450477726
0.00512900691989
0.0484373928804
0.0415826328529
0.000597411960849
0.0103774007177
1.31497669414e-05
0.00309784444207
0.00142387051581
0.000770249747249
0.00234804988784
0.000705618213001
0.0147856814192
0.00124783388156
0.000178980781399
0.0101848929795
0.00112180457632
0.000930364624058
0.00894089268899
0.0901598998759
0.0297726189485
8.13186079358e-05
0.0276645904197
0.0773807117959
0.0554918521581
0.0151432960995
0.0138801127274
0.0
0.0
0.0
0.0
0.0
0.0
0.0
0.0
0.0
0.0
0.00813873171391
0.0303484513679
0.011047328725
0.0804522146652
0.0198196566856
0.00598433312235
0.00403087683788
0.00204624965406
0.0275064004646
0.0147073894166
0.0
0.0
0.0
0.0
0.0116104275571
0.00148152243419
0.000944333003295
0.00552144704628
0.00233765766935
0.00526168878019
0.000614383318704
0.0132069905584
0.0165359842009
0.0262776612334
0.00679247955087
0.021738065255
0.0499438090957
0.00526154094806
0.00615759196522
0.000253807554122
0.0057923297895
0.0697130270636
0.00350546035014
0.0112946017238
0.00310248073412
0.00692910273995
0.00107168239669
0.00143903519214
0.00375722582512
0.00277120808982
0.000284529053935
0.000593096660813
0.000346155162391
0.000126530201404
0.00456951038232
0.0032098024149
0.000268139131473
0.0253546115886
0.00285608944315
0.000991751048746
0.00133590503096
0.00333115872785
0.000255177586812
0.00700143503817
0.000709712663322
0.00746940051398
0.016098851768
0.0021148681907
0.0169474851242
0.010623026151
0.00217236708773
0.0095297077075
0.00265963876255
0.00171993051111
0.00159527961756
0.001083665344
0.00159989631732
0.0
0.0
0.00249179282263
0.0117418301045
0.0161615402188
0.00636580361351
0.0310379399417
0.00190395774527
0.00517554832136
0.0840081530743
0.0485014703451
0.175448935191
0.014209354553
0.133608453507
0.0240411133859
0.00502794655751
1.59220203133e-05
0.0229106499437
0.00349204024086
0.00225637773583
2.33143868874e-05
0.0111584930217
3.18440406266e-05
0.00164508588451
0.00544191908566
0.00355686560928
0.00198854660842
0.0158956773604
0.0107203084757
0.00858976093326
0.00302344691703
0.070949394396
9.64666396712e-05
0.00297641360277
0.00900861690158
0.00549480056206
0.0380891310733
0.00193351048254
0.0373041053088
0.0
0.0
0.00808645285684
0.0210715711024
0.00329465410343
0.00617246509432
3.31349804268e-05
0.00970171991795
0.0095390802812
0.0117101803155
0.0746396312643
0.00584599066225
0.00706297110023
0.0242831780709
0.00707352016757
0.00106796746128
0.0181131045196
0.0586041263501
0.048319646745
0.0721314885249
0.0200292857883
0.00138309599982
0.0
0.0
0.0
0.0
0.0
0.0
0.0
0.0
0.0
0.0731437250236
0.0542302881138
0.00228957333748
0.0209655423707
0.000218023126959
0.0261384151092
0.141694633867
0.0685660418473
0.0644253312799
0.0161288349438
0.141997464756
0.0116432745659
0.00109121898029
0.112625317085
0.00947204339509
0.0437976605947
0.000897665833622
0.216285502397
0.00710976279549
0.00768784384329
0.00944691234402
0.0227702592217
0.0200931800547
0.0140146094771
0.0360941950143
0.012381150378
0.0018571725567
0.0264787784221
0.0214551437977
0.00615502766558
0.161404981233
0.0525785771691
0.0209432188625
0.08692411621
0.266836919287
0.0550022018965
0.0365617712823
0.0159767594014
0.00204008824423
0.00970225117373
0.0253354548621
0.000610282808104
0.0349305951757
0.0047176094178
0.0172839386927
0.0219018121487
0.0389490445571
0.0117936615213
0.0496198516076
0.030896647077
0.0502368571924
0.0185844923028
0.0979247426521
0.00369398417484
0.00664917151471
0.0136160256685
0.00724759695103
0.0776474229741
0.00199516303148
0.0100410165637
0.0247478457591
0.00767550954465
0.000192996162523
0.0222336795339
0.00608981134446
0.0033956892379
0.0247177695175
0.0263878413923
0.00534400184552
0.160188242614
0.233324570883
0.0347772001216
0.062649992796
0.000578097672127
0.0158595942764
0.00745701183271
0.0460775214326
0.0523305431013
0.0281022772526
0.0622623241071
0.0181127541702
0.0
0.0
0.0
0.0
0.0
0.0
0.0
0.0
0.0
0.0
0.00204942076486
0.000375466399668
0.00901717528713
0.0201271195109
0.0554545039309
0.00668482063665
0.0452288008971
0.011583392564
0.0218600309101
0.0977729664689
0.00359708687963
0.0206217759051
0.0433371048929
0.000500946562727
0.00204904156188
0.000426456981524
0.00578045756753
0.000143859035983
7.20121006756e-05
0.000390781261923
0.000282928276278
8.60511569999e-05
4.88889490825e-05
0.00277676017559
0.0121844144012
0.316398235577
0.0250788969193
0.0569215458369
0.0255509246294
0.0174416611812
0.033140879803
0.00280472727689
0.0261544523831
0.00234961927868
0.00534997878042
0.00120088892309
0.0012691918091
0.00377280304896
0.000485571425985
0.00295565215817
0.0213899801564
0.0474300896412
0.0201436136051
0.00132981345513
0.00707917012119
0.000316039348332
0.00184337739617
0.00115231952535
0.00131496414313
0.00636863621598
0.00163069638458
0.000181927499719
0.0953597006288
0.00884703104925
0.00507832031475
0.00294566052771
0.000454623128331
0.00182866480363
0.0107055530641
0.0628748574795
0.0145885434328
0.0544956726766
0.00596376105321
0.000225180495898
2.37537962136e-05
2.04584718834e-05
0.00148248403306
0.0218947354307
0.061563128724
0.0433078696979
0.0299635209587
0.205165360124
0.0154668753806
0.0215318120939
0.0422315183021
0.00563172694806
0.0590537826511
0.00971810295584
0.00127879179789
0.0259405189655
0.0382454413916
0.047306297317
0.00208831155613
0.00971093638223
0.0460869002515
0.14116472059
0.0124646507901
0.200961206253
0.0331150908027
0.00688577920714
0.0532479127868
0.0137964752197
0.0809124458712
0.0220259024031
0.0119320149311
0.00141728219617
0.0270827978321
0.0704742742735
0.0102141165633
0.183864563541
0.219065857411
0.0672467539904
0.0157978282041
0.0125513811403
0.0244068757935
0.0218549615432
0.047261128625
0.00534909891977
0.15632715082
0.0284190741154
0.0997164899241
0.00349940259231
0.0579456877781
0.00445530448956
0.00470522773748
0.000782955013819
0.0109011428847
0.20792941665
0.0257338053164
0.0231081378818
0.0457347075923
0.0780356292872
0.178172876851
0.00786915079245
0.00581741938099
0.00285380734221
0.00562134080183
0.000148220942269
0.000942668716212
0.000355208501761
0.0191072482195
0.0338023330306
0.00691234028293
0.0108157795015
0.0217374547872
0.00900261776882
0.0105131567364
0.000949188732281
0.00114839347281
3.38995975815e-06
0.000799495246119
0.000622503662956
0.00190917181011
5.33472614571e-05
9.46512448261e-05
0.000178329725172
3.11341040946e-05
1.33814200979e-06
0.00046861733183
0.00254434321742
0.000322403014893
0.00164056970096
0.00159819822959
0.00592238072773
0.0203931667536
0.00310754339415
0.00241407298818
0.0174619411603
0.0210054199048
0.00383664758142
0.0392712087968
0.0588895284486
0.0793932618534
0.0237943170405
0.0301178802882
0.0749390908775
0.00270741579084
0.0487795309082
0.0107124406537
0.0261421299457
0.0307223926838
0.0903903873529
0.0071349812344
0.000206902229925
0.00428694620332
0.000697707519666
0.0101033088902
0.00972380480002
0.000744908028378
0.0100468082813
0.00767268269369
0.00153341652667
0.000575206199386
0.0040129432502
0.00876010003916
0.00195201119074
0.00497306112628
0.000161935449605
0.000284635702948
0.0154386790988
0.02040443787
0.00815576566261
0.0346114076756
0.00688252325539
0.0226461182389
0.051354617258
0.0092405060463
0.339187285031
0.0228700462277
0.0706114230201
0.0403105897046
0.00940161556535
0.0294378949783
0.00819514941164
0.0360242214719
0.00976651569396
0.00704452208055
0.00881851450833
0.0
0.0
0.0
0.0
0.0
0.0
0.0
0.0170778044152
0.00314792243623
0.00119510485053
0.00437392115365
0.010901226835
0.0222768900732
0.00439332076738
0.0407373719072
0.0417289199971
0.163427701258
0.000287756572036
0.0248248255686
0.00614584771201
0.00830184024376
0.101410722878
0.0365748770108
0.0376869091605
0.0145234443683
0.1646223863
0.0696160779143
0.0939306417971
0.0629571747934
0.0111801490932
0.000621998388434
0.00596683350686
0.020304440238
0.00582146981353
0.00805532412112
0.00198663714207
0.00401480676795
0.0356358599746
0.0016237223431
0.00402568432324
0.00319460217166
0.014495422689
0.00837028084924
0.00274412726479
0.0088848997812
0.0178191728102
0.00156322953445
0.0336512156844
0.00194008018611
0.0174871532852
0.000946251643908
0.00180414619098
0.0130368253222
0.00110786206035
0.0161648175881
0.0529047557174
0.034877642396
0.0456994987865
0.00255857986397
0.0128835219833
0.00720223617554
0.0429151174528
0.0332909905973
0.000525454354598
0.00528886429476
0.000943072823161
0.0189895368085
0.000993144122974
0.00160027094722
0.0027546253597
0.193262222579
0.0804300274105
0.00331785759876
0.0142044324267
0.026201564155
0.00334769499301
0.0950454261696
0.0240035083988
0.0128733454007
0.0602900990499
0.0529708605469
0.0037463348575
0.0145036678055
0.0206207527909
0.00881996167502
0.0157679759689
0.00300588128513
0.0215380714624
0.0140412022777
0.00749012804997
0.00803360544961
0.00147548831826
0.0104622333975
0.00233472256565
0.00362063939353
0.00189571490373
0.00236201381736
0.103215513967
0.0
0.000741289781203
0.00164565479859
0.0123404206129
0.00140482654151
0.00430564830863
0.00107081763518
0.00478055427222
0.0101918300772
0.00636025892597
0.00208030361014
0.0235571591677
0.00590938834274
0.00672327604997
0.0286965865328
0.00580247234046
0.00273506052329
0.000943117218161
0.00111094335936
0.011021199825
0.0251406081161
0.014877416576
0.00276532652087
0.0637749668913
0.048942584557
0.283485701317
0.153909915983
0.00508445346874
0.0155834550419
0.0253479046112
0.00889467848262
0.0624063103283
0.0745728857151
0.0343620599961
0.0230482668889
0.00159401627171
0.0121698539618
0.00407076747732
0.00449831336718
0.0687869329764
0.0510924447976
0.0183477479222
0.0383014726848
0.127728343465
0.00319856450334
0.006611374856
0.0100393084451
0.128671815912
0.000389451922461
0.0136970968726
0.0410735327521
0.0267238642941
0.0
0.0
0.0
0.0
0.00224642430155
0.00248847594166
0.00478608679075
0.00416664280853
0.0109218211375
0.003531871781
0.00683586220905
0.0077684984568
0.0378681032506
0.0455230473654
0.0813820170171
0.0150623181643
0.0115177003153
0.0124153932471
0.0228830928324
0.00363923329938
0.0259289875108
0.0546652166372
0.0165914204761
0.0161938307211
0.0656514695287
0.124821647538
0.0418406741476
0.000634369412349
0.000233845979454
0.000718952000663
0.0282655108357
0.0130554936749
0.00283180141505
0.000192479143432
0.0788676672188
0.0286811812036
0.165208493538
0.0781346340232
0.00243772835146
0.0222324429173
0.00745617019466
0.0980709619226
0.0349108970393
0.000892504971611
0.00339570778752
0.0229265217939
0.00151527869743
0.0294254878364
0.00501266437785
0.00567081573128
0.0949483799019
0.0128449457574
0.00309138448149
0.0013373048315
0.00173125254645
0.000323739211293
0.00106817223416
0.734237703543
0.00791624195747
0.0207142079504
0.058573678208
0.00715921912314
0.0171476829169
0.00692701216964
0.0169005992014
0.0386565998538
0.0738592060779
0.0173297035361
0.00413146691315
0.0453997951733
0.0317341244181
0.00558706180596
0.158172093332
0.00217147119207
0.0139089346762
0.262734210642
0.00101750817996
0.346510126647
0.0489797343642
0.111215459437
0.0529379421082
0.0106488610534
0.000154672437151
0.0281402962286
0.0597741720703
0.101326809101
0.0317742061685
0.151057043247
0.00837155166087
0.000136963266062
0.00069531159974
0.000325353352331
0.00475855515958
0.0705360820219
9.86555326423e-05
0.0251385322715
0.00111018641754
0.101239728485
0.032352545509
0.0116717240428
0.0159384352726
0.0159482019047
0.000663489410808
0.00668275236066
0.0288732008821
0.0853622490893
0.0174113241497
0.00477339442269
0.0845332404371
0.0720144703359
0.135947114285
3.6556032049e-05
0.0251564993597
0.00784309903269
0.0271567154008
0.00205128780484
0.0132436152031
0.00886896814801
0.00115279756763
0.0162223768012
0.00680926576238
0.0120375252905
0.00679804632133
0.0102732681858
0.0
0.0
0.0
0.0
0.0
0.0
0.0
0.00654573336677
0.00192296514578
0.129913871085
0.141821212989
0.0190793856875
0.00986141193344
0.0292906863581
0.000142655746509
0.0635353520962
0.00765939777981
0.0182689595713
0.0312478482564
0.0446714290554
0.0753231397187
0.0204925714901
0.0343956085449
0.0104794250519
0.00243539150337
0.00840056755778
0.00187531017317
0.000548012017904
0.101881013545
0.0261013216786
0.00651384046757
0.0110251536864
0.00163979548452
0.0100247055561
0.00122976506399
0.0
0.0
0.0
0.0
0.0
0.0
0.0
0.0
0.0
0.0
0.0
0.0
0.0
0.0184070701308
0.00563740789745
0.12231846231
0.00335420430273
0.0152315572122
0.0271043402147
0.00204412425483
0.139978246997
0.0367690225453
0.028596414629
0.0130071044633
0.00759263236354
0.00559872734867
0.000854154689537
0.0721474697187
0.0352862173589
0.020900810275
0.0135792539949
8.62769772578e-05
0.00204165838983
0.000674340854247
0.0316994374951
0.00595111710128
0.0389095841872
0.160138376623
0.0930531748978
0.000772209739917
0.0246332255372
0.00324386601456
0.000886358385779
0.00756716775115
0.00014564182946
0.000525959711097
0.000944355704635
0.00339080490866
0.057828790336
0.0426514246587
0.0111296030583
0.0034204521004
0.000289986594281
0.000148791843583
0.00183627293887
0.00048973454868
0.00300011050991
0.0157952821882
0.0279095684394
0.0677542299849
0.000725059133177
0.00022439218254
0.00214210225124
0.00179560069769
0.000411262138024
0.000223280412849
0.00184600092366
0.00207808284656
0.00177299471398
0.00258486453049
0.00798769463659
0.00127927632391
0.00974530986985
0.00266982226434
0.0027130886348
0.00497655907725
0.00168609138317
0.00221612758313
0.00208716229903
0.0
0.0
0.0
0.0
0.102040816327
0.0
0.0
0.0217351334995
0.0101621926852
0.000478730828032
0.111546384088
0.0366617967352
0.174719442471
0.0701417437877
0.359004030912
0.0913006814971
0.0648507956061
0.00446330205914
0.0384640441184
0.034501616989
0.0371544236746
0.028298285766
0.0201753655232
0.0105839022577
0.0541645756339
0.0560833477866
0.0
0.0
0.0
0.0
0.0
0.0
0.0601237877678
0.00113348186425
0.00165864720676
0.0996588764967
0.0340607367604
0.00156437621864
0.00485763226101
0.0019273454634
0.00565892401479
0.0160481226608
0.0180911513046
0.0076179403537
0.000267449155711
0.0364513334351
0.00174278009618
0.0152598639197
0.0
0.0
0.0
0.0
0.0
0.0
0.0
0.0
0.0
0.0
0.0
0.0
0.0
0.0
0.0
0.0
0.0
0.0
0.0
0.0
0.0
0.0
0.0
0.0
0.0
0.0
0.0
0.0
0.0
0.0
0.0220212043099
0.00719207373143
0.00795145698301
0.0337916447095
0.00840513183616
0.0182025547138
0.0188771246109
0.047559639683
0.0143028513667
0.0257779507086
0.0
0.0
0.0
0.0
8.60410399146e-06
0.00459874523681
0.00725949022286
0.00859965359284
0.0275089586422
0.0214468619951
0.0620779073411
0.0429881192462
0.0384408511459
0.0150624374952
0.00945632676354
0.0156387437166
0.000250141423724
0.0142457993178
0.0136010370404
8.62314518929e-05
0.105644913207
0.00238326195612
0.0411819543734
0.122238614028
0.0227297567197
0.168404670338
0.00441184751281
0.0100138984321
0.0049895204037
0.00925330506055
0.00830657197291
0.018199165871
0.0016592229371
0.000515892845988
0.0326471735092
0.00127176056507
0.0834911484358
0.00343108058494
0.0206937047779
0.000296569465453
0.0112849141476
0.0127939222871
0.0129371463858
0.0201080905586
0.00148437455874
0.0611864807499
0.020021583203
0.00383550459236
0.0103299602904
0.00190928429903
0.00263653581914
0.0165011377443
4.23399857598e-05
0.000915041809891
0.0112743910316
0.000399490218581
0.0112160010039
0.144709278807
0.00754401919793
0.000225499632575
0.023649750252
0.00341921178671
0.00814292682424
0.0159177945845
0.171147639016
0.226948189925
0.0577969179269
0.0521070061201
0.0156648269088
0.0011115557334
0.000400022834923
0.0219991974842
0.0150787338255
0.0229591150589
0.128034356089
0.0732414406015
0.0297011860272
7.46283972246e-05
0.0387768052112
0.00896374141828
0.031214655951
0.00604672726182
0.0024265043355
0.00678466239069
0.0191602685812
0.00452419345918
0.0133023658965
0.00046229465426
0.00623121104404
0.00201521402103
0.00296150730393
0.00154532297574
0.00848288112355
0.000309745924195
0.000403602556419
8.75741396003e-06
0.00210196972897
0.00171987995032
0.000525254459037
0.00136025484227
0.000117463574203
0.00382318232924
0.0107620184084
0.0104635098686
0.0711695117407
0.0158139787866
0.00799094556555
0.00910854871717
0.00454846215795
0.000989404909201
0.00848318339032
0.0142337548308
0.00284634417086
0.0178560276997
0.015353700051
0.16998978927
0.0139740920059
0.00332538172033
0.0192873237482
0.0211286625432
0.00193622637538
0.0212201632758
0.00022159092344
0.000296889939966
0.00140146948533
0.000436082557842
0.00153245718718
0.000111901088702
0.000487639689714
0.000745832685329
0.00043544245801
0.00175032389342
2.49057025295e-05
0.000101077582462
7.55317801012e-05
0.000623933125932
0.00547903817958
0.0138899193366
0.00352604235007
0.0106047516926
0.0140569541515
0.00223808910282
0.0217252476046
0.0427896192531
0.0062568697572
0.0756183348601
0.0495515267457
0.0647112327335
0.018721208723
0.000930654583785
0.0226155423686
0.0430663250921
0.187643445994
0.0204258579959
0.0215655367098
0.00174066036354
0.0169775543782
0.000120434879207
0.0749710913332
0.0814404275704
0.00630213141352
0.106598107028
0.14397391347
0.054653577611
0.00234577322151
0.0249135282428
0.0419793404264
0.00561873008712
0.00634853200698
0.0241206981474
0.00990817810592
0.000608675426382
0.0423092825026
0.0215509143153
0.02607159743
0.0699723125578
0.0166753707051
0.0118812182142
0.00358519502518
0.00458576793667
0.011862870465
0.0151824317413
0.00977337130003
0.000651749327669
0.000867469175559
0.0118903780425
0.00159675812479
0.00742958055177
0.000998090209781
0.0010771716344
0.00034862164452
0.0377455988553
0.052892199975
0.00192588806655
0.00277357625028
0.0910446852774
0.026461386997
6.96963407042e-05
0.0236642225289
0.0219070822735
0.00118064329324
0.0191633164534
0.0641448969618
0.0454332225379
0.00356610751508
0.0640150731407
0.0340873996852
0.0994558514181
0.0767280359334
0.000143830082458
0.0121454279547
0.276396481189
0.0403658968129
0.00979909054363
0.121730475374
0.0671303017788
0.0106833635026
0.0454246178446
0.0
0.0
0.0
0.0
0.0
0.0
0.0
0.122403799488
0.200893207682
0.036917181304
0.00935907192098
0.00858474010434
0.0313604227661
0.00802073095912
0.000480231709997
0.0144618656883
0.0142669734472
0.00394443161463
0.0257881136976
0.0223025013892
0.0603376360935
0.0793800071731
0.025806752523
0.0373599905135
0.0939663757493
0.00241401993429
0.0319785824197
0.00903313603653
0.035568380356
0.00210091759256
0.0131109682558
0.0362718904254
0.0113658512232
0.00510263184108
0.0214209041804
0.0790957140493
0.0626538011118
0.00699425026309
0.000114652684322
0.0146387847173
0.138147061116
0.00194332912586
0.00605891358351
0.00837890124173
0.0453256542712
0.00922038916513
0.00203550224052
0.0615966581073
0.0516964097704
0.0152461250045
0.0067673488117
0.00462772140252
0.00308424863832
0.000815312447813
0.00203231957308
0.00206766302704
0.00054448790909
0.00299312214259
0.00613059887422
0.00291079602495
0.00303073666186
0.00445370102281
0.0196965236457
0.00543991113552
0.00627977947705
0.00859768551339
0.00193721871305
0.0032680629872
0.0142124699924
0.0057433472004
0.0122637618764
0.0325504931434
0.00182050026797
0.0111773412044
0.0119566812519
0.0324759022401
0.0104354040388
0.15194205005
0.00230567693111
0.063082851176
0.0881944233397
0.00808365709854
0.0101381432843
0.0210613527983
0.0307805645419
0.0104939481545
0.00759471234148
0.0202521836581
0.00514998855618
0.012030795642
0.0404860031938
0.00407913067275
0.0124979330038
7.11609740323e-05
0.0112027944054
0.00856772648151
0.0733422779159
0.00649255920903
0.053061883802
0.000371486091892
0.00201471534515
0.000468794639851
0.0104322107453
0.00202817942097
0.00316222180693
0.00265242293618
0.0212470685226
0.00539633771009
0.0253440201022
0.0357718372509
0.00230133306268
0.0170162349009
0.0230357195037
0.0563431714285
0.000470903553352
0.0267876511545
0.0033025248904
0.112982988133
0.0227127943117
0.055887006311
0.0
0.0
0.0
0.0
0.0
0.0
0.0
0.0
0.0
0.0
0.00177510194526
0.00783314716143
0.000689917854765
0.00197820395512
0.00552739920373
0.00620486631164
0.0129729458189
0.0150719952582
0.102539035449
0.00785969092692
7.76223448138e-05
0.0544212461719
0.137280396644
0.0610652327398
0.089932838412
0.00327287148512
0.000131003010963
0.0157574943768
0.0468329744219
0.0381845817158
0.00283633275091
0.0
0.0
0.0
0.0
0.0
0.0
0.0
0.00219387332992
0.0036637439786
0.00396352633881
0.0118831498844
0.00127907703166
0.00655544918389
0.000201346361329
0.00163685727456
0.0489571783768
0.0711527221235
0.000562672326314
0.00504269218236
0.00257790880065
0.000432915782347
0.00100267955283
0.00679115441717
0.0166687018017
0.0554091268984
0.0150269949892
0.00121301637472
0.00906794424163
0.00569371926954
0.0332547529422
0.116504335628
0.00150455381004
0.000436240998891
0.00107308917246
0.0150216562939
0.00730783279165
0.0311132175195
0.000722822676995
0.000216528379012
0.000477636130173
0.0767927448888
0.00925818032319
0.0387231677489
0.00270690554703
0.00134298445116
3.03919035969e-06
0.000697663031457
0.0003711189117
0.00140883357562
0.000203541332145
5.92642120139e-05
9.22731961983e-05
0.00550128263594
0.0085515256638
0.00596581362425
0.00188651483459
0.0179087651091
0.000677395231192
0.00274046520582
0.119482532865
0.0433434021711
0.0
0.0
0.0
0.0
0.0
0.0
0.0
0.0
0.00266150999106
0.149505401312
0.00387556931574
0.00362393101461
0.00379748930325
0.00466358335487
0.00072139141977
0.00301668917832
0.00365066493193
0.000438775722378
0.00182342290044
0.00457678040192
0.0247399508765
0.0116087796716
0.00243742286016
0.00765732449979
0.00173543927282
0.000879771298028
0.000402224206461
0.0074382855499
0.00131242595007
0.0277010455178
0.00029345796037
0.00439102291009
0.00590079481914
0.000483874213915
0.023156576914
0.0235175170772
0.0508103196477
0.0128611615047
0.000345920895644
0.140840090485
0.0321699136495
0.099881654889
0.435642961154
0.0300318644057
0.00279438771548
0.0259005574723
0.0661602930403
0.124603218925
0.0267093406097
0.125549188867
0.0116373798072
0.00137245094807
0.00105779146242
0.0275042517435
0.000607560602622
0.00573918817187
0.00772422088457
0.024238270176
0.00213737107746
0.0156761026991
0.0264998902787
0.00814658766732
0.0
0.0
0.0
0.0
0.0
0.0
0.0
0.0
0.0
0.0
0.00726114101791
0.000218651168971
0.0667280836605
0.0561943197628
0.0128359449066
0.00583790611952
0.141563016268
0.00175410974803
0.011582602776
0.00911132219572
0.0220204039676
0.00863886747234
0.0167805394168
0.00291312418026
0.0204415279604
0.151606901597
0.00160628306568
5.86132830222e-05
0.0162682039558
0.0211401018778
0.0184608083083
0.0192224252496
0.0
0.0
0.0
0.0
0.0
0.0
0.0
0.0
0.0
0.0
0.0824642372291
0.00589336972647
0.013683209371
0.0
0.0
0.0
0.0
0.0
0.0426239678261
0.0594168485004
0.0
0.0
0.0
0.0
0.00224250194171
0.0300824326967
0.0188185063042
0.00196264827653
0.00273830567924
0.0108224774351
0.012869595978
1.38489623133e-05
0.0352784327249
0.0177013081458
0.0187182173573
0.03403535674
0.0138075447398
0.0148350521768
0.135628670825
0.0150481743447
0.00390300023069
0.0433270748771
0.0150072588955
0.00107016510987
0.0205588872457
0.0139133181419
0.0155576229275
0.0312253869357
0.00541331694262
0.00283749982599
0.101721456256
0.0263062786307
0.0338610172843
0.0133417567255
0.00734995180134
0.0340933634551
0.0299457249642
0.0379599868537
0.0270074861594
0.0855131962181
0.0534955495012
0.0536791481369
0.0928177690788
0.00511010469237
0.000990188949364
0.166496546514
0.0394244815628
0.0
0.0
0.0
0.0
0.0
0.0
0.0
0.0
0.0
0.0
0.0
0.0
0.0
0.0
0.0
0.0
0.0
0.00131310447431
0.0136790749539
0.00427078136582
0.0109391647923
0.00174719257974
0.0021991067228
0.00348499035587
0.0170819210013
0.00273581499078
0.00331781103003
0.0167254002487
1.34899744196e-05
0.0027481005032
0.00774541334847
0.00176477772497
0.00431462378268
0.0044552074883
0.0126989806249
0.0357436597508
0.0154385761909
0.00557612180728
0.0160882493981
0.0200000695435
0.0
0.0
0.0
0.0
0.0
0.0
0.0
0.0
0.00189069004491
0.00307351550066
0.00875102959899
0.00728963878706
0.00885586583251
0.0242529481673
0.0233729085785
0.0920644924392
0.0490217408563
0.215598793967
0.0502811131985
0.0603233528329
0.0110091542215
0.0897339972033
0.0295755581124
0.139277506368
0.292773806621
0.0289818454765
0.00307448648042
0.0212741819886
0.00462052755736
0.0169587629017
0.0998890184032
0.186269921315
0.000248722211373
0.019511248059
0.00672616430907
0.0173747403178
0.0255231037621
0.0338043367633
0.0242887201166
0.0508408060856
0.0262747221917
0.0167414211004
0.00928100439253
0.072211188742
0.0194778115962
0.00862731930288
0.0238638104419
0.0137247180319
0.0
0.0107917577809
0.00718427282428
0.00111501982247
0.00535814224357
0.039964609257
0.0198157786914
0.00637114617668
0.0114400895303
0.000696017153087
0.067278321801
0.055515576861
0.0126773603634
0.0193516276978
0.0170595567353
0.0119504633929
0.00158073135703
0.0150783426497
0.000250406653689
0.00264322798818
0.0
0.0
0.0
0.0
0.0
0.0
0.0
0.0288246777229
0.00273208713088
0.00281415861515
0.0165907226283
0.0230084893738
0.0168136527739
0.00629875444447
0.0117605475293
0.115692751099
0.0240942729783
0.0198984782223
0.147668391634
0.0836687733292
0.0141164312617
0.0841630891077
0.05035654872
0.00791705500591
0.0387371979818
0.00153663187367
0.00163227030951
0.0425100519611
0.0142329364032
0.00770129574489
0.000133089856675
0.0108941725949
0.0605021369603
0.00436824471384
0.0320534935172
0.133884296273
0.0332437604449
0.0121165542255
0.0119874637565
0.0153913214691
0.00264726525977
0.0385991483007
0.000610285578971
0.00324848078954
0.0
0.0
0.0
0.00220096056564
0.109175513552
0.00183278058453
0.0221691186525
0.00104146418928
0.0439671465239
0.00760999710234
0.0247420830159
0.0169009539488
0.0331002899174
0.00867298031608
0.00686051399924
0.00166071343475
0.0159529044404
0.00234991887861
0.0015376744928
0.00249825262843
0.00215599201833
0.00169319071892
0.00203917839629
0.00320792665151
0.0058777529423
0.000176681655369
0.000477595396682
0.0052144359474
0.000793098352699
0.000292500329152
0.00251462568774
0.00267841871172
0.00214040785537
0.00198270112955
0.000282565342452
0.00393327018501
0.0172053018726
0.109298437953
0.0874500959275
0.0395114660576
0.0150451557371
0.00117400183512
5.43571255402e-05
0.0239053672002
0.00133875435995
0.0238403628026
0.00398320049835
0.00307145778439
0.0174256616062
0.00887870409339
0.00349398636849
0.00128159532073
0.0154094045165
0.0130670046737
0.011941195754
0.0232060095438
0.00730546437749
0.0186576129536
0.0220644071632
0.0026142925991
0.00768308652417
0.0965160857126
0.0165002241249
0.0247213192061
0.0224957608412
0.0162028675777
0.00106480645355
0.00668608151225
0.0195810256256
0.0
0.0
0.0
0.0
0.0
0.0770503936949
0.0240382648412
0.000952157790399
0.0
0.0
0.0
0.0
0.0
0.0
0.0
0.0
0.0116814265724
0.0470369401245
0.000407935731432
0.0171966851565
0.0165092078083
0.00920862093344
0.0
0.0
0.0
0.0
0.0
0.0
0.0480914873634
0.0294415467199
0.0164290295366
0.000127036451986
0.032930511161
0.0333006285145
0.0944885170168
0.0325470883097
0.032157526505
0.114449781759
0.0585822777189
0.0381120618771
0.00912370777611
0.0381524409341
0.00495905232194
0.00417626655878
0.00995756099197
0.00678437813989
0.00945731086431
0.000918299530134
0.00315838672155
0.000300619795031
0.0229944656074
0.0190904900822
0.00343351125652
0.0046302958877
0.00468203103729
0.00340829855704
0.000843151963145
0.0102848167621
0.00115159823471
0.0554951996442
0.0692448512549
0.0271649362466
0.0962211357436
0.018558553719
0.0118347692627
0.0280976385634
0.0015800628043
0.0382352384531
0.139134647297
0.035719847273
0.0339488868063
0.154034893342
0.0268863119321
0.0111351783974
0.00808673782891
0.00100633427937
0.00356771103497
0.0039874272645
0.00705689451732
0.00138654056472
0.000714256093836
0.00343761131221
0.0652420029302
0.0483138081582
0.00174761569938
0.00179419420041
2.22156189152e-05
9.79185241359e-05
0.00184106635482
0.00580605907853
0.0507381228694
0.00402274708678
0.0153798546015
0.010615814079
0.0126484184568
0.0565121161724
0.0249900434478
0.0200057838259
0.0375532024937
0.00956888256772
0.00229855328844
0.0351195939514
0.00503189736192
0.0293174459803
0.0276628012894
0.165348161777
0.028751213569
0.089444824457
0.0778701831625
0.0732772843379
0.0164166309723
0.00107287689502
0.00147074532227
0.0780087331151
0.0473128767514
0.0417394015015
0.065599241232
0.000291421415942
0.00840539759189
0.12305924502
0.0119119995594
0.0234787895988
0.0257408204017
0.0334501769114
0.0114006644155
0.0538441864353
0.0355331032486
0.129297466144
0.000350653801277
0.0104027294379
0.000232761250704
0.00872663902231
0.0141011344587
0.0567532140301
0.026878136389
0.0193928363746
0.00127830593466
0.00528869770386
0.0079305986811
0.00198947795233
0.000315389329575
0.00677855154668
0.00220411791273
0.000822228227675
5.92643348058e-06
0.00252007217125
0.172311200835
0.00131275259596
0.213868751319
0.0357885926083
0.0122465602421
0.0526793939819
0.0195372013407
0.000971190218304
0.0034855199118
0.00241739357002
0.000453326615216
0.00526146285337
0.0153057770706
0.00207142332396
0.00242854553874
0.00109040479684
0.000696685340277
0.000104991855084
0.00525877730527
0.00141416758378
0.00381124077313
0.00247901718913
0.0169700110053
2.15419793228e-05
0.00527778493408
0.0103202976626
0.111822564506
0.0147993397948
0.00211533789115
0.01641160911
0.0980260742809
0.0026541088834
0.063040915187
4.22196021032e-05
0.000448939229402
0.00127203575369
0.00510225748584
0.0110178304151
0.00162811662069
0.00069383768383
0.00145973345688
0.000203297908074
2.9714675967e-05
0.00709586462093
0.00218539060623
0.00150715312728
0.00110922409162
0.00788305591175
0.000123192094113
0.0004961112775
0.00227701085712
0.000480758694917
0.00144326657395
0.000993584477648
0.0
0.01561710796
0.00570537656082
0.0925169253957
0.0481466216758
0.00908432507796
0.0448627173895
0.0383719596455
0.0124543034741
0.230529635983
0.00446540124686
0.135232516708
0.114619519252
0.0442794313978
0.0376603078097
0.0131993397176
0.0211975855181
0.0762402619945
0.0287425843055
0.0181911847146
0.0160825277901
0.167602080543
0.021848109488
0.0119451290442
0.0923327666647
0.10366056896
0.000585332893323
0.0177813066996
0.0293802167201
0.0356949057662
0.0109946759432
0.0314513151708
0.0112854699228
0.00281632981291
0.00330164117297
0.0255267005079
0.000806771618921
0.0617415147643
0.0346282000962
0.0233150701882
0.236180573569
0.0698964297537
0.0351307179268
0.0383774561407
0.00238922566161
0.0427756617184
0.116858540873
0.00499287438018
0.109556747117
0.147503249954
0.0220650614416
0.000531052676962
0.0268197694371
0.00144510698155
0.0725481957144
0.188419687714
0.00808426756915
0.00558071478928
0.0001319715302
0.00970473569643
0.00280895500865
0.000299707702731
0.0147122666547
0.0236204923742
0.02443917745
0.0588986614373
0.0015146326027
0.0
0.0
0.0
0.0
0.0
0.0
0.0
0.0
0.0
0.0
0.0
0.0
0.0
0.0
0.0
0.0
0.0
0.0
0.0
0.0
0.0
0.0
0.0
0.0
0.0
0.0
0.0
0.0
0.0
0.0
0.0
0.0
0.0
0.0
0.0
0.0
0.0
0.0
0.0
0.0164921118815
0.000177658139529
0.0531217253382
0.0588072677448
0.0754828695491
0.0
0.0
0.0
0.0587845075163
0.00138746650901
0.0222321104149
0.0196367318863
0.0
0.0
0.0
0.0208095776781
0.0113544276334
0.176066918282
0.111101754256
0.124014779048
0.00677754968727
0.00716094913139
0.00250810518576
0.0106966208179
0.00649405512885
0.000515593495941
0.00172968610907
0.00121748573861
0.000849573989864
0.0659285895072
0.0406814742251
0.0314407836686
0.17058791837
0.0107936218569
0.00254435937969
0.00229989276754
0.000578123951262
0.0326553023528
0.00253679062559
0.0105936992437
0.0140533234946
0.029703769835
0.020021220183
0.00335864893763
0.00785631264893
0.0106135014293
0.00530136558032
0.012101593551
0.00248523949637
0.0232482232796
0.00436943816594
0.0282265988097
0.0139049151431
0.0433457302751
0.0247806358704
0.0271408307604
0.0
0.0
0.0
0.0
0.0
0.0
0.0
0.0
0.0
0.0
0.0
0.0
0.0
0.0
0.0
0.00171654625677
0.00250995988045
0.0265646455167
0.0868485944392
0.0813682873917
0.00166864031651
0.087923343803
0.0105208852153
0.0449105463287
0.057683341329
0.0126636675926
0.00196404808278
0.010767042547
0.00543689720497
0.00367425016592
0.00234885130961
0.00651335656716
0.0966996592085
0.213131794795
0.189676896904
0.0517624539972
0.00836084615337
0.074865396217
0.0993412019287
0.00808373376383
0.060807434621
0.0135620196518
0.0702830373736
0.0635175710796
0.00852580595578
0.134629134015
0.0559490667325
0.0213777573636
0.00677912529283
0.00190895956316
0.00830826266096
0.028296666991
0.0151830461068
0.160601919555
0.0
0.00216492615427
0.0135845177087
0.00817377796064
0.00664007274741
0.0187807818342
0.0735654919821
0.0199869023861
9.64290252122e-05
0.00448741607524
0.0137036359163
0.0225612406243
0.0060460368553
0.0128572033616
0.00143320002178
0.0
0.0
0.0
0.0
0.160339758018
0.073979609178
0.0647680159881
0.00703506579504
0.00431972774267
0.0105755269646
0.237078819063
0.00153185701827
0.128416261958
0.24148447367
0.0187716732068
0.0889408525612
0.0292700688318
0.0372233243684
0.000540088704648
0.0026268339692
0.00461771562849
0.00555666540503
0.00201484756061
0.00247447931084
0.000774612167522
0.000108702480967
0.0
0.0
0.0
0.0
0.0
0.0
0.0
0.0
0.0155205651782
0.134407695268
0.0541533722068
0.0
0.0
0.0546164805367
0.127564987068
0.160574192862
0.00161212875535
0.192229129964
0.101846911256
0.391390625193
0.0231954574815
0.0522484697513
0.0574048940421
0.00176771392747
0.0020380425201
0.0101737578166
0.100109523988
0.0296855441601
0.00452127825558
0.0115311074856
0.204687384243
0.018867260381
0.0211544735033
0.032957502686
0.00331046825087
0.0629553008545
0.0100499090598
6.10009654614e-05
0.0760282159126
0.0514415704936
0.0237976359523
0.0164050496899
0.113584955196
0.00872987539658
0.0476216576117
2.34427848828e-05
0.0556714435286
0.0136838486005
0.0471465967654
0.00362988081126
0.00853942510665
0.00565046797039
0.0045629240326
0.00715276573608
0.00335405038183
0.00475608262082
0.098643889365
0.000242559581989
0.018610174825
0.0767934077579
0.0197895162409
0.0166229134874
0.111496196157
0.00145907371794
0.0720924914441
0.0155999320209
0.0223956243328
0.0722627867082
0.0721109733112
0.0304985038538
0.0411985327635
0.0280592784111
0.224387597451
0.117843538067
0.0379153711091
0.00103102656433
0.0146342508933
0.00305953928901
0.000225511496614
0.0
0.0
0.0
0.0131800451006
0.0326905028188
0.00563658784196
0.163850562184
0.0249039861488
0.00431694914587
0.00268543271619
0.000800987631536
0.00927536362363
0.00298140707109
0.00149478302998
0.000682548351648
0.00523504788369
0.02955369047
0.064108878557
0.0845201315519
0.0610746013445
0.0320646897969
0.043828976719
0.0127134717089
0.0765151731233
0.0991861390492
0.0644183652525
0.242969569229
0.0248535376066
0.110420425461
0.0408810266358
0.117967603992
0.0126036958892
0.0046589396711
0.0368269157378
0.000808667482575
0.000637666855291
0.000225058890103
0.0
0.0
0.0
0.0
0.0
0.140580609671
0.0249785355942
0.0142170944854
0.000547539598938
0.000108876750221
0.037129729793
0.174156977556
0.0156739336014
0.196229945986
0.096644084343
0.00765340134207
0.00636498556541
0.0
0.0
0.0
0.0
0.158971999957
0.00802086215641
0.0449337921464
0.00820044841877
0.0151551942126
0.00152679738741
0.0347848360568
0.00175340089193
0.0297134202627
0.00118283907329
0.0225298025613
0.000212268641252
0.00963960310152
0.0186305419167
0.103108192066
0.0107820823465
0.0110824128619
0.0756164134427
0.0217899767795
0.025764710604
0.00884530307478
0.000248602104998
0.00217098878332
0.000549326336841
0.0633653580873
0.0507154140397
0.00400906025645
0.00511818845562
0.000878666638323
0.00338640524116
0.00857208872474
0.000371687473713
0.00399182163549
0.000717916901281
0.000536316172115
0.108651546539
0.000389382947602
0.110099561438
0.00185110200484
0.00394927311095
0.00303662488993
0.00320014528787
1.66075404161e-05
0.000853372076766
7.33286784527e-05
0.000132093821464
0.0052691893231
0.00213215268881
0.00250697210097
0.0131059729414
0.0316627376824
0.0219240159214
0.0567181617875
0.0
0.0
0.0
0.0220002569373
0.000504698282191
0.0364628122575
0.0311271163829
0.0404723012683
0.031025552135
0.000142270610037
0.0421499746692
0.00461674067944
0.0964286536541
0.0292101870974
0.00623378321377
0.000733778655446
0.0261725504968
0.00185223521208
0.000459167552575
0.00356883255149
0.0204905941885
0.0897902154739
0.0347474284566
6.67810447692e-05
0.0250865563177
0.000617724664115
0.000479667696563
0.0464995130477
0.00652527862447
0.0119640810206
0.0114940452055
0.0344692931078
0.0160370826261
0.0172853744629
0.00630147880973
0.00482720268718
0.00148247714805
0.00244992971857
0.00803807213697
0.00193993522371
0.000532070968878
0.0
0.0586442953097
0.00478981091591
0.0150523364823
0.00229531533
0.00914964540636
0.211816443955
0.0436035284639
0.0155935475361
0.00711258243448
0.00784390817318
0.0237933406254
0.0245113655784
0.0494618598561
0.0288087463462
0.109768171546
0.0429177818668
0.0591230344597
0.0731496687585
0.016192141899
0.00933928783685
0.00335971783222
0.0
0.0
0.0
0.0
0.0
0.0
0.0
0.0
0.0
0.0
0.0
0.0
0.0
0.0144271556176
0.00332838368537
0.00233805476639
0.002739876732
0.000385349760814
0.0052413022466
0.362826004675
0.00193497744171
0.00315066562118
0.0924940135574
0.00240288831351
0.0189354092152
0.000703164433195
0.00158570436785
0.0015200943886
0.00263125626996
0.00690135943254
0.00448828361614
0.00464443848362
0.026700587226
0.00456343122862
0.0178022492635
0.0213837209512
0.0196257876351
0.000246195315936
0.0138807599761
0.00509109339573
0.00118582901458
0.00277586982295
0.0372667126088
0.0702634518907
0.0689143236501
0.00513495750636
0.00521722995107
0.00454041054261
0.00091463819396
0.0165142650157
0.0169899025867
0.00061125855408
0.000161973875529
0.00858525815651
0.00339438109789
0.0154466514949
0.0159330508637
0.0301773073612
0.00160666153925
0.0132220343066
0.0212948500735
0.029166833148
0.0935183118281
0.0104356489597
0.0683220758037
0.020647577998
0.00512721578122
0.0137144516047
0.0186061138278
0.00227178320475
0.016700747269
0.0209134393816
0.0295283342969
0.00090615165651
0.00504308709231
0.0040675076999
0.00932224494465
0.0114739308827
0.0120339943833
0.254892277134
0.143617258942
0.0207374021393
0.0663563971691
0.0992133719216
0.10597059038
0.0448196814069
0.00125720434575
0.0299857001474
0.00106265885575
0.0091106020034
0.000934185418962
0.00445435758708
0.00331645000406
0.000495540399057
0.00271078951632
0.0
0.0
0.0
0.0
0.0
0.0163330972224
0.0404452054057
0.0182317625858
0.00164165254666
0.105561137618
0.15933330769
0.0189685980443
0.102894757401
0.105774675947
0.0602729114466
0.00043192696726
0.454203585734
0.530505640446
0.0129862470629
0.0950201064317
0.00350286583648
0.00858639916506
0.0
0.0
0.0
0.00830788618329
0.000732824555512
0.0247916053943
0.0441157692374
0.108415090645
0.471392166609
0.00107539969453
0.00734939053911
0.036816333321
0.00010268443971
0.00536106734905
0.00582549631819
0.0
0.0
0.0
0.0
0.0
0.0
0.0
0.0
0.0
0.0
0.0
0.0138816038651
0.0177814149925
0.00969133434347
0.00062740370439
0.000230398656182
0.00831708609967
0.0248671068016
0.0352719822448
0.00240919723453
0.0605932566017
0.0120380822574
0.024643658665
0.0387661559436
0.0180877500546
0.00976810565695
0.000216188247664
0.000340496490071
0.00838157540906
0.0129667774088
0.0309286973566
0.0449737474597
0.0533466601488
0.00668729188312
0.0200318552445
0.00784637203181
0.016989653555
0.00962066718548
0.29772785215
0.00124070841375
0.129053883272
0.0892373678281
0.0655572695953
0.0250176310735
0.064162406173
0.017989622385
0.00439819299249
0.022852077631
0.0367933516099
0.0146655523697
0.0067785429333
0.00920360780899
0.000100841592293
5.37162730187e-05
0.000563526545165
0.00161412457206
0.00376508232661
0.00295406546834
0.0121186463696
0.0056977109366
0.0236177857938
0.0504441679527
0.064591341982
0.0376692774608
0.047950112835
0.00488533881819
0.211875056047
0.0743087445921
0.225354585877
0.0379223570275
0.0383346143404
0.00422222477149
0.116706807012
0.00295449514513
0.20729238232
0.0
0.0
0.0
0.0
0.0
0.0
0.0
0.0764422601181
0.0171049717509
0.00849358445757
0.0
0.0
0.0184041673457
0.00124646131745
0.013322850538
0.0516009007763
0.11046872235
0.0998430611538
0.0112362854982
0.0
0.0
0.0
0.0
0.000990431285646
0.0101141444013
0.000257340573885
0.00174397727379
0.0284813954704
0.00831931453585
3.08122760587e-05
0.0489384533468
0.0355094363646
0.0107229992217
0.0075988055003
0.000744738562657
0.0120734172793
0.033850997344
0.0141040807269
0.176182294878
0.348874731132
0.0196519396574
0.139084191324
0.123153264479
0.00321281692883
0.0150755740175
0.0657985264218
0.00348274581203
0.00327503368203
0.0142426723361
9.44439990283e-05
2.279855138e-05
0.00114222742287
0.00178883633734
0.00333915910649
0.0239348593803
0.00213999286007
0.00869310766796
0.0260722135312
0.112085376544
0.0177151553889
0.0306827908834
0.00130666780184
0.282773071692
0.205032300503
0.113414791642
0.17174375091
0.0296770041946
0.00189537956758
2.15986276232e-05
0.00107718155588
0.000560314397623
0.00181198486648
0.00583241508609
0.0582825155087
0.00264609128595
0.00219318245743
0.00794778874921
0.0162666582613
0.0148485352393
0.00155590113804
0.000287581727057
0.000123142175546
8.53945740288e-05
0.00246509336797
0.000701405432699
0.0212088570516
0.0249776652863
0.2592871159
0.0103747130712
0.00231824340749
0.0328991638687
0.0164075016085
0.0146114367903
0.0397180894032
0.00407636146132
0.220244783585
0.0938626467782
0.0588475124279
0.0150560941928
0.0564428664701
0.0122015236151
0.0020261755616
0.0549164529056
0.0284116713416
0.00279714489619
0.128149939729
0.0509069418709
0.000114874496618
4.61778373502e-05
0.00368881106882
0.00521856877163
0.025027295325
0.00665861182914
0.179289432435
0.000482586905147
0.00197338992577
7.4397626842e-05
0.00229663478723
0.00200588544095
0.123948366063
0.0186542122112
0.00697213290164
0.00555698416204
0.0372747869764
0.0385648515159
0.0404261092661
0.0207397292162
0.0498747505923
0.00425223771719
0.0891866523869
0.0387796229114
0.110192484552
0.000970647970155
0.0043458278673
0.046564029407
0.0778213652247
0.0236674830783
0.0241515301808
0.00953814815538
0.00540922637079
0.00140857706837
0.0239507967339
0.148740756001
0.210039412644
0.123034696952
0.0368952546337
0.0115360021596
0.0224699703603
0.16479753985
0.218064493031
0.0618969113554
0.00259643621387
0.000437553274385
0.00776604160092
0.0281478047898
0.0295495380665
0.00599264594643
0.00297858090058
0.00506518779635
0.00550004251788
0.00415234076492
0.00212835294904
0.00754977373327
0.0232219378971
0.0116652388178
0.0196571196268
0.00236168789533
0.320061128827
0.0720355267076
0.00963679023161
0.0067065456644
0.0113289032915
0.0738423611015
0.000162212471196
0.0229718472206
0.0547397015128
0.000431237174941
0.00731856847184
0.00399330609397
0.000214372237254
0.0147617719653
5.52609944025e-05
0.00585321911976
0.00297011965317
0.000640759286155
0.000239734767253
4.2347309252e-05
0.059152051232
0.0145218305971
0.0303947556497
0.000573013590716
0.00220510988732
0.0126681335103
0.0127968364713
0.00214822771214
0.00120797188862
0.078663857812
0.0534026768347
0.0136982673033
0.0214681111512
0.361793247343
0.200482968323
0.0213979018123
0.103299276164
0.0145517216345
0.0233229338165
0.00929118637892
0.0134129877125
0.0407723460332
0.0300517592166
0.0601236674245
0.0367438664633
0.0467704796802
0.0421688705063
0.0317811993729
0.022563749466
0.116401694575
0.00164486689726
0.0268681105281
0.0137628335229
0.00900091458723
0.0152651065233
0.000154558683622
0.000187534345828
0.00359696213423
0.00123609496543
0.00185125630246
0.00199144052136
0.00895571005475
0.00618431666504
0.00101584265269
0.00047530252557
0.0511090009848
0.0208033391682
0.0309866553644
0.114636347814
0.0765949237979
0.131319328065
0.0493257601297
0.266037563259
0.0489641778794
0.132242790611
0.00212607636118
0.0834054653358
0.0127984599286
0.0458223567785
0.0231273285034
0.0190251676087
0.134370084394
0.0578195733611
0.0356777343645
0.0988724536205
0.058258693643
0.00515579448274
0.0175546774083
0.0213677055771
0.00432325558126
0.042156314523
0.005976925363
0.0326980129952
0.0117266377091
0.0261803063942
0.0312413419824
0.0750383899659
0.00281645431508
0.0584608907364
0.0486956173783
0.0493281080855
0.0984009403259
0.0584611019988
0.0358285372773
0.238237171956
0.0216363399156
0.0179815527677
0.487665598137
0.00698517908817
0.100002859003
0.0831942559988
0.196889389067
0.00122477557568
0.403869099433
0.082922734569
0.0668872425389
0.0071461155095
0.0494867492167
0.00164061319654
0.000134767351855
0.00561002133311
0.000148357336916
0.0148342236933
0.0731542078103
0.0687570325694
0.00582835209451
0.00572113662419
0.0209159513335
0.0436307400023
0.0170293905347
0.00518059196137
0.0156922802501
0.00154133080567
0.00131407605549
0.00126386861068
0.000541334404931
0.0132011604885
0.0145511663023
0.000168545183716
0.000746313358944
3.07493466484e-05
6.64227794722e-05
0.000141698437281
0.00111129815072
9.58625287335e-05
0.033812092578
0.0125279785391
0.000199019182493
0.03471303741
0.000193439205414
0.0029387879284
0.000690987161646
0.0125363485047
0.00997867394797
0.0441531794462
0.0570469335001
0.00262798706338
0.00584631904679
0.0148800245771
0.048471364654
0.00255657437144
0.00780094372133
0.00435465711417
0.0266203543079
0.0323897970685
0.0427244519542
0.0406251377452
0.00977089859999
0.00656177399669
0.165628434216
0.0568592437002
0.0818399234561
0.0171746558266
0.186171745817
0.00284009028923
0.0297809135966
0.00138001070438
0.00819999534584
0.0695721886451
0.168508092794
0.0741394929069
0.0826394014656
0.0251368574348
0.0335578623722
0.0205773487549
0.0105944338864
0.0603820259131
0.00291723260591
0.0121151638118
0.0382273245724
0.0907339374704
0.0265767457107
0.395345675178
0.0161111455507
0.00858467164192
0.00322222911015
0.346982248846
0.0107208774033
0.0291351090329
0.00313720260991
0.0300222897449
0.0531897998995
0.000308463129096
0.00938391868963
0.00299748699888
0.00292002540593
0.00143257838879
0.0164297423653
0.0152324442441
0.0633523333457
0.0147551599874
0.00869048810684
0.0433224407643
0.0113112368953
0.0120471220284
0.00121356495632
0.0143793257063
0.0930952117393
0.00331804638855
0.0011024941401
0.0256528748108
0.00290240512339
0.00985854992936
0.000171029531173
0.000893091293578
0.00790813368645
0.00481884198926
0.00630770502719
0.00700088431909
0.111813285167
0.0719248963709
0.049411109216
0.00239214814463
0.0280825482254
0.0638707092508
0.00774535202573
0.0115017314616
0.0267831016746
0.100765773911
0.548793535515
0.040605740007
0.0547028842639
0.0576630407559
0.0145381325751
0.20349284881
0.000875263326564
0.0368359498544
0.015244965219
0.0332829011652
0.00776410730441
0.0132753938808
0.00108908292505
0.0622755466011
0.0950561430061
0.27263216012
0.0354854847843
0.0167388891768
0.0464518889666
0.443976415557
0.11247412038
0.0137794396399
0.185970188991
0.0147912786622
0.00342831134864
0.0189632894916
0.0194859418972
0.0532353206457
0.111378489944
0.0135863569864
0.213255533392
0.127054253152
0.110831325836
0.00220066082328
0.00669331004571
0.00552577346113
0.0
0.0
0.0
0.0
