# Supplementary material for: Fine-scale mapping of meiotic recombination in Asians
Source: BMC Genet. 2013 Mar 8;14:19. doi: 10.1186/1471-2156-14-19 (PMC3599818; doi:10.1186/1471-2156-14-19)
Supplement: Additional file 3 — Genetic Maps. Archive containing combined genetic maps for all chromosomes. The SNP list text files contain the rs numbers of all of the SNPs shared by the Mongolian and Korean cohorts, ordered by physical position. The map files give the genetic distance between each of these markers in order in centimorgans. All observed Asian recombination events are mixed to form this map. [file 1471-2156-14-19-S3.zip › map11.txt]

0.0
0.0
0.0
0.0471478900209
0.254478043856
0.0630456487655
0.0883723623981
0.0165227216662
0.00613954654807
0.00605717798797
0.319999199158
0.0371934950008
0.0302616087082
0.00581117763566
0.0101079665901
0.0306140578702
0.0209739523958
0.000942783935202
0.0903686054854
0.077460520338
0.0145303602574
0.0892441435551
0.0653321522636
0.00216697642258
0.000401628246762
0.00175109321819
0.248048502777
0.00945300826159
3.70936822247e-05
0.141524326883
0.0056604054351
0.00248980032884
0.00308375160641
0.0117352419023
0.00544109447731
0.0193859740691
0.00469963007735
0.000395632123859
0.0360908399024
0.111448350677
0.0558694149384
0.020794761623
0.119056646945
0.139049210985
0.391512320477
0.108867039222
0.133866631466
0.0545489186318
0.0773479804061
0.000317465572392
0.0213169777504
0.336255085305
0.017900071516
0.0699344426359
0.0437249104404
0.050394083432
0.101585606239
0.0376162601992
0.391249138313
0.0438307078606
0.00534249468306
0.019708490857
0.0592752805523
0.0638816784962
0.273224021273
0.217669248383
0.076302456388
0.0513032454138
0.0980130325233
0.0451043626084
0.0402820201123
0.0244064547162
0.0348807645493
0.00705757767134
0.0578973472966
0.00553423267273
0.0012717412709
0.0326019889255
0.0399942289831
0.0193656876435
0.0226879197295
0.0155420694116
3.86053740497e-05
0.00128306096106
0.0278276219977
0.0046991145772
0.0107108687915
0.0588032109601
0.0
0.109534819772
0.0145132655272
0.00557367597093
0.0378759527685
0.0196907143441
0.089732292559
0.0237259307996
0.0335838228025
0.0199304480705
0.0378697018862
0.0124499172833
0.0679852898547
0.0318315845541
0.00170128848516
0.545007942053
0.0179502513397
0.00154200809282
0.00729151991389
0.0873309027755
0.0116102042804
0.066329509757
0.101608129989
0.165914596241
0.454876409634
0.373956663895
0.00283058892593
0.00963286195477
0.0081888161144
0.00972632718132
0.0791841550118
0.0103582748854
0.0439438270995
0.106231470762
0.0133764410603
0.0301716188463
0.0
0.0
0.0
0.0
0.0
0.0
0.0
0.0
0.0
0.0
0.0
0.110608906933
0.0369946268997
0.0560361494609
0.00631071117947
0.198212870833
0.0
0.0
0.0
0.0
0.00600674019479
0.0659863243036
0.0300477518282
0.0
0.0
0.0
0.0
0.0
0.000167778830426
0.00398367171729
0.000233482428355
0.000889736221956
0.000599936423947
7.19610834461e-05
0.00246192945811
0.00454332557822
0.00636972916351
0.00426095654427
0.00424507989192
0.0115272558013
0.0169866561591
0.029980325818
0.0428654752864
0.0127506586338
0.0248835869519
0.0170636405679
0.00228356161755
0.00561615174422
0.00787745280985
0.000662251419549
0.00467820271087
0.0072820541601
0.000916528635677
0.00146720834205
0.0124232182324
0.0241660105875
0.0116876919544
0.0442861049339
0.0120475580663
0.0200642729941
0.0461464003897
0.033819195521
0.00070540634281
0.012363849354
0.0338595044549
0.0205795429674
0.0113268104188
0.0208543766074
0.00844472164679
0.0104931483773
0.00162518292486
0.0686206350572
0.0821512826181
5.21050555724e-05
0.0280992228899
0.0218402446998
0.140012544558
0.00132012214866
0.000454748276547
0.00447797768199
0.00253776581247
0.00645590732719
0.00153267011725
4.86298365634e-05
0.000491517177363
0.00010603676558
0.00106179096809
0.00352174904205
0.000231999903215
0.00173715264953
0.0140516505797
0.0
0.0
0.0
0.0
0.0
0.0
0.0
0.0
0.0
0.0
0.0
0.0
0.000269351609854
0.056739777186
0.0727592360436
0.136737566162
0.039616517978
0.0
0.000247702955128
0.0287058356296
0.000186056798887
0.0830544260461
0.0155444215091
0.193407527979
0.031229276945
0.0370687041758
0.0118663033753
0.000949414988971
0.0843428640274
0.00354464848966
0.154406291648
0.116978572869
0.0379378884512
0.0168565947246
0.102040816327
0.0
0.0
0.0
0.0
0.0
0.0
0.0194467967117
0.00828348965353
0.00319372208982
0.00250932576026
0.0019572205648
0.000503547467053
0.000814775742058
0.217826067913
0.0311278785128
0.0321001192959
0.0526590117869
0.0403122718907
0.00843476108741
0.0208240266545
0.0118347258584
0.00161664991562
0.0169649536586
0.00194738300427
0.151578029968
0.0480839114782
0.0213913574612
0.0167796497369
0.0128043368733
0.0872993231755
0.104386600364
0.187260801086
0.0027132832731
0.0416179198111
0.0172599501958
0.000894792816327
0.0272836405091
0.000532854149048
0.00329367035878
0.023758208299
0.0347519008513
0.0220251447527
0.0115677732375
0.00970295152138
0.0622924948756
0.00310745850658
0.00280503750537
0.000879998790845
0.000811176506105
0.00391837031159
0.0010656866091
0.000469844443902
0.00502561499263
0.00477110488964
0.00523181714575
0.00715090008563
0.000880263491941
0.00277790564311
0.00314504606209
0.00267070169957
0.000116071430226
0.00280424340208
0.0169079148036
0.00121775738826
0.0213403853611
0.00460589830761
0.0120158790299
0.0127526581158
0.0157450513862
0.0148590642453
0.0133083294934
0.00354806464804
0.00691707962997
0.000127598612633
0.0
0.0
0.0
0.0
0.0160973480301
0.0651334914131
0.0208099768833
0.0
0.0
0.0
0.0
0.0
0.0
0.0
0.0
0.00896537765726
0.121035249283
0.00715745702974
0.000539460187242
0.00253029360551
0.00113591493972
0.000257138271069
0.00478754347989
0.00533164275966
0.0181295735653
0.00563914832093
0.00894218219466
0.00149975233873
0.00905219496012
0.0057198245116
0.00514933965141
0.00642730653451
0.340310962186
0.165640523476
0.0607798489751
0.131928057122
0.00250032148884
0.0288937602362
0.0230443704241
0.00928618268768
0.0138753525845
0.000395640496488
0.0111337375208
0.0278205575989
0.00501266340088
0.000945733523928
0.116338875098
0.0200329887806
0.0401617055428
0.00948394611091
0.02388154355
0.00105340093171
0.00240709791855
0.00126573187352
0.00850566091383
0.0689286875687
0.00820312802687
0.0192049369455
0.0477463754772
0.0127493886746
8.72175940068e-05
0.01266970148
0.00198393107355
0.0
0.0
0.128189051363
0.0674185803278
0.110514817288
0.0
0.0
0.0
0.0
0.00797549650565
0.00214864974353
0.00583687000769
0.00896094859996
0.0101846198308
0.0301661262602
0.194229825042
0.020678253599
0.0111118993032
0.0186683071074
0.0133495659324
0.00525443132137
0.0160874788821
0.000138108046368
0.0127407308424
0.121316383781
0.0087930480153
0.00920368889156
0.00162710686534
0.00231274086873
0.111028103659
0.00590330322271
0.0681790822575
0.0388178730669
0.0211544960176
0.0321573425851
0.0432848246906
0.187383365109
0.100755728234
0.0339239125952
0.0617346083464
0.0193828766893
0.0
0.0
0.00671444603897
0.00361594907028
0.00268146631474
0.000242992709869
0.00100576838665
0.000902044879802
0.0108902907162
0.014011387991
0.000425817165648
0.00364795357109
0.0598580440961
0.0120253925489
0.0971901460283
0.199984986715
0.0609634745461
0.00019854902604
0.0395871063717
0.227211842524
0.0131570277498
0.023188305847
0.00152751297077
0.00887529887035
0.000620592892112
0.00024542069458
0.00244449500696
0.000853388066195
0.00308062700122
0.000630401950344
0.00463851911113
0.000526581324105
0.00686435744759
0.00330061278258
0.0255587312694
0.0335023661684
0.0152026901702
0.00529837018452
0.00664624040191
0.00367475294826
0.0122447939829
0.0200911436714
0.00435345330183
0.0125665194386
0.00308371628182
0.0101830970476
0.00998137247514
0.0220047145719
0.133872492081
0.0496398418247
0.0032553006319
0.0862514954981
0.0580087198804
0.0169362350749
0.0119929380708
0.0012141196911
0.00048217514685
0.0212731400661
0.00679793350001
0.00134507078425
0.0221513405378
0.0105395231731
0.0434604409116
0.00851796197931
0.0103170449448
0.00695862129497
0.0285302650218
0.182357042063
0.0111500219755
0.00734084004806
0.0974913292384
0.0380363609818
8.74353376128e-05
0.185139014672
0.000123393048321
0.0103276734259
0.0209670766582
0.00305397794595
0.0176874193212
0.00339493242157
0.00147259861615
0.00238343414389
2.11067056339e-05
0.00583681590414
0.0133102132913
0.025629034616
0.099766104253
0.0209756690511
0.00505273184733
0.00692696822132
0.0133680005702
0.00163693691943
0.0107801538454
0.0358079045165
0.0272812262712
0.0711022900727
0.370341216978
0.00187965623539
0.0157396155644
0.0291034634824
0.00408959119778
0.09555510539
0.0186427915588
0.0149885279678
0.00405856936903
0.0222873365702
0.00711302274368
0.00412112938014
0.000221190559951
0.0137562245992
0.144289977369
0.0827951697432
0.0560475160966
0.0483102799263
0.0842125495765
0.112399556814
0.033079634417
0.0763268043069
0.00534213480867
0.00295831579086
0.00241714943052
0.0362695153907
0.131211538447
0.0176853449308
0.0818198608715
0.0405920805392
0.0182697471791
0.0302089839184
0.0380278935953
0.00332150466719
0.0143478330122
0.00140330237345
0.00808918407615
0.0151232174977
0.136303751795
0.0108157787276
0.146134466603
0.00625846279751
0.0193118635383
0.00510012694881
0.00315392167293
0.0192244692053
0.0214914122785
0.0
0.0
0.0
0.0
0.0
0.00849875113558
0.00216235460607
0.0416009124857
0.0189171151344
0.0157335711272
0.00315285252239
0.0242005230451
0.0134949129604
0.0914616718975
0.000916117027856
0.0146391761798
0.00100959835723
0.0049498363903
0.108793571124
0.0425109389458
0.00499056329061
0.057525102102
0.0677958640888
0.292744985507
0.081264294762
0.0220046342484
0.0
0.0
0.0
0.0
0.0
0.0
0.061996348095
0.147823552995
0.00556473209315
0.0120419761278
0.00153290437077
0.00414028793729
0.00117426259346
0.0143688092717
0.00929720962236
0.0135343605078
0.0459680532562
0.0419367037581
0.0290443055632
0.0165842899283
0.00147505892282
0.00297378506749
0.00636892481151
0.00395247326209
0.00269137717481
3.22787171503e-05
0.0236311353736
0.0173221736711
0.0232688917335
0.105481954638
0.011315108364
0.00744785577206
0.00127608433079
0.0
0.0
0.0
0.0
0.0103959961827
0.0233502283108
0.0277132856596
0.0152350915755
0.000878983632538
0.0425617166764
0.0635738418142
0.0601875251978
0.044284381285
0.463784627003
0.00208724369007
0.0395555844056
0.0592398470564
0.00556101156522
0.0384052843148
0.0215526985693
0.0
0.0
0.0
0.0
0.0
0.0
0.0
0.0
0.0
0.0
0.0
0.0
0.0
0.0
0.0
0.0
0.0
0.0
0.0
0.0
0.0
0.0
0.0
0.0
0.0
0.0
0.0
0.0
0.0
0.0
0.0
0.0
0.0
0.0
0.135341975377
0.0104032306125
0.0193868037917
0.403558361952
0.0421165359233
0.00143799030272
0.0
0.0
0.001317409972
0.000145428373532
0.00435477185187
0.0389130208106
6.43972046195e-05
1.37824275569e-05
0.0023527554352
0.0167038269429
0.0264130705223
0.0172745751567
0.00605058293438
0.0148445360242
0.0086123896364
0.0432497870025
0.0373850685598
0.0174580847161
0.0377928454903
0.129766826432
0.0192076261123
0.000111139556687
0.000147897775825
0.00382674683706
0.00242647491273
0.00377658267918
0.00527112862436
0.00154773725052
0.000563914326538
0.00492733116301
0.00573427820809
0.00564150608222
0.00671899108865
0.0915085893351
0.0939144689523
0.0347681541145
0.0445336123839
0.0662539503442
0.164405526037
0.0849782462226
0.00119063554456
0.00300184798974
2.0951782249e-05
0.00107928267138
0.0177064967285
0.0125815372765
0.00187438632547
0.00124914139053
0.00240883364945
0.0056903581984
0.0660644146146
0.0780197410293
0.0250464310875
0.0147948414172
0.08073067982
0.0540750937493
0.326833593608
0.0140102450503
0.0122400395244
0.0845079037132
0.000477489648432
0.0219839339762
0.0165183325848
0.00503524100373
0.0477120111169
0.00299657818316
0.0511722358089
0.000569171912327
0.00209523873841
0.0127015990446
0.0291957798932
0.00630124745895
0.00188075965823
0.00332220699362
0.0766449668528
0.1458129524
0.0331674077898
0.0155530442761
0.000133071420998
0.00493995455756
0.0217867964559
0.0139072512822
0.0165470273204
0.0388826864359
0.00686919238546
0.00177824588624
0.0232896065243
0.102759796503
0.0239880450078
0.0391994989056
0.0320500818363
0.0595966282686
0.00264940840914
0.0497184287049
0.0100259683203
0.0388732146308
0.0120794735842
0.011559943522
0.0936073280496
0.0729199614941
0.0533681453289
0.000204013941937
0.0336857242426
0.0140100907571
0.0145482310466
0.000864243328189
0.00932099167732
0.273523626881
0.0351392370095
0.00816832563877
0.0255797483777
0.000574541004024
0.0904268396407
0.0243335013469
0.00269135693129
0.122341006249
0.0629030646836
0.0145267450584
0.0352248607624
0.0857190278641
0.0245825224045
0.0338551783997
0.019328686931
0.0833454144406
0.0241929882713
0.0220172203314
0.0227429549003
0.0266962693125
0.0226553654112
0.133157037733
0.00581345460397
0.0218400841151
0.0292270519727
0.0155636011078
0.00065475131564
0.016867660883
0.0528746602145
0.052304677819
0.00460329094193
0.00747489131547
0.00766464376953
0.00138022320754
0.0139400285004
0.00242837962047
0.00254584542536
0.0160316187914
0.0183030944312
0.00794604054567
0.0153975142524
0.0100397068305
0.0279182980583
0.0287096050006
0.00508167427013
0.0991200238317
0.132440590095
0.0284317033637
0.00164917631098
0.0101143091187
0.0638123743063
0.046801272431
0.0102422966583
0.0136243275439
0.00111314450925
0.0158927102623
0.0293996073098
0.0592313963523
0.0194918477555
0.0539166386999
0.000231032792228
0.0176043710617
0.00717512480259
0.0182384823424
0.00397671338111
0.00891898830271
0.0108644419626
0.0659756894602
0.313280835828
0.0539464925987
0.0513897627999
0.0390288497695
0.0236673635672
0.0576388024134
0.0360591350974
0.00347436529772
0.00759426227059
0.00546615850412
0.00134979383031
0.00152180002832
0.00128632519715
5.14778164723e-05
0.0132831372938
0.0123602578853
0.0
0.0
0.0
0.0
0.00218458973584
0.00188212604647
0.000688036770865
0.00403966143686
0.000947680632911
0.000239012490699
0.00790220449706
0.00988378932427
1.75172020871e-05
0.070959468645
0.0916264376973
0.0987499963355
0.0191969994661
0.0113349918009
0.0269843300067
0.0449228196157
0.114700033854
0.00295621843437
0.000988167640048
0.0798381085405
0.0339477315158
0.00426871541913
0.0671880901078
0.210059400425
0.000896186952013
0.120151247607
0.0320834449618
0.0387451335462
0.0042873685526
0.0207794703312
0.0138336757491
0.0765142544722
0.0293108301701
0.00337476927247
0.0161532981256
0.00105776350331
0.00583365273069
0.145408539068
0.00464709457485
0.00993231425637
5.62570570717e-05
0.00332124352168
0.00782921055038
0.00325004011125
0.00554516337385
0.0199851825805
0.0281733818244
0.000233919156718
0.00648630068458
0.0088455308216
0.00381201910542
0.141416870551
0.0220084376736
0.0282351971946
0.0250977605693
0.00265062288058
0.0210681208175
0.056326054695
0.0569514514341
0.0270904383165
0.00746732636
0.0143510652699
0.0289017945975
0.00727285877875
0.000471452923678
0.0159484136267
0.00104992276868
0.00455737826222
0.00522358270038
0.000122442783859
0.00873875112518
0.0265450170708
0.00654635041262
0.0126019655734
0.00238329576141
0.00833478635009
0.0134118233564
0.0269492195919
0.000577953132988
0.0353606595266
0.0351825594603
0.0406678300737
0.0240289613195
0.0240940151605
0.0478508864609
0.0290961933045
0.0410249759722
0.0656047872405
0.0523079346017
0.120093151745
0.00397616896236
0.0162180752781
0.00823466726856
0.0624421633348
0.00891584433596
0.0871959652858
0.0715416636254
0.0339130986903
0.0850982174112
0.000935145246277
0.0609439932053
0.00487311148835
0.0481527237519
0.186416774761
0.0438976091309
0.000857775592786
0.00837256255076
0.00477747366923
0.0055965652647
0.00669380888863
0.00966050152375
6.34595855527e-05
0.0436797208866
0.00568695516684
0.0261135232742
0.00548780398979
0.142843803511
0.00563588898569
0.00426055851592
0.00084630948212
0.00556914671921
0.00364522707023
0.00261961473173
0.00090727245329
0.0134010954859
0.0112225657809
0.0327003833872
0.0052529194524
0.143771092392
0.215427903327
0.0663099528754
0.0241033831997
0.00363120883333
0.0130381912456
0.0360051718391
0.101371176398
0.000869035800861
0.0242858953937
0.0125728459069
0.00211885012694
0.0434520193371
0.0435659730349
0.000951683876976
0.073977560037
0.0275899790049
0.0730498846277
0.0212803348032
0.0866032648831
0.0490234657234
0.0241456055807
0.0364580016094
0.0
0.0
0.0
0.0
0.0
0.0
0.0
0.0
0.0
0.0
0.0
0.0
0.0
0.0
0.0
0.0
0.0
0.0
0.0
0.0
0.0
0.0
0.0
0.0
0.0
0.0
0.0
0.0
0.0
0.0
0.0
0.0183630900648
0.0292589137167
0.119845584081
0.0167382372305
0.0185116967597
0.0565895113693
0.0245035531479
0.10881135875
0.0127735850278
0.00287640314461
0.0779525451251
0.0202375010003
0.108736450783
0.000768050786937
0.0204292311112
0.00998006112368
0.00834342032373
0.0279340284041
0.0280411784938
0.00359131384226
0.0
0.0
0.0
0.0
0.0
0.0
0.0
0.0
0.0
0.0
0.0
0.0
0.0
0.0
0.0
0.0
0.0
0.0
0.0
0.0
0.0
0.0
0.0
0.0
0.0
0.0
0.0
0.0
0.0
0.0
0.0
0.0
0.0
0.00371695835781
0.0162442782804
0.000730017308655
0.00697138666509
0.00188912876056
0.0180386719703
0.0447024099963
0.0133792424285
0.015155646045
0.00640266658566
0.00578354987677
0.0472028422456
0.0238648341325
0.142138970829
0.0845418870346
0.00318630120816
0.00048466328618
0.0174190864241
0.0231852465431
0.0716970022497
0.0931096284549
0.0374127804471
0.00203183303968
0.000300855361454
0.0346958267548
0.0
0.03987157829
0.0265554539558
0.045385563128
0.0361610591515
0.0697879354854
0.00693260690255
0.039479211761
0.0208992673058
0.0545770017339
0.00367490301877
0.000647990145821
0.0260621984947
0.0624120157788
0.00139976899779
0.0444524341826
0.0215926949593
0.00334951672814
0.0559470410537
0.0137370937414
0.0329573048973
0.00598990244534
0.00528127155637
0.000178695078688
0.0260844172555
0.00138470599437
0.00676545355609
0.00399133906528
0.163103704427
0.0585549033962
0.0298222534575
0.00648670094196
0.0874003600171
0.0675033626952
0.0183196564352
0.0844548781243
0.1167616419
0.00514755202377
0.221279317959
0.0278754969519
0.0479652716509
0.0180377254807
0.0243818110998
0.0
0.0
0.0
0.0
0.0
0.0
0.0
0.0
0.0
0.0
0.0
0.0276576422579
0.00132615495238
0.0730570191163
0.0
0.0115977004815
0.0215721965934
0.0563779299786
0.012492989273
0.0
0.0
0.0
0.00207139404819
0.221546114696
0.00044248111601
0.417391697354
0.172207704653
0.0424137556066
0.0116480681931
0.0112099381811
0.362495175165
0.130159734503
0.00845176152871
0.133601421318
0.0171359740175
0.00583139220757
0.0103125119641
0.00412849770616
0.0539932293468
0.000362473922737
0.0167396488495
0.0134213816315
0.00904153968226
0.0117025536753
0.145946812649
0.0513883922758
0.0490432193797
0.0156181518789
0.029725528282
0.0230845326091
0.0291338924291
0.0669707251805
0.165862428806
0.00170322321352
0.0101126031136
0.0220385242711
0.00115066005101
0.0307117936202
0.0217420600932
0.0673212267647
0.00912397307121
0.0025581326924
0.0236800800547
0.0227088005916
0.0463820592681
0.0979696198923
0.043315769087
0.0132581821291
0.0120012426435
0.0146287520575
0.0182812703276
0.0169682939113
0.0581507681809
0.0466491881689
0.0170219614025
0.00948131439527
0.00423661964739
0.000641502336679
0.0292353046749
0.0205490363002
0.000425546804785
0.00197258675135
0.00989041698788
0.0932277329914
0.0159464968691
0.000239471251224
0.0174838532634
0.0242013079181
0.0131029874457
0.00394699614105
0.0131432195076
0.067167897117
0.000857108079644
0.0124535923171
0.0794322533704
0.0289018467311
0.00692339388667
0.146124207875
0.0483045623558
0.0147352780643
0.0133821722926
0.00252001388665
0.216560359165
0.0908430324678
0.14692250315
0.0737036620808
0.0463920481289
0.0367620335109
0.00230415689677
0.0414185510031
0.0858210992547
0.0349372795798
0.00040143136595
0.00056109238539
0.0
0.0
0.0
0.0
0.0
0.0
0.0
0.00236401442497
0.0072185215312
0.00456505926662
0.00408888528416
0.0075819780009
0.00362306291002
0.010723116035
0.0006498509664
0.0144795996744
0.00785572053188
0.000242687706036
0.0222674596629
0.00605799122129
0.00715411152391
0.0127589323368
3.1054824943e-05
0.0405518504821
0.0140823076816
0.000565246435588
0.00412537666626
0.0042252809418
0.0175133248868
0.00603592041395
0.00070922406494
0.00414192320006
0.030157737744
0.0718189995851
0.000533210976097
0.0
0.0
0.0565292849783
0.090538129188
0.0125825636967
0.000645052953211
0.0113703849632
0.00425475512831
0.00817460159352
0.0385663835134
0.0358753216501
0.0299344011949
0.00110974442276
0.000308021582046
0.0896378754094
0.0273804649351
0.00514288703029
0.00372409087192
0.00164353199281
0.000565626552125
0.00163929244339
0.0268798032263
0.0191359129102
0.0154641098145
0.00243915410111
0.00092386847833
0.00507474065879
0.0313167985084
0.0423963667962
0.0179043208056
0.0103733903041
0.135993703274
0.000106997485995
0.000982239889468
0.00029110439463
0.000136559066037
0.195385530957
0.00390162178833
0.0174957663899
0.0112438783135
0.0339776660598
0.00921927517992
0.00835578767647
0.0103052519059
0.00215951162045
0.0715982622742
0.107527140094
0.0558518291238
0.0288189375449
0.0245751585799
0.0126242512953
0.00356674953163
0.0287994860285
0.040632523976
0.120869744568
0.0548372762963
0.000540397608248
0.0059421893835
0.0212437231085
1.5018232431e-05
0.000375515171377
6.70774808182e-05
0.00731396642294
0.00292815662136
0.00576210772525
0.105641755861
0.00266733969284
0.0187196484456
0.00407419399084
0.0209580026829
0.0427662989514
0.0102603160551
0.000243563113066
0.00298350350138
0.0393380461663
0.00109169499847
0.00320971057313
0.0235024691597
0.0174366114817
0.0223987345046
0.00594931540358
0.0142787714106
0.0114394290331
0.00372728443623
0.0013608204199
0.0049840799055
0.00419974835543
0.000278712268123
0.00187016968016
0.0262126297907
0.163562910065
0.00468155729305
0.00204372233738
0.00525318763493
0.0293672417542
0.000676344569672
0.00244644227511
0.00409351739936
0.0167823430641
0.00586580654162
0.00405136671733
0.000143860420144
0.0457459485985
0.00772851993491
0.135356484174
0.0166122044046
0.0060114540824
0.0410223514461
0.0344753146651
0.0302643979628
0.0238386311723
0.00654628494112
0.0121143791057
0.0162576200387
0.0413328036024
0.000217077953151
0.0181823454424
0.000261501489784
0.0200723284994
0.000831281236231
0.00248314314111
0.0162061624752
0.00318326599177
0.00621815077968
0.00767454898331
0.00575935120563
0.0023916278107
0.00203494222448
0.00539227078233
0.00274760002575
0.0379041820418
0.00659513766777
0.00737053551415
0.0183079821878
0.0138813643727
0.0410768172613
0.0131638124414
0.0739029761081
0.00834115759411
0.00563316365375
0.0166114121542
0.00536275005657
0.0140757751073
0.00444687686815
0.313241138756
0.00127479913346
0.0154746874452
0.0145372902381
0.00659078785525
0.0372226079914
0.0389190710597
0.00618507636135
0.00443954075526
0.0046173177448
0.0491289640983
0.0197958759772
0.0142805781034
0.0898673534936
0.136035470091
0.0585597573025
0.0134095342898
0.0154738985937
0.067647003021
0.0279851150396
0.010773018984
0.00227501372262
0.0125723727288
0.178925137404
0.00804822528204
0.0127722641442
0.00096488799087
0.0106645946247
0.00982677344652
0.00125591198132
0.00349310767128
2.86925061006e-05
0.0476882540157
0.0412482880577
0.00615570394282
0.239801911706
0.105150928257
0.0849037187261
0.0513779676671
0.0641727279157
0.00726375137856
0.00262862426524
0.000227952484739
0.00165341032391
0.0300458833315
0.0254204641093
0.143524701237
6.34689647413e-05
0.0227853583421
0.034575839469
0.0533283902511
0.0293175741406
0.00982927502692
0.0105443498833
0.00642627528408
0.0524873625922
0.0180657388426
0.000525919639263
0.0091882206515
0.000262150712494
0.0
0.0
0.0
0.000945186209117
0.00180859788104
0.00757104773573
0.0585328611789
0.0196305575904
0.0642216135948
0.060456397382
0.0114355111573
0.015125036683
0.0272181153847
0.0365807775477
0.225157383752
0.0536931417685
0.016758517804
0.00175928863091
0.0170582329373
0.0180327145259
0.032653129469
0.000539361588916
0.0421236851674
0.105121197523
0.0807613453378
0.0356071517124
0.071629015093
0.00435289262798
0.0281401705773
0.0233622307869
0.0741318076938
0.168635276613
0.0034333808603
0.0002079839647
0.010962268747
0.0584722650415
0.0524532840049
0.0301144427267
0.0429635334911
0.0225704843071
0.134850574561
0.00889908526661
0.0453134368541
0.10962136928
0.0138303388186
0.000462313998021
0.00124328627488
0.00196467879536
0.00974720662284
0.000151336733075
0.00439063361389
0.00572152496608
0.0152289593987
0.000734678598561
0.00243176747769
0.00030018232651
0.00140479516148
6.0202541278e-05
0.00173673951838
0.00334310939566
0.00329121065318
0.0166846153278
0.00046438994772
0.0788772533108
0.0684994083501
0.0105360135357
0.0278257606157
0.0361829274745
0.181494577567
0.00538531022728
0.00107747967324
0.0489981793265
0.00557324272842
0.00829598575942
0.065798392715
0.00737637878306
0.0666092202713
0.03150934038
0.456337292331
0.0282760867068
0.118547399183
0.00996873195551
0.0
0.0
0.0
0.0
0.0
0.0
0.0
0.0
0.0
0.0
0.0
0.023589712847
0.0103882089974
0.00521123262566
0.0127861467709
0.00195260647272
0.0209005969152
0.0252811153836
0.00193119631403
0.0
0.0
0.0
0.0208601889073
0.394601893761
0.0706845178582
0.00919080869508
0.0326408088486
0.0121484364757
0.0196524395808
0.00143798338396
0.0108631161709
0.0047191550917
0.00882885559913
0.00129797354704
0.00533355119962
0.00615288151626
0.0675969167629
0.00918905618012
0.0176524076096
0.0045464681728
0.0168882549252
0.0
0.0
0.0
0.0
0.0
0.0557155901438
0.00286641860032
0.00720897310835
0.0117380673246
0.0409769303706
0.00969276378098
0.000240540450349
0.00229275703907
0.0077536339232
0.00677955078205
0.0234970053826
0.311765116633
0.0586744523509
0.0582231431431
0.00722236999468
0.00599611460638
0.000148874456088
0.0512534846842
0.0249913218138
0.10961910958
0.0270994083001
0.0273570872426
0.0302660503896
0.0185254505511
0.0327088314475
0.00907249163468
0.00187156650116
0.000372965233125
0.000607753587712
0.00278712874513
0.11871645008
0.00105481888015
0.0033443298163
0.0163543007947
0.00268827049056
0.00073249792097
0.0027448190498
0.0479994645988
0.0122827602753
0.00387470197484
0.0122055361454
0.00471179654816
0.00271521540284
0.00374342964291
0.00725315389848
0.0221355985143
0.00696652272488
0.047328082304
0.00666832967159
0.0893555659272
0.0199543645228
0.0671661632201
0.00115005594833
0.0222692651813
0.00830949515237
0.0400019460289
0.0307819190542
0.00300741368591
0.00344501587262
0.000679479138438
0.0153624380324
0.026602059298
0.00114812884368
0.00188005311475
0.0132942159823
0.0151893169668
0.00444152502144
0.00888328922677
0.0189926378822
0.0377559425943
0.013325832755
0.0262385156769
0.0584029304441
0.0279922670807
0.0104151865947
0.0266942839035
0.00660452212977
0.000752200867236
0.0147311024
0.00521521045928
0.0852710727105
0.0116560208191
0.118116275118
0.00945733852164
0.0711545849577
0.0158290661882
0.106323858162
0.0166268133743
0.0632588359592
0.215832069368
0.00344741654195
0.035779721955
0.0024220931012
0.00699868417195
0.0
0.0
0.0
0.0
0.0
0.0
0.0
0.0
0.0
0.0
0.0
0.0
0.0
0.0
0.0
0.0
0.0
0.0
0.0
0.0
0.0
0.0
0.0
0.0
0.0
0.0
0.0
0.0
0.0
0.0
0.0
0.0
0.0
0.0109526031369
0.0134294960872
0.000867502113073
0.0100079642492
0.0732017753807
0.064432570579
0.0252798590849
0.000159509444485
0.00212376796295
0.0167876526723
0.0175431734542
0.116713669078
0.022125634172
0.0526702448928
0.0357964794881
0.00587763532767
0.00730363711532
0.0199826948291
0.00681262207521
0.00173830641919
0.0149066731396
0.0304962544318
0.0613517713694
0.00168340145635
0.0
0.0
0.0
0.0
0.0
0.0
0.0
0.0
0.0
0.0
0.0
0.0
0.0
0.0
0.0
0.0
0.0
0.00473004394497
0.0595623233275
0.0498047071623
0.0545278468698
0.027622667273
0.0132944465947
0.102360540781
0.056892476247
0.174855889657
0.0723833858152
0.0015231651464
0.0181717876789
0.00882128308782
0.00343358562515
0.0229207746272
0.049529054311
0.0292664397184
0.0511140399724
0.011680237993
0.00372598218524
0.00921194647692
0.00286070670146
0.00624921182726
0.0911564807766
0.000788566922486
0.00754150689278
0.0146110074644
0.0184470473867
0.00441248838519
0.00162646435963
0.010775990354
0.0494170015576
0.00625992242921
0.0072590666031
0.0584000935359
0.00459759779152
0.00571749151006
0.0267871913418
0.0253124820665
0.00764316730919
0.00275107132534
0.0591810913656
0.0262503760737
0.00567785561396
0.00058432736695
1.31711711713e-05
0.00114377199364
0.000234961182821
0.00165623133425
0.000298419120971
0.0188377938434
0.0538270656898
0.0580230854269
0.0758914491325
0.000308601583116
0.00176869019945
4.55256839958e-06
0.00261154089712
0.000481772944453
0.00126050540779
0.000796351945621
0.0510247548754
0.0443216855931
0.0123563808498
0.00136302507786
2.34578906085e-05
0.000551034538502
0.00103482312393
0.000998958615617
4.93832037847e-05
0.00168966317242
0.0012604011505
0.000333380066085
0.00019367529535
2.16507642209e-05
0.00028396210987
0.00164351194468
0.000126985381161
0.00122856792414
0.00174884656162
0.000474335924319
0.000145438921773
0.103545666073
9.89401697221e-05
0.00239263533721
0.000493241246528
0.000910895956651
0.00337835327679
0.000816404098037
0.00014655099955
3.21459982413e-05
0.000507489743046
0.000535430697193
0.000610217927696
0.000642954717256
0.00259192810357
0.0108300546192
0.0104967975911
0.00392080248508
0.00475666095635
0.00438825697417
0.0758281041087
0.0395428321476
0.00513150439266
0.138940228041
0.00510751886117
0.119038808235
0.111410778295
0.0105124799489
0.0359358052644
0.00863251032973
0.00233311089993
0.0182104642921
0.0314079944845
4.1467484516e-05
0.00570118672832
0.0152327842406
0.0110895901449
0.00179258011636
0.0100232834002
0.00411594403454
0.00622604660377
0.000242880980737
0.0133252799529
0.00571303458104
0.0145752284148
0.0
0.0
0.0
0.0
0.0
0.0
0.00794298947274
0.00011529777763
0.000163243388129
0.00576433605937
0.040611919692
0.0171046057482
0.0186047675652
0.0484929608218
0.123123710358
0.0349115517294
0.136473676988
0.0507799111584
0.00394702056551
0.0805986111339
0.0163215690091
0.106137866693
0.0180147411213
0.0210998227401
0.01347864151
0.00488312362528
0.0386347011807
0.00633892071916
0.175126316839
0.271044865565
0.0376133801778
0.00659510198762
0.0230313840584
0.00186837729049
0.000153314644579
0.00342729090343
0.000404544524351
0.00826618910408
0.000324387455375
0.0184474023965
0.0323704534416
0.0563544311263
0.230061572531
0.00294863106421
0.0120242551062
0.165651879485
0.0166613953197
0.0407172485887
0.0157031264395
0.00519337674741
0.0172029457405
0.0184045641801
0.00718245678474
0.00587825118799
0.0139588737632
0.00767888707789
0.000781949450196
0.0178040563807
0.00227984894745
0.00454535019857
0.00440761231377
0.00859777213023
0.000806360546429
0.00599209302605
0.00088977715468
0.0803649506661
0.00195839810758
0.0232083967284
0.0578927842722
0.00695424446374
0.0405754722102
0.0
0.0
0.0346143239902
0.17952901263
0.0321835535167
0.024651185322
0.0216453006464
0.00604759246224
0.000232850221352
0.00350252325964
0.0248465787502
0.00490201645887
0.00982724688677
0.0711046109424
0.0113749402589
0.0256468967397
0.0340723463082
4.78691628253e-05
0.000672267804239
0.000753309457092
0.0188226587088
0.0110607159472
0.0206097435119
0.000297064705015
7.87016752948e-05
0.0014071905035
0.00314021959041
0.0347110061675
0.00162082514722
0.00185978732779
0.0134847949488
0.136821210021
0.00970978422517
0.0766621517928
0.00523504020751
0.0132295087441
0.0323329084429
0.00976124347875
0.0080582549783
0.0189456565984
0.00031917464033
0.0172158892733
0.0115764135421
0.0262609641617
0.0047595614777
0.0200560303266
0.002582247273
0.0239956676834
0.00395259829942
0.00102778473936
0.00067419585426
0.00448474445361
0.0
0.0118883636603
0.0426145119776
0.00829277680717
0.0440370704688
0.0329871543449
0.00645757277499
0.0145107724542
0.059567796038
0.0400485955797
0.00704215752714
0.0358489831616
0.0460792787386
0.0567817498957
0.0357663614273
0.0348139565186
0.0628476226229
0.0607841357174
0.0118760382442
0.0
0.0
0.0
0.0
0.0
0.0
0.0
0.000492394321919
0.00201860001248
0.00098165517218
0.00171884098553
0.000705367897876
9.87775691585e-05
0.00034787392352
0.00010769478523
1.50816626495e-05
0.000341006642178
0.00172182803328
0.00340636189688
0.00157738084683
0.000461967433583
0.00544165423501
0.00119569764267
0.000506612083504
0.000717828572551
5.61389267942e-05
0.00222713694399
0.00471363455838
0.00358532119872
0.000235068943859
0.000699525583899
0.00168087326587
0.00119342807208
6.49243613473e-05
0.00167861833767
0.000708472084752
0.000452596303393
0.011008823045
0.00294524372197
0.000165737222844
0.0487686500389
0.0
0.0
0.0
0.0
0.0
0.0
0.0
0.0
0.0
0.0
0.0
0.0
0.0
0.0
0.0
0.0
0.0
0.0
0.0
0.0
0.0
0.0
0.0
0.0
0.0
0.0
0.0
0.0
0.0
0.0
0.0
0.0
0.0
0.0
0.0
0.0
0.0
0.0
0.0
0.0
0.0
0.0
0.0
0.0
0.0
0.0
0.0
0.0
0.0
0.0
0.0
0.0
0.0
0.0
0.0
0.0205642563249
0.0033783817712
0.00052164923221
0.0247936895937
0.0104774596888
0.0154017079278
0.00324553050909
0.00462353955072
0.00185432242198
0.0718047699752
0.0397940482942
0.00212745734304
0.00549482002025
0.0
0.0
0.00845889639497
0.00311323835003
0.0110568473948
0.00108225108225
0.0044081008318
0.0123976913102
1.07571243802e-05
0.0374227701747
0.0120159188567
0.0100979868569
0.00197635794985
0.0
0.0
0.0
0.0
0.0
0.0
0.0
0.0
0.0
0.0
0.0
0.0
0.0
0.0
0.0
0.0
0.0
0.0
0.0107609888282
0.0784309081306
0.0128489193677
0.0
0.0
0.0
0.0
0.0
0.00289813679206
0.017322817637
0.0245591591923
0.0220630413756
0.0351976613296
0.0
0.0
0.0
0.0
0.0
0.00720364465481
0.0511281837356
0.0519565251072
0.00467986490371
0.0242747066816
0.0113268899109
0.00689281794664
0.00888365909744
0.00623383156079
0.00386001071363
0.0115637003841
0.0501926629735
0.0273262390972
0.00262258049543
0.0305348826415
0.00744224907552
0.0
0.0
0.0
0.0
0.0
0.0
0.0
0.00844746176177
2.95969463186e-05
0.00853169445193
0.0267318465531
0.00774898588811
0.030071143493
0.00339403951269
0.00170051396312
0.0135598517525
0.00887761467596
0.0986919135122
0.097161943879
0.0885544119252
0.0398605206637
0.0427989893838
0.00113175956816
0.0541037673555
0.0418059401814
0.114101543334
0.0682290084026
0.0532052236794
0.193524432969
0.000594712990225
0.0158148405498
0.0134052832987
0.0825097970577
0.0767199569719
0.0220879843087
0.0473487798603
0.065631365801
0.0115920320529
0.0239888200239
0.0355959473776
0.0263573146548
0.00452066677877
0.0131483201766
0.00466193093312
0.0057216129584
0.0190609538116
0.115107290976
0.0709474687128
0.0591637462454
0.00558647313429
0.0417011522303
0.0466563759503
0.0261127898414
0.000436873328875
0.0
0.0
0.0
0.0
0.0116564169533
0.0384971651286
0.00402305284312
0.00615079333758
0.00869272085418
0.049077395548
0.00705968425356
0.112125867343
0.0118737669088
0.0807180383955
0.0307457827965
0.039961622124
0.0717317055314
0.0378900696157
0.0
0.00031601090758
0.000340303561815
0.0237934177015
0.0337646373134
0.0145029410768
0.00680241651101
0.00214117051423
0.0238172641455
0.00285421068383
0.0199698919514
0.00173375607654
0.0106140959805
0.0283548729763
0.00562143870737
0.0652809875475
0.367706308319
0.000135420783704
0.0106904141217
0.186806133232
0.000197525421662
0.0128587103504
0.00125699478408
0.00604145475749
0.00516405926522
0.00379236038891
0.115742855835
0.00634630777726
0.00210574918147
0.00676446776267
0.000398460500633
0.00125923018661
0.0182392252724
0.00316037469603
0.00356253103468
0.0222218876122
0.0908530226804
5.50602920468e-05
0.0978500965443
0.103831424105
0.00969716293734
0.00213518859476
0.0143118581706
0.0280554092524
0.157158560919
0.0100555134386
0.00225106102567
0.0
0.0
0.0
0.0
0.0
0.0
0.0
0.0
0.0
0.0
0.0
0.0
0.0
0.0
0.0
0.0553393542969
0.00243856113325
0.0442629008964
0.0
0.0
0.0
0.0
0.0
0.0
0.00457298822406
0.00777567141775
0.0118722301904
0.00181501703405
0.00760740201095
0.020003693469
0.00385639648439
0.000545206232743
0.0176362363983
0.000635907004265
0.00918748735336
0.00523382402933
0.00453370310461
0.182749337496
0.00610801565034
0.0134254747884
0.104784393925
0.0517645569313
0.000256835045343
0.0594202516442
0.012140056341
0.00257546385197
0.00426901991462
0.0318513872991
0.0315386983949
0.026568232229
0.0585085558589
0.0922611501813
0.00266645039191
0.0204571762484
0.00794850682576
0.0288472649266
0.186304640672
0.350972727388
0.260422204642
0.00370713389804
0.000905754296426
0.0056347381824
0.00307830707539
0.00886560380024
0.00263155212465
0.00937093328896
0.00175194126609
0.00311040724593
0.0133778288027
0.0847009007315
0.113192130201
0.119769924104
0.0325806819492
0.0026292356175
0.0242140755562
0.0822198311192
0.0
0.0
0.0
0.0
0.0
0.0294118950943
0.00445489597088
0.00510755647794
0.0140995794003
0.0503047887033
0.0169561846437
0.0318918025348
0.489550355112
0.0196665447891
0.14029494492
0.0125460260978
0.0488346933004
0.00800582477056
0.164825301324
0.0864985864529
0.0
0.009753370659
0.000954833373014
0.386123215973
0.000697236541114
0.0215472050756
0.0763173522822
0.0818036523205
0.0350480317344
0.0
0.0
0.0
0.0
0.0
0.0
0.0
0.0
0.0
0.0
0.0
0.0239174399915
0.00746048639286
0.203011663004
0.0142582473882
0.0207224770523
0.0159967753821
0.000221107595319
0.0149405560837
0.0679562706308
0.0777703391895
0.0070341067045
0.0333642354913
0.012055206621
0.0114951701057
0.0
0.0
0.0
0.0
0.0802083707518
0.00247166106894
0.0137692480455
0.020329236612
0.0133956058626
0.00903720158311
0.0662763421111
0.0423368930889
0.11972314922
0.0290291503567
0.0115864066052
0.0
0.0
0.0
0.0
0.0
0.0
0.0
0.0
0.0
0.0
0.0
0.0
0.0
0.0
0.0
0.0
0.0
0.0
0.046054512492
0.0297835903229
0.140625713261
0.00845863443729
0.00791125063769
0.335550635745
0.0124705303706
0.167595903525
0.00811982272689
0.0112274767871
0.008025272414
0.0109618704097
0.0183672124002
0.00654513568893
0.00462896939381
0.0
0.0
0.00121315706092
0.0429701443872
0.105709328557
0.0100535089878
0.0418594204944
0.00049261374535
0.024321472441
0.00512906374195
0.0121157347847
0.045887713091
0.089383582885
0.0483032258296
0.036542940705
0.0142530335379
0.00627398605864
0.0302542749516
0.0159700352989
0.117157318215
0.263711705766
0.0281732581346
0.00474587385039
0.00544082598705
0.123725330337
0.0806538423483
0.0621066250068
0.023876905944
9.24047502352e-05
0.000470394913218
0.001546518526
0.109510575933
0.00808664985537
0.00301072062526
0.00463740912621
0.000495937689706
0.0264241926991
0.0661802598413
0.0280128309385
0.00275894182845
0.00719716022709
0.00143758609686
0.00138510535022
0.00106013254683
0.00197022811245
0.00952724098476
0.00232063636973
0.00283213583503
0.00293677536055
0.000969659603223
0.00186301284475
0.00556081269302
0.00201989033361
0.00302407198542
0.00325416923808
0.0080542905379
0.0937745114451
0.0388089442521
8.29059465288e-05
0.00876653173287
0.0103163457584
0.0187091603504
0.0210045945316
0.0696246845673
0.0413670722192
0.0970337408684
0.00136018955731
0.0227657367573
0.0206307872141
0.00338552675529
0.00716955052044
0.0160809143667
0.00935710347694
0.0585240896062
0.0368028545287
0.0128216814265
0.00138026895879
0.0328529623507
0.0336668433214
0.0221518797711
0.00679142730403
0.0127029846033
0.00972285814754
0.00499861296289
0.139503614345
0.0149598934966
0.0192945089618
0.0085725702926
0.00208293460567
0.0133589994852
0.0951894436768
0.204444891739
0.05436093881
0.0209728562275
0.0531774114633
0.00100377891274
0.0105549258584
0.00731477662931
0.0373548665907
0.0106397423798
0.0191088809957
0.0226245023058
0.0450985610108
0.00931090443099
0.0261874938064
0.0753622885641
0.00545094865305
0.0172427967596
0.00411355036674
0.0243871240192
0.0640134877687
0.0
0.0
0.0
0.0
0.0
0.0
0.0
0.0
0.0191359531221
0.00655318759482
0.155334578077
0.0137137133455
0.221988461606
0.000739832526059
0.0598682453544
0.0566796636357
0.0809095939769
0.0611860498167
0.106762135473
0.0198443966363
0.0202642294422
0.00104932467415
0.111223576382
0.0289745842155
0.391615879155
0.0978568919619
0.0124402123542
0.0243087417369
0.00699212249759
0.0216903094369
0.0537149555089
0.0807129429744
0.0328799891033
0.650823936753
0.0383106954421
0.350089049919
0.0173338734204
0.000218157791627
0.436214917831
0.0124032972452
0.0100415748005
0.00167297415104
0.00243993366569
0.00224761099105
0.0330452942728
0.16589325668
0.183882278998
0.0410460480488
3.33466720021e-05
0.0228661835104
0.0150519467046
0.00341544025017
0.0
0.0
0.0
0.0497053273544
0.0436771288121
0.00485235223684
0.00380600792314
0.00639259209474
0.00426425749307
0.0047994125941
0.000540575307994
0.0045511671151
0.000658374472704
0.0155039600032
0.0118491328649
0.000921460870595
0.000693610880114
0.00093862359715
0.000593593611565
0.00659107881555
0.00383202256718
0.00252383357858
0.00513906624861
0.0101672349329
0.0619295870575
0.00699142116866
0.0327281866665
0.0279254690744
0.0202199127701
0.00815299357996
0.00619318881405
0.00888821103445
0.000433285529033
0.000507266728405
0.00390348776874
0.00482329763383
0.00320285584945
0.0321097910536
0.0189719051662
0.123996378621
0.0759703944972
0.12710710213
0.000159421496427
0.00977841115451
0.042797120246
0.0140156667174
0.00678061029867
0.000709068901098
0.163726487067
0.0796827009638
0.11695319559
0.0170459474967
0.0990598484893
0.009186659107
0.0318907382832
0.0460310151204
0.21831278655
0.247940966961
0.0889225624893
0.0233046316841
0.00184368999092
0.0387369997563
0.00789665104575
0.149595030147
0.0491804708188
0.0286725982658
0.00370582433102
0.0158823251367
0.0165610305523
0.00239634030583
0.037711220432
0.208104543002
0.000630515128906
0.000560236247663
0.0233578701532
0.0628445721775
0.0031850994791
0.0367405703556
0.00310225003024
0.0
0.0
0.0278079522737
0.00856068725704
0.0435141348499
0.0351977502245
0.0154718269931
3.19066284425e-05
0.00113314111869
0.00251925622003
0.0147887222831
0.00313870062079
0.00908313340412
0.00163430308972
0.00380942353155
0.00283649926854
0.00146656538591
0.00488216996068
0.00209102368543
0.00508751190516
0.00205410315823
0.00668945255746
0.00530561650101
0.00355599373992
0.000451934601439
1.54434389397e-05
0.0123576467966
0.00229858722935
0.0335386527202
0.0736837302739
0.007500594399
0.0157277019663
0.0379642978342
0.0239648013892
0.0
0.0
0.0
0.0
0.0
0.0
0.0
0.106321804027
0.19294199052
0.0242316199609
0.0456174663719
0.017225096242
0.0418414615932
0.00805777238812
0.066971554181
0.0386739875578
0.000276381305265
0.0332190933749
0.000937289201344
0.0136426048214
0.0403742127935
0.0762099025158
0.0257733395708
0.0629549267275
0.027347142086
0.0879291505607
0.0464128681943
0.0234190660157
0.0848790124372
0.0160495715698
0.0087523156162
0.00998377330346
0.0267486828345
0.0227568242098
0.0749408859375
0.0
0.0
0.0
0.00877938918378
0.00411789652794
0.00674216063191
0.00216513352314
0.000465163834202
0.00196744392131
0.00784302826201
0.00287745963673
0.0022433647084
0.00247966713174
0.00432403268447
0.00222244943007
0.00438436521809
0.00955989106036
0.00435460116817
0.00169011537511
0.139028018053
0.00428386118288
0.000918162579108
0.015802996604
0.00519462899369
0.00400986006732
0.00874893577282
0.00102361832725
0.00220948851057
0.000101132095807
0.00123487611722
0.000987276848176
0.00474641741845
0.00574011826545
0.000535945044929
0.00220875433927
0.00114145282001
0.00109207980046
0.00467520280289
0.0019818954093
0.000340104852142
0.000155460771594
0.000263383951874
0.000419028266292
0.00141933665494
0.00546902551499
0.000131049576055
0.000457755802073
0.000214928646443
0.0054668230011
0.00279774326022
0.0046340892104
0.0078235128562
0.00464932326476
0.0
0.102040816327
0.0
0.0
0.0327560423694
0.00848949865321
0.0607952753039
0.0
0.0
0.0
0.0
0.0
0.0
0.0
0.0
0.0198875370938
0.0103753206613
0.0046088915467
0.0156935082365
0.0423015678934
0.00686168876952
0.000966381800628
0.0126335206192
0.000716853954524
0.00299126286457
0.00011584420499
0.0117081452622
0.000988419007544
0.00222546962512
7.76234979016e-05
0.0315795751884
0.0254338087331
0.0030425721664
0.072549463932
0.0121381783894
0.0440318211863
0.0052044809502
0.00886870917036
0.0041544534157
0.0250681139322
0.00322816929307
0.0407118839111
0.0
0.0
0.0
0.0
0.0
0.0
0.0382287351342
0.0102609813315
0.0144868702393
0.0477319207742
0.0296192821636
0.0410435763343
0.0126290593996
0.00375565745495
0.00632554982142
0.0201355467488
0.0145329439327
0.00487491675822
0.0221074503359
0.0092622935215
0.0311276650294
0.0
0.0
0.0
0.0
0.0
0.0
0.0
0.0
0.0
0.0
0.0
0.0
0.0
0.0
0.00197297523139
0.00426169009287
0.0053151094227
0.00872083669158
0.00596153305613
0.00974722896344
0.0189545526984
0.00894691008231
0.00948554344927
0.00109125721098
0.000557393324838
0.000634976879465
0.0243804694159
0.00575251573118
0.0297472632534
0.0056126491605
0.00800934853008
0.017638222314
0.0400884529206
0.0266196999589
0.00879863917833
0.0532844728247
0.0801923964325
0.000377019067773
0.0320121094149
0.0
0.0
0.0
0.0
0.0
0.0
0.0
0.0
0.0
0.0
0.0
0.0
0.0
0.0
0.0
0.0
0.0
0.0
0.0
0.0
0.0
0.0
0.0
0.0
0.0
0.0
0.0
0.0
0.0
0.0
0.0
0.0
0.0
0.0
0.0
0.0
0.0
0.0
0.0
0.0
0.0
0.0
0.0
0.0
0.0
0.0
0.0
0.0
0.0
0.0
0.00304718498611
0.00293099856661
0.00650158282515
0.00562364685784
0.0098732305294
0.0723403418877
0.00821389408723
0.0312034635609
0.00282452548121
9.61993666308e-05
0.00510118155985
0.00176483808918
0.00442024991502
0.00543542549658
0.00152710428828
0.00339699124861
0.0009169810694
0.0015016575397
0.00105948286145
0.00160015142538
0.00127323554951
0.00112504566073
0.00837078278861
0.000562223456851
0.000963683337381
0.00397118964597
0.00227673556408
0.00866237258998
0.00104002358312
0.0053650727211
0.000286500451654
0.0015747046768
0.00190670990239
0.000724483900734
0.0135936530912
0.0085851342237
0.00745005522457
0.000445473623233
0.00370642610506
0.0227555247117
0.025854474953
0.0550886239236
0.00202176287167
0.025862751584
0.0126110625952
0.00824441565756
0.00869005974716
0.124330046127
0.0108696810508
0.0382946758833
0.00506311112744
0.000691232763875
0.00501256332435
0.0020792146443
0.00672893705693
0.00028786354678
0.000268274865849
0.0010540736756
7.64408870799e-05
0.000358000030802
0.0012654963353
6.67591252407e-05
0.00427393495891
4.81836519444e-05
0.00361962798438
0.00191935299533
0.000239567316209
0.00243653920335
0.000870007622023
0.0
0.0
0.0
0.0347882267784
0.0233937967998
0.0438587927483
0.0121966146327
9.02167796444e-05
1.47469735957e-05
0.0037032253106
0.00569016313536
0.00076467395439
0.00842355806478
0.00521695877674
0.0299129347354
0.00210421485208
0.338340343057
0.041709476427
0.000940013427515
0.00630315695123
0.00333591196372
0.0276238146636
0.00438862216833
0.0141443191433
0.00530111661539
0.0
0.0
0.0
0.0
0.034222583635
0.00521090184146
1.44273647762e-05
0.00617666089572
0.0021396219156
0.00134393088855
0.00848503925992
9.39964674816e-05
1.96736792403e-05
0.0121907260057
0.0330121852313
0.0077719570093
0.0332338589498
0.00249574031329
0.0166092626832
0.00433814834975
0.029045278996
0.0586972335371
0.0510212219564
0.0
0.0
0.0
0.0
0.0
0.0
0.0
0.0348294838688
0.0201398797694
0.00582162386413
0.0154538923874
0.044386383392
0.0189853509983
0.000706711550814
0.00855051005045
0.00543818036924
0.00656319827598
0.00900051717825
0.00371454847211
0.00619194982309
0.0017070973147
0.0175908960057
0.00425570324046
0.000745706092269
0.0
0.0
0.0
0.0
0.0
0.0
0.0190999520796
0.00261092086996
0.0286675378534
0.118713808138
0.0330325046511
0.0302030966304
0.0737946287573
0.0
0.0
0.0
0.0
0.0361760405899
0.0658647757367
0.0
0.0
0.0
0.0
0.015834507473
0.0253982178562
0.00479108308204
0.0029772853921
0.00358758228027
0.0107802282921
0.000651475417869
0.0270224389189
0.0167705389323
0.00621912341363
0.0101095440314
1.4844221202e-05
0.00501982080313
0.000205963569177
0.0037444547982
0.0359613628802
0.0103822957123
0.139630383906
0.0125288805482
0.0108331447217
0.00492430936097
0.0292154703521
0.107510598089
0.051952768231
0.010078657605
0.00473085943902
0.00102848017801
0.000277099597707
0.0190466761216
0.00780808408201
0.0179076548642
0.0232113859783
0.00537991483095
0.0136660143915
0.0442947779468
0.00354984522467
0.00663126890141
0.00372508003266
0.0392846960043
0.016128584471
0.0146638784398
0.0603250951643
0.00650568570164
0.0468484900506
0.00657975864646
0.0214864088725
0.0539519201399
0.0200543900956
0.00761525877666
0.000624101092846
0.000172437468851
0.0103795101809
0.0114342672873
0.0415259252775
0.0978667277539
0.0396108165556
0.0130626393864
0.0474572466608
0.070137344609
0.00591413950772
0.0538426402199
0.0741924787732
0.0735456822844
0.0
0.0
0.0
0.0
0.0131588874375
0.0742625221782
0.102537835276
0.0406070335444
0.00452918351607
0.164844337914
0.000415435914918
0.0378406056204
0.0050211683419
0.00280167681029
0.0625960670305
0.000725360687327
0.0446201072729
0.0488684295888
0.0598043113721
0.0298949306397
0.0695901739328
0.0505197617375
0.0206814135391
0.0195230807979
0.00362026779892
0.119603309488
0.146383079152
0.0
0.0
0.0
0.00257873946526
0.0025811316169
0.00541649579395
2.27254405566e-05
0.000600297163708
0.000165722949556
0.00761288968914
0.00112152042606
4.31916267888e-05
0.0115881141215
0.00538765707698
0.00927144815783
0.000429391218938
0.00572840578802
0.00416965320154
0.00254073083369
5.32918225918e-05
0.000682959292516
0.000144725174071
0.00532758749142
0.000313371864517
0.028227577458
0.0269086945427
0.0242445850516
0.106772886226
0.00238617682442
0.0695487573306
0.121794646636
0.0307288439294
0.00366066094179
0.0288463683601
0.0202848184509
0.000162062464322
0.0399197955968
0.0157906195407
0.0110095517613
0.00156087185177
0.0551824148229
0.03718118131
0.000113084977989
7.32482243795e-06
0.000215375480807
0.00481639201709
0.0017050130545
0.00444385411801
0.00829940933917
0.0046946971601
0.0
0.0
0.0
0.0
0.0
0.0
0.0
0.0
0.049031051011
0.048596544738
0.00441322057754
0.0
0.0
0.0
0.0
0.0
0.0
0.0
0.000680960005554
0.0505018640076
0.0164704292215
0.0405678040984
0.00354873542041
0.00062490024459
0.00945366103006
0.00645675723925
0.0139446544109
0.00493158622345
0.00893018438538
0.0449780502515
0.0317956335688
0.126269127015
0.0126621210949
0.0189795691427
0.000118336327683
0.00102873714199
0.0134777188143
0.00207483027871
0.000340808623728
0.000326796760237
0.0
0.0
0.0
0.0
0.0
0.0
0.0
0.0
0.213035216075
0.0367356679755
0.0563515649289
0.0
0.0
0.00828836757444
0.000972654864349
0.00133707130513
0.00616769559894
0.00133549146507
0.01445395672
0.00552575392074
0.00326710924657
0.00326131649968
0.00295535414116
6.9512962693e-05
0.000905248355071
0.001479783524
0.00563897579179
0.00614136493126
0.00301275499672
0.00380530809409
0.022249072388
0.0131650266652
0.0570982684305
0.0673188772777
0.0213278348861
0.0126089255942
0.0368457286865
0.00689099505969
0.0
0.0
0.0
0.0
0.0
0.0443990473453
0.000464187074532
0.0095716267436
0.0192816169421
0.028324338221
0.0
6.79296294325e-05
0.00155433526271
0.00962423995407
0.0777112198572
0.107918547775
0.354807156622
0.0605614688585
0.0
0.0
0.00363332654082
0.0345892686686
0.0341640921585
0.0296541289587
0.0
0.0
0.204081632653
0.0
0.0
0.0
0.0
0.0
0.0
0.0
0.0
0.0561951853583
0.0284297382834
0.00344383953793
0.0189772416496
0.000408901262948
0.0076754915329
0.00567246795498
0.0147202313497
0.0320092766052
0.0954035304722
0.00656907835947
0.0366174666129
0.0
0.0
0.00694046462806
0.241730518115
0.0214862868022
0.0177902298551
0.0461493819842
0.00372404939332
0.0177254388088
0.0161590263098
0.00395588907193
0.0237200555989
0.00878192473924
0.0344579341507
0.0107957206544
0.12843941482
0.00667524973762
0.0650186296385
0.170735594416
0.0940815382145
0.0
0.0
0.0
0.0103302397032
0.06245298225
0.0250122404668
0.000957664383383
0.00328768952317
0.0
0.0
0.0
0.00653266335293
0.0137907362096
0.00335655583957
0.0196034143572
0.0599521058528
0.00613840283932
0.00011938738432
0.0153921071774
0.00865322125655
0.00448375517949
0.0137020071302
0.0298597921123
0.00539030437793
0.0119165513283
0.013779154652
6.39324462912e-05
0.00722950385962
0.00637554904131
0.00970289037551
0.00638981967664
0.0199435985876
0.00754705926898
0.0260381509478
0.00865586837309
0.0682475130665
0.00732160561941
0.0647607328506
0.0165391677502
0.00148977192993
0.00313507656351
0.0220599360324
0.00687171763367
0.000246795695036
0.00147654667405
0.0841996689158
0.00397151381543
0.00664857775431
0.0194132914511
0.103287266907
0.0
0.0153690160126
0.0105163146543
0.0761554856596
0.0
0.0
0.0
0.0
0.00678643941122
0.0554804716382
0.0591669271183
0.234050016118
0.00251262778358
0.073506900523
0.00466031082106
0.02653059201
0.0495399181439
0.000751647968437
0.00286889207089
8.82915933364e-05
0.0507380946802
0.00674823714739
0.0471784849336
0.0124691843256
0.00841313636239
0.00281977621765
0.0255454423927
0.012714760637
0.0199938946747
0.0180959803593
0.0140572186961
0.00723991047518
0.0743372497385
0.0022412858103
0.0207063781965
0.0205145381315
0.000295800832326
0.00230009142776
0.0186168376349
0.00382097889308
0.000365024625928
0.00371510720875
0.012690931875
0.00338004077921
3.86838846601e-05
0.00384017540728
0.0010793676389
0.00498527656447
0.00348242218824
0.0
0.0
0.0
0.0
0.0
0.0
0.0
0.0
0.0
0.0
0.0120075244739
0.0142512633357
0.00797483148817
0.00669336288144
0.0233155485169
0.210125510739
0.117334416844
0.0745272653135
0.0403003136759
0.0394379302458
0.0105892123493
0.167349716572
0.00108319285571
0.0274756423334
0.00596211619035
0.00645714544871
0.00476402390556
0.0188323707427
0.00799538053679
0.0152841548929
0.00597339148661
0.000993393483796
0.00550239722319
0.0019516906917
0.000557011265752
0.0497628529751
0.0413281702791
0.02228388392
0.0184772861757
0.00700241695982
0.0153012378259
0.0203590489263
0.00176384365893
6.07248017086e-05
0.0183459511394
0.0107115725805
0.00359547314303
0.000357993889143
0.000137689957363
0.0164282688085
0.00129009501717
8.37337196882e-05
6.71855537419e-05
0.00370016990559
0.000168791292652
0.000135363997441
0.00114678790008
0.0214338464603
0.00223400240275
0.000153566979981
0.00576703583228
0.0122413402771
0.00257224691469
0.00203244574152
0.00163661361209
0.000201887624545
0.00872088345369
0.00347639569401
0.00595190606183
0.000702707845372
0.00161069722707
0.0056057540931
0.000169786131765
5.71000494088e-05
0.0692989206748
0.0443249970396
0.0702862459277
0.0165198962547
0.112670712095
0.0269492064646
0.0283118713694
0.006778839906
0.000152568309893
4.07545485331e-05
0.0906987252661
0.0181127843519
0.0179581260651
0.0569445541849
0.0437025764991
0.0957703592076
0.00100198934547
0.00339600004533
0.0
0.0
0.0
0.0
0.0
0.0
0.0
0.0
0.0
0.0
0.0
0.0
0.0
0.0
0.0
0.0
0.0
0.0
0.0
0.0
0.0
0.0
0.0
0.0
0.0
0.0
0.0
0.0
0.0
0.0
0.0
0.0
0.0
0.0
0.0
0.0
0.00203421267213
0.00262423483744
0.257700154917
0.11092116369
0.0204023314297
0.00256503192846
0.000109065050759
0.00067175167998
0.0194463944753
0.0223937367793
0.0566285269458
0.00637401636885
0.0140021873469
0.00124139340234
0.00650461584975
0.018366298697
0.146903977382
0.00515620118691
0.0969750562536
0.025306179719
0.0
0.0
0.0
0.0
0.0
0.0
0.0786039271059
0.0167334246235
0.076118288925
0.00152381132332
0.0125161438129
0.0122150681885
0.0782274349308
0.132225166396
0.0
0.0
0.0911663887129
0.0108744276136
0.0
0.0
0.0
0.0
0.0
0.0
0.0
0.0
0.0
0.0
0.00847746979686
0.00132941728221
0.00122840874594
0.0800417912627
0.00313534120185
0.000122997292765
0.0158573679522
0.0153491338557
0.00877922185909
0.00062382868693
0.00224690392328
0.0422578564126
0.0215146186969
0.00320264395932
0.0150435272955
0.0177542623912
0.0439833725988
0.0176045755524
0.0075697102133
0.0
0.0
0.0
0.095823422864
0.00621739346252
0.0
0.0
0.0
0.0
0.0
0.0
0.0785767229362
0.0254047146
0.0030250296031
0.00987664974376
0.00535924024296
0.000104030336588
0.0109198295245
0.012835181943
0.020724152506
0.000367148921463
0.00790878299945
0.000775901120146
0.0107175242527
0.000573605184666
0.0553415760246
0.00854542045588
0.00754811423925
0.00961729940213
0.0148081301011
0.000908253062474
0.0329709776419
0.000592008959942
0.00566930802611
0.0412193941836
0.00320864121533
0.00250292978251
0.00154047287116
0.0179937328776
0.00379367611628
0.0111054381172
4.49367479626e-05
0.0370247980378
0.0164088851835
0.0501100785003
0.00289428596181
0.0206088145764
0.0431596408635
0.00111579609233
0.0839418867861
0.00460291201064
0.0153244771846
0.00111744397535
0.021398724415
0.0170153186902
0.0255306737923
0.0350045953752
0.0114608542807
0.0356536757715
0.00653260905519
0.00819719555336
0.110737077877
0.0114438918516
0.0217191766083
0.0477816852331
0.0927644931351
0.0725552283781
0.0814997752706
0.0542639440477
0.0419398630557
0.0139949563749
0.000912157407573
0.013171714943
0.104203500686
0.000814446280534
0.0152199648675
0.0132278107552
0.0194333361085
0.0246763340395
0.0588275473937
0.0163444560389
0.0191811354137
0.0405286827433
0.0349191186524
0.0791153382861
0.00577756858456
0.0
0.0
0.0
0.0
0.0
0.0
0.0
0.0
0.0
0.0
0.0
0.0
0.0
0.0
0.0
0.0
0.0271828767506
0.00104221967502
0.0558253669782
0.0429577849877
3.06762803336e-05
0.142313048224
0.0115055812464
0.0164154721446
0.0828952710728
0.0879567294355
1.43240691417e-05
0.0129895433666
0.00324768425977
0.000171590411593
0.0183777807088
0.0113783840063
0.0130889165963
0.000711727185477
0.00169919270193
0.004841833788
0.00177290197439
0.00368993989452
0.0132390209042
0.00229960993345
0.00445269657631
7.93792164935e-05
0.00150969720391
0.00818769760501
0.00946278855694
0.00100035336538
0.0217995651839
0.000574559681543
0.119174609862
0.0101322674047
0.00909075171556
0.0110898502752
0.0648027572382
0.00267900877434
0.0204000152473
0.00229164956834
0.0962241137772
0.00611263057964
0.00378133387126
0.0120242873051
0.00188267120165
0.00790281058818
0.0143196416054
0.000629051386515
0.136796974983
0.00040034022356
0.0
0.0
0.0
0.00058163111918
0.0140424501463
0.0255002180018
0.00204653707272
0.0145467122978
0.088733681184
0.0204505533805
0.0035029951002
0.0213681901012
0.129984243111
0.00395740038974
0.00936362123327
0.018865516444
0.00788614127153
0.0491624016978
0.113796684769
0.0670904086227
0.0183716888691
0.00299382314703
0.0252383210644
0.0072661850623
0.00472173887464
0.0494473688006
0.0496283332531
0.00338404702942
0.0759076942777
0.139141042055
0.0316644922643
0.0185363763255
0.0423802618389
0.0731664613329
0.193803392107
0.0
0.0
0.0
0.0
0.0
0.0
0.0
0.0
0.0
0.00776947824922
0.02411463875
0.0636118654966
0.102667852933
0.032736715775
0.0174241770051
0.00115422024214
0.0219340935977
0.0163435169816
0.0138410480945
0.00452484185441
0.0
0.0199099131679
0.0821309031587
0.0
0.0
0.0
0.0
0.0
0.0
0.102040816327
0.0
0.0
0.0
0.0
0.0
0.0096900278892
0.0313532896901
0.0167950008428
0.0162478802958
0.160704525243
0.0436453999921
0.0129290709861
0.0402691404379
0.00141810473908
0.0284513150824
0.0318913650982
0.161145887592
0.09494838799
0.00902786980299
0.000540006968453
0.005124118987
0.0267196399545
0.00192927599742
0.0293477866502
0.0177095535372
0.00140657871299
0.0463078170836
0.119441142083
0.00531455167284
0.0498690673392
0.0387300005397
0.0152606000431
0.0744877814027
5.30126512139e-05
0.0375211764703
0.0267090137391
0.0346491283357
0.00604215700222
0.0133662394632
0.0101563611415
0.00528752046129
0.0
0.0145702295654
0.0209961757329
0.00318009796805
0.017740062371
0.0456973176293
0.00066386777281
0.0140184452164
0.00495934082116
0.00185115582887
0.051394819598
0.05997149611
0.0366442964487
0.0169060717654
0.0697533723093
0.00762070791562
0.0208463541453
0.0233648804359
0.0257735953411
0.00210790088034
0.00031459246664
0.0385136715164
0.0554553047464
0.00618271555021
0.0125612433512
0.0139385411434
0.0413863371759
0.037182929904
0.0113583676423
0.0881475925336
0.0187922570947
0.189696475879
0.0730356487189
0.0208403368277
0.0017198674228
0.0288253933677
0.0310067651741
0.00451168952404
0.0588134329261
0.0285540295135
0.0868982561347
0.0692943311782
0.0574582967465
0.00867020630963
0.0989585141223
0.155221510234
0.0104979993669
0.00413823284512
0.0279087624948
0.0122297695773
0.00802668109702
0.0187355947801
0.0588232939031
0.0209758647531
0.0
0.0
0.0
0.0
0.00472012003393
0.0505036248723
0.0922071502379
0.000661151760543
0.0312740158359
0.000522771159499
0.00522130508569
0.0418357870804
0.00947138336034
0.0671751775772
0.058742396234
0.016462757003
0.0270573870148
0.00183839314642
0.000469844904197
0.0
0.0
0.0
0.00388474157164
0.000651467873719
0.0211801049662
0.0730067362026
0.0249399234296
0.00571017353518
0.00469704269514
0.00284449448296
0.00474415717717
0.0010033011999
0.00438385002328
0.00297160189849
0.00474873304412
0.00284601977195
0.0139646985761
0.000586558353523
0.00414395897788
0.0203406788346
0.00084003013266
0.000471273416653
0.0162785195885
0.185196812515
0.0170514943497
0.0900807561293
0.120812903913
0.171367920396
0.0314516872093
0.00175867691808
0.0939766110694
0.039390917546
0.0385640089715
0.161319988081
0.0877509259157
0.122857252425
0.0805059152831
0.0101705284018
0.0145013784789
0.0197078572883
0.00105408945982
0.0259267069774
0.0144958160015
0.0149519391451
0.0142427232816
0.00279514487366
0.0139506932202
0.0572728720155
0.00248468212943
0.0222170337285
0.0121590404686
0.000283892761755
0.105695503666
0.00234002484673
0.035091727289
0.000231609309966
0.000200814813697
0.00510147697344
0.0144533129524
0.000409080643914
0.00294026712813
0.0378325141569
0.00528122856099
0.0321348236
0.00459972992
0.0631812808286
0.0227050869267
0.00252288072085
0.00769625543029
0.0111770752202
0.00473344476012
0.0239406808547
0.0169276889971
0.163163116878
0.0
0.0
0.0
0.0
0.0
0.0
0.0168318571349
0.0183464675634
0.0175420981833
0.049320393445
0.0
0.0
0.0
0.0
0.0
0.0
0.0
0.0
0.00852844863439
0.0810450099041
0.0556470478278
0.00268483658327
0.0559085552882
0.263161193431
0.0205785941227
0.0226503958414
0.0
0.0
0.0
0.0
0.0
0.00230654809683
0.00424902509212
0.00475700461333
0.00165007343343
0.0185968665346
0.000366364462808
0.00189546308927
0.0455855494362
0.102151063526
0.0297710017804
0.0402530451863
0.0574738437948
0.0203887924581
0.0402863685846
0.0473382576982
0.0349839395293
0.0266552020071
0.0566776856543
0.0114496375279
0.0128487606484
0.00653364098716
0.00940191330292
0.0963631607488
0.294765722604
0.00522512847461
0.0347016959337
0.0991955162956
0.0769364025995
0.100995149645
0.01762282993
0.035074535274
0.0492226059478
0.0780797468756
0.00400321864225
0.0965629901885
0.0472899984504
0.199136138311
0.0737860277667
0.0592995665035
0.249497870593
0.00523613139556
0.000786960445145
0.0471512565507
0.0149641002717
0.096804671873
0.0341648066987
0.0390618001224
0.216330944782
0.0802567731921
0.000305570585252
0.0111295597606
0.00695342842884
0.122983698204
0.0564682557591
0.0435481952233
0.00526895380725
0.00182105135365
0.0061499196012
0.0105794411974
0.00230031614443
0.000425841090351
0.0221832237812
0.00937005250079
0.0029181728537
0.00373346497759
0.0018419562799
0.121657617006
0.0431065677475
0.071782512189
0.0539166339184
0.00018586417636
0.0436152299366
0.0791096022496
0.0187408263056
0.105800478333
0.00843930402383
0.0100827897493
0.0116741829905
0.000745051149675
0.0192841875257
0.00586329851669
0.00113960348487
0.00257053901187
0.0214949025253
0.00638808206277
0.0223906239221
0.0395188644421
0.0182365115032
0.0234017051478
0.0277621976193
0.0179126422228
0.0090501657695
0.00477904903445
0.0112833235568
0.0072759329134
0.00414933207259
0.0445331451775
0.189624987669
0.0
0.0
0.0
0.0
0.0
0.0
0.0
0.0
0.0
0.0
0.0
0.0
0.0
0.0259745262538
0.0760662900727
0.0
0.0
0.0227506729862
0.0026502427352
0.0192520074546
0.0136394749557
0.0159946115516
0.0221343072518
0.066374121525
0.0652951751821
0.0848206016803
0.0564877472019
0.0113626901582
0.0491672109071
0.0906067219048
0.000509463885975
0.00363052535566
0.201223021951
0.211714917336
0.165589536857
0.0207169197487
0.0739102655808
0.00727020489569
0.0187549462939
0.000155668674793
0.000478739844086
0.0
0.0
0.0
0.0
0.0
0.0
0.0
0.0
0.0
0.0
0.00066135801329
0.000153670709163
0.000449207964488
0.000141108480648
0.00212377468456
0.00248136501695
0.00865754245923
0.00541214101676
0.0263484354422
0.00885712201208
0.00036018422928
0.0100996510397
0.0887289141293
0.00182011529873
0.000744528629665
0.00500875544009
0.000562051430976
0.0142087468111
0.000370694036268
0.00665659579056
0.00776514712215
0.0100466245242
0.00368655237075
0.032545307625
0.0751835472101
0.0585818331971
0.0322860869593
0.00775038549083
0.0131686394402
0.00119607428607
0.0196416752743
0.0112867169743
0.0638268558392
0.0524860928271
0.00104211106529
0.111284385429
0.00546666449281
0.0143482406587
0.201454846875
0.103379407613
0.0352101180385
0.0609904897033
0.29729362177
0.00806187440074
0.0894816992256
0.00522436686567
0.0392517329185
0.0978182651112
0.0176254051059
0.0105346351297
0.0292273000337
0.12423773311
0.163375993258
0.00359777400569
0.000774768164592
0.00500100764369
0.00511922573742
0.0113651179235
0.000863233883403
0.000243231646705
0.00234421088604
0.0019099583073
0.124156321211
0.00754282573019
0.00195370631422
0.0154441720662
0.13052415333
0.0501543553472
0.00306962408479
0.0419763379195
0.0145391363756
0.0108078869845
0.00213072737034
0.0272430354249
0.0601201390302
0.0848357892399
0.0449276407007
0.0203359425126
0.00567267675705
0.0235715397609
0.00125657215148
0.0991475410136
0.0371203457459
0.117831209789
0.25936409395
0.00522343251354
0.0255560490775
0.00865072866282
0.0002012822259
0.00341130848486
0.0017089144475
0.00274451350072
0.00103122113956
0.0674140498363
0.0510697684764
0.0202693751619
0.0304877809284
0.246362785559
0.000321125881177
0.00537320488505
0.0022365739189
0.00875286434493
0.000935564762531
0.0478549597048
0.152723748095
0.328427838592
0.0253997574656
0.055287579401
0.138584482014
0.651912368467
0.0418860714048
0.0058991488575
0.0282282406484
0.0153563552832
0.151251508117
0.000754768505415
0.156872376054
0.0164330494394
0.0530103319744
0.00391346018479
0.000978874240038
0.003799351757
0.0523736727784
0.0456042657956
0.157917214356
0.00538708731099
0.160895766832
0.027889077408
0.0130752754986
0.0467106989932
0.0227942721296
0.0654651430895
0.00350189596096
0.0559809496632
0.379701799573
0.103739808871
0.15311568962
0.0240929138245
0.113111153223
0.00842317098466
0.151028999268
0.00842272873791
0.000267210002616
0.0529721867529
0.00174744309797
0.0100527063613
0.0162599159533
0.0216396866951
0.000199725777047
0.00168032118637
0.00331336255334
0.000997010944649
0.00290420335572
0.00913129713713
0.000863800502892
0.00170117464284
0.00616651089494
0.0195234256886
0.00982065681641
0.012024349326
0.0278947930628
0.0228572696327
0.0410308163245
0.0524777905395
0.0157415330303
0.000580020602362
0.024917393447
0.0119163450569
0.00919608083521
0.0990904707523
0.486554183829
0.000632054770943
0.0360044750301
0.158368427813
0.0927743980442
0.146347407596
0.00576472808526
0.181968718338
0.0101369575131
0.0647796904268
0.00016392755009
0.0290493485074
0.00297983433569
0.0677535092267
0.0941278406202
0.0214945167377
0.0587832804098
0.00311120677732
0.0251039900567
0.0314193775746
0.0104479225363
0.0143642953604
0.126255139489
0.157449161077
0.022010397407
0.0190793546662
0.00454194784089
0.0104741305048
0.000108938548918
0.0184632469867
0.0189148471434
0.043229261378
0.0333923502296
0.00671061461335
0.00302400595497
0.00319958926322
0.00908098927481
0.0131424747045
0.00215762408357
0.0100402893203
0.00284778183172
0.128938225854
0.0592057692625
0.0253264055008
0.0320434886144
0.180179110404
0.00503805581984
0.00608201471969
0.00698655408977
0.00323339073333
8.41190458969e-05
0.00646207245981
0.00320841790934
0.0229381911112
0.00323282496121
0.0593601689686
0.0690409958413
0.00104429035475
0.0278546586234
0.145355412509
0.0307431868471
0.00568762941981
0.00309316641029
0.0261088556863
0.01122911313
0.0510138925895
0.0181190546762
0.177216159766
0.0201076940406
0.0254146195815
0.0259238446255
0.0480738716233
0.0172489667963
0.0470589940812
0.00344868993494
0.0435840222207
0.00163396064991
0.0102803357557
0.000856890283358
0.0245152743524
0.000652742642457
0.0195614747273
0.0391541562742
0.00905517880891
0.117881608724
0.076926233864
0.0
0.0
0.00733099596915
0.00286469346858
0.00195242641995
0.000220324666836
0.00986023804047
0.000829290698777
0.000790757522066
0.0190046573136
0.00380438290063
0.000308501813542
0.000830945497777
0.000117017929274
0.00122809725774
0.0075104234607
0.0075335906467
0.00410201032074
0.00139546835658
2.5531184569e-05
0.00248101650047
0.000495494100523
0.0496507224867
0.00503150466945
0.0367352239842
0.00721781003398
0.0163405266336
0.0226039675759
0.00295685220785
0.00676320696124
0.00137359847586
0.0134740083253
0.00652665500696
0.00106712932248
0.00106227623835
0.0337983383441
0.00539021751063
0.0141980182171
0.00555134283389
0.0033347187439
0.0506530476897
0.0298231092476
0.0456963377554
0.0249042738435
0.00814854070301
0.041453871373
0.0784830724535
0.0228236253829
0.00264054067571
0.000438466163863
0.043764700446
0.133081093235
0.0951276952479
0.00200098508429
0.0112390659225
0.0150612205502
0.00197989495865
0.00528582456586
0.00152441833561
0.0354418658278
0.0230098324493
0.16025715165
0.108039194482
0.124950931209
0.016673377223
0.0349099926093
0.0315566146284
0.245251931977
0.130318448839
0.0531165055892
0.000171828391262
0.0136042341609
0.00381480261446
0.0129201648181
0.0236354437214
0.0134232637867
0.00632008965254
0.00882537669063
0.270605015652
0.131741126897
0.114280205415
0.0354640441971
0.0327972004077
0.00161399880369
0.0276581582944
0.244336743993
0.00483739934565
0.141289351922
0.0311577585196
0.0593106707553
0.0
0.0
0.0
0.0
0.0
0.0
0.0
0.0
0.0
0.0123682515385
0.0149166136842
0.00395743250958
0.00142054487828
0.00549731233725
0.0136990402155
5.96674746935e-05
0.0287574278994
0.0153415758952
0.00226336674325
0.0180082321898
0.00052253870943
0.000390936367796
0.0108300985851
0.00334908606174
0.000468349509934
0.0224056619612
0.0362527400676
0.00492742382941
0.0021820128954
0.00519065078187
0.00526223004087
0.0488078186064
0.0345619051647
0.00566018986207
0.00681553628059
0.0458984396565
3.0966387769e-05
0.069860714461
0.0560119787604
0.00900236053075
0.107720610485
0.0401390800269
0.00279121274486
0.000288032458326
0.00420234182462
0.000149190464941
0.000982817340336
0.00105669392895
0.000460219526726
0.00411409235884
0.000302117877945
0.00302922759066
0.0122681130304
0.00817672981745
0.00756473270789
0.0214170242591
0.00837996230052
0.0132107741474
0.00526462590757
0.292666133866
0.0154539802559
0.0275615535442
0.00317433659092
0.0426199807499
0.0039068758042
0.00259042852235
0.00217107636402
0.218431813279
0.0832659148277
0.127576994752
0.328104719262
0.0067217972004
0.0271299201783
0.0594134901016
0.00750958811978
0.0305034384485
0.0215489832504
0.00235575838033
0.000178414889393
0.00319726300196
0.00037785318932
0.00254326447428
0.00516052377266
0.00637806563314
0.00223599484064
0.000468764400601
0.0203146739789
0.0638988027506
0.0199814597592
0.00488247533664
0.00688273799261
0.0283749487972
0.00915268919114
0.0105783015822
0.00300580925817
0.133776389943
0.00216909494884
0.0664191255855
0.0939413077236
0.00331533450292
0.00207145718949
0.00511830368995
0.0105346642864
0.00583394675079
0.0102921578316
0.23950263786
0.00703456899697
0.00710628144177
0.00218090199774
0.0291743098963
0.00056610647601
0.0189607704051
0.00198432553141
0.036946251561
0.00929083748597
0.00150456792392
0.000943718631919
0.00248274951739
0.000290338648639
0.0109648656134
0.00244868153106
0.0446085382688
0.0189882186808
0.15311785057
0.0984759302474
0.0342346713139
0.14289026169
0.0563407600851
0.175904025444
0.0350822493134
0.00336388130388
0.123219695233
0.0490787636522
0.0414610824119
0.0388910969557
0.0791815974225
0.0215043236648
0.00469350294743
0.0223540287991
0.151314421151
0.00818823161139
0.0183289659981
0.0332188808511
0.0620955278447
0.0894645540713
0.0286371414904
0.407524759232
0.0016772737584
0.0131913335693
0.00270059757939
0.00845979878585
0.00950054899
0.112170064929
0.106627162371
0.108325695721
0.124122097587
0.0168755549096
0.00346111443142
0.0374778374183
0.0
0.0
0.0
0.0
0.0
0.0
0.0
0.0
0.0
0.0
0.0
0.0
0.0
0.0
0.0
0.0
0.0
0.0
0.0
0.0
0.025772084196
0.0614442636958
0.0501004776115
0.00248844547149
0.0202708404831
0.0365923441491
0.0180704215469
0.000576053070565
0.0156494417503
0.000124552015257
0.0134282641449
0.026781278114
0.00732002573002
0.0121464163212
0.0152311146955
0.000766527574744
0.0814325410415
0.0432166475378
0.00387201667197
0.00134733081135
0.00209584792877
5.69184891369e-05
0.0184712192829
0.0446788917837
0.0298616097505
0.0342526717075
0.0123350434455
0.0385574997498
0.066133771137
0.0312111543776
0.0
0.0
0.0
0.0
0.0
0.0
0.0
0.0
0.0
0.0
0.0
0.0
0.0
0.0
0.0
0.0
0.0
0.0
0.0
0.0
0.0
0.0
0.0
0.0
0.0
0.0
0.0
0.0
0.0
0.0
0.0
0.0700377855099
0.0626329887686
0.00255476740035
0.00247216325441
0.0125754167337
0.0652776906607
0.0711242178331
0.0720960320093
0.140091850428
0.00568912659477
0.00557140072479
0.0331656321185
0.00427173764544
0.000619412417711
0.004204334418
0.002498103064
0.0154058211194
0.00134759969902
0.000103661515309
0.00255806869393
0.00326789440638
0.00472357169423
0.016767943886
0.0122281662731
0.0611788643221
0.00946153109131
0.00374367825554
0.017469561388
0.00573917600683
0.0235944409144
0.00151029168648
0.0655460645901
0.000591630011042
0.0279325135251
0.00602722782404
0.0107489869563
0.0466554462616
0.0226093633818
0.0375791947553
0.0119114416674
0.0195699906519
0.00547110830793
0.035380056535
0.0130427612533
0.0155978390184
0.00606582307555
0.0166244739012
0.00138085414273
0.00241152764854
0.00619314738714
0.00245830118515
0.000850616086123
0.00143507833119
0.0233598631729
0.0159883536481
0.0188301935482
0.0395581471001
0.671744336641
0.106023119954
0.0694326177372
0.0288970846829
0.233153174701
0.0607703488442
0.00688696113651
0.0130832834341
0.00345707964525
0.00799431454915
0.00564944512975
0.0017756509108
0.00340754015048
0.0159944572742
0.00973208231688
0.037450299882
0.338206258853
0.00733766742874
0.0322052013122
0.077568366122
0.126953415167
0.076162038764
0.0156099061372
0.00251650877255
0.00297849802647
0.0132733066414
0.0132466534153
0.00824251019853
0.0296517141338
0.000760474679396
0.0108493606418
0.0046331539019
0.00466947857842
0.00760914880389
0.00960694295655
0.0108465167894
0.0252150903574
0.0117086975691
4.89357658224e-05
0.00792433167884
0.0537085487526
0.258388214677
0.147763030631
0.0640517960623
0.00660586820672
0.0184912968844
0.00750433473743
0.01510279454
0.0170680118087
0.0110154848939
0.0337680801811
0.044117115188
0.010144440402
0.0245930383169
0.0463015314975
0.191454893047
0.060903983552
0.0381744548517
0.0652792394085
0.0192144537074
0.00280128643716
0.0591797265841
0.00511140038249
0.00456560113813
0.138898400324
0.0130877770846
0.00729524134068
0.00434884666889
0.00258612597569
0.00132378233877
0.101536299209
0.0304971244526
0.00473492817543
0.000677980477776
0.00233109276475
0.00383111268578
0.0112009411472
0.00749629606808
0.000272428340649
0.00766956051722
0.0165743549996
0.0077318694044
0.0115194849485
0.00760251647227
0.00830082019184
0.112932954022
0.0504451783775
0.00713168813015
0.0806057537702
0.00040604924396
0.0174281257317
0.0111971155153
0.0581880871117
0.00879281181012
0.000552697957908
0.0108613814725
0.00322375045832
0.0230046897742
0.0263385983397
0.0218902022384
0.00709632706603
0.0721083461165
0.00304931350884
0.0656562818105
0.0114696636293
0.00634975813132
0.0155707897582
0.0
0.0
0.0412237062781
0.00805107929255
0.141066862089
0.0261851918177
0.0123639625958
0.00410467052629
0.00790963495065
0.00607882158893
0.00845258078746
0.0190849431331
0.0250241124077
0.0200397049508
0.0253852741804
0.0073622395982
0.02644729915
0.144784705527
0.012995197648
0.00441715882452
0.0265588082754
0.00610188762924
0.0640159287918
0.0241850315379
0.0226308755434
0.0321626846235
0.0154059624417
0.00316943612356
0.0262869939955
0.000842606188945
0.086502354541
0.0428198223764
0.0158364097642
3.40796230727e-05
0.00530357150539
0.00604957498592
0.00753075841011
0.0131896292495
0.00381259974501
0.0103277877337
0.00135742370343
0.00413468139549
0.00729197314575
0.0261187043625
0.00443670259716
0.0122803380854
0.000697657831153
0.0103467337131
0.0
0.0
0.0
0.0
0.0
0.0
0.0
0.0
0.0
0.185107991326
0.064187439739
0.0237973521337
0.00707157854869
0.0460082984141
0.00249104939526
0.0116802538311
0.00403411610399
0.0482828223265
0.00475043419107
0.152287021542
0.115877426491
0.00539091161543
0.00549715452188
0.00453180949255
0.000330329956274
0.0191408197214
0.130021944137
0.000191040420548
0.0407755861038
0.0129466669421
0.0662617219326
0.0017793997219
0.0134152236087
0.00662285441651
0.0400287905068
0.0890360666961
0.1068362534
0.16374102369
0.0119002324242
0.144163522527
0.0056408586127
0.263431616076
0.0158690236923
0.00147085338645
0.124758963505
0.0183355012982
0.0355612886251
0.540583765591
0.0399335021008
0.089462008046
0.00754187642071
0.0629356584073
0.0894965055437
0.0133643849727
0.0672208947491
0.0158509056334
0.011539094867
0.134688133924
0.158795495937
0.0289363814873
0.00016805644252
0.000849335758326
0.000298201162317
0.0328491572945
0.00653581469726
0.0197477980223
0.0530081707041
0.000286555941451
0.0
0.0
0.0
0.0
0.00491380379984
0.000302840522969
0.0131917331805
0.0206234396142
0.00962557734318
0.0402707937354
0.017427338683
0.0257164440891
0.021332475633
0.0506771860518
0.0
0.0
0.0
0.0
0.0182595832692
0.0190619540699
0.039043413364
0.00319358638831
0.0209152831556
0.0115238354002
0.000177966424614
0.00618187666359
0.0354458894178
0.00110546628786
0.00113822084454
0.000629979306763
0.0253503891405
0.0654833118344
0.0586116934123
0.0316492022309
0.00271852651648
0.00480359792584
0.000759574542006
0.0011506650056
0.0796889061215
0.00360871312921
0.00326939006901
0.00515176616935
0.0955959009589
0.00264313676152
0.00691794083931
0.00747804285526
0.0035339821524
0.00151385349971
0.0113674120066
0.000905328924286
0.000663490887457
0.00485134960751
0.0453253978133
0.00625773906368
0.0555549630342
0.0574521745239
0.00810121148872
0.0700452784733
0.183360332509
0.121316068889
0.0194288335612
0.0676132159844
0.0333049014804
0.0151341620763
0.238015580202
0.104468992706
0.227981704003
0.0460208586481
0.147586495632
0.014585630617
0.0552533985295
0.000294411902941
0.00605230543844
0.000544112603118
0.00634217043941
0.0036814749665
0.00383910090167
0.001228042442
0.000178844811053
0.00446467883185
0.00488716180711
0.00603146547105
0.000729019950139
0.0119136409939
0.0471548674873
0.0459604980383
0.00305482738816
0.00734116729351
0.0
0.0
0.0
0.0105110604603
0.00176457929847
0.0107526031717
0.0121755093257
0.00595555066687
0.022916750632
0.0206851719428
0.00859177827453
0.00963144554534
0.0468190817982
0.0139844262379
0.086240158175
0.00372692661931
0.0141369978706
0.00322046096351
0.00540597036951
0.0296039776278
0.0841612438982
0.0178795724283
0.0
0.0
0.0
