# Supplementary material for: Fine-scale mapping of meiotic recombination in Asians
Source: BMC Genet. 2013 Mar 8;14:19. doi: 10.1186/1471-2156-14-19 (PMC3599818; doi:10.1186/1471-2156-14-19)
Supplement: Additional file 3 — Genetic Maps. Archive containing combined genetic maps for all chromosomes. The SNP list text files contain the rs numbers of all of the SNPs shared by the Mongolian and Korean cohorts, ordered by physical position. The map files give the genetic distance between each of these markers in order in centimorgans. All observed Asian recombination events are mixed to form this map. [file 1471-2156-14-19-S3.zip › map12.txt]

0.130656030156
0.0169738921428
0.000294763942536
0.183288661118
0.0129716324027
0.0
0.0
0.0
0.0
0.0
0.0
0.0
0.0
0.0
0.0
0.0
0.0
0.0
0.0
0.0
0.0856670051234
0.0789670577573
0.00354183935933
0.200154773686
0.00995056571085
0.0354889721657
0.00862201014458
0.0269962032392
0.0608156544461
0.0
0.0577406504828
0.00522060315242
0.000866729909091
0.0393027005651
0.0160147011501
0.0640503928968
0.0620072222401
0.0765110061756
0.00145335645778
0.084178327155
0.00618197175379
0.00429941654282
0.0396002989846
0.0060072160624
0.0297651544822
0.0372556392244
0.00278967024595
0.0230571333005
0.00805925039835
0.0187701286165
0.0054465390642
0.012765491769
0.0215278923064
0.0597049647597
0.173208643634
0.147106570826
0.613472771379
0.139951612164
0.010168645546
0.0227215652745
0.00205785569319
0.000234169785777
0.037204611722
0.00309829182063
0.0133642736741
0.0179423466628
0.0935575423596
0.0111763721318
0.367177709603
0.00028946467949
0.0599455570657
0.0518334414331
0.108879077748
0.0245517567527
0.0223542237429
0.0016186037414
0.012357919074
0.0133820976201
0.0153782416883
0.00745140097082
0.0
0.0
0.0
0.0
0.0
0.00184340660055
0.365388513546
0.143287788512
0.0417652762463
0.174483234323
0.017094497299
0.00793360833161
0.0176413585117
0.0298050862859
0.00464361264487
0.000562354034626
0.0118777942772
0.0
0.0
0.00372530341804
0.000457340440895
0.000342389289841
0.0069650001483
0.10402156776
0.00695266179552
0.00120915857313
0.00637584380272
0.0167284820603
0.00563313433872
0.00130068572532
0.0201768774063
0.00085047884416
0.0211502120015
0.00143067503608
0.00676182201261
0.0155200050861
0.000479239103845
0.0180608593639
0.0303300513706
0.0183576626717
0.10136485291
0.208205354987
0.0403917938774
0.00133494928921
0.00229643919438
0.000849993620251
0.307576939882
0.0084729324848
0.0437300484794
0.0525733665158
0.0137465786433
0.0127379276072
0.0854784382015
0.143042303718
0.0129859496342
0.00491329295056
0.0
0.00480826043548
0.0219655198345
0.0548886753424
0.00407359289507
0.00336145053868
0.00320723966345
0.0104081764862
0.0651432895069
0.138266244277
0.00102672896345
0.013116462508
0.0516404683719
0.0188633439065
0.167231592579
0.00187243295482
0.000913411994418
0.0153036570995
0.0396855899422
0.000199352393771
0.365260766108
0.0327753650039
0.00124060859101
0.00163823954966
0.0108553251713
0.0194217658992
0.0739454875405
0.00240336760118
0.109938162988
0.0770979144626
0.0182996411882
0.0415575472335
0.048175781439
0.0128422220714
0.0011865096479
0.0801245480514
0.000204917427011
0.00262898980949
0.0079490261386
0.0228426013839
0.0154379151398
0.00108550674823
0.0556430759142
0.0481583946401
0.0523531723121
0.0173293227067
0.002195124768
0.0227418401096
0.00538722294778
0.0233699809199
0.00213433424405
0.0239828677258
0.00773059779405
0.0312552689941
0.0257549525798
0.105325440094
0.111735758725
0.059447165536
0.0410670500629
0.165070143556
0.187450995647
0.0
0.0
0.00616535333912
0.0383139367922
0.00104526644295
0.00359515408852
0.0278393983265
0.043132006258
0.012305869914
0.00230025486558
0.343749472139
0.25011941268
0.0291815389799
0.0133113107403
0.0171909598521
0.0439781317668
0.0757680696701
0.0103712110835
0.0
0.0
0.181764374459
0.0249525416455
0.102608546405
0.620352362444
0.0113118999821
0.0608327915212
0.00284050664248
0.00481215242961
0.0236513950143
0.00622405131955
0.267209743659
0.00213108370517
0.00556776359902
0.000517533624337
0.0143155788484
0.00314583455124
0.000118465027699
0.000426935651773
0.00104772316705
0.00954335801062
0.0148827460448
0.00358395171461
0.0151996784565
0.00857332943965
0.000139234870218
0.0020431371011
0.00743837091016
0.00026460252435
0.00292494673196
0.0213170595124
0.00312899197058
0.0119540623444
0.0119298504683
0.0387013954892
0.00196303661709
0.00067077561261
0.00353175146831
0.000237878891373
0.0221077355261
0.0351448536049
0.00453663948969
0.044876051735
0.0348143644924
0.010613805921
0.0041582644514
0.0278950727736
0.0404976887255
0.162644589722
0.0258941017514
0.054022381311
0.000222091410183
0.0609938848453
0.146092812991
0.025605514535
0.0764586531332
0.00849967362587
0.116723310064
0.00331604508786
0.000167195550648
0.0398372291446
0.0301842054297
0.0152260516331
0.00613134493639
0.0127204500116
0.0194239951215
0.0114087911523
0.0314357972259
0.0768304860986
0.0559317700255
0.0279049905693
0.000514713840751
0.00979123787285
0.00960685333769
0.040601560296
0.00358023708907
0.0202032639627
0.00578209272641
0.0705057960523
0.040295028922
0.013663090288
0.0408733512954
0.012476145169
0.011752056122
0.061969775334
0.00353734013364
0.040774828457
0.0969013864062
0.010345815785
0.000529624510732
0.00181637368896
0.0063438737166
0.0328222473069
0.122603662234
0.101361291795
0.261540179814
0.0293175380302
0.00182155592488
0.0
0.0
0.0
0.0
0.0
0.0
0.0
0.0
0.0
0.0
0.0
0.0
0.0
0.0
0.0
0.0
0.0
0.0
0.0
0.0
0.0
0.0
0.0
0.0
0.0
0.0
0.0321960889609
0.0110349547959
0.128087129121
0.0321432429667
0.0174485829814
0.0304816779088
0.0390626635639
0.0127320615329
0.000387572417517
0.0016685067395
0.010546758296
0.00661417021399
0.00584201821616
0.00791156514058
0.0167958023715
0.00681020105065
0.00880642346365
0.0194160313408
0.00262322180659
0.000277089591884
0.000446549342293
0.0211984987774
0.0300012458122
0.0258036819946
0.131948172277
0.051719573824
0.00625044498506
0.00291890592002
0.00362145297132
0.00718772346615
0.00550259888591
0.0130192341988
0.0042685194437
0.00993037693661
0.000713418858675
0.000182800658281
0.0151854303996
0.015101728004
0.0205816319421
0.0159029542284
0.00141263221655
0.00423363102644
0.000216835846022
0.0214831003118
0.0166096258053
0.0
0.0
0.0
0.0
0.0
0.00486202097586
0.0427552240315
0.0342680671366
0.171887045739
0.0301628699177
0.0187449252522
0.00281253780425
0.131955817324
0.447871835954
0.4320683545
0.000311499337145
0.00149130307658
0.0269651281467
0.00355862225888
0.0408123753611
0.00147959613367
0.0315039442174
0.00238184590871
0.0106847918585
0.000855799289478
0.411315119406
0.0609550910591
0.138988609261
0.00209983719416
0.00162046989425
0.0118174460455
0.0450777439398
0.00951049462322
0.0246051114245
0.150416547115
0.119991721755
0.0452283444501
0.000936894267282
0.0704524265226
0.00447806907655
0.00255227184048
0.0135406060642
0.0
0.0419917694349
0.00227198696082
0.161036331093
0.0452540819226
0.0208098577288
0.00475140149836
0.0043311862533
0.00225801225552
0.0131072716073
0.000738981625194
0.00197268764373
0.211680513609
0.0
0.0
0.0
0.0
0.0
0.0
0.0
0.00287841959602
0.00678408769399
0.102011889643
0.311406779188
7.11610017876e-05
0.00649230586521
0.145884385182
0.268003192906
0.170397447842
0.0229819641683
0.286604597991
0.212040027842
0.0237308073993
0.0771506694524
0.0786307558551
0.0218343084857
0.187870717881
0.109368013726
0.00575510320025
0.0498456627028
0.0469279191615
0.679908268113
0.0372524551367
0.200401532948
0.0907038612784
0.267168000922
0.037236372727
0.0134107924845
0.0819181412844
0.00913391761653
0.025329694104
0.0260195510818
0.00170993763955
0.048971769583
0.0108517709088
0.00678310514192
0.0
0.0
0.0
0.0
0.0143188775194
0.0037944203302
0.00936968860204
0.00442176449146
0.030999149291
0.0162084988438
0.0240486702764
0.00274819567976
0.000576920027551
0.00571710611065
0.0316820199563
0.0823148641729
0.138143905866
0.0417870145719
0.000898989206186
0.00314181081936
0.00611481075586
0.0272869079182
0.00662207272692
0.00848055206401
0.0354499973196
0.0219859428339
0.0201621859755
0.0335461256866
0.023281864699
0.00488153427813
0.0285041835076
0.037599991428
0.00595876064336
0.00448949101104
0.0122573592181
0.00298593505923
0.0242354288843
0.000270674510774
0.0
0.0
0.0
0.0
0.0
0.0
0.0
0.0
0.0
0.0
0.0
0.0
0.0
0.0134931368682
0.00395533356744
0.0384691181382
0.0296760144503
0.00330167686149
0.0214164935735
0.00439584134754
0.0190962889341
0.0928118830178
0.0340112748484
0.00135027264693
0.0259773578078
0.0415447186968
0.00905131219323
0.00488673682791
0.00736271898533
0.116084960487
0.0117527869856
0.140441650095
0.0559874965596
0.0112235573777
0.0127921678025
0.00539501808977
0.0162463136489
0.00307239238796
0.00333384631696
0.00323888800941
0.00542844991487
0.00602985252935
0.000206847166056
0.000670597040131
0.114127021378
0.0133583351797
0.0788578085159
0.00954983006145
0.163850981281
0.0
0.0
0.0
0.0
0.0
0.0331195040082
0.00197695761522
0.0205404902775
0.023312204723
0.0186589034819
0.265530676945
0.0278369460026
0.00432143824467
0.132427925297
0.019026593104
0.0690897269634
0.0378843231998
0.0364106291824
0.00434331711247
0.00778026587926
0.051119174696
0.000324364526396
0.054808467932
0.167061720744
0.0610644270165
0.0666558311203
0.0958029754003
0.0643799233471
0.34333282444
0.0352437649211
0.0344377752765
0.00489557264383
0.264252721722
0.156519415941
0.00178378956072
0.0223467083692
0.00128281036494
0.122661042488
0.0480020457257
0.214941078001
0.0356148491136
0.0340814040368
0.10706508028
0.000389231071007
0.0373458042266
0.000112082245578
0.00571008094745
0.0127556973781
0.000196730010451
0.00576418930621
0.00630772715404
0.0037539364784
0.259979237274
0.025900567253
0.0311035995232
0.0136759463783
0.0115898972571
0.0143573211605
0.0138565996697
0.0527244856843
0.103942679052
0.200961870542
0.0300631830258
0.075427020765
0.0301546863005
0.0201868012472
0.0014284796809
0.00226719285454
0.0114792722377
0.0120973993298
0.0165926702044
0.0814669397846
0.0604316495677
0.0140806209211
0.00856365249
0.0219763817104
0.00325711569064
0.0937982935168
0.0818097013682
0.0213066289916
0.000280798543932
0.000469306657341
0.00148155595382
0.00424338075384
0.0213481830088
0.0258352900059
0.0861155661521
0.193507196935
0.0972244513861
0.221827190711
0.0264624999137
0.00205149022133
0.158825483196
0.0472096666483
0.000612172481407
0.139461222288
0.00798620595527
0.466340827957
0.110962234201
0.0668886469392
0.00809700928637
0.0624647361058
0.000132153813485
0.00735825656364
0.0181208857242
0.0320174628925
0.2958298712
0.155003304561
0.093372179453
0.000289157061984
0.0
0.0
0.0
0.0
0.0
0.0
0.0
0.0
0.0
0.0
0.0
0.0150940582954
0.0960672589732
0.130308449803
0.172096420319
0.0160933995072
0.0450425533345
0.00895477549511
0.00253374753641
0.0240134183685
0.0
0.0
0.0
0.0
0.0
0.00167346643241
0.0217341298984
0.0263863419526
0.151722697623
0.00256499674665
0.0
0.0
0.0
0.0
0.000501972645695
0.0682408162655
0.00777828737919
0.0255197400361
0.0
0.0
0.00713477106898
0.0152480250274
0.0874843665898
0.0105449809477
0.00618326730059
0.0165493456574
0.00338459734291
0.00495277699193
0.00737138594296
0.00529560229184
0.00245670065103
6.84794606558e-06
0.011016633233
0.00326475828676
0.00610066395117
0.00196108055453
0.00366022717205
0.00404884811127
0.00325405837104
0.00416269521461
0.0
0.00580014454461
0.087688354549
0.0138913163583
0.0556534122253
0.107203536191
0.0683777382719
0.0430273012982
0.0466617324148
0.000126358597987
0.00654774277112
0.326906279437
0.0148648435731
0.00686614607967
0.0100968946198
0.0235153905009
0.0112863564876
0.0264643490755
0.011929851241
0.0274068728167
0.0412029740681
0.0600943245578
0.0208681792283
0.00705178651916
0.0371012214998
0.0244621907331
0.00523290184202
0.00167688806103
0.00564104569328
0.00375925410631
0.00324585333453
0.00518227256406
0.00030716635073
0.0578132718317
0.0153694668553
0.116195384627
0.230189312385
0.000904129587815
0.0
0.0
0.0
0.0
0.0
0.0
0.0
0.0
0.0
0.0
0.0
0.0
0.0
0.0
0.0
0.0
0.00489366021423
0.00797060778671
0.00532514936929
0.0607794668482
0.0199956925523
0.00154235674723
0.00064349667506
0.046235984355
0.131543118093
0.0758664960929
0.0635383347546
0.174787490778
0.00938746333873
0.00254952650344
0.422881416799
0.0489470518362
0.0421609091198
0.0081691886143
0.122307851029
0.0525768394319
0.0203172451366
0.000449205700281
0.000890122163721
0.0841544039561
0.0539035684703
0.126252663723
0.0448238483806
0.133545081895
0.177179642042
0.0038997207348
0.134587405516
0.00200279863916
7.25513329725e-05
0.0031935702763
0.00837076070601
0.10848249924
0.0225686285627
0.0181021417683
0.0
0.0143854142934
0.00456450251421
0.00143933570153
0.000624062340663
0.0190149904102
0.0473938751209
0.0251507865847
0.0564618304642
0.0995261837519
0.0897964470643
0.00522471242558
0.0725548870302
0.0565499004824
0.00159703407046
0.00413333033626
0.0174120324856
0.0105713280688
0.0262171913386
0.0494225457471
0.0209060993805
0.0937201069739
0.0576923132428
0.0147089340886
0.0548917087662
0.000199003362962
0.234009373419
0.0365338316639
0.00774721846323
0.0
0.0
0.0
0.0
0.0
0.0
0.0
0.0
0.0
0.0322428236556
0.0165828098448
0.102078358331
0.000517808258861
0.0306321606002
0.022027671963
0.0
0.0
0.0
0.0
0.0
0.0
0.0
0.0
0.0
0.0
0.0
0.0275180349072
0.00157394328964
0.00771647774509
0.0734234155553
0.0193833973112
0.000542828626296
0.0190912048688
0.0220416992204
0.00783465335512
0.0686979987511
0.0257975227124
0.032501272637
0.0
0.0
0.102040816327
0.0
0.0
0.0
0.0
0.0
0.0
0.000333345868527
0.000192324940552
0.00473689687706
0.00302849930086
0.00599371497199
0.00331041094358
0.000523978037091
0.000113545936467
0.00143638213895
0.00820239177744
0.00076877890929
0.00701471690758
0.00300714433116
0.000752372042324
0.00445667800633
0.00401252067916
0.00542377166475
0.00181413071887
0.00131359106316
0.00296938153046
0.0165126478247
0.0137736576231
0.0229173986194
0.0192939428319
0.0589241336492
0.0220056305355
0.0176919299082
0.0429594774561
0.00841521937387
0.00637664878911
0.00208070104351
0.00725867032878
0.0341423213748
0.00640123915887
0.00941002618493
0.0114528297311
0.000437378221697
0.0224546398145
0.033517708808
0.253319921278
0.00189606650456
6.20412116876e-05
0.00134422625323
0.00997666221629
0.00650126591947
0.0569774864306
0.101919706245
0.0162329494372
0.0127359016421
0.0246314818929
0.0099949090262
0.0680530704162
0.00628511352801
0.0340088883625
0.0615522666604
0.0319859276353
0.00169440210227
0.0898234829167
0.0978139824228
0.0416116926239
0.0014657903626
0.0570830779113
0.0282194197026
0.0125715165373
0.299666990637
0.028548045842
0.0898870302642
0.0182205976233
0.00152714120419
0.00155880361098
0.00434990809414
0.00243623222788
0.000250512962505
0.0178173228469
0.00379720912125
0.0103670318801
0.00507687695398
0.00180805007721
0.00753861016219
0.000926342324286
5.66703539563e-05
0.0003894270477
0.000733808429434
8.64586169333e-05
0.00269692761392
0.000902238268509
0.0385653155129
0.158528403995
0.0253937825562
0.0436270648607
0.0734190601632
0.00093083059422
0.00129833795474
0.24393409555
0.0336790161536
0.02325672522
5.55755811993e-05
0.0149660115751
0.118446510974
0.0557928937676
0.00111581528698
0.00127410206115
0.000234236033527
0.000369809010508
0.000385424746076
0.00983294476499
0.0152317304347
0.0094290650587
3.54903081101e-05
1.84549602173e-05
0.000256949830717
0.000870932161023
0.0255366962976
0.00138625143478
0.00488133697747
0.00114349772731
0.0312889717212
0.0310130406992
0.0233356494648
0.00394060544262
0.00310878759368
0.000150920537994
0.0600915993944
0.115810978672
0.0541054801438
0.0363870138266
0.120273975429
0.0195190921278
0.135953914975
0.00325456683393
0.0132705593383
0.0152442028021
0.0216830004702
0.0517323095246
0.00846086592054
0.0573511649799
0.0203663366085
0.0111617324123
0.0743626553283
0.0180145433984
0.0592154441124
0.0438812855286
0.000253906143434
0.0878403480558
0.00031933608263
0.039584027405
0.0327551480995
0.00863326033377
0.0120061405592
0.00241271724157
0.000219934768959
0.00464489101608
0.00306677140257
0.00234068375876
0.000774641366092
0.0775373132369
0.00658918786851
0.123318669683
0.0403396452359
0.0381579717473
0.00887694460296
0.00749856908088
0.0552472661523
0.00474223276376
0.158915897458
0.0159754410736
0.00302454521578
0.00254417172532
0.00308959418313
0.00195594982818
0.000640600994362
0.0333100658827
0.116168096298
0.0700360255246
0.0184668616231
0.0337925454937
0.0363797337153
0.0157409720462
0.00846852761506
0.0107461009646
0.00448086518033
0.000114577149259
0.00580961964002
0.0991159265215
0.155501671274
0.0233620013763
0.0362096048273
0.0164041246005
0.0
0.00690626265312
0.0102433629656
0.0132081971077
0.00369123663679
0.0857893207289
0.041806609733
0.348559091808
0.00858324945081
0.00954310754647
0.11935487482
0.0773448031522
0.18545363337
0.0410624896974
0.0802009542608
0.00890339182229
0.00696253102218
0.0129685534306
0.0120083442488
0.0498589651375
0.0
0.0
0.00738199304096
0.0452305415108
0.0230298465586
0.0201567398292
0.000186398423165
0.00424002849935
0.0575970200377
0.0123036069303
0.00117608630665
0.00432527608646
0.057887396562
0.00246184520582
0.0482619698425
0.0273499019935
0.00498688953137
0.0801808341118
0.0792631014739
0.0126753490681
0.0107760389912
0.00168873879797
0.00350967684527
0.0391821517064
0.0306744903378
0.0383439733257
0.0497906702597
0.0361802827113
0.0692317088947
0.0983103701849
0.00460027647831
0.00301087704989
0.013873403719
0.00454457369628
0.00327206201221
0.000195873212344
0.0138139583006
0.0144613192674
0.0160831494656
0.00442085840261
0.0273938481124
0.0336146031166
0.0116684521386
0.0030719812262
0.0
0.0
0.0
0.0
0.0
0.0
0.0
0.0
0.0
0.03477498598
0.000476284384114
0.020818763986
0.00987992959358
0.0628129865669
0.0270701924474
0.00531090269959
0.00584333635679
0.00110564042583
0.00192513017496
0.0460385694467
0.0533396018548
0.0514993594746
0.074522139097
0.0175357882785
0.00127334562189
0.00682976288103
0.01964943928
0.483131413974
0.105934539959
0.0146639056269
0.0017239701241
0.00963017255605
0.0132412323902
0.00370485359609
0.0101154533243
0.00120504594127
0.00808699330639
0.0050872920871
0.0121496904942
0.00581691240179
0.00725134526082
0.0
0.00263913905096
0.0114338180572
0.00169623721004
0.0134042957212
0.00369528943108
3.43032629646e-05
0.00528743398109
4.25833609215e-05
0.142803969791
0.0695247395712
0.0141217507875
0.00477130013685
0.0311990517488
0.0221591212849
0.119457948224
0.0693287495073
0.0326167509204
0.0367566378747
0.0040961776661
0.0104542281228
0.016721372248
0.0
0.0
0.0
0.0
0.0
0.0
0.0
0.0
0.0
0.00128767426557
0.00256642789618
0.00846364588861
0.00287600965204
0.0101426977655
0.0471564099106
0.0588414221051
0.136591588204
0.0701804837682
0.0306110493766
0.00784932080681
0.000327908963209
0.00174201636705
0.0867594318517
0.0176810056447
0.0672202785506
0.0168744466905
0.000233691125547
0.0860210541718
0.0137309764809
0.0581615381476
0.0554034517054
0.134225078717
0.0219144293958
0.0561631284945
0.221822537141
0.0357730068505
0.121133290272
0.00566202153658
0.00369623946047
0.00700671318598
0.00341960115854
0.00103980313531
0.00181084359581
0.00320238939415
0.0104035092942
0.00872485296682
0.0100205505256
0.0318553178859
0.0151397182178
0.0189069068709
0.0477343545699
0.0283828994668
0.00628170917209
0.033186929279
0.108384550727
0.0214772570873
0.0951515006425
0.000312577730727
0.00318044776527
0.0
0.0
0.0
0.0
0.0
0.0
0.0
0.0
0.0
0.0
0.0
0.000962076712149
0.192194091099
0.0294224269864
0.0170462347763
0.00826569391453
0.0208852382187
0.0323762311234
0.00158055364662
0.0158377926631
0.0397296681813
0.0620575645285
0.0346708678035
0.00887377697442
0.064995257978
0.0073913085114
0.00741377449472
0.0270515401344
0.0050548462464
0.0161910684886
0.0037987945695
0.0310275061689
0.0365122775988
0.0379431628831
0.019110264247
0.0234848497356
6.80354907053e-05
0.0114339278708
0.00129848730903
0.000173131641203
0.00380453667666
0.00653789917034
0.0169695885503
0.102367460086
0.0210577463404
0.00341651532369
0.0328131681644
0.02256824911
0.0465458570602
0.0219639737833
0.0043789678452
0.0207462013984
0.0174221751783
0.0194401437063
0.0412534385936
0.0229565795797
0.0304253596937
0.0714528223367
0.155577681848
0.31614506311
0.0
0.0
0.0
0.0
0.0
0.0
0.0
0.0
0.0
0.0
0.0
0.0
0.0
0.0
0.0138150291577
0.0138503139377
0.0207709738267
0.00772390752786
0.014739352022
0.00499175858237
0.000117615933334
0.0997629890749
0.0283096925905
0.0
0.0
0.000131482427511
0.00220889571101
0.01793216466
0.125921262704
0.0104346977003
0.164858623099
0.0163461528578
0.0727739821045
0.0371363206478
0.0397164867485
0.0896621798493
0.00395156087155
0.00692117896477
0.000139457203273
0.00159965615518
0.0143247157856
0.00403277418405
0.007023721026
0.0272745476141
0.129942275228
0.0274372995434
0.0966976304718
0.0892015542816
0.0408468841352
0.0255987689739
0.00051310080771
0.0141300068585
0.000742982770416
0.00252251451142
0.005579677931
0.000699779895755
0.00322112099576
0.00241434731412
0.00125725698954
0.0115092458099
0.000398106489475
0.00204154551182
0.0284756388252
0.0330147509627
0.0117887839071
0.0855722364262
0.00342714590719
0.0152642985658
0.00857621937052
0.030722232697
0.0411344140571
0.0438089904323
0.217637410097
0.000979499566118
0.0151074815772
0.0
0.0
0.0
0.0
0.0
0.0
0.0
0.0
0.0130229945227
0.0222840946192
0.0667337271847
0.0
0.0
0.0
0.0
0.0
0.0
0.0513071069967
0.00334635615923
0.00380728675968
0.0704846627498
0.0182545301354
0.0472737039651
0.00960798588711
0.0
0.0
0.000455854059028
0.0214063426688
0.00405099174105
0.208424253379
0.000613230349708
0.0540088955181
0.00686789201516
0.00193757758382
0.0106755261428
0.0318534257573
0.0419267182893
0.0926011649074
0.0169508895292
0.113888789024
0.0410389149975
0.0671162890754
0.0935136324049
0.0567401306986
0.0254271616804
0.00618626615841
0.0145650490321
0.217238871376
0.010341068793
0.0122040337405
0.00381403323021
0.000818181105737
0.00155588153488
0.0314373550052
0.0244257632869
0.0174602470447
0.0388987760486
0.230759852646
0.00421746929374
0.00388085540163
0.0279731595528
0.00774322987771
0.0101933264957
0.0103874850956
0.0143754411003
0.0110624173716
0.0215862757695
0.0410668552947
0.00917168243425
0.00447498149125
0.0207549590444
0.0051439976978
0.00836167542439
0.0241017725466
0.000584270270053
0.0104109645658
0.0
0.0
0.0609338496085
0.00875130873693
0.000776895346418
0.00144464010698
0.00527989206505
0.0202056996296
0.00283363481724
0.00181489601588
0.0
0.0
0.00479327275179
0.0682711088618
0.0103114644922
0.0601158893084
0.23859719417
0.0413377644268
0.0133068618887
0.0385318316941
0.00560374409715
0.00303351326789
0.00480246062192
0.00488768037088
0.015489017141
0.00112227854009
0.0
0.0
0.0
0.0
0.0858798820064
0.0161609343202
0.025936637973
0.00847457482709
0.0015468346251
0.0014616330484
0.000256030738002
0.00768177415584
0.00175472647227
0.00170914362873
0.000787262568766
0.13910435421
0.00227616012171
0.0122980894056
0.0107043659105
0.00445486408798
0.00386513779758
0.0214125638706
0.0125988319393
0.00372814059939
0.00355235207985
0.00463679047482
0.00359237097466
0.108657437278
0.000132577933729
0.0157075389705
0.00340528877929
0.0255090822655
0.00179436010725
0.00287720062652
0.0368096381248
0.0661422250633
0.0829018838686
0.0719911792186
0.0265246625404
0.0
0.0
0.0
0.0
0.0
0.0
0.0
0.0
0.0
0.0
0.0
0.0
0.0
0.0
0.0
0.0573132795219
0.0447275368046
0.0
0.0
0.0
0.0
0.0
0.0
0.0
0.0
0.0
0.0
0.0
0.0
0.0
0.0
0.0
0.0
0.0
0.0
0.0
0.0
0.0
0.0
0.0
0.0
0.0
0.0
0.0
0.0
0.0
0.0
0.0
0.0
0.0
0.0
0.0
0.0
0.0
1.95827094892e-06
0.00012728761168
0.000935457518079
0.00092670915547
0.00345595561228
0.00120542170436
0.00528225220303
0.00498529484212
0.0026726162482
0.00332106697825
0.00279840091233
0.014782074574
0.00838277748909
0.0308563133853
0.00455141548889
0.0120540669004
0.0193513009281
0.0207231175519
0.018028653359
0.0229400955922
0.0042884653951
0.00430253920368
0.00776047397031
2.23421711112e-05
0.0111037071971
0.117564502801
0.000397231004878
7.02423275157e-05
0.000187994011097
0.00104299213584
0.00117145045298
0.00528877897975
0.00567653791319
6.85394832123e-05
0.0540635399323
0.00238666400455
0.00129026641425
3.8079855735e-05
0.00086183078751
0.00212712924716
0.000819004253279
0.00230658775119
0.000228436563303
0.000878731517222
2.44783868615e-06
0.000482160364511
0.00142376940764
0.000881903064737
0.00124780173443
0.00149509729839
0.00015893923017
4.06766932977e-05
0.00110216597538
0.0157908968675
0.00416331245636
0.0215193843739
0.00605862777044
0.0171127873472
0.0338808107678
0.00644793996176
0.0324586275853
0.0310685018674
0.0229804086626
0.0251055039834
0.0492542254191
0.0170410169927
0.0103558750303
0.0128845298937
0.0
0.0
0.0
0.0
0.0
0.0
0.0
0.0
0.0
0.0
0.0
0.0
0.0
0.0
0.00563748048658
0.002951813817
0.0926724367368
0.000779085286128
0.0
0.0
0.0
0.0
0.0
0.0
0.0
0.0
0.0
0.0
0.0
0.0
0.00623561063016
0.0216921378046
0.00331867050036
0.0255766165578
0.0138476523841
0.0308854694137
0.00940989028922
0.000192715122859
0.00113608444794
0.00017921278941
0.00308986265577
0.00316993243734
0.00193942607718
0.000721288987516
0.000961215066489
0.00251454994456
0.00151424420641
0.00195802719389
0.00198267131298
0.0012184203554
0.000480513111332
0.00247338199083
0.00268101577582
0.000797393048772
0.00124372542788
0.142023591185
0.144182748874
0.250745958557
8.54518305671e-05
0.00416032387471
0.00270112764313
1.06696760819e-05
0.00185425751235
8.97008166174e-06
0.0130176657732
0.00372975995495
0.0103486695197
0.0402088197068
0.0143296636661
0.0176779630403
0.00414594820521
0.00130759007246
0.00990985812742
0.00208824086199
0.00655557796079
0.000826293678435
0.0019963255271
0.000551806787922
0.00386894308634
0.000770577876117
0.0
0.0
0.0
0.0
0.0
0.0
0.0
0.0
0.00662221324173
0.0683154846097
0.0271031184751
0.0
0.0
0.0
0.0
0.0
0.00460697265169
0.0357370190371
0.0813042193734
0.0198214431774
0.00437197841389
0.0202877237404
0.00413750894039
0.0262929812916
0.00664592714962
0.000875858877638
0.0
0.0
0.0105558351096
0.0405239390251
0.0160344661868
0.000625967725912
0.00102012546816
0.00303372229487
0.0294576373313
0.000301272208729
0.0386905351505
0.0287778416635
0.0475462568955
0.00883979581169
0.0545798207948
0.0834633935183
0.0248927290252
0.00648090902886
0.0125102317228
0.014106266855
0.106498601668
0.00632932195178
0.00334109375478
0.00817113216798
0.00168699752244
0.00286176711647
0.0108361366671
0.0518202989873
0.0206601413653
0.0153230016864
0.0368482035738
0.003620835488
0.0105982679853
0.000166694059278
0.0013031533572
0.000498745952909
0.0122805751647
0.0
0.0
0.0
0.0
0.0
0.0
0.0087842317391
0.0723559294333
0.0311191498047
0.0708257847032
0.034754700819
0.0107097425564
0.0200119397854
0.0899128670211
0.00698136641593
0.00638078908587
0.0147742811873
0.0155341712168
0.0153929980821
0.00927365533232
0.0357124653596
0.00111676625
0.0226156995775
0.00803464418914
0.000643560211862
0.0208845541547
0.0354577227757
0.0164786116013
0.0248091953447
0.000584044507478
0.0230232839719
0.0560465152443
0.0158012494833
0.0310285081155
0.00316076275597
0.000350633728131
0.00611760866476
0.0219840523439
0.016763243623
0.288959048625
0.1829107716
0.0051952466085
0.0021644213062
0.0834641496298
0.0162747240748
0.000137521315804
0.0095260772693
0.00244504196102
0.0245973076707
0.0401019866997
0.00521272225839
0.00099780801782
0.0733254799997
0.0924656090813
0.000144092098354
0.00157768636503
0.0838233474115
0.0292708371999
0.0307414256202
0.0106149468419
0.00108249287371
0.00130550812796
0.000312800616351
0.0609293146225
0.0225350354854
0.0902661195847
0.0206287592486
0.00233531246172
0.00800518644341
0.0647198419427
0.00739947314237
0.0299215012414
0.0216639635987
0.00348958567975
0.0338235764008
0.0826145768975
0.00799351723122
0.174315220252
0.00473079535722
0.0133444578989
0.0336508756904
0.011481437727
0.000146785197436
7.54599958652e-05
0.000302282997135
0.00191145633362
0.0116085826516
0.0107830523296
0.025492522609
0.0209395370896
0.0518363956951
0.0
0.0
0.0
0.123798952668
0.000579379887733
0.0188450931905
0.060587351294
0.000270855613151
0.0
0.0
0.0
0.0
0.0
0.00106233071848
0.0483184885053
0.0526599971027
0.0
0.0
0.0
0.0
0.0
0.0
0.0
0.0
0.0
0.0
0.0
0.0
0.0
0.0
0.0
0.000136909269893
0.00639689084613
0.0344209940014
0.0143587770863
0.00425865745212
0.00796522549068
0.03450336218
0.0483405772913
0.00453068896897
0.000350549657453
0.0182065350393
0.00259715406591
0.0368657083597
0.0324480456559
0.109722798646
0.0108144823898
0.0337022222811
0.0193787778116
0.00245686201128
9.79909845213e-05
0.00089809661757
0.00357358945753
0.0020932476662
0.00089748032207
0.000225410079174
0.000545575591493
0.000261771513682
0.00442669650359
0.00561306534134
0.00197399448693
0.0037798943762
0.00130161609628
0.00507365270485
0.00367450784567
0.00262372401794
0.00139174931318
0.0102043127435
0.00754884950726
0.0313036546323
0.0142492446654
0.00878169672525
0.01890205925
0.00135645741648
0.0314912287576
0.0103246236724
0.274064677108
0.0824239187974
0.133883278249
0.025846290298
0.0403532876083
0.0117058238276
0.0093047607022
0.0406929212274
0.0509309550287
0.0116518114942
0.0118000292675
0.160958224894
0.129389690933
0.185647892234
0.0185651560078
0.0332423191422
0.0128222276907
0.0131696436858
5.88782755612e-06
1.49376365776e-06
4.72661712144e-06
5.61033642408e-05
0.0740579388183
0.0637367385701
0.0122960686591
0.0569771256406
0.0221790006303
0.0248032563226
0.0503141510472
0.0292751828456
0.0595168021815
0.00992241862512
0.222454440002
0.0311120003709
0.0390062914022
0.0118858348342
0.00725664915721
0.00447805278556
3.68261806867e-05
0.000266773105214
0.000146001768315
6.70012969118e-06
0.0002584156611
0.000440404049506
0.000345550057238
0.0428315945196
0.0857793560246
0.0226249438356
0.00155003780275
0.0112744130058
0.15611341619
0.0057356892323
0.000268121128183
0.00517006433922
0.000980529443645
0.00171062063112
0.0758115489125
0.000107894439966
0.000213139357532
9.09287738968e-05
4.77186616655e-05
0.00106452467384
7.26601533963e-05
0.000265982609848
2.5186817879e-06
0.000415489816236
6.41991271304e-05
0.00172422335215
0.0106810023091
0.00745747260735
0.00603310157097
0.00970263745344
0.01086439008
0.00200925339319
0.000348080672015
0.0346451547642
0.0194323534877
0.0114509229005
0.00646862627853
0.0502998474389
0.0458345791004
0.106630234984
0.0663170858714
0.13328202639
0.0855016569328
0.0487512386208
0.00192049562089
0.000128348823358
0.00448353659974
0.00982637130597
0.00688612646232
0.0014964676341
0.0124230567085
0.00224906099153
0.315929707859
0.0140327856279
0.000600682142335
0.00937598130196
0.000869788122315
0.00115548495081
0.0234230178986
0.000463386722332
0.00670691308638
0.0540114876819
0.0286312019873
0.00919496375805
0.0116739437338
0.00368796797292
0.0371275183731
0.0243493078313
0.143154204393
0.0369765931575
0.0900571664222
0.153891600937
0.0309750694183
0.00739222317248
0.0813512858858
0.00200805445692
0.0410363415009
0.149415932634
0.0291098964669
0.00120251218528
0.00277000649204
0.00751262002073
0.00342798199412
0.00847187441246
0.00367208386822
0.00632993544513
0.00899086578443
2.45217114328e-05
1.85193983409e-05
2.18067687264e-07
1.44851461265e-05
8.46102626583e-06
0.0443914182786
0.0238694656747
0.0263313903447
0.0790487527945
0.0311661658214
2.35622136088e-05
2.311517485e-06
0.0334235926357
0.00253001719438
0.168770346647
2.63207698527e-05
0.0441666391308
0.0543597506909
0.106536672813
2.11634690489e-05
8.5891410321e-05
4.21524839481e-05
0.000143657540677
0.000959083495355
0.000476843160047
0.000361430836563
0.00041712532389
8.3759798678e-05
0.0539760405822
0.00626551706209
0.0418975908541
2.0144002611e-05
7.65744683827e-05
2.94336860884e-05
0.00808242448953
0.00902214566422
0.0300219792043
0.102714102586
0.0159966753989
0.0256719132641
0.0566731086014
0.125353301115
0.0280352958358
0.104965700955
0.15764173515
0.00788679072341
0.0124083436906
0.106302730169
0.175794873738
0.0748643143128
0.036106067356
0.103287028748
0.0352426573065
0.00217101444018
0.00559617740071
0.0902091279164
0.0255802783669
0.00551664821
0.0300079264839
0.0738579897762
0.241640319839
0.0040996304305
0.000669874253349
0.00948298352105
0.000153462101676
0.0444178121438
0.000184468261781
0.01295996788
0.0406895326721
0.0997310217058
0.129446129908
0.08049998413
0.0303626815454
0.121304975977
0.00795093137648
0.0190923166023
0.0567953580795
0.0568802594996
0.00760667647439
0.000826718645067
0.00126919407193
0.0142600402714
0.0106922377383
0.0146694529097
0.00289315013387
6.35667308374e-06
0.000122913851926
0.000106487903383
0.000567951839786
0.000457773140796
0.00046113138318
9.20790809471e-06
0.0346932836029
0.00438812339311
0.0630653520647
0.000100992597664
0.00191116074479
0.00668309644419
0.103560854613
0.0209322254497
0.0168401237234
0.0778326081893
0.0638090324202
0.0205732702533
0.0105173073274
0.0168959653152
0.0315787616072
0.0744647679391
0.00841433505435
0.000562074225964
0.010707933463
0.00649741026879
0.0056551378466
0.0530611984515
0.0341592437604
0.00472164844521
0.141705191202
0.0150919105945
0.000152685717553
0.027069537297
0.0270253720068
0.00986526396552
0.00417551272217
0.00291617101871
0.0095447501452
0.000357107917913
0.000468152076133
0.0527478644818
0.0358723665061
0.00824863999974
0.000275774599513
0.0596236107577
0.181930270307
0.0308127157891
0.00757740356963
0.0500068671634
5.45278252003e-05
8.04124596785e-05
8.65837752281e-05
7.96437710809e-05
0.000595733663144
6.21983560998e-05
6.8778548563e-05
2.97553359271e-05
0.000216323145766
0.000110413121754
0.000351797696478
0.000294042469506
2.10217250522e-05
3.07311888276e-05
0.000808458692069
0.000120836757205
0.000214442311963
5.11096142024e-05
3.12163894318e-05
0.000192695511851
0.000197318546821
0.000162945627616
0.000144573424964
0.000149229170087
2.67132916898e-07
0.000609550657726
0.0282595744207
0.0109132474091
0.00630222531696
0.000444197250174
0.000350830949182
0.0205766595618
0.0180663792419
0.0118002272686
0.00111615168913
0.000906077511899
0.00441226512671
0.107577703445
0.262776903322
0.0289983852041
0.111201021667
2.95972368539e-05
3.5425095796e-05
6.65106446154e-07
0.00604413983182
0.00860629412391
0.00337972697493
0.0208906654915
0.0273328563188
0.000184858069581
0.0295029460398
0.000571653486912
0.0169697698549
0.0314188391849
0.0109984034452
0.0337474216119
0.0053347898294
0.000229424439234
0.0107699385813
0.000203658864828
0.000523678804478
0.000348271054299
0.00523980957448
0.00200931724706
0.00204827907734
0.00927895866495
0.000402499560927
0.00738453906023
0.107316645716
0.00621926624515
0.00176787438893
0.0777229559789
0.0189755076131
0.0763454236658
0.00118166443734
0.0111965344982
0.00123173601712
0.0343858135263
0.00333542571547
0.000458779283541
3.68836900342e-05
0.0007974724641
0.0032241053646
0.00794019522906
0.00990958892746
0.000544876687566
0.0216321335029
0.00245829317196
0.0307231100814
0.026351400425
0.0403637244058
0.0251024372759
0.0137756658481
0.0238513482542
0.00544748559024
0.0118554911841
0.0393378921356
0.0114118310529
0.000899270521586
0.00356000503206
0.0146311526599
0.063125280077
0.000732233131986
0.000509858607899
0.0001140766589
5.14748775786e-05
5.84421401867e-06
0.000160443300904
3.37241678353e-05
0.000246885332136
1.29750273922e-06
0.0531739972514
0.00324472721431
0.0394267505735
0.132587800174
0.0219131855968
0.0572821217169
0.0229716933083
0.0800961376108
0.0100130063042
0.0164555796112
0.048925607196
0.00774784186861
0.0201058647582
0.0833329173217
0.0187711713443
0.0154108522848
0.00124620674148
0.129238965522
0.0373305635608
0.0216332845063
2.32187570014e-05
0.000152298472785
4.77568235108e-06
5.05099280625e-05
1.29586723156e-05
1.07071234446e-05
1.38472981412e-06
0.000101036211201
0.000147424659975
0.000216606633759
1.03036982232e-06
2.99406934613e-05
0.000235027901641
0.000226425131378
0.000142310972708
0.00018409819328
4.06151067529e-06
0.000223186826222
0.000131113196967
0.00027788365388
2.78854055088e-05
0.000106744132916
5.76080312829e-05
9.22208249438e-05
0.000116208270543
7.50807047249e-05
0.00299756794019
0.0103925248408
0.0699781683636
0.150855643833
0.0835348170744
0.0188826145993
0.0504200527657
0.0124920774323
0.15721593526
0.0230611090036
0.0627477854592
0.0150344333917
0.0195488111834
0.0101464937527
0.0069945900035
0.0259511961419
0.175291626814
0.15630688254
0.0302027554501
0.114869624888
0.0658597629564
0.0496049792271
0.000723509731021
0.000551666598933
0.22950504865
0.00602289743159
0.0405509407431
0.0040463063102
0.029408842816
0.0120517348255
1.73908980593e-05
0.000212446992624
9.86756284868e-07
0.000195732104396
7.26601533963e-05
7.82862997277e-05
0.000111236327273
4.89398407142e-05
5.93471210888e-05
2.9030260867e-05
0.000597908888324
0.000157831940349
1.72546057547e-05
7.60565576254e-05
0.000104754265269
0.000263649285594
0.00012182351349
9.80105220407e-05
0.000144142741281
0.00118128901698
0.0819149462752
0.0185748524454
0.00219571836822
0.102318710884
0.072097415178
0.0771395839424
0.0432594292697
0.0242128132046
0.00491571485385
0.107378624785
0.0352360226906
0.0433965028574
0.00288152085818
0.0118488765613
0.120347797694
0.0158220717565
0.0595113705954
0.0335555166387
0.0205196284161
0.00848361569968
0.00429174972725
0.0199209583316
0.00345045860282
0.000117747471916
0.0102076015904
0.000435426654544
2.15069256564e-05
0.000111459846653
6.72302679834e-05
0.00032206416732
0.000128234703495
0.00442579308698
0.00445163784435
0.0193043373289
0.0175735206898
0.0152815511209
0.000234158255406
0.00531460310022
0.0371193548418
0.00031156965987
5.54873230243e-05
0.000200873050123
4.13074716599e-05
0.000148400512875
0.000130055568684
0.0296038859874
0.00729374952858
0.0557729163919
0.00329804860067
0.00754588453839
0.0530794169514
0.160884877234
0.0347196645459
0.150533641761
0.00567161215485
0.0148652458519
0.0928488087572
0.000500980422409
0.0406393321394
0.0112629053769
0.165383457319
0.0248851011833
0.0179085360213
0.0463100750839
0.0539815593379
0.0255352404927
0.0588806480459
0.00134455867831
0.148107683623
0.00165805880393
0.0147629012644
0.000912872458816
0.00132845335366
1.85466568018e-05
0.0715170160174
0.0708235421038
0.0140456625107
0.00154129067155
0.000449932327352
0.00287084848317
0.000349514904812
0.0553497967953
0.0110441232791
0.0174606329257
0.0423050111363
0.0278874611014
0.0134209193917
0.00687843115255
0.0705369951916
0.00311340583365
0.000505932146303
7.10080205337e-06
8.18844165675e-05
9.06616409799e-05
1.78542918947e-05
0.00022882932763
0.000101450539807
7.1962336797e-07
1.79905841993e-07
2.08145607493e-05
0.102173635903
7.19459817205e-05
0.000200867598431
8.82083794982e-06
1.87374660281e-05
6.73011399818e-05
8.9135167169e-05
0.000100872660436
0.0271758737924
0.00591229650293
0.000467137971319
0.00116393036429
0.0421924757056
0.0359029213261
0.00441714220007
0.0179793023115
0.00207823310488
0.00385366768248
0.00663786789958
0.0315681535173
0.00193481008229
0.0779539117294
0.000916259892738
0.0981095646241
0.00871315197147
0.0271306768726
0.0128277363303
0.0946866672286
0.0602806067044
0.0408594070539
0.00352562014959
0.000683434201953
0.00796794246229
1.86993041829e-06
0.102236870081
2.52249797242e-05
1.90809226356e-07
4.4371322666e-05
1.9784190927e-05
0.00366314843252
0.0415306323574
0.0804891110357
0.00230532990399
0.146018736463
0.0183590498709
0.00759925581908
0.0778915610903
0.0254685654457
0.0195429209296
0.0633595355922
0.240411472429
0.0169165376363
0.0123759511557
0.0117556406455
0.0157247633668
0.00382301474052
0.00658091094637
0.00540858892282
0.000121036197122
0.000201871085914
0.0820626037877
0.0391680872412
2.03675219904e-05
2.05474278324e-05
3.4073076135e-06
0.00020118924827
0.0
0.0
0.0
0.0
0.0
0.0
0.0
0.0
0.0
0.0
0.0
0.0
0.0
0.0
0.0285368329903
0.00885106886523
0.00125244271544
0.0196405495866
0.000291956734079
0.000743456196736
0.0452868029948
0.0610849051632
0.042058772953
0.0168678983875
0.00830429244203
0.115109477032
0.162175625572
0.0
0.0
0.0
0.0
0.0
0.0
0.0
0.0
0.0
0.0225900144526
0.0398870940546
0.0888804492432
0.0654333980436
0.0589633421399
0.0856230092966
0.0166222677516
0.24601533886
0.0282005105136
0.0161737774306
0.000386389531868
0.0089451331216
0.0039385877189
0.0399980870036
0.0382358134384
0.0037564358888
0.00434181722851
0.0326785343683
0.0490506383142
0.068857775332
0.00573194286411
0.0222622766016
0.0353113971483
0.000384747828414
0.000540370295828
0.000770148435634
8.09445719771e-06
0.00275838212376
0.000730459484213
0.00174814164318
0.00245209830786
0.00192752525915
0.00219163956416
0.00382384769135
0.000229125361
0.116163816356
0.0191695611025
0.0113436165352
0.00603568191409
0.00488630325294
0.103747988607
0.0037263004686
0.00936783415138
0.0156083221026
0.0370325769569
0.0
0.0
0.0
0.0
0.0
0.0
0.0
0.199512640877
0.00456899177581
0.0
0.0
0.0
0.0
0.0
0.0
0.0
0.0
0.0
0.0
0.0
0.0
0.0
0.0
0.0
0.0
0.0
0.0
0.0138651642742
0.0150239244009
0.0909997739128
0.00112377438971
0.00338314545962
0.000776658805281
0.00123575775234
0.00167548127888
4.13780166873e-05
0.0215568446937
0.0460276115576
0.0237200658602
0.034578493584
0.000462176470381
1.90484879333e-05
0.00177752468977
0.0142507753541
0.016547120702
0.0765273900552
0.00077121339926
0.00888961313682
0.000282880928028
0.0156113973717
0.126498040691
0.0309765355274
0.0124846523695
0.0707333979068
0.00145747705661
0.0165421066694
0.000222638214301
0.050606119033
0.00864334599414
0.0317788513857
0.0166597135224
0.00192671298536
0.00188584900932
0.0192420775446
0.0356835777114
0.0760671120453
0.00776983877564
0.0145522094408
0.0512540129554
0.0328002385268
0.0790445966702
0.0492570654293
0.0601241951987
0.0674631688186
0.0761745832225
0.082725215262
0.00818030350099
0.00481807390705
0.105893320942
0.0
0.0
0.0
0.019488392851
0.0146469099938
0.00738992469932
0.0745228530774
0.0105975973874
0.134630297026
0.0357329816632
0.00363962988252
0.018578855509
0.0340966928169
0.0202872081492
0.0990165768406
0.0733840295093
0.00678230982963
0.0398764880572
0.0062988632658
0.045804518487
0.0462196543592
0.00963606326125
0.176499732728
0.00150489883182
0.0157573704184
0.0381314482922
0.000116778386657
0.0338368934272
0.0249440299283
0.0252414753288
0.00374568925828
0.0
0.00349095947193
0.00560077332203
0.00563326647214
0.00167955972454
0.0227060721568
0.13727403849
0.0219542726926
0.140420705458
0.121153700353
0.0186491880079
0.0981404474796
0.0242427259831
0.0164914004188
0.0878497461033
0.0236683045471
0.0120609859615
0.000279562571574
0.163262542374
0.0191545208611
0.0532983945548
0.0422382303574
0.0507487378259
0.033902636879
0.0103050362992
0.00824317122651
0.00636257584924
0.00787132434424
0.0878069161331
0.0
0.0
0.0
0.0
0.0
0.0
0.0
0.0
0.0
0.0
0.0
0.0
0.0
0.0
0.0
0.0
0.0
0.0
0.0
0.0
0.0
0.0
0.0
0.0
0.0
0.0
0.0
0.000207084998287
0.00127467443503
0.00065434807245
0.0189654140941
0.00929498976341
0.0105853294915
0.00691030640433
0.000730460896524
0.017118311588
0.0620731749451
0.0375654621961
0.0588278412451
0.0965031014579
0.00615330523239
0.0130781654552
0.00201918425969
0.00293523779267
0.0150807950105
9.68910987996e-05
0.0538833964105
0.0408436452113
0.00276234334649
0.000160400120972
0.000209955316241
0.00385728522491
0.0134363802086
0.00261097803748
0.000108135081756
0.00833447107745
0.0134321525062
0.0288414016565
0.00720913994679
0.00200937577293
0.00531032019028
0.102179436046
0.0863158077869
0.00159449921947
0.00311410690332
0.0982826055477
0.00715740865237
0.171736497229
0.061806146886
0.00330128340283
0.0983190447417
0.0852626948013
0.0931292837428
0.0147148768926
0.00748996248157
0.00542877647084
0.00714687995367
0.262005823253
0.00170188779517
0.0101148848632
0.0135277768528
0.0123896663791
0.00111555938082
0.000219273392273
0.00833142928539
0.00203679551465
0.00231268654432
0.00644737082838
0.0940432954047
0.0071130953784
0.154856223
0.0346889457845
0.0558334967763
0.0956911526945
0.00440654978592
0.0221442130894
0.101522501821
0.05724808123
0.515386261921
0.0119321259967
0.0023627655674
0.0236900389233
0.0212738019994
0.00728547232947
0.0257797442153
0.00467382674925
0.00602559023775
0.00296056717307
0.0
0.0871800711043
0.0148607452222
0.0125011615217
0.0135396985327
0.00018219947563
0.00933544563259
0.0760317581827
0.0211490236373
0.0789210080143
0.100084270001
0.330446983133
0.0458989708919
0.0034060316899
0.00833445961166
0.0010208395039
0.0029384096004
0.0249611336774
0.00164518445502
0.000523161927926
0.009548546281
0.0610509783577
0.0152646370562
0.000301953588626
0.000423492010789
0.00999516844133
0.00717665458204
0.00362512525621
0.120724930582
0.00341316897673
0.0180914959376
0.0192663101045
0.00838472962875
0.0483629828954
0.040522248527
0.278088644085
0.146031659119
0.00496644416196
0.000650426183151
0.00208969793773
9.81980477069e-05
0.00161501364808
0.0
0.0
0.0
0.0
0.0
0.0
0.0
0.0
0.0193687130559
0.0146117522598
0.0439742424116
0.000840000754783
0.0152376948513
0.00800841299307
0.0
0.0
0.0
0.0
0.0
0.0
0.0256502628851
0.0234181865115
0.052316395319
0.000655971610967
0.0
0.0
0.0
0.0
0.0
0.0
0.0
0.0
0.0
0.00294560207627
0.00951275740027
0.0935791074491
0.0335553339085
0.0644888318189
0.0
0.0
0.0
0.0170233169337
0.137144714913
0.137815699539
0.00451517399523
0.0168583511443
0.00121675003886
0.00936500731102
0.0031245511394
0.0126630602868
0.0417507166839
0.0350588467681
0.00951783114267
0.0244343092732
0.0016286964632
0.0755664696259
0.00977858424368
0.00738200204606
0.163479828372
0.00669652309676
0.123163020817
0.0228385140492
0.246403406717
0.0150236049915
0.0
0.00806231663791
0.116389491181
0.00099728345703
0.000207927152086
0.00584688363037
3.1372076593e-06
0.0240749949822
0.000193560558161
0.0280312190953
0.038768306633
0.0150339963676
0.00128284181258
0.0828626522221
0.0253518183686
0.0643072082509
0.135193133641
0.0136501344305
0.0297978456472
0.00372578584789
0.0274193559747
0.0060216716905
0.0176718984363
0.000404259924453
0.00025627649887
0.0031819554291
0.102016981171
0.000547624214208
0.0136622062238
0.0115221777029
2.00162552522e-05
0.00181035908614
0.00197014696995
0.000785424169769
0.00226868000769
0.00156434733356
0.00515991687745
0.014492453119
7.32218568201e-05
8.02361001136e-05
0.000398272155788
0.00252410111104
0.000262948583954
0.0057704982022
0.0024286389706
0.000232325424209
0.0
0.0
0.0
0.0
0.0
0.0
0.0
0.0
0.0
0.0
0.0
0.0
0.0
0.0
0.0
0.0
0.0
0.0
0.0
0.0
0.0
0.00736421096508
0.00694384258426
0.113764577505
0.0161034000956
0.0111309114491
0.00180302478809
0.0655853189066
0.0724583897385
0.0753015845796
0.00704766435181
0.00525688929345
0.0200989969164
0.0358997704218
0.0401024229192
0.00941327377043
0.0132855720854
0.00864423126221
0.0
0.0
0.0114895543478
0.0197377984105
0.00169578178712
0.177446486595
0.00146358658192
0.0774281020004
0.0974487599515
0.0214531956316
0.0
0.102040816327
0.0
0.0
0.0
0.0
0.0
0.0
0.0
0.0
0.0
0.0
0.0
0.0
0.0
0.0
0.0
0.0
0.0
0.0
0.0
0.0
0.0
0.0
0.0
0.0
0.0
0.0
0.0504389064949
0.0675364204108
0.0183863358995
0.143043719332
0.0267170668424
0.0
0.0
0.0
0.0
0.0
0.00213095578669
0.00714476385148
0.00919307027642
0.017920782106
0.0638070937879
0.00192152149251
0.0546296965517
0.0473337488003
0.0
0.014241527733
0.000482059298813
0.00292560126176
0.041058486526
0.0317286443658
0.00655717005526
0.0049271447159
0.00622416157371
0.00918424018251
0.0207686738971
0.00733391096436
0.00107701308375
0.034520219908
0.0342061528189
0.0159793976969
0.000144688140091
0.0385897590291
0.00998990127657
0.0155768498031
0.00334138476979
0.00354423769331
0.0277435566595
0.0903811602824
0.0687320700396
0.00692389354263
0.139280317798
0.047708195357
0.0584104412165
0.00103285452198
0.0191800229562
0.0678253805275
0.00643752473451
0.00563984178032
0.0217635845434
0.021257134258
0.00114640200623
0.000305485491091
0.00277835015848
0.0177898976888
0.00138347395032
0.127190755846
0.0177624725803
0.0196744779131
0.0775402673516
0.00315775749952
0.00208920139853
0.000602998596843
0.0151419916511
0.00519130493445
0.00607596098183
0.00389069600266
0.0019626491248
0.236416572368
0.1006823888
0.00437996693477
0.0258854989235
0.0277650707188
0.136692747013
0.00333543320197
0.0299839989188
0.00335288315146
0.00331042765675
0.00960058349123
0.0106344484715
0.021796414105
0.0126123517569
0.0231009033994
0.00338709501002
0.000720329834056
0.0183622031381
0.0281570967628
0.0490174335675
0.0502744796976
0.0529466534227
0.0
0.0
0.00418102678315
0.0538268788604
0.0440329106829
0.0
0.0
0.0
0.0
0.0
0.0230993581935
0.0347591779327
0.0376795987791
0.0183106371214
0.0200216251707
0.0995278930252
0.0158034113594
0.0231900155169
0.0256159023817
0.0131995565776
0.0108155879672
0.0277345604594
0.00858620970511
0.000680525895684
5.90677683163e-05
0.00145761225029
0.00605454214166
0.00576875483029
0.0151394315756
7.35970800267e-05
0.00455385302495
0.114594499402
0.16791779435
0.130850750714
0.125257816276
0.00602880460352
0.0182444010272
0.0142429562315
0.0111016267156
0.0192227529042
0.00293328467712
0.0394667809273
0.0489842673995
0.00536308863537
0.0107845640235
0.038486424265
0.0207708219002
0.04463083381
0.0100340372078
0.0503208120472
0.295252159379
0.00057355610712
0.0102560591485
0.00960907755432
0.00144178028724
0.0104676138342
0.000283113018616
0.00606398991257
0.0419477257543
0.0247304257368
0.0646110035093
0.0169147434884
0.0724747009233
0.0107415093506
0.0844532694539
0.0203652831452
0.191659637303
0.021660498079
0.000643860166266
0.138235696292
0.114666350546
0.0200502328045
0.128982552583
0.00636982058459
0.0473619649493
0.0418773647059
0.0
0.0
0.0
0.0
0.0
0.0
0.0
0.0
0.102040816327
0.0
0.0
0.0
0.0
0.0
0.0
0.00635722223603
0.0515010237318
0.263955072551
0.0805245592489
0.0791067726304
0.169160034926
0.000521090577039
0.0052791310315
0.000283107973298
0.0485146071358
0.00400917420251
0.00507391804137
0.0
0.0
0.0
0.0477203871039
0.115388335871
0.123309481381
0.121745060951
0.0
0.0
0.0
0.000292925580925
0.0527853045252
0.0302890818235
0.00153797607825
0.0118747262244
0.0678105284653
0.0217746394676
0.017716450488
0.0063061298327
0.000355721491355
0.00239449643692
0.0129189011463
0.0535227671943
0.00473006574028
0.00439431994661
0.02190000688
0.0174706156395
0.197342303456
0.00490616689506
0.00178305935436
0.0308331435325
0.204186881884
0.0617456463939
0.0084382911625
0.044478725312
0.000156240163608
0.00799246100095
0.00121246021701
0.000263141328182
0.0613130548549
0.0268469974122
0.0249642219814
0.00295805572913
0.00220654967903
0.000729577606088
0.00358438691131
0.00639214143042
0.0
0.0
0.0
0.0
0.0
0.0
0.0
0.0
0.0
0.0
0.0
0.0
0.0
0.0
0.0
0.0
0.0
0.120430255184
0.00613390866448
0.0353405325797
0.0156222432123
0.264766346207
0.0976555935479
0.000273669553718
0.0131172648161
0.0196161303102
0.00492457203014
0.00136840428507
0.000366245693164
0.00755691066099
0.0782045452968
0.00687625231397
0.00306176114535
0.000129927133474
0.00107613560551
0.013781066366
0.0274903814191
0.0867183100839
0.018278515121
0.11787515023
0.0245709719562
0.01778008904
0.0605338426894
0.027732923088
0.0106861234093
0.0258920700314
0.014588837918
0.0
0.102040816327
0.0
0.0
0.0
0.0
0.0
0.00557340069783
0.0222550334137
0.176253198542
0.0
0.0
0.0
0.0
0.0
0.0
0.0
0.0
0.0
0.0
0.0
0.0
0.0
0.0
0.0
0.0
0.00301455056598
4.6316624148e-05
0.017016727712
0.000109836565837
0.00022231979591
0.00138949872444
0.00138552872808
0.0240568545825
0.0547991830277
0.0
0.0
0.0
0.0
0.0
0.00865617756575
0.0969063586797
0.393890983796
0.00237455571041
0.268590413174
0.0163533618021
0.0295546798843
0.0
0.0110342730812
0.0910065432453
0.0
0.0
0.0
0.0
0.0
0.0
0.0145262246911
0.086946021012
0.000568570623516
0.0
0.00157179322746
0.0564914227541
0.0396300596657
0.0354541859924
0.000336077970089
0.00124943272554
0.00859122735099
0.0587904560842
0.00100958335518
0.120979368815
0.00254173274279
0.0116307693645
0.117519521897
0.0138113023112
0.00441396607654
0.213491949897
0.141647406814
0.0371347244324
0.0195121189645
0.0413329203089
0.00650043138375
0.13526047131
0.050744015226
0.00535347827104
0.00394979248599
0.00700722185313
0.0179887516625
0.00851387261343
0.0430414609809
0.0317909614402
0.008949186432
0.00942592715001
0.0018386448076
0.00178924268175
3.81778406894e-06
0.000239985906574
1.40494453737e-05
0.00187369206536
0.00147832234718
0.00205511316431
0.00242551457468
0.00359413827818
1.43548680992e-05
0.00317647270104
0.000325351558355
0.00884695102296
0.00412664280012
0.00415794862949
0.0193318283356
0.0741967583496
0.0377216984621
0.109944473823
0.00295351628168
0.00310568941731
0.117699102292
0.00415466104498
0.000326764331898
0.0013539958504
0.0047762955843
0.0100080043597
0.0167615496348
0.0238478914736
0.0040948544643
0.0233444507145
7.44639576221e-05
0.00885274914366
0.00893736727732
0.00640103868726
0.0461782454875
0.00336079417275
0.00178892273154
0.0830041252857
0.0556677683831
0.0315062174832
0.00241914551999
0.0260863985455
0.0236774333543
0.119901726867
0.0956162084532
0.00370351735437
0.0446443853283
0.00606170333175
0.0685987697348
0.0290778643164
0.0178035407433
0.0257565650435
0.0219588319343
0.0107487271757
0.0649171762159
0.101070169348
0.0
0.0
0.0
0.127111259585
0.000431088920497
0.00188773014549
0.00345283004793
0.00101319625263
0.0670950731923
0.180818751517
0.0346410214739
9.3815184128e-05
0.0034477080167
0.00572403941268
0.000278066730541
0.00169643591781
0.00640111330167
9.02572566726e-05
0.00134584869736
0.0019253817355
0.160622332426
0.0169410327269
0.00557241367107
0.0406036795564
0.0422420544417
0.000327418664938
0.0707244159821
0.080007231222
0.02237206761
0.00177253236876
0.0175463047231
0.023389317408
0.0540485420596
0.00119638784442
0.0552790830925
0.0129753145175
0.00350740017578
0.0170388953293
0.0307334474565
0.0457425068299
0.00663360231799
0.00566821949963
4.67786602207e-05
0.0109151219393
0.00185661736236
0.00488120923916
0.00980138116576
3.08077063544e-05
0.000419528471826
0.00682571917553
0.0447744706411
0.048764068614
0.0262381986149
0.0160716555179
0.00704680977407
0.000516897407817
0.0464821728534
0.00591122278795
0.0121926208407
0.000809048601839
0.000361780114101
0.00858850687977
0.0145430856827
0.0159064650142
0.00125153525179
0.0270381810435
0.00333329042946
0.026704926497
0.0754144393562
0.0271783311901
0.212161335984
0.0365141112425
0.0266589360959
0.0978067585547
0.0220589459397
0.0395171324268
0.0120791988697
0.130927444226
0.00169874227377
0.00453697257239
0.0190242351041
1.19883011557e-05
0.000419590540451
0.0131133746158
0.00329272975175
0.00558021851746
0.0101591646276
0.011180671599
0.00355441807214
0.151303537521
0.0410772086511
0.0763936644304
0.0680623618354
0.0210274737215
0.013362746482
0.0655649286433
0.00310903026522
0.000171441232827
0.00187504637737
0.0777149494468
0.0634912219496
0.0114344916232
0.0118790598631
0.0920033411987
0.153145507331
0.0341496826282
0.0201616315954
0.0039001174902
0.00683920637597
0.0
0.0131569761882
0.017076311711
0.0186251709331
0.0136621596621
0.00263278310433
0.00528915994234
0.00315462097847
0.0055627742677
0.0126522370439
0.0725617027966
0.00957565497016
0.0353422419674
0.00982122321437
9.92880550016e-06
0.00932852646763
0.00125475279508
0.00341509539183
0.00365586892521
0.0052411682034
0.00166348862151
0.0135830196244
7.65345423971e-05
0.0197301913297
0.00398062360511
0.000592005027947
0.00765717754177
0.00125516649531
0.00191377726016
0.00115546474008
0.00456435462847
0.00202795852341
0.00391319046775
0.00199113920301
0.0
0.0
0.0
0.00614476105104
0.103021765277
0.0049624836417
0.00791905828117
0.0079650364201
0.003364968697
0.00088305072705
0.0121857458164
0.00448364935895
0.00167177287448
0.00152392901484
0.0371884170038
0.0390890635456
0.00288437683871
0.107807552114
0.0853602818732
0.00848940594463
0.0327464303892
0.00613972741946
0.00837050589993
0.269433205236
0.013809897845
0.0660806529423
0.0841683050555
0.00182862039105
0.00222013861079
0.0712701342838
0.00252874708988
0.0242404204462
0.00915431817799
0.0600162703563
0.0245890631759
0.0192049640767
0.217043796024
0.00170811610091
0.0240886088124
0.0549841877583
0.0
0.0
0.0
0.0
0.00921428930125
0.00815085861478
0.167485884853
0.05218404018
0.0546122828195
0.0566127252663
0.0671515171672
0.0110238558394
0.00977907089226
0.0156636813271
0.00728439882792
0.0893696585069
0.117603369908
0.0669647579255
0.00142591349982
0.000143445190401
0.0467904549642
0.023223307565
0.00242591435953
0.0327418110247
0.000772155688113
0.00728519178203
2.21279189641e-05
0.0176204970684
0.0110065446106
0.0212618154342
0.000796496450162
0.110430741454
0.028286759327
0.00315086916753
0.00103222281215
0.0136224504147
0.0136188370326
0.0456285843553
0.0189334335262
0.0216998512759
0.00358536952719
0.0658846100415
0.0
2.76223595595e-05
0.00349657932339
0.011360723861
0.0727453284784
0.0142739515697
0.0409263140122
0.00347365864206
0.00829758049876
0.0134115371308
0.00464290724512
0.00388623090612
0.0116078558226
2.35083911145e-05
0.117948650739
0.0268639398333
0.185203070556
0.00459627523377
0.0115284884662
0.00578701833174
0.00121541768608
0.000783908448417
0.00780192674426
0.00509300764117
0.00443134611346
0.00108011492344
0.269925113969
0.0571617623743
0.184802485261
0.0542790597157
0.0890858309271
0.109042036745
0.0405144143032
0.00249680078953
0.0011328780347
0.00252504895787
0.00024390396095
0.000619773245629
0.000542196186312
0.0143645474242
0.0994612360872
0.0133169032992
3.16210839606e-06
0.00849974736862
0.00174569464185
0.00332970014106
0.00292347461577
0.00824509223912
0.00584441954483
0.0309577050961
0.0161689718045
0.0287131141152
0.0248845258563
0.034673382447
0.0409230660947
0.0197834186862
0.00363780775921
0.00198922121505
0.00153876389689
0.000291928045958
0.0571781102411
0.38752951521
0.013058512262
0.0333894689148
0.0116652218744
0.0322443927712
0.0209462052584
0.000120836230083
0.0410201239809
0.128141608053
0.00692410291821
0.0407790572897
0.00243454637626
0.00100074291416
0.00622533136349
0.0113974708048
0.000268210458557
0.0116185233806
0.010904277947
0.0
0.0
0.0
0.0661223056638
0.0412075772351
0.0022428550345
0.00155400409603
0.0392346781928
0.0170431763316
0.00515154122324
0.147349939819
0.0474282656065
0.00928915519543
0.12298596714
0.0418243666949
0.0538354305092
0.108413001478
0.0210465591218
0.00299837783647
0.112420692948
0.00132714829606
0.0153105432173
0.00151407490024
0.000112584272234
0.00947054003065
0.0593195717011
0.000621098779358
0.0162659899231
0.00074847689134
0.000590209571021
0.00554479207688
0.0127675940783
0.00724809968408
0.00369158001966
0.00259729844165
0.000395563764921
0.011720144574
0.00378628952575
0.201800597501
0.0187024678611
0.0320466475046
0.0222541634109
0.0214556464592
0.0436629219572
0.00449680220628
0.071334541951
0.0196381458464
0.0
0.0
0.0
0.0
0.0
0.0
0.0
0.0
0.0
0.0
0.0
0.0
0.0
0.0
0.00426002972692
0.0464422733314
0.0328618118568
0.00257205709745
0.0697329780705
0.041568153037
0.108685145859
0.0
0.0
0.204081632653
0.0
0.0
0.0
0.0
0.0180432388728
0.00789779723917
6.73657820454e-05
0.0288602935669
0.0169761770754
0.00468192185216
0.0854673243492
0.0353473036835
0.225653881467
0.0178625756159
0.0411125322609
0.00737289855045
0.0142328485412
0.0544283128987
0.0375349089975
0.295936340116
0.0281525553299
0.0131141551792
4.65190928638e-05
0.0406793900933
0.023899734811
0.0245422512155
0.0128397692438
0.00238491305702
0.0188102179519
0.0129820059271
0.00424646231595
0.0164230992678
0.00483946091197
0.0215707177923
0.0119426523911
0.00547006783886
0.00924421794696
0.0103371586018
0.0166399857059
0.00123939327202
0.00764325301197
0.00658249974554
0.00792811139926
0.00201671870175
0.00278581846556
0.00243122073675
0.0105032812897
0.00378684624464
0.0176845905753
0.00450458530907
0.00518938478242
0.0342532615295
0.0169054827713
0.00183752152515
0.000160878046753
0.0717059685602
0.00163280742426
0.0453089107783
0.00351083501114
0.0547181896661
0.0553616673295
0.00327996317861
0.0
0.0
0.00538392875639
0.00593484239658
0.00129191525127
0.0173742681898
0.00816467673776
0.0242288176551
0.0201595691764
0.0154312731819
0.00062262347352
0.021135803956
0.0018843476004
0.00416678921929
0.00262558896636
0.0887205814788
0.0137056535589
0.00947093036478
0.0259522485657
0.0455941016409
0.00650458224255
0.0743805233841
0.00944553778102
0.0147023589933
0.028231627138
0.00225248352871
0.0574213738358
0.021236067509
0.0190836999465
0.0366402045671
0.0406039247162
0.00339592517753
0.0248636875795
0.113943660275
0.0641964542048
0.0174425086753
0.012009999315
0.029486977739
0.0801175763413
0.19105626903
0.0431047500182
0.123213819343
0.011833852054
0.00878403669531
0.00894102367957
0.0104258890491
3.36400680557e-05
0.000158795590069
0.000416702778496
0.000958922800167
9.40475020911e-06
0.00535311147479
0.000334592074747
0.0129738529135
4.73854722074e-05
0.0071687331062
0.154847686008
0.0422797903816
0.0278177280402
0.0099079043453
0.000162051080526
0.00501598735191
0.0
0.127065439078
0.182311634997
0.327140173171
0.069755413305
0.0175292779809
0.00090656682077
0.0195350418757
0.000522632300965
0.00051390964782
0.0241551590547
0.0865616402324
0.0141139815797
0.0275533786394
0.00352655133741
0.00130457489434
0.0158719720233
0.0
0.0
0.0
0.0
0.0
0.0
0.0
0.0207685315608
0.0488876766118
0.00661780148348
0.0466998696916
0.0149148345264
0.00146604132929
0.0132242081424
0.00281300918151
0.0256165293732
0.00389497751871
0.00122355456733
0.00426358994545
0.00299907844181
0.0054432039586
0.00195915199287
0.0180731826823
0.067936857452
0.0345202281067
0.00731576477856
0.00895457830632
0.000596866480204
0.00509088897619
0.000993986915378
0.0173739531595
0.000440337257581
0.030844162373
0.00934932708661
0.023009005174
0.0249743165247
0.0784817494924
0.0540563393158
0.0074512126244
0.00758802445726
0.0671204259301
0.0809049321219
0.0702553847617
0.0068188962947
0.027105407072
0.00407417077757
0.177639266165
0.000752164316743
0.000506907566137
0.000447219315675
0.0815883949583
0.0236522657585
0.000476236040916
0.000907484612592
0.000393457558167
0.000178449011857
0.00156051486538
0.00152310868908
0.000557706077167
0.00674296356728
0.00232476307036
0.000895554659244
1.57398416755e-05
0.000641985425014
0.00175851360724
0.00497201971832
0.00480111351568
0.0020914362731
0.000773368846726
0.00299403345319
0.000962708751478
0.00141331463456
0.0225496725693
0.00818024036769
0.0100427155219
0.0264687611508
0.012100619648
0.00599417785366
0.0806197001697
0.070060566786
0.0204404861693
0.00742213613122
0.000180477474315
0.0131696978511
0.0217335640169
0.00873889987492
0.00925322952843
0.0292289778698
0.0779167331253
0.0125507008839
0.00933178175721
0.0121227451875
0.00733498402472
0.0108986854105
0.0450488765383
0.142327367775
0.0260624061904
0.0131419595178
0.0369589168368
0.00627674448086
0.00755663661471
0.00610317410713
0.0250363071076
0.0551400271491
0.000204888739588
0.00761315905286
0.0686959763994
0.0287459140423
0.0631659020267
0.242514666671
0.0594211853993
0.00074980910365
6.83556686357e-05
0.00396568040654
0.0647705291283
0.052924524035
0.00299161212848
0.000197705626208
0.000711950579483
0.000753752699917
0.00115442208069
0.00467363259702
0.00330175386579
0.0211609405258
0.0480405187472
0.00369301169888
0.042976680093
0.00135396805182
0.00241900195045
0.00832125103072
0.000908078767183
0.00957778547983
0.0324651853944
0.177845934261
0.00086893846818
0.0106165283776
0.00420326996673
0.00357214623721
0.00458461786127
0.00199046714695
0.0135294071293
0.00654834843996
3.58832889694e-05
0.00195669463968
0.0025871147753
0.005221370342
0.0220006777016
0.0125310073832
0.000905525351051
0.0
0.0
0.0
0.0
0.0
0.0
0.0
0.0
0.0
0.0
0.0
0.0
0.0
0.0
0.0
0.0
0.0
0.0
0.0
0.0
0.0
0.0
0.00207230658586
0.109881979199
0.163210634067
0.056602851182
0.00343605971365
0.0584292740897
0.0215189834858
0.00185675537119
0.216584479772
0.00820813760303
0.0724842532165
0.0
0.0378179410755
0.020814068911
0.0094956407349
0.120510621469
0.189945234048
0.0392176001621
0.00489457607
0.0668556805674
0.0703593631705
0.00716395142539
0.0299454245629
0.00674817517276
0.00847662058984
0.0
0.0
0.0
0.0
0.00225799944774
0.000234351489372
0.00164372437393
3.52506418554e-05
0.000111627032542
0.00493900659775
0.00341213157367
0.00179256041732
0.00793596394512
0.00286444104559
0.290338717501
0.00500401554447
0.0230506131885
0.175039313908
0.0275516892589
0.00839833892671
0.00750557391809
0.00808914429005
0.0162774450178
0.00132755943923
0.144716869874
0.092756778126
0.00856393267266
0.023911788573
0.13265981962
0.0187359667696
0.00586856884021
2.49543249803e-05
0.0112947533288
0.0133494569886
0.0044622221472
0.000314264793404
0.0275302717404
0.0333678247577
0.00343832717514
0.0271940422034
0.00853414769614
0.011436873046
0.00101375739808
0.00876562230203
0.00392493072622
0.000550808186288
0.0273748289394
0.00713685208246
0.00440308629898
0.0217805776977
0.00391817234356
0.0500741938203
0.0404448156884
0.0146916016943
0.000102393241429
0.124478384835
0.106832114425
0.0154704665884
0.00893981209235
0.067487017698
0.0152724839626
0.0435557833627
0.0129068811558
0.0300062662959
0.00895545677812
0.0416290864593
0.00153731557656
0.0165089034211
0.00315372786483
0.00360802692704
0.00596673143302
0.00082950141268
0.0258869340622
0.00970861433374
0.0136330281077
0.0533978396383
0.0305753123548
0.109261522208
0.17743770242
0.119771395658
0.00137388602627
0.0618824768031
0.00694198773938
4.52506869515e-05
0.00722059000806
0.0135910549336
2.17947966618e-05
3.1481372956e-05
9.83187493855e-05
0.000328859265186
0.0385636468517
0.0723539998345
0.0132284210723
0.000981250178596
0.00165301424459
0.00426596819994
0.000513872872404
0.000411195163686
0.0100217318339
0.00976310024686
0.000253788298906
0.00925310200498
0.115340969907
0.0
0.0
0.0
0.0
0.0
0.0
0.0
0.00570368323143
0.00566526569709
0.0149767740516
0.0561337821687
0.0327049162886
0.0834805345769
0.0947489351436
0.0298192483778
0.0567678197823
0.0180123681322
0.0101499378559
0.0
0.00355523851651
1.97206955765e-05
0.00391120316259
0.0477458807853
0.019732150499
0.0711922771688
0.102043214619
0.0467327011624
0.010008490073
0.0535775896686
0.0346557180958
8.94304133993e-05
0.00344745475967
0.0594656991999
0.0185942683702
0.0520223018801
0.133569564678
0.451470569281
0.0929374224818
0.0187347485092
0.0308806888787
0.00044183122479
0.00502803933811
0.0115549911063
0.000133653945499
0.023800031181
0.0268349205245
0.000554233322957
0.0137149033292
0.0269890461489
0.0106687110636
0.0264481066584
0.0252131448166
0.00434926653406
0.039739482099
0.0559690128341
0.0637632815993
0.105677993047
0.0380990355596
0.0176453571143
0.0393624308877
0.0123228719571
0.0496201848193
0.02477635199
0.00465016687826
0.0146135587223
0.0155001843383
0.00502446814835
0.0042041128378
0.00235112755607
0.0036308291018
0.00810505488251
0.0154281441037
0.00155625244547
0.0191344040764
0.00829413599016
0.0514045053481
0.10326722213
0.0559943412397
0.0130933839831
0.0370557552225
0.00758332000829
0.0585655301126
0.0107189494847
0.0239158695278
0.00167111457349
0.00287371780772
0.00120941299206
0.0
0.0
0.0
0.000530918818142
0.00392437217939
0.138112762942
0.00430535701928
0.0139307608342
0.00973942444581
0.000451794296196
0.0102317289517
0.0963893194956
0.0173870135988
0.00517584748808
0.0889133048084
0.0600493849946
0.00139056457449
0.0283956244759
0.0228629526582
0.0011612693521
0.103246916427
0.218246510693
0.00796288793061
0.0215455224122
0.00161893543366
0.00524139847443
0.00355177712747
0.000734221422027
0.0786784428925
0.0467212018874
0.0128969645613
0.00339748421994
0.00105420819084
0.00266554298866
0.0146124608724
0.00577026390667
0.000546275767967
0.0279200752773
0.0181107115339
0.0998489613713
0.00212842545356
0.00350677689459
0.00248477090485
0.0945269684642
0.125984309574
0.0226170129563
0.0
0.0
0.0
0.0
0.016617560978
0.117747483804
0.0460426516038
0.0109545857669
0.00684972183935
0.000402004133611
0.07311478224
0.0911167437504
0.0377374879903
0.0275351521535
0.0168904306835
0.0307676992625
0.0130279105283
0.0140082722563
0.000267927053481
0.00968460433813
0.00774719812502
0.00157811045388
0.00304384583695
0.00946987758892
0.0120751569333
0.00432127704731
0.0072746153948
0.00334331021485
0.000935446535404
0.0347597354168
0.00244673937961
0.0124845666507
0.0
0.0
0.107610251675
0.0104880583056
0.00829605168685
0.00858556199498
0.00500195960943
0.0259694784848
0.0401786773018
0.0929553721227
4.38487410273e-05
0.00699318905727
0.00228708436848
0.0161017243099
0.0162588936148
0.0065902715452
0.0587406550738
0.0983419357701
0.00576106797085
0.0
0.00607791161914
0.0714565229965
0.0407265194377
0.0276614592007
0.000481161247072
0.0247179346878
0.0223590732387
0.0983266339811
0.000244441600948
0.00508927413173
0.0176912162724
0.0188144847175
0.0173529777862
0.000282113929388
0.00192054482699
0.112972216335
0.0243891533542
0.11355915038
0.195345210072
0.0287020979276
0.0963055870694
0.0592561381601
0.0531161230518
0.029531764048
0.0576837589236
0.0377643975675
0.0107915821176
0.0471752253891
0.00066632093212
0.0129108093741
0.00901047624117
0.0106560870281
0.131245399925
0.0501052148567
0.0486917777747
0.125389162156
0.021441245804
0.00274189306421
0.0
0.0
0.0
0.0
0.0
0.0
0.0
0.0
0.0
0.0
0.0
0.0166456656164
0.0380601401414
0.0199654282906
0.00142243415929
0.0259471481188
0.0
0.0
0.0
0.0
0.0
0.0
0.0
0.0
0.0107174802118
1.92534290357e-05
0.00398074468491
0.0225369245405
0.00569194230635
0.000691355273231
0.014223961859
0.00226090266676
0.0108724899619
0.00345933039246
0.00637288501082
0.00110667924243
0.000300196322108
0.000961492670416
0.00296915380629
0.000357563682092
0.00107092287422
0.00785245209315
0.00277190439046
0.00083457720963
0.00191316216275
0.00107544153614
0.0
0.0
0.0
0.0
0.0
0.0
0.040891734591
0.0894873923679
0.0147747692548
0.0414115179086
0.0191794930375
0.144025003949
0.154167740817
0.0297492551187
0.0125000657471
0.0558685907115
0.00651026570372
0.0265006002209
0.0018302937624
0.000572513657511
0.00640271165768
0.0181336548885
0.00807575855253
0.0378934035863
0.00819356969243
0.00694317662471
0.000217402157767
0.0771397625451
0.00198176876977
0.00345021136497
0.00035851795426
6.65060585456e-05
0.0116891383824
0.008824347995
0.00230284213645
0.0045936684724
0.00782088893518
0.0128147233001
0.0429160514738
0.000404628281996
0.011981546412
0.000186135417134
0.00302109635726
0.00992700866661
0.00070833977157
0.0183463524915
0.00103191424886
0.0331756746744
0.00636993201182
0.0017511466266
0.00966542438338
0.00535138651296
0.0267354340442
0.0771117365831
0.16069167206
0.00152128875723
0.0143723907143
0.0584272616622
0.0723689537776
0.0559028846132
0.0716225686949
0.081706051589
0.00108118006376
0.503914430359
0.00643707346912
0.046402511236
0.0420009673774
0.130701947792
0.000926471757254
0.00498865431914
0.102161594964
0.112525264852
0.00660954682779
0.000280205227113
0.000758202379248
0.0065469127182
0.0224493834899
0.187376646993
0.0252484572692
0.0551169502167
0.0196153539626
0.0540728028032
0.000305206430757
0.0668323782975
0.00778526915617
0.0681375993308
0.0015779465027
0.168454018034
0.0335696129838
0.087284915157
0.0709764427558
0.00253947159628
0.128443028562
0.00457643336354
0.012329067791
0.0647458970819
0.224091283732
0.0223581742577
0.0938770897356
0.00156778844114
0.0100844323613
0.179704838241
0.00479377157765
0.0404169277992
0.00733165064817
0.00626904274466
0.213670792882
0.00150835611867
0.0373924819724
0.00739857823788
0.0570297059925
0.190723598525
0.00519380768809
0.00452394764541
0.0142417029789
0.0189426850642
0.000364834487533
0.0116316411697
0.000459332600697
0.00763760066523
0.00347968368601
0.00726554393727
0.000575197998915
0.000177894877037
0.00922347449962
0.00723078349985
0.00381352774493
0.00120266503082
0.000916870775914
0.00444649277423
0.029309963448
0.0159438988817
0.00398670131035
0.00927838018685
0.298477606185
0.0882084035809
0.100922048332
0.0091992898768
0.0207154444778
0.013471561174
0.000204460249709
0.000482631490729
0.0066866399261
0.0010604730119
0.000580912812478
0.00310868014018
0.000125703709765
0.000442512651036
0.000236520102963
0.000553842399978
0.011326973059
0.0392738989344
0.058701512876
0.0370066440654
0.00106635223363
0.0119375564279
0.0146582948999
0.0600868086371
0.0605644346028
0.0129984217152
0.0168762396496
0.00281804191423
0.00482478386664
0.00231185476172
0.00714564195716
0.00197673085641
0.0769904656736
0.018530851409
0.00461170508505
0.0162840206886
0.0523983309582
0.00322259205623
0.0525083169575
0.0107032138225
0.0252948559465
0.046551882255
0.0514088132492
0.0101413736891
0.00273790730306
0.00300550972731
0.00101061728031
0.00891074259858
0.00526758646976
0.000973821946981
0.00414352088947
0.000498664708246
0.00380792037552
0.00633112111753
0.00137826372643
0.000418636491873
0.00157815642688
0.00928469582315
0.0051680443729
0.0295659671391
0.007095883863
0.00239830624805
0.0197070444642
0.0286127329839
0.0736741984184
0.0149893032991
0.186053410488
0.00595446649797
0.0191972224538
0.0732188294447
0.199659567832
0.0866805402214
0.0564311128926
0.0727789474247
0.00151665344303
0.0113406297881
0.131081491407
0.0253978821996
0.0486561413597
0.154233891697
0.247326391197
0.117605215455
0.018749654143
0.0464949202866
0.0298060523117
0.0659752602771
0.0184730624775
0.256597469511
0.050885876998
0.052223769276
0.0189065206892
0.157022684647
0.0561430071178
0.0531930197288
0.000104549361486
0.0
0.0
0.0823086746414
0.00638048107233
0.0133516606128
0.102667895033
0.00804855350194
0.00561412572775
0.0581365405206
0.00988769953781
0.0213916560444
0.0380726194222
0.0216346446925
0.000110373126183
0.160731851903
0.0338368150302
0.00990460659537
0.000387184832571
0.0740114276625
0.0510197961549
0.0678567580218
0.0013394502316
0.013634332748
0.0149019392953
0.0379686508304
0.270665834271
0.0419969987804
0.0472963042415
0.00046308776245
0.0125326841732
0.00697638937674
0.00474682163778
0.0434681407212
0.0378064626046
0.00859787409768
0.222863909993
0.0
0.0
0.0
0.0
0.0
0.0
0.0
0.0
0.0
0.0
0.00027117809035
0.0169040174772
0.0109809631231
0.000626333911905
0.00197785052349
0.0162426928439
0.406348461047
0.180585301238
0.142018273795
0.104115945914
0.0026928685291
0.393810218557
0.254956011018
0.0437941436338
0.0202543193753
0.17318678843
0.181105719394
0.144137888568
0.337695365824
0.0321591716889
0.739678196442
0.0240828120847
0.0397859907124
0.0149497218151
0.110752919833
0.0575340466734
0.00980622066151
0.000721561458997
0.00821277243956
0.0
0.0
0.0816183072712
0.0370105990099
0.000178817578695
0.308159087632
0.00971206572847
0.0451163848575
0.0578759751751
0.0190059918477
0.0561305207217
0.00248397228513
0.327931426629
0.0432664649222
0.0885902317578
0.0182281016621
0.0630820492044
0.0142180512922
0.0376671892917
0.000775250760698
0.18946677302
0.00115787528032
0.0104429743794
0.0167734214571
0.0332706289558
0.00769781996298
0.0129170543339
0.00769164356783
0.0058380360808
0.00294591189903
0.000171017357434
0.0123049747018
0.0111555561243
0.0185317174869
0.0264238256509
0.0129834994099
0.0879872520194
0.00549394373178
0.00622727101326
0.00624530365133
0.00640945948802
0.0237784139866
0.0177290163647
0.0
0.0
0.0
0.0191828184634
0.000781593710027
0.0945804248293
0.232472605511
0.0211503058422
0.00795091602024
0.0129510324279
0.0190935685021
0.0
0.0
0.0
0.0112751840263
0.00239512927211
0.0484437241454
0.00763425522811
0.0186728802784
0.00233719689862
0.00423694109471
0.00322621368119
0.065907188619
0.000271644016897
0.00636070340863
0.0139014707608
0.019419101223
0.0
0.0689542856877
0.00140538516619
0.152397499606
0.0103022464833
0.0915330613573
0.251846159179
0.0883534269276
0.00901407310843
0.0303893567663
0.00927990934722
0.0977936310622
0.0208349919044
0.0468635160963
0.0245473460772
0.0752234579711
0.040692422937
0.041260478803
0.00221870946839
0.00511022928333
0.0260414113204
0.0237643485366
0.0859783528758
0.0155196496799
0.00513559588702
3.02503876744e-05
0.0
0.000809017476172
0.0122991579244
0.000502148778314
0.0278866929179
0.0253341032948
0.0466486447797
0.010168961556
0.0124359676473
0.0513760913428
0.0161797120744
0.0531507628432
0.145249805776
0.0691029871621
0.0102339556792
0.0078816925665
0.0400621341254
0.0112072249241
0.104337545817
0.00603049040133
0.00303474557383
0.00263742547059
0.00306277736026
0.0109821656926
0.00805099478897
0.000955440917365
0.00352435926626
0.00578182261023
0.0288505688773
0.00639302378531
0.00721264221933
0.00106784573117
0.0160012935989
0.00698268718092
0.567346181929
0.0780205484632
0.0415551644107
0.0437361008906
0.200145987419
0.0978389290238
0.00550865495031
0.000644084844758
0.00474897636047
4.46612196909e-05
0.0027199558502
0.00182191505033
0.00636509951614
0.00356895687942
6.39268438713e-05
0.00610370002442
0.00734852205953
0.00142259120368
0.0018245421809
0.00261530848249
0.0295269120234
0.0178876942711
0.116621702505
0.091244652653
0.196616055488
0.00318483834904
0.0456969392081
0.180042289257
0.00123219422237
0.0114923885235
0.00557414396769
0.148436717967
0.0202492125448
0.0967751262364
0.124098581288
0.0105024565273
0.00610136463276
0.0188477763025
0.000160301663024
0.0124069376882
0.0342410249893
0.0026595685059
0.110249367743
0.183403194092
0.0254652879275
0.0142994212184
0.00251041656348
0.0205330693959
0.00840860525888
0.0344136340476
0.00519187964279
0.00268846040387
0.181491059622
0.0569264431319
0.023859496881
0.00374507122201
0.0491152042088
0.032263949176
0.0497141956021
0.0500735584818
0.00692102269657
0.00977468878292
0.00202553273113
0.00158838692722
0.0373651261918
0.0429322596911
0.264744208685
0.103198244479
0.120681649762
0.0826539318765
0.0867138484187
0.143878663027
0.00139746466758
0.010611877435
0.0502160030308
0.00133008689209
0.0974041830488
0.0477589129247
0.0518273859647
0.0841990904515
0.107431939187
0.0498052803011
0.015745194993
0.0375428097512
0.0128900467182
0.0307545116514
0.0726333043001
0.0885358358938
0.0147409480374
0.263746094735
0.315756786191
0.0409730064959
0.0743592596714
0.00691427421407
0.0190918570783
0.00513549196138
0.00679784318058
0.0438332238554
0.000921213467953
0.00784628558488
0.0194093672561
0.0488125505516
0.024683181924
0.000212152968603
0.0272024984261
0.417241842099
0.0011521094338
0.0139110850414
0.000126167603701
0.011151051467
0.0562822148669
0.173986830804
0.11450612375
0.016713116843
0.0
0.00183619370419
0.0025500372173
0.000890452758717
0.00112506244175
0.00632652656882
0.0979049375406
0.0133519390921
0.00452402027585
0.0409005776538
0.0420848248595
0.0497136417185
0.0173469891524
0.790294918032
0.229706699988
0.08443055041
0.0294926111075
0.00515741630555
0.00253521911165
0.000906341667136
0.00749246896685
0.0
0.0
0.0
0.0
0.0
