# Supplementary material for: Fine-scale mapping of meiotic recombination in Asians
Source: BMC Genet. 2013 Mar 8;14:19. doi: 10.1186/1471-2156-14-19 (PMC3599818; doi:10.1186/1471-2156-14-19)
Supplement: Additional file 3 — Genetic Maps. Archive containing combined genetic maps for all chromosomes. The SNP list text files contain the rs numbers of all of the SNPs shared by the Mongolian and Korean cohorts, ordered by physical position. The map files give the genetic distance between each of these markers in order in centimorgans. All observed Asian recombination events are mixed to form this map. [file 1471-2156-14-19-S3.zip › map13.txt]

0.0
0.0134068985271
0.0122062008885
0.0141274909144
0.00334633448742
0.0685822517167
0.0682909187681
0.0647667327802
0.0761628185924
0.00148178454363
0.0067396740097
0.00635182050197
0.0551997555176
0.0853563850025
0.0409586190216
0.0302010225251
0.0235204705621
0.0119751796329
0.0951114733431
0.00270987968187
0.0100904006897
0.128599341764
0.00752169224507
0.0194495646353
0.0657473795409
0.38265329583
0.0123176058042
0.0608359971527
0.109768907615
0.0397298756772
0.00469887497067
0.00455411165087
0.003442617505
0.00570639931889
0.0364526248995
0.0260347331919
0.00509415411532
0.00200006413844
0.0121760453174
0.00863201795342
0.0257714117215
0.0520858926511
0.111972929958
0.00412479721526
0.00443422669773
0.0129960221061
0.00635415297237
0.0657271729838
0.0217895140442
0.033274419184
0.00868096018861
0.158175711913
0.0527277873431
0.0681320770317
0.00288143617282
0.0100231142132
0.015657141852
0.031426395332
0.00890534454805
0.283723782585
0.141338236374
0.193162762792
0.126415612016
0.255603390211
0.0214133871716
0.0010322985492
0.0363978071195
0.161123545418
0.00979795554492
0.249363226006
0.0805480886807
0.0178751048817
0.160935466477
0.0376656892965
0.156254032469
0.0253916332655
0.0824831807336
0.00203810703278
0.00664846872365
0.0869358612332
0.00305298852811
0.00408561700085
0.00913331021854
0.0792109418532
0.0504519176949
0.0650055372486
0.0356111443329
0.0506713358034
0.0696252258199
0.03308426098
0.140763649385
0.0276132405691
0.00555346062676
0.000788896706205
0.016392595975
0.0197877557259
0.0475273966561
0.00335765085847
0.0016782204471
0.0719263170187
0.00432858155271
0.0605467224875
0.00798810637573
0.206438797951
0.0358948452176
0.0578509067383
0.0276746773725
0.340610845411
0.00100745441876
0.000918937091846
0.00240646024446
0.00141724338508
0.0124508160474
0.0767784470089
0.126223140523
0.164585132113
0.00298910496725
0.055633697902
0.0320404480033
0.0721542645111
0.00359171794369
0.00441469226005
0.00354941257708
0.0149481479925
0.1112237568
0.0265241674512
0.00352599247121
0.00659354254203
0.0975954947568
0.0403655255181
0.0354271659073
0.0407758381354
0.0148840375547
0.0230970280615
0.0189137925665
0.0525581422045
0.00279477251926
0.00468293939371
0.128382576544
0.199897965879
0.0711621680473
0.197134334653
0.0346951273127
0.173099726555
0.150548161769
9.95408579806e-05
0.023238265754
0.0184331570642
0.0126416889635
0.0185326979222
0.00472819075408
0.00664208997798
0.018821639075
0.00161670199624
0.0766194310956
0.0134758437
0.0917498667244
0.0351308023602
0.0494944431852
0.00408633391235
0.12698769183
0.0255755457928
0.00243480597936
0.00081763317885
0.00861204420618
0.000289985930059
0.0128630521151
0.0104971972591
0.0146195942075
0.00482706764858
0.0217200928659
0.00291867216695
0.158286892772
0.0161474182715
0.0148277285843
0.00863058162672
0.0930813043085
0.100194862184
0.0112652559423
0.00104686899471
0.0020932178553
0.0684864988054
0.0604121352674
0.0449578279639
0.00414238274943
0.000821247961472
0.0106099614387
0.000331310302305
0.004304356675
0.13252491198
0.05979147044
0.0987712525158
0.0570439511311
0.000972990089995
0.0067389223381
0.00993679062594
0.000744561805081
0.0421100826236
0.0436383827181
0.0135747323865
0.00510070817029
0.0578286036734
0.0123583752324
0.0369626711212
0.0121183585254
0.0167613562601
0.0526335625592
0.000970379670532
0.00051291496871
0.146111176169
0.12869332632
0.0502761440831
0.00654722285492
0.00718760454655
0.0422627191311
0.000499448269144
0.052466793422
0.0141117426253
0.000491389009926
0.0012263669868
0.000528490041852
0.00297810201081
0.000343710929815
0.00157160261656
0.000355327691279
0.00108820013014
0.0513623533293
0.00178881166639
0.00174637140979
0.000854223037054
0.000166912410628
0.0364859673541
0.0866058289323
0.0333960522403
0.00699539412022
0.0950726515232
0.331204807456
0.0755238127433
0.0225750446016
0.252349787539
0.0503130243639
0.0208277698471
0.222299276594
0.00110494928597
0.0190718067906
0.0268399479934
0.00205331263294
0.0329754370905
0.00597285290638
0.00579681833796
0.00369848628243
0.0112908572182
0.000778072792402
0.0289629675416
0.00879644738378
0.000161951802943
0.029544252534
1.40853232751e-05
4.9443840981e-05
0.0250258477208
0.000675989691112
0.199955464219
0.0433163378256
0.047248563333
0.0607549765791
0.0813827812196
0.056363740966
0.00272945704642
0.000580475049403
0.014225267194
0.303048443134
0.0399486099459
0.0187133174757
0.0461391238508
0.000141590467356
0.000458281239754
0.000696352245006
0.00362196101495
0.000960633568311
0.00161109960553
0.00360453587275
0.000379287261799
8.13173302478e-06
0.000271323984943
0.00108420686838
0.00722531343824
0.0157485860492
0.0148094501839
0.0345181685883
0.00268605992249
0.0831232429804
0.0434072088447
0.0124667505287
0.0644783939163
0.0063600080924
0.00803320612901
0.0277430354525
0.00587929734281
0.0565430717115
0.00931886425278
0.0704479043309
0.00612745605887
0.0162062757372
0.0234404878052
0.0012240519972
0.00531358021594
0.0100629873484
0.11332024755
0.10033456042
0.0671514987088
0.165917748927
0.00115851924086
0.00624602414689
0.0102769768613
0.0219437244305
0.297233989359
0.0850523220523
0.0124998565792
0.116835816923
0.0139765088733
0.02219322055
0.0308342362509
0.0147934798934
0.0643145902099
0.0363328200362
0.0195612092891
0.126363166761
0.0063355175604
0.0427063858577
0.0132559368403
0.00521769286166
0.0023148121445
0.00708383046555
0.023854544474
0.00230521810027
0.0020810673792
0.00577722906186
0.000568747576483
0.00680636919821
0.0710097886475
0.00280434076384
0.0591599649736
0.123042255468
0.114980399678
0.0536064953347
0.00733552511476
0.045354660637
0.0503026439622
0.104686273359
0.0212797479264
0.00158815058161
0.0255456638883
0.0723961060459
0.0322429472476
0.0833803821987
0.230964710785
0.0203503117394
0.0615260760406
0.0673594159124
0.0682575109117
0.00961719036206
0.140512581349
0.0452864700569
0.0858665403864
0.0212550228849
0.0338177531285
0.059695860743
0.033743363855
0.0112521207965
0.030747507166
0.172075303653
0.154554611299
0.230932644591
0.0565072478664
0.0414945682407
0.0378922330296
0.123422155945
0.00222204667496
0.0143381607513
0.0732209440529
0.0263505857765
0.0179323258626
0.00781363555619
0.0371679996874
0.0246668280193
0.0183872072058
0.0132544680771
0.0423954637031
0.0245415187934
0.0119562136595
0.041862478256
0.0332713267109
0.0191555630948
0.0109839838304
0.154320121272
0.0450900379453
0.0204465230358
0.0306940913835
0.000120652858979
0.00116444038317
0.010597337251
0.101792871112
0.0333987083879
0.000203628097345
0.00601474205719
0.000968776099491
0.012512329527
0.0279268778885
0.0183251840233
0.0182356416845
0.00365746014522
0.0313604821868
0.041706066251
0.000572291000657
0.0064910348048
0.00389451313237
0.00083767899817
0.0167075552935
0.00364094269358
0.00336421366275
0.00262240599896
0.000867857012914
0.00472250406276
0.00883576960477
0.0010677973598
0.000757020516273
0.0442592588155
0.00797370796423
0.0212146849943
0.0197571488424
0.00294187590104
0.00286291395245
0.0583100832007
0.00427046702595
0.00776700735857
0.00396002361614
0.000464730044208
0.0
0.0
0.0
0.0
0.0
0.0
0.0
0.0
0.0
0.0
0.0
0.0
0.0
0.0
0.0
0.0
0.0
0.0
0.0
0.0
0.0
0.0
0.0
0.0
0.0
0.0
0.0
0.0089839604561
0.160255074394
0.0612114007233
0.0256613743723
0.110070303261
0.00112372661586
0.00274600799792
0.184916336851
0.287531624701
0.00055540229381
0.00678018030981
0.000948456224813
0.0650599348644
0.0289858456308
0.260683930146
0.214444378044
0.0133249133206
0.128080372142
0.00754626446054
0.011884282292
0.00857430506632
0.0454846601406
0.052909275438
0.0657393435051
0.01199629149
0.0109112714044
0.00540474357813
0.0422643822913
0.00038830690679
0.165307126153
0.196476383777
0.0292242030737
0.0726660005791
0.0667893182959
0.0113436299157
0.0840100190624
0.0327827305625
0.0365150520858
0.0183056815294
0.00822667222896
0.106948058305
0.0
0.0
0.0
0.0
0.0122834215071
0.00522615851584
0.00555944511132
0.0852175923582
0.125371773381
0.0376193832478
0.0256624998739
0.00918217498421
0.00884176471892
0.00255489818077
0.0289156045998
0.00913573372561
0.0127581416626
0.0713543797195
0.0503255959815
0.00528581076934
0.00228544838131
0.0106596645173
0.0010902080702
0.0069683673929
0.00781684429645
0.000345067157664
0.0171984608354
0.0179618412129
0.00561542137633
0.00317233395863
0.0208626953835
0.00547046411285
0.0617372985193
0.0121463036244
0.00390046544369
0.00903752785051
0.0609040119197
0.00881000286197
0.0221622220601
0.00398874951914
0.00891443850749
0.00997525218537
0.0161194129354
0.00391938891432
0.00825468420625
0.00261916325462
0.0440604661056
0.0122995138916
0.00901356731763
0.00126161160433
0.00203346157825
0.0616416675071
0.133127359405
0.10225848545
0.000895342234096
0.135648585477
0.0373217062183
0.0167119378792
0.0134150886828
0.152145373697
0.0755032805097
0.12131771452
0.0725166848581
0.113845220815
0.0246368665569
0.00116429160761
0.00153002930054
0.00123083776717
0.0028130392568
0.000650022886555
0.0230760786573
0.00854801370376
0.00845831285372
0.0614827394593
0.0538931719364
0.00498898438063
0.00354254664865
0.0227620644393
0.0384248154639
0.0136825068237
0.0127672475198
0.0704802327125
0.0460855768306
0.00561750893847
0.00526084170428
0.00359586147652
0.0
0.0
0.0
0.0
0.00105880861661
0.00042998565886
0.00444069967532
0.00156252977381
0.0129401657143
0.0153800650695
0.0630687803838
0.0107682952732
0.130838663607
0.189510249106
0.0565017659174
0.0175538665471
0.189474224075
0.15170145073
0.0157032703811
0.0122054701449
0.0564929248343
0.000944022452969
0.0212145877701
0.0125157585778
0.0205187442648
0.027491316093
0.00565706633006
0.00243545226843
0.0
0.0
0.0
0.0
0.00229149264136
0.077004792697
0.0237835610936
0.0272707102058
0.0212700927935
0.0855260431035
0.0215965036054
0.181663006555
0.0308727991472
0.0573916597656
0.00823899635811
0.0309011288586
0.293568973088
0.0665100276503
0.0795024072682
0.314050397299
0.0178635201073
0.00251280715923
0.0547611040386
0.0201730889319
0.0212441136581
0.0341676090767
0.0662252992777
9.10056444967e-05
0.00549811459771
0.0183832919
0.423474624319
0.00264632801096
0.0223642362823
0.00212199443156
0.00164972128063
0.00469685352839
0.023280391159
0.0895224304629
0.00109334469187
0.0105125829483
0.000193235960404
0.0442855345309
0.189441781783
0.0189909771757
0.0306092555735
0.0441531164806
0.012488620217
0.00110830567733
0.018949853934
0.0253208006216
0.0254882606369
0.027756939264
0.0919964127979
0.0210535603896
0.0228506446624
0.00267071922904
0.0216334787428
0.00683460340603
0.0744054195617
0.00804589938294
0.0302753814702
0.277613141053
0.390843167171
0.342148989668
0.00208386181538
0.128984876342
0.00257203511992
0.0982198765154
0.0102133773992
0.00218892506892
0.00562177218315
0.0114106458572
0.0049224796064
0.0126158447902
0.00227165450726
0.00793195475651
0.00371850578032
0.0031690453265
0.025598609103
0.00259867439749
0.000391796212737
0.000382017945831
0.171752982161
0.0567070689992
0.111741883546
0.0453756940895
0.032099819525
0.0324287160748
0.0127077595156
0.0034901738602
0.0267298229165
0.00301558354247
0.0724944432134
0.030876823479
0.016909676372
0.0529779376304
0.0093450750589
0.0730877476025
0.00058511325805
0.0693398218339
0.0159089427913
0.0704381013409
0.017890374133
0.00183211062576
0.00351556898868
0.00881002272895
0.0129065141157
0.0291924910561
0.0288709394137
0.0598257472534
0.0340254936668
0.0119991625238
0.0124590067023
0.0064917244621
2.64678742957e-05
0.00558705731077
0.103590155171
0.0155156883676
0.00040273318871
0.011744641237
0.0561917404274
0.244570720318
0.0179594104538
0.00517432732135
0.0013538758987
0.0498850829068
0.000113909130189
4.70227128445e-05
6.56961309283e-05
0.000221956419746
0.000306965907692
5.63274249397e-05
2.68262400985e-05
0.0869655282569
0.0151372725548
1.764951579e-05
4.78930297942e-05
0.000125607213896
1.48465832606e-06
0.00378388797806
0.0233455272966
0.0673406505924
0.00519809112553
0.00114843962941
0.00151186989189
0.0262853533264
0.0455935843788
0.00761713294868
0.0457551235894
0.0929825558878
0.0474009328931
0.00206649874315
0.13362861978
0.048782652326
0.000822284240705
0.00955105986807
0.0416509809146
0.0083368667315
0.0177983189271
0.104977604119
0.0826776450014
0.00760550045862
0.00865007146956
0.00982408499771
0.0117792690657
0.00462230198069
0.0231190356312
0.0412475411486
2.71078132293e-05
0.00013781724875
1.43346321137e-06
2.11947774824e-05
9.42630049264e-05
3.24193063786e-05
0.000263552450434
0.000186414211372
7.68950622672e-05
0.000158525672643
1.06229862986e-05
0.0224068894249
0.011169254758
0.0715274582764
0.000481131687874
0.0238425179051
0.023605105579
0.144408163384
0.000574802817889
0.000999153891498
0.0159814462051
0.00622341588933
0.000298311051204
0.00681071713332
0.208871216897
0.00635488375347
0.0458076325639
0.0168555292827
0.048180758894
0.00609235998172
0.00334872575866
0.0179123672388
0.000471087245752
0.00440003776457
0.00304756147838
0.0386927025778
0.0172630681024
0.0530244050047
0.0834301207858
0.00146098580129
0.059519643365
0.179022278974
0.273698182372
0.0106194021182
0.00416697171035
0.0223570114962
0.014111347596
0.0608638249711
0.00956450643381
0.00241595654457
0.00966181246165
0.00323956665229
0.00505946307001
0.00496096991611
8.85547496382e-05
8.2616116334e-05
0.000647311030164
3.06658737004e-05
0.000239260368512
0.0174775940343
0.137096667256
0.0505645376823
0.00121981319898
8.58670061169e-05
0.000626205844132
0.00313891326832
1.93261557962e-06
0.0934661314256
0.0109288154574
0.00010927597231
3.14082028634e-05
1.06229862986e-06
0.000167216043362
2.4343277036e-05
0.00409886339071
0.00141664053905
0.0212209949834
0.00582189042635
0.00460670948581
0.0260694559874
0.0156683012959
0.0164805630394
0.000786568345466
0.00331970381884
0.0207836926966
0.032020973212
0.0610525624908
0.0248958028743
0.00905300089
0.0127332425562
0.00851014884388
0.00950237086172
0.000424769425817
0.399233944689
0.0835760247537
0.0257740139867
0.0504443404388
0.00271555647037
0.127898318141
0.00153630460734
0.151961186963
0.133457510144
0.0674853576115
0.0272682205444
0.00220626417603
0.117153091304
0.00114110743734
0.00725425881564
0.00749958917386
0.0193020304423
0.000406222356493
0.0277835392613
0.0163200478572
0.000476082252196
0.0175154282948
0.0188401789096
0.00367799413857
0.00566382635901
0.0373000094981
0.000403634952949
0.0161829154693
0.0130443949698
0.0219748183038
0.00584106350181
0.105268665594
0.0278429004188
0.0063007766335
0.00101188653612
0.00670208367148
0.00951602209306
0.116913595944
0.0676652812877
0.00183033494567
0.0138994129595
0.0593203536598
0.0238541868022
0.0106625718881
0.0161370231227
0.0846603635214
0.0779846143306
0.165740285355
0.0983429214513
0.0672733235663
0.0262589980019
0.00104739758348
0.0119286947007
0.0329973649829
0.0688950147548
0.0885557293099
0.0768820418989
0.0121910270778
0.00481200170567
0.036385343199
0.367766376043
4.60155608427e-05
0.0444390677282
0.0110692553197
0.0175387142594
0.0002951210895
0.0166636647971
0.0053836393776
0.000804791437995
5.35253212918e-05
0.00932174751329
0.00912641484728
0.0818656422371
0.00746916716867
0.0144327612338
2.07340214502e-06
4.46677375686e-06
9.72707179145e-07
0.100408082186
0.00280662532213
0.000755678289188
2.9117221481e-05
0.000167177647026
8.59437987889e-05
0.000147211552296
2.66214596398e-05
0.000197625941489
0.000118081532037
0.000276376826664
0.000128192567188
0.000143909467399
4.13912502284e-05
0.000225719260676
0.000376988025812
0.000141068138533
0.0281905179383
0.00290541742675
0.00629604540968
0.028438199928
0.0183952336856
0.0117432031057
0.00466411339321
0.00238913124205
0.000330447772565
0.00316873169803
5.43948093601e-06
0.000302883097296
0.0124093536279
0.0218219331185
0.000924319652586
0.0760186436574
0.00375151195072
0.0534038476501
0.056054803331
0.0527602443652
0.00259045462643
0.0250565346755
0.0484170461734
0.0167451153518
0.00852880013152
0.0400734661729
0.238049948141
0.0971812289883
0.465671806806
0.0449065690385
0.183383247491
0.0334330403467
0.0375642333666
0.00204017413729
0.00946163497907
0.00952566326868
0.0263959151859
0.0321378538179
0.00675447014251
0.000575199040158
0.00268601477437
0.00402358914197
0.038588810195
0.0641930914065
0.0303254269525
0.0529312340304
0.00731216220689
0.0504936089525
0.162961627658
0.0330057780638
0.00696698299161
0.0152881649976
0.00134423352699
0.00118759992026
0.00242862894026
0.00373450983304
0.00618119412424
0.00129261573698
0.00382110182226
0.00464870015329
0.00225470800872
0.00858255579981
0.0108071011171
0.00129016329452
0.000321548688154
0.000628287939437
0.000417664837262
0.000649388967136
0.00187160308072
0.0202021181936
0.0132578113458
0.105130343985
0.0568678355947
0.0670158313399
0.0611548944353
0.0593319210284
0.0348738140677
0.0246864647139
0.0749160977133
0.0295552370658
0.204298884542
0.00438555944118
0.0267093406087
0.00662536446761
6.93003750471e-06
0.0123423967959
0.011761088944
0.0432801810996
0.0452254282837
0.0204031329653
0.00905481189266
0.000936542394303
0.0274790996461
0.000792062521861
0.000204818855103
2.38441246677e-05
1.4910577154e-05
7.3260209124e-05
0.00021324045147
0.000275340125591
0.0046643194505
0.0398458671309
0.0126859188864
0.116322486535
0.252280198109
0.0512726934183
0.0711072680494
0.0303100807833
0.0650661002806
0.0137701282808
0.033066261105
0.00673812925907
0.0259788348208
0.0180499354208
0.00191181111846
0.00469771368147
0.000539445323872
0.00441585086058
0.0360581156178
0.0722167160074
0.000117309395556
0.00422232641028
0.00229463672345
0.063635373688
0.00851502321364
0.0489544014356
0.0119274455824
0.00233046810605
0.010332289128
0.00690309899279
0.00363636801392
0.00875637870599
0.000879090835245
0.0223375422165
0.00711801144342
0.02048606258
0.00651812821243
0.0159424051982
0.150105465348
0.0070221722723
0.00673982955176
0.034067516777
0.0583662780138
0.0529750120049
0.0350165880419
0.0951330437161
0.0222971982201
0.073542458442
0.0111411594023
0.00562300562819
0.120533943945
0.0291425428075
0.0602288963191
0.0688505483288
0.00471871589544
0.00999518795844
0.0139451381628
0.00331321971215
0.000481249790592
0.00190155365975
0.00970643808409
0.00346870041373
0.00236182589537
0.00158191166584
0.000187980668337
0.000611375997759
0.000437845960604
0.000756249698504
0.00300442501403
0.000457603320751
0.000401025425785
1.52670510224e-05
2.32679654619e-06
0.000147567886219
9.43373126008e-05
0.000388003529325
0.000654891175272
0.000584842352934
0.00244440182425
0.0017335450689
0.000778701244125
0.0199866964773
0.0676493563942
0.0462108574143
8.75687631098e-05
0.00135474027634
0.065735810025
0.0110256365476
0.000674036220538
0.00020426824416
0.000469278124474
0.000484300249544
3.5106053153e-06
7.67026440402e-05
0.00226846334857
0.000549613836805
0.000724205219754
0.000225862548949
0.000231169277914
0.000248191631594
0.000188674625202
0.000528386920945
5.55573701643e-05
0.000498138565845
0.00209187173701
0.00116499029178
0.0353501455654
0.00991299550578
0.0225509517896
0.0371255037524
0.00113523178859
0.00072412357777
0.00713895140811
0.00469573285385
0.0821224761636
0.0343385158165
0.0858228794854
0.0146627674383
0.0142897134817
0.0310916949365
0.0173254350416
0.00460788397338
0.0104123676387
0.110098862938
0.0511221534846
0.0226976619257
2.83420176914e-05
0.00209645046014
0.0242496021065
0.00205436685811
0.0027629173004
0.000423147748979
0.00706023685108
0.00358071544468
0.00687992543646
0.00415729287835
0.0890868035571
0.0158180710692
0.0148237756054
0.0253027970389
0.00230037437874
0.00662385722327
0.000538421574088
0.00288288716835
0.0146695583394
0.164016412822
0.183542574952
0.197986458466
0.0146297393709
1.84907003248e-05
0.00564839531867
0.000146384710905
0.0605210894243
0.00479525495091
0.00447385017384
0.105249589789
0.0851241711019
0.0049223235184
0.218510882304
0.000605810219338
0.0029585115506
0.0379710227203
0.0478073977467
0.0885339781332
0.00415825653921
0.0261948690766
0.0033566649172
0.0159855445312
0.00333189852759
0.0316287090083
0.0231430896646
0.0588371113166
0.00612860297044
0.0098209015551
0.0164252326009
0.00379681460121
0.000663136105005
0.00139294622057
0.00193279258121
0.00676528030224
0.00689465107734
0.00183808972554
0.0118935719848
0.00436057269007
2.16759467724e-05
0.00132741701911
0.00041474127911
0.000168468234143
0.00322930785917
0.00109902356865
0.000436988719771
0.000217412603597
0.000527774606065
0.00166468005533
3.02075341084e-06
0.000545082706689
0.000236965858783
0.000205941904834
0.000143608249991
0.00143579675297
0.0022180494234
0.00210991461549
0.00315023759759
0.00086030240721
0.00117111344059
0.0157568961777
0.0582795398066
0.0588880846748
0.158455472509
0.0428572173774
0.000149697873378
0.00722056228889
0.00698590075765
0.00517469135272
0.00597308001074
0.00215645855434
0.0374573571623
0.023631813297
0.0151570761279
0.0164162070177
0.0165962785357
0.0195784610045
0.0199076147542
0.0226834112959
0.0371876111904
0.107213020755
0.128928968338
0.0464526686898
0.0192237012774
0.00872088053227
7.67631454232e-05
0.0128625266428
0.186392546983
0.0846313678291
0.0274086600805
0.0261511313232
0.0526189297751
0.029430940755
0.0066816088249
0.0769443566807
0.0716322476252
0.0112693973262
0.00720789884399
0.0291750574002
0.0287042982621
0.0146751955804
0.000526861724072
0.000842402813476
7.22491056089e-05
0.000412914197547
0.00556054943086
0.000984053548376
0.000552358471479
0.0648411286173
0.00415826652358
0.00272377150659
0.00182473680516
0.0214672588545
0.00530022478872
0.000382453104305
4.22743659568e-05
0.000448558796151
5.98726866321e-05
0.000336646275435
8.48431038231e-05
1.80206803715e-05
0.00951698630699
0.0129357163076
0.0305741893921
0.0126472805586
0.00876384851798
0.00476685360999
0.00150906239685
0.0114405880049
9.19650214146e-05
0.0135476950467
0.0482125774584
0.000943604451846
0.112921384771
0.0150420648675
0.00841356649501
0.169477705734
0.0100933174822
0.0957444098672
0.085345519918
0.0120738424656
0.0152608767256
0.0111769536522
0.425647259239
0.0336834976433
0.102251443791
0.00820140976841
0.0263533966115
0.0518598150237
0.0224432452957
0.000810730599296
0.0161734581484
0.00524917197666
0.0924475416407
0.0946397455315
0.197800408548
0.0175725571285
0.0108429970914
0.0226947721603
0.0145168622786
0.013549254911
0.00102994331737
7.1929136142e-06
5.07343586596e-05
0.000166115348396
0.000266150602504
0.000274802576887
0.000895824915657
0.000141605687238
0.000611000895069
0.0113746019009
0.0439332120587
0.0473628046679
2.94883860625e-05
0.0455414849366
0.082109574094
0.00178040611958
0.00947969454528
0.0136975946619
0.00250401085367
0.0204649768897
0.0327864577359
0.0065350513239
0.0934223560808
0.125372721178
0.165387912095
0.0570586216812
0.0336232144055
0.000496301285152
0.0123890528256
0.0108579105629
0.0134186140023
0.00300543856813
0.00253890254743
0.0159568841863
0.0358303044594
0.000241719749856
0.032246766909
0.07902803209
0.0220998965904
0.0167318913351
0.00594021515582
0.109777219019
0.00887437330483
0.00424631230375
0.00516516258758
0.0129028491882
0.0055730174178
0.00261703282981
0.0014964331135
0.0458069414931
0.0139117790267
0.0638505230389
0.00587843175971
0.0413557226356
0.014074412535
0.000241150370537
0.0470719132588
0.00262584254704
0.0190517162297
0.000477802691198
0.000873307273256
3.49322909302e-05
0.00338310356568
0.0249955483044
0.0327713555613
0.00318288381925
0.000138579368072
0.00145064171835
0.0527409978322
0.0527955855737
0.0156098236992
0.000819964880167
0.0205160051569
0.0295666409242
0.00300918639484
0.0349370232694
0.00219873680752
0.0202935468989
0.0498435726836
0.124187303928
0.146289836285
0.0116185941925
0.0243919975338
0.106285786012
0.018245824733
0.00138153167988
0.0765535494663
0.0431928534583
0.0197782664053
0.0631041247144
0.0738577852009
3.47780384554e-05
0.0187382747637
0.0338609281866
0.0150415669029
0.0413794936461
4.52966219786e-05
0.00255102339234
0.0749388540139
0.0258741276439
0.0205686622007
0.0455349285222
0.0465082822314
0.0200696617885
0.000922897284771
0.000293357990777
0.000279586818721
0.000592663663837
0.000362671365079
7.32022434877e-07
0.000227613225845
0.000481167496725
0.00020821463132
0.00240294447421
0.00102923195962
0.00112581174927
0.00387004932289
0.0952516618463
0.072937893133
0.0279721921012
0.0022495213203
0.00497022827322
0.0843522962939
0.0095868279665
0.00403705956022
0.0
0.0
0.0
0.0
0.0
0.0
0.102040816327
0.0
0.0
0.0
0.0
0.0
0.0
0.0
0.0625013437765
0.0111937790558
0.0042109838497
0.00866602656096
0.00662832876433
0.00884035431923
0.0
0.0
0.0
0.0
0.0
0.0
0.0
0.0
0.0
0.0
0.0
0.0
0.0
0.0
0.0
0.0
0.0
0.0
0.0
0.0
0.0
0.0
0.0
0.00316843610424
0.02976040102
0.00979900466803
0.00228236913401
0.0220487193317
0.043021317392
0.0127358845509
0.0109922685743
0.0146882331246
0.0206442458058
0.0059145925321
0.0103078040225
0.018718356393
0.0
0.0
0.0108500563197
0.00680424493453
0.000517563441931
0.00991697270122
2.93884604251e-05
0.132687014303
0.0644747994762
0.0174605633756
0.0633818459665
0.0254180184598
0.0766227978667
0.0
0.0155179417379
0.0032398120227
0.000213145527809
0.0220468260831
0.00322276038047
0.0110352544598
0.0153635296445
0.000322086575356
0.0261827966361
0.00489666325886
0.0
0.0
0.0
0.0
0.00416594406098
0.004946625009
0.0312272379209
0.0121178972308
0.0865772450529
0.00606191163885
0.0120291971758
0.0264041870999
0.016651857487
0.00389952997696
0.0
0.0
0.0
0.0
0.0
0.0
0.0
0.0085464412281
0.00940658398037
0.0379069405797
0.000716000640465
0.00349906399949
0.0155610805861
0.0154988196608
0.015235391022
0.000429759694043
0.00482910659319
0.00184388329788
0.00237014925759
0.015441156714
0.000531899696665
0.0304315666489
0.0644184500546
0.122140026966
0.00255931413859
0.0134847474093
0.0268991701907
0.00351623139747
0.011962721533
0.0229835953702
0.000949070911888
0.000501687353423
0.00555592588419
0.00532077550602
0.00168192304385
0.0390254969769
0.0049461291408
0.000367671565865
0.00337530468664
0.00446088238585
0.0018149424315
0.00018084658321
0.00278095214182
0.00903037236162
0.0454816690116
0.0672157048023
0.0341263644637
0.0110891598174
0.000572590007781
0.0476355895615
9.69200359182e-05
0.00422581667245
0.00605544011646
0.0118926383081
0.0198356133084
0.00374121649286
0.00457775325678
0.00179370804063
0.00663386713933
0.0176392746931
0.000294025144425
9.27957790706e-06
1.89028438847e-06
0.00317447486439
0.00264089913473
0.00128419047592
0.00259587599748
0.00613964369377
0.00386167916162
0.000843582369366
0.000655756838765
0.000807323277914
0.00119809661422
2.40581649442e-06
0.0
0.0
0.0
0.0
0.0
0.0
0.0
0.0
0.0
0.0
0.0
0.0
0.0185120525376
0.00463946861245
0.0788892951765
0.0
0.0
0.0
0.00408274892948
0.00707648681123
0.0149677271015
0.00304794785732
0.00163496003249
0.00131611556078
0.0032323900819
0.00389885830245
0.0171103305046
0.0902082000485
0.0331070900992
0.0517950506561
0.00469996502401
0.000396204142148
0.0143516883586
0.0272238266697
0.00125050279311
0.0173446430132
0.00627790488519
0.00309980810812
0.0
0.0
0.0581764188459
0.0212438181201
0.0226205793605
0.0176272262992
0.0844135900273
0.0
0.0
0.0
0.0
0.0
0.0
0.0
0.0
0.0
0.0
0.0
0.0
0.0
0.0
0.0
0.0
0.0
0.0
0.0
0.0
0.0
0.0179502327155
0.00760742061467
0.00263666657089
0.00250160598139
0.0260180314099
0.00338192166693
0.00907913554123
0.0229685232539
0.00345288761471
0.0130526264149
0.0301556559185
0.00360610500035
0.176091692384
0.0726265260847
0.0603385801068
0.00327106849043
0.00374292357066
0.0115177550168
0.0020147781465
8.65859758472e-05
0.00295115443115
0.000930373872572
0.000386139422856
0.00242946447406
0.00045693952756
0.00158477857867
0.00137318173704
8.05835637661e-05
0.000434253245679
0.000993989988014
0.00340128807415
0.00364781233726
0.000760935704771
3.4029422822e-06
0.000302294706069
0.000519846696694
0.000505573244344
0.00583501212043
0.021092149069
0.0130809177346
9.783782898e-05
0.0204892656194
0.0299930299034
0.00143619185506
0.0137080919556
0.000150805205359
0.109786589109
0.00320497654234
0.018648042973
0.00267303022826
0.287349488095
0.0316746627052
0.0188586771224
0.0201647747136
0.154489052651
0.0809352817875
0.0
0.0
0.0
0.0
0.0
0.0
0.0
0.0
0.0
0.0
0.0
0.0
0.0
0.0
0.0
0.0
0.00177476857969
0.0547426197799
0.141239219086
0.0634921771261
0.0010043188467
0.0438693455608
0.000490782373472
0.00766415857572
0.00111282518464
0.012326120897
0.00760128254211
0.000283882604749
0.00634604582835
0.000609682565239
0.0323604673334
0.105820724447
0.0201423531684
0.0475628431633
0.151105780014
0.0151000130207
0.0448630538326
0.000298491352019
0.014384873231
0.163181060729
0.0272228709821
0.00508199267669
0.00140587596621
0.0143503031265
0.00339894510707
0.000748363329221
0.00031310125571
0.0103888023206
0.00225381576036
0.00118157227974
0.00247709288534
0.00412164439893
0.0164802515784
0.00276791321225
0.00507761805269
0.0114677585412
0.00474554569335
0.00625685324023
0.011008071974
0.0151867704378
0.00246809472336
0.00199099495077
0.0223965196209
0.00226160507235
0.0310082248555
0.131168317575
0.0282232146595
0.0154165953975
0.0101831290256
0.00102176432322
0.00693519837963
0.0579565432654
0.000429270444027
0.0328087906405
0.000991112977342
0.0
0.0
0.085575547886
0.00679244421226
0.0117351341839
0.0314286439841
0.00471075750843
0.0018964710117
0.00177522550018
0.000827424566056
0.00210028515113
0.00397720043516
0.0186179218797
0.053068595448
0.0253116301733
0.0125752020315
0.000144712384715
0.00564943243631
0.0496563382565
0.0401313951689
0.0252972893063
0.0136829253607
0.115249504748
0.0
0.0
0.0
0.0
0.0
0.0
0.0105632145306
0.000995168939551
0.000121069382689
0.000644436046815
0.00374744788949
0.00136550580495
0.00391616086635
0.00661663780368
0.120963996484
0.0015748524706
0.00695180633024
0.0165355350995
0.000535485483591
0.00694681622811
0.00195659528373
0.002289862819
0.00316812079431
0.0100107389374
0.000338495261316
0.00483968619671
0.0
0.00822434683056
0.0105987516837
0.021946677397
0.0612710404152
0.0
0.0
0.0
0.0
0.0
0.0
0.0
0.0
0.0
0.0
0.0
0.0
0.0311208205354
0.0183123019472
0.0286069322331
0.000742284216833
0.0063240897355
0.0179814433514
0.0811104115364
0.0238560239065
0.000360586165395
0.0217790145032
0.00466215765943
0.0278309999921
0.0442842636513
0.0235764574335
0.0278098401746
0.00224606081336
0.00459783564309
0.00416498743089
0.00333201890746
0.00965704780142
0.00244880002282
0.000279635295332
0.00349305176526
0.0025036844231
0.00981026071828
0.00727225544329
0.0
0.00495994181411
0.157073595364
0.000192993452721
0.0205419473311
0.0820314139574
0.0128014833783
0.00609924938072
0.022421824301
0.0
0.0
0.0
0.0581142072417
0.00624351178655
0.0136036213989
0.0067953770372
0.00093931468829
0.0693534493367
0.0218787407533
0.00160373504502
0.00134474580543
0.02420492956
0.0156362568614
0.0234296701772
0.0445730257195
0.0753835315783
0.0039174104191
0.000815986988928
0.00202663942604
0.0169670916269
0.0730098894652
0.0297927247608
0.00635941905453
0.00582707359426
0.00838372930743
0.0
0.0
0.0
0.0
0.00660813438901
0.0121265500127
0.0280253473073
0.0326267284324
0.0198393649807
0.00281469120437
0.0
0.0643308209946
0.0295619404277
0.00814805490431
0.0
0.0195761867806
0.188028801694
0.00255804447141
0.000659251949201
0.00784001760943
0.0226563531994
0.0016055876163
0.0115298697448
0.0171368779664
0.00874840191084
0.0148689778069
0.0109140782305
0.0
0.0
0.0
0.0134220616645
0.126216055501
0.0292022035023
0.053965339886
0.0501387558939
0.0186935950099
0.00115239434274
0.024297025414
0.0479851809929
0.00181145175638
0.00433758857596
0.021583488909
0.0142262996167
0.0230670228421
0.0517535519335
0.020856564728
0.00132627486849
0.00139766854671
0.0857623755745
0.00733790180752
0.019730929883
0.00380923853098
0.014353714675
0.0139180595605
0.0147033446477
0.00640006670678
0.0137796964618
0.0370157276064
0.0319311581574
0.0621517930166
0.0
0.0
0.0
0.0
0.0
0.0
0.0
0.00780401786848
0.00955203664967
0.0108427792408
0.00550261096853
0.0044126204763
0.00763399451301
0.000800707123887
0.00155538881715
0.0092515176615
0.00275881845897
0.00189259278091
0.00596665560432
0.00281946373226
0.000495991699395
0.00304038579924
0.00132133596555
0.00356778308659
0.00193591083325
0.0101641748769
0.00468796084655
0.00603406932329
0.0
0.0
0.0325682402963
0.00173188975897
0.00153490408744
0.00652997169708
0.00106103645802
0.0295268629545
0.073095638641
0.00975342099785
2.2185017282e-05
0.00488691560687
0.0358926366983
0.00747793043945
0.0
0.0
0.0
0.0
0.0
0.0
0.0
0.0
0.0
0.0
0.0
0.0
0.0
0.0
0.0
0.0141822088382
0.00573859204971
0.0198859114113
0.00806673775398
0.000473188527468
0.00459051020772
0.0020933532394
0.138073766692
0.173557460673
0.0163448756916
0.0769390074661
0.063146425088
0.0799752284548
0.0118589399089
0.0993595082834
0.0
0.0
0.0
0.0
0.0
0.14513155267
0.00257497483524
0.0143353377726
0.00665580060234
0.0353839667724
0.0
0.0
0.0
0.0
0.0
0.0
0.0
0.0
0.0
0.102040816327
0.0
0.0
0.0
0.0
0.00158675072486
0.0126449370049
0.00852355143925
0.000228729159326
0.106698084521
0.0219507667528
0.071589212192
0.041273476841
0.0247304413793
0.0168964989656
0.015319728774
0.0550445022303
0.000750424580307
0.0263526962667
0.000817256285933
0.0543359832752
0.108804597136
0.0588892474091
0.0229408142177
0.106345209952
0.0216059974063
0.0393233735938
0.00343108964236
0.0123939229888
0.00434920543768
2.04879396446e-05
0.000548052385493
0.000218964854952
0.00014469607374
0.0175696887415
0.0091190538862
0.00157052862338
0.00303797730043
0.00170370023107
0.00913886105472
0.003702744693
0.0048761002219
0.0124614572818
0.0786669854145
0.0905527788017
0.0115352621489
0.00555615971632
0.00308430753483
0.00428101885835
0.0304086286013
0.00963978289244
0.00400871856456
0.0434305750134
0.00161000853318
0.0134281937759
0.104749547822
0.0593340621967
0.0607141685337
0.00663241870014
0.00860246564082
0.00193924088194
0.000840894472121
0.0147265964094
0.00799483299145
0.00323283607672
0.0141892302844
0.000291433289653
0.00287747176898
0.00464795780138
0.000249964521165
0.275560956095
0.00542579128313
0.0145708550617
0.0246173361449
0.036688919118
0.0180415017066
0.0808623108148
0.00149606851566
0.0041739124281
0.000898081024942
0.00174150166498
0.0185172565483
0.0368557378205
2.7719511434e-05
0.00143720994957
0.00606808136256
0.00270467682351
0.0581227834452
0.0804326690334
0.0892636254049
0.0142287832836
0.194926480756
0.00930208463535
0.00894666704935
0.0125176535544
0.00396003324474
0.0209071305916
0.0298025154669
0.0218342581175
0.04524939651
0.146904903069
0.0133639091502
0.013845056097
0.0246036008916
0.0421155086149
0.00518701715368
0.00377651248909
0.0
0.0
0.0
0.0
0.0
0.0
0.181649302378
0.0515538052065
0.0671615489153
0.00716556307947
0.0424538846322
0.220420293143
0.0499319244098
0.000591946844754
0.000450000407491
0.021974516543
0.00325570764615
0.05064769687
0.038758604896
0.00929911046222
0.126277341324
0.0104669131216
0.00258786106381
0.0658681959746
0.00320256297004
0.016995422708
0.198654731636
0.0186120514834
0.0153880731761
0.00961995744276
0.00930712450249
0.0522907260928
0.012025619819
0.0984920441576
0.0477116112457
0.0962389471531
0.00712402554742
0.0684581869559
0.104866376176
0.00110992154024
0.0244259699854
0.0309220523256
0.048426265756
0.0191571932756
0.0147259086427
0.00716896277389
0.0201001152087
0.022673634553
0.054440526805
0.026395280835
0.0186073621715
0.00224711519012
0.0225231684565
0.139240655273
0.0232290792814
0.00640489598059
0.00203749268307
0.010694478377
0.0848908120432
0.0390943908565
0.0192864269137
0.0517247584413
0.0156484677552
0.00637988508738
4.04061429582e-05
0.0508077639565
0.0396687614751
0.0125760607877
0.0109751018376
0.0159892835472
0.00307973628564
3.14604257936e-05
0.00447421968569
0.00543871069435
0.0288007590087
0.0328764162236
0.00411705545984
0.0968549454127
0.115314802391
0.00195347191247
0.0172725126933
0.00434351641762
0.111244805601
0.0563076937542
0.0351267362567
0.000801122087923
0.00373784408957
0.0435471304265
0.0099099105863
0.128275740546
0.0332877253983
0.0844507148567
0.0328324153738
0.0505692260204
0.0184730419159
0.102367846241
0.00838824807478
0.0650414995639
0.004278196878
0.00826421946758
0.00278100632348
0.00194890951541
0.00616387222443
0.0
0.0
0.0
0.0
0.0
0.0
0.0
0.0
0.0
0.0
0.0
0.0
0.0
0.0
0.0
0.0
0.0
0.0
0.0
0.0
0.00946998890191
0.00385273444725
0.0179026142179
0.0116664868364
0.00585463037179
0.0429022288674
0.00452401504408
0.00292866391269
0.000962990936556
0.0205215857578
0.143010209548
0.0425263001375
0.0
0.0
0.0
0.0
0.0
0.0
0.0
0.0215451199571
0.00160739461133
0.00148710614042
0.0137604333394
0.000833858131706
0.000490024714845
0.0035647043359
0.17510776913
0.133412604231
0.0228973786371
0.000729537156931
0.0050879539364
0.00638841778861
0.00580826542889
0.000881405786876
0.000931792108026
0.0136294998711
0.0
0.0
0.0
0.0
0.0311715191339
0.00473267807282
0.00619246286149
0.0209204826402
0.000283588764678
0.0206508408639
0.0180892439895
0.0
0.0
0.0
0.0
0.0
0.0
0.0
0.0152480352872
0.0277985897555
0.0181915323207
0.0408026589631
0.0962290075436
0.0472516527139
0.0449862354912
0.0389669836444
0.209590687158
0.0693439652306
0.0605346533546
0.0331551939769
0.0174457582135
0.0190706597687
0.004546481135
0.000487903061989
0.0311103046437
0.00466088034203
0.00450006618226
0.0231566929488
0.00924858887623
0.0421444361121
0.0478739043646
0.0404681118029
0.00565377707827
0.0066988742978
0.0128618946741
0.0162711356977
0.00260560019729
0.012905312007
0.00010392148712
0.0129223988284
0.00352016530631
5.21007994728e-05
0.0
0.0
0.0
0.0
0.0
0.0572257637263
0.0188119587691
0.0193162677346
0.0150976094513
0.0129028788394
0.000232578122744
0.0128803152902
0.0381983531742
0.00358760432621
0.00185368235142
0.0109953911014
0.112289775932
0.00141605486146
0.0013142152995
0.0
0.0
0.0
0.0
0.0
0.0
0.0
0.0
0.0
0.0
0.113155900035
0.0157287083817
0.00389864570909
0.0219046447098
0.0188865829695
0.000279625695157
0.102633126686
0.0193213046129
0.0460987284018
0.0104614499858
0.0570356988415
0.020966681906
0.0155183593686
0.00441530218769
0.124517041252
0.00202183595854
0.00572780165654
0.00369788901702
0.0102144648488
0.00837342444402
0.00272381670545
0.00700442429608
0.00443265568
0.00250085066395
0.0217872251538
0.0569201826624
0.0399287766527
0.000899806976639
0.007279086942
0.0103381428493
0.00839512257826
0.0737386867615
0.127417359926
0.0462415234567
0.0064751049166
0.00898041341344
0.0340451742537
0.00953418333418
0.00493126364245
0.0440179620599
0.0
0.0
0.0
0.0
0.0254159799428
0.0149698600536
0.0310380202252
0.0198076806807
0.0108092754242
0.0
0.0
0.0
0.0
0.0
0.0
0.0
0.0
0.00577717201497
0.0405299957606
0.00845668638173
0.163690788651
0.0462028929647
0.196516954648
0.00145315991321
1.12201412331e-05
0.000983126969665
0.000379058825442
0.00376359926605
0.00716002363105
0.112096128312
6.58046120967e-05
0.0440446297549
0.0513049927474
0.0672390933516
0.0666512026672
0.0160356424694
0.0855618839368
0.0028308073439
0.152226935141
0.0575930541064
0.0643209436093
0.0034291936798
0.0147245081685
0.0838667194823
0.00444270611071
0.00587352290664
0.000650029911595
0.029961410543
0.0772045080351
0.000488703750582
0.0107512798993
0.000158443753298
0.00212460511136
0.0
0.0
0.0
0.0
0.0
0.0
0.200288274264
0.139210944285
0.0591104410353
0.0380290998317
0.0735653222163
0.0
0.0
0.0
0.0
0.0
0.0
0.0
0.103888935066
0.000202470998694
7.91615934742e-05
9.64147612826e-05
0.0190967195334
0.0026483612586
0.0174551313611
0.0057234846974
0.00123664617498
0.0210681476786
0.0335143477711
0.0315635209598
0.000254700731316
0.0118912290731
0.0382549811693
0.0171432000738
0.0158987651688
0.0045132339479
0.00660935010623
0.0247676698718
0.0068928194333
0.0121672239096
0.170537303477
0.00981588570748
0.0584105305606
0.00758156314164
0.00132978371587
0.00565524996043
0.00258512194489
0.0117980164748
0.00443998290786
0.0120756179984
9.25016555189e-05
0.00222786085364
0.00499383415635
0.0618106085992
0.00430112711401
0.0150559486852
0.0122341167457
0.0138025804067
0.0043001252209
0.0026555176836
0.00481960679756
0.00492480557394
0.0742046385439
0.0359831648469
0.0063510400749
0.00113560748492
0.00107458342826
0.00249252373232
0.00243265836028
0.00361673748515
0.000662188260489
0.0409929185298
0.0125476249289
0.0603701769776
0.0117690715154
0.148239029235
0.00227465759523
0.0167753880506
0.000781648905582
0.0334677841263
0.0308630971899
0.0134722216453
0.00425364157159
0.00180146402462
0.00272786333438
0.0181234886002
0.00516031508794
0.00454287398821
0.0
0.0
0.0
0.0
0.0
0.0
0.0
0.0
0.0
0.0
0.0
0.0
0.0
0.0
0.023164730124
0.159688931179
0.00139708901121
0.00186830933784
0.0179625730013
0.0
0.0372279778095
0.0385067945119
0.0263060440052
0.0496761907149
0.0142572077018
0.0268368007021
0.00265878715449
0.00861183005332
0.0
0.0
0.0630858244529
0.00626152336062
0.0309929160196
0.00170055249337
0.0
0.0
0.034441887476
0.00251254629466
0.169840779311
0.053887974317
0.00193613370234
0.0388809721567
0.00624937046047
0.00192884817204
0.000374588480505
0.00539788046954
0.112107333295
0.00750032507718
0.0160321544907
0.0713122623662
0.00514996364611
0.0758095424671
0.013522763917
0.0455834254927
0.023390039611
0.0521753522949
0.00366332139264
0.0783191987511
0.0102642314027
0.00918055756936
0.0273625598254
0.0588473047791
0.00104347084733
0.00410207709397
0.00074484784132
0.00192826769283
0.0283084178174
0.00424326359477
0.0232736890553
0.0186410627102
0.0575594599286
0.0181479312897
0.0507172975948
0.0127492621829
0.0244354700461
0.0282738667752
0.00323778642259
0.0539379531728
0.00515665962466
0.00734821532985
0.0198777255778
0.0218406657598
0.050604407204
0.089053116714
0.0370751657031
0.0229755496127
0.00674082867872
0.00724430228768
0.0448818928105
0.018190377345
0.13845486053
0.00755818055344
0.000676488536455
0.0
0.0
0.0
0.0
0.0
0.0
0.0
0.0
0.0
0.0
0.0
0.0
0.0
0.0122835825915
0.0131454615736
0.00458428625812
0.00309204931308
0.00544701563879
9.09926503025e-05
0.02886408657
0.068920438193
0.00869523339686
0.000228094357787
0.00714557415396
0.00799850881308
0.0106367649502
0.000302857075735
0.0297043490609
3.91808104971e-05
0.0247485060035
0.0190704653039
0.0728895828066
0.0135754727128
0.0494934751505
0.0216104164044
0.00559687151697
0.0
0.031636063016
0.0520808209175
0.0554339798676
0.0129684397973
0.0650239676258
0.00776897673487
0.000440085166014
0.00082345704952
0.00135641331135
0.000522059386583
0.0318368837532
0.0264646435939
0.00034899661635
0.0620227759044
0.0373681142831
0.039373316878
0.14080099845
0.0254136872504
0.110849103662
0.0132350932442
0.0629280465443
0.0245930760779
0.0370774736853
0.013034407985
0.00787637604841
0.0551004787107
0.183479128434
0.0363656484341
0.176316611595
0.0609884453488
0.0841123903642
0.101013608902
0.0341355854198
0.00438125242173
9.63971929973e-06
0.0188871761757
0.00433416610053
0.00868130874628
0.0101079872026
0.00949030365059
0.001729217339
0.0261921357342
0.0864248780165
0.00736696148719
0.168347700385
0.025182205852
0.0123667083423
0.00016895521169
0.0049909550234
0.000318936843458
0.0220613041788
0.0466440907926
0.00470935616403
0.0134770525405
0.000198987706866
0.00467641049784
0.00430475409945
0.000271963158483
0.0136866855212
0.00542610366199
0.0082526064
0.00580493797366
0.0529324618364
0.161738399409
0.0899788837127
0.0330459518752
0.0
0.0
0.0
0.0
0.0
0.0
0.0
0.0
0.00142794651726
0.000867783113972
0.00290250615226
0.00529629796201
1.75974594319e-05
0.0383091548773
0.00933507366544
0.0128813140769
0.0338390076147
0.0185418127259
0.0100869549385
0.00164369801938
0.00810770187918
0.0109955167111
0.00387176924908
0.0335329689251
0.0219026229346
0.00964992503013
0.020528358857
0.000344613699831
0.104878232676
0.0478113256679
0.0152074167936
0.0304197669581
0.0037029193892
0.0608718318767
0.030443973161
0.0187234813914
0.0690239798308
0.0126915098008
0.000105773963871
0.0302041331476
0.00194359658614
0.0112743712562
0.0271121335252
0.0295166023824
0.0224599679356
0.0129554217535
0.0276234673409
0.000981138918037
0.0203536137301
0.000608255823382
0.000254389139617
0.00708401995693
0.0427369556725
0.0105480344134
0.00284666348267
0.00124719262472
0.00711462744834
0.00078928895748
0.00368876515716
0.0540493685528
0.0739031725563
0.0080076611308
0.0724969304859
0.00623934030913
0.00167772744923
0.0579295333303
0.0210093826248
0.00717669876024
0.0165526116472
0.0612844271617
0.00324002200692
0.248259016298
0.359868566836
0.118865464083
0.0621762602616
0.00419444363266
0.0800757353585
0.00969080629437
0.00971967252588
0.0181960590369
0.0280201812957
0.000392206721228
0.0157480475687
0.00681914808618
0.0
0.0
0.0110028036774
0.00830082692891
0.0674555139461
0.00685150431891
0.00843016745523
0.0
0.0
0.0
0.0
0.0
0.0
0.0
0.0643467427892
0.0407414027293
0.113066132191
0.118269664537
0.000245552897419
0.014779902195
0.000317936027629
0.00502192324909
0.0134174501112
0.0398409230378
0.00612297315601
0.00495488931416
0.0840722417581
0.0296958435684
0.0186299410137
0.0396120077894
0.096760487966
0.0916681674878
0.193740079895
0.0138735141715
0.0797247008851
0.0245859256431
0.0557910738841
0.00313193538828
0.0758614053959
0.00219651207301
0.0137797949948
0.00254451369537
0.00325204684579
0.0104215824805
0.00731885920333
0.0244087747151
0.0314633371563
0.028212647989
0.0445839430571
0.000623551651148
0.00127828088485
0.0324496279257
0.0356546834126
0.109495669942
0.0338097255278
0.0114510428459
0.0260145752545
0.00560097151722
0.0514076590604
0.0190512774427
0.0243905061089
0.00325559551968
0.0069221841713
0.0288085168907
0.13420733663
0.00337689809926
0.00171055515504
0.173990704654
0.000208503797835
0.00719475018308
0.000187426265273
0.00558852724305
0.00201130551336
0.000739628380165
0.00722699556205
0.00536079425406
0.000463527322719
0.00798073129552
0.00328499798275
0.0026557630717
0.0
0.0
0.0
0.0
0.0
0.0
0.0
0.0
0.00245586217558
0.0050950999637
0.000781488591809
0.00114823981691
0.000142244634035
0.00144472562038
0.016035940249
0.0120548042868
0.00397256700836
0.0205809133751
0.00332132651519
0.017963954867
0.00238731054471
0.014656338678
0.00905738438739
0.0123400116067
0.00360327069039
0.0770401496421
0.0
0.0
0.0
0.0
0.0
0.0
0.0
0.0
0.0
0.0
0.0
0.0
0.0
0.0194174049291
0.0390861812854
0.053495777454
0.00187183427372
0.010458112628
0.00129293228751
0.0047553394367
0.00320801785905
0.0027575901421
0.00490761471601
0.011850599678
0.000382863559405
0.00302707899775
0.0159484682028
0.0316218172035
0.0
0.0
0.0
0.0
0.0
0.0
0.0
0.0
0.0394795077576
0.00168145399963
0.0118175139117
0.0136142205723
0.0677304900868
0.0332956705093
0.00792362043891
0.0375332638816
0.0166613508723
0.151678253312
0.000365071455085
0.00752622879281
0.0034188201896
0.0016832611677
0.146759564486
0.0081550506036
0.0435489260053
0.00745167507933
0.110633733151
0.0394055373579
0.00085428949954
0.196742771803
0.0162343163461
0.0604011347712
0.00820862642708
0.00625942585662
0.00993723380822
0.0043779842863
0.00395260834102
0.0256400056499
0.02814466478
0.0205851182972
0.00664206344534
0.000336542119275
0.00437184238754
0.000893599455752
0.0014593795514
0.0165471044095
0.0129417985571
0.0121873038744
0.0353158913046
0.16581175428
0.110464314056
0.00279645324676
0.000117098499141
0.0703275641033
0.198842146923
0.260340672148
0.0146882022373
0.0233769637721
0.00208468843597
0.0261330048449
0.00612874443007
0.00412593592307
0.062396447966
0.0264256699563
0.0834144229038
0.00137121267553
0.000948979504102
0.108885857444
0.0167686018112
0.011410550379
0.0286583019972
0.0560144810281
0.0348021490952
0.0217375389227
0.126844323152
0.000636906134956
0.00184165629385
0.0555259372595
0.206145794498
0.0199214204854
0.161630810027
0.00197387175404
0.311863292504
0.0421960390032
0.0140149400558
0.0641056376937
0.00231574596564
0.206025154071
0.0
0.0
0.0
0.0
0.0
0.0
0.0
0.0
0.0
0.0
0.0
0.0
0.0
0.0
0.0
0.0
0.250299768481
0.00177336628631
0.00251999987868
0.0207203159092
0.065822002105
0.000514901250518
0.00443310702318
0.0024561064998
0.0179239012254
0.184845604901
0.0609358243985
0.0
0.0
0.0
0.0
0.0
0.0
0.0
0.0
0.0
0.0
0.021705569782
0.000740928198156
0.00753442916282
0.00537777347663
0.0196084810609
0.0557217694244
0.00822695955142
0.0718280053991
0.000150724334819
0.0131869922629
0.0
0.0
0.0
0.0
0.0
0.0
0.0
0.0
0.0
0.0
0.0
0.0
0.0
0.0
0.0
0.0
0.0
0.0
0.0
0.0
0.0260901441688
0.0432878736676
0.0326627984902
0.0
0.0
0.0
0.0
0.0
0.0
0.0
0.0
0.0
0.0
0.0
0.0
0.0
0.0
0.0
0.0
0.0302267476008
0.0166600682505
0.0923918468912
0.00223136987462
0.0793065655442
0.000465741094733
0.10160371175
0.0117666594005
0.0549674266739
0.0208263282481
0.00202480026684
0.000202556559389
0.00103995184418
0.00299394941304
0.0445180328957
0.0275813034629
0.00202404052493
0.0346098703269
0.0129117335299
0.020689451033
0.0136625514182
0.0181991364827
0.0398161338189
0.00363126875066
0.0190160885891
0.0269580223117
0.0167167707082
0.0332141458382
0.00572605711077
0.203591057012
0.0376203156534
0.0874818628608
0.0223267801948
0.00802969068132
0.146971314697
0.0830878925243
0.0542723614865
0.0174413583547
0.0102588000371
0.00466563327448
0.153291483247
0.00117796787936
0.336595741998
0.043839360728
0.0530458503644
0.250710091105
0.01794815869
0.0199870611187
0.0118655016637
0.312931464322
0.0504568019077
0.00474247410953
0.00240937063959
0.00141640219491
0.0342649114225
0.0630584106666
0.0773652403007
0.0151326636635
0.040255870471
0.00236402731746
0.00945129455025
0.0163361255475
0.0021682327278
6.12578852237e-05
0.000151168652246
0.155777521041
0.0313587017058
0.206597259923
0.000844706749073
0.0615158510133
0.046770113817
0.0846291530237
0.0215090412011
0.0718563699955
0.0272147623455
0.0127174372329
0.0191748335712
0.0246251638139
0.0339580474105
0.00387754113944
0.00461361324605
0.0217920702642
0.0101280267659
0.000468488881873
0.00513576816516
0.0128305830143
0.00200452239424
0.00365367327073
0.0128961706591
0.00288175714346
0.00403364015528
5.17133353241e-05
0.029168728272
0.00960178785608
0.000274597527247
0.00185000750985
0.0149668096347
7.46639802184e-05
0.0256976827916
0.00135473644107
0.0136187099918
0.039846507043
0.00829102020336
0.00622531675065
0.0372223235717
0.00237161491599
0.00315782891214
0.00110034579033
0.0110498859958
0.16212804076
0.0
0.0
0.00974825789703
0.000216685968252
0.0160190976048
0.0760567748565
0.0
0.0
0.0
0.0629949255345
0.0521922291821
0.0293221118413
1.43214606515e-05
0.00286920234538
0.00487666194413
0.000410412143813
0.00148534006186
0.019817628065
0.00464670020453
0.0254520998698
0.0
0.0
0.0486726922883
0.0533681240382
0.0
0.0
0.0
0.0
0.0
0.0
0.0
0.0
0.0
0.0
0.0
0.0
0.0
0.0
0.0
0.0
0.0
0.0
0.0
0.0
0.0
0.0
0.0
0.0
0.0
0.00192819422665
0.00324038005096
0.021999722586
0.0299642287895
0.0857007917971
0.000399719714593
0.000939562576369
0.196555526249
0.0742054663018
0.0636275127408
0.0250861161344
0.0716032803844
0.00052911552947
0.00191319486169
0.00131994411653
0.00613836080523
0.00116037357108
0.000219678122271
8.32280024557e-06
0.00222262570768
0.00185707956006
0.00124579178413
0.00389266128328
0.00186474529713
0.00761580026681
0.000663414787995
0.00140611519938
0.00105458639954
1.27032214274e-05
0.00200185248012
0.0015136545394
0.000354376073614
0.0375563152329
0.00175468030187
0.0247425314496
0.0379872893422
0.0
0.0
0.0
0.0
0.0
0.0
0.0
0.0
0.0
0.0
0.0
0.0
0.1384074306
0.00469719484246
0.0338198028657
0.0271572043452
0.0
0.0
0.0470476728241
0.0549931435025
0.0
0.0
0.0
0.0
0.0
0.0
0.0112089977811
0.000346848563633
0.301716494672
0.0707743093067
0.0368549619188
0.0126514128757
0.123824366481
0.0203412268756
0.0116111509299
0.0359066917673
0.0390654710994
0.122763779492
0.000298905192031
0.0344667155938
0.00639604923471
0.00596475753541
0.021187704438
0.0219792635453
0.0180876052756
0.0290597642197
0.0058026565334
0.0454610476882
0.00567049507002
0.000537013176776
0.000163834528508
0.080667914037
0.0343810748657
0.0125089378952
0.0043844114618
0.00974384932037
0.0184752534678
0.0189328316452
0.0644030593657
0.0357926630894
0.00582663800702
0.018194952748
0.00440692451082
0.00293075528777
0.00123499227957
0.00171001977334
0.0124427897796
0.00182229179876
0.000742737861256
0.00938134747816
0.000615021006947
0.000337608118753
6.17793155723e-05
0.0229742279347
0.00426458576775
0.0338706019678
0.000511505279273
0.0203874032352
0.0411788159401
0.000439270177804
0.00149681055903
0.000649132276801
0.00826023394069
0.0692894696857
0.00615081122503
0.0
0.0
0.0
0.086285335879
0.0603240549509
0.0443474462095
0.0655579897341
0.00449109390251
0.00331991164735
0.0208048917587
0.00925845781213
0.0117332670854
0.0
0.0529235281606
0.049117288166
0.0
0.0
0.000104274799634
0.0568989146152
0.0110173401699
0.0539747643689
0.0797080466615
0.0703859544916
0.129530595017
0.586016520584
0.0667193367182
0.0112017536699
0.100263199565
0.146063632468
0.0170903255156
0.123859207017
0.024123443354
0.0909612503682
0.0407929851388
0.0646411219477
0.0131241630314
0.0355169811627
0.104806391145
0.0375340689641
0.0119642986708
0.0279010652852
0.10928052932
0.00989483118333
0.00510519504412
0.163108023344
0.232072629145
0.0678880490365
0.0652372052588
0.0469024216232
0.00369785523903
0.00656534831104
0.000303961364886
0.00437727568594
0.00589708251037
0.06084796427
0.0174863560022
0.0689133515016
0.0141277406706
0.00994081133814
0.0083036570658
0.0231863730005
0.025665381932
0.00414117956684
0.0
0.0103746457153
0.0134234699802
0.013391406442
0.00733940345517
0.00570088627883
0.108859902286
0.189379562024
0.0292892783188
0.109037911475
0.0126888149983
0.104759064898
0.00989211328806
0.317744691417
0.00184911152794
0.0811973426415
0.151164348932
0.0490865459457
0.00608640580147
0.127564997801
0.0191207180125
0.00910011712848
0.0038649757691
0.00202224825077
0.00550090244368
0.0162510263042
0.00121088494041
0.0600357901528
0.0184542464388
0.179831331283
0.0704717336017
0.0
0.0
0.0
0.0
0.0
0.0
0.0
0.0
0.0
0.0816780810748
0.0994101743714
0.0627058790201
0.0824106162133
0.0145134681707
0.0674450464558
0.129943469871
0.0202384641624
5.29193184877e-05
0.183158863063
0.0404333261309
0.0260750956324
0.00154772319725
0.00349739860369
0.0282879047016
0.00227082279008
0.0154793038911
0.0203787012662
0.133939694229
0.000651217385889
0.035259899681
0.0973486416955
0.0205625404536
0.0456661424793
0.0371975640044
0.218665967769
0.00919175503569
0.0200270689188
0.0288327372722
0.00343087639733
0.0127210847651
0.0203299578956
0.0034361717453
0.00990223118563
0.0683019866411
0.000527481597188
0.00276583828786
0.0173289171668
0.0426136328581
0.141657579055
0.242061625954
0.087289963077
0.121720532981
0.221538164417
0.172890619916
0.0331697785145
0.000408751661107
0.00895421607612
0.00653284148991
0.00217468657198
0.0199505937716
0.0224310457463
0.0187834161768
0.00956095682307
0.186410877639
0.0189003368762
0.0208398146677
0.0135610299951
0.0177651258991
0.0073832853444
0.00861210605987
0.0244230707463
0.00029528996957
0.000103610515638
0.00171682624413
0.0118857557688
0.025596347184
0.0960125490749
0.0896891286592
0.0767288535583
0.232776458263
0.0939692239396
0.113143511487
0.0559545309135
0.0895884900289
0.0565410791595
0.0963772208312
0.00494585136772
0.00959397778672
0.0308507043823
0.00583902621387
0.0893654240451
0.0593560091194
0.00214926419109
0.0168189260198
0.00976336363581
0.0748709753312
0.0306144358166
0.0
0.0
0.0
0.00155345028264
0.000288534712529
0.00767764059976
0.0138653078013
0.0529661155666
0.00910950548366
0.110996403218
0.00344522260168
0.0451363826212
0.000118996175387
0.0290777067412
0.00254678815298
0.0301044536087
0.00876439743366
0.0221584631459
0.0952370177757
0.0577361279698
0.00296547925583
0.0385602773197
0.133217144529
0.000992701939827
0.0594833172771
0.000339975434846
0.0194690968444
0.0604055634129
0.017375196363
0.00820437869528
0.0290900883608
0.0252560741762
0.052977021941
0.0199414987582
0.0208358679604
0.161269264477
0.0667348923281
0.0024008316724
0.00156766376006
0.0187400577398
0.0276769385496
0.0262086544362
0.0133593313826
0.0096064399044
0.0107968820468
0.00220581559111
0.0028233572841
0.117162512073
0.0559396131325
0.0725475440805
0.000551835566682
0.046943595671
0.0165479282961
0.0316061124126
0.0657706089857
0.0160858957467
0.124328337751
0.0574471245481
0.0688636077452
0.0977036233474
0.0287576210736
0.00522478482552
0.0140900722697
0.0
0.0
0.0
0.0
0.00173918245902
0.00196900299825
0.00516860181358
0.000300878565411
0.00287139023985
0.00509431387712
0.00738705326738
0.0436305028005
0.203652202339
0.0413968169547
0.021937544806
0.0606590672547
0.105172828582
0.0122264454663
0.071166644495
0.00953079413217
0.055470997211
0.0180757792135
0.00403563918069
0.00326062659222
0.0126901675979
0.00215185430171
0.00187980364993
0.00871822808206
0.00276430003728
0.00672429586602
0.00461075250284
0.0
0.0
0.0
0.0
0.0
0.0
0.0
0.0
0.0
0.0
0.0
0.0
0.0224882329258
0.00694861719682
0.00021317353649
0.00100916142151
0.00890078273542
0.00628179357283
0.00646661397885
0.130952968675
0.0208202886105
0.0
0.0
0.0
0.0886033810578
0.0279737005988
0.161411400222
0.00267828103668
0.0111314664821
0.00150247204717
0.00172410447592
0.00930856200786
0.00178908105142
0.0
0.0
0.0
0.0
0.0
0.0
0.0
0.0440972349736
0.000998320326051
0.0810356239474
0.0364903345196
0.0336405472239
0.199941386182
0.117719683253
0.0116026086872
0.061230327457
0.149725173601
0.0155217366543
0.0828985605474
0.00646826341294
0.00923343734828
0.00970702109003
0.05766473808
0.0794305270772
0.020393884473
0.0383082968898
0.0382311917013
0.328083875089
0.00461382123126
0.0163770486348
0.0124055877876
0.00256021358703
0.0172042537012
0.0110669395248
0.000604061234203
0.000494783825001
0.00267599560393
0.0087854236653
0.0312640837963
0.0159898467074
0.0528082478892
0.0041600368619
0.0350168834917
0.00628541395022
0.00112100681793
0.0552986831455
0.0102294078671
0.00533543310241
0.00994615700735
0.156407278924
0.0135423004233
0.0374862856462
0.3281388752
0.121202412788
0.00258876367126
0.00138214622143
0.0274222023092
0.0858211579843
0.00889120017686
0.00789447691692
0.00899194424829
0.0422632097124
0.0140441522562
0.0141663312365
0.0110046821861
0.0232789724931
0.00287810675534
0.00555192578245
8.9488872104e-05
0.0133492087195
0.00544433807909
0.0202279566284
0.0141853134451
0.00305111766254
0.00168061448412
0.0321867684683
0.0144177715788
0.0121194312352
0.00163559802473
0.000182290686097
0.000779453872579
0.0911464034435
0.00459708822044
0.00976073046972
0.00287960669665
0.00506216825336
0.18558005743
0.0417556670864
0.00874315697485
0.0739333316589
0.0102659291838
0.00849314808953
0.00642749981977
0.00907576683228
0.0872824217071
0.426886842115
0.0210103426121
0.200478982473
0.031314606348
0.015394711791
0.00101219968185
0.0796520406847
0.0898681183715
0.00412474166921
0.0322059377805
0.00619279110949
0.0041414971456
0.0269142841559
0.0112603276394
0.0058503899926
0.0324004838696
0.00338354558231
0.0793558404359
0.12922744044
0.00877612545132
0.0428868593735
0.0292266873449
0.0253579312583
0.0162585608252
0.0159093119826
0.0286425139026
0.00414414567812
0.0121078410512
0.00038951517974
0.0479328662745
0.0337057206742
0.0198462380896
0.0110185709486
0.000906580885919
0.0460024105337
0.0241079522367
0.131649740244
0.00213936203034
0.00109362261434
0.0327527999023
0.0121735364004
0.0129429104259
0.011044250236
0.0263747843635
0.0
0.0
0.00301823521514
0.02360294674
0.00316699486923
0.0482992329678
0.131313506371
0.00376117609617
0.00241802666763
0.00476809104726
0.0651165991441
0.837678128212
0.0912224922726
0.0263352397086
0.0410086924089
0.00377695849399
0.00160962816971
0.0701428777234
0.0244785122091
0.0025259102141
0.150836629066
0.0135893871064
0.228214556956
0.0249376903863
0.0686069048329
0.0317352346306
0.0130569378623
0.0999967377028
0.206245340593
0.118760641769
0.0173394404487
0.416181540101
0.00551178762213
0.000232370939826
0.0208355020166
0.0638476646574
0.0302419135135
0.00188424733692
0.0526531588052
0.0482624163104
0.145831747303
0.138173650257
0.00738431665588
0.0555811371129
0.0212061191534
0.0411098406061
0.020027380982
0.0293555101711
0.00183190970823
0.175197026206
0.0515202813051
0.0720058880701
0.0544263845479
0.00474438275566
0.0664352155241
0.0647993687262
0.0356191280305
0.0518816167131
0.0722532684895
0.0626690334871
0.014406912396
0.0238317385719
0.0711755775693
0.630901105524
0.0518391436835
0.398824383375
0.202365777404
0.00680804142069
0.00193537094038
0.00130631197156
0.00906555142979
0.0755688250301
0.0322944909642
0.385276131823
0.234161996183
0.00651005895317
0.0221653874253
0.118855953369
0.102340134782
0.070162781765
0.00359082965024
0.0
0.0
0.0
0.0
0.0
