# Supplementary material for: Fine-scale mapping of meiotic recombination in Asians
Source: BMC Genet. 2013 Mar 8;14:19. doi: 10.1186/1471-2156-14-19 (PMC3599818; doi:10.1186/1471-2156-14-19)
Supplement: Additional file 3 — Genetic Maps. Archive containing combined genetic maps for all chromosomes. The SNP list text files contain the rs numbers of all of the SNPs shared by the Mongolian and Korean cohorts, ordered by physical position. The map files give the genetic distance between each of these markers in order in centimorgans. All observed Asian recombination events are mixed to form this map. [file 1471-2156-14-19-S3.zip › map14.txt]

0.0
0.0
0.0
0.0569721273988
0.000386171189349
0.00308258267491
0.0144548841363
0.00145767956441
0.000644602018433
0.0228134174238
0.00399672825176
0.00835464079067
0.079848251508
0.0150304212858
0.0964527315515
0.292053319711
0.0731518005313
0.0450962142551
0.000490141994334
0.0
0.0
0.00405850473566
0.102444850569
0.0105186428429
0.0201426364597
0.00152373244611
0.0300414308737
0.208355083572
0.11205344844
0.161629783798
0.115866304824
0.13432776124
0.0629492330744
0.065389672911
0.0115706262237
0.0746904995313
0.119729810078
0.128751252139
0.0156206570325
0.0444027486098
0.0411530062862
0.0660096221023
0.0121815206264
0.146064401529
0.0123622466937
0.00114667013344
0.00195989434942
0.0895773243851
0.104489032822
0.155485280536
0.0123018311092
0.00201563007973
0.206676590899
0.0538965366065
0.102010262743
0.0269135978756
0.000641493710886
0.00746071624526
0.00747309232972
0.0154626770983
0.0120836895803
0.00821891658889
0.0107589830679
0.00568243524248
0.0255269473685
0.00445185876125
0.159321572151
0.0684064429014
0.0592513278848
0.0140925760373
0.0
0.0
0.0
0.142018721083
0.0282034737327
0.00974753641831
0.0438224917757
0.00958166902584
0.0717982305856
0.0136839109076
0.128101406144
0.0416730463752
0.0117801361921
0.340338804742
0.00102674063916
0.0366382390545
0.0105827832562
0.000119974082842
0.533261549775
0.0835061926963
0.0638724606355
0.00300794822146
0.0602811725098
0.0125043307971
0.00654080144972
4.40669972551e-05
0.0182869793143
0.00514154268817
0.14472397911
0.118933903299
0.0021229635576
0.0735533037407
0.000918419704864
0.164225520897
0.00303655910764
0.102160663523
0.00291694966186
0.0876680105403
0.166068007133
0.0425309943947
0.0235566337996
0.232648337518
0.049147759328
0.000249420753862
0.0234717385242
0.00233152962678
0.00282615916631
0.00203382156537
0.00806464951078
0.00240819634398
0.00614453588554
0.00407418995153
0.000144374627003
0.00168546178517
0.008746552582
0.00012852442929
0.00151834557015
0.00425767321854
0.000757708364632
6.54682079491e-06
0.00188435536208
0.000445515432748
0.00979498633474
0.00351345879238
0.00219591174524
0.0193203635052
0.012392261949
0.0319970256912
0.13891198346
0.00616099545345
0.000338361274035
0.000135344509614
0.353076913494
0.00660983741444
0.0387949430561
0.00104186511435
0.0561955711505
0.00572679396135
0.101513727974
0.00187439878911
0.263732419653
0.19746215779
0.0121025640648
0.00750480583915
0.0282682110915
0.00382167972882
0.035855930907
0.00859905213318
0.0090081671484
0.00721133400157
0.0107724076025
0.00043648564649
0.00564770974342
0.116799661255
0.00610337477338
0.00661317515993
0.00655254356056
0.00498849577271
0.00425720444152
0.00350828045134
0.0
0.0
0.0
0.0032898994693
0.0106786900807
0.0880722267765
0.0
0.0
0.0
0.0023005851663
5.79894986123e-05
0.00155282990728
0.0172283172541
0.0964977293316
0.000348852903637
0.0199053833441
0.00797005565912
0.00619767784258
0.0900546027632
0.0455819160116
0.0135958706197
0.142313173263
0.075665078819
0.0279550983473
0.0505422134727
0.0695698349823
0.00144799099164
0.172819140837
0.0558655665874
0.0543494823932
0.256137096303
0.0230585563478
0.477665078645
0.0764696894516
0.0689364400055
0.0113070597458
0.016865574009
0.0329043894246
0.00892490883292
0.0126803437499
0.0969898434037
0.00631266804766
0.00163016592499
0.00788043527696
0.00805749424534
0.000188382193118
0.268726505901
0.0148513649099
0.0216165340431
0.0121595528653
0.00370598332091
0.0138232340294
0.0463037617214
0.0708499611322
0.274393089541
0.243479449799
0.166833064175
0.427948057333
0.00483126457277
0.179199415947
0.00551930070247
0.0235803803401
0.000952394923712
0.0524388855716
0.0255925452806
0.0129345866429
0.000855758149468
0.0865830441755
0.0230244297329
0.000601404305769
0.0145379467515
0.000157701573513
0.500128642796
0.0360932142154
0.00730218873317
0.00218899765709
0.00561127880481
0.000208510580038
0.100528020453
0.00961457804956
0.221529061927
0.284552940959
0.08404772626
0.0395103878606
0.113240845862
0.0333822697141
0.0819062333875
0.00492840304986
0.00831434690304
0.00150305330479
0.0058097737455
0.0238043487483
0.0115996441894
0.00613618789222
0.0604403560568
0.00135342451077
0.0125277336107
0.00320521006333
0.00108736558813
0.000403836320606
0.0
0.0
0.0
0.0
0.0
0.0
0.0
0.0
0.0
0.0
0.0
0.0196424515752
0.0135848934168
0.0227409882872
0.0122319197949
0.0338405632523
0.0
0.0
0.0
0.0
0.0
0.0
0.0
0.0
0.0
0.0
0.0
0.0
0.0
0.0
0.0
0.00373289192658
0.00536400966739
0.00499299526082
0.00418977149806
0.00278709354298
0.00750967761283
0.0131899145853
0.000879477155477
0.000290916304981
0.00729725744741
0.00467132128483
0.00145105720844
0.00762680727303
0.00596979902953
0.0295295548938
0.08347762062
0.0508718975675
0.0381098797552
0.00855005488749
0.00378931598703
0.000749101773158
0.00359985018767
0.00145549160311
0.0160366919069
0.0
0.0
0.0
0.0
0.0
0.0
0.0
0.0
0.0
0.0
0.0
0.0
0.0
0.0
0.0
0.0
0.0141005213994
0.000442635271927
0.0242935115551
0.00384224814137
0.00238181419294
0.0298534179868
0.0162895759977
0.312166211478
0.298054814107
0.548354395509
0.249734851679
0.018178622811
0.0266223592622
0.0888100245776
0.00193371212782
0.106419627274
0.0150108869206
0.0255607553017
0.291845145224
0.0329554692387
0.00122838279968
0.0113550507581
0.0156588761133
0.0234669440334
0.0345851725669
0.005943395663
0.0052426707328
0.0177337309257
0.0238104629115
0.0354727128297
0.014946732637
0.169763590528
0.00129550619135
0.0159934870742
0.0252825192787
0.0173457585887
0.000284692928575
0.0125982573255
0.00114353360319
0.00396155142068
0.00705677919849
0.0
0.0
0.0
0.0
0.0828156210428
0.0175815947649
0.0504829880292
0.0559991308857
0.0281698723976
0.0211772465081
0.0507140474745
0.00479476046438
0.00431280686793
0.0171549302449
0.00151823575448
0.0133799826966
0.054821881559
0.0207237884804
0.196531712432
0.00395512748271
0.0534280668508
0.173946691256
0.0146460694206
0.284179358802
0.00148938998588
0.0224106611006
0.00536704922491
0.000576460842676
0.00415283716261
0.0176375483402
0.018268466511
0.000211410388065
0.00404205894751
0.0
0.0228215061467
0.0363257176828
0.042893592497
0.0024545651034
0.044220248601
0.00289556297983
0.143475678292
0.00953642921042
0.0323581443216
0.0036853624581
0.0361955703148
0.00716645659782
0.00111752869879
0.00526081418456
0.00576191798332
0.00202432489191
9.07571895596e-05
0.0097534243515
0.000125663800929
0.0
0.0
0.0457534840449
0.144724581822
0.0546554670922
0.0356380412274
0.0131000374382
0.000840858235973
0.0114099791187
0.0
0.204006125167
0.00167872094793
0.025532367251
0.164161339605
0.0139288081059
0.00137684269482
0.032688867627
0.00138692751024
0.340905432682
0.0543211759998
0.00071614258396
0.0752394848098
0.0167680673281
0.13364822798
0.00795528456364
0.0395560443815
0.0576086628273
0.0350357308857
0.108267883153
0.175069417299
0.207434836218
0.00609054263269
0.00721865953927
3.16796275526e-05
0.00480939701675
0.0190920765574
0.00167902026029
0.0114669512884
0.0177099856876
0.0674553179656
0.000102965941793
0.00262746085988
0.00116424687992
0.00710887564189
0.00104408471941
0.0346291053003
0.00871843239099
0.00698072364226
0.0595618727414
0.0125839893593
0.00538177409048
0.000155741583939
0.000482932593973
0.00310313434951
0.00062229791694
0.162863222614
0.0878243531698
0.00544439075979
0.00358805134594
0.229972725098
8.98263925115e-05
0.0430946579045
0.0683519841569
0.00166562111629
0.00812801090402
0.00659034817181
0.00718001814454
0.0011119210119
0.00397948608925
0.00183937720158
0.0013662653268
0.00976670375822
0.00320171139523
0.00334107006545
0.00526221483658
0.00984080561812
0.00671810999924
0.000130906733945
0.00460178446713
0.0
0.0
0.0
0.00548530917148
0.0432102848983
0.0748383286997
0.0858115504786
0.0684940447351
0.434354153165
0.0213803038979
0.0129376616233
0.0420283625146
0.0206730045393
3.85765158377e-05
0.0262239139685
0.0801222011699
0.0234795225753
0.0122525463387
0.000217175449575
0.0642815539082
0.0433658452496
0.014975584263
0.0406035756617
0.0472593595932
0.0291795842655
9.03718837265e-05
0.0194193230149
0.0467366044483
0.250616550352
0.0325567733815
0.0129989731649
0.00240772249302
0.0634504812473
0.000934895888829
0.00164571553267
0.0203984075025
0.0246297983873
0.0132654529049
0.000437090210861
0.0301948382468
0.0646610407084
0.0133079711726
0.00463889273671
0.0314492579267
0.114003536587
0.0720823345011
0.00568498687261
9.30445146657e-05
0.0440113477218
0.0256195486562
0.0350790743139
0.0050370676146
0.0231706020537
0.0018315981571
0.0234083921263
0.215157804255
0.00949063680917
0.00319464002332
0.0317578333011
0.0358442282525
0.0295493358645
0.049929774854
0.26552264773
0.00172752109934
0.00356187782664
0.0133505308904
0.00914138709315
0.128116521447
0.0597772653009
0.0212482518562
0.00687977690623
0.200225140198
0.0371715162136
0.161214425752
0.0243203949911
0.164634276228
0.00702927597153
0.00377435342369
0.0309436520441
0.00480685997689
0.204911087441
0.00469965411259
0.237544633623
0.0965687856791
0.0106736342437
0.173946061511
0.0199693949951
0.358505670561
0.00182831732969
0.0958678788634
0.0
0.122917529209
0.112949001073
0.000851585379903
0.0126647250556
0.000370935113283
0.0010946288461
0.000515000656373
0.000100307317385
0.0273387930135
0.00667750524257
0.0206424380737
0.0
0.0
0.0
0.0
0.0
0.0175256902263
0.104478383718
0.0177605664135
0.0546089745852
0.0935534084043
0.125957639987
0.027518079627
0.0855922750442
0.245050944502
0.00575637726432
0.0303789571494
0.00814523369069
0.0
0.0
0.0
0.0
0.0
0.0
0.0
0.00502320323553
0.151488780938
0.0237029710136
0.011261280667
0.0126053967986
0.0
0.0
0.0
0.0
0.0
0.0
0.0
0.0
0.102040816327
0.0
0.0
0.102040816327
0.0
0.0
0.0
0.0
0.0
0.0
0.0
0.0190121017919
0.0503768199353
0.000389720781476
0.00581272222183
0.0034927805887
0.000452223170958
0.00575021983235
0.00647451222811
0.015916049651
0.0195963374082
0.00182359912842
0.0112348027187
0.100546200893
0.00146922102697
0.281325775248
0.00354253770665
0.00258915951728
0.0146670093568
0.0166232817098
0.0325721024539
0.112773311273
0.0121590156465
0.0149607854057
0.00818557793354
0.000588331476102
0.0169195252052
0.00496862582459
0.0608045647103
0.0399650390408
0.0910479983868
0.00365480519356
0.20324972573
0.00755477318695
0.149085293586
0.00163982932883
0.00530623294754
0.0
0.0
0.0142565141964
0.0877843021301
0.0
0.0
0.0
0.0
0.0
0.102040816327
0.0
0.00201720022868
0.289755314044
0.00662896817749
0.0190444239888
0.0151710128515
0.0504333963187
0.0142131737541
0.337128561928
0.165393110854
0.0453804938833
0.025372806214
0.0398511065108
0.0100185945114
0.0
0.0
0.0
0.00609052012676
0.0237410965445
0.0101883175236
0.0487572396244
0.00324046661765
0.0280497873524
0.273153121292
0.0178765293058
0.0273825971156
0.0834275437027
0.0400660602265
0.0135308789778
0.0705680422944
0.00175441267539
0.00362655487656
0.0207331404547
0.136223003225
0.00791721867621
0.0
0.0
0.102040816327
0.0
0.0
0.0122800858455
0.000584775644794
0.0225818665633
0.0149631621748
4.9254932993e-05
0.00622902611444
0.00862386987293
0.0104820544235
0.0211096383081
0.0194399827348
0.118692687124
0.00673770632387
0.0643483389169
0.0
0.0
0.00275224357775
0.00123542924474
0.00711902342032
0.0216865438097
0.0218302298122
0.083357909919
0.0235868297645
0.0196082547714
0.0122105728068
0.00200699991212
7.76367916816e-05
0.0424933046094
0.00864417816875
0.0673644036266
0.155320792361
0.0232723230695
0.00537596761019
0.0100233712517
0.0927522913234
0.00645046574187
0.00431131038601
0.00210449741841
0.00521384533948
0.0019087223804
0.00164238902499
0.0193338287627
0.00807507937289
0.00445738462864
0.0139424310039
0.326072750034
0.0500760283848
0.162999603411
0.0171831541782
0.0
0.0
0.0
0.0
0.0
0.0
0.0
0.0
0.0
0.0
0.0
0.0
0.102040816327
0.0311958720828
0.0159346606228
0.0355409816715
0.0132784033157
0.226082078196
0.0183560797556
0.00206347408115
0.000856308530017
0.00875391287103
8.03166674839e-05
0.000307377321423
0.0140952519803
0.0335437408049
0.0174512984241
0.0384329351263
0.137718257752
0.0684969053518
0.13644226569
0.00656803350409
0.0877778714911
0.0253913216982
0.0
0.0
0.0
0.0
0.0
0.0
0.0
0.0
0.00133736481616
0.108555250512
0.0312384617187
0.00792372594982
0.000635128524409
9.906919291e-05
0.0100322259871
0.00654987600066
0.00111599862515
0.0046761563795
0.00916186467583
0.000284993568645
0.0100983454001
0.0688186878648
0.0168714893179
0.00972079960114
0.01884826757
0.000154743274944
0.00893636308511
0.00483899614593
0.0139170257136
0.0908049981987
0.0226576767046
0.0112825341641
0.00831299343859
0.0474041853767
0.000111147835088
0.0447365997352
0.00100067509837
0.0426649252258
0.0520098221658
0.00938114511981
0.144645079509
0.0315557873312
0.0123219610013
0.00689234639729
0.00726334688289
0.00554210096955
0.0455385714675
0.103257899252
0.0757939984519
0.0409854228127
0.0403574480904
0.00534206947398
0.00835930813167
0.00400518844717
0.00997801187741
0.00797550029979
0.007650091699
0.000249269435685
0.00389515287829
0.00329805083719
1.36716654776e-05
0.00378577955447
0.00206316906606
0.0156818099518
0.00306406923449
0.00108071543514
0.00684820699209
0.0148673932557
0.00680042025516
0.0170529217113
0.0479133513594
0.0157798340275
0.00616979870117
0.000318986679837
0.021380276222
0.00711002411069
0.00397998965252
0.0073250921861
0.0127198771784
0.00552789909853
0.0
0.0
0.0
0.0
0.0
0.0062955463802
0.00184829661214
0.00535729416606
0.0018280308025
0.0100215178202
0.00898679951697
0.00154312301155
0.0223964486963
0.0193037890281
0.0173888953304
0.237463883602
0.0281174926229
0.00119509227707
0.0476900822893
0.0905598507119
0.0165251399337
0.0114525174575
0.120119604882
0.013894407416
0.00628710560701
7.96241112664e-05
0.000277262530303
0.0278005451698
0.0276729333129
0.011152707549
0.000844002795723
0.00025854156702
0.000538251930467
0.000236405054186
0.000272815384039
1.74188953451e-05
0.000594903661856
0.000107698771914
0.000335112127808
0.0304962285588
0.0750201114895
0.00225222841149
0.00208921908197
0.00288395618209
0.00110198705968
0.000800503077052
0.00135645615348
0.00218304725204
0.00184983023553
0.0411467724998
0.00215416503399
0.0357321339968
0.0390648685067
0.00180339899745
0.0393106791293
0.0740083207819
0.00195515148547
0.00102042676964
0.0262663914082
0.0287839012424
0.0192153171163
0.00288406522032
0.00746693788977
0.0117976874383
0.00179370249832
0.00827075477698
0.00533706285025
0.0229735094645
0.000331203775323
0.000642023879282
0.00201897176431
0.00047697790993
0.0029581030959
0.002460247365
0.000175670185942
0.000645606463946
0.000641159117467
0.002281488744
0.00572299369475
0.000551841575669
0.000462153421665
0.0178090283651
0.0152079483616
0.0013865838024
0.000535287563773
0.00315971613631
0.00261936353905
0.00559031452478
0.0562775158166
0.0609621071038
0.0017221113868
0.00573485729934
0.00098799476378
0.0108239508021
0.012404275245
0.0301914560697
0.0112300856064
0.00364017484221
0.00043891809272
0.0030099875206
0.108232828291
0.00396001071529
0.0014856297268
0.00104881928398
0.00591571872886
0.0938386875277
0.0835522904274
0.00766712669481
0.119490183723
0.0573938961864
0.0391138407422
0.078925228065
0.0128809660923
0.0053188128987
0.00567161509456
0.0136564166487
0.00309612387257
0.0226182582402
0.00015199399513
0.0194397138502
0.00734124783819
8.37997496793e-05
0.00330326920248
0.00121412195466
0.145223770831
0.000207294700511
0.0045449363087
0.008980100651
0.0
0.0
0.0
0.0
0.0
0.0
0.00345371636561
0.00729379274571
0.00466725748859
0.00259174859899
0.00224530770039
0.000451656282612
0.00657040133852
0.0189595840907
0.00731132864305
0.0190922540765
0.00843846934306
0.0463178076391
0.0422575960137
0.024864246314
0.00493510734481
0.0213093303128
0.0085436666693
0.0175490824743
0.0102318705191
0.0270341330746
0.0104338374514
0.00712815087713
0.0169078259278
0.0419159212297
0.282306301389
0.00405239670596
7.62758067242e-05
0.012446158078
0.0142811779667
0.00309552648956
0.0044425767942
0.0264132821814
0.0497683373192
0.101082150845
0.0230571526526
0.0155071441048
0.0186882436788
0.0516531825787
0.0170132093834
0.0142625552603
0.0581626375947
0.125752911336
0.0692240730367
0.679966169394
0.0157345541661
0.0525321436854
0.0407940735624
0.0
0.0
0.0
0.0
0.0
0.0201963521516
0.00645041886524
0.0878670820884
0.0452356827798
0.033466790679
0.0120976705186
0.00941597280324
0.0194678029758
0.00784297882586
0.00319963285021
9.35650212258e-05
0.0144017796946
0.0155306277547
0.0333454262022
0.0245030128677
0.0222718306692
0.0255135799904
0.00232020186512
0.00505737401215
0.213905169893
0.00495599071026
0.00510595474075
0.0
0.0
0.0
0.0
0.0
0.0
0.0
0.0
0.0
0.00135964897556
0.0937206598382
0.00696050751276
0.0
0.0
0.0
0.0
0.0
0.0
0.0
0.0
0.0
0.0
0.0
0.0
0.0
0.0
0.0
0.0236140995921
0.00779540384155
0.0139066503958
0.00861321632653
0.00995799872546
0.0195534948598
0.0741823120053
0.0289457490788
0.00269055017636
0.00587765748951
0.0101077425544
0.00265433940368
0.00217139321081
0.00250703149157
0.00638178897724
0.0323536656082
0.0116848738133
0.00208655131206
0.0410379301172
0.0
0.0
0.0
0.0
0.0
0.0
0.0
0.0
0.0
0.0
0.0
0.0175997356323
0.0353823272179
0.00418110629171
0.00397846592368
0.00159354466925
0.110492887291
0.0511505953051
0.00496044049985
0.00523801769109
0.00149496244902
0.00503439261001
0.0069217120879
0.00409707438626
0.0281359656903
0.00501304132238
0.0414190172161
0.140108838016
0.00635203796891
0.0039640637283
0.0581573855641
0.00448106642734
0.0156478741688
0.00969924633176
0.00803421912895
0.000919073095843
0.017449860273
0.00485548873002
0.00684526922394
0.020399417539
0.027127997427
0.0585504920545
0.0313524127204
0.187002311494
0.0124006646413
0.00532742752853
0.0129856566834
0.0129168496057
0.00638085508584
0.00229725700343
0.015790658448
0.0882590632683
0.00781941246888
0.0177224514279
0.00642626927668
0.0282933870748
0.00271095552803
9.24807571436e-05
0.0225530646428
0.0272315029454
0.0708633801613
0.000451977033687
0.00599900911413
0.0026003412891
0.00180985492244
0.00702174884232
0.0797483166748
0.114601136981
0.00274288259955
0.0126020302248
0.0501600645564
0.00748338695909
0.0175497315752
0.0430269105285
0.00127055499367
0.107222255346
0.00131488202075
0.0383145877054
0.0344821419391
0.0829850494744
0.0560994823783
0.0101179213873
0.14544712989
0.27595954474
0.0471160575308
0.128248061047
0.190168560371
0.0245231819777
0.00112333084012
0.0146635962512
0.0753023710619
0.0241155582222
0.0256926259102
0.00265618795806
0.000140706172914
0.0100296246286
0.0212776200192
0.000816322762244
0.00242682912353
3.39153138382e-05
0.00856314569812
0.0673758728006
0.00762102322621
0.0457634145576
0.000102937019684
0.0283432059113
0.0113357673544
0.0591027724667
0.0
0.0
0.0
0.0
0.00405647621144
0.0331154763422
0.0689353194199
0.0109553605414
0.00759851581827
0.0201636922159
0.000259263377076
0.00509062845602
0.00541828646631
0.00263876038386
0.00590818290888
0.00199457837333
0.00493793346093
0.00687207006537
0.0185683476318
0.000766656121169
0.00680208485929
0.0213286756978
0.0211162497518
0.0177091041873
0.010406094542
0.0199111143199
0.00191183351359
0.0591703227304
0.0703552005328
0.0724678524156
0.0117460012884
0.0
0.0
0.0396983917671
0.00435066181244
0.023520020828
0.312971891534
0.0148646322378
0.00243041838749
0.0103272487394
0.0
0.0
0.0
0.0232791259553
0.0279519868401
0.0349207431003
0.0102708251559
0.0110513943921
0.00288882234123
0.00108371785211
0.107100635017
0.00235800141406
0.000773799328497
0.00067581038353
0.00083162420009
2.99094163417e-06
0.00112032128068
0.000395516424671
0.0173548189189
0.0260646139587
0.176528432472
0.0649761969006
0.00644345996414
0.0175988160836
0.00476605588125
0.0028766551569
0.107379922883
0.0587791589974
0.0365774594245
0.0133136288711
0.0024661229378
0.0282368480763
0.0143972936086
0.138712837542
0.0529873970269
0.12548653283
0.106445653661
0.0473433134195
5.87796240174e-05
0.00214692576724
0.00292134731366
0.140198319533
0.0286464018228
0.074845629054
0.00491224483712
0.000453514739229
0.00172145774507
0.00126709122071
0.0
0.0
0.0
0.0
0.0
0.0
0.0
0.0
0.0
0.00112327517972
1.19850019176e-05
0.105678710731
0.0205002765808
0.00490771130198
0.0308112673908
0.00387467845661
0.000490760275106
0.00627998573381
0.00381745542058
0.0367622437915
0.0696494314396
0.0383853522629
0.170059888079
0.00545247836074
0.028941059467
0.0504165077608
0.0710269694497
0.026686834196
0.0473246926078
0.0994040996536
0.012907157056
0.00283418793782
0.022172133999
0.0298045523929
0.101377481912
0.0466719425084
0.053262817721
0.025879088492
0.00790760095383
0.0317101373153
0.0131141867153
0.0342198932498
0.00415391055687
0.164533110199
0.022987486432
0.135470894315
0.0
0.0
0.0
0.0
0.0
0.0
0.0
0.0
0.0
0.0
0.0
0.0
0.0
0.0
0.0208148203281
0.0444883676555
0.0485596936595
0.118714521264
0.00582662571255
0.0183999363329
0.0476709364834
0.0235209338004
0.0735254581775
0.106203171195
0.0156171217852
0.0324806887459
0.000124977176424
0.0979104885313
0.192071873089
0.00778320272341
0.00179794445848
0.0424568862652
0.0122539142865
0.00035088864454
0.000861068578943
0.0753339047967
0.00350025017064
0.0122871799374
0.00546356329752
0.00885761927492
0.0065396828236
0.00318161022915
0.000944500542685
0.00218591724513
0.0926148052465
0.0572551645599
0.0847156494661
0.00230961140683
0.00895366829852
0.0361878524165
0.0147661136397
0.0
0.0
0.0
0.0
0.0
0.00647928085772
0.0123572804819
0.00908703839466
0.00646687478
0.0218107117053
0.00177737740149
0.00168143706711
0.00248535090343
0.0302850512496
0.0434597322275
0.0406143048735
0.0106365430906
0.105461867763
0.00344591193664
0.0490518646642
0.00224633140224
0.134682221666
0.00359528059319
0.0406913265004
0.00350640065608
0.000386889137997
0.000282324506106
0.0415522419697
0.0399637815556
0.119486531001
0.0155579980047
0.0246230110654
0.00963486071467
0.00215259710238
0.0171421937669
0.00667907732505
0.00722674816677
0.0181416076836
0.024257355445
0.0614579412796
0.0
0.0
0.0
0.0
0.0
0.0
0.0
0.158906459295
0.0516675997768
0.0955483899081
0.0
0.0
0.0
0.0
0.0
0.0
0.0164135623811
0.00247435395926
0.0504701767748
0.0906513147477
0.0162231476446
0.0603861908901
0.0872511694724
0.00221574458568
0.0373080344897
0.0602993508304
0.0890580501798
0.0596375173658
0.0398562846379
0.0
0.0
0.0
0.0
0.0
0.0
0.0
0.0
0.0
0.0166688058871
0.0229589697514
0.010151028965
0.0122132374963
0.0138133802751
0.128276210278
0.0
0.0
0.0
0.0
0.0
0.0
0.0593753354432
0.0426654808833
0.0070386832334
0.0214105947469
0.172927854005
0.0065525672693
0.0190238953341
0.0115611017197
0.000344581049613
0.130717060892
0.0495491182824
0.0574105588114
0.00504939219873
0.00411073058962
0.000686293210417
0.0104999347138
0.051056292176
0.00486138414021
0.0164537863349
0.0247537514479
0.0146694824846
0.00599858155747
0.0247722989733
0.00459875875771
0.0200768417245
0.0255897990342
0.000204445797876
0.000943937212453
0.0185971835784
0.00935429623842
0.00605659284385
0.037919537805
0.0486892001242
0.0884365535574
0.1993229344
0.012728235876
0.00637717923702
0.0599415664383
0.00549227622973
0.0307324074457
0.00653527381387
0.059322392245
0.0610505339682
0.0397730856908
0.0108622627872
0.0392292866849
0.312594863063
0.0947648785294
0.0249786836286
0.00778408793202
0.0499809821161
0.0894819107753
0.00962648513084
0.000681700416285
0.000524166311747
0.0038977510401
0.0037016454409
0.00298976470863
0.00181061218796
0.000784756372145
0.000379875656487
0.000369475054206
0.00321112253599
0.000334087639128
0.000494916464646
1.52203935821e-05
0.00012747079625
0.00074123316745
0.00025811250783
0.0
0.0
0.0
0.0
0.0
0.0
0.0
0.0
0.0
0.0
0.0
0.0
0.0
0.0
0.0
0.0
0.0
0.0
0.0
0.0
0.0
0.0
0.113637210446
0.0296047711487
0.000317545398028
0.000159626315675
0.0243468544155
0.00264877250022
0.0240378451841
0.0271847333992
0.00323704812689
0.000124632189136
0.00262555968231
0.00161777099886
0.000790529550123
0.00189038037932
0.00375835708719
0.0106376020887
5.36558518183e-05
0.000272232848173
7.71891201596e-05
0.00785013352023
0.000825170521121
0.00405092267921
0.0139524041342
0.0022951525948
0.000510389523787
0.00194234183582
0.00563631190083
0.0315805044266
0.0218945913752
0.0187787661574
0.00985884407942
0.0159121025961
0.00489648312962
0.00208167389213
0.0321871854588
0.0170349606895
0.0046013374501
0.196281113696
0.0407496399051
0.0115691165888
0.000858435969231
0.0056384382122
0.0212777224076
0.00407394991665
0.328244726403
0.0297751264676
0.00259496918144
0.0019142562365
0.0208284521213
0.0295951557204
0.0620039638946
0.0235665903492
0.0207450514904
0.00698967754331
0.00634422595257
0.000855953979643
0.000141019238026
0.0164943315732
0.0415662402873
0.0685058340259
0.201018720912
0.0140729437014
0.000290911459351
0.0508476420616
0.00793239056001
0.0115206908391
0.018346632072
0.00307082243997
0.0440675396498
0.0
0.00709565968053
0.00421423273258
0.000352887308403
0.00346568389658
0.00374760488676
0.00125406233565
0.00214065524271
0.0172905059704
0.00338888473028
0.00283865272875
0.00547801648168
0.000526900609241
0.0103970516897
0.00845759508922
0.00143122985951
0.0214071609718
0.0469638070022
0.0637352348745
0.000199784005932
0.000118324707735
0.000262810599361
0.000361179471405
3.22113983869e-05
0.00555034514003
0.0455853546162
0.000404998543996
0.0173902229137
0.0146022703382
0.00611563746258
0.00905267414778
0.00690410903741
0.0143726648645
0.00597954241569
0.0709358980181
0.0199651680424
0.0172114690927
0.0522209344423
0.000813632595817
0.149265848519
0.0477929900114
0.0112640564564
0.00800688440884
0.0282499577262
0.0337890624456
0.00725903415342
0.0210994519781
0.0252154535449
0.00291627016843
0.0394127523526
0.00128665973392
0.00427211239779
0.0117175247546
0.0329411278461
0.00466083372958
0.00956327788757
0.0081079964699
0.0945720694043
0.0239867625192
0.0463818334768
0.0226227433365
0.00732535836777
0.00178059761162
0.00855535952903
0.00190227122861
0.00135378842547
0.0017548209034
0.00711873156645
0.017275385424
0.00114638577023
0.00623504232343
0.000610460549728
0.00122173126608
0.0025165800698
0.000969161821648
0.0218431713385
0.0890124603778
0.00504693297217
0.00216395504754
0.000955186447418
0.00290789054826
0.000887132451164
0.00460518962149
0.00226178266716
0.00106800214954
0.00548725853126
0.00833641199942
0.003730007128
0.00425155189096
0.005861352969
0.00125049218116
0.0165389217964
0.0680158854832
0.000397050271842
0.211261235779
0.0240920314669
0.0257990795863
0.00415992904581
0.0111922245746
0.0399245891517
0.0216058217886
0.00256062554719
0.137922044302
0.0189704837157
0.0097098376206
0.00138847383253
0.0242902363078
0.000561372466196
6.26317076341e-05
0.000566576496846
8.2615749453e-05
0.00104571399632
0.00220530923888
0.00182867666322
0.00841053577668
0.0773273046107
0.060750068395
0.0184042393486
0.0262912428837
0.00175924487787
0.00203868915505
0.0521847958693
0.0569057048219
0.0131578517564
0.00227975181656
0.00210669713064
0.0096395799094
0.00257722561585
0.00539817600481
0.0154120521303
0.011497367312
0.0239286528513
0.0156683447901
0.00917501525441
0.00231056346847
0.0120605999035
0.00110507107685
0.00458750762721
0.00749623284015
0.00961337612409
0.00823264093722
0.00308415400479
0.00070080355183
0.000642690192022
9.37402926042e-05
0.000348047728087
3.10593773096e-05
0.000522176997257
2.88810046929e-05
0.00062083619577
3.78755754975e-05
0.000255080406412
0.000269977664307
0.000856592328969
1.22972647719e-05
1.98161638039e-05
0.00071099271407
0.000586403854409
0.00394601659009
0.0044057937524
0.00102601350248
0.00039955569996
0.00305120698185
0.0221746912745
0.0063893393909
0.00997113574366
0.00847288877905
0.031898982083
0.00898439220136
0.0268191607383
0.00519357499068
0.0825372282738
0.0420197832268
0.00015610788801
0.176653038812
0.0124476402854
0.0356076719449
0.116978174171
0.0236348797141
0.0278892905513
0.0345253842544
0.232447413376
0.00681068047062
0.0248332267288
0.0659516655577
0.012015336923
0.0186726691884
0.0191005749588
0.00919721930615
0.0135768840515
0.000459511967078
0.000532613377184
0.00520268465058
0.00333521243126
0.0267637932563
0.033646749048
0.157725597407
0.0360401921426
0.024089237649
0.0546793827918
0.0576912888508
0.0207235910155
9.79682119552e-05
0.108910663076
0.00255460237999
0.000105397081108
0.00132698175246
0.00265489211355
0.000182007294249
0.00278768314966
0.000188043250435
0.00582191189434
0.00050655601537
0.00065281187682
0.00249656433973
0.0108396487029
0.00588877171672
0.000673705571313
0.000612881705123
0.0051138478032
0.000226116204845
0.0132619243511
0.0141970332557
0.0189677601649
9.34327996118e-05
0.00384355036628
0.0139418519667
0.000344975050763
2.18597493431e-05
0.00011816957403
0.010884368593
0.182599595744
0.137609284907
0.0642179082865
0.0160889058087
0.133343724129
0.0168528341593
0.000632581427027
0.00967637012535
0.00640937659087
0.00246362245219
0.00594611881349
0.00338024246898
0.0246523505837
0.0657977769642
0.0030699992167
0.00634934118168
0.00783234362616
0.0279064987019
7.06986602949e-05
0.000739748020836
0.000423825282103
0.000741440388527
0.0152016446964
0.00179923323849
0.0505416031768
0.0132795371651
0.0215364413623
0.000246549766462
0.00256725116799
0.0123600981717
0.00868052204427
0.00926507332807
0.0260738391107
0.0872095888273
0.0148776689326
0.00243046874839
0.0123329997678
0.0129078730502
0.0471271669645
0.00368861186206
0.0347045681765
0.0011013141131
0.00631279572964
0.0261960036028
0.00762953158522
0.031184433927
0.0059125933518
0.022874252246
0.00277399349105
0.0323796042699
0.0273774607418
0.00479958443379
0.000810236377095
0.00808530616301
0.0109317944878
0.00682730757752
0.00743924926233
0.00558210219798
0.00664607049317
0.0227646087127
0.00114637236448
0.00833452698708
0.0320251116936
0.052459865586
0.0163572482403
0.00582636932437
0.000684879685485
0.0294571644725
0.0321377535114
0.00248716434423
0.0103865625159
0.0160451179841
0.00337323802394
0.0101180035049
0.00529420470796
0.035499395898
0.042478509051
0.0547969748705
0.00522916129904
0.00717070078729
0.00638811803064
0.0054490983167
0.0131450463825
0.000479864522924
4.63077947333e-05
0.00754296091462
0.00296890848984
0.00228181658548
0.0090284489186
0.000323477995604
0.0224676241763
0.00456207842883
0.032954468492
0.0148776817388
0.0329405262324
0.259874769776
0.0144616925424
0.00935329692353
0.00624613015025
0.00134021024076
0.00530974109252
0.0195558337833
0.0308176789868
0.127074176696
0.0526666409482
0.019938652908
0.000152253989669
0.0427469625343
0.00779970710121
0.01480835543
0.140853627996
0.0169950593811
0.0242662724573
0.00865670424198
0.0120404712316
0.0870696924486
0.0519369636939
0.187963396013
0.0672294433044
0.0558279464928
0.0560462198963
0.0165599058003
0.0105637754725
0.00221287660063
0.00673588158334
0.00297016506267
0.0398014872729
0.0815725708134
0.0037833094109
0.00612855443819
0.0104590198876
0.000502407217469
0.0233324420712
0.0553170276687
0.00916344916102
0.0283489660651
0.0692211242731
0.00956775537324
0.00250145694563
0.00512786403595
0.00229436298976
0.00149170840487
0.00518289700744
0.0250387681669
0.0162805190567
0.00561190766176
0.0111950517465
0.00517175804123
0.000119067830478
0.0104114115027
0.0308850580613
0.0304351992643
0.0134027822598
0.00771614037336
0.0687390309914
0.0439910383369
0.0126224241245
0.0373670565045
0.0149033166585
0.0282596537663
0.264638385074
0.0433452229285
0.0162777823435
0.00960860716106
0.00767308403594
0.0273519978472
0.0225131900344
0.0133465656582
0.0857578047477
0.0302035538372
0.0149423858605
0.0113344383752
0.0332870369837
0.0246018630492
0.0026628303146
0.000652970730377
0.0122035586964
0.00194233167859
0.0014937534483
0.00210873973176
0.0040167045298
0.00551497993606
0.00266799133323
0.00351739387847
0.00537878590819
0.0029043854161
0.00146224464275
0.000287082094726
0.00253813526999
0.000592440434368
0.000775667042117
7.10742857801e-06
0.000367497572352
0.000116880937718
0.000125264802448
0.000701082556917
0.000923530566452
0.000492675345062
0.000759160401869
0.000322474188054
0.000379043517552
4.94619009204e-05
0.00405962350228
0.000982386788739
0.0217964542037
0.0767858579091
5.04772478601e-05
0.00181370754997
0.00446050103525
0.0137207805894
0.012982353125
0.0041458378004
0.00376464956875
0.00682879092123
0.0105009707444
0.00245743338169
0.010356477077
0.0109062138951
0.00510207482481
0.100543675924
0.015227183811
0.0662957986313
0.00146993775467
0.00479290921342
0.000419581277943
0.0102846527961
0.0129691310058
0.0135893815906
0.00144327539921
0.000217743925758
0.00035763420208
0.000436106015564
0.000666618780792
9.75603359504e-05
0.0403942998421
0.155678493614
0.0260792361597
0.0176303392804
0.0507826410243
0.0200064537262
0.00323765722257
0.01768790536
0.0164383757836
0.00429473138172
0.0142212978484
0.0225159121029
0.00498728253055
0.0114213798374
0.0732504264616
0.00991513822985
0.020269120752
0.0220724965158
0.00386960097352
0.0455209527399
0.00115047714785
0.0558805588935
0.00468768978226
0.0707419839461
0.0403895621499
0.0210532686578
0.0195099439487
0.00384311065405
0.00248059133807
0.00500673944946
0.00383778268369
0.000508383552737
0.00311388054951
0.000633289211435
0.00271713612258
0.00307057658367
0.00373089948476
0.00298171584451
0.000864076821295
0.00158522552412
0.00310292963041
9.7386276475e-05
6.45760653659e-05
0.000880508866121
0.000362507867391
0.000189521758776
8.60143907502e-05
1.06176279982e-05
0.00194523067702
1.33445597791e-05
0.0090006334932
0.00180194891362
0.00118004053031
0.00140776132883
0.00327348647874
0.0039152123366
0.0218237236153
0.0432723564848
0.00253159229495
0.0129490981919
0.00518100848408
0.00115409765453
0.0758963617865
0.0124385762829
0.0536700117318
0.00017381917103
0.00214821424175
0.00682693982529
0.138322757489
0.00162081871314
0.0119771539927
0.0132920351804
0.00341608744615
0.0113311553483
0.01909718914
0.0526537002913
0.00050826674985
0.000346387271302
0.00830459131347
0.00131244222393
0.015648349593
0.0263106371827
0.0465394797628
0.0297405674244
0.000170582676319
0.000800694194968
0.00370234033195
0.00336465625842
0.00186974688453
5.10574461114e-06
0.0810111060773
0.0917455039476
0.0144828001567
0.0474538899964
0.0874582978987
0.0117982537748
0.08096999615
0.000374982129793
0.000152360060782
0.000131646983212
0.000333555974653
0.00482917891023
0.00858460127044
0.00874396560823
0.0002993020311
0.0529131481982
0.0450432573468
0.000278812852011
0.0211872374736
0.000338739840239
0.00270737944275
0.0100819539856
0.124871489617
0.0209314389328
0.000123811853108
0.00134102708431
0.0073812767752
0.0656612847737
0.0419432562703
0.00468079141297
0.00692179860192
0.00117788977388
0.319326234259
0.0278917514409
0.00668799168281
0.00469857172249
0.00685921820019
0.000525288129568
0.00201553925959
0.0499662194849
0.0166784539707
0.132095707714
0.058929915413
0.00091470754984
0.00104987382619
0.124079212885
0.0110185297364
0.0673492154677
0.157522985127
0.00692507206684
0.0328834565413
0.0787106638388
0.0508304182818
0.0770444831156
0.000994517822495
0.000394940949637
0.00103063516364
0.00261161737851
0.00115053313226
0.00105485844063
0.000353195685458
4.98970496089e-06
0.202859847579
0.00978387909614
0.0355048121061
0.00798917762267
0.0156527264349
0.00747443361845
0.00163190130778
0.00130376766032
0.00742934655239
0.0138267002593
0.000333143321466
0.00631611497039
0.0418533888512
0.00236719727794
0.101243779724
0.030111449443
0.00267014769055
0.00676993207198
0.0102062657488
0.046202102043
0.0158216501085
0.00964703428555
0.00411076375054
0.139330343169
0.0115480799199
0.00378903539939
0.000454879895193
0.00629495080767
0.00390479336555
3.58686655708e-05
0.00206407866421
0.0221328379395
0.0116516818724
0.00184965398105
0.0160158535822
0.00727287760377
0.109734226281
0.0752218529832
0.197802479797
0.15151099647
0.147745845624
0.0919005091611
0.163786910395
0.0768530454204
0.105154406813
0.143540901665
0.00225352900854
0.00270892966235
0.00898125206947
0.0212013400381
0.125181972224
0.0482245796938
0.000980794341647
0.0540357204312
0.0178935804153
0.00278724397358
0.0381614822206
0.138475846056
0.0023841482365
0.0778399001193
0.0344613400109
0.0114285392362
0.0364363770075
0.00165171041658
0.00680813211573
0.0373040033532
0.0178064935501
0.0535242066112
0.00444777316836
0.000341899461003
0.0460384552928
0.0114887132348
0.0270915092178
0.0209252424672
0.0242693341374
0.0715099174
0.00137951966049
0.000870457125482
0.0559906131688
0.0484815227731
0.0683927387344
0.0376917656638
0.0594197658984
0.0467834096885
0.0669204411169
0.146925746772
0.0164647364042
0.0760532038658
0.00908327221418
0.0468259862448
0.058313094339
0.0016906549
0.00171789944916
0.0422321992708
0.0297845622461
0.0321903074788
0.00394996201103
0.000407424194077
0.00011557162635
0.00308472986758
0.000573503980059
0.00128696283595
0.0284010500159
0.00955659058382
0.0315723003115
0.000446756839891
0.00367865034291
0.000572494132314
0.00137977205844
0.002318350874
0.0402142355469
0.0264598759389
0.00015189575721
0.0114089738195
0.00406549017712
0.0758270240944
0.00248026107599
3.60298527543e-05
0.000305351884079
0.000447339615765
8.36721404674e-05
4.52422851093e-05
0.00376474407645
0.00636775641415
0.155314733229
0.0761310551885
0.00156131923495
0.00251857250948
0.0108153606491
0.000270450739273
0.0016347145836
0.00145945538742
0.0104483839059
0.00199946722538
0.000388772937705
0.00194386468852
0.0220750440619
0.0748409468686
0.00988008757454
0.0129521425739
0.00450378916009
0.00627036163237
0.0112861656162
0.0607429150083
0.0368747737483
0.00465181240296
0.0148055089406
0.0139329523112
0.0202112063383
0.0204212579424
0.0182492723446
0.000418648583504
0.00163259823787
0.00900947500238
7.36398314465e-05
0.000403915966169
0.000280681049859
9.90560080894e-05
0.000162335579849
9.52696685778e-05
1.22236157462e-06
8.14808337422e-05
0.00105978748519
0.000192119463094
0.000109028689717
0.000103334273601
0.000896557494437
0.0029128265961
0.00428835389938
0.0569096908172
0.023400027022
0.0059437746014
0.113465438877
0.0162420790382
0.0137787209205
0.0550300542657
0.000394790379932
0.0412062174284
0.0485931963162
0.00330639245058
0.00436708977808
0.019096695244
0.0351510986961
0.0057598904149
0.0108123736332
0.0292985199367
0.0213553340886
0.000759348247631
0.00664440399686
0.00281732301442
0.0175256891841
0.0194516219652
0.00448942751244
0.0040407411534
0.0146002541231
0.00649092768419
0.00336642352626
0.000296092311413
0.00195898922089
0.00535382698691
0.00136999124178
0.0238416715794
0.103724485234
0.000207115752655
0.000188228775643
9.34957536098e-05
7.6472132656e-05
0.0027305716911
0.0029601503126
0.0109673181285
0.0157105803425
0.00480391302736
0.00200558450407
0.00917731397421
0.0411682963436
0.0267924916461
0.0219264217325
0.00656251609208
0.167926209941
0.0221125099159
0.0105688496136
0.039669465939
0.0122522364097
0.0172001254712
0.00077108761652
0.00999765721782
0.0667528212992
0.0179281765223
0.0267014400702
0.0047776277169
0.0073821903327
0.00933492599936
0.0236189869278
0.00236783501589
0.00323529658618
0.0267585883893
0.0498558916419
0.0693604401792
0.104524150683
0.059261763451
0.0137107434321
0.0234643077384
0.0737728489038
0.00830711870289
0.0352861623879
0.0171643554021
0.000800817292924
0.0281861381801
0.00026664017368
0.001717019235
0.00372967426794
0.00204194958117
0.00629115369424
0.00284067440637
0.0018933843723
0.012461542108
0.00111917131195
0.00505314950175
6.2072117033e-05
0.000253043752794
0.000394166887269
4.86857671061e-05
0.00178444433745
0.00497159051353
0.00767572543104
0.0540670263355
0.00647539157013
0.00315791098244
0.0647942278849
0.0215699783554
0.0442523822814
0.00990548126294
0.0144193500147
5.03987972845e-05
0.00210827909985
0.00150497585001
0.0154980536843
6.5010213304e-05
0.0118962337557
0.0159020911012
0.00479656788778
0.000146961198805
0.00731904886784
0.00365730095757
0.00131439216279
0.00161932606233
0.000698595093453
0.00209303240488
0.000602879730542
0.00411364300861
0.00215296038652
0.00798287564466
0.000194936857455
0.000199811396905
0.000124218768308
0.102653935004
5.64522351595e-05
0.00101318867687
0.000922107832716
4.63901124416e-05
0.000120387708251
0.0142410787306
0.0148533003713
0.00266427223053
0.00572780438852
0.010123818941
0.019553729188
0.0791203427359
0.177454423086
0.00812956675591
0.0115599619766
0.000174260944431
0.0561350643193
0.0225483751801
0.00848228892362
0.000176684496187
0.00288898536712
0.0339597990773
0.0273915888743
0.138729349402
0.0511156829527
0.0397481432748
0.0567056153936
0.120498527495
0.00241739776398
0.0689768875019
0.0331558157588
0.00912742403099
0.00794758981226
0.00167242073039
0.00600805644685
0.00329860075922
0.000139006361992
0.00050265893044
0.0
0.0
0.0
0.0
0.0
0.0547736106007
0.0472672057258
0.0
0.0
0.102040816327
0.0
0.0
0.0500922318855
0.0519485844411
0.0
0.0
0.0
0.00668698340313
0.0157453961831
0.0473569972156
0.000841197815817
0.001896105347
0.00437877565747
0.0665365330755
0.000773788927935
0.00426854310097
0.0285424172612
0.0342666561312
0.117662560559
0.0397569882833
0.0121770385835
0.006938786325
0.0258536552645
0.0183230275979
0.00137988583982
0.00628631235566
0.0430346018882
0.0103345220427
0.00970388081792
0.00758990037429
0.00235380175446
0.0921420381926
0.0345444348306
0.00935450183602
0.00530288106571
0.0208105219607
0.00972635043934
0.0223172214454
0.00739940870994
0.0
0.0
0.0
0.00742129228768
0.0732236956473
0.117024293684
0.0702873895021
0.0126802193469
0.0347900540005
0.178265034828
0.037893706988
0.084741974686
0.179000361508
0.00908196677124
0.224146126702
0.0859620258631
0.0812271121028
0.188732646921
0.000800590286596
0.00421484169136
0.00233601181408
0.00638436830243
0.0303577156393
0.0
0.0
0.0
0.0
0.0
0.0
0.00843804193213
0.0936027743944
0.0
0.0
0.0
0.00757071529312
0.0094845099744
0.00345140769074
0.0013904526322
0.134826742346
0.0912047359687
0.000471528347111
6.45896832721e-05
0.000181466253002
0.0089360891472
0.0648780418836
0.0653027544418
0.00456755167461
0.0375704899856
0.1283066423
0.0119493575652
0.0420878227728
0.0
0.0
0.0
0.0
0.00489310329261
0.0360261338366
0.0126248248439
0.0405351596563
0.0316618240983
0.0316344169586
0.0176984982215
0.00963599689851
0.00116797015442
0.00577615215004
0.00815439612393
0.00427315641843
0.0
0.0
0.0
0.0
0.0
0.00309813700371
0.0120348056889
0.00364387975158
1.11198208381e-05
0.0422330795433
0.0535237363374
0.00381070335626
0.0101598939717
0.0200359172955
0.00841059683818
7.57979216729e-05
0.0118467692874
0.046276860532
0.000118013407221
0.0054359353931
0.00120117522234
0.0974194351106
0.00395993938659
0.079388197906
0.0235476867697
0.301125355525
0.012669169071
0.0068275386207
0.0341041803774
5.70622092205e-05
0.00718802686308
0.318306474593
0.0260433729127
0.189010247408
0.00780140288887
0.000500268086925
0.0182162886327
0.0163718327683
0.00224920413937
0.00577629025924
0.00294912745973
0.022902985384
0.00860674940092
0.0201593299194
0.00513679987863
0.0353543685337
0.0366575224708
0.0263669669509
0.00305207418756
0.000458485657202
0.00925812983196
0.0370138462903
0.0160654159565
0.00886783929785
0.00983185593749
0.0158128167497
0.00759154212493
0.0530326820009
0.0595989982902
0.159253069727
0.000292460089312
0.0352195872788
0.0298923515271
0.0107741366003
0.123436683094
0.0896972786019
0.00475955473729
0.00293776124065
0.138689991298
0.0122279542549
0.0289693227808
0.0421544725277
0.026694149855
0.00221510248672
0.0330089569181
0.0127605622699
0.0251961917215
0.0186555949625
0.0501548579643
0.208365137441
0.297790288476
0.106996873147
0.00586666937631
0.00580735648407
0.00384768714614
0.0102891596683
0.027925711149
0.00508450074425
0.0252276698151
0.00208118036124
0.0054282276071
0.0230454347354
0.00854743429598
0.000268944747912
0.0248108942015
0.00126339564117
0.0209191325749
0.00486988408868
0.000148708290108
0.0159042891446
0.106288152501
0.413373461825
0.0693050386245
3.0994967156e-05
0.0182653341451
0.00807496381833
0.0335419785821
0.0647429135897
0.00158975947557
0.00697100553982
0.0247272425532
0.000646675058948
0.0334413984139
0.0
0.0
0.0
0.0
0.0146357086071
0.0740800773975
0.0538168467663
0.0016753656236
0.114393178181
0.128678182993
0.223116225021
0.229922526574
0.0739668655321
0.0602139915235
0.0595170116278
0.0397992199769
0.0868331815642
0.0876815814363
0.0480245793182
0.0297760882551
0.000399981846738
0.0
0.0664216525746
0.137659980078
0.0136367606844
0.00867313501177
0.0375135392077
0.126991182103
0.000412631621706
0.0845466630747
0.000839154827351
0.007379223649
0.00400275483715
0.000709790828681
0.00659619500096
0.000532514237911
0.0142889038954
0.0
0.0
0.0
0.0
0.102040816327
0.0
0.0
0.0
0.0
0.00418771873446
0.00152160212262
0.0197445432358
0.0203057803264
0.0212164006736
0.0230368164167
0.0110532482525
0.22896825249
0.0117458198917
0.0172342429533
0.0380975226387
0.00741033213029
0.00530164024256
0.0344668929356
0.0334225171662
0.0752149957496
0.209085469888
0.0139441138325
0.0250472312783
0.054671694955
0.113216928064
0.00272921437284
0.0440863135046
0.282902110811
0.0195952714481
0.306092303753
0.0517209871975
0.125476715841
0.0314525692038
0.00833884930972
0.0127239900176
0.00928242292693
0.00237694090732
0.00757281330072
0.00507792546929
0.00198274987151
0.00643493586976
0.00776525301899
0.00312807658188
0.00312124807574
0.00286859334885
0.0212354125249
0.00881249755037
0.0408719106582
0.0181910775017
0.00757562246771
0.0028094328188
0.0498313300092
0.00456204628287
0.00742989955047
0.00489550232771
0.0200828497877
0.00959539461337
0.0423469484671
0.0166852740236
0.000580922440336
0.0315391654387
0.029953303455
0.000504050998699
0.0211671593951
0.0264939942097
0.0202386136047
0.0188242602296
0.0317837913177
0.034318153674
0.143797659898
0.0145720642592
0.160976295068
0.0651990559752
0.00061710522364
0.0330025171852
0.00337561526613
0.0213417934279
0.0473429461135
0.0232599005142
0.000310895806932
0.0819384856231
0.0421377560761
0.037718485923
0.0726177654115
0.0399436288659
0.0795537786764
0.106678241597
4.39526939863e-05
0.000707584110594
0.00560261191862
0.0113963214524
0.0138815247039
0.107434809165
0.000288646623819
0.000396124362304
5.32795626678e-07
0.000127779089088
1.89234308786e-06
0.000261565908173
5.51719057557e-05
3.72589493415e-05
0.000228679557423
0.000357432376449
2.88995696815e-05
0.00020235210456
0.000472424370497
9.1126424425e-05
8.10216797811e-06
2.79993287951e-05
0.000570881327854
0.00126342378122
0.002308698284
0.00542907096569
0.00250836194233
0.0418626215603
0.0309642889311
0.00153936891092
0.000648672613698
0.00773889361925
0.00436986480686
0.0737528618902
0.142004055459
0.123868818779
0.0496916345418
0.0311319244782
0.00521282285329
0.00325706025277
0.00182601444751
0.0125206967655
0.00447440321778
0.0341943625014
0.0134327499587
0.000333910687894
0.0103229619595
0.00526870036108
0.000626822872541
0.00991948205143
0.00686249534484
0.00163469843459
0.00241367990769
0.119600814408
0.0445073854405
0.0112607113978
0.0577326735195
0.0328875840011
0.177442696161
0.00330326972697
0.0695380458494
0.00121100667342
0.0790503300087
0.169661029558
0.0290824966669
0.0601871996379
0.0454751607671
0.00995123530502
0.0198326832925
0.0810741392294
0.000700922713596
0.0207884776247
0.0111229759193
0.0114817815941
0.0111035719675
0.0014697375167
0.153246453996
0.0369967443714
0.0380918993465
0.0199502825521
0.00940301062735
0.0203497127182
0.0049224461544
0.00199522121664
0.017326007064
0.00805999905406
0.0376392743146
0.0103917507937
0.000124784410221
0.000332152142576
0.000718631066811
0.000537039619429
0.000407019114256
0.000295058543602
0.000594691780688
0.000473875779273
0.000215433155808
5.11851246871e-05
0.000240878740048
0.00100781048626
4.49018107449e-05
0.000142568760794
0.00325982736665
8.15544754078e-05
0.00207220754252
0.00501256895759
0.0059582856548
0.0644799761673
0.00857261666465
0.00577141128057
0.0576046565152
0.0473684679323
0.00073225229827
0.00170829319463
0.114002890184
0.000322102514722
4.26603946602e-05
0.000164137797543
0.0366653267807
0.08216377036
0.16992619749
0.0787234309983
0.0280252664182
0.00221825915398
0.0305983254993
0.321192296406
0.0547831791025
0.02510633075
0.0831319521091
0.079823454972
0.024989230972
0.00850063523297
0.127093521312
0.0169109420617
0.00200477752603
0.0197387731355
0.0079528311523
0.00879377744458
0.179775086574
0.0110457402805
0.000204119334298
0.0389745596631
0.0154686156074
0.0396143047745
0.00264497146351
0.0352453938305
0.0181262025414
0.0318558221787
0.137144644895
0.0104830120244
0.00951697737674
0.00709499969089
0.00105418082583
2.01911170248e-05
0.0001103989283
7.80270009139e-05
0.000106210052339
0.000260995086212
0.0103420691183
0.00253442887972
0.00185028856863
0.00624611219087
5.01790086463e-05
0.0246047602195
0.135553959575
0.0162074875964
0.054017165325
0.00474144864787
0.0175428676348
0.0307258673801
0.128487911397
0.063249229591
0.0553661208599
0.0130255867425
0.000561180384103
0.134687673568
0.00606202208148
0.00977310179744
0.0210945583855
0.0201570224572
0.026083949743
0.00351997145905
0.0247500410777
0.0174106013605
0.0987162802487
0.0747391011171
0.131201916169
0.00481996564177
0.146285881722
0.00156353989199
0.0398633489276
0.00925875415911
0.00521459124274
0.144733454019
0.0126130304603
0.0777038379172
0.0884206814178
0.00310106077391
0.276655498248
0.00204213810152
0.0811425555773
0.0334977087705
0.0243671314492
0.0498646170157
0.0626102555804
0.000290445784714
0.0554941559491
0.100295553989
0.00642243112764
0.0769393044662
0.0267195358265
0.0407006878302
0.327491511169
0.0322392607018
0.121946909797
0.137118550756
0.0319867136544
0.000135513117143
0.000636696550388
0.00667025676606
0.21918276319
0.00897563788514
0.00947428443431
0.0788153816083
0.00270078416781
0.0524928238404
0.157098332326
7.46791543159e-05
0.0962034453067
0.031030243704
0.007304698569
0.000314923913069
0.00350717704165
0.00645517211082
0.0424082467807
0.0352189458564
0.0287667772564
0.0937797933425
0.00758871560337
0.0607908825738
0.121674764968
0.156506484949
0.0266268681319
0.00141638471839
0.0286216800116
0.0127818385725
0.0258931202444
0.0372871338397
0.000250575480355
0.000170271232622
3.49584026442e-05
0.000138073612023
0.000142594392622
0.000176552011775
5.10054482805e-05
0.000609063028892
0.0455770145776
0.00928892128532
0.0320996442657
0.0347071045069
0.000667996036522
0.000909955568877
0.000412217694669
0.0232649701987
0.153295870202
0.0125900465698
0.000718116684658
0.0433812945523
0.00590897666896
0.0359876927969
0.0655374849489
0.0294663424296
0.00961021729898
0.0362282243498
0.0364147590235
0.00630413564869
0.0898054005519
0.00112657125277
0.00578012047991
0.00368340649503
0.0894286562249
0.00369156675191
0.0399929768343
0.0357211008602
0.129283452987
0.00177438638986
0.0703703180393
0.00475904788955
0.0146689445941
0.00765458843808
0.0150302936886
0.0133393371137
4.46521253987e-05
0.0101437980525
0.0103327960722
0.099230946078
0.0159110961909
0.00440050803743
0.0911068145528
0.0253206244798
0.0124265831578
0.00130993393517
0.0154216419824
0.0213977101775
0.0272197333531
0.0158230357834
0.0231229497986
0.000125679258949
0.347286122224
0.149838127134
0.0236378884452
0.0283532755829
0.000415674137696
0.00804263625696
0.000584012759071
0.00552508045015
0.00236050245615
9.21630441046e-05
0.00492696110269
0.00592006492488
0.00241504793123
0.00306583187532
8.46395303001e-05
0.0287059669209
0.0239106673098
0.00807367075141
0.0142606857479
0.00719323500028
0.00416333619906
0.00299555595264
0.000982507418868
0.0245327423885
0.00708652970054
0.00111038933688
0.00207293470025
0.00102742204373
0.0111849892192
0.0122760403149
0.0130845035624
0.00567733334547
0.0203931111303
0.00460873956228
0.0121027898195
0.00236580604822
0.00170017248211
0.000816178464806
0.000414209515668
0.00968431864588
0.00829111697855
0.00776194921041
0.140229083203
0.0360057957704
0.0313446968829
0.351475876796
0.259033285912
0.132214321181
0.0531857191248
0.157302164947
0.0025960431567
0.00251032629381
0.0160136766719
0.00627532498913
0.00487408329535
0.00403883462754
0.00579210435366
0.00280182906037
0.00589762231408
0.000131714377621
3.2275025146e-07
0.192683078154
0.108609527962
0.000652996261489
0.000607123716334
0.00164450777825
0.00469391200237
0.0291969885449
0.0072774804761
0.00778994758219
0.0161897086422
0.0278186838248
0.00825285922998
0.0597255212126
0.160707341729
0.0536522399887
0.0509646145084
0.115488372952
0.00201045624591
0.00170513074129
0.00809146587861
0.00601776849255
0.000726253093399
0.0039648114804
0.00326371884061
0.0194412104998
0.00589366625514
0.000421947607167
0.000602490862127
0.0186889214958
0.0252911026896
0.0198572732691
0.010564849675
0.00449820662614
0.00544951901458
0.00347106119959
0.0420043656582
0.0379892104306
0.0353215546215
0.00101530183779
0.0100634329216
0.026566482509
0.00588935063562
0.000439831621042
0.0409098402222
0.00348666002031
0.00380194889024
0.030262730373
0.0231645241779
0.0718190509527
0.00142712503848
0.0545831758272
0.0293306145968
0.00663216181383
0.0686741667097
0.028159146199
0.017335381966
0.0298598909508
0.125100060956
0.0268766526562
0.0244276985715
0.0478549332673
0.0446281430536
0.000173885700531
0.00532997473366
0.0562406837499
0.0917316338669
0.0271467628168
0.00609339240359
0.0497901447432
0.000233090231604
0.000816703373806
0.000770679187948
0.000254456298251
0.0002487436188
0.000407068754653
5.66426691312e-06
8.78203434221e-05
2.49163194127e-05
0.0443517928223
0.0487346259948
0.0980050003421
0.0139116331868
0.000200718381383
0.0730354523172
0.119048209434
0.0129897136109
0.000337972189169
7.23606063772e-05
1.11832962131e-05
8.55449541494e-05
3.38887764033e-05
0.000262428229462
7.42486953483e-05
0.000191568411754
0.000120143781106
0.0665265427387
0.00482822455418
0.014684634645
0.00186213664859
0.00962728813177
0.0660475349643
0.0130495467846
0.106382028163
0.0293415289549
0.174816821702
0.0252088546001
3.74067541442e-05
2.87731849176e-05
8.61743171397e-05
0.000171783821339
8.01388874374e-05
0.00103944945985
0.000209577875785
0.000217243194257
0.000111994337256
0.000186694882957
0.000337435387901
9.29036598826e-05
3.51636398965e-05
0.0276744295329
0.0632812338096
0.0115799936696
2.70787460975e-05
0.0313228763083
0.00267248614762
0.142431721736
0.00137591979818
0.0314704860329
0.0421836143565
0.0606105010569
0.000380651646571
0.0348859867155
0.0178701649913
0.0842722650266
0.01326046338
0.0223364962734
0.00143176576836
0.00668130961705
0.0181584010334
0.000823582079143
0.0291136264977
0.0606969659326
0.0045653141538
0.00318065242025
0.013856370843
0.000355162203213
0.000813685658955
0.00307019404203
0.000310162991653
0.000659152838556
6.77130027562e-05
0.0169007242465
0.0234951172654
0.0634648208168
0.000116843425907
0.00441540352433
0.017629664723
0.0110645247299
0.00313286435714
0.00178642644141
0.0233358127503
0.00394140779394
2.75697074636e-05
0.0527356261062
0.0464083714788
0.0439397129619
0.00707150771085
0.00494132714279
0.00666122499321
0.222060932579
0.101126035322
0.0292252332415
0.00782078540064
0.00260472480799
0.0543885050643
0.00107097822054
0.0557855567112
0.0103167438143
0.00175873824796
0.044060350697
0.0210867645446
0.0466863218048
0.208679324865
0.0407470467781
0.0844866911446
0.058707899985
0.00498904826085
0.125399408146
0.00966969045087
0.178708404901
0.189276798687
0.0013048751356
0.0796509006829
0.0592189845191
0.0836225261388
0.00515316811354
0.0271527807576
0.0995648850482
0.000246016921072
0.0419936527616
0.05558016661
0.0259066167439
0.152240867531
0.00781992123518
0.0991242655431
0.0205610385878
0.599318070089
0.00735185105508
0.141243884589
0.0352012318949
0.00811356273222
0.0129706238354
0.00634221422901
0.0401351300854
0.340295131347
0.289543327672
0.0011080301831
0.00370493348059
0.0422314607689
0.00291445350196
0.000287397875392
0.00485561155258
0.0115491569661
0.0524310972767
0.000358296595124
0.0127612262667
0.0134811019593
0.0010464357295
0.00892586147332
0.0151940037359
0.000119718246296
0.0138741741352
0.000745717876684
0.0224417810138
0.00113571652508
0.00744931135895
0.0321949955434
0.00982100642344
0.020084805217
0.0154974246953
0.00111003271357
0.00117465444186
4.27065334776e-06
0.00135525812423
0.00106642709518
0.013163839402
0.000218477634422
0.00130569606827
0.00634877031813
0.0168792606884
0.0184505282588
0.0155122079414
0.00476251450384
0.0310849933685
0.0199774556076
0.0225785727698
0.00671306790738
0.0121315282314
0.021686908924
0.108806391522
0.0451995626244
0.00575668630295
0.00151794128337
0.0408134239687
0.0195567742997
0.00635720557907
0.0440681497288
0.000522452334631
0.173415352209
0.437758677515
0.0113543194824
0.0570116673256
0.105305463251
0.18809656018
0.112527429447
0.000228162385644
0.0514691018644
0.239630736904
0.0640811175052
0.0543732227867
0.0787298288359
0.0324346784231
0.00983308180205
0.106643526329
0.00275768379634
0.00505620511382
0.00601516391922
0.000326282484362
0.0362598613411
0.0176584365681
0.0603921618817
0.29204965705
0.697330817435
0.0
0.0
0.0
0.0
0.0
0.0
