# Supplementary material for: Fine-scale mapping of meiotic recombination in Asians
Source: BMC Genet. 2013 Mar 8;14:19. doi: 10.1186/1471-2156-14-19 (PMC3599818; doi:10.1186/1471-2156-14-19)
Supplement: Additional file 3 — Genetic Maps. Archive containing combined genetic maps for all chromosomes. The SNP list text files contain the rs numbers of all of the SNPs shared by the Mongolian and Korean cohorts, ordered by physical position. The map files give the genetic distance between each of these markers in order in centimorgans. All observed Asian recombination events are mixed to form this map. [file 1471-2156-14-19-S3.zip › map15.txt]

0.0494112474736
0.0017351664561
0.000382140614619
0.00044157660716
0.00641158135606
0.000370735361545
0.000804538084686
0.00870039546553
0.068636075875
0.0439351358372
0.0929705093619
0.00740748519088
0.0846713601803
0.0131924849548
0.00126031709354
0.00205375257555
0.00594771040981
0.0760093822254
0.026385914956
0.00727467315405
0.0699704950997
1.84715495841
0.0105465039161
0.063245134386
0.000382380753959
0.0163822333499
0.0376878847585
0.107565802727
0.0296245687485
0.00799157208634
0.101136393444
0.0669557147783
0.00462275085007
0.213499362883
0.253917635065
0.0523551852216
0.218106992591
0.173839089826
0.0213245301227
0.0186269264826
0.00183357147895
0.0402875193027
0.00425120871824
0.0850283754927
0.290493843164
0.000401006668099
0.00236593934178
0.280352380785
0.0238139058318
0.0
0.0
0.0
0.0
0.0
0.0
0.0
0.0
0.0
0.0
0.0
0.0
0.0
0.0
0.0
0.0
0.0213394467572
0.0643115144773
0.0783205172572
0.120187688245
0.00112163911836
0.09470466453
0.0173260335714
0.0527438118265
0.062325548369
0.0146221866258
0.0558689467104
0.00259765637405
0.0580951158537
0.00576732537128
0.208327366418
0.0683665093108
0.203418176938
0.071330883732
0.00209943736282
0.00859994245573
0.000141535103111
0.00874424027083
0.00114029523857
0.00298931400056
0.15098535179
0.0319867176632
0.00765191875118
0.0017644674015
0.0852142282738
0.0402478862666
0.00456572364505
0.0175388150594
0.00359409557013
0.0262045616321
0.0587223304543
0.103242532704
0.0653863180065
0.00788207161802
0.0126307980141
0.0515716050805
0.147137108682
0.0
0.0
0.204081632653
0.0
0.0
0.0
0.0
0.00418066927814
0.00421712338635
0.0499322884626
0.0086276927996
0.0802104605925
0.0851229852375
0.0628652739399
0.0758023061551
0.0259648503067
0.0130285896649
0.0154993341573
0.008225111729
0.0160209050864
0.0844553006368
0.128465669315
0.0780561147693
0.211636845185
0.101137531514
0.143664487462
0.029158317301
0.0109240343011
0.0888892056997
0.000445515265135
0.0
0.0
0.0
0.011638158541
0.0257196015816
0.087063701607
0.052176320515
0.0363432047227
0.0376127195163
0.0445991807006
0.00119492996988
0.153318951286
0.213179464673
0.111717122673
0.162678717497
0.594148852961
0.0054268479349
0.00489007573267
7.81794098178e-05
0.000410364649162
7.81794098178e-05
0.00328353521235
0.0209369784517
0.0369249654492
0.0174949569819
0.0492245354048
0.0544230671686
0.0240562278024
0.00963449452196
0.00313147550054
0.0262150747793
0.0934517725333
0.0333041422033
0.00421531200411
0.0372290007277
0.0265469695985
0.00308234045099
0.237082201123
0.0575379270712
0.626540046937
0.0138578451061
0.0274449418493
0.00288125332452
0.0945312933171
0.0422786267679
0.315838690501
0.151801567447
0.000472762399073
0.00180969048576
0.127980543136
0.141282150757
0.0318597835997
0.0049507791179
0.0292921097809
0.113699189856
0.0368164154057
0.116130296141
0.0267620210235
0.0027642318562
0.00607621472537
0.012069629879
0.0145117321722
0.198523197623
0.0710649385479
0.000578391765591
0.0063754546889
0.178168417303
0.127597438844
0.0433819626583
0.426064761777
0.00714381838814
0.00645005473554
0.0146334920563
0.00771444370356
0.00488822801029
0.248104171371
0.0804455084813
0.121147447083
0.125426476448
0.0305283687774
0.149702599592
0.102530884085
0.157695347857
0.108297594158
0.138765762765
0.0539101153104
0.0385485241565
0.0302076204607
0.143996608525
0.017443147252
0.00132030993904
3.3007748476e-05
0.101547977575
0.0797731467126
0.0194461217374
0.00443750125861
0.00626700747848
0.0844791873248
0.0386080755159
0.00639303172081
0.000331394110581
0.00279596831431
0.0900919908634
0.0430396732093
0.000640791202624
0.000502916046322
0.000119491802129
0.00332147817016
0.00405352959529
0.0874671807189
0.00722691520791
0.0504443057345
0.0196766398605
0.386020447315
0.329749229806
0.0360642248083
0.00863881014356
0.0307867170129
0.0160211824076
0.0145561091489
0.0545017113524
0.00416854796635
0.0348675427446
0.173426064097
0.0746622639475
0.00178767810763
0.016334905192
0.00634071914438
0.027528735215
0.12734477411
0.00519947655307
0.00981063312919
0.0688705385633
0.10813325883
0.286387539123
0.0964174461147
0.0416248037645
0.0690232688896
0.0135705133199
0.0253785592569
0.109863365597
9.6009879922e-05
0.0645956279726
0.0660755765377
0.00544370090869
0.0115872715643
0.367223853994
0.0963367251548
0.0150923860218
0.00917785570523
0.000614948969207
0.0430086376843
0.00936852424037
0.0114401121087
0.0430584519863
0.00389238649224
0.0193987068397
0.0171836535848
0.0205818254537
0.00930544288487
0.0728040985284
0.0635164889296
0.108301717921
0.0025175635418
0.0414764134788
0.0190828369055
0.00684339775453
0.00265127219476
0.0213306277275
0.00614257354408
0.0435133290692
0.0169360942984
0.0885897243775
0.00126285857351
0.0164756542382
0.00399134912427
0.000223337454731
0.0170447084769
0.00458027558592
0.0128560796777
0.197857770116
0.0049440319374
0.0438104262242
0.00405893776158
0.0501396360596
0.00246292064352
0.01687086204
0.0129965983595
0.00162212053638
0.00578569799002
0.00444538408296
0.0142427842325
0.0184404325696
0.010216645258
0.00243115965046
0.00640070631015
0.000993830346424
0.00930770338388
0.00199285794626
0.0104167017048
0.000908616501642
0.00265056913967
0.0399808767784
0.0189426407471
0.038311941574
0.0180977398266
0.00498430099705
0.0096646500981
0.0389344221117
0.00847824303678
0.000792571902145
0.143301591282
0.00942317672294
0.00380270269721
0.0210467622068
0.508768648044
0.152718538606
0.0940004841349
0.280257342487
0.022845186303
0.217497621935
0.018605125624
0.0869176047427
0.0170155221868
0.0143076901431
0.0187690587883
0.0265090390118
0.0430183509829
0.00482935698138
0.0437294748406
0.0940968943778
0.00277117169832
0.00160581141459
0.00369978949922
0.0698736562775
0.00751358660869
0.0210283884529
0.0264733420334
0.186304615755
0.070625785267
0.0420152972603
0.0523783716048
0.0585015393141
0.347266244316
0.0130568862872
0.00995356828889
0.00120750219296
0.0191294378624
0.00271382415859
0.00101871202317
0.000239515541269
0.00493628167028
0.0159159619119
0.00708472579582
0.00248767214537
0.0198503506546
0.0412582625867
0.00219947689425
0.00462612980574
0.000797697606012
0.0783449390311
0.000559289503472
0.0
0.0
0.0
0.00964908278712
0.0346212247421
0.00449664996537
0.00380497831042
0.0339952853019
0.0796820682836
0.0385894552076
0.128580531412
0.00520463596083
0.0274024609602
0.000530928268574
0.00283906905721
0.13706891279
0.0436299139448
0.0320746996594
0.0883604148345
0.368762236381
0.00768596937498
0.137594639649
0.00866876065866
0.0876314811097
0.185335901174
0.0556150481428
0.00818662060882
0.0427189434885
0.00338667247007
0.00015936061997
0.000528841168494
0.00745571611654
0.00630713920371
0.00979536610751
0.0170975054334
0.014849925811
0.0532581450629
0.0269536453959
0.0490884492519
0.00254937818731
0.0789608638775
0.0184471367653
0.0772074526592
0.0
0.0
0.0108266772712
0.0633374903119
0.0756960250069
0.0307694944686
0.0901449902663
0.078275830157
0.0839198148635
0.00618137519985
0.0407994526107
0.00253858338647
0.0309168929204
0.0236947838557
0.006322357991
0.000602511879701
0.0198628083008
0.000653491214593
0.000162377739114
5.14318630678e-05
0.000369574673187
0.000229239161102
0.00867288159503
0.000210870638578
0.0691969851058
0.0402322102988
0.0170314695065
0.012098420598
0.0332699463737
0.0151549781437
0.0351294272822
0.00150564810357
0.00958300734152
0.0516136169902
0.0039293205901
0.000726130978408
0.024119121779
0.00612078014962
0.000664531178184
0.00232212580242
9.70663518695e-05
0.041964397238
0.00429518607023
0.0171807442809
0.0343316551313
0.00133264234141
0.00221156866285
0.0539161911285
0.0413545856154
0.0216930752594
0.169996197848
0.0180924978389
0.191727826435
0.0594570144073
0.0223251612038
0.0361382581443
0.0054845702816
0.00904413364183
0.00445872389654
0.000614889851289
0.0
0.0
0.0
0.00747425712597
0.0177948008735
0.00520026348455
0.148099091117
0.104530911604
0.00686294542516
0.0510899266723
0.00109847143977
0.0504636578915
0.0483482895463
0.0331091448546
0.0455519500322
0.323929967532
0.012101934116
0.00131941080721
0.0012655206449
0.0233538813507
0.038057759167
0.00747697104385
0.014527222511
0.00671262718674
0.0326716038179
0.0230875969498
0.00360339837286
0.00351862899316
0.000757033511885
4.86738372895e-05
0.00491553975946
0.0019055289492
0.0144429514891
0.011681479379
0.00547324226563
0.0934020192538
0.13156645138
0.118423166875
0.053631332631
0.000753464612026
0.0245765768677
0.0014652804264
0.000598228184423
0.0557210429162
0.0
0.0332253411214
0.0128196671118
0.0215606945569
0.179478818005
0.0801335870806
0.0390913591866
0.0418537982434
0.0
0.0
0.0
0.0
0.0
0.0
0.0
0.0
0.0
0.0
0.00658963877439
0.0208127189289
0.0405195113518
0.111761908384
0.00771699186118
0.0507933695249
0.0137593391131
0.15394391208
0.00226587528781
0.0
0.0
0.0
0.0488035402399
0.0184422645829
0.276998651064
0.00545945828649
0.0193566435072
0.0152933800683
0.0125094011855
0.0112999263717
0.0
0.0
0.0
0.0
1.03463888206e-05
0.00182421615463
0.0313948144802
0.00518672866212
0.00918696172075
0.00356172126545
0.0121749866657
0.0260302962242
0.0994563545066
0.0357680734002
0.0568981034858
0.00658773390949
0.159774146667
0.0160838643348
0.0341142227849
0.184282536816
0.00172778946885
0.0165118630295
0.0137109543202
0.0
0.0
0.0
0.0
0.0
0.0
0.0
0.0101012309734
0.000107514676208
0.000706568280542
0.00451546173818
0.00848007916193
0.0141634357878
0.00116944172036
0.00688947279569
0.0172050490028
0.006440506551
0.0280624606251
0.00942237590474
0.000264410950431
0.0193351246907
0.00560113487614
0.0270527302171
0.0515441401206
0.00998467679764
0.00113151915274
0.0131176114168
0.000175791569453
0.00290723652519
0.0295107315707
0.00354920953516
0.00135070231213
0.000220295764251
0.0118470199967
0.011412383892
0.050674246271
0.115865165365
0.0944121150163
0.0332507485788
0.108315140827
0.0271730762424
0.0710682390671
0.0549936472017
0.0371319072382
0.099139329905
0.00500036947469
0.223392526193
0.0499597741622
0.0745214381279
0.0292871816698
0.0014116849872
0.0293937782913
0.0582331529243
0.0568550981316
0.0127978419324
0.0304868411319
0.0894895408815
0.0275905045401
0.0279610795923
0.00635503707842
0.0582762617094
0.0666182623658
0.029548796552
0.216082892769
0.0525385475088
0.019296661205
0.0318931503746
0.0491173292045
0.0697719386302
0.0303226331522
0.0124708415897
0.0393864262419
0.00101059027494
0.02139894942
0.00241598372235
0.252774099205
0.00279871132455
0.000528428012327
0.00248165451715
0.022610538563
0.0705512180485
0.0323316860205
0.0774595167707
0.0218729510513
0.0460198140939
0.00409111676464
0.0144868929403
0.263137763798
0.0259685606938
0.0414523918749
0.0483396339807
0.0279925601911
0.0430923808556
0.0161269518445
0.00282272412822
0.129771110366
0.0424198126138
0.00653390376535
0.0247100487698
0.00262495764667
0.00200725886366
0.0462650021145
0.000819022247647
0.0719260593973
0.00209150655745
0.00333050443805
0.152443796083
0.573488015506
0.156553114107
0.00332614840344
0.265655583696
0.165977371218
0.000537514301815
0.0157717050972
0.0667494312205
0.0011825219413
0.0172204757702
0.00666841972087
0.00260071158081
0.00834598327675
0.00334536572781
0.0370695527896
0.046497952489
0.101598041209
0.0096442670798
0.0240078334299
0.0225334576055
0.0378035922288
0.00234736107071
0.0148873932213
0.0980358905243
0.0328447817173
0.0865336056538
0.0
0.0
0.0177073075941
0.158342598619
0.202627413127
0.0294859459659
0.0
0.0
0.0
0.0
0.0
0.0
0.0
0.0246088715652
0.0128115493251
0.0877741910236
0.0122202605593
0.00713647987363
0.000264759370553
0.0281263623084
0.00268716984607
0.00211106147116
0.00822256940127
0.00020915238828
0.00704355108794
0.00142499154123
0.00169951970596
0.000114470229274
0.00197655268972
0.00327154412374
0.00237857614264
0.0
0.0
0.0
0.0
0.0
0.0
0.0
0.097401793943
0.046823156888
0.198681072767
0.00681647848566
0.0607326494758
0.00369743779742
0.103219756702
0.0116421182692
0.201360517066
0.102082508057
0.0689514583185
0.0227885289051
0.0638653771654
0.00649899198002
0.00732817426013
0.0219550022777
0.00452968177617
0.00090486699556
0.000293444875515
0.000409501852005
0.00100947553318
0.00199341224117
0.00433927285052
0.0077775158196
0.00251909687669
0.00174821435805
0.00144797590343
0.000629915752071
0.00050951843337
0.0341848125871
0.00483112528478
0.000507628881535
0.00184052195119
0.014124161536
0.0148181930486
0.0213772152273
0.000343098363018
0.000873741930179
0.000257078935182
0.00292923083859
0.00506518953434
0.0119748184132
0.0147130763285
0.00384247315119
0.00426538840266
0.0164293842672
0.00121227000102
0.0384018507688
0.091566725692
0.0125437051047
0.012700118577
0.00988051174972
0.00342017714413
0.014537199638
0.000757087062678
0.00174824935246
0.0112356109012
0.0258159373522
0.000417930922384
0.0
0.0
0.0
0.0
0.0
0.0
0.0
0.0
0.0
0.0
0.0
0.0
0.0
0.000322005288702
0.00536030054625
0.00370962718867
0.00240402814122
0.00444574392775
0.0145629089877
0.00716642972383
0.00170217854526
0.0079886322127
5.57885805663e-05
0.00020351339877
0.000297643569351
0.00787841320053
0.00625735062555
0.0065592840913
0.0484499265067
0.00483988889105
0.0118911245836
0.00968168375043
0.00863933085283
0.00385789165697
0.00369228418725
0.0351697745653
0.0187930594242
0.00392544764525
0.0603566748204
0.00118252985661
0.00196952494539
0.0247982673928
0.0320300348757
0.000316631330039
0.030644562384
0.0579426574251
0.0833801897842
0.0163439263439
0.0703076027402
0.0865400721816
0.0913807709092
0.037205511166
0.0389085740019
0.146490668918
0.0295049629661
0.0870081548094
0.11770399029
0.0278361556617
0.0283767834661
0.0158823348544
0.0257433655214
0.00905858064211
0.00495495318071
0.0187424106993
0.00712437226158
0.0434253759218
0.0186264038685
0.0130562491084
0.0214137648475
0.0438601431609
0.000231629046104
0.000746965825802
0.000294385934149
0.00291882465932
0.000681783935636
1.38878528835e-05
0.000242671955648
0.00704443064024
1.42533226962e-05
0.000137228521041
0.014293026945
0.00905901518477
0.00755916543368
0.0466345036011
0.0328108279394
0.0
0.0
0.0895701500366
0.0187890124717
0.014344299844
0.0343825459406
0.0104198206261
0.0391622956187
0.00441609137216
0.0352226639714
0.0151507458094
0.0311571224269
0.111029664417
0.00137904769769
0.00311969745269
2.01076213515e-05
0.0
0.0900962638088
0.0119445525177
0.0
0.0
0.0305939530128
0.00290732462888
0.018605792513
0.0245575764157
0.0537556606814
0.0244666265634
0.0237757503388
0.025418948499
0.0062874180904
0.00815974792349
0.00562568632445
0.00781419406907
0.00111242057383
0.0115710292905
0.0125261339597
0.00287768282563
0.000726088272389
0.02190479025
4.77359071813e-05
0.012627017132
0.00465589368382
0.00285062603613
0.000388844717606
0.00286550727035
0.0
0.0
0.0
0.0
0.0
0.0
0.0
0.0
0.0
0.0
0.0153450817458
0.00358362256016
0.00734712679253
6.46308520751e-05
0.00709402695224
0.00945192314298
0.0129682030671
0.0018964409462
0.0191903914623
0.00016315900419
0.00320035708772
4.42924720515e-05
0.0187714208338
0.00292013940739
0.0
0.0672280845958
0.0118334113433
0.00191917154705
0.000262570066251
0.00020422116264
0.0205933576116
0.084552012789
0.0883028989175
0.0672501859892
0.066017351284
0.0
0.0
0.0
0.0
0.0
0.0
0.0
0.0
0.0
0.0
0.0
0.0
0.0
0.0
0.00499063233764
0.0211024534334
0.0563113556349
0.0345839555867
0.0391779891428
0.000877015237883
0.00137086167775
0.00391452142386
0.0462637779863
0.121172703133
0.0195582178194
0.0209576631392
0.0133161610331
0.00792996336798
0.000140148631932
0.00693132049788
0.00428292334787
0.00200048490646
0.00328111696854
0.0
0.0
0.0424575002363
0.012231888206
0.0053038607554
0.0046661971568
0.010120096406
0.253744369171
0.000531474665522
0.0253232046513
0.0212259294147
0.0286453696264
0.0111762518133
0.00564736551481
0.00619868686851
0.0197193515897
0.00287233603228
1.14987409497e-05
0.018140191166
0.000490736589562
0.00702253564614
0.0105248248114
0.0590256729484
0.00986535720995
0.00684248314815
0.0484124171654
0.00725428131497
0.117822804364
0.0337593682207
0.00921719852461
0.0161777827017
0.0515460798738
0.00555878627643
0.00851446218518
0.0103531150618
0.00911532293273
0.0135444242119
0.0447680257708
0.041308648187
0.0183212747647
0.000932661069204
0.00840998161371
0.00494346438658
0.00429857755359
0.00221602193882
0.00114187855013
0.00155599793704
0.000292639717175
0.000265707215732
0.000994975038395
5.64376597409e-05
0.00184507733768
0.107643017813
0.0018779591081
0.000330506010249
0.0252255436205
0.00692752174438
0.00436620065936
0.000848655179807
0.0113151076138
0.00997909475119
0.000319250636511
0.00511299470684
0.00402403729774
0.00159086668227
0.00289520370739
0.00111902533609
5.86887344884e-06
0.000274872305775
0.000394822431606
0.000120432498991
0.00152052059641
0.00116702146553
0.00018056835296
0.000925754489909
7.9189593796e-05
0.00143433659179
2.99071359311e-05
0.000837801783703
0.00159689634677
0.000429714090192
0.00182007432888
1.06122095239e-05
0.00123953823061
0.00156071835976
0.000562205918188
0.000379949259167
0.00138408938761
7.55717950946e-06
2.01792772008e-05
0.00022583103449
0.000291755366381
0.0
0.00258842380981
0.012909594352
0.0734380556302
0.0131047425345
0.0
0.0
0.00322262024534
0.00381059190939
0.0164321017751
0.00193121663668
0.120993415019
0.00156530720357
0.00116778963785
0.00409264919456
0.000181696431025
0.00118449966974
0.00105484592837
0.00574905627075
0.00548851987287
0.0242245488985
0.00430998048216
0.025438011424
0.0511456294491
0.00209445680734
0.00360267059102
0.0176077607575
0.00804900090015
0.000743797744512
2.85882473192e-05
0.000879390593593
0.00094482144133
0.00212926053715
0.0006203367809
0.0161803958647
0.0314835812334
0.0146113476568
0.0134289341129
0.0720503590789
0.197659587418
0.0112069986271
0.107239305721
0.0147421375186
0.0479733443444
0.0655665045951
0.0372878346361
0.0498060109389
0.00519076537405
0.00707910388309
0.0262033380298
0.0269210765209
0.00691264530422
0.0622131442847
0.0
0.0
0.0
0.0
0.0
0.0
0.0
0.0
0.0
0.0
0.0
0.0798233713739
0.235968641768
0.0211563816034
0.0148772282929
0.0122416992286
0.112577479265
0.184201111312
0.217935379118
0.0395860549775
0.0
0.0
0.0
0.000191356583409
0.00546887648428
0.00185019048929
0.00790231558601
0.00744696649708
0.00899180524438
0.0209467277219
0.0250529050944
0.0683943812755
0.032060204792
0.0218971296521
0.0771496679545
0.0264843518881
0.184919242808
0.12255806733
0.00502319618599
0.00447727219336
0.0154164948637
0.0180062975057
0.000615655304316
0.0214474866277
0.0541145598438
0.0694865750913
0.00732369722194
0.000688899066611
0.015322065447
0.00965291596614
0.0592725571604
0.00191955236702
0.0293921468212
0.00695792904738
0.00356835452956
0.0107185142732
0.00245138726438
0.00164490663488
0.0297271338082
0.00416803088367
0.0114207520973
0.0174259223162
0.00164154396373
0.0072101273791
0.0
0.0
0.0103973837155
0.0039498716415
0.00159312193994
0.00371845861595
0.00212815449063
0.000749890915352
0.0297721629147
0.00963281694676
0.000206022689002
0.00449041525511
0.00825661050894
0.00458149235848
0.00606008202284
0.00344899568692
0.0208183414765
0.0132181142298
0.0076184426674
0.125282767707
0.00114218965014
0.0267877335611
0.00416512834372
0.0181042516423
0.0
0.0011278619988
0.00615621953197
0.00035462018839
0.00565204497315
0.0155007553802
1.66534342614e-05
0.000735363410916
0.00968282914027
0.000906795822431
0.00484484321837
8.13079437469e-05
0.000870876650494
0.00579147666785
0.00469039077904
0.00143023611892
0.00769813162182
0.0176581914619
0.00634855037079
0.00307239535227
0.00942127226099
0.00175155412062
0.0415796090698
0.00396041450181
0.000656024896689
0.0712007998838
0.000175055520649
0.0232069890468
0.000554631352551
0.0131534291703
0.0018467490817
0.0136129012451
0.00808505912653
0.102157798204
0.00737312856969
0.0104748798959
0.0761947455933
0.18065267225
0.0806590165259
0.0508841662189
0.00982927990385
0.0827251398952
0.0361106111016
0.00968884522849
0.00190305340883
0.000144055133034
2.85288249383e-05
0.00161145971591
0.00026077197942
0.000912437363907
0.000908865749038
0.00184696582719
0.000116496376332
0.00069333422462
0.00047154135068
0.00406745249423
0.0417884079875
0.130068579023
0.0328428872922
0.000655192905344
0.00173170408315
0.000375945535431
0.00829124193041
0.0165100513207
0.0333026548023
0.0140819298645
0.0802332239482
0.0538031987321
0.0179430410326
0.115837370892
0.028374700413
0.000730101817216
0.0734068315699
0.0385536168593
0.0540229609432
0.0297474181025
0.0238412543089
0.0101324051684
0.00933081782129
0.000735072652344
0.0147798060343
0.315189720729
0.00346899607297
0.00429787939413
0.0136782194441
0.00779937534179
0.0328743485574
0.0129965216198
0.0744267147716
0.0175364098319
0.00201690530552
0.00646767230183
0.0106275394945
0.0427309767771
0.00738005218939
0.0385746596324
0.000456315805807
0.0168439141712
0.0207874874655
0.00625864339157
0.0467064358986
0.0138360644977
0.0643616625803
0.00344435763454
0.000303259274769
0.0189868996181
0.0661121762102
0.0999538876926
0.0490440758793
0.00450699976163
0.000221894491163
0.0334843888188
0.000297134577248
0.00395329265866
0.00688638076025
0.00379516095231
0.000675885519061
0.00827768472495
0.00621049524118
0.00027545523041
0.0293844417551
0.000691188587417
0.00260662264332
0.0253651675903
0.0378750980386
0.00758622621086
0.0660408183753
0.0727040805606
0.0637884652548
0.00984921546836
0.00300493680851
2.42957999088e-05
5.29128128685e-06
5.68812738336e-06
0.102681414114
0.00035090013734
0.00040822235128
0.000841244583332
0.0282828326194
0.00100661525015
0.0683080602142
0.00155718180715
0.0102102922439
0.204465824167
0.0183480744992
0.0668554570737
0.0424608944737
0.018345864622
0.00138895611201
0.00102466702395
0.000156361526382
0.000119766275527
0.00132241929228
0.000362625667568
0.00166674733442
0.000548928762832
0.00795281337909
0.00174443448495
0.0110248510627
0.00158116847844
0.00643142476417
0.0253426518876
0.00543361828592
0.000136892266998
0.0722975497625
0.00192786104177
0.130172742917
0.00729764657282
0.00565508846965
0.00355394315832
0.00166654239491
0.00754888129424
0.0202121495137
0.119018079065
0.0532412330361
0.107491914313
0.0668862168245
0.0030868738766
0.0152630959175
0.000753341727281
0.00849207858909
0.0174446165506
0.00485671410153
0.00184938600385
0.0200996671422
0.00404832873482
0.0410602230858
0.147160228126
0.413788347702
0.0702086374307
0.0383913055244
0.00572904387997
0.0074464482157
0.0172517812251
0.043176867658
0.0285558983271
0.38550324853
0.039205303988
0.137728080969
0.25358363708
0.418476678766
0.0385019083456
0.0277145519653
0.0290488391193
0.0160793606833
0.0245684920633
0.0209627868318
0.00305357835301
0.0268925756666
0.129273225104
0.0597272100427
0.017000878175
0.0344049784868
0.0749735178958
0.0351059544429
0.0020122967663
0.0102275781677
0.00141052420952
0.00748574397062
0.0252143978939
0.0047630745046
0.052487191849
0.0834417069441
0.0127195263883
0.00777643350632
0.0537664363717
0.0404979464485
0.0624597002867
0.0216989049987
0.015679663567
0.00220254747418
0.0
0.00914882646829
0.000124652065913
0.00275841483175
0.0385595473674
0.289577322153
0.00480368079773
0.0178691348107
0.00728201747416
0.291219735985
0.139646397347
0.0789370175163
0.00462554821366
0.138964408699
0.0212538562244
0.0135743458329
0.0343955693379
0.0474607060795
0.00842599783073
0.00228400144244
0.001616765066
0.00312767051458
0.00993262612305
0.059957817814
0.00986419373969
0.0941133503266
0.00783670624738
0.0955314933821
0.000286602842606
0.000167394449411
0.000207376547725
0.000459212624652
0.0350997763899
0.0163104826927
0.0406323513484
0.0119563174352
8.89390426797e-06
0.0024644396916
0.00475807819884
0.043141685885
0.0160484637254
0.0456635985138
0.0127528094468
0.0635419589553
0.0122088066759
0.0309267707058
0.000542401288499
0.0321805197761
0.0812142392696
0.350235618861
0.0754518964361
0.0383112286855
0.00989738261472
0.000159469262503
0.0120827604941
0.120453576648
0.108620051123
0.159075220326
0.0100288872707
4.75630532591e-05
0.00942382222408
0.0103071190507
0.00656703338858
0.00717778141957
0.00475866218282
0.130523160169
0.00116778206577
0.00903787721427
0.0044821345727
0.00231567005886
0.00556934564415
0.12952169581
0.174237977276
0.00716930380879
0.0485895842709
0.184274352057
0.176907335289
0.238687894883
0.156697079567
0.002382547541
0.0260392180562
0.0414072125399
0.0331675031769
0.0191661699981
0.00210236997348
8.70055852301e-07
2.26214521598e-05
8.18496986979e-06
7.99162412484e-06
1.22452305139e-06
3.51674427214e-05
6.36644572418e-05
2.56935012186e-05
4.52214214591e-06
0.000191992324741
0.000125857338536
0.0022842511741
0.172270683223
0.0300846188858
4.26112539022e-05
8.59314422026e-07
1.49198466524e-05
0.000593551642098
0.00270181624098
0.00399683800556
0.0310150004154
0.0640345848988
0.000109541105948
0.0831270582698
0.00367667059903
0.00874517964927
0.0148873339945
0.0113276763626
0.0187857133734
0.000240184511494
0.0356709287411
0.0109729210793
0.0581627532937
0.0119265763955
0.00199196138651
0.0496637719626
0.000160885142664
7.29343115694e-06
1.59725068194e-05
5.83152249647e-05
0.000356841055176
0.000173173338899
7.76605408906e-06
6.43948745005e-05
0.000104331512264
0.00673603851458
0.00197653043862
0.000342214817042
0.03505897137
0.00119889409869
0.00136200583392
0.00078174840048
0.0075360363048
0.0196483391083
0.0126591515581
0.00526354196362
0.00375554829557
0.0330848036422
0.0170765291807
0.0150688321617
0.0279989339812
0.0171334117331
4.56618201004e-05
0.000500228407922
0.000873944250061
0.000361610250219
0.000551475771765
0.000448970302648
2.34163180002e-05
0.000232090083959
9.6210990976e-05
7.25046543584e-06
3.16335121608e-05
0.000111764582015
3.32984338535e-06
3.21168765232e-06
0.000121496317844
3.20631693718e-05
0.000248341867965
0.103151018335
5.64784403876e-05
3.27291380489e-05
0.0001962351897
7.33639687804e-06
1.97749731369e-05
1.03332559249e-05
0.00766215709996
0.00244591996804
0.00348316115382
0.0016185036768
0.00889379144403
0.00404574990827
0.00147658327887
0.00326096808396
0.00465917678048
0.0183543082514
0.00166336041051
0.0113605142417
0.0976398038558
0.00240466043979
0.00401324498607
0.00631017955954
0.0165660472059
0.0454201466212
0.253473707311
0.00986226401421
0.130524540935
0.0202346666312
0.00985449736046
0.305047905019
0.114143230997
0.0446846804781
0.000289522941206
0.029975039795
0.000302469088984
0.0712286525265
0.0415820606808
0.0112797466294
0.00303646011509
0.00207373748945
0.0249554652249
0.00275988332166
0.0142927799433
0.0334008840093
0.0703346765459
0.000115652979774
1.6971459835e-05
0.00365500679734
0.0157396630125
0.287648874244
0.11442917434
0.00197567336934
0.000399702704779
0.000633814289007
0.152295640254
0.2120696924
0.0980841262742
0.0100921098756
0.0223813330112
0.00293749931301
0.000378903952962
0.000159510239589
0.00472597359376
0.000857388225377
0.00053817781348
0.00346519420492
0.00110357571605
0.00629847206343
0.00280979678175
0.00563509501188
0.00987187443973
0.00270404717494
0.000711580185583
0.0268911906779
0.0538796370183
0.00919660586613
0.0109529412033
0.00151043564907
0.00175591063998
0.00388067081215
0.00743135188739
0.00594401273674
0.00234625268499
0.000949817018193
0.00283538136332
0.00313242489848
0.00911287131072
0.0020970611479
0.00492913199563
0.00140824818833
0.0143565775263
0.000586563171248
0.00647356275707
0.0204682760526
0.0277703393801
0.0260977862294
0.0214238690895
0.0100446106447
0.0524243132403
0.00209247210459
0.0463397415721
0.113491742767
0.0650836345624
0.0218614585664
0.0966620931804
0.000500305187539
0.00406041920717
0.0068693684003
0.00702378707322
0.00416477907953
0.0197090265173
0.00385990118684
0.0165773818924
0.0194618435134
0.00231910827463
6.36340685111e-05
0.00494875080359
0.00373687532106
0.00530001086177
0.00245146713713
0.0011055358836
0.019359983346
0.0397553089539
0.00458096975527
0.0370696743573
0.0301101757801
0.000148463131496
0.0874881978175
0.0343374409087
0.160987045883
0.00208117820991
0.0242928946231
0.0099039299624
0.00814416866964
0.000384257435037
0.000381508812469
0.0031383772484
0.000474961979789
0.01424636844
0.0137271090402
0.000512768657331
0.0396917017172
0.00851423147157
0.0178057293573
0.0613657118926
0.0199255654039
0.00202254334654
0.0185518236011
0.0115142395631
0.165963402794
0.0434797462348
0.139595179836
0.0206733286149
0.111766082353
0.0703441291508
0.137965594413
0.00714720311976
0.00101459058359
0.00286175919431
0.0175538988701
0.0104541668162
0.0309875069135
0.048970685384
0.000286708895965
0.0635060204561
0.0281657358274
0.269332288948
0.0212397460601
0.0156893031745
0.000677768374397
0.000185672179193
0.0337286247505
3.4308449982e-05
0.00650390187515
0.0263488895862
0.0166592030698
0.0035705294017
0.0238394715303
0.0330610927648
0.139598794298
0.0127001075931
0.0109676912388
0.000156008533319
9.6833993932e-05
2.76914072498e-05
0.000389645383237
7.5845239174e-05
2.99471076076e-05
0.0991803926719
0.0623579994432
0.00148650735614
0.019312423193
0.038216314357
0.000315683840655
0.0857765257907
0.000198458665767
0.000250361256857
0.00160243256088
0.0592221878897
0.056622185948
0.0577602984537
0.00878998447679
0.00764354973513
0.0110465026369
0.00733085018064
0.0221442098258
0.00373011481065
0.00693176737422
0.000283774845702
0.00515915177469
0.00317624572476
0.00159164073237
0.00363513232098
4.14326909703e-05
5.70676686949e-05
0.0255303551266
0.00698375367515
0.016773204103
0.00232922080653
0.0118188705365
0.00596396225306
0.00426287667662
0.00501765522628
0.00975019721302
0.016549803145
0.0546403640703
0.0315137218008
0.0253842871559
0.0644078149804
0.0186663778636
0.0952228585141
0.0908378272016
0.00492515826291
0.00620126342665
0.00202353818822
0.00264336069632
0.0989888942386
0.0138044249208
0.0218542207282
0.0292756261774
0.051392480928
0.0248836810705
0.055450771115
0.00132953965337
0.0476301750028
0.265052419524
0.469143019898
0.0757240553615
0.0834345585292
0.25561552902
0.000325648792666
0.00580353271375
0.00226153079725
0.000262359434475
0.0107458304452
0.0598364932104
0.0562545632306
0.0713662138001
0.00715294896183
0.000728870492762
0.000163796070268
2.02046303479e-05
5.64676989574e-05
0.000230253299382
0.000775832025926
0.000136298008764
0.000535234729189
0.000188501359902
0.000773310084096
0.00156800874608
0.00225656161589
0.00624446223312
0.0224897910931
0.00369015319995
0.0106905683613
0.00522733407838
0.0206755423608
0.0070386932171
0.00599149633222
0.00203359760358
0.002151091318
0.030409012738
0.0136080946795
0.00251655141807
0.00253977691976
0.0423525997944
0.233284866762
0.0950155861831
0.0
0.0
0.0
0.0
0.0
0.00466833454453
0.000721652939888
0.215915827715
0.0101260104881
0.020767364554
0.0135600601018
0.00183953296648
0.0120178744133
0.0348501078931
0.00440596034575
0.175956772353
0.0153745833178
0.0969160644447
0.252067389214
0.000747140773151
0.220037918287
0.00374573619387
0.0304125056486
0.00415707640168
0.0421211981176
0.000127586983205
0.201007583661
0.20486727544
0.0781592159363
0.0595252459249
0.0329124305195
0.227864178536
0.0213890066174
0.0258831550493
0.0723258808414
0.0113149474416
0.0243362226408
0.258895275142
0.0122588233304
0.0274511152102
0.0100802028711
0.0693255326169
0.00505577408158
0.0017881037532
0.0566511072198
0.0163263777496
0.0060663178402
0.00841355535911
0.00702143494063
0.000994844674797
0.124885168683
0.00803076746076
0.0318519022788
0.214272901171
0.0306032926672
0.00663883219476
0.0563619258819
0.00110523298203
0.0252171543165
0.00113992639402
0.0375202316036
0.0109195257581
0.00125146995299
0.0183826106937
0.00323746822832
0.0258678700692
0.00596243452063
0.00698797558874
0.00691844349333
0.0032748105371
0.00025696643956
0.0037736277433
0.000468585860374
0.00096891463387
0.00820856617665
0.137061140716
0.0133823165095
0.0427825542701
0.207729870583
0.0266972519088
0.0731522844681
0.0101880804503
0.0124144543254
0.0310516927737
0.0134170139896
0.0575227250125
0.036509441249
0.0863623630547
0.0571416881455
0.189629501949
0.0332410357391
0.030872509851
0.0098543705604
0.00235056930114
0.0102242651243
0.00649253736669
0.00803312851271
0.0634604540694
0.0172376554576
0.00129485866271
0.0016489118043
0.0153692306199
0.00427580381597
0.000420359913691
0.000241278011685
0.0173051738959
0.0293604957064
0.000210179956846
0.000487202859151
0.0184377507552
0.00788693139085
0.00650396157277
0.00520177520748
0.00416696062403
5.32598870238e-05
0.0308973472786
0.00283010823304
0.00140806726801
0.00103291696218
0.000993135384571
0.00163906785733
0.00116329356107
0.0028762414911
0.00275134739535
0.000223445432559
0.00130202763425
0.000816090649258
0.000674815903896
0.00121143261297
0.00152360099257
0.00721163113307
0.00343218068073
0.0056200337297
0.0
0.0
0.0
0.0
0.0
0.0
0.0
0.0
0.0
0.0
0.0
0.0
0.0
0.0
0.0
0.0103197812113
0.0851440187977
0.00657701631752
0.00585796367361
0.00541043105341
0.00349088576625
0.00437465431466
0.0208224707692
5.39098814534e-05
0.012476160598
0.0156868917344
0.000889954928256
0.00376838909045
0.040587070586
0.0131840592053
0.013474968116
0.0186861594553
0.000271822835076
0.000301342056985
0.0441831228699
0.0303509987156
0.0305526337533
0.050136646586
0.00768613625756
0.0817938288853
0.00869645864049
0.0469124641626
0.00456936885508
0.00895822324394
0.000895629467058
0.00380661809233
0.0179608036751
0.00112493683922
0.000780686494972
0.00657373514516
0.00588465588466
0.0
0.033947738782
0.0297596134099
0.0275434488492
0.0107900152854
0.0
0.0
0.101917894798
0.00759363680461
0.0420570948314
0.0432990981287
0.0939564974711
0.0172982269459
0.0015601422632
0.00126732486467
0.00102718668835
0.00205379192833
0.000398292132638
0.00210333132935
0.002878750874
0.00281479155343
0.0152787187874
0.00316831216167
0.0010455604568
0.00181539809711
0.000474345579279
0.0334371187661
0.0230275649089
0.00969018593533
0.0
0.0
0.0
0.043722640555
0.00188541065166
0.0631398592305
0.0706941339498
0.00714252667682
0.00208254425275
0.00502125910317
0.00235441845864
0.000107249407097
0.0079315903676
0.0100392882869
0.0567165787445
0.0352849492951
0.0
0.0117687970712
0.00104483024893
0.0737022268426
0.167483658619
0.0179360525062
0.00205377914908
0.00162086947435
0.0094993974608
0.00620575216048
0.00351411351538
0.0136957851854
0.00689391265702
0.00149404673899
0.00197458182911
0.000307708563468
0.023940932938
0.0670784556688
0.0015425651515
0.00533763743427
0.0672316692247
0.0418280536219
0.0140644294161
0.0129976163997
0.0140702532311
0.00336547489337
0.00182451354
7.92197823925e-05
0.000648782700629
0.00492938266646
0.00871881998146
2.67708230154e-05
0.00547026256004
0.0419465206839
0.022856416237
0.0615829547926
0.144474341062
0.0183778648702
0.109952919778
0.0844898110601
0.0169668846151
0.0111814259495
0.0440019348342
0.0349877524455
0.0358758705479
0.23695556645
0.0299080202893
0.0409693902841
0.0263429250728
0.0218725939842
0.0588260897235
0.166040145378
0.00186437945145
0.0407328578912
0.152864152929
0.0078662507044
0.124085522428
0.00128457672537
0.00011334500518
0.0450863223252
0.115410965421
0.0012960989795
0.0646659352042
0.29777843846
0.256916502942
0.143444064726
0.00785529649051
0.0
0.0
0.0
0.083674823234
0.0183659930925
0.0
0.0
0.0
0.0
0.0
0.0
0.0202723415363
0.145435479367
0.000981103327708
0.000801272323326
0.00742466826112
0.000616129854678
0.00428179897777
0.00109795554153
0.0568830603058
0.0683286394842
0.0
0.0
0.0
0.0
0.0
0.0
0.0
0.0
0.0
0.102040816327
0.0
0.0
0.0
0.0
0.0
0.0
0.0
0.0060657070418
0.0164875335703
0.0249261408092
0.0123629016447
0.00975057367993
0.0195933759132
0.0128545836675
0.0
0.0
0.0
0.0
0.0
0.0
0.0
0.0
0.0
0.0
0.0
0.0
0.0
0.0
0.0
0.0
0.0
0.0
0.0
4.41521514305e-05
0.0278496188111
0.0207783958926
0.181741931053
0.00520861160949
0.0215807026166
0.0410806408516
0.0296679314051
0.0123661990805
0.0365287411528
0.0889132621916
0.0301569559595
0.000127690425292
0.0472718760668
0.0315746765136
0.0334061076435
0.0386758123172
0.0297327261654
0.00215616044346
0.00389791320729
0.0213918097071
0.0101337990206
0.0
0.0
0.0
0.0
0.0
0.0
0.0
0.0
0.00291780824255
0.00590102544181
0.00113754707312
0.122167624917
0.16672724109
0.00626820825828
0.0017610217791
0.0127692050933
0.0714133090619
0.189215036102
0.13675965958
0.0526563554789
0.062435392925
0.0111366400805
0.0501028007866
0.0158858834867
0.000607490764311
0.0606807337202
0.039661553275
0.121749114983
0.0181191456802
0.0485809911158
0.0784183705709
0.0429766076627
0.000609135228174
0.015770739076
0.000749203756578
0.00382582527
0.00549198927648
0.00610763931993
0.0136861309637
0.000321608629171
0.00242832142781
0.070234759771
0.00738624273783
0.159684807021
0.0209471946673
0.000641045892041
0.0114324901837
0.00227375096437
0.00502281334585
0.00676304059597
0.023165556948
0.00147453350855
0.014250518407
0.017554954126
0.0128085077811
0.147860893066
0.134558617174
0.00587749443373
0.0206534180534
0.0045923627816
0.00288284385336
0.000277175983678
0.00143394511787
0.0
0.0
0.0
0.0
0.0
0.0
0.0432847413757
0.0587560749508
0.000282636468702
0.00161472073067
1.60506619715e-05
7.40985447408e-05
0.00596189814699
0.0235079335902
0.0010619839931
0.137517819709
0.00285428592557
0.00120778537343
0.00121475562694
0.00337032751995
0.00651609530631
0.00189826036581
0.00138220966912
0.0015017788647
0.00132227593921
0.0134152065266
0.00190906641713
0.00264927921285
0.000573967680967
0.000286983840483
0.0208356873957
0.0308943583496
0.00931011583161
0.00796269756219
0.0144127406597
0.00330860171982
0.037110182488
0.199816322327
0.0380390194312
0.0167034935357
0.00584015412655
0.009902734689
0.00150608947462
0.0019318526491
0.00118857117501
3.93360460301e-05
0.00330352038368
0.0
0.0
0.0
0.0
0.0
0.0
0.0
0.0
0.0
0.0
0.0
0.0
0.0
0.0
0.0
0.0
0.0
0.0
0.0
0.0
0.0
0.0
0.0
0.0
0.0
0.0
0.0
0.0
0.0
0.0
0.0
0.0177029717635
0.0512819195648
0.0743093147675
0.0102357732475
0.0223587671875
0.000527782058074
0.00496994771353
0.0144934625226
0.00887584138983
0.0222976346502
0.00427371330795
0.00599037848201
0.000825121003031
0.000898203149014
0.0553302569747
0.0221344602785
0.0040671928122
0.00257117130189
7.2068566426e-05
0.00426184326049
0.00050469769479
0.00901336085903
0.00244118660655
0.00163427993835
0.00979588178874
0.00149623924012
0.000377325757149
0.0316977586284
0.0237247107917
0.0
0.0
0.0
0.0
0.0
0.0
0.0
0.0
0.0
0.0
0.0
0.0
0.0
0.0
0.0
0.0
0.0
0.0
0.0
0.0
0.0
0.0
0.0
0.0851207579558
0.0180750492175
0.00293210176309
0.00912705266811
0.00365397104228
0.0305416329576
0.0166712428804
0.00436534040468
0.0334894845958
0.0087223288604
0.000168114740049
0.00488692158143
0.017060747585
0.000113042670033
0.0177109844819
0.00610043947512
0.0201215952659
0.00857385174251
0.0186877890921
0.0
0.0
0.0367691658282
0.103838032465
0.062427837377
0.00104659698274
0.0
0.0
0.0
0.0
0.0
0.0
0.0307004687247
0.00372816816031
0.0676121794416
0.0
0.0
0.0362560788821
0.0125890886704
0.053195648774
0.0
0.0
0.0
0.0
0.0
0.0
0.0
0.0
0.0
0.0
0.102040816327
0.0
0.0
0.0
0.0
0.0
0.0
0.0
0.0
0.0
0.0
0.0
0.0
0.0
0.0
0.0
0.0
0.0
0.0
0.00327736944964
0.00641426912178
0.0154858228743
0.0112220606777
0.0127222158153
0.0193677556205
0.00115635341699
0.00024989651025
4.03559581769e-05
0.00579418430287
0.00587877659981
0.0387161306599
0.00995711130504
0.124083945041
0.0564662475733
0.114244933727
0.00397171291909
0.0299918824967
0.0314863419508
0.0293667138041
0.00329699915715
0.0172299734641
0.0222932534598
0.00121176770952
0.045574288002
0.00617251281679
0.000312604240261
0.00043423570829
0.0232816231987
0.370093062502
0.0601389688473
0.148899901954
0.0886228450831
0.00740117421427
0.000417106023081
0.067086695457
0.0028206492797
0.0244104920876
0.033428662205
0.0058672311149
0.0108009250293
0.000551088089321
0.00081107318064
0.00241213966965
0.0277300700683
0.0397887608096
0.0384767897118
0.0211451194928
0.00350829302764
0.0373806209381
0.000168085440967
0.000991969417627
0.0
0.0
0.0
0.0
0.0
0.0
0.00662528983627
0.0210511472891
0.0190018292276
0.0430937336279
0.0224643476123
0.00365481336299
0.0147784025994
0.000448738184424
0.0125016336192
0.0134234504459
0.005238815466
0.000826327338216
0.024996401981
0.00246275504275
0.0135139470199
0.0
0.0
0.0
0.0
0.0
0.0
0.0
0.0
0.0
0.0
0.0820368201474
0.111244377411
0.0187052994172
0.00331559842173
0.0915292927747
0.201822144094
0.0341758229063
0.108826062787
0.00247141190984
0.0176449211285
0.075234678267
0.00238798817399
0.040149691277
0.0270801054924
0.499045264471
0.124418682702
0.00510302238886
0.134326434447
0.0787316639235
0.0420131711549
0.00710787199325
0.0830340770478
0.0355203651186
0.0397714120242
0.0224633068392
0.0506160238858
0.0
0.0864932997842
0.000182575254559
0.00138855882792
0.00432654008642
0.00964984237341
0.0
0.0
0.0
0.0
0.0
0.0
0.0
0.0
0.0
0.0
0.0
0.0
0.0
0.0
0.0
0.0
0.0179362743576
0.0129297885606
0.00355404950228
0.000120040993103
0.020590315021
0.0159170773542
0.00391835301369
0.0924858012317
0.0633162058444
0.117854326778
0.0485769574352
0.0095310612953
0.0332608100885
0.017505823361
0.00858634697534
0.0559742633197
0.0163434856223
0.0143875341875
0.000651983811588
0.0125059131547
0.0275482627882
0.0056505263671
0.00577157873602
0.125170472648
0.0906536948184
0.0032439635929
0.25615242166
0.0860068792671
0.0576318170747
0.0548289195149
0.0101355484401
0.0231665894167
0.00537051963639
0.0347914955205
0.0171583334054
0.0204546876275
0.0727787576989
0.0541244589218
0.0328326717516
0.0277614630541
0.0237270429377
0.149403850105
0.0487946640235
0.01541820993
0.0170184785004
0.00361399708902
0.00157897744349
0.0
0.0
0.0
0.0
0.0
0.0
0.0
0.0
0.0
0.0
0.0842156169986
0.0298110187699
0.0503388691669
0.000611213284764
0.00144884531033
0.00682189107659
0.00255043700783
0.0701800953237
0.112174893949
0.0875623170514
0.0488055917531
0.0286735527462
0.0124605792091
0.0145370875618
0.0657231690254
0.0710051049492
0.0112023525312
0.00789563443871
0.0844375859689
0.00959532303757
0.057776146794
0.00810551901938
0.0218380230853
0.0167975478956
0.024477613044
0.00115633413327
0.00423614404245
0.0105436570072
0.00322164895021
0.0246945653848
0.00567097654919
0.00797860033997
0.114508780757
0.00611618903077
0.00115471212131
0.00644371929161
0.0127610965894
0.02472837115
0.0129939501674
0.0391660080889
0.00207971867802
0.00597714423212
0.00582976259352
0.406873975489
0.0931141914055
0.100085035019
0.356587906468
0.229838354161
0.00796654075101
0.0225863500807
0.00522653355331
0.0116577046323
0.0508355247249
0.0292090334513
0.0303281261434
0.039245060016
0.320488936871
0.0368329925987
0.102040816327
0.0
0.0
0.00792333404776
1.54720808744e-05
0.00345515995526
0.0108418570927
0.020985841906
0.0117592099186
0.0601319459938
0.0695964797138
0.00761163962625
0.00276726422069
0.0218736936867
0.0432615371565
0.0364640686074
0.000385021967983
0.0435704404133
0.0970461184428
0.0183257351962
0.00958192173089
0.0170841995143
0.00357528040333
0.0215678168182
0.116697080732
0.0271773424895
0.0144998544641
0.00516157437045
0.0131519502935
0.0297738734431
0.0
0.0
0.000484125597309
0.00308882217033
0.000757706989538
0.00299678787709
0.0107974139673
0.00744215199496
0.0330570007218
0.00217915021417
0.000690982047453
0.00269837012079
0.0173558431919
0.000621490494294
0.000367125186503
0.00208212427202
0.000127182653896
0.0207019270346
0.0108983733936
0.000625423978435
0.0241371698512
0.0312751324059
0.00147636771429
0.00106597420224
0.00384825865137
0.031696023972
0.0044291811261
0.0375710443785
0.00118494297658
0.0216082442799
0.0194549888709
0.0307957648485
0.00197770639059
0.0663979341556
0.0142725295764
0.102040816327
0.0
0.0
0.0
0.0
0.0
0.0
0.0
0.0
0.00920576818895
0.00304450199144
0.0048671156267
0.0264404604818
0.00229641713515
0.00401096227787
0.00606822814106
0.0107392102679
0.0144047913284
0.0215580505117
0.00495550500883
0.158613682598
0.0051741811648
0.000158049991727
0.0159567897588
0.0172524867207
0.000231598007679
4.92928192019e-05
0.054349750494
0.0509554911136
0.0972160151219
0.0814987829414
0.0231230423039
0.0263505017848
0.0421859162909
0.00595700168799
0.0299030751401
0.0340311509063
0.0105959174537
0.0671927569981
0.0234576217205
0.035032063806
0.135019687692
0.0175446812256
0.0072224131603
0.0479357527238
3.90620498709e-05
0.00830947455879
0.000118219981983
0.0216042007753
0.134794482541
7.29295855607e-05
0.00335065222675
0.0161344003889
0.0175166909591
0.328497167111
0.131724575908
0.0348702144905
0.0677075512096
0.16601182734
0.148455796686
0.00350369407433
0.0509416042934
0.126461889378
0.365115872572
0.267352864637
0.0556531820094
0.0296539801806
0.0231238904232
0.0210174098563
0.0323081456949
0.0063141754993
0.110053453432
0.0
0.0
0.0
0.00861375769189
0.00967001343225
0.00368823725733
0.00290116144484
0.00173628924235
0.00207473184172
0.0195430924241
0.0451387978463
0.116940718613
0.051677594415
0.0766442227046
0.00658372632841
0.0878867944654
0.457303097748
0.132951472628
0.112770320319
0.0288342283542
0.0246787987335
0.0230880067535
0.00171227759731
0.0537381185998
0.0489848807049
0.00253933105121
0.00911973281387
0.147065002428
0.00157851731839
0.00983893417763
0.0367704270412
0.053419741479
0.0100478359784
0.00104531720481
0.0114570449584
0.0839431857772
0.0764428816656
0.229428654373
0.0548915436672
0.251975666555
0.270609067363
0.186839304891
0.0861040178921
0.055483657174
0.0044700591652
0.0417851397569
0.0137602656094
0.00617079416203
0.117322862352
3.60899973306e-05
0.0586962164278
0.0299102793262
0.0460175227502
0.025984654708
0.0820909384705
0.0373597081072
0.0481259802876
0.00367689264795
0.00680431706874
0.126078858014
7.67050140298e-05
0.0259045087026
0.00175976129382
0.00490155640603
0.0365567352443
0.00503188158429
0.0228029281654
0.00209071136249
0.0949634764839
0.0524936871967
0.0642078955398
0.0976494006062
0.152990631226
0.00334533244923
0.248727042235
0.0572214329038
0.0485802034986
0.0348538169487
0.0255583634783
0.0269719548504
0.0288611114577
0.00397336953735
0.0240050224547
0.00055856462403
3.16222895745e-06
0.00130542560871
0.00362937641707
0.00805735938358
0.00134394730692
0.0368436168512
0.0447478977946
0.000969352635015
0.00986374538957
0.00583582538308
0.0312728211002
0.00253895135641
0.000371794217681
0.0199498457143
0.00248694933735
0.0275348839098
0.00249696475137
0.12530907643
0.0198387911222
0.020037930079
0.0215069145385
0.0059184933768
0.00734390046121
0.00450667479814
0.0166578346885
0.0386193647471
0.048462596376
0.0114141564977
0.0250509354956
0.07946609394
0.0124356644187
0.0542111051145
0.0678872742097
0.387159436132
0.000557802704346
0.409308703671
0.089830015328
0.0454396003643
0.0212067479502
0.0614587406619
0.0139194030381
0.0032705859546
0.0140945596686
0.00664794061724
0.0684041772899
0.103624896441
0.0201671294508
0.00914541604782
0.0437572983211
0.204980051329
0.0152735217512
0.217619442916
0.0209112650076
0.0134861113086
0.000569460258297
0.00596923589903
0.0
0.0
0.0
0.113874946764
0.0144566718131
0.0107983700582
0.0639678588852
0.0202656031194
0.0840013380318
0.00325926662575
0.0018362762936
0.0121503436541
0.000384923896597
0.0519217498015
0.0143179349272
0.00321366170573
0.0116493722669
0.145401568715
0.0130558769682
0.10538693246
0.216363451481
0.0152390935126
0.0569923116187
0.0103888108934
0.135453794209
0.0977863052724
0.047497972989
0.0016051249501
0.350634779299
0.0800840296903
0.110236829892
0.021896820178
0.127460935173
0.0283661957033
0.0480933025084
0.0196287426205
0.0225975341042
0.0135553673207
0.00269698642469
0.0497711509203
0.0114151040028
0.139197121163
0.591664033296
0.024584661747
0.00515962653841
0.0150745472468
0.370393868882
0.00431296579625
0.0142646585136
0.00642444511696
0.000842525990304
0.00795973109403
0.00988972057795
0.016371341652
0.102174405609
0.000478461564932
0.0116122621809
0.241466981432
0.100741924967
0.160706977768
0.54960590293
0.0616349489455
0.0753240317986
0.00760080518829
0.00276505535634
0.0158579183541
0.0332625047198
0.050988668819
0.241932564003
0.0
0.0
0.0
0.0
0.0
0.0
0.0
0.0
0.0733988823852
0.0331064111057
0.000450569115019
0.000950706402147
0.00237815836975
0.0737146267262
0.0106215374807
0.00485457032288
0.0360694479847
0.00680848092538
0.000624011386623
0.083383503053
0.0547743784112
0.00929985537879
0.118887785526
0.128871530956
0.0559739602995
0.00557994049541
0.0459639220767
0.209026777732
0.141385897641
0.00666878865263
0.335124133577
0.126114884466
0.0460043076485
0.00123648562233
0.0151545502195
0.0123621952318
0.144752089295
0.138885395751
0.0163477259654
0.0439441659605
0.175302084591
0.0122663065005
0.00315079715168
0.00211623853335
5.27477201732e-05
0.000763786988108
0.0577344923215
0.0122848535014
0.054022448936
0.0067392804945
0.00156195483504
0.113150770453
0.0678640029788
0.171472680103
0.0271949758844
0.0765071709263
0.527067406832
0.108481246952
0.0395671890315
0.0945493252134
0.0207772946262
0.00146640456425
0.0325128377615
0.0161003038574
0.0126332325421
0.0149885932317
0.00908248474581
0.00425106829592
0.00897407599973
0.0162092757125
0.0260326482385
0.0301296829663
0.133253466774
0.0990350887066
0.0363755677154
0.000103505710439
0.0432439719891
0.0458945335259
0.000171583871654
0.00596786649025
0.120349824749
0.000995721977646
0.0142524871729
0.00796179455329
0.00829801476284
0.0985219341702
0.00214882520559
0.0329135416295
0.0113410219184
0.0292104463405
0.00951990426052
0.00891832683368
0.0114416749509
0.0367603862221
0.00289433949713
0.000457600678352
0.00237970414676
0.00134794348821
0.00229750920005
0.00278131405798
2.70660060381e-05
0.000481831294991
0.0203108829136
0.0259554955363
0.165664655281
0.065863498839
0.0733430123854
0.00729435639248
0.0742405341694
0.0183724053551
0.00182921090807
0.0788847150087
0.00541636801675
0.11360380858
0.00467367413032
0.0364681176554
0.0042400590084
8.09160805514e-05
0.000338043137913
0.00295696115966
0.00961851431213
0.15167245545
0.134256561162
0.0377263611135
6.13121940943e-05
0.0116897362235
0.00156259383554
0.0255168568355
0.0528922988389
0.00270899681296
0.0332997761318
0.0107233001964
0.0197983643951
0.00531882901712
0.00165124098582
0.0137267858476
0.0199508008114
0.00139660049021
0.343400699644
0.0231000387128
0.00168218747454
0.00253642330145
0.0219844189504
0.00488423720169
0.0101359354773
0.000145245349991
0.0115069098784
0.0187835032159
0.0594463485094
0.0497329577083
0.0383058306572
0.00441681505103
0.0148546761852
0.0422018697886
0.0191215801434
0.022052658201
0.0997335865262
0.290000959486
0.00425217922469
0.106608340642
0.0187447940716
0.0880408193412
0.245401043189
0.160305424532
0.267997199247
0.0747612846865
0.00389136944447
0.0538662511393
0.00231508231791
0.00304457998991
0.00108137301967
0.00139605828995
0.0117947419186
0.00441226324994
0.0637723114005
0.0242107350114
0.104992271334
0.0102195931325
0.000988283852876
0.292437404525
0.0266695831124
0.0125661735497
0.00423809012648
0.0116334786223
0.0569298609602
0.015879896434
0.0413922020599
0.0105014414172
0.00118853921652
0.000345184185653
0.00184612473221
0.00797137632456
0.0474793282684
0.0933469505241
0.171996545149
0.0947928501159
0.00568618413277
0.00189826693806
0.223822399543
0.0232077041001
0.244528700347
0.165929678723
0.0175449599473
0.221582413935
0.0681143446739
0.237457246039
0.0958645703384
0.00477399426295
0.00371082025324
0.0293641802294
0.0655854633634
0.0330963803124
0.155555897125
0.0488456945034
0.0141558536038
0.0
0.0
0.0
0.0
0.0
0.0
0.0257800809104
0.0190602770026
0.00399366055455
0.0116008298054
0.0532445433094
0.0557948234638
0.0197759290833
0.0157167684799
0.0034413394071
0.00034935305842
0.000819064420369
0.000240297969482
0.000230250667622
0.000821576245834
0.00489989807735
0.0196717343593
0.00898092778166
0.0816137995862
0.00453706957433
0.00505876843208
0.00662386500532
0.306389029793
0.00132249539632
0.000195841227929
0.000668431063664
6.35160739228e-05
0.00173534987682
0.0138162583657
0.000536862053395
0.00264574693638
0.000985263538635
0.0111755541004
0.00212494538191
0.016417974617
0.00785202434486
0.0033931796511
0.00770459573873
0.00306814020453
0.00717814792082
0.000333165432728
0.0510144685191
0.000793643190125
0.0133113295318
0.0267167419816
0.117678332128
0.0253089792615
0.197008035491
0.556639876032
0.104659294557
0.222496776569
0.029209359768
0.00951720779605
0.00226210950789
0.0774807632375
0.000288032577091
0.0342922687717
0.0393550852894
0.00957038049149
0.0656558579518
0.0183980958733
0.0154207580732
0.0
0.0
0.0
0.0
0.0
0.0
0.0793304573534
0.086023063177
0.0261209259551
0.0248682609282
0.0505050715561
0.035038852399
0.0221131534632
0.00877049649709
0.0408331312324
0.0592116113867
0.103193417241
0.0220495923434
0.120105022469
0.00747865846227
0.0480488780193
0.011213005353
0.00485942212582
0.00213329022897
0.00625263920267
0.0020972655041
0.0118662311121
0.00932492171671
0.00252751170417
0.000829401196859
0.0268081334719
0.0138551311054
0.000750702484364
0.000281152258038
0.0111575794255
0.0143804173463
0.0367424349069
0.0455102201391
0.28706020488
0.00314953927348
0.0
0.0
0.00768943636824
0.00550635535675
0.0145290700075
5.83833935954e-05
0.026508731828
0.0120693356603
0.0173501708497
0.00716703855235
0.000126688148194
