# Supplementary material for: Fine-scale mapping of meiotic recombination in Asians
Source: BMC Genet. 2013 Mar 8;14:19. doi: 10.1186/1471-2156-14-19 (PMC3599818; doi:10.1186/1471-2156-14-19)
Supplement: Additional file 3 — Genetic Maps. Archive containing combined genetic maps for all chromosomes. The SNP list text files contain the rs numbers of all of the SNPs shared by the Mongolian and Korean cohorts, ordered by physical position. The map files give the genetic distance between each of these markers in order in centimorgans. All observed Asian recombination events are mixed to form this map. [file 1471-2156-14-19-S3.zip › map16.txt]

0.0
0.0
0.0
0.0
0.0
0.0
0.0
0.0
0.0
0.055529220072
0.395533488533
0.00475758656717
0.15720807299
0.295255442391
0.616361435985
0.256407224508
0.201918908405
0.817574609172
0.210721235674
0.00151638368673
0.207002107501
0.0317258193821
0.00623830947615
0.0075562781058
0.0
0.0
0.0
0.0
0.0
0.0
0.0
0.00785406149927
0.0248374097162
0.00834819380603
0.123440636508
0.549254256373
0.000189182971361
0.0536386599038
0.00403186407126
0.150791277286
0.0581751570395
0.983299902043
0.242693834274
0.0098429209905
0.00227345030156
0.0292382745336
0.132670671994
0.101490835571
0.030758870806
0.0303677188115
0.0311449400214
0.101141564952
0.0530368549281
0.0210588790531
0.16555331458
0.0202185186906
0.0792067846471
0.0280791801255
0.0091111768319
0.00131761419903
0.00328916060361
0.00486932266366
0.0
0.102040816327
0.0
0.223906705539
0.0624852257505
0.0141228692249
0.00915104654771
0.127168811159
0.0304913635631
0.0300940518561
0.00958860985989
0.0295951022705
0.00967407807593
0.00755419683283
0.0187585028553
0.00618723426565
0.034437350744
0.0272701053772
0.0488631071228
0.00813535121476
0.00143047548393
0.115779640364
0.0330742518864
0.130190182756
0.0626761282658
0.0619955641536
0.00501813538129
0.0302345389912
0.0326219797622
0.127703530954
0.0767419020484
0.0400190706328
0.200707152472
0.0226055964841
0.00126977013231
0.119332893316
0.00725123554273
0.00218914505869
0.00787310190916
0.304707929073
0.111181483816
0.0395423012583
0.0138191374809
0.0602076064981
0.0102930466565
0.0378010641136
0.0100876990923
0.0143636890098
0.0716936914698
0.0868374550435
0.0247574995746
0.00713431423741
0.0429772083868
0.00737487653159
0.00421916082748
0.12748494647
0.0772018583097
0.00718120953464
0.107852796648
0.0483787496649
0.157535527798
0.0144340467747
0.0
0.0
0.0
0.0
0.0
0.0
0.0
0.0
0.0
0.0
0.00729957731622
0.00098126051582
0.00231731194674
0.0025246456805
0.000349875675723
0.00860211575139
0.000865528970466
0.0258604148873
0.00162515687433
0.0198325440502
0.120317550877
0.0191908623627
0.00140472698852
0.0100184053703
0.024211382083
0.00335267166443
0.00841421563715
0.201063812443
0.0519720225374
0.0
0.00837870793768
0.0097830184925
0.00272811190503
0.000500307200122
0.000864898883889
0.00120878820075
0.0228737433389
0.0764648882965
0.0306049944041
0.151808821585
0.015215004365
0.050365096468
0.0130930030387
0.00702242269095
0.00697340054302
0.192171338602
0.0928944312291
0.01124778469
0.0248923700449
0.0028712526736
0.0179637346759
0.0538774482789
0.0239311932396
0.0266723540751
0.00889000083396
0.00831814336943
0.00207060056947
0.00767956920071
0.0090472616367
0.00898531041138
0.0289693460572
0.0
0.0
0.0772302720277
0.0596063005476
0.0425314729165
0.00211340276889
0.0522208643312
0.041312228795
0.0361115966473
0.0117834142806
0.00707082944407
0.0014914725829
0.0417221885363
0.00207712935629
0.00170621339981
0.000801938261175
0.0252824086127
0.00394325855051
0.0167616279314
0.0918610012628
0.0316757336691
0.0336125413219
0.0313290027155
0.0
0.000269146473205
0.0163783545018
0.00839631448763
0.000938054619846
0.00472853411748
0.0027297257503
0.0470887587017
0.049888728298
0.017235366973
0.0279709885401
0.0313935518062
0.0109952228756
0.00378261311756
0.0622610080777
0.0044181876782
0.00118230191003
0.0956480722456
0.00938307045082
0.0527588266898
0.0231678737307
0.0616605426729
0.0133672510253
0.0277127251051
0.129476765099
0.00371453774007
0.0325676746472
0.0546887601956
0.0998320618811
0.0176583223159
0.0319756332203
0.00306603104836
0.324682128153
0.0236541284528
0.0156209322356
0.00166274356013
0.300447617042
0.246432695287
0.00130541909062
0.0491827278311
0.00471617904096
0.0120812195433
0.127512525982
0.0288824671586
0.0334383652855
0.00518720887653
8.45840511593e-05
0.0101889512352
0.000747886900351
0.0243073084841
0.00683779694061
0.000695555400988
0.0306795571205
0.0409346545344
0.00430206624729
0.00645309937094
0.00258800236763
0.00162562962791
0.00900728864231
0.0193723031498
0.0563703332238
0.0166019096058
0.000637750012867
0.0491262211314
0.000175211419024
0.0190144681163
0.00392536501162
0.126203102034
0.0
0.0942009825925
0.00783983373404
0.0
0.0
0.0479244104849
0.0040651404933
0.0654519723616
0.133664053262
0.181749238081
0.043367041092
0.000345796807186
0.00119490972187
0.00469202460209
0.00116228738157
0.026587207345
0.0
0.0
0.0
0.0
0.0
0.0
0.0
0.0
0.0
0.0
0.0
0.0
0.0
0.0
0.0
0.0
0.0
0.0
0.0
0.0
0.0
0.0
0.119470050562
0.0108585573393
0.0228020447043
0.0232278704823
0.00985508963633
0.0266889726043
0.00963290450437
0.0058695620788
0.00659335548708
0.00438875614729
0.018075670333
0.0114471792436
2.42755070738e-05
0.00152744045825
0.007703001692
0.0089493573315
0.000282362477017
0.00527225683895
0.000581334511505
0.000172483866051
0.00498095075407
0.00156768669366
6.19664259516e-05
0.0185225674011
0.000554854055709
0.0171531625904
0.0395044338578
0.00430433787034
0.0593977577999
0.0455119733074
0.030174653194
0.0970880282036
0.111282845723
0.0365053507964
0.0155906574925
0.00596126420199
0.000910748697526
0.0196077097834
0.00249716647747
0.00597900605973
0.000328224368264
0.00536395499127
0.0231141260998
0.00377503200271
0.00829495460765
0.00257493047688
0.0701181153748
0.0118073044935
0.000593378169347
0.0496397924795
0.00101818299513
0.00850198875735
0.113625725093
0.0721506981337
0.0155814747587
0.025301603847
0.00212066207789
0.0
0.0
0.0
0.0
0.0
0.00414378949549
0.11688031944
0.00492629245822
0.00670675958018
0.019565133093
0.0363245300752
0.0189726512741
0.0386597670227
0.0185019796925
0.00491990197619
0.00399324371083
0.000396502815467
0.0442897771082
0.0848105513983
0.0593106313829
0.00156569807574
0.173610730411
0.0217276310079
0.00296777598269
0.0105936885583
0.0103026740943
0.000465813659295
0.000405800856564
0.0199934900758
0.0422060626364
0.00890353799805
0.0395857610067
0.0141606399841
5.76313423054e-05
0.00737776439926
0.0
0.00953138104557
0.0397187581712
0.0215776042138
0.0165169838762
0.000536801975977
0.0298360961519
0.0149432823569
0.00958902675035
0.0618316981111
0.0
0.0
0.0
0.00785514033718
0.076875731846
0.0103696106088
0.0892637352204
0.0598459475855
0.0433273838193
0.0949530121282
0.131243630026
0.202423206006
0.00999207103645
0.157378736445
0.00390372085448
0.0349408569533
0.0177770651601
0.0113756967901
0.00223163364054
0.0291459893751
0.00204113341566
0.00598633591338
0.00822744005456
0.00828369780342
0.0129663882454
0.0
0.0
0.0
0.0
0.0160540305256
0.0177579505587
0.00448781922282
0.00241790331077
0.01214142335
0.0186991584849
0.0202987352644
0.00557998058686
0.000907309610374
0.0195905143473
0.270614632901
0.0485313450037
0.12938427125
0.00186494314821
0.00919352727346
0.00969556780208
0.0183884930585
0.00663729226095
0.0791559805694
0.0499706651888
0.137126767422
0.141485094981
0.153128136253
0.0126918510787
0.0416563878823
0.00385276619358
0.0616885437662
0.0160669412266
0.00404160242137
0.00168497856802
0.00686678211158
0.00486921662341
0.00554195073853
0.00134750984962
0.0178228573116
0.0112162847993
0.00954025545701
0.0467891524729
0.00468034044231
0.137076996918
0.0082332085907
0.0422957756413
0.0215781167582
0.0
0.0
0.0
0.0
0.0
0.0
0.0
0.0
0.0
0.0
0.0
0.0
0.0800922110729
0.0219486052537
0.0
0.0
0.0
0.0
0.0
0.0
0.000665762723145
0.1256468625
0.0616740923357
0.016094915094
0.0
0.0
0.0
0.0
0.0
0.0
0.0
0.0
0.0
0.0
0.0
0.0
0.0
0.0
0.0
0.0
0.0
0.0
0.0
0.0
0.0
0.0
0.0
0.0
0.0206974236371
0.00818855770659
0.0394419055835
0.0118267636313
0.0151154356313
0.0222351995704
0.00666731718864
0.0047885495883
0.000575505114187
0.00370289823219
0.000911553829104
0.0058886608719
0.00411876574686
0.00104053638233
0.086372675362
0.00949137346179
0.0104089531895
0.000268387276051
0.0477975948339
0.0951451584636
0.0460214276952
0.104962769689
0.0310988194699
0.0261490850046
0.423207910074
0.0539685036786
0.0722072899522
0.034456311267
0.0110302562626
5.00776269986e-05
0.14685659467
0.525794226907
0.114380792942
0.00141636901408
0.0450956311243
0.136213310568
0.517150242074
0.06467270198
0.144463673229
0.000713259318667
0.0241202078401
0.0086351887056
0.00195492261581
0.00361451512848
0.140024699969
0.166707723612
0.179914521088
0.00245984824071
0.0238114043573
0.0274611016711
0.316030927342
0.0622143103104
0.399322984325
0.27100708969
0.148027052728
0.000339842368849
0.0431380278234
0.0016046386319
0.00578350959664
0.0037260437179
0.00308375355098
0.000253402127332
0.000559694477094
0.00760260721265
0.00215455204046
5.47015314183e-05
0.00265809593895
0.000715648180906
0.0081961731678
0.00181779032807
0.0151290168574
0.0368703662573
0.173102317744
0.00905368276481
0.00213171647172
0.0182948075569
0.00836503705589
0.000762574707253
0.0110974994039
0.167709734661
0.0201084282113
0.119128112966
0.00288666445692
0.00804052355913
0.0259113734253
0.00544700066053
0.0141699919329
0.000256042835218
0.0133235414526
0.0028129251968
6.05490669589e-05
0.00191391189798
0.0
0.0
0.0231059660187
0.12598029998
0.17671530704
0.0173984292821
0.0184459785897
0.1942289782
0.260451571501
0.0
0.0
0.0562659214232
0.0380391289713
0.0606696946234
0.0551919587209
0.00133850599784
0.016260369159
0.0508632279181
0.0613691653086
0.0123230260172
0.0117846928855
4.66794457953e-05
0.0132614138349
0.00352785409466
0.00356384164404
0.00549642675862
0.00876484822117
0.00939651028197
0.0
0.0
0.0
0.0
0.00422769414388
0.00931771579364
0.0440855398361
0.0444098665529
0.0
0.0
0.0
0.0
0.0153447986579
0.0384795204999
0.000949587512128
0.313578404382
0.0731964992358
0.0143417081464
0.0202533270669
0.016124518265
0.0215559328273
0.0206684993118
0.00215748840134
0.00417522585749
0.00734291394829
0.00876570579539
0.0191632052571
0.0120395953047
0.0127079116559
0.0061089064992
0.0560544151462
0.0618167872411
0.00886137976788
0.0158571650749
0.000950193582256
0.00609576306407
0.061657933315
0.00983510863183
0.029123114873
0.0379753951613
0.00725518423014
0.0750445590493
0.0916827156119
0.0492802055795
0.0648794353361
0.0402727768865
0.000893914742657
0.0099141324689
0.000261406409817
0.00107482779676
0.0126417081793
0.0108212833613
0.00368465287207
0.0244280757455
0.161479267594
0.0105796871972
0.0816592010385
0.109762418147
0.372867669048
0.00925303548189
0.00789916527228
0.0
0.0137933726518
0.00311835715902
0.0184387545487
0.0586470238932
0.063539835898
0.1040131778
0.0121141481297
0.00042041490262
0.0201208412694
0.0726870106241
0.0333641894334
0.00473272229298
0.000332368991812
0.0083582294057
0.0727105048221
0.0262370369489
0.00370222179395
0.0191588420786
0.004666703511
0.0259991884261
0.00277332980816
0.0277982493411
0.0260959258067
0.0116018979575
0.0431952485634
0.148168901221
0.0871426911579
0.0285387478853
0.0099547658742
0.0475508111147
0.00557819868206
0.0528623978099
0.00425264894475
0.0235729703368
0.000707903285974
0.0249935427613
0.00246072867055
0.00349205034861
0.11711920448
0.00535807430143
0.0962934058342
0.0294214111611
0.0093689267776
0.0435697947736
0.0186762059869
0.0065075774504
0.0209302055694
0.222014194043
0.0310689914542
0.102862074624
0.00585790930284
0.00858860526996
0.0336938723786
0.0196475420014
0.000425515564508
0.0221932964531
0.0569489730327
0.00309707639375
0.00760770261697
0.0130648604063
0.066169778129
0.0218826999293
0.0976181139912
0.0490619843674
0.124537704159
0.00894237898536
0.107123967351
0.00515341432339
0.000707584458325
0.00571810625516
0.00859527557661
0.083938166352
0.0363650861913
0.00375120761533
0.0004327097793
0.0397394172041
0.00619302101673
0.004822108903
0.00305499506582
0.0353260315705
0.0137795168877
0.00365787149239
0.0150881558376
0.0696923154642
0.0370470257032
0.100902314114
2.62333126513e-05
0.00850407373081
0.0649097258398
0.0222625408971
0.0414133033464
0.035854692987
0.0125775661417
0.00538243389542
0.00177188016895
0.00472841529903
0.000508371901877
0.00879260745618
0.0586783652299
0.0452302623641
0.0141533251292
0.0
0.0
0.0
0.0
0.0
0.0
0.0
0.0
0.0
0.0
0.0
0.0
0.000681667051986
0.00206427748764
0.000382728456554
0.00152329656611
0.178518529285
0.257687436683
0.0410193539407
0.00103653704781
0.0142198146772
0.000223848752719
0.0240411458554
0.00862605897803
1.26111973363e-05
0.0056067281491
0.000345670533823
0.0017474053757
0.0365689484817
0.0561238299798
0.052912088012
0.0422874822735
0.0501385582957
0.017365181148
0.0137406655548
0.0054275779862
0.00957050592166
0.000386216752992
0.00236455043986
0.00138736727227
0.00548236050435
0.00634244603938
0.034431679947
0.014384673452
0.00228623106357
0.0128946739372
0.0247711693458
4.12442791585e-05
0.0127842793714
0.00644806465968
0.0108761846026
0.0307575979212
0.00568879465976
0.00235230441484
0.0347358862038
0.00243539433936
0.00435792328254
0.000222050660353
0.00423185581086
0.00509570450888
0.0254169213935
0.0204644753751
0.0465847959572
0.115240040501
0.00560749106441
0.00832402331393
0.00978619168288
0.0124898034461
0.0405545569256
0.0108441570447
0.0103950163308
0.108571463401
0.0224275039784
0.161555982922
0.0108090367578
0.132811493876
0.0788324225217
0.0111676024523
0.0270230060139
0.0181657879025
0.025696018937
0.00672763021975
0.00100653913339
0.000506017449059
0.202259673638
0.00926772657543
0.00428552067826
0.0131362195333
0.017619958988
0.000997854832723
0.0417818135787
0.0161727029731
0.00113001937066
0.0127482345594
0.00974901667936
0.0662053501527
0.100311179182
0.165802925815
0.239651743306
0.0894340133218
0.215499797891
0.0880013716502
0.0485304146183
0.0577013140364
0.16783873632
0.15992674416
0.0161529523284
0.0487262717447
0.0182732597618
0.0120416230023
0.055130023642
0.00784611858351
0.0627751856463
0.0306827924714
0.0171435913375
0.0213734026497
0.0149728612552
0.0381027639626
0.0330861381936
0.0335523407022
0.0154162582526
0.0033357657531
0.0525654242257
0.0825617960117
0.110539034021
0.216216104667
0.110054999442
0.00287317535305
0.143881366589
0.00963849587815
0.0230453219435
0.0173141943081
0.000135978613703
0.0744138333229
0.00865920550092
0.0859054109189
0.0253769610697
0.08938823504
0.0286561609349
0.00121376296366
0.0431543347292
0.19478832747
0.0821840011568
0.0253194554408
0.0773121725429
0.0431993058327
0.148594377231
0.00730264193111
0.31193328591
0.0322852420237
0.0505921015394
0.215164461051
0.0
0.0
0.0
0.0
0.0
0.0
0.0
0.0
0.0
0.0
0.0
0.0
0.0
0.0
0.0945102336356
0.00753058269091
0.0
0.0
0.0
0.0
0.0
0.0
0.00604996470708
0.0054275853698
0.0526624744637
0.400666365437
0.0214172342986
0.00445226570855
0.00476413076242
0.00489753198215
0.00056774923874
0.0210152731795
0.00699262770847
0.0197528925754
0.00493340883216
0.594476794672
0.130664643342
0.0460640223732
0.0368650274538
0.0424903757255
0.0121235387756
0.0159984598068
0.0528381669989
0.0107292067324
0.422372679056
0.0371557207929
0.00286879530019
0.107737847283
0.0231065972655
0.311218363574
0.0172464007729
0.000689318026605
0.0186687496766
0.0403341228044
0.0063804470374
0.00231086120863
0.0301113211261
0.00375564498576
0.0410881001126
0.0361151759658
0.00792907237455
0.0216086865246
0.0501156055749
0.316414755675
0.145935169924
0.0228372638402
0.360928155207
0.0124182302517
0.122819400226
0.0622660347356
0.0585116243334
0.0706810139571
0.232157755305
0.0
0.0227260355355
0.0408879747916
0.0382175180445
0.00857686483977
0.106421018188
0.00197993802535
0.0276545508372
0.00601990342001
0.098799822014
0.00446015181586
0.195420649046
0.00539857232791
0.248990332743
0.00231211944376
0.0948911003507
0.010370045422
0.165122511461
0.0361878888332
0.228521993399
0.0191313928584
0.105269875412
0.0359773102766
0.00182188404244
0.0100865230885
0.00937789112001
0.000488278046188
0.00481825995858
0.000407900809021
0.000273938747077
0.0
0.0160892386773
0.0268328194596
0.026194811393
0.0144674663424
0.0160105380596
0.180936051211
0.0340441790799
0.149297358113
0.0222453323538
0.0999061525763
0.0315113129663
0.0715679954756
0.00764880754093
0.0151897783584
0.211435657058
0.00139943178486
0.340711119367
0.0109253871706
0.0121223656728
0.00704905902287
0.00139021020268
0.0109340185578
0.00872605402602
7.51765981821e-06
8.68707356771e-05
0.000371706513234
0.0556966115467
0.0530961325134
0.0163965649294
0.0262719880496
0.0171306297795
0.0043979579939
0.00465152732883
0.00363173761226
0.0151788900153
0.00401869866248
0.0130402670884
0.0
0.0
0.0
0.0
0.102040816327
0.0
0.0
0.0
0.0
0.0
0.0
0.0
0.0
0.0
0.0
0.00281750534327
0.036652650255
0.0645603542381
0.146205804683
0.41804788755
0.195463449356
0.00958193428842
0.0277692582627
0.0392681688763
0.0511329317269
0.000901990146535
0.00421517809074
0.00557452531001
0.0263326853856
0.000743471130738
0.00131717639365
0.00145314811917
0.00502976110961
0.00316193898543
0.00645110297719
0.0514571663822
0.0115984904208
0.0153745819855
0.00490049512541
0.00100589110469
0.0141082675453
0.00202897692912
0.0775646051571
0.00355242954992
0.0459329140805
0.0199054469114
0.0183571796992
0.0158586375824
0.0193888665765
0.00527362919552
0.0474753003118
0.0620012944322
0.0012489834514
0.00012011940122
0.00396910666613
0.00447199971643
0.00595406883274
0.15958965671
0.177875469219
0.00912828753243
0.0344440303434
0.0197227724569
0.010339580293
0.043746263522
0.10395376391
0.129640119653
0.0782286422573
0.0
0.0547277000845
0.0570683119218
0.00925595885992
0.00473634201407
0.017444957852
0.000437994843162
0.106633152935
0.0900038259508
0.0319221498783
0.00366609762781
0.145893237003
0.0200324283387
0.0390189336667
0.19757100739
0.024196401427
0.130046067226
0.000747936939052
0.0683725043591
0.0347658540941
0.187948933507
0.0
0.0
0.0
0.0
0.0
0.0293404012464
0.00323032309172
0.000201753512395
0.0590049682487
0.0131502486
0.00926705974182
0.0816452528522
0.158144723094
0.117097204401
0.0391221468446
0.0
0.0190749431129
0.0323054802204
0.0559466170231
0.29535630902
0.116786645445
0.0210871227501
0.000186574878696
0.0284161652205
0.0144500891558
0.0455467736517
0.317572921611
0.149328235551
0.215200277518
0.00626476847926
0.190299767919
0.000659769520667
0.093894952967
0.0424877232263
0.0307816719303
0.00919313939619
0.0373210010281
0.00686273916546
0.00567018876241
0.0356747799201
0.0288620334403
0.00289236649445
0.00842625926106
0.015197096318
0.00326338815004
0.00267049307915
0.00368556395415
0.00136883570939
0.00553670416512
0.00112733622912
0.00215676038735
0.00345791299921
0.0293139058101
0.0765836580062
0.00647477254146
0.000517406906753
0.00703844065602
0.00664409754479
0.0141364696879
0.0702933637444
0.185902436708
0.0660498027339
0.168124734932
0.0705089897835
0.000418921449764
0.0
0.0
0.0
0.0
0.0
0.194821600837
0.0070039371575
0.00927740097574
0.0409390347014
0.00697890819803
0.00291795952452
0.0757642847319
0.0589189896211
0.0651315077766
0.00726285104763
0.00923719542141
0.0319504116402
0.0
0.0
0.0
0.0
0.0
0.0
0.0
0.0
0.0
0.00195947862743
0.143946780809
0.131593709685
0.0457898067945
0.0284876200522
0.0136885899314
0.00103880337355
0.08978913357
0.0133432640971
0.319863071137
0.0102143870975
0.0507082079629
0.0285102881861
0.00725650920422
0.00163904421324
0.0165777527711
0.0229738569514
0.0337322966271
0.0333773394506
0.00707236776484
0.0771294730171
0.0624072833591
0.119898642656
0.019066770559
0.077393455062
0.0412755277114
0.020324210947
0.283297262194
0.0454179992272
0.050160429122
0.0613595875456
0.00520432101669
0.000630895125106
0.00764863527457
0.0105802824863
0.000711703505213
0.0151941010709
0.0212316147055
0.324403456292
0.0
0.0
0.0
0.0
0.0
0.0
0.0
0.0
0.0
0.0
0.0
0.0
0.0160765930028
0.00671040386088
0.073577889092
0.000710464193894
0.00395711741764
0.0111827214694
0.0180022742793
6.02300976809e-05
0.0301120373356
0.00851804156452
0.0012349679612
0.0190096452094
0.000680528800241
0.00710720377398
0.0114428188221
0.0036889110121
0.0620271745911
0.0252468023169
0.00551797350344
0.00125865067535
0.0
0.0
0.0
0.0
0.0
0.0
0.0
0.0
0.00933287928802
0.000138113194263
0.00114193906045
0.038701756887
0.0079870380985
0.00767726371011
0.0014369000463
0.00196626134293
0.00358947251204
0.000843350342342
0.00148633021328
0.0012994174601
0.00175847518191
0.0142704148797
0.0182195075288
0.087965401119
0.0670999273032
0.0291954467306
0.0283810098505
0.00338335061061
0.000144113019366
0.0193672276418
0.00418662171003
0.0180170069783
0.0164370612714
0.0124754763386
0.0513740209389
0.000937653238528
0.00400377932851
0.0120680439809
0.000606704791171
0.141675959715
0.0288282593846
0.00112063801893
0.0160935501969
0.0156561530908
0.0313922054188
0.00682011693789
0.00714915382599
5.77131000064e-05
0.0
0.0
0.0
0.0
0.0
0.0
0.0322186267513
0.00864616915297
0.0011573389986
0.0126159360108
0.00477519952675
0.0148910951153
0.0525095765761
0.0731952258796
0.061439905797
0.0243330439727
0.00484969126687
0.0187567665813
0.163322772213
0.187362356698
0.0872007771287
0.0140181858113
6.82493055339e-06
0.034033795879
0.00163235383318
4.07388775649e-05
0.0119546617071
0.0265292268926
0.026276351035
0.0150257869941
0.0415749393089
0.0
0.0
0.0422218422403
0.0598189740863
0.0
0.0
0.00221212774931
0.0106264126783
0.00405932082423
0.0123731332321
0.0073824205886
0.00774158098016
0.0104404807714
0.00430530527247
0.00313947757061
0.00829591213112
0.137446243459
0.013007027337
0.0964725132984
0.164054417698
0.0384057119434
0.0626119073216
0.132741536244
0.00524221477255
0.0555143632402
0.00139695383252
0.0493954144217
0.0224097810413
0.032065050888
0.0273507664679
0.00552800092334
0.000122453327955
0.0190360258305
0.0260207953123
0.00501530185593
0.0271410908384
0.0341585948395
0.0246272046466
0.150147504367
0.0445190746504
0.00986779694483
0.0147308332216
0.00303290197174
0.0395373258285
0.00275323250644
0.00951254113755
0.0139343421431
3.64322687279e-05
0.0550797484399
0.0202031927182
0.0235981980012
0.00132575404192
0.0108288575502
0.0264065091661
0.00024126770166
0.0871463462309
0.161500297947
0.0612288371309
0.0149182023076
0.0129074841839
0.0421436812202
0.114059630838
0.101478983532
0.0509028742802
0.00396555687564
0.0145897203754
0.00192047393688
0.0
0.0
0.012995209609
0.076618815025
0.0124267916925
0.0
0.0
0.0
0.0
0.0
0.0
0.0135311917252
0.0187045783301
2.88650900155e-05
0.0103543979505
0.00739436466303
0.0137283457362
0.0050443106363
0.00548382247861
0.00138606894508
0.147299015265
0.0709246334674
0.0247781813698
0.0804073981498
0.0321573497926
0.0304335173549
0.00340463164654
0.00288320817217
0.00664961397087
0.0196772511657
0.0249913521997
0.350899608144
0.0672495562949
0.0455195653352
0.00163204689345
0.146955156019
0.0152580397408
0.00434897715224
0.00238528481696
0.000473083810028
0.000804270850837
0.0991507037618
0.104794281615
0.105782487847
0.0112368388808
0.000188243610377
0.0171376237368
0.111041364545
0.0494869812023
0.0388331184176
0.0880627012627
0.124226594842
0.0604108513535
0.168924241882
0.0192247558679
0.196303756838
0.119018618868
0.0343610075218
0.0147772753713
0.00652311155676
0.0111146221186
0.0336650459122
0.0218141736214
0.0241449040428
0.0269150299775
0.138089277721
0.0300482003364
0.00469092783032
0.0112089539171
0.000312645149981
0.0225667269256
0.0139616548261
0.215934364678
0.0133495953128
0.0696293239526
0.0177678688646
0.304570672786
0.0840784936869
0.00812052677942
0.0179923344429
0.0081208439949
0.00461404807649
0.00696981906509
0.114357702573
0.0487182749409
0.00905897408031
0.00353465131862
0.0224434938779
0.0138341855437
0.0491679892656
0.0114815241433
0.0149081277614
0.171472665375
0.0816269745819
0.0170562734111
0.121575040037
0.129375875917
0.0699388137564
0.000214893123382
0.332572989956
0.135753889769
0.0184851204379
0.055893603475
0.144589703505
0.16970053494
0.019849461433
0.0207718584092
0.00232391888369
0.0125517694546
0.0194778951598
0.0784793636977
0.0370945429459
0.0021714919979
0.250581543765
0.241021851304
0.0187883263858
0.0421462603333
0.0337456859029
0.0155411867634
0.000493411069343
0.00239386393489
0.0316994528437
0.00259450935695
0.02367174308
0.00414856493725
0.0203945348238
0.037901238629
0.175940575756
0.0176301602929
0.071867281672
0.0646261665357
0.0842613724801
0.00086361592522
0.0321390581901
0.0777268920805
0.166368995315
0.024145725783
0.0672479037878
0.27329811496
0.0519206899938
0.0300833759287
5.53945730192e-05
0.0330128574122
0.0544274760986
0.000117713467666
0.0204405974441
0.0191249763349
3.36337846652e-05
0.000823241888207
0.000637784570894
0.0015924182534
0.00595552752701
0.0111963917508
0.0848486694358
0.0201293172072
0.024231589446
0.0223080825039
0.0247795207064
0.1145299659
0.121676269978
0.0269268738527
0.028135957911
0.135994346231
0.0424503696233
0.00933642089443
0.11190957531
0.00652020350849
0.0218504219611
0.0017562899784
0.00206866264508
0.00211657821636
0.0607689341082
0.0539556868105
0.0
0.103187084465
0.0608354839175
0.10023309244
0.00511859825608
0.0416688052803
0.0406026229565
0.0055524787097
0.0142852214049
0.0206266051183
0.00347863674929
0.0831437184758
0.044170256281
0.021938792557
0.183404145381
0.000977934454324
0.0948548611829
0.034997778858
0.000122437242612
0.000855927020109
0.00596881557731
0.00456985671266
0.000597448396818
0.0015939515103
0.000100032989984
0.000363104823346
0.0011669520145
0.000245454082887
0.000232016815575
0.00411114382069
0.00987631709938
0.00124626525135
4.30736838023e-05
0.0233602945154
0.000975379639878
0.0216756348823
0.280092939195
0.0588133682483
0.066072725653
0.105170230104
0.0169618907152
0.0168247396003
0.0917466051003
0.00845802485367
0.0362155128141
0.000240270612516
0.000485946085436
0.0051031709235
0.00304784991705
0.00723956483602
0.0
0.0
0.0
0.0
0.0
0.0570038720449
0.0450369442816
0.0
0.0
0.0
0.0
0.0
0.0
0.0502235335464
0.0518172827802
0.0
0.0
0.0
0.0
0.0
0.0
0.0
0.0
0.0
0.0
0.0
0.0378292081404
0.155061425645
0.0172146583468
0.00391841091234
0.0346177589093
0.02714515284
0.0231316647225
0.190590595904
0.0297000603385
0.00120389278095
0.011330429989
0.0155066925325
0.0145989297
0.0349989412347
0.0265714908707
8.41884367625e-05
0.0136234133031
0.218720363204
0.0182040917358
0.0537696097219
0.00831575679922
0.00926346739486
0.0807191913305
0.107214153699
0.00447166213167
0.0285662100851
0.0237924086203
0.000369375973572
0.153950712226
0.0625795365332
0.200223991801
0.00153265081416
0.0485534993332
0.152502649993
0.251920960239
0.00721539580715
0.094828966795
0.0228875273903
0.0529051582882
0.0885815630151
0.0012185717756
0.0175043861961
0.0
0.0
0.0125240593628
0.021225002099
0.0178643813278
0.00322105101608
0.00389236279445
0.0145616652214
0.0768258478341
0.00572945588724
0.0159799733291
0.00194849841049
0.000867967473763
0.0573289566934
0.185324407598
0.0633579140408
0.0805576729173
0.203344965671
0.0126887354916
0.0307012345167
0.147175158731
0.0158117029845
0.042626774864
0.00525031041333
0.0795262731986
0.0106863715416
0.0232356556514
0.00486241453377
0.146328444724
0.0140290349021
0.0674321583864
0.229992029329
0.117180266852
0.020629275095
0.0323315399502
0.0723051173799
0.0577339155135
0.118466745565
0.0272689852307
0.0
0.263624334974
0.00141531689956
0.00751933308099
0.000199606504116
0.029820607581
0.224696506574
0.0222228884407
0.0509238514956
0.00203106612876
0.00248954149492
0.00730184478603
0.0
0.0
0.0
0.00577646132552
0.0134255696796
0.00827345917111
0.017284382067
0.100144301185
0.0359430949562
0.00511764958675
0.0218863347643
0.0185584129779
0.137377666597
0.117825065002
0.0494619259142
0.0891239838626
0.0246401345667
0.0460894322432
0.157729667873
0.0389888429246
0.00409889792806
8.05695769794e-05
0.0474772507442
0.0177441264953
0.257345934835
0.216668176278
0.0116020161695
0.0576402552143
0.070939765659
0.00193294021348
0.00774634908195
0.000742540806537
0.00217291656451
0.00687324363457
0.00908044253495
3.13646902565e-05
0.043744989971
0.0107828887456
0.00812126654222
0.0163067212878
0.00632472626079
0.0422314613132
0.00387609218658
0.00982923369301
0.00287044234607
0.00289669223451
0.00115976779826
0.0713945507547
0.0232623115669
0.00789942664109
0.0104322428034
0.0364556634515
0.0352288356441
0.0155408378511
0.0324925376457
0.0368780687517
0.0295905603698
0.00320040298
0.0153193861908
0.000517393318161
0.0649256285474
0.0426069377085
0.0472323091173
0.178128867279
0.227678879043
0.42117184886
0.0133003437695
0.0
0.0
0.0
0.0
0.0
0.0
0.0
0.0
0.0
0.0
0.0
0.0221766285993
0.017502208499
0.0623619792283
0.0
0.0
0.0
0.0
0.0
0.0
0.0
0.0
0.0
0.0
0.0
0.0
0.264539622737
0.177565560408
0.272180531141
0.0
0.0453695930846
0.0285908529433
0.0222576730652
0.0271646384469
0.107381675123
0.0180334823955
0.0082973519818
0.01056304581
0.0210652790252
0.0173988571037
0.0
0.0260398857033
0.109088479724
0.0125180599457
0.00633731039122
0.201832598466
0.242481950856
0.00946550402952
0.0044811088436
0.0
0.0849013577772
0.0171394585494
0.0
0.0
0.00699672275182
0.0838434072586
0.0217066901895
0.00352878414401
0.104297915156
0.00350326613688
0.184286479669
0.0
0.0
0.0
0.0
0.00338145554767
0.0243624681619
0.000733820125657
0.000838222988997
0.006105767456
0.0199799479675
0.0132651638087
0.000190205216544
0.0122829368703
0.0227856249156
0.0568206397447
0.00208894739817
0.00409692227579
0.00052694977341
0.00628353941049
0.0338671748688
0.13781638943
0.00580780821593
0.00671021528607
0.00390893210091
0.00946239258736
0.0232926152186
0.00560671616332
0.0223771475185
0.000839062711411
0.0264110316247
0.00897966007679
0.000759170610373
0.000959016485335
0.0188230124703
0.000362350212006
0.0189567776355
0.0596439106321
0.000740686462777
0.0408846062667
0.0188249828847
0.00308139905439
0.00180172606094
0.00078407524702
0.00988553686679
0.00602205724414
0.0179014710122
0.0137045972043
0.00121728805059
0.0150920759991
0.0124863109675
0.0255545644799
0.0220780565212
0.0225558549953
0.0276091015319
0.126251255525
0.0369776083115
0.0375434040527
0.0799025223457
0.0214044030567
0.0254571223887
0.000694804542136
0.0128437476237
0.0753577265873
0.0404708334846
0.0160246743259
0.0011529019362
0.00434491634865
0.00743588619485
0.00582579900808
0.00591690476454
0.00557567229491
0.000354484216016
0.000718907241828
0.0246973423464
0.101592871512
0.0946762476093
0.0121120879212
0.00133755597261
0.000812231874606
0.0281286387148
2.41986774839e-05
0.00719201383564
0.0553293612641
0.146649936144
0.00617401566874
0.0112763002394
0.0736037740312
0.00599859182124
0.0309032717247
0.0262314915133
0.00156068587599
0.00992064505791
0.000828824432048
0.00119794042911
0.00282603431346
0.0656541642383
0.144298950641
0.000466454680362
0.0406199981847
0.0264808230864
0.0016366142759
0.0892877192299
0.0492429814766
0.0148725527746
0.0061278395509
0.00919930869617
0.0650644590075
0.00864178060298
0.000640003767635
0.0119265566969
0.0225264028808
0.000140108932915
0.00224693214637
0.0475488204554
0.010243519762
0.00866253748193
0.0701723924258
0.00290376064283
0.00116938502714
0.00128699036424
0.00612214587305
0.0153041127941
0.013022563459
0.0737141400734
0.0
0.00675248044699
1.5743627997e-05
0.0036202116016
0.00127655040807
0.0156066361104
0.00112971557351
0.010873486687
6.11852144765e-05
4.24697371072e-05
0.0135500056154
0.0118573860687
0.00988660516876
0.000643421658789
0.0595618010631
0.00208461624852
0.0391860963195
0.000415133967801
0.00379051989028
0.000981646073033
0.000705397693749
0.00263980801899
6.8126554113e-06
8.58778393397e-06
4.55776242305e-05
0.000511284990974
0.00127862027723
0.00115109888228
0.00128831151943
0.000315732994801
0.00286520136492
0.0057358240683
0.000902484936211
0.000992488749955
0.00399547846939
0.00628542793056
0.0590681828238
0.0385037601275
0.000121562539451
0.0165589541186
7.29036150122e-06
0.006707641211
0.000976908441164
0.0103740148729
0.0128919022835
0.00457614295999
0.0199123508659
0.00911566456918
0.00606490259585
0.00576177899127
0.00833983203294
0.00512850380239
0.00398182618764
0.05003796061
0.0216614557583
0.0146965112993
0.0750723031436
0.0549705492277
0.0168185267811
0.0115301478115
0.0420334949133
0.0369981375237
0.0120504376822
0.0395838967782
0.0173234053235
0.00328410019411
0.000598799005422
0.248013208365
0.00624952148914
0.0848054497002
0.00305069318184
0.0337100829188
0.00295041884617
0.00792781176352
0.0236361008936
0.201041194514
0.0574241884701
0.0252592418703
0.0533644666923
0.05599383821
0.177382330107
0.244672070241
0.0258713290798
1.80977793976
1.79096661786
0.0161385561384
0.0911543843077
0.0307629177263
0.000193999296238
0.013966280518
0.0534007052056
0.00580746280352
0.035583642958
0.0992598979521
0.0181448081926
0.021892255023
0.000672473991317
0.00301114599468
0.00503916644585
0.0399323559424
0.00254721109135
0.000891497746008
0.00262901665995
0.00504136617495
0.00946853718628
0.0
0.0
0.0
0.000953321279194
0.101087495047
0.0
0.0
0.0
0.0
0.0
0.0
0.000205604629912
0.0779584221748
0.0238767895218
0.0
0.0
0.0
0.0
0.0
0.0
0.0
0.0
0.0215679392459
0.0853544774164
0.131551052448
0.0354625288069
0.0730640190944
0.0929244529778
0.00630954243972
0.0420090635917
0.00995457421688
0.0142047068227
0.0387840487407
0.109299969504
0.00700709468337
0.00275248495865
0.0167285922891
0.0181482059764
0.00181524373138
0.00487873198667
0.00246898535492
0.0
0.0
0.0
0.0
0.0
0.0
0.0
0.0
0.0
0.0
0.0
0.0
0.00656706100454
0.0227726194404
0.0352547485507
0.0374463873309
0.0
0.00055798450242
0.0101928791804
0.00238025803836
0.00399908944618
0.0109479072679
0.139777754409
0.0737898141646
0.112313563071
0.0149645797639
0.0148783646228
0.0740430818287
0.00255301364929
0.0860860281744
0.0151588739176
0.0402244835178
0.00120104554528
0.0578265390486
0.0159720923841
0.00587367904644
0.00356455713599
0.00416680649239
0.00326093556991
0.00250188165471
0.070958102273
0.049133215908
0.0
0.0
0.0
0.0
0.0
0.0
0.0
0.0
0.0
0.0
0.0
0.020907465906
0.0469477629577
0.0341855874628
0.0188370653302
0.0662722830793
0.0209072247718
0.0233908942928
0.00608873127037
0.0246372191648
0.0510083108194
0.105190480923
0.0438245357154
0.0417510617709
0.054299590263
0.00113700156007
0.00821541788965
1.70772981378e-05
0.000988750812471
0.00268187829886
0.00543627324053
0.00291106058981
0.00342511201346
0.00150230724198
0.0273239245176
0.00035788076967
0.0
0.0
0.0
0.0
0.0
0.0
0.0
0.00242390735189
0.0036441375155
0.000724468552933
0.0447909102036
0.0823613214409
0.241290575322
0.156495018087
0.0480031365536
0.00845774273697
0.000484726293794
0.00326783321001
0.000297125906896
0.00593727636241
0.00524398257965
0.00474518625684
0.0493211141889
0.0137439523964
0.0141173102454
0.0725949033981
0.116907076731
0.0652826712291
0.000184246603359
0.0039135409595
0.00142782173593
0.0124872688226
0.039356505519
0.0016041976106
0.00458076409593
0.0217514742478
0.0030692264276
0.000109116920436
0.0140027380571
0.113523638287
0.123558418861
0.0587258691156
0.229193762059
0.0295408910465
0.00715924263806
0.00359805232201
0.000693967329814
0.000264444825449
0.000958364985688
0.00136104801259
0.0268428419582
0.00347493227938
0.0157632574692
0.173649418822
0.0143231616387
0.0608450680266
0.0469422416125
0.109554673268
0.0456331434089
0.00232736162577
0.0170521918189
0.0427531941797
0.00878309013182
0.0747440915854
0.00642203010609
0.00649543672062
0.0221509702696
0.006718802562
0.019518712453
0.0176548979666
0.000759739461676
0.0904174838582
0.0022969638139
0.0107832932368
0.0331491762579
0.00400070869429
0.0265291202014
0.0656053928307
0.063021233463
0.0316628121113
0.0309058098004
0.0838804532036
0.0404460801854
0.0213082283023
0.0195278667749
0.0
0.0
0.0
0.0
0.0
0.0
0.187868921888
0.0162127107652
0.0
0.0
0.0
0.103826822903
4.82704480167e-05
0.00090695077957
0.00112186342752
4.29340165777e-05
0.0605591322546
0.0133095666913
0.0207857642869
0.0250654653211
0.00193785230757
0.00117134670087
0.000538009315081
0.0172708752223
0.0114619270358
0.029587956649
0.0808369408283
0.00420601600438
0.000332314139612
0.000488768606802
0.0008303002189
6.96161737728e-05
0.000237713764102
0.000322126406865
0.00017125093618
0.0773069720322
0.0304756019577
0.000168340155395
0.00526123626876
0.000843641297498
0.00166524903413
0.00230949000695
0.0143995613341
0.0273018898429
0.00485199669697
0.0633364262965
0.016024915433
0.00328615256942
0.00465815912605
0.019417072924
0.0239130840997
0.00567248395379
0.0270915643532
0.00110794789671
0.00463323665898
0.00152482728209
0.0476764731734
0.00939919174639
0.00910366501204
0.00184644142564
0.0117730162468
0.0169110969087
0.0936649899575
0.00254713198896
0.015065706821
0.0
0.0
0.0
0.0
0.0
0.0
0.0
0.0
0.0
0.0
0.0
0.0
0.0
0.0
0.0
0.0
0.0
0.0
0.0
0.0
0.0
0.0
0.0
0.0
0.0
0.0
0.0
0.0
0.0130668432973
0.00634842163179
0.00341178978494
0.00708322871636
0.0766904872235
0.0100335804952
0.0293238049427
0.00429904886997
0.144266016898
0.0410988372803
0.00769970542104
0.0109010900332
0.0360894386525
0.000491825856727
0.00547136624001
0.0130166088179
0.00532951996845
0.00518528066655
0.04515668043
0.00736598333255
0.053340573414
0.0160960645909
0.00535655919991
0.0179255626427
0.0414797438233
0.0123284786927
0.0258115961645
0.0466166327281
0.00309584361793
0.0164176456863
0.104149756381
0.0991579869077
0.00426134453062
0.0843570136609
0.0771831704965
0.176663701359
0.00858583579725
0.277015207349
0.0743151272812
0.0901984364875
0.0136387637195
0.0143692744619
0.0
0.0
0.0
0.0
0.0
0.0
0.0
0.0
0.0
0.0
0.0
0.0367171329013
0.00595918787131
0.0782441483338
0.0721768725176
0.196795011319
0.0590598566739
0.0914110733245
0.022496616391
0.00666332609683
0.0207668143199
0.034373329064
0.0216251728916
0.0793093553126
0.0438379582908
0.0026965621701
0.00487793226255
0.0736702318643
0.00133109268665
0.000364372968738
0.00547729815961
0.0772999051939
0.00769671435973
0.0412957416171
0.0208114793393
0.0417418006348
0.0453865662375
0.0501478762484
0.0228321141892
0.0237711744226
0.00489287098107
0.00544586705953
0.00280755949365
0.115866250527
0.00445962862508
0.0284918462308
0.0134145597709
0.00110306135647
0.0188693064327
0.00692782734259
0.103542367255
0.0257792440187
0.283735337883
0.338684698218
0.0
0.0
0.0
0.0
0.0
0.0
0.0
0.0
0.0
0.000458547687763
0.041879359692
0.0112124878086
0.00730087666343
0.01867285932
0.0160531564429
0.00646352871186
0.00630538963196
0.014007876465
0.0331362459735
0.00454979201704
0.0195593608149
0.000921293342964
0.287567382133
0.0298406987287
0.120778166633
0.0937578992083
0.02330819346
0.0170480146417
0.0703634859059
0.129693586325
0.0927512555656
0.0592427094693
0.0758288530193
0.0976070311966
0.0115639144749
0.0168633552865
0.0110372440551
0.00051140309698
0.037809032814
0.117090330155
0.00691024903472
0.138442873747
0.0526449478153
0.0191600649928
0.00253175773942
0.0288609478182
0.00302653997229
0.0370265409719
0.00910854251287
0.258530471329
0.048661302943
0.0310045018751
0.428562574278
0.18409813999
0.0336032988548
0.084574186718
0.0369513633723
0.0172938867754
0.0041026329681
0.0863353880198
0.0102121492214
0.0289856009211
0.0114929294771
0.00302217333898
0.0349659874145
0.0272774514698
0.0170497374449
0.000921461789848
0.0454426156362
0.0591325201807
0.00343796854926
0.0387519845355
0.0
0.0
0.0
0.0
0.000615898368385
0.00893375094037
0.00308835948859
0.0056426698379
0.018123399759
0.00732617933971
0.00826204892
0.0598027672091
0.00878986324392
0.0160185690216
0.0977494773114
0.00294416513512
0.0168833540492
0.0969700676978
0.144042709949
0.0672187366282
0.103327818247
0.117934400884
0.00560047182387
0.0205034888287
0.00582746877704
0.113478639001
0.0216565616543
0.0237199765415
0.0373549218564
0.00275691816123
0.0267116518354
0.244849204524
0.0429358209918
0.0110380170481
0.494821733784
0.29407367323
0.00138148995538
0.00395492480299
0.0146114821296
0.025237863342
0.141647287597
0.0425484723468
0.048630529618
0.0497827228978
0.0304789908758
0.00168149985687
0.0172274139347
0.0047647109533
0.0665046275312
0.126527506367
0.0191044785185
0.226355783557
0.00219535128983
0.00248028928509
0.0116913159813
0.0215006012153
0.00304360002879
0.00628593771005
0.0021861141773
0.00234032411852
0.00951288713816
0.000162067772617
0.00502115426436
0.0130060206049
0.0029784455101
0.000318896990968
0.000289102713578
0.0101536278069
0.0167839039626
0.0424935716827
0.00171355247323
0.00320223676475
0.0167597956185
0.0129047769592
0.0164637666198
0.000178376447933
0.000321646892815
0.00679823005021
0.0716935832007
0.0333843767951
0.0
0.0
0.0
0.0
0.0
0.0
0.0
0.0
0.0
0.0422877871
0.0568427742154
0.0029102550111
0.0
0.0
0.0
0.0131904901607
0.0290409775499
0.00217670461646
0.0284765068818
0.0162129568484
0.0129431802693
0.102040816327
0.0
0.0
0.0
0.0
0.0
0.0
0.0
0.0
0.0
0.0
0.00133702770208
0.00388932824315
0.073689910365
0.0570054009348
0.00943770873278
0.000663051047364
0.00101557530863
0.0136759050959
0.0162784759056
0.00911599741318
0.000357614864317
0.0207874775578
0.00497099056359
0.000165748460621
6.48170809421e-05
0.0105766210263
0.00407271200253
0.00957855067022
0.0257192236465
0.0912770783754
0.132420934825
0.00543022500415
0.00806041583486
0.00171906859968
0.0523700435935
0.000100257605449
0.00282580912132
0.000113194070668
0.000519884195997
0.000761499634936
0.00229595306672
3.77313568894e-05
0.00226010827767
0.00113180595184
0.00124621281612
0.00222897990824
0.000298212474272
0.000818366179962
0.0033312745488
0.000809472360124
0.0546460338716
0.0419926224915
0.00669482777667
0.00445166176346
0.000283389441209
0.00445122207418
0.0015374180384
0.00604415910914
0.000841678768326
0.00593702900655
0.00585994923462
0.00443761183473
0.001375846978
0.000331092656704
0.032968947691
0.0524561439415
0.0962166846628
0.0401393403436
0.0393778034517
0.057330425909
0.1871477061
0.0109714728108
0.0175372722954
0.0534568423008
0.148242406859
0.191302458059
0.0518731622591
0.00255458792032
0.00522876898196
0.0144590068399
0.0619971164528
0.00188548654764
0.0638947762009
0.0305658989261
0.0272405402036
0.0724621192129
0.0748096819661
0.0266333150775
0.0379509932601
0.0219097915359
0.0119618592301
0.0159779076246
0.187043051379
0.0
0.0
0.0
0.0
0.0
0.0
0.0375745966257
0.0142547993927
0.0725316063242
0.0958755430717
0.0713728556525
0.00698078468999
0.00753226322295
0.000182885841032
0.0301287489227
0.0296864814825
0.0147160979829
0.041930058591
0.0085970145937
0.124695992831
0.0444237313201
0.0219882890048
0.00709401950993
0.0177160738103
0.0185287257408
0.0676230376398
0.112317411338
0.00660812164477
0.0256275362393
0.0335624018967
0.00681826957005
0.0
0.0
0.0
0.0
0.0
0.0
0.0
0.0
0.00227975374673
0.00263206333835
0.0522632882344
0.114393758095
0.00233883584269
0.00364841655605
0.00338622148245
0.0050325754476
0.000337068244889
0.00361044055699
0.00124920422584
0.00434143899416
0.00856856788789
0.0
0.0
0.0
0.000175995309385
0.0242538066278
0.00619403369267
0.0132977484692
0.0628278989917
0.162306676045
0.0148569724695
0.105882604561
0.157459921092
0.170763998796
0.0152752033683
0.0263116521862
0.00858862525715
0.0170830776956
0.0358076900293
0.0687516765041
0.00923271636275
0.00296959935524
0.0531372292792
0.0218110134587
0.0020011283468
0.0364102517404
0.01575192249
0.0118782179386
0.0413898414803
0.0380294780442
0.0
0.0
0.0
0.0
0.0
0.0
0.0
0.0
0.0
0.0
0.0
0.0
0.0
0.0
0.0818731230942
0.130874196465
0.315233191505
0.0643917736783
0.0278717598519
0.013026422381
0.000368216758683
0.00107145040436
0.0142759448243
3.92362119908e-05
0.00149701239596
0.0268241592116
0.00247671242725
0.00421067544996
0.000347585575437
0.0187537934974
0.11319127688
0.0
0.0
0.0
0.0
0.0
0.0
0.0
0.0
0.0
0.0
0.0
0.00179100676923
0.00141271781953
0.108022626004
0.065700486736
0.00546925974607
0.032008678367
0.0700099016515
0.0610166585728
0.0588692609552
0.00100768737645
0.0175688103459
0.00253747364721
0.00458570777107
0.00813451983595
0.0167181177418
0.00498002022273
0.147929316998
0.0457777750994
0.0602017771585
0.0257847489342
0.00275284075197
0.103995747424
0.0601688472776
0.0956908228032
0.00659184616385
0.0352133622509
0.00487832012907
0.0251510225124
0.00179236432183
0.323500039448
0.00800806193244
0.105967486194
0.0090136491075
0.0192407336745
0.0289796833051
3.39767135334e-05
0.00714997482488
0.0157509739525
0.021096631601
0.0363134603753
0.0220826602264
0.0535859171371
0.0159265334986
0.0950606722868
0.0332162959325
0.0618782318712
0.0516945302649
0.00135016351164
0.0128816533681
0.0102428070719
0.0513750351563
0.0470634605982
0.295255405635
0.0345403032897
0.0122434688513
0.126841281828
0.042270659766
0.0220651863944
0.00274849730588
0.04092212167
0.00167038725133
0.021741044529
0.0053241066036
0.00108164155721
0.0297105448611
0.0099860644777
0.00991686855316
0.0195496696267
0.00439576215339
0.00887040533857
0.00980113104115
0.000323252969149
0.00111875832291
0.00484248100268
0.00790707067504
0.0210872054093
0.0344516953526
0.0270181227362
0.0398656205442
0.0110243427395
0.0188026898263
0.0966737423646
0.0179268731241
0.00366513052746
0.00756972000559
0.00489059692211
0.000388768649338
0.0419909012471
0.0235372484851
0.0796946436816
0.00174386630954
0.00177338762554
0.0166415875634
0.000162367238011
0.0179788521475
0.00410221259012
0.0158290378193
0.00900963401756
0.0148466208595
0.00236333275628
0.00691731770833
0.00194612582756
0.00615986489462
0.000467995512937
0.00112698539237
0.00960428814383
0.00240581723761
0.00537987237306
0.0
0.0
0.0
0.0
0.0
0.0
0.0
0.0
0.0
0.00380704293417
0.000800145804347
0.0210800317264
0.0763535958616
0.0
0.0
0.0
0.0
0.00681837420548
0.00010040650733
0.0302223587064
0.000302764237488
0.00265382122451
0.0185705697096
0.00156325208336
0.00871528483627
0.00802943115543
0.007984634406
0.00678747989553
0.0102924393591
0.0
0.0
0.0
0.0
0.0
0.0
0.0
0.0
0.0
0.0
0.0
0.0
0.0
0.0
0.0
0.0582770976353
0.0110041158504
0.0314181116859
0.00134149115491
0.0
0.0
0.0
0.0
0.0
0.0
0.0
0.00197583929243
0.0048147086507
0.0389655490801
0.0115690816809
0.0105854685719
0.0153829510736
0.00997566289667
0.00877155508027
0.0
0.00791381337456
0.00533374497295
0.00263026835431
0.0282447942126
0.00296807220259
0.043110500818
0.181676428784
0.000511959722889
0.000899919608819
0.0552371798281
0.181677399754
0.0
0.0
0.0
0.0
0.0
0.0
0.0
0.0560521950538
0.000406268416565
0.00784917004019
0.00376561042231
0.00221761534892
0.0209011450988
0.000301891155392
0.0194060776283
0.0300926089203
0.0313844007904
0.0317046497781
0.0
0.0
0.0
0.196551489935
0.176852053797
0.0177347740052
0.0069785083716
0.0100464391971
0.0
0.00780359838689
0.120469340819
0.0493876262353
0.026421067212
0.0
0.0
0.053073340154
0.00474222152164
0.0358071560966
0.110458914881
0.0
0.0
0.0
0.0
0.0
0.0252948364826
0.0340198649909
0.140782279247
0.0274357534246
0.0149478808976
0.0483734473087
0.125149735392
0.0805620916657
0.32634254416
0.076676704004
0.0157465872741
0.213307478615
0.179667479455
0.0557176293891
0.034339240631
0.0330310790832
0.0713971145286
0.0653467678464
0.000448134386904
0.0343719074756
0.0556651852287
0.0697779712286
0.0438794373912
0.0399099223321
0.00354417662054
0.127870941153
0.0352017674748
0.0676299521338
0.115123026219
0.0568740453265
0.0824810263763
0.00730347247374
0.0821583649395
0.521367881208
0.0849628737756
0.0344980563194
0.282208439718
0.0769239889839
0.0798674076811
0.00837756066363
0.0235188128447
0.0292639450948
0.00957535477683
0.107294464643
0.0402820215716
0.329878241956
0.453976238106
0.0413330021144
0.332780896707
0.308650754167
0.286738699373
0.00188430287279
0.0295942976615
0.0353720522329
0.180756553947
0.0380544177774
0.0735088321762
0.00703406046718
0.0497588063929
0.0988726079667
0.00541455808164
0.0130889110651
0.00347361385158
0.000333723640245
0.0149830683386
0.0539669032537
0.0335294755721
0.0443745315553
0.0986125942049
0.0
0.0448073650576
0.00158386690009
0.0556495843688
0.0
0.0
0.0
0.0
0.0
0.0
0.0
0.0
0.0
0.0
0.0
0.0
0.0
0.0
0.0
0.0
0.0
0.0
0.0
0.0
0.086593866989
0.182933547784
0.0365950342061
0.0
0.0299063267064
0.0644536831095
0.00768080651072
0.0190670146085
0.017203572135
0.39429811051
0.0830905429901
0.0693922169142
0.0379669180789
0.0278353450643
0.115615477688
0.0369494897304
7.88502671139e-05
0.00139359276443
0.00018169844161
0.0132537014201
0.0
0.081992316705
0.0140959877871
0.00595251183435
0.0
0.0
0.0
0.0
0.0153565569272
0.0456432027674
0.00598167745074
0.0264113495376
0.00864802964361
0.00156681439194
0.00267139148423
0.000545718283526
0.00151657120719
0.0138980378722
0.000238848370552
0.000502431847439
0.00829702116885
0.00777997548284
0.0537755027772
0.0590107237376
0.0444447361948
0.0108633436926
0.000910699471236
0.0319447354525
0.0153569950835
0.0256047817157
0.0011358254045
0.00154369829532
0.00656620483438
0.00669606570993
0.000813994406362
3.46012500048e-05
0.0403221921382
0.0587119520644
0.0154711414883
0.00454865291538
0.0114317088364
0.00628515122962
0.00667135760922
0.0545474465727
0.00537260014259
0.0260006717451
0.0665730277334
0.0665980438518
0.0159624398799
0.0154052540985
0.00169647953365
0.00239406392101
0.00769326265692
0.0162162743283
0.221521043852
0.218179512527
0.0385057427689
0.0219151163276
0.000617156782279
0.0336047918508
0.00865494779382
0.16795267779
0.0197711785631
0.0294909052941
0.0498929053608
0.00521294300794
0.0294997022403
0.000195875333244
0.0217641985907
0.0163366191105
0.604988016356
0.08588355605
0.00423973228908
0.0891195988202
0.0100254265612
0.000561090617827
0.00253467153807
0.00229209639858
0.00274600265244
0.00445270752477
0.00158997372291
0.001688479191
0.00181215345711
1.21504542144e-05
0.0113849755989
0.0106932675982
0.0142199369339
0.0973138166033
0.0524291521616
0.0233590409774
0.00231366718535
0.0132585983427
0.00757983077334
0.0107649792652
0.00137791734594
0.0714631696467
0.0887378643715
0.000277394057379
0.0193873050593
0.0343049202553
0.0194365114173
0.00062073366477
0.00285693449026
0.000123522880025
0.00667117130072
0.0212222289529
0.0075826204306
0.00264669605305
0.00332170492268
0.00861478510232
5.02201608181e-05
0.0007592290151
0.0430359333401
0.142085424022
0.0417663232915
0.00316119792307
0.0145675238816
0.0156985428165
0.0148599730634
0.0347092099806
0.0203070149155
0.0514480337025
0.040297304549
0.103207311108
0.295973747601
0.0256929090947
0.0155839490055
0.00916288593057
0.278377975255
0.0908099882537
1.4056233895
0.0326456350871
0.0313352364805
0.0703981545446
0.000651577775857
0.0309547780162
0.0309308977139
0.0154694776137
0.0205602649637
0.00338443775236
0.040503417673
0.168982458786
0.0934684640178
0.0933827519841
0.0344276571464
0.00311614345406
0.00681659507224
0.0190305367051
0.0386498839488
0.0
0.0
0.102040816327
0.0
0.0
0.0
0.0
0.0
0.0
0.0
0.0
0.0
0.0
