# Supplementary material for: Fine-scale mapping of meiotic recombination in Asians
Source: BMC Genet. 2013 Mar 8;14:19. doi: 10.1186/1471-2156-14-19 (PMC3599818; doi:10.1186/1471-2156-14-19)
Supplement: Additional file 3 — Genetic Maps. Archive containing combined genetic maps for all chromosomes. The SNP list text files contain the rs numbers of all of the SNPs shared by the Mongolian and Korean cohorts, ordered by physical position. The map files give the genetic distance between each of these markers in order in centimorgans. All observed Asian recombination events are mixed to form this map. [file 1471-2156-14-19-S3.zip › map17.txt]

0.0
0.125735955795
0.24955180198
0.160035325721
0.0257188814287
0.100384727163
0.096577384251
0.144574746029
0.00752816172285
0.000329907477131
0.00421607745547
0.00371437791492
0.0
0.019468124438
0.0478364819381
0.307454777589
0.119771762008
0.046224750924
0.0790751488961
0.0328157360277
0.0835209272913
0.0725451755658
0.204804100542
0.0346293472995
0.027063271419
0.0671135269768
0.603122208971
0.0116025465307
0.123181585201
0.0414021945732
0.180905427249
0.0498862791799
0.71745153091
0.0125955295372
0.0164674043268
0.0810051653364
0.0267325207371
0.0027112486162
0.0459424517636
0.32282137281
0.204031699201
0.0026796011152
0.0397735254761
0.0333981360535
0.0067240236576
0.00270872718038
0.000443392842027
0.00555968557113
0.0
0.0
0.0
0.00328327469857
0.0336185506246
0.0264904289562
0.00827269494102
0.0061347224125
0.0943764863086
0.081607329445
0.0689090653346
0.0239574319265
0.143402270918
0.00206258065463
0.0442190013317
0.0905480956343
0.0840940058644
0.140101401585
0.300877926253
0.110915359233
0.468481669901
0.0494468630721
0.0214987334386
0.00491220636658
0.034003695957
0.187014062131
0.257133223264
0.00229621248122
0.240321584137
0.020218531084
0.0744732705155
0.00626176601868
0.0957513139257
0.0304182824026
0.0
0.0
0.0
0.0
0.0134595482087
0.328882742891
0.000215921443896
0.0508777359187
0.0069792454404
0.0671216722365
0.000325543100028
0.00615020360339
0.0936054939967
0.00380118252583
0.000751947322088
0.00836446239384
0.00275335525958
0.000398010532421
0.0152926116466
0.00946795460925
0.000909188469612
0.0028880783605
0.0
0.0
0.0
0.0
0.0
0.0
0.0
0.0
0.0
0.0
0.00818895692313
0.00831753621936
0.0514067899719
0.256415810963
0.119469621517
0.155486842879
0.0790732544267
0.0065232854794
0.0163730574906
0.0493479151894
0.00190597414381
0.0598408820718
0.142513983541
0.137290885815
0.00596115091943
0.139566614128
0.0695070064606
0.0151868334458
0.000437202444758
0.0615925869332
0.220064163102
0.108369135416
0.177913783541
0.123246943021
0.53923421392
0.127571660302
0.0286053455126
0.00481821932046
0.0264655043569
0.00126747918974
0.160091939713
0.0488433979022
0.0298992300783
0.0261925306853
0.26796968665
0.0959968333603
0.535578408964
0.044985001691
0.0525117205492
0.105624537707
0.175669125156
0.481546524267
0.647363728942
0.10971975576
0.173292145246
0.0671475738587
0.0865555012052
0.0401603783563
0.014103805926
0.00130541969414
0.000854843027926
0.00216606213423
0.0242014699086
0.00934718929639
2.63163020848e-05
0.00288421510791
0.00509530048895
0.000245360816497
0.00852970691251
0.00176074121155
0.01724453095
0.00217315894569
0.00227881115847
0.00299399536807
0.000976928214159
0.00656591737017
0.0115355777521
0.000959441548756
0.0147394657104
0.00765253454019
0.00169141998876
0.0108075520676
0.0109980030117
0.0168803162759
0.00947779682075
0.00746393487203
0.00700187298605
0.000465056304982
0.0028509172297
0.0110296288137
0.00908884654243
0.140560798524
0.126832527487
0.0584413662143
0.0170364870174
0.0172452183793
0.00138478339625
0.000365337799643
0.00191834232401
0.0243059157162
0.0103486791317
0.0122099896569
0.0945245920766
0.000611399727747
0.0269416674669
0.11933692985
0.0873271789913
0.0817754753907
0.0082220278466
0.103466492464
0.256046337796
0.00434378712968
0.0350717451856
0.00632175636546
0.31132450898
0.00139803584949
0.0188993026876
0.0280525168814
0.00183982282792
0.0424422216182
0.0
0.0
0.0
0.0
0.0
0.0260938791181
0.00197157590093
0.032549113955
0.0394496296082
0.0341092980341
0.00536898576564
0.0186786247574
0.000426480096542
0.00391428998661
0.00502148346476
0.0162355782784
0.0117902566372
0.125726821797
0.00261807922968
0.0077556847884
0.0162912229644
0.000404923874312
0.00294801720134
0.0586372429052
0.100212893269
0.0
0.0
0.0
0.0
0.0
0.0
0.0
0.0
0.0
0.0
0.100720543446
0.00132027288051
0.115284124636
0.00444692884234
0.00633745709671
0.000759574986732
0.130300202477
0.000362035409394
0.0327615392055
0.00644091387296
0.0039716116397
0.122966790832
0.225567956138
0.12266581752
0.0754658763414
0.0309338173993
0.0706579287446
0.265679266089
0.000175058842291
0.00263838683739
0.143404219959
0.120818179724
0.0120303023317
0.0296676010396
0.554036344548
0.00946453589427
0.0198849323892
0.00953808357567
0.0183847371982
0.0194289789162
0.147112537254
0.00170117528855
0.0266140633612
0.0980559444537
0.0214226689938
0.0
0.0
0.0
0.0
0.0190990513157
0.33991277404
0.00604070907651
0.0240562672688
0.0114392594042
0.305608678968
0.0524359822541
0.284612075514
0.0861241287097
6.54948198556e-05
0.0343333202086
0.017657091553
0.0143760337478
0.0567382177278
0.00890782990057
0.0519047762105
0.0147975199588
0.0298420333977
0.00278805636953
0.0584037454091
0.000840004491052
0.000252776736076
0.000889284754527
0.00318116162334
0.00426515511118
0.0
0.0
0.00103083049817
0.0250185666701
0.022142858506
0.114949020091
0.00915845891359
0.0816261101474
0.15423742048
0.0
0.00729878574746
0.0230148724608
0.175839034594
0.00123734343414
0.0417393467889
0.00236384472153
0.00647930445844
0.0419946834455
0.00295429464498
0.0619185093329
0.017761915728
0.0132438051889
0.00957958416986
0.0027379405907
0.0
0.103170574003
0.00154176387155
0.0828121919522
0.0118781334194
0.0224498231571
0.166118144479
0.000747681138151
0.0165674860029
0.287827115108
0.00890953778812
0.00624988466135
0.00759472055389
0.0523625241706
0.0445922671897
0.000444275334626
0.159707529796
0.0875421539729
0.0590394883583
0.0169417669962
0.0270047925288
0.0321214372474
0.0850837664036
0.16236648665
0.0168129386961
0.130173261104
0.0374918447351
0.235521827433
0.0817290195638
0.0368382181793
0.0315240238821
0.0276194927468
0.00882420993387
0.0104307658778
0.000364910937115
0.0626716276485
0.0538493402901
0.174741573602
0.0101468854083
0.00263659227145
0.0235162724817
0.030767345099
0.037196908281
0.551715252879
0.206119526904
0.0657019632476
0.0570819333482
0.00225453705964
0.0674386283516
0.0138803271512
0.0222575297891
0.014485699675
0.0150305349463
0.0706170456463
0.221312024483
0.0192874364701
0.0375564078183
0.0464963818328
0.00174863515234
0.00863655270108
0.0
0.0
0.0
0.0
0.0
0.0
0.0
0.0
0.0
0.0
0.0
0.0
0.000460109644128
0.151803042382
0.0599887587179
0.099416747465
0.00812375338615
0.0568802676627
0.00318123366649
0.00988716111328
0.00779491636714
0.010627274901
0.0
0.00135343753365
0.00265337404817
0.00808532156341
0.00292416521556
0.0219597958219
0.0961753109555
0.126394978497
0.0085225710491
0.0309320309801
0.00331498741649
0.00380647589831
0.0342978555383
0.0619199757075
0.0275170236872
0.0142706194013
0.00226194738845
0.00879757413473
0.0839865007813
0.00237262954412
0.0568504646421
0.0114140856652
0.0121047553848
0.0385801901733
0.0554124478063
0.0386255997068
0.000196782531258
0.0626143273268
0.0235324338766
0.00313827259509
0.054334225919
0.0242025057921
0.0615759205655
0.139529813382
0.0351860455183
0.0571174674663
0.247185330562
0.0778264718085
0.00521867361373
0.0354264271991
0.0570768150574
0.0873219822272
5.10954445551e-05
0.0065925977676
0.00958715933245
0.0057867714111
0.140046467138
0.000729275560953
0.0346013559664
0.0420441207894
7.84663578241e-05
0.00082851242526
0.0215805562357
0.02206546184
0.000124864421406
0.000654128452783
0.0503328817702
0.00105422185372
0.01142961067
0.0162783212834
0.0614560515021
0.0137668165388
0.00253430581197
0.000385081340542
0.000472312881172
0.000224391660435
0.00640692710255
0.0249785822857
0.0319140084655
0.315444823683
0.0259025242407
0.0411616632588
0.0468545141374
0.156490381718
0.0777593650479
0.00568346781173
0.0362904022178
0.0122644862303
0.0080060902508
0.0135993442877
0.062324236413
0.112811805326
0.0197962951315
0.0783762099975
0.0373057283747
0.0577671492713
0.12323209702
0.0689650797844
0.0635949893606
0.0521626478192
0.00142625741224
0.03245354303
0.0592833058908
0.0194704741041
0.0136013838239
0.191192018714
0.0487502760637
0.0105945316198
0.00385959835507
0.0458956813039
0.146673777977
0.114820780254
0.00830778247768
0.00112985231768
0.00583485692591
0.0450743278218
0.164866994069
0.0710481146641
0.0617787325233
0.0609438921127
0.0410969242138
0.0
0.018743120173
0.000331009233825
0.0671129928238
0.084572543572
0.0368063050143
0.00531051697019
0.00677917992773
0.015092041746
0.0283033256958
0.00690777787895
0.000709373801679
0.0043187638909
0.00559483518161
0.00258180001719
0.0006532651394
0.00252168359331
0.00487023188588
0.00969156908034
0.0288894855516
0.191233761795
0.0281518444546
0.00371167868937
0.00210223609384
0.0321375330085
0.012915700827
0.110560037663
0.00254702639487
0.0266406832206
0.0552280223288
0.0388027342561
0.00298669166541
0.00282598642859
0.0172955220909
0.163478883171
0.0867849971811
0.138274730566
0.127542623123
0.00133594216142
0.209429886375
0.0338152449258
0.239654089067
0.0317810092079
0.201685054264
0.0323205200999
0.0397392383635
0.0351627962671
0.53327919404
0.0130562020855
0.0613914312059
0.094391365324
0.155921393444
0.0128167704881
0.0887683662342
0.246126223927
0.140342792674
0.0316429762449
0.00251723163539
0.138620780525
0.0157726114186
0.0497504635736
0.124826877915
0.0663143882562
0.018019118362
0.0289771619365
0.0661049988885
0.0799551569681
0.00996344018709
0.00831315316445
0.108878692591
0.0525140114359
0.0959074491862
0.0730031163947
0.0950856090924
1.37994273851
0.0278012739525
0.00612085661094
0.0155264764572
0.03639508378
0.000620230131398
0.0619142968172
0.0231226037933
0.000678580904962
0.264266367604
0.00669752524045
0.0327633151861
0.0178302796254
0.00919187154033
0.000891185720557
0.0124113057758
0.0325446112194
0.0232811645816
0.0676316882143
0.0204202304156
0.0708416883133
0.150676640573
0.00432050013522
0.0398010798646
0.0907269084135
0.0390534392422
0.0135545807071
0.0365876629587
0.109479029217
0.0107269707738
0.000874414615307
0.237955768283
0.641720725648
0.422457732179
0.0820872698947
0.047915190594
0.0162415919557
0.0667320754839
0.018509556943
0.032864235666
4.51211625725e-05
0.00587849285746
0.000865057749528
0.101748095094
0.0626705884759
0.00992617112594
0.0241358044521
0.187960234544
0.0925065136844
0.0181194687054
0.142858264365
0.0100970578326
0.173689848681
0.0638826075145
0.0244029103399
0.0564630333126
0.0138792774546
0.0226877543175
0.00284001984774
0.000864504819178
0.013149268749
0.00270693008308
0.000396954689395
0.030678926709
0.113635828085
0.0106275070342
0.0317679481746
0.000399057282875
0.0113040095492
0.0108624481495
0.0162690966327
0.0154320834839
0.00529258380404
0.0398275738188
0.04624342001
0.00693693316705
0.00183192178124
0.0169578814429
0.026571269139
0.166486993501
0.0115020539379
0.166071721109
0.000775505504258
0.132236893367
0.0101412880073
0.0121819987681
0.0390156550729
0.0900701439658
0.190266782843
0.0789533223154
0.0519455062476
0.0413896982182
0.018523396546
0.00021802584085
0.0443864274331
0.0469482310631
0.0243727607163
0.0189565049659
0.000130630178055
0.121972926019
0.269641851321
0.0707464725039
0.0128316248088
0.0558823259705
0.0174085545667
0.0219656810429
0.318540031082
0.161994135411
0.00682326260638
0.000474949350594
6.41331313276e-05
0.0160310157638
5.33052508266e-05
0.00358900742691
0.0274892305775
0.0722378714704
0.00336110354014
0.130767015559
0.0213442107871
0.0239770941427
0.000154128989913
0.00330842158208
0.000540986425759
0.00141601127462
8.05879869154e-05
0.0266680242028
0.00861811525592
0.00963857663683
0.137307459025
3.46144133978e-05
0.0044000359173
0.00382623336094
0.0220455999375
0.00388560983016
0.0209635660522
0.0581638385599
0.0606449679323
0.000129486465872
0.00398565658366
0.0194190221226
0.0474757389808
0.0699393959146
0.131627015277
0.0178636507369
0.217827680198
0.00363282048194
0.021109216605
0.00251806301872
0.0153641489839
0.000364785746386
4.59119576494e-05
2.23714781157e-05
3.49439737576e-05
2.73913077339e-05
1.8337277144e-06
3.71444470149e-05
0.000397288570124
9.13081793791e-05
4.55222905101e-05
0.000222878142887
0.000273122282262
0.00060880906198
0.000361783017253
0.00435850738435
0.0101123221698
0.00328847423401
0.002230540016
0.0268669289404
0.000856147794325
0.00345892598177
0.118562968693
0.0091474045959
0.000745132919153
0.123688231771
0.0606770145742
0.168499096347
0.0959261973842
0.0105067454886
0.143608496255
0.219563537387
0.286374050037
0.0142168073838
0.0145120357591
0.0077481620288
0.00195228200275
0.00366484127462
0.00725214611698
0.00752387930155
0.0181218373348
0.0122969370829
0.0100526559247
0.0293128446577
0.0244628405089
0.00366718355402
0.00776088605857
1.78903060136e-05
0.000714775602276
0.000228402247627
7.33491085761e-07
3.34884523843e-05
6.35386653041e-05
1.47844296974e-06
3.33509228057e-06
0.000528044816959
0.000145265617375
0.000116751151416
0.000551103942967
0.0145108898382
0.00941857886568
0.00284467866839
0.024461393012
0.000447730004168
0.042451964013
0.19235841117
0.0361071903903
0.00553830060753
0.0315393693359
0.0593900798944
0.00641922780288
0.036780208097
0.0752888187813
0.242212053456
0.118433373076
0.121584973035
0.00340665545768
0.0137990764272
0.0196569498933
0.00122820460345
0.0753902743379
0.248175765123
0.0273844877957
0.117409543837
0.070082653289
0.0139441162738
0.026064830905
0.0361452093206
0.000687023477288
0.0300080581486
0.0101346174307
0.000304708391235
0.00432269290139
0.00169754433508
0.00714369625805
0.000400082934604
0.00424917076946
0.0342802523564
0.0108762566145
0.0071375716821
0.0327260489505
0.0122638446397
0.000225154365394
0.00261719226579
0.00264186315934
0.00357026783787
0.0304599836514
0.00977408863935
0.00020295927559
0.000321360781949
0.000766223125463
0.000742189831606
0.0603205132756
0.0791453453436
0.060715037784
0.00554830152438
0.00249284291418
0.000167270349948
0.000510716090058
0.00222360114808
0.000121450078685
8.65977913127e-05
0.00032469587423
0.00130949934325
0.000258796284493
0.013957752298
0.00779720132636
0.00770113724431
0.00673187528824
0.000287371185618
0.0243506026785
0.0256720996021
0.00916960400282
0.00611607989049
0.0171872600816
0.0102000349684
0.0198448155642
0.0354930696177
0.0292851348118
0.00326152059823
0.00869931538646
0.000514129291567
0.0147519454425
0.00379142834745
0.00351978637743
0.0341801154041
0.00458719971778
0.00238855781483
0.007821145452
0.0538059386688
0.0453791233769
9.68204566354e-06
0.0332128521905
0.0336338650149
0.0123230578613
0.00443312761769
0.0339473469951
0.174096203175
0.00264602360614
0.0231972569511
0.0228786541088
0.0593013040484
0.0609334686096
0.00318537614774
0.105632293411
0.0732998180385
0.348419612633
0.00976959919839
0.00411555101587
0.000357181597287
0.0130519160741
0.0136397672368
0.000505843744043
0.00813745321013
0.0190128005136
0.00756065324801
0.00784397129108
0.00721381098003
0.00731322639201
0.167732575141
0.0613612767416
0.0585095500695
0.0759030722206
0.0506380945538
0.0200914515449
0.019190946646
0.00279916511905
0.0713156725483
0.00272071963852
0.158246850047
0.0940229389873
0.00323918792405
0.0108828141728
0.000389437338316
0.0125128176234
0.00196678102307
0.00149468009879
0.0561616403035
0.0502245578628
0.135480223485
0.0144256742419
0.0031551803457
0.0035033293632
0.0598153263657
0.00892484518751
0.162317108847
0.015682858538
0.000650063576224
0.0024661786923
0.00841222896607
0.00868444308862
0.00797343605212
0.0161683000099
0.00147686318723
0.0819244098196
0.106803367296
0.00635784335586
0.0291246230458
0.0823522847559
0.0183644183162
0.0313652145145
1.72320077949e-06
3.11107600188e-05
0.000138228646311
0.00544050500781
0.0968628978753
3.41761002772e-05
0.000287849407968
6.76187094686e-06
1.42801545759e-05
0.0210178820669
0.0304627160688
0.107641811695
0.124353711772
0.0438688186439
0.0192554077781
0.00386174424947
0.0179626756547
0.0948790898199
0.00108947221872
7.33134669877e-05
0.0193092895688
0.0101956868043
0.00728190273266
0.0184651221096
0.00228822949396
0.00193576107289
0.0529166569516
0.00775724280118
0.00356598349114
0.00128604764497
0.0113559918374
0.0320392421785
0.0254479066902
0.00962487887157
0.0135977012143
0.0075821986097
0.0185748841766
0.0031500679825
0.0509224206934
0.00384814314327
0.143736892181
0.0042849802665
0.0485076837814
0.00460716032079
0.0011461928867
0.00116690721598
0.052004008804
0.0868325794534
0.049725519589
0.0789238922769
0.0148850314642
0.0910383296268
0.176158615576
0.0712614066405
0.231740651832
0.0866152257905
0.280589023509
0.153278222993
0.0334167251922
0.00537311934813
0.0969380992392
0.0386114583312
0.0168345457684
0.0659415645706
0.0263733187041
0.000896957392849
0.0173294799958
0.0379902027294
0.0750843091261
0.0589624195005
0.166326501794
0.0476898962678
0.00287137257507
0.0273200992978
0.226270552237
0.0639562643359
0.0748077116
0.0129650897017
0.0402986599323
0.00648242499555
0.0602906484406
0.132184993238
0.0281461580116
0.0486957109659
0.0126431054841
0.0101715209533
0.0100219771568
5.84156885019e-05
0.000238831574003
7.50223851155e-05
0.000225342214504
0.000354906538324
0.000449183064441
0.000190249250369
6.46847451256e-05
0.0474786876958
0.0786644027205
0.0371684823105
0.000913868915431
0.0267754632722
0.0385706439307
0.000237426728029
0.0166333102108
0.0204927005152
0.0550073225542
0.0236873957786
0.107753011526
0.00774960746019
0.0963793246463
0.00823212923404
0.006888328707
0.0260643266183
0.00401773507077
0.000261138702042
0.00151474524742
0.000495530043767
0.00528119590679
0.00364327202633
0.000155246944355
0.000134377859071
0.00014389032159
1.53460088099e-05
7.79334278621e-06
0.0825773215866
0.0824855931936
0.118754814023
0.00919080702778
0.0135059068299
0.000325647120482
2.37926170944e-05
0.00710788749298
0.00232970159717
0.00137597187745
0.0290354508317
0.0491381780599
0.129137322991
0.124076721112
0.000990508429985
0.00302979049172
0.119143171675
0.0130494109899
0.00936811670837
0.0013885181785
0.0042665751602
0.0365408147614
0.00366358082938
0.113681047903
9.22337118025e-05
0.00539338435908
0.0088370973585
0.0320099143773
0.0194239862312
0.00742686076238
0.0345653648735
0.0334074378024
0.0133130467378
0.0220065548427
0.000279998761191
8.78240967217e-05
0.0614671302769
0.00710172327716
0.0711289290788
0.16641638847
0.059006819743
0.0293700924975
0.0158850214215
1.90593074316e-05
2.40676762515e-07
0.00031840389601
0.000229479562659
5.06567281104e-06
0.0104433204944
0.00895331546722
0.000238974826092
0.153870946214
0.0122242204163
0.019114992495
8.32512382339e-05
2.17755166085e-07
0.0990739321497
0.00583523545009
0.191174235226
0.0110794312885
0.151663221221
0.0876629933317
0.0102599345971
0.0952749152044
0.0318159272998
0.00241165582456
0.0518953938859
0.00970622312462
0.0174905718138
0.0449379788677
0.769160008988
0.00397434301084
0.110224932672
0.00152637722048
0.110358237698
0.0138527776701
0.0746604805097
0.00679804163434
0.0168576874812
0.0457827071356
0.0264439691786
0.125571030025
0.164222573905
0.0687690352558
0.0265593117413
0.074953077047
0.0930564166081
0.0470923470162
0.00443763655647
0.0124458169248
0.101030607622
0.0322097796571
0.0118584065779
0.0771702417879
0.124914211303
0.0143303345068
0.00272880850634
0.000967889493791
0.0288833086279
0.00441234308856
0.0840611949347
0.0310634749203
0.153373109559
0.0950172701562
0.0983560302283
0.0426274225698
0.0476807852517
0.0459908441009
0.00817770435609
0.0196354343644
0.0148504500829
0.0326449017711
0.0
0.0
0.0
0.0
0.0
0.0
0.0
0.0
0.0
0.0
0.0
0.0
0.0
0.0
0.127004230499
0.0123513760084
0.268807658798
0.0
0.0
0.0
0.12074320055
0.0105853413038
0.0187629515485
0.0130201392612
0.0135600125209
0.207138825177
0.0533996869145
0.00832419849021
0.0160335941376
0.173719923259
0.085539922055
0.0312401981549
0.000635820492976
0.0144325830775
0.00626634255465
0.00403038953784
0.00754213018002
0.00351549296611
0.123995588434
0.00588100632307
0.0
0.0
0.0
0.0
0.0
0.00278485879309
0.0419068580576
0.176944574455
0.0471034648305
0.219670134088
0.0738345898643
0.0220526611256
0.0199120763102
0.00624276217733
0.0141427632553
0.0257442183029
0.213646628788
0.0906720391569
0.0380306817805
0.0361344596889
0.115408476795
0.189194367331
0.0309239861282
0.104523883535
0.0224383555608
0.0206399031989
0.0119715772565
0.0952662891499
0.00579449989069
0.0592372142406
0.0244142112339
0.060115463293
0.00858784600689
0.00445743138155
0.00160543394578
0.000957979579416
0.00110896549139
0.00289997079204
0.00031498785084
0.000616215901821
0.000806249894477
0.00397769781888
0.000396146102832
0.091629546214
0.000170051506842
0.0841615572385
0.0691802982587
0.00119495025924
0.0
0.0
0.000170396826055
0.007666804093
0.0768687635293
0.068448700562
0.000568667968733
0.110336430332
0.013838810194
0.0455801667326
0.00677492443709
0.0247169834563
0.00346984407031
0.00144390034803
0.00898753295762
0.00158523907535
0.000433106940544
0.0035595976676
0.00487696461175
0.0203192975017
0.00118325369098
0.587395119265
0.00184050462259
0.051454472057
0.476094015904
0.0448700301503
0.00304884030707
0.0747608214372
0.00706462591821
0.183467125817
0.00127951271815
0.00463024068564
0.0
0.0
0.0
0.0
0.0
0.0
0.0126645223509
0.00456518841358
0.014553289855
0.00223973228978
0.00493417272757
0.0407332030857
0.185508406708
0.00883277347237
0.0740249419972
0.0482137863214
0.0118932480843
0.0
0.0
0.0
0.0
0.0
0.0968368236841
0.00520399264244
0.0
0.0188014856388
0.0363905738901
0.0231732901825
0.0199837524402
0.010215857453
0.00993271798872
0.080634488312
0.0263606033469
0.00426353771329
0.0103023959192
0.00213003852478
0.0113648196838
0.0687758579987
0.146602213039
0.212146713729
0.00640384438934
0.0184843939682
0.0173733361237
0.139698347856
0.0428676077799
0.00237983973634
0.0100816312251
0.0
0.0
0.0
0.0
0.0
0.0
0.0
0.0
0.0
0.0
0.0
0.0
0.0
0.0
0.0
0.0
0.0
0.0
0.0
0.0
0.0
0.0
0.0
0.0
0.0
0.0
0.0
0.0
0.0
0.0110068735926
0.00996496879303
0.00416416970144
0.00964681781454
0.0101286187259
0.00906503363375
0.150165094611
0.0025854167194
0.00681047976603
0.0250955683776
0.0468069729215
0.00187526605841
0.0684851138293
0.121347949572
0.0863234188293
0.00837085346675
0.351392268432
0.0242130521872
0.00284673720163
0.0645488451984
0.0110893778156
0.0195987558114
0.00662764829347
0.0329173874151
0.019287089959
0.00217783035132
0.0492731068511
0.122451133191
0.01777504649
0.204706545386
0.024769056504
0.00403422976402
0.00568593715725
0.00478470792483
0.0558929816568
0.0195761471049
0.0122432787487
0.00050512843081
0.00441415293585
0.0
0.0
0.0
0.0
0.0
0.0
0.0
0.0
0.0
0.0
0.0
0.0
0.0
0.0
0.0
0.0
0.0
0.000655218747247
0.014956538103
0.000502062624586
0.00104168147542
0.0003902183508
0.00356619268389
0.00854385827094
0.0139082613878
0.00236549265048
0.0147503452608
0.00197170187816
0.0184062690256
0.0364625512748
0.00260340086401
0.0399659938729
0.0121531434737
0.00698285441315
0.0573941187693
0.0199940813912
0.0356788515052
0.000293708038584
0.0652596202011
0.00801568074722
0.00988230456268
0.0125639075017
0.00759211006348
0.0141446924596
0.00695651413976
0.000355367682994
0.0689653608259
0.0193016794973
0.00458029988911
0.0948065589894
0.0551117309786
0.00303563772906
0.0162923471478
0.0244993359833
0.000172002760025
3.5629143148e-05
0.0675454838618
0.00577437837227
0.00360222923138
0.00856819463153
0.0298847358573
0.00699104985245
0.144058840749
0.0041901709423
0.00641202831112
0.0315014520966
0.00142550161246
0.00703323541825
0.0585839980461
0.0126910825769
0.38635370646
0.0722493205394
0.0903304261005
0.1951581353
0.000406003312339
0.00729413950853
0.180799845635
0.0830413811875
0.0999888340227
0.0974950012813
0.00467681277449
0.234856392153
0.000758695986389
0.0269751112801
0.113955149001
0.00688054457214
0.0367695230217
0.011266927005
0.0587626828709
0.0196882299067
0.00717620607189
0.0990769190109
0.00713672669103
0.104343109206
0.0721111137111
0.154915015593
0.0203042877956
0.00120690141553
0.0152874179301
0.00258858276167
0.0144668721506
0.00978583632503
0.00669253818482
0.0149262060735
0.0460858628586
0.168646108745
0.0805074395134
0.00783437133135
0.19819003592
0.0147519256293
0.00958313241008
0.111580640848
0.0442667786515
0.0506926335341
0.00283067974429
0.0392387627889
0.00968855156358
0.00511427061856
0.0473556733435
0.0840130580602
0.286211735415
0.0133891788721
0.0217115940842
0.0
0.0
0.00225710561902
0.164342672601
0.053753602876
0.0299135385495
0.163121963999
0.134493411033
0.054794887892
0.291227891105
0.000531530445529
0.000344002517307
0.0593404342355
0.11346721776
0.00222788116231
0.0526328397962
0.0
0.0
0.0
0.0
0.0
0.0
0.0
0.0
0.0
0.0
0.0
0.0
0.0
0.0
0.0
0.0
0.0
0.0
0.0
0.0
0.0
0.0
0.0
0.0
0.0
0.0
0.0
0.0
0.0
0.0
0.0
0.00177039670567
0.0612338729664
0.0262434300143
0.131028884011
0.000326367528084
0.000363718847423
0.00381813486569
0.0014244133137
0.00792221483164
0.00216936462717
0.00131534746123
0.000857503289074
0.00249697719923
0.000406631363196
0.00159506734161
0.00494448465106
0.00457503685458
0.00793033397575
0.0126486959488
0.0109988579636
0.00027296001805
0.000338737993809
0.000112974602433
0.00297663908093
0.00200772728921
0.00529388295332
0.00404148212326
0.101247836402
0.00703650300246
0.00667322371048
0.0124762037439
0.0100322016415
0.0222955887853
0.0942133666791
0.0180832148961
0.000694942455758
0.0852997618968
0.0419631220776
0.0105845811545
0.0213055176217
0.0218717553732
0.102798142885
0.00850516263458
0.0154838970033
0.00789925346172
0.00653573068578
0.0124876729532
0.00383703092994
0.000342624185407
0.00246585928841
0.00218159706997
0.118651731278
0.00255062200047
0.00134387610777
0.00470630898151
0.0439531226555
0.0238333580592
0.0792149152721
0.00238768324482
0.0521103577616
0.00535330542256
0.002458836625
0.00141507363436
0.00724786681733
0.0233779520256
0.01272104418
0.0297756298211
0.0
0.0
0.0
0.000221245967339
0.00039563517127
0.0417029573194
0.00483793008346
0.00731925066849
0.00135892080566
0.0758395041919
0.0191029571373
0.0533032313082
0.00632595316742
0.00925603452398
0.0519923072678
0.00487405399782
0.00119014214036
0.0244401071807
0.0500819960337
0.0504775593837
0.0132200366295
0.00541194830324
0.0027627912941
0.000593115536135
0.00405341809158
0.00349494715451
0.020936843537
0.0657413286438
0.00138383830063
0.0818591954954
0.0669636440072
0.0123063603024
0.00988803050351
0.00150634716771
0.0167527423279
0.00210777740762
0.000240202553575
0.00234336068132
0.0280848675962
0.122947212063
0.000352910123838
0.000484663236738
0.0740381912471
0.0778927918071
0.0377891771728
0.00820868948047
0.0331241442234
0.0490531836574
0.0221008926298
0.0429237909069
0.0141648933532
0.000440925577656
0.00440200475998
0.0094170649394
0.0253051125999
0.0156974783787
0.018169393906
0.0907460153814
0.0624635799517
0.0365740235844
0.00423058751545
0.0164771137952
0.0516176236869
0.000137835138958
0.000789680483614
0.0382231321648
0.0155713529954
0.010167429303
0.0193850160726
0.0222703192861
0.0104983537261
0.0891123491088
0.0129965241546
0.00281728230576
0.0155556269174
0.0648571345911
0.194134708001
0.0488456120049
0.060328412113
0.00113225545219
0.0273855235017
0.187478290571
0.0590849744399
0.0468474435729
0.0109960901428
0.0163321362915
0.000680705318443
0.0956768900497
0.0262315555922
0.0158181656699
0.00493989226901
0.135685338797
0.00233250232342
0.0571105233311
0.0398567909069
0.00871736359664
0.0311845140791
0.081301917106
0.0310364205475
0.141656314806
0.0241703526015
0.0463786537632
0.0412030802355
0.133044763757
0.149781397355
0.0825098136233
0.0210333728442
0.0235293855205
0.159330009481
0.0938719475162
0.0124767084522
0.371695322536
0.0286930742731
0.0121524200489
0.115642547131
0.269448642904
0.0432754220297
0.0275029374588
0.082805446123
0.0375430836908
0.0482159216574
3.35715693976e-05
4.53901320937e-06
0.000338518515169
2.18230772313e-05
0.000224529334383
0.00365027243572
0.00726813915547
0.00238644951251
0.0119253034806
0.011152195685
0.0111290487451
0.0607686793591
0.00337685874794
0.0586467689912
0.0229600376634
0.0412017530353
0.0187881150923
0.0150882138428
0.00955583762052
0.0305241867286
0.101076281772
0.0151356821214
0.0763614039727
0.0503095419805
0.0100193109091
0.0802012630173
0.0118206982714
0.114237529005
0.161006234849
0.00630749317845
0.0574522868886
0.028005169838
0.044232522158
0.0532518475448
0.114404219488
0.165337255467
0.0162815043754
0.0188648192367
0.0358837788533
0.00217449914955
0.00279327629861
0.00180153758026
0.00285896839321
0.000115642304765
0.0501311587419
0.0271255216103
0.000588916002161
0.00062430151302
0.020020616537
0.0198249885824
0.00233252345083
0.00021402908238
0.0026258674124
0.00283188793556
0.000672929791866
0.00753751646764
0.00791790892015
0.0651506843277
0.00167480904274
0.006738753764
0.0159845048737
0.00790677575224
0.00188307514532
0.244984956955
0.0253867266154
0.0656030240745
0.0264966868744
0.0761977692322
0.0785809787658
0.00462061902443
0.00181113507557
0.0401455614863
0.00310356280175
0.038508780714
0.00339209708982
0.0189430085875
0.143078743354
0.0149169854741
0.00554794762749
0.0158544039704
0.0488067842863
0.00386560922495
0.019785505278
0.0179885549207
0.00771987836183
0.0200769455416
0.0736925908519
0.00542748073782
0.07107854519
0.0356561565965
0.0010470688379
0.014347840611
0.00885615577803
0.0155744113316
0.00331414850082
0.00569244643007
0.00105098912262
0.0355157055401
0.0541567446959
0.006774374266
0.0346644880932
0.0312447221247
0.0136171438514
0.00814956536199
0.0129317741865
0.030663504318
0.0409089717965
0.0296518903367
0.00697565780682
0.0271754871637
0.0306155524172
0.00500368207503
0.00206425564458
0.0218646564053
0.19129120593
0.0306197372235
0.00145934050602
0.00795043424996
0.113471978531
0.0802477273734
0.00697817430055
4.65969023295e-05
0.0340677200806
0.0524913916173
0.0350729981657
0.055402101956
0.017720373159
0.130334315859
0.0281395773208
0.0317948965646
0.13107254113
0.169101286257
0.0468798385298
0.0770591428282
0.00920614727435
0.00612666532288
4.34611594618e-05
0.00416548050216
0.00026484144047
0.0183514745827
0.0656100528525
0.03043612966
0.0339142744833
0.0474765939972
6.5523730995e-05
0.00030307839831
0.000336626610864
0.000466856583339
0.0014509193185
8.44739165038e-05
0.00101541540445
5.8532249242e-05
0.000125145966256
0.00727425442478
0.0661009319726
0.0203543488517
0.0439732449319
0.000138508117892
0.0458381807728
0.0418658965379
0.00556679427119
0.00796036496329
0.000267224192201
0.00515211724313
0.0799485342365
0.0457459750132
0.0230015731438
0.0315211586232
0.040910034559
0.000559908669816
0.0105510034064
0.0447618343391
0.00356777972291
0.0178550627978
0.00609628195969
0.002574609907
0.0189327633424
0.0102459722791
0.00679319674514
0.0173593317787
0.00140680868462
0.00790830786923
0.00393211583321
0.0250885640452
0.0519168896805
0.104164188705
0.0213546931534
0.0460357363768
0.00710001014624
0.0672463327888
0.0733062361984
0.0330349738343
0.222133963145
0.00740834463052
0.0284278437036
0.00417488807852
0.00109909257758
0.0223549967875
0.00167814852609
0.0148367385823
0.00213601685089
0.121578697804
0.034218797642
0.0686451105615
0.0529140114621
0.0103355997271
0.00969249639036
0.00937634131078
0.00347981290588
0.0250598571696
0.0415256864308
0.0869169139133
0.000964238991745
0.0613752478013
0.0222625172856
0.0221095070609
0.35511147677
0.150654064075
0.0397257195692
0.00333897687745
0.0345853440305
0.0026040684551
0.157415392451
0.0816451158821
0.0484153898511
0.0028926788762
0.0296683123699
0.0207636664672
0.00428066893926
0.00620692482941
0.0542676439451
0.151942050179
0.00781699809519
0.00249826017717
0.000938011129862
0.000871419500032
0.0264325808083
0.0262872248851
0.0148771429352
0.0343618365382
0.00402701522085
0.000799561861693
0.00430507151
0.000513103871714
0.00586949680925
0.0157345857671
0.00151358066047
0.107157893655
0.00185973494708
0.00181173141442
0.000745777371024
0.00202625437856
0.00171296816541
0.00609759705757
0.00720832786675
0.0130631450835
0.0117694999806
0.00108273582137
0.00879763255453
0.0349160681622
0.0500297922999
0.043671218076
0.0557418241469
0.0112965291252
0.00939800762628
0.0519744725823
0.00506571662812
0.114243099298
0.0154412808062
0.0250690129893
0.0733003887449
0.0730337655695
0.0360229143027
0.0847202032507
0.0369668385739
0.063378379213
0.0475209673588
9.57668970191e-05
0.0593485026644
0.00205148832257
0.0338173956126
0.0113187017309
0.00991002888473
0.00458358101138
0.10791889178
0.00315624258658
0.0194118802924
0.11198401411
0.0257762997065
0.0327969119518
0.0194778953042
0.0243609010448
0.149173785351
0.0513787724989
0.0110188268264
0.0736833810565
0.000158833384264
0.234914915726
0.112254426171
0.0112506880635
0.0789615303319
0.0518161252495
0.0278477049182
0.00264426614992
0.010243108429
0.000760777158846
0.0818286378701
0.154189559129
0.0155895884878
0.00241993721043
0.119908228179
0.0773783477426
0.0668652507242
0.0100700202872
0.00739758393516
0.12919454944
5.96240595353e-06
0.000652374466037
0.0356972198328
0.0545830473558
0.00367229693521
0.0524176696763
0.151337167781
0.0345170238212
0.0372008574918
0.0413617195245
0.00477750650914
0.00866251103809
0.112128002389
0.0185818881126
0.00296563349341
0.005739247552
0.0538756189694
0.00313920929428
0.0779805124367
0.0614177733664
0.0257381385432
0.208057324557
0.00126908126722
0.0377326839765
0.0095131131212
0.0102845546474
0.0245583977789
0.0107267372602
0.00422886533991
0.0175141468783
0.00100357688099
0.0229272155176
0.0709427508821
0.123291474958
0.0148512614805
0.113853340281
0.00738656916366
0.0686366698607
0.0833465973656
0.0579838889311
0.00524773449274
0.0184310674867
0.00900627448947
0.0205135018092
0.0144937428847
0.0290138971315
0.000263682494644
0.0449454700059
0.0344116923994
0.000946552544877
0.0648724397831
0.0252101652274
0.000869189042172
0.00556133666813
0.00373456647781
0.0168276471766
0.0123096503619
0.165583245913
0.000336453410891
0.0584454232926
0.000114218117651
0.0207783734844
0.0107504889511
0.00110838193761
0.0104358063821
0.00144287785359
0.0395737737545
0.0524091434154
0.0212075976727
0.00224034419624
0.00231191592431
0.0197575246405
0.0129395720033
0.0360087564139
0.0427323092359
0.012699000454
0.0964587804545
0.0563594381213
0.0248833339628
0.0
0.0781711070272
0.001306153182
0.0225635561173
0.0
0.0
0.0
0.0
0.026833974029
0.00124178027598
0.0102357358729
2.33514886833e-05
0.0165442702712
0.104647504044
0.0125580676128
0.0134488129792
0.0543222270277
0.273505429813
0.0239710396064
0.171699539506
0.084177371641
0.0100340622362
0.0252552995219
0.0133998234139
0.00289755916407
0.00580344464758
0.0748147555811
0.0558084646959
0.00174605206457
0.0058847649734
0.0101054325933
0.0116368744399
0.00668278160912
0.014935898826
0.00387201283214
0.0264033075922
0.0186412241102
0.00566529303529
0.0242773468246
0.0384334880766
0.027697583532
0.0105379652858
0.0429015532445
0.00142258303772
0.030484425521
0.00691719255538
0.00285683672347
0.0286285745418
0.0140047284317
0.108083621782
0.00757758553525
0.0307117473686
0.0124087260001
0.0111363449094
0.0148902705091
0.0043409468443
0.151605526797
0.000755522480778
0.0693694142931
0.00885573775149
0.0
0.0
0.0
0.0
0.0
0.0
0.0
0.00115940332857
0.000599553548446
0.00209710507834
0.00537493094475
0.00303933678825
0.000489768632019
0.00254184057717
0.00341932050385
0.000154551581377
0.0237934322718
0.0169891545103
0.0267525479342
0.00225528508285
0.00382478652409
0.0204844388772
0.00450183777637
0.00747667173955
0.0312287707019
0.000585070084735
0.00887957811735
0.0100335691795
0.0393855762207
0.0112766239644
0.128063790328
0.000497426771369
0.0343525183643
7.01659929387e-05
0.0028918412804
0.00379585492157
0.00945612051264
4.32272635069e-05
0.0127783549819
0.0535638950813
0.0147638357617
0.0143073929538
0.011209257833
0.0320282089411
0.283243341762
0.0173245250805
0.0186995881818
0.0253970704433
0.0011543744619
0.0373978011087
0.0320335439674
0.0416048528025
0.0154875450928
0.0254271802101
0.00442726967973
0.00261351089256
0.0273542287092
0.00550978821125
0.0008261386989
0.100600944678
0.0370760371788
0.0731810389149
0.00475145597841
0.0168709394377
0.0219162189659
0.100774688793
0.110248837911
0.070821561193
0.0184161171107
0.00674366277991
0.037808324216
0.0114535224992
0.00572053786202
0.000259328724639
0.0754567881097
0.102568712879
0.0050464213629
0.0227029377709
0.026616978333
0.0555280090164
0.0453250081399
0.124063731671
0.0254007029439
0.000997083530673
0.0169404491861
0.0196802922879
0.00272132583621
0.0114016501732
0.00251834811747
0.134226983587
0.016679567157
0.0022204267637
0.0519475235266
0.00019327013061
0.000932927998884
0.00555687954475
0.000944553269898
0.0163735864587
0.0417993814502
0.000131500477311
0.0298370188256
0.0242097284404
0.00754906452807
0.129006786044
0.00644833472866
0.127712441823
0.00107537404332
0.0945420144486
0.019793822611
0.0182040017045
0.0167373285814
0.0273041270156
0.0181754274365
0.00881287607578
0.0194291301762
0.00992155156015
0.0190979518209
0.0229708986979
0.000666956409931
0.00284261421612
0.0372207822583
0.0209378044361
7.48826434807e-05
0.000667336499254
0.0070808146703
0.00241826889829
0.0106915494749
0.0533270364888
0.00516341146955
0.0773052305094
0.02655844034
0.0342670721609
0.0189227792861
0.00133682445057
0.0594711750662
0.0214300548386
0.00528892118871
0.00646520995198
0.0142400038619
0.00248490359692
0.000840237205455
0.205007292897
0.108716971414
0.00942446285278
0.00816576245263
0.00902745340757
0.00992523613026
0.01309228875
0.0146058872599
0.0242141242907
0.000168953882956
0.0229179276033
0.0240895955276
0.0326063482527
0.154253846428
0.185889898392
0.210019044612
0.027058607331
0.0278334898016
0.035820365539
0.00789807859543
0.00525138708293
0.21851455941
0.112040960824
0.0223927410641
0.136618669608
0.017813816362
0.0315251809542
0.00774685799968
0.00362757522249
0.0254490368745
0.0530154447488
0.0235763347032
0.0432486904674
0.0295797648915
0.0292123609676
0.0
0.00768629520571
0.0120648642931
0.0417111243989
0.0235603028491
0.0213026267697
0.0293047379587
0.0954141524362
0.029785726264
0.0512650226247
0.007491126229
0.232517982878
0.0242887021654
0.000593031458955
0.0449615652162
0.0625467198863
0.028461550918
0.0263736800849
0.00996324863483
0.0186961195096
0.161660780254
0.0191619761539
0.0252071082796
0.104989771388
0.0388996980007
0.0328296628278
0.00633931105512
0.0137205916814
0.0979848003104
0.0135582235766
0.0392507036732
0.000562515202916
0.00438440421016
0.23515448062
0.167142145174
0.028596945932
0.539391066356
0.00836469075208
0.109819529716
0.057196833247
0.0201968102663
0.0183021730005
0.00360670345
0.00378761418427
0.0859922831863
0.0297576542529
0.00202446657655
0.185268758089
0.200397717229
0.209427702631
0.0102786745833
0.000932378228421
0.0205721388753
0.0281690058355
0.0472942255017
0.143376165276
0.186920493247
0.0304468017771
0.0430604826379
0.16763813465
0.0279966240819
0.0453114914916
0.0507816071578
0.0186919814682
0.011476383968
3.8835293327e-05
0.00494761636987
0.106490848145
0.0261143660129
0.117681262855
0.00659010327781
0.00431228286454
0.000889621697663
0.00892000365303
0.0511270822716
0.0710448557619
0.0161178519341
0.000959627436319
0.0699299002616
0.0364365928411
0.00944997067781
0.0313057698897
0.257225732303
0.00624347301351
0.0273915661903
0.114644561999
0.050524888298
0.0515348693295
0.0431340807751
0.234901485769
0.0453769992477
0.0407337751025
0.00702306467284
0.00962631233387
0.0107908814336
0.0364074405082
0.023443488979
0.00706029919508
0.024715800526
0.0389499642679
0.0598553053024
0.0450215843054
0.00412909400311
0.109693013375
0.172567055216
0.735229238845
0.578523994905
0.0358989509442
0.00095259942043
0.0102234682118
0.00767516635309
0.00874339638498
0.00300861010135
0.00673708226473
0.0131166937242
0.000151303885218
0.00145546956902
0.100893009216
0.151273394908
0.285621613899
0.00412230144057
0.00409681974414
0.00999455838373
0.0208960037458
0.090618548791
0.0359461135981
0.0108233505602
0.0
0.0
0.0
0.0
0.00378837227265
0.00990756293291
3.97324208137e-05
0.0716727491303
0.00565834567416
0.120130991664
0.225907977942
0.1175853435
0.0137686615243
0.0370323397513
0.0828822695309
0.0055276515708
3.0340454591e-05
0.0478702696633
0.000313936210044
0.00651781185948
0.000153546456956
0.000590234291363
0.0123025356209
0.0108303715405
0.173938252925
0.122264777841
0.0682214701636
0.125387467349
0.0115696563719
0.00569600634172
0.051425564343
0.0246545277727
0.109666613275
0.00775687198267
0.00804076734156
0.467590788883
0.00246565314953
0.0183244726717
0.0128193389886
0.232718399329
0.0300627422182
0.0289685691696
0.0385176914656
0.068214727667
0.0738377918621
0.200099137363
0.0257633308055
0.0624256608349
0.0082988741491
0.0374607060636
0.0233447204879
0.171374862885
0.00202657447934
0.0551184330346
0.0132550085132
0.00776083901751
0.136405506491
0.00702649563399
0.00704688444976
0.0320561574624
0.0185392884641
0.0464428289471
0.00612456076844
0.0233001693638
0.0502586545847
0.0296476014256
0.0705906660761
0.127143066068
0.0107910829993
0.0614516802179
0.00971976279661
0.248101439777
0.253783148778
0.189547450566
0.193248004898
0.304281290657
0.00409208901261
0.00807542723968
0.0270501183649
0.0336297509456
0.000843423156597
0.00650507583762
0.012661518463
0.0834257484731
0.000682909887944
0.156299041803
0.0148103949838
0.000713159540406
0.00211705222058
0.00595196673031
0.0086950202316
0.250638037261
0.0326574519278
0.150644306586
0.00456070285057
0.00334822331224
0.0315707474193
0.259568284111
0.0424134121649
0.0404775412479
0.147174797871
0.00236454968115
0.00643196141524
0.0
0.0
0.0
0.0
0.0
0.0
0.0
0.000134342514301
0.0802708017398
0.00489391759216
0.266772054704
0.0874550581879
0.323397739281
0.0402866358476
0.0671857720654
0.00297395943086
0.107698865385
0.000628043800162
0.000819187565428
0.0392673553255
0.00693048842368
0.0292527627856
0.0147303252199
0.018072726727
0.00451143208258
0.00323109050149
0.0117796872678
0.0203522825494
0.0110505620709
0.0385617287612
0.0607252886572
0.0449738630828
0.0406945119222
0.278436720973
0.254584699505
0.295697835775
0.0616333393134
0.0208334984116
1.15796878552
0.0289420865588
0.723315331411
0.171233018739
0.0498491481933
0.315863027003
0.205020124413
0.0176853748345
0.000227434383594
0.0192790308883
0.0403835639117
0.0717273734737
0.0129259773388
0.0134860661129
0.000833346371114
0.014172246301
0.00146594663826
0.0068232243382
0.0515074928697
0.0819180588843
0.0207284872904
0.017591292982
0.00932542268186
0.0356519238465
0.098629260119
0.30989609171
0.0
0.0
0.0
0.0
0.0
0.0
0.0
0.0
0.0
0.0
0.0
0.0
0.0
0.0341672049278
0.118881769013
0.0163875852625
0.0267985229571
0.0643016939204
0.0374511602587
0.0282287698741
0.0109894792365
0.162919650787
0.0549418263206
0.79486704226
0.600408099131
0.117211665744
0.0610461694775
0.0466265780862
0.179760739427
0.108347225223
0.0788579644308
0.0808728919185
0.0131049919106
0.0393039742275
0.35190049876
0.292729352522
0.042751563881
0.00172359950107
0.0641631426293
0.105166724897
0.0375186848443
0.0
0.0
0.0
0.0
0.0
0.0
0.0
