# Supplementary material for: Fine-scale mapping of meiotic recombination in Asians
Source: BMC Genet. 2013 Mar 8;14:19. doi: 10.1186/1471-2156-14-19 (PMC3599818; doi:10.1186/1471-2156-14-19)
Supplement: Additional file 3 — Genetic Maps. Archive containing combined genetic maps for all chromosomes. The SNP list text files contain the rs numbers of all of the SNPs shared by the Mongolian and Korean cohorts, ordered by physical position. The map files give the genetic distance between each of these markers in order in centimorgans. All observed Asian recombination events are mixed to form this map. [file 1471-2156-14-19-S3.zip › map18.txt]

0.0
0.0
0.0513800391461
0.0506607771805
0.0280187534801
0.0157456296683
0.0299734454927
0.00658920371988
0.037805725239
0.00553078753795
0.0193256546886
0.00845623079767
0.0298884019573
0.0305620850292
0.0101941292687
0.0263890118495
0.00416979442375
0.00110730976858
0.00174969472336
0.0280291851176
0.0111951769019
0.0131610884135
0.000130577148377
0.0291622298043
0.000571275024152
0.00055676645211
0.0239318895832
0.000284730726323
0.00345122657448
0.00237033795735
0.00231049009768
0.000493291449426
0.115397264612
0.0146966796721
0.150376724607
0.248123102389
0.210174638438
0.00346060095232
0.141069326992
0.018770150327
0.0406767287539
0.143508376866
0.0276370587068
0.00526684167932
0.0353038348766
0.336776666182
0.271218180139
0.0251047832096
0.00703899439481
0.000171991077049
0.0130767388975
0.0324097096502
0.00717261475913
0.00262545959085
0.0454534006451
0.00428663570557
0.00551630368911
0.0356291738481
0.0534920875514
0.0645088728191
0.0515768327704
0.295932832396
0.0265748616233
0.220640708994
0.0538869060099
0.0235020840671
0.0424757125599
0.0077789947081
0.00823569974471
0.0533380023039
0.0115017499702
0.000396685802019
0.0163149330062
0.0199678624705
0.00308519209783
0.0283431970608
0.00206952465
0.0274275973458
0.0850490908178
0.0670339081185
0.0757830277608
0.00306243216206
0.00963498893837
0.00771868212555
0.0
0.0
0.0
0.0
0.0
0.0
0.0
0.0
0.0
0.0161809168638
0.0848978431568
0.000962056305917
0.00113489719754
0.0563298813643
0.0108281236281
0.09229157644
0.0210467027013
0.0579154404909
0.0262997602013
0.0266634058027
0.0136126611535
0.0
0.00698082105065
0.00408608269624
0.00705744431073
0.00759665544522
0.244995368335
0.160065710997
0.326291722272
0.000452770462561
0.00936329316576
0.0260041315444
0.0233923680247
0.0979554417672
0.221145748069
0.351245397719
0.228354113904
0.752251146623
0.00828305998562
0.317007482697
0.193293225662
0.0435436854465
0.0062177931745
0.0345425176294
0.00497796656822
0.0113203105489
0.0293480365855
0.0727807175475
0.0415469938127
0.0123149757146
0.0606773467834
0.0431071634145
0.0365527048406
0.132332438329
0.132562827355
0.192947774117
0.0057699828904
0.041805639154
0.0067049694726
0.00184888622214
0.000910017218112
0.00743371775105
0.243776384645
0.104217659877
0.0128653599419
0.0158156906358
0.0103206031816
0.0925228869062
0.100249855218
0.0794911625295
0.0119193618921
0.054876772603
0.00182307505749
0.0211906704986
0.0857111622737
0.0590813329298
0.000265357677642
0.0186528330593
0.0305278555571
0.000802445727425
0.000350076627658
0.000165868669915
0.000327254402805
0.00117371442102
0.0179358234962
0.120918871677
0.00516312083329
0.000955680665724
0.100181205069
0.0249444190527
0.271902274789
0.181937943404
0.44370727982
0.0162819891585
0.0108132556112
0.105275592129
0.117105100884
0.14253345286
0.00683478526936
0.0123685944586
0.03242039876
0.320263408097
0.0219819156024
0.0072099800156
0.0810973037888
0.21923105177
0.00288696059622
0.0296554577835
0.0472237807589
0.0295538326043
0.0158905915432
0.0118578478694
0.0358873658413
0.0821082086877
0.236812440738
0.102168011864
0.130951904083
0.0385290661613
0.000150807929417
0.00479162782828
0.00514886079583
0.0861835872658
0.00258881712128
0.00883502694155
0.0605012069364
0.00315064551781
0.0287772567183
0.0168067908368
0.00507220410876
0.106487167488
0.0795877612079
0.133794914209
0.0305526103565
0.0906561574371
0.0906181142925
0.00637623361677
0.0761003084927
0.260357554967
0.1009512864
0.110399779537
0.00193864088237
0.0555857090423
0.00520088599289
0.0117328435022
0.0222381323583
0.0100477329413
0.0456863883497
0.0598601992757
0.322369687743
0.0396548460859
0.251328173627
0.0458371656857
0.0588166106753
0.00868724914634
0.224191615916
0.710319880996
0.0922735863879
0.0427387731855
0.0452583265024
0.0855840565703
0.0197529472439
0.00838551465797
0.103124610307
0.00149322145383
0.0431472370184
0.0163503641424
0.0980027526987
0.0193724394484
0.0
0.0
0.102040816327
0.163755963162
0.177940021145
0.00220449837011
0.031439376261
0.247767823419
0.0861169834668
0.0500247753234
0.0128896182122
0.0743903713134
0.0791045197468
0.0550250157469
0.0614492941624
0.119345558098
0.0865132897105
0.0107509442867
0.0873816876003
0.0389545673334
0.377073301193
0.223763622719
0.292451664289
0.241843165509
0.343273761138
0.0637836987439
0.151848414948
0.0309763066906
0.00776792906487
0.0399876235846
0.00978354311458
0.0141172675314
0.00278617728479
0.0440770287209
0.00920401991852
0.00910430970274
0.000419294240733
0.00443071292189
0.0569805533122
0.0491370476991
0.014840125995
0.0284351878074
0.00163541498776
0.000786372189782
0.0266425958524
0.00942499637238
0.00348888908437
0.0102407357736
0.0506159242811
0.0175115065444
0.00853663307656
0.21734550315
0.0103801401771
0.0408860107113
0.0135722514211
0.0321851714332
0.155904578847
0.0665078985399
0.00459266377294
0.00384150897667
0.000352852766622
4.12930418725e-05
0.00147612280746
0.00083446700249
0.000779354445602
0.000710339622112
0.00237877412874
0.00351477224758
0.00743737671797
0.000777105762755
0.222101449481
0.0184875159842
0.0333600767868
0.013575004845
0.00596703509671
0.158493621903
0.0360712344436
0.124463422319
0.000195821281343
0.150748953733
0.104484220146
0.0826864679285
0.00408586696427
0.00520812166847
0.0132228940609
0.0069602504441
0.167559139752
0.180549417471
0.122080805871
0.0176220007507
0.111937331256
0.00383997569379
0.00244531139822
0.158401446576
0.177111933393
0.0727360935714
0.0414438903667
0.00996551562252
0.000561021620231
0.0119016729435
0.0127305507508
0.0349565037434
0.00436150691568
0.0109741105726
0.0278936127305
0.0120483663065
0.00387495410249
0.00654064502839
0.0861198416346
0.00236009737751
0.0476629898286
0.0444247166827
0.197790470977
0.350965125835
0.00101609324195
0.2237260581
0.151749313641
0.17875996689
0.0344526615486
0.0848731592781
0.00910620769101
0.0159105536368
0.0443412176367
0.0115480303453
0.000634531976347
0.000756145116241
0.100742921261
0.00390268447092
0.013069114622
0.0309534983497
3.99269224242e-05
0.000101632166171
0.016150457768
0.00559024438794
0.0316909838854
0.0480918263369
0.00443276875093
0.0130542032649
0.0241732712491
0.00581601901558
0.0415767938748
0.0135993677365
0.0678885508445
0.0146661865807
0.0212431833743
0.207260652263
0.261773178964
0.0946952843444
0.132673983908
0.0691809722317
0.116718218254
0.0563230047263
0.0144780724592
0.124442021521
0.0178971808803
0.00478663924576
0.0128796442789
0.0199046172513
0.0456857531528
0.00218179238624
0.0421512968077
0.113885122436
0.0382970870739
0.00845331546641
0.0
0.0146561684724
0.00417776030002
0.0317052228393
0.0274697529742
0.0153157063589
0.00871620538175
0.0
0.0
0.0
0.0183857813568
0.000983182057235
0.000831664204524
0.0969520863066
0.0167574792784
0.0164115069693
0.0163072717223
0.00404077914838
0.0140052252042
0.0172298645465
0.0650871495317
0.0308764083812
7.90893318797e-05
0.00817496094065
0.0
0.0
0.00192289910788
0.000926698365242
0.00339351793027
0.0271173848599
0.00313972642589
0.000155643514503
0.00394541050097
0.0054060180704
0.00823506783401
0.0820700424007
0.105095569024
0.0194798539818
0.000845357912104
0.00498486503116
0.00233770455116
0.00435008363868
0.0424328995309
0.00249738260729
0.0149359384245
0.00296773672318
0.000473985311124
0.0153867608493
0.000101495783967
3.29861297892e-05
0.000696261078011
0.00233592546799
0.000570406305892
0.0521473679315
0.0151077346658
0.00429106395198
0.154158769891
0.0163906925205
0.085617012426
0.0858200245471
0.00293064704866
0.022325559529
0.0831240758925
0.0307254930731
0.0186583820799
0.151411723534
0.0158913297261
0.144290765461
0.00827259448244
0.00877107132945
0.370553459386
0.0818087291806
0.00520978718444
0.00262693448105
0.0184004884726
0.00122173866847
0.022010498212
0.02253135733
0.176622218936
0.0152523188329
0.0788432124908
0.0532803957142
0.441829306231
0.00310170340355
0.037609832179
0.0319715261227
0.00395864491866
0.0304571432946
0.0
0.0
0.0
0.0
0.0
0.0
0.0
0.0
0.0
0.0
0.0
0.0278131665674
0.00335049756907
0.014677601399
0.0561995507911
0.0
0.0
0.0
0.0
0.0
0.0
0.0
0.0
0.0
0.0
0.0444226514006
0.02354845611
0.000209452595641
0.0338602562204
0.0234481126602
0.0785927036664
0.0
0.0
0.0376258824291
0.00100359071115
0.00857631596076
0.14181638131
0.0262882578061
0.00121188501611
0.0371704336501
0.00838204141198
0.000868011418171
0.00187220069992
0.00328786266296
0.0132704838204
0.00101545579564
0.0953803148772
0.0190124205138
0.0654922619414
0.083755131245
0.01204459566
0.00177995438659
0.0109249871959
0.0224644033927
0.0328542735738
0.0382528756633
0.0892174656573
0.00168179633209
0.0403696175135
0.0417817015474
0.153375392004
0.017997849377
0.0229363111825
0.162908033637
0.17618467564
0.12805250607
0.00551406998124
0.0035903250189
0.0102971102971
0.0123553694982
0.0
0.0
0.0
0.0
0.0
0.0
0.0
0.0
0.0
0.0114350168492
0.00796289679621
0.00444453785634
0.00686567099276
0.118605950266
0.0276183698305
0.203326650731
0.280758371152
0.068736648508
0.10405565383
0.0504775012186
0.0340800789081
0.0
0.0
0.0
0.0
0.0
0.0
0.0
0.0
0.036132199452
0.0938097588241
0.0198306576531
0.136795945076
0.0554501592587
0.352583907402
0.49448783069
0.580381052422
0.348206637362
0.203124822093
0.0801055479035
0.0249100922748
0.0605199774715
0.00104228529737
0.00141936206962
0.00476002007401
0.00326173495904
0.0192618642767
0.0434485062776
0.0412847307048
0.00705296421178
0.00897203710873
0.0571703142167
0.110319603997
0.0490919991194
0.00247352667725
0.00166424618126
0.0808301527645
0.0143647288038
0.0690923812373
0.0975077988885
0.00727024381174
0.00317285744836
0.00525525946792
0.0155725015696
0.0160145443935
0.0119750585598
0.000660306662095
0.0103311359319
0.00341557077376
0.00453846311252
0.0205548128342
0.0552894453236
0.0136870694681
0.100090828055
0.000161996616829
0.0
0.0
0.0
0.0393823765695
0.0024354698114
0.0602229699456
0.0
0.0
0.0
0.0
0.0
0.0
0.0
0.0809221979476
0.0305980512992
0.0212463921788
0.0272392701299
0.0275687293406
0.0418800796716
0.0171497681466
0.0132409805874
0.305440567473
0.0501127962761
0.00933559233883
0.0226384840867
0.00853253063227
0.0239783750863
0.0321358024471
0.0563560415824
0.00590539484024
0.0420454765477
0.0
0.0
0.0222967504306
0.0755324799188
0.00731117163097
0.312825344839
0.00250051415827
0.0501626442432
0.0594629266256
0.0695371885657
0.0992482073145
0.00523868975414
0.0039499405935
0.00621985621176
0.292443036159
0.0272752947138
0.0430231536447
0.451703693076
0.00286080157671
0.00713765773918
0.0635199217342
0.446073805733
0.0102264877447
0.00259713613249
0.000163183331495
0.01232132456
0.130182971415
0.129764815685
0.0326209836141
0.0977579618441
0.0197001086487
0.0467182084148
0.0865173404478
0.00725100810399
0.0476919515516
0.212759983616
0.000205795556053
0.0508316179935
0.00904998646896
0.0325473182144
0.00347669921776
0.0585734832287
0.00212078374196
0.073963858112
0.0386469759755
0.0141512759628
0.113757175252
0.191081326393
0.0230691852602
0.00233989812236
0.0683772724183
0.00463937573973
0.0
0.0
0.0
0.0
0.0
0.0
0.0
0.0209784687736
0.00143328428288
0.0284218957206
0.00405856974899
0.0140740118674
0.123174125194
0.0695514388526
0.0897116148284
0.111760970569
0.0646423820483
0.00166222413085
0.148670942029
0.0886833266546
0.0165442209131
0.00375475032723
0.0170695327311
0.00036244005799
0.0106696284649
0.0850758818147
0.0180676379305
0.0
0.102040816327
0.0
0.0
0.0268957193784
0.000299570874981
0.0714994748757
0.0153141887262
0.2699643832
0.0763993710055
0.0380162275097
0.0958832317593
0.00835988426044
0.0262818074426
0.00212427050509
0.0041868059177
0.0260038417699
0.00901200532781
0.113029105473
0.00940828757775
0.0409514644039
0.00138178608817
6.65691852524e-05
0.000479298133817
5.04023831197e-05
0.00108888167306
0.00525301496194
0.029508413593
0.0131735034306
0.0205883540955
0.0291362079874
0.0412908721773
0.104081305445
0.475938338709
0.022367994681
0.130331127596
0.148717614601
0.00264978061143
0.41059226267
0.00790664484303
0.00450210461911
0.00982076230492
0.0290192541756
0.020317484904
0.0231077374998
0.0567339938654
0.00208702397231
0.027157021947
0.0542610000828
0.00796855961103
0.0041152590457
0.010837891777
0.00102806420813
0.0192647924324
0.000133431627966
0.0586005921694
0.00294519433627
0.014469759674
0.0710677383338
0.00895249528398
0.026586247982
0.000608865893859
0.0129834469911
0.0470352761161
0.0120181272013
0.0555554910685
0.00614653297384
0.00612320421351
0.00383891209135
0.0230601962098
0.00122870748687
0.0154811333853
0.0110368722626
0.0871332292382
0.00479318703097
0.0787811465064
0.00310790935169
0.00725972560746
0.00259333109982
0.00588140605567
0.00766852241689
0.0030042351093
0.0454415583282
0.0100913810328
0.0146627408182
0.00253896533857
0.00304658983028
0.000887341940469
0.00211857892887
0.00093854690165
0.00192808804448
0.00139833795226
0.00703245853651
0.00082445173533
0.001604890049
0.00053548477954
0.00182502826138
0.00170009840377
0.00182701917545
0.000473553131289
0.00302163871881
0.000953505629217
0.000384459726859
0.00359381320041
0.0024136988881
0.000758680467095
0.110402086569
0.00248345198446
0.000561082246096
0.00216810541731
0.00073272748017
0.0121329950988
0.0373191717557
0.0142523813247
0.016278869303
0.00502152008713
0.129760694501
0.00376669480685
0.0
0.0
0.000615107945853
0.0194821462123
0.0819435621684
0.0
0.0
0.00192339709606
0.000666836077497
0.0396692983763
0.000601116358952
0.0213944576781
0.0104374628402
0.0355254852884
0.00229150189081
0.0213551670616
0.015643697206
0.00667398469516
0.0182176202816
0.0400175461511
0.0112507242546
0.0306707455532
0.0367618366981
0.0316065972584
0.0130163920349
0.00394580998958
7.90322103756e-05
0.033743619823
0.0210769807152
0.0080751861216
0.0388226649034
0.0345320172644
0.00251762889486
0.0120166994749
0.00855435847654
9.04306901479e-05
0.00499866705771
0.000912561014006
0.00283030037804
0.000284257818051
0.0
0.0
0.0
0.0
0.0
0.102040816327
0.0
0.0
0.0
0.0
0.0
0.0308555377147
0.0147907011179
0.0114251951931
0.0128727919232
1.16236920888e-05
0.0215163481864
0.00286568716496
0.0077029313342
0.102040816327
0.0
0.0
0.0
0.00814258535913
0.0776632090181
0.0552652589532
0.00620168377095
0.00842265026978
0.00676583916591
0.00504634412927
0.00470359528585
0.00312729565527
0.00666347457844
0.0855912717312
0.0947306482395
0.157658775643
0.0421073138611
0.0419920940644
0.022183642259
0.00686315094079
0.002677228198
0.0159668282874
0.00237432302313
0.000117274516902
0.0300575767255
0.23577976833
0.00351934479179
0.0921993499106
0.00601962758072
0.000705971574405
0.00639204992952
0.00245085263609
0.0031195924439
0.00196003771292
0.00150896054063
0.129566905771
0.00375468046266
0.0090042539342
0.00504195605863
0.00352356222743
0.00503808457979
0.0154689077203
0.0228467095489
0.226335212007
0.00179973789236
0.000161052205804
0.00271820030203
0.00388029177005
0.0015889208284
0.00479055118112
0.00888638085693
0.00935293758189
0.001537675108
0.00585713623658
0.00137630322347
6.27802948064e-05
0.00216813074458
0.0330818671399
0.131038352498
0.00707553834296
0.0083081925951
0.0412109255896
0.0591756543772
0.0879033778563
0.01828157303
0.0544492186991
0.0278994516624
0.00291707192897
0.0251096694095
0.018560702509
0.0628631577744
0.187492033795
0.0116202033834
0.0233270316387
0.0503395106823
0.0098728355688
0.00400541825693
0.0432913509366
0.00802659637734
0.00316835104751
0.0305401259593
0.0563674985809
0.0181645099114
0.00137889378246
0.00399001329755
0.00626336807011
0.00749880551185
0.00506111828928
0.0
0.0218310106588
0.15350724065
0.205304479417
0.0135762308847
0.00866722577781
0.001180482364
0.0602646746022
0.00635190238835
0.00321739917061
0.0357696036616
0.0536285005072
0.0270722937475
0.0290763547035
0.0478203006303
0.0146058759708
0.0240332243656
0.0419175405441
0.000806402045756
0.0538668462022
0.016250410459
0.000127088351511
0.0110601788144
1.81167553898e-05
0.0180449593592
0.000565645362727
0.0114988277712
0.0435126487395
0.0344145494576
0.00319251171606
0.0461516426624
0.0549283592225
0.0233395731888
0.0410577811662
0.198676559901
0.00700979321489
0.00301145411736
0.0532010316928
0.101780380799
0.00388165005623
0.0249498350523
0.013651175119
0.0457893486693
0.0236578109968
0.00212702921759
0.0120424252865
0.0104096002119
0.0151841840391
0.0107690214067
0.0165259992695
0.000921158972646
0.107001608264
0.220329547795
0.0196195341637
0.0120252251918
0.00686872812954
0.000712403735714
0.00304872402602
0.0178245448586
0.0240017435918
0.000663481288911
0.0175963828037
0.00159653717306
0.00078668309554
0.00685748037449
0.00355250713978
0.0517136757596
0.00113368267935
0.0160908341209
0.00577579111812
0.000267138400788
0.000411429374218
0.000265286729678
0.0020586202438
0.000279443053966
0.00180774317801
0.00988851433169
0.0585556162954
0.160753631055
0.00224205832763
0.0139764221777
0.0102546212155
0.00309811696182
0.00731337695877
0.000996910971997
0.00224903749753
0.00576278146404
0.0295796452889
0.025504779433
0.0330651819539
0.00229019073093
0.00964005685269
0.0447386520232
0.139184557396
0.0552495038857
0.0582526693176
0.0103918427365
0.179896589611
0.010498070314
0.0637324458386
0.000879327853388
0.016493447672
0.00643630341616
0.013313615297
0.0257003293681
0.0102523309512
0.000110109067809
0.0302816852477
0.0455245956494
0.00787161866706
0.00469509616578
5.62538346043e-05
0.00689739181006
0.00169908970091
0.0227329861861
0.00590385393521
0.00369764011339
0.00681483021201
0.00335619892823
0.00937154499632
0.000348512377386
0.000240916348627
5.7541177482e-06
7.14784869068e-06
7.35690833205e-05
0.000668293986915
0.000106580596215
0.000532982622843
0.00051299253904
0.000726273194122
0.000581822937156
0.000844083279645
0.000143136167792
0.000155998313347
6.36138623028e-05
0.0651229416869
0.00304846158806
0.0015414836062
0.094486110896
0.00840194452278
0.0581966387663
0.0227562928249
0.00150723781549
0.0121250289916
0.0437909718106
0.000180607619702
0.000863714975492
0.00101587057353
0.00028065759093
0.00080392391806
3.25933936118e-05
0.000523126954036
0.000917831556944
0.0271670715561
0.080561701589
0.00719345712039
0.00775524236715
0.000863475450636
0.00316724599421
0.00136762884782
8.51949080721e-06
0.00317877236412
0.000183419625614
0.00601325707033
0.0216670697088
0.0835967487111
0.00676321186807
0.0204582942543
0.000604461249191
0.0322253397775
0.0125163339073
0.00125214867825
0.0905959311614
0.0002030504737
0.0336372075937
0.0332288753224
0.0334795273723
0.000602409272084
0.00564835988366
0.00341534986305
0.00425548858555
0.000195918749627
0.000115440742921
0.00064108821109
0.00632777392275
0.0143753501737
0.00661088634533
0.00970503529022
0.129926840715
0.0315251138448
0.0532642778825
0.0934129489583
0.12618405223
0.0175561593859
0.00872905586655
0.0434978379158
0.00726170213696
0.0357445891489
0.0309768888907
0.0522271965786
0.00223672603224
0.00138176810398
0.0162317842355
0.103552788075
0.0094288880315
0.00361638767911
0.00437267483877
0.0169434731465
0.0
0.0389837372141
0.0241043768905
0.0190885709145
0.0306275323434
0.0200436124523
0.00975638068965
0.0302793528868
0.030412985143
6.12992001109e-05
0.000723784918652
0.0
1.70266581181e-05
0.00173812897871
0.0310221144686
0.040062250395
0.022555275774
0.0122783894829
0.064786013594
0.0084321076558
0.0144415148738
0.0163401675754
0.0397819166228
0.108101680644
0.0239269550456
0.00138995299118
0.023808682024
0.0152490258481
0.259118609145
0.120484763452
0.11293735997
0.0124052763159
0.0961131040362
0.01575396422
0.0120413523661
9.45340981304e-05
0.00442247699072
0.0735058336732
0.0223671691003
0.0195754687359
0.000393432897666
0.00118296264829
0.000783369354007
0.00059689248334
0.0091660041821
0.00599336309525
0.10629330748
0.0175685166543
0.00933484999029
0.00376025295795
0.0144243507103
0.000706050524251
7.56974246273e-05
0.0277076629207
0.0368244424523
0.0719364502007
0.000118638509143
0.0208547781165
0.0224806787957
0.0382493630258
0.00182979177867
0.00498366765274
0.00581835721597
0.0326994833688
0.0486656403036
0.0762136681891
0.0151025896684
0.00778214422989
9.32931186118e-05
0.0550898303909
0.0653516615422
0.0014136284578
0.0213850378738
0.00930943022101
0.000564554656711
0.00642817236112
0.0328048648029
0.0473928429504
0.0491672897559
0.0246696194048
0.0240024976245
0.0532812553848
0.0103831301575
0.0402544821854
0.00616271471782
0.00213614089502
0.0114544084956
0.0129599449541
0.00415517939741
0.010328246979
0.00181221129026
0.0
0.0
0.0
0.0
0.0
0.0
0.0
0.0
0.0
0.00672300573486
0.00524397932849
0.00814452090233
0.00415843048924
0.00326477942019
0.00735427387898
0.00350915377537
0.000623714601371
0.00415626356195
0.0186055372158
0.0160872981086
0.00232431681658
0.100239944887
0.0209110477347
0.00273536619749
0.0
0.0
0.0
0.0
0.0
0.0
0.0
0.0
0.0
0.0
0.00961676128622
0.111369195981
0.0140655513486
0.2044522736
0.0933823167587
0.0595154733795
0.00463882230767
0.000277197505081
0.134992938345
0.0355092152827
0.0185314053009
0.0254377059314
0.00580825469949
0.0192620033763
0.0261446670103
0.00319529217097
0.0180695514591
0.0104026667854
0.000875748189093
0.000960914847321
0.000340666632913
0.0028046261589
0.000707176941427
0.00015799883492
0.000661950509126
0.0111603563655
0.000535081556179
0.0210869205647
0.001606020144
0.00141389810808
0.00497716149298
0.00905975475622
0.0437783684366
0.0691295610735
0.00494414620798
0.0221988846519
0.0191971940577
0.000843535813949
0.00929690539431
0.0
0.0
0.0
0.0
0.0
0.0
0.0
0.0
0.0
0.0
0.0
0.0
0.0
0.0
0.00538885237394
0.00196760408561
0.0134788528996
0.0511524522763
0.0103292647058
0.00315484214339
0.00653931278526
0.000930567172192
0.00786129919478
0.00123776868968
0.0
0.0
0.0
0.0
0.0
0.0
0.0
0.0
0.0
0.00170288894779
0.00289805857408
0.014129174397
0.00404684601113
0.00562536429057
0.0101479854133
0.0416208250762
0.127771879566
0.0226722467167
0.0525446852394
0.0015237496661
0.0371888505229
0.0353045943397
0.0212904509282
0.00631824893588
0.00896155182512
0.00867867631519
0.00573718854032
0.0
0.0
0.0
0.0
0.0
0.0
0.0339770823466
0.016707990782
0.00380974176993
0.00248165598072
0.0307076762122
0.0143566692351
0.0
0.0
0.0
0.0
0.0
0.0
0.0
0.0
0.0
0.0
0.0102723287278
0.193809303925
0.0
0.0
0.00193757144795
0.100103244879
0.0
0.0
0.0
0.0
0.0
0.0
0.0363200113022
0.0209004365422
0.0128494532149
0.0309085604073
0.174891313579
0.0033223838693
0.0820520868227
0.0173985640922
0.00766184831235
0.0153670184337
0.00411253272533
0.00790907228129
0.129927996309
0.0267547313352
0.00860132071866
0.0015322760691
0.0219656918189
0.0649852992309
0.000794026625093
0.000975545769199
0.00296555705378
0.0183229060823
0.000470227097384
0.00508317406357
0.00282522543222
0.00384507050825
0.0150448429603
0.049957173823
0.108402780758
0.129515931116
0.00488721563374
0.0559325130903
0.00532231423443
0.0489839968456
0.000659899561399
0.0340181250963
0.00179677763933
0.00409993954235
0.00882777827418
0.0284664930064
0.0156569783743
0.0127536267309
0.025212485867
0.0104627421505
0.00138292617465
0.000626178210893
0.087783202973
0.00788451894628
0.00846578379849
0.0301316288053
0.0121823128106
0.00515007791145
0.0259334108396
0.0883282600275
0.0
0.0
0.0
0.0
0.0
0.0
0.0
0.0
0.0
0.0
0.0
0.0
0.0
0.0
0.0
0.0
0.0
0.0
0.0
0.0
0.0
0.0
0.0
0.0
0.040700955667
0.00205564348972
0.0203755546881
0.0093313454835
0.0383129036743
0.0335280843277
0.0170908410419
0.00623122662089
0.0696366335749
0.286463902341
0.0102838626465
0.00940485226112
0.00178277038193
0.0600152534892
0.0142537266939
0.131462261885
0.00923395498234
0.000259367110912
0.000717916699265
0.00283823088958
0.0027283700507
0.0606651552274
0.0164490335147
0.0288031236742
0.0084397007048
0.000134698941579
0.000207196133944
0.0015263834374
5.54323610986e-05
0.000228803179569
0.00250680313265
0.00114131501714
0.0195433155415
0.0119587280735
0.0
0.0
0.00233019819831
0.00198720219644
0.00101218416691
0.00142832629022
0.00673276256484
0.00673359305239
0.0309452118305
0.0117210860317
0.00384058967326
0.024716970452
5.39816907258e-05
0.0139521908338
0.0021135908138
0.0353206354857
0.086143821777
0.0770901039221
0.0
0.0487714008658
0.00235946445057
0.0255787207367
0.0253312302734
0.0
0.0
0.0
0.0
0.0829954797006
0.00219775122561
0.0168475854003
0.0
0.0
0.0
0.0
0.0
0.0281183301798
0.00246985566226
0.00600854179445
0.00710537202767
0.0160583827558
0.0103775418946
0.0745899487612
0.0379564385101
0.00654040590987
0.00161287166583
0.0465409924713
0.0821801660525
0.0244921577876
0.0284152228743
0.000365345792142
0.148495175192
0.00979547044084
0.00177626263829
0.00686246706392
0.00994849209064
0.00164572555854
0.000478812691833
0.0139303602182
0.020734906392
0.00897928252895
0.0176179902239
0.00197471621455
0.00662151616094
0.0223481962521
0.0164487605216
0.00862171756714
0.0112990738694
8.10496626018e-05
0.00097826706464
0.00646797020627
0.00226392578869
0.0141771305876
0.00166371780077
0.00275754593345
0.00806372562775
0.0228126407784
0.00379594838768
0.000894863700791
0.00192743526745
0.00423332973868
0.00121539062997
0.00132199551234
0.00457759940335
0.000889877726337
8.97475401695e-05
0.000136758156449
0.00233224890763
0.00399257840077
0.00699793385967
0.000406000776957
0.00667490628456
0.00162479668941
0.0364817758925
0.00449893579565
0.00265505624435
0.00875354126206
0.00990840928491
0.00679726975932
0.00780065297804
0.0318297264239
0.00617341298534
0.00615956760002
0.0120250753814
0.000379670655901
0.00411636847903
0.0
0.0
0.0
0.0
0.0
0.0
0.0
0.0
0.0
0.0
0.0
0.0
0.0
0.0
0.0
0.0
0.0
0.0
0.0
0.0
0.0
0.0
0.0
0.0
0.0
0.0
0.0
0.0
0.0
5.75244121314e-05
0.00328217860076
0.00106885836256
0.0058910476538
0.000552782208006
0.00108036324498
0.0048079451511
0.00472521956794
0.00658119731854
0.0586363047698
0.00246102094783
0.00254547819385
0.126864403919
0.0571473131643
0.0117024475389
0.0137644506243
0.0427251114676
0.0572853190684
0.0196329552464
0.0107431374524
0.203400594399
0.00254410923045
0.0847383438469
0.0630162699306
0.00946071995666
0.0613683724575
0.0908379806872
0.0640385054218
0.0123501615595
0.000366709710466
0.0955041318478
0.000219572672239
0.0525425303721
0.197295436057
0.114490761865
0.0352841540973
0.00363702301313
0.0190053035955
0.00137075440713
0.000568996017469
0.00078860851544
0.000320780143452
0.00104911040333
0.000509965560191
0.00128225671346
0.000339401133227
3.34026002158e-05
0.0266305064046
0.00796348127396
0.0572176408563
0.012014979105
0.000297743867441
0.00169854141787
0.00020454293408
0.038239925622
0.00174275025647
0.0243776572956
0.0197094769834
0.0133221722157
0.0013230448518
0.0109978288579
0.000188033602939
0.000287185574269
0.000765092317012
0.00304244838749
0.0146552884733
0.0279264021078
0.0592348777744
0.00825046794012
0.0650145401297
0.0326452307351
0.000174211837332
0.00033776939701
0.000742439978935
0.0223245510667
2.19804466937e-05
0.00430144863814
0.00129559855665
0.0101515109311
0.00587828173108
0.00148248034579
0.0386785519575
0.0716093471655
0.00207195493866
0.149045176187
0.0524391935354
0.00826298537906
0.0696030276868
0.0419010529266
0.00373902218787
0.0345380297417
0.0303922659515
0.0165906511205
0.00170219769111
0.0153796288688
0.00641451045622
0.0355320545551
0.0186662813937
0.108771458804
0.0527090079977
0.238609448663
0.0470071371594
0.0500017256779
0.336613849122
0.00224000537332
0.035607039987
0.0101712364267
0.0413019451867
0.0294506382468
0.0
0.0
0.00231333071456
0.029224041432
0.0371864702427
0.0493739594832
0.0114748766625
0.0872045104029
0.000523506699536
0.0427064409423
0.0195745983305
0.0121772210544
0.0144923562723
0.0646540456192
0.0112079361792
0.0389797541162
0.00408231646719
0.0343768138193
0.0491576148212
0.00119542381497
0.0137305033391
0.000159037523631
0.00712320697948
0.0641646520127
0.0403047729148
0.082982853975
0.0527716610877
0.00570118874818
0.000984867515732
0.0107089896756
0.00686197132213
0.00240687437101
0.00219172352916
0.000122991213333
0.0162060193307
0.0
0.0
0.0
0.0
0.0
0.023361720046
0.0219905863807
0.0346474761064
0.0629485046162
0.0154524916219
0.0450598548554
0.0116721874976
0.00296194081017
0.00461838408118
0.0868625792811
0.0526669096943
0.00128972975769
0.0206992792344
0.00874189430284
0.000540626446376
0.0638292557342
0.000413420223699
0.00489408797034
0.00394979596173
0.00312979606771
0.00334620038167
0.00132234718325
0.000682035190012
0.000160217075631
0.0385705920303
0.0662443007836
0.12820199424
0.00889735854458
0.00608152447704
0.00015300963016
0.000435453640673
0.00130076962384
0.0014417204094
0.00261643546746
0.00225375215539
0.000606488948561
0.00312490979337
8.71241090193e-05
0.00673100503944
6.62193299874e-05
0.000473090588152
0.00197176713204
0.00124769401719
0.00644165738248
0.0978609642379
0.00154617351731
0.101837973061
4.33951500863e-06
0.000917098080525
0.000323836307519
0.0108499424369
0.040322085478
0.0148240462077
0.0143531652276
0.0113595891375
5.80311067048e-06
0.00151046680595
0.000370984575006
2.52849822071e-05
0.0070806240338
0.0041993795859
0.00304576781836
0.00993110866522
0.00153872592352
0.000144797927705
0.00456336619762
0.00466452639368
0.00885969923061
0.0100137912789
0.000871889842901
0.00331428506105
0.00289434318102
0.000351515082233
0.00320888571928
0.000334960211798
2.53841346667e-05
0.000381313849016
0.0442715863458
0.0117473360606
0.000327765015582
1.72921590954e-05
0.0331207727256
0.0640183741008
0.00717367283289
0.0125509658001
0.0102925673719
0.0527982751287
0.0228812269941
0.0108765623927
0.00412866883864
0.0182410663242
0.0805619504422
0.0972232165353
0.0400361966029
0.06080846386
0.0101962620412
0.0129899264059
0.00812915099348
0.0131715647352
0.00106308568167
0.0064821482288
0.0405989071052
0.0179332534938
0.00882441941533
0.0269279794729
0.0260418145433
0.0059434760779
0.00662009153309
0.157959256004
0.278568457677
0.0195123019089
0.000840947937345
0.00016085413806
0.000401029603345
3.75117691611e-05
1.21005706971e-06
0.00202898608675
0.0115016890463
0.00767472575448
0.0939511758284
0.125795238961
0.0394711598746
0.0142153337425
0.0197046418081
0.00173585977304
0.0201628277987
0.00261639980457
0.0284380538998
0.000669619945376
0.038535775741
0.0173307294646
0.132066797394
0.00756497869516
0.007516172381
0.0459840813319
0.0289966461629
0.0859510534097
0.0579900468274
0.10165944225
0.109803304269
0.0596994506151
0.0481776771464
0.0730093863065
0.0779120070729
0.0685220898177
0.048000928764
0.0636163540996
0.000473044222273
0.0129874759229
0.00156601397785
0.00400384637433
0.00066989192208
0.000528423423714
0.000906633023709
0.000974023472021
8.53955299226e-06
0.000301405066155
0.00243577888332
0.000178610409573
0.00523217382974
0.000349967343412
0.00127774347724
0.000178713295754
0.00138803746287
0.000874326762991
0.0753795540264
0.0810925267027
0.0151852603683
0.0159365853594
0.229518674938
0.0133833431678
0.0543446726317
0.000310718225614
0.00216413792186
0.0100947124466
0.00287341760977
0.00692074029154
0.00277032885267
0.00117753495782
0.0150705599194
0.00315945261185
0.000634138974311
0.000450847243519
0.00121045591511
0.00136247024699
3.00942078342e-05
0.000834509811087
0.000844283998247
0.00146324726092
0.000286589456144
0.00331998271965
0.000858996722077
3.87880900974e-05
0.225626134003
0.00493656171781
0.0303769764637
0.00458200203642
0.0101231334674
0.0348604896997
2.60816467896e-05
0.000695047593244
0.00356979036622
0.00300113844588
0.000288664564967
0.00401252410831
0.106884593645
0.000235043103711
0.0109893334762
0.00172877147331
0.0163632307711
0.00559563206283
0.00300653554377
7.82359780435e-05
0.00425018981066
0.00977381228817
0.0113507139217
0.0287180181965
0.0109790253479
0.0093214513217
0.0225100339456
0.00489421538771
0.00629001020706
0.0018711663676
0.0128528988427
0.0153558533237
0.0295347622803
0.0847974327887
0.00439701402032
0.00845275722667
0.0262125561144
0.00145868903034
0.0835783268933
0.00745142316333
0.000662935393478
0.00440290713122
0.00766309064537
0.0185068781137
0.0276236738123
0.0157182883189
0.0146287008571
0.0105600886745
0.0537594993351
0.00682778713238
0.00200553756333
0.000853007637353
0.00127828355861
0.0953899805238
0.0238652802121
0.00214102969276
0.00711477639903
0.00168145732625
0.0067878193485
0.0103242327313
0.0249604189635
0.0404439434454
0.130147305644
0.0435185150319
0.0740934095302
0.0863027491153
0.00217388564712
0.0160578562151
0.0228963254253
0.00051996663387
0.329027828927
0.017886802501
0.0266688087227
0.00644945118282
0.0874917295898
0.0253212207092
0.011335298212
0.00480396996366
0.0261552294791
0.00688417524435
0.00881781352721
0.0172528856883
0.0643425110751
0.178030303055
0.0098753919324
0.000187246718476
0.00127021364842
0.00776937702242
0.00170292379239
0.121744189873
0.0177904150418
0.000669800643489
0.00876025728984
0.0188809636757
0.00190339148883
0.0128599233364
3.0041197084e-05
0.000858677549984
0.0220485668153
0.00423168199078
0.0104120857593
0.0457116356268
0.033470124404
0.013554396981
0.0513935537333
0.136993124866
0.014588673004
0.0109412296454
0.00224566182206
0.0030175136226
0.00126337367647
0.188792530162
0.00199476714669
0.0931596070477
0.332200434199
0.00427821219553
0.0466542051247
0.00692160696262
2.50783029648e-05
2.89530622212e-05
0.00492514191144
0.000232485555382
3.98239145793e-06
0.00558062201898
0.00264194001963
0.00129815198308
0.00132236922844
0.00259522764415
0.000338718538327
0.00981465756417
0.000173072580118
0.00192586298261
0.00218041313932
0.0230338171503
0.0478344510679
0.03895704179
0.00308423147746
0.00895682338949
0.0234334543777
0.000498186024797
0.00703580560373
0.00227692063446
0.0692792284168
0.0612905905147
0.00813258102297
0.0550359768473
0.0695783268171
0.125320044783
0.213802032705
0.00697432119848
0.0349521981485
0.00828859328211
0.00310589770706
0.0090294211783
0.00769035150819
0.105467235013
0.00126467691066
0.00824970714811
0.152375093707
0.0244568332576
0.00123706069014
0.00726192623563
0.037137153005
0.000802189526029
0.118920375184
0.00384732042503
0.00715057777834
0.0044579942375
0.0101475951149
0.00648910991673
0.000312829101139
0.00177354873633
0.0994368026058
0.0935589714361
0.2428739934
0.00448641337106
0.00544454610268
0.00526877125198
0.00767912384099
0.0223212591918
0.022802568457
0.0116565732645
0.00746679779092
0.0217282948492
0.0160653227731
0.0120595558634
0.0509063374495
0.0572364769234
0.000514026721228
0.0304601495349
0.0483448371276
0.161240883719
0.0739613633364
0.000104527947556
0.0921482394232
0.00745955161354
0.0522217921604
0.133370056089
0.00979923029954
0.000395426898349
0.00490053474721
0.0122405378295
0.00628710501218
0.00116411688821
0.00641283740336
0.0011893604571
0.0119338971905
0.00622205427697
1.06799714515e-05
0.00199472739519
0.000229133932959
0.00574798917478
0.189298466159
0.00228401490618
0.00190016477041
0.0176427257237
0.020727362319
0.0255057474322
0.0141241504598
0.00740900824604
0.137046522178
0.127806517537
0.0147226145094
0.00334852752496
0.0080800063149
0.0146971853574
0.0466646306409
0.0130904210783
0.0201162576694
0.00253817971962
0.00156866974461
0.00425663940663
0.00568767607374
0.0411861557275
0.000714215812313
0.0909328143466
0.131405829357
0.00338394514954
0.0
0.0
0.0
0.0
0.0
0.0
0.0
0.0
0.0
0.010973132751
0.0501982783635
0.0101274124261
0.030741992786
0.0
0.0
0.0
0.0
0.019797980657
0.0109195047954
0.00280878644284
0.00919769654455
0.0944283898898
0.0111659941206
0.184458052477
0.00287177785055
0.0218449293792
0.28806811889
0.14792428252
0.00380359961897
0.00359387084488
0.0154435465809
0.0262077937198
0.000112378516015
0.00146616503894
0.00435728966094
0.00113052787111
0.0112278421365
0.0532233181268
0.00117208508387
0.00646676380691
0.00139533938556
0.0470990467145
0.00381000628795
0.0018047989672
0.000391451830785
0.0663026696833
0.0471609197461
0.00804576404423
0.00448214666498
0.00211848765714
0.0127558164718
0.0190706441135
0.0404258893264
0.0904367656317
0.0115640454414
0.0178029798866
0.0305107181557
0.000747597821206
0.0272965991704
0.0131835120315
0.0208986545059
0.0328509313628
0.0067259490977
0.00551948266472
0.0161384104079
0.0203325899001
0.00937373490101
0.0110045168949
0.0558802071306
0.166797668618
0.0674263463637
0.000885167297037
0.0177702540966
0.00445523012868
0.00529058577781
0.010372725937
0.0164908014915
0.00141615892116
0.130833531798
2.30938206478e-05
0.17708354304
0.195520148229
0.253815991221
3.11487612643e-05
0.0053205451673
0.00367593250978
0.034671251781
0.00204189970536
0.00848824890082
0.0155155195786
0.0460910368576
0.116607311785
0.0664205464359
0.00204945658046
0.066943577736
0.125818475464
0.00393344808968
0.0210028471841
0.00762939994461
0.0162941393592
0.00899437855478
0.0134963874088
0.00329266072466
0.0146731761348
0.0273439528331
0.010542187947
0.0121806723553
0.0400684510762
0.0797311456858
0.0136623673176
3.53327260236e-05
0.0318735381694
0.0301410948289
0.000403476935883
0.053207762485
0.0263350319426
0.0119650099138
0.0190423126656
0.00476911649783
0.137728676945
0.0426002836163
0.157927600593
0.0
0.0
0.0
0.0
0.0
0.0
0.0
0.0
0.0
0.0
0.0
0.0
0.0
0.00290860654813
0.00582094207902
0.000793341080917
0.0255649735158
0.00129209252427
0.0242615244463
0.0336993933749
0.111826568627
0.00962887721541
0.0919987460196
0.329299131055
0.0936357066979
0.108337481821
0.000668131905518
0.024460665038
0.077707403205
0.00175837575876
0.0339653348692
0.0505713856519
0.0328529439637
0.00498081757481
0.0453372173824
0.265281689363
0.141675687492
0.0159150662232
0.0949166597999
0.12230276844
0.0239537361654
0.0401619849048
0.00956811249065
0.0121320989986
0.0498558879653
0.000745376035985
0.0935821148969
0.0131706198639
0.00153022086974
0.014024845371
0.00303435877063
0.171397453319
0.00127996823765
0.00212438013889
0.00217945048027
0.00168882380248
0.000508983458256
0.00189464811134
0.0115310641035
0.0329298952204
0.000875854848691
0.00127277909133
0.00407290886683
0.00179749312275
0.046302917298
0.00742348705276
0.0526647804892
0.0204547945349
0.00499833306867
0.0236054210804
0.0215148350831
0.0171282439028
0.0296386602168
0.259700991837
0.178927414357
0.0132257223052
0.0744266866251
0.070136990737
0.0431843082374
0.00418047067731
0.00146851334335
0.118034585714
0.211607633253
0.178692357625
0.129197275075
0.0355870930906
0.038214328151
0.00622032676634
0.017907459227
0.0424158340018
0.13596841577
0.0547400494588
0.0523501139859
0.00574314270082
0.0671280785102
0.0112781024318
0.00540536080515
0.0150293415469
0.0495139178113
0.000210482301375
0.00213067171743
0.0350771900627
0.0369144515684
0.0615581387937
0.000793374214584
0.00313234057096
0.00186790041646
0.0857964081899
0.0134605801901
0.0100392351389
0.0450467961863
0.0010145272769
0.00400406048923
0.0
0.0
0.0
0.0
0.0
0.0
0.0
0.0
0.0
0.0
0.0
0.0
0.0
0.0683293247975
0.00483566476851
0.00503093351725
0.0401844921057
0.391592770125
0.118049292107
0.0169507596683
0.129818968974
0.00986867267963
0.0316656518695
0.0
0.0171314026497
0.00358605430369
0.0128640926112
0.0280826497466
0.0153747303229
0.157211329123
0.0663715833951
0.00175388838681
0.105787534767
0.0
0.0
0.0
0.0
0.0
0.0
0.0594625558254
0.0425782605012
0.00315250881719
0.0735943852163
0.0434055773926
0.219957171968
0.0337377249494
0.0846061565428
0.141533573895
0.039402561315
0.00270290137109
0.00656589757844
0.000504701052478
0.000193795675329
0.0214760843842
0.00715602543282
0.03316788959
0.00129010261552
0.0018386564899
0.0
0.0
0.0145840118014
0.0239852756073
0.0634715289177
0.122153174669
0.0282544540059
0.0949603308446
0.0764827355361
0.0150868096053
0.00410875241327
0.00109560048492
0.0151790284933
0.00601828482295
0.0638911478504
0.019217411711
0.0430863238715
0.00145790992011
0.078717093532
0.0821379496123
0.0581846559878
0.0232095410815
0.0283318499729
0.00424076082733
0.0166112956811
0.00540972243823
0.00587351645839
0.0226181807925
0.0
0.0402504472272
0.0295371080255
0.243918215904
0.0153291576132
0.00722988079399
0.00849921752889
0.00979016607178
0.00513585345232
0.00331228494923
0.00964085785342
0.0964582624088
0.0704308912727
0.130635228738
0.00429570179238
0.0174797429665
0.0220673321884
0.147290128111
0.0306125431205
0.0264543269207
0.0
0.0
0.130107116759
0.130122259507
0.0134422126607
0.0324508600524
0.0
0.0
0.0
0.0
0.0
0.00944743464408
0.0340359254123
0.0101150046608
0.0337051840363
0.00171052134986
0.0185181120696
0.0421468576779
8.42159628385e-05
0.00237627928133
0.000945476118877
0.00073450210888
0.0308499567788
0.0234745484869
0.109260709275
0.0783356670199
0.0451438561206
0.196133629277
0.0660587877015
0.0136763020042
0.0112555075496
0.0677890111741
0.0141443665444
0.000229450791096
0.0568553565803
0.085749278083
0.000482497641607
0.012405983463
0.000292780184227
0.0288123370705
0.0915075461274
0.101981755241
0.00317461299781
0.304806294642
0.00645616966359
0.00822728928852
0.0688473413444
0.00371259154318
0.0158599773981
0.0440008871096
0.0110889025168
0.00758639679747
0.0029881260832
0.0130896239856
0.00336396647492
0.0122545564274
0.00216865605115
0.000428632018962
0.00122110633254
0.00218215391039
0.00455537751713
0.0219697810253
0.0234392030841
0.00568423862244
0.00520591457985
0.0422469714663
0.0147434233099
0.0261180809358
0.124135134355
0.0220504553114
0.0231701004908
0.0125223093342
0.0302588370415
5.64117812954e-05
0.0134337467418
0.00870732435994
0.0068778128646
0.0121456349751
0.0170250541551
0.0048390177064
0.0659601055136
0.0818371756919
0.000352076354861
0.000392224255611
0.0300720643978
0.0125934748738
0.0112776009496
0.00603256286473
0.00182345825501
0.0263467030367
0.000573724107227
0.0057644003105
0.233446267337
0.0960706615918
0.0187607361847
0.0170401847258
0.00060098315508
0.0115271500769
0.0785041298341
0.00576828394009
0.0848064548768
0.158016462851
0.011940217627
0.0203449190816
0.00301818891423
0.0510633144162
0.0326197985839
0.0130410453886
0.00881596272408
0.0242801089783
0.0601773540219
0.00361132864581
0.000257958204473
0.00105866047116
0.00181808942512
0.00439663963704
0.0141216639457
0.0173007408576
0.00177165694832
0.0667256431367
0.00588311474632
0.00122824134735
0.0127252076174
0.00895814329796
0.0554370711552
0.00150876168918
0.48067563842
0.000573811146442
0.00624506491803
0.000404632629396
0.0187705843498
0.00821097273621
0.0361483400857
0.00385575925979
0.0824080704813
0.0406212442064
0.00306497873766
0.0968287358759
0.0450031008619
0.272483782511
0.0242407577782
0.00866616642869
0.00325275875021
0.028868001765
0.00095169461067
0.0396296193017
0.0399129541573
0.0314649179029
0.00474372411566
0.0271520180196
0.020400109599
0.00894950013574
0.0188287170256
0.00623406142597
0.0102359760864
0.00783687008549
0.012177810205
0.00103082596142
0.0195163133743
0.0
0.0
0.0
0.0
0.0
0.0
0.0
0.0
0.0
0.0
0.0
0.0
0.0
0.0
0.0
0.0
0.0
0.0
0.0
0.0
0.0
0.0
0.0
0.0
0.0
0.0
0.0
0.0
0.0
0.0
0.0320043792382
0.000325952443416
0.00366360780035
0.00298179341964
0.00322534215545
0.00525613574955
0.0995968049114
0.0170857555188
0.0231278426778
0.00816590222477
0.00217423708511
0.000197768898253
0.00335962967896
0.00262471068669
0.000291770164706
0.0
0.0
0.0401588623148
0.0322423874046
0.327847164337
0.0198642361168
0.000384012771718
5.62361799588e-05
0.0163491964707
0.0258515041357
0.0085548619284
0.000626631719541
0.00025011710515
0.0108835753614
0.0110105084533
0.0161247873335
0.0
0.0
0.361406938729
0.0334090703727
0.0290251496089
0.0206297285347
0.0100139721869
0.026724418809
0.00106996987357
0.122354427327
0.000678264534648
0.0208300758894
0.00435923431171
0.0410902095763
0.122331312139
0.118921418744
0.0589842788249
0.0107786018739
0.00230675786485
0.0188855919878
0.0166087420782
0.0
0.0
0.0
0.0
0.0
0.0
0.0
0.0
0.0
0.0
0.00229333818825
0.307746131267
0.0341976336042
0.0058875259757
0.0778681852556
0.0505225492575
0.069585963677
0.0824011111443
0.201436480128
0.181447336432
0.249886366751
0.275987641577
0.00273486572511
0.0056058870679
0.0039120078317
0.00722240163914
0.00219361617753
0.0484728449292
0.0513893383895
0.0198450127902
0.0236210256959
0.00480330659201
0.0115964894861
0.0127243893921
2.07278781468e-05
0.00420331060404
0.0392731163023
0.00228028626994
0.161524265121
0.0189462855735
0.0711290116872
0.0100578741202
0.0
0.0
0.0142010535114
0.00489645051116
0.000394005990238
0.00019195163627
0.00288937726175
0.00660717737476
0.00514565088106
0.0677151491599
0.0
0.0
0.0
0.0
0.0074066140611
0.0820855727907
0.00309520289748
0.00841917815245
0.00103424842477
0.102040816327
0.0
0.0
0.0
0.0
0.0
0.0
0.00832428922404
0.0074561221624
0.00131405092145
0.0529724103407
0.0513725621469
0.201980639364
0.0521671226
0.00359991804946
0.00376578769123
0.00695741123787
0.0111916069
0.00444219625463
0.114108295426
0.220776885246
0.00201547639322
0.0786729814568
0.0970826026202
0.114714778385
0.182154869829
0.0768852229729
0.0550788268087
0.0672210945166
0.222754116109
0.000887998397081
0.000678234996196
0.0238885553042
0.029745525573
0.0119317251193
0.0228961850556
0.160771995104
0.00986777806906
0.113069587307
0.00474633579863
0.108976674016
0.104051940828
0.00277839196764
0.173639950926
0.0810138715412
0.00915429648518
0.0028013783086
4.33016827435e-05
0.00565728466214
0.000327569211124
0.0236363037138
0.0012288857186
0.000509997596757
0.00240484715829
0.000594596254709
0.00014674459152
0.0270710375665
0.436530687292
0.123752964034
0.0807319772644
0.0394469068645
0.0169139548051
0.0461156516144
0.0313744405666
0.0375020570267
0.0131232894698
0.00837608575712
0.000744413116052
0.00331591746594
0.000395793063248
0.0144660063495
0.00370825884549
0.00950511422597
0.109555290607
0.0039909037302
0.107549872316
0.065332090706
0.0323444855453
0.0172856446698
0.000882379025134
0.0425210430585
0.0505507131399
0.0274751305709
0.198611322322
0.0
0.00961069151693
0.0742674524185
0.0390953324637
0.0425215699453
0.0196966777704
0.120930724865
0.0044594842232
0.00615438889339
0.000742026720517
0.000598632465955
0.00544011589956
0.00605802178683
0.00334393859766
0.00433420698467
0.00536610596172
0.0104394804069
0.00152104322387
0.0217978883922
0.0398430118101
0.0210949653656
0.0522497635654
0.0881495591694
0.14223904585
0.00653419165834
0.00911127271187
0.22046678632
0.0058720591733
0.0439542370545
0.00198498720597
0.035770944556
0.00240052410666
0.12245738865
0.0249526513529
0.0933217575905
0.0217626682512
0.0601965157731
0.00140186210687
0.0107182039128
0.0132170429318
0.212186786776
0.0960152816759
0.00986726942156
0.0225473180249
0.000749797241022
0.0123757328719
0.00534332494104
0.0119948735202
0.000594190784308
0.0270961819844
0.069635544262
0.0225130152279
0.00850878693347
0.0010515984736
0.00797232112504
0.00293330719814
0.0184632080455
0.116303277486
0.000587288885018
0.0
0.0
0.0
0.0
0.0
0.0
0.0
0.00657275112342
0.14943234951
0.00297828914808
0.0136729125228
0.000700773917195
0.000573558640532
0.0275597823536
0.118050893938
0.00436812970879
0.0242586630984
0.000103441842226
0.0499951445553
0.0155673425598
0.0341921117221
0.0167549596598
0.00978114634719
0.0186378630664
0.0291506314145
0.0168278683832
0.00156370051715
0.00036371191687
0.0421973146442
0.0177389598584
0.00734564904648
0.027837649551
0.0257797209548
0.0275610599176
0.306508646851
0.0338290575465
0.0880704350636
0.0907278920013
0.0852294954894
0.000444387590847
0.105502515291
0.0092264048424
0.00112002671794
0.0295661761831
0.28782159719
0.0461184373981
0.0241761400825
0.00418892245617
0.00423255706508
0.00421972335658
0.00588553872058
0.000745871134429
0.130526898374
0.0339725837794
0.150278853617
0.0698003986102
0.024579500541
0.0685887826
0.00941887255802
0.0689188180157
0.012818568739
0.00167416281488
0.00160287161774
0.00261275155599
0.020955362814
0.0268234309545
3.87144249352e-05
0.00799547300338
0.114702644726
0.01759034784
0.0136668107762
0.0199448847258
0.0561008173101
0.0327978148259
0.00206695558947
0.0938030774125
0.0887141261579
0.062132714293
0.0317700292802
0.0587084942788
0.0793511356231
0.01634517434
0.00979393866445
0.080693325534
0.0017809747573
0.00512447568742
0.0028909180591
0.000791480378568
0.000874513865556
0.026136694073
0.0234639945393
0.00440034020348
0.0196126152832
0.0024035067749
0.00114214641943
0.00369467061437
0.0148056017334
0.00408692292004
0.00570784788903
0.00672981896972
0.0017564827511
0.00914578132734
0.00051532567921
0.000228809782168
0.015089431624
0.481449812583
0.132202928844
0.137191791097
0.00139568660552
0.00146982666425
0.0536125299665
0.00111118644579
0.00809505318286
0.00194500431805
0.00861640337198
0.00845289288574
0.00643854642431
0.00363661018621
0.0125475036486
0.0186530365695
0.00429921288963
0.0137802528643
0.00141509337048
0.0130500201691
0.0
0.00145490740576
0.0124970304995
0.0152541758475
0.0353207829439
0.0165314240077
0.00749647243713
0.0105937724601
0.0113753241423
0.0021134013983
0.0358507392216
0.00206308231739
0.0283414193596
0.0280886527511
0.00274520805335
0.0465954724021
0.128828112615
0.176357796176
0.0547534554661
0.0197414021792
0.107351816064
0.263531245264
0.0723130369341
0.121365999905
0.121050180867
0.0678907228792
0.0149211591721
0.00654572347541
6.92405148657e-05
0.00419496192503
0.000325374126767
0.0274755092424
0.0392031727641
0.0222634844973
0.00932381770714
0.0151383556991
0.024411227234
0.0744344399822
0.0316391779296
0.042551185907
0.000872466608814
0.174709162636
0.0846320084572
0.0677138599776
0.165754712173
0.0932233886271
0.228906548322
0.0469247873155
0.34882720027
0.139275937506
0.191758523685
0.215012281923
0.0905375232907
0.0202035301819
0.00625208787696
0.0961368583053
0.0302725253726
0.354675768841
0.0453825484073
0.073171709417
0.0194238338679
0.0805515984737
0.0265102357276
0.000912015044169
0.00197277979479
0.00296180709833
0.029421320485
0.00249973354212
0.000174596286651
0.0353480995691
0.00837534694698
0.0102531801206
0.102631940151
0.0137024534669
0.0370759854589
0.0656666345898
0.0192142780844
0.0378719162303
0.057151599245
0.0240780017248
0.0230622539288
0.00369397242202
0.00207932134444
0.39904261426
0.0173527040128
0.00483800964792
0.00855103895408
0.0326026832115
0.00448292913398
0.014269363543
0.0133537048702
0.0200981119924
0.126967310691
0.0115411849618
0.0456331948129
0.0305924349713
0.0
0.0
0.0
0.0
