# Supplementary material for: Fine-scale mapping of meiotic recombination in Asians
Source: BMC Genet. 2013 Mar 8;14:19. doi: 10.1186/1471-2156-14-19 (PMC3599818; doi:10.1186/1471-2156-14-19)
Supplement: Additional file 3 — Genetic Maps. Archive containing combined genetic maps for all chromosomes. The SNP list text files contain the rs numbers of all of the SNPs shared by the Mongolian and Korean cohorts, ordered by physical position. The map files give the genetic distance between each of these markers in order in centimorgans. All observed Asian recombination events are mixed to form this map. [file 1471-2156-14-19-S3.zip › map19.txt]

0.0
0.11628807335
0.185593493251
0.70747534174
0.238062950532
0.427075123307
0.483625698005
0.00268615730602
0.144251027377
0.482592854536
0.621017622597
0.316575209464
1.0729994265
0.136272388804
0.134753675949
0.364452717077
0.0989576582526
0.370924835586
0.173927163369
0.210990200107
0.106790346701
0.00866997705778
0.349718070104
0.026962872356
0.00046218545483
0.131756619044
0.0149836461448
0.118461669634
0.0136387831215
0.303443885651
0.778615037543
0.195807912209
0.316033503777
0.175608635152
0.522616325847
0.068462895218
1.26295217925
1.00923028839
0.0250887048334
0.0185197975626
0.313164975175
0.0469632806739
0.222834661897
0.0621246582066
0.666531424613
0.192347554364
0.168689585668
0.0356698430723
0.118993211057
0.069970371382
0.705157756493
0.335378790229
0.00419079648836
0.219016483858
0.149864189411
0.262315618815
0.0121411507073
0.0445996000317
0.0222570241192
0.0128050067835
0.0108473474268
0.0159996528171
0.0694089830561
9.7715578035e-05
0.0637093199728
0.0316204724765
0.123492547431
0.00715598619234
0.0717012066646
0.221791014189
0.0348108742449
0.737119311094
0.000811104600055
0.0197347362952
0.0471917935847
0.0277016793225
0.0315874534881
0.0520665517099
0.0721751053549
0.087916436858
0.0710720289087
0.0770033519738
0.0144109567281
0.0108618477572
0.069528967828
0.0032005323893
0.000305906465568
0.00693556069097
0.00127489040733
0.00107655544614
0.00302824990183
0.00476816295828
0.0331560192676
0.0207769223406
0.0330547279342
0.0179204181661
0.00868840316831
0.0141308939958
0.0421755477528
0.021369785335
0.0167968205852
0.171113357088
0.0685634015693
0.264481008181
0.119572149655
0.0529566729595
0.00617167265926
0.0804669397851
0.0843468691103
0.0966476038961
0.0186081007548
0.0100136439874
0.00832119711632
0.171743879736
0.0783748921537
0.318546195533
0.0270829184998
0.0304352984856
0.0471797525988
0.0125840420037
0.000476028273503
0.0658430685766
0.0305603278547
0.0869786234053
0.0761416073506
0.122689456783
0.305129569873
0.00338539137868
0.0684913142758
0.0415156032413
0.10777084653
0.0874093284609
0.000104169907346
0.0197240331462
0.0407124734436
0.00660221688629
0.079148813775
0.00761504030073
0.00671321160043
0.00174139940227
0.453150145459
9.89361773493e-05
0.0140756499515
0.000536234081233
0.250466766579
0.0766112916737
0.00375187419366
0.0
0.0545944030644
0.0610531788702
0.0342032799259
0.0180921036478
0.0011721969745
0.182593023834
0.00535549352001
0.0477951902405
0.493757916809
0.117032500116
0.00364816277164
0.0322833806459
0.375179224036
0.0856435002562
0.277387383011
0.158798455109
0.0261203627745
0.0168165959878
0.0447571506657
0.0241112268125
0.168372682843
0.381623574827
0.00144250269241
0.164676817675
0.194276958635
0.0880901232928
0.00216953555551
0.0164095674257
0.000255476172843
0.0089207253796
0.000632408231136
0.0099593826069
0.00128785119917
0.00391799933926
0.0119508403149
0.00589479857831
0.000345521053435
0.0270762861874
0.0337798972532
0.182637502377
0.181946587027
0.124746095515
0.0625618780021
0.0113583230868
0.0685127931271
0.0254339562174
0.0211446568057
0.00445653185225
0.0036105461447
0.00036574570063
0.120572732976
0.0449743877945
0.00100501297467
0.0115113580549
0.00365263406147
0.0152079541555
0.0834293382905
0.0171990116121
0.0369260279413
0.0492960888344
0.0318084743936
0.0155643807244
2.09142444563e-05
0.00659460064103
0.0309304847872
0.151522390671
0.0220747634378
0.17427773382
0.308496036292
0.00941092426366
0.114834427451
0.00168198549713
0.0504291904579
0.0203129174032
0.213555810167
0.167268004129
0.00759859627002
0.0177696517457
0.0362044272872
0.107499962277
9.10357389758e-05
0.05302570384
0.0385624648469
0.0751163325597
0.0150534279705
0.168200018509
0.00353860037038
0.0786261199545
0.0523935752837
0.0013147256845
0.225325037153
0.0171291380017
0.06235354814
0.0
0.0
0.102040816327
0.0
0.0449008843143
0.0434984850096
0.0430586323363
0.00161109511845
0.0153166598381
0.00280769675336
0.0137701886238
0.0125166437946
0.00460048038919
0.106855225204
0.00611181747313
0.0910955983506
0.0184780200207
0.00367079113065
0.000776163527291
0.100922629795
0.0926995515975
0.00712987178983
0.380558859936
0.260564202874
0.0382268852555
0.302555871786
0.00350163186083
0.00136987709395
0.0483294669085
0.112985668538
0.275493834126
0.00383164776694
0.134086799652
0.0388593960399
0.0703492825952
0.175207375349
0.00273688895308
0.0266817557085
0.105539190239
0.781573523718
0.0162319555446
0.00442690236617
0.0177342805726
0.0775793899523
0.0581656577051
0.0147546449421
0.948142639908
0.240512105414
0.142224677791
0.0515504226972
0.282947160487
0.0535860458555
0.23007560493
0.0
0.0
0.0019455050534
0.00840787881513
0.0110838364598
0.00881012611022
0.0196406424978
0.0139156476114
0.000342857746768
0.00359489994909
0.0378646259654
0.000135684129572
0.00818919375578
0.3556568482
0.184099614645
0.00307202752157
0.000218132131709
6.49202772944e-05
0.00513649233953
0.00301230086646
0.0329270347826
0.0052174779058
0.112990783848
0.0543158671331
0.140026126293
0.0151578999514
0.00492926536955
0.000512582446713
0.0154968048858
0.068480758553
0.45722128303
0.190674044574
0.0526018315069
0.0209382005917
0.0350933360546
0.000137991831892
0.00197151776531
0.000734455220137
5.08011704878e-05
0.0028454059853
9.00729973188e-06
0.000275443225801
0.000121058108396
0.000462975206219
0.00246836041852
0.000537915939988
0.000692841495376
5.22423384449e-05
3.76505128792e-05
0.00500846618759
0.0263521403766
0.00379293090901
0.0120416916683
0.00923345966051
0.006612383278
0.027881700019
0.00603700315431
6.37316517665e-05
0.00305507995475
0.00933758461269
0.0328884929595
0.0611530881876
0.16727776635
0.212571845413
0.0491374749145
0.442543633272
0.2791337373
0.0928656357843
0.210339284752
0.00914745363783
0.0110997092523
0.108201534831
0.078945961407
0.0292623560144
0.0345719938959
0.111060754227
0.0607124895594
0.000728706766763
0.100100651854
0.132159726966
0.367772364541
0.00857370381448
0.0
0.0
0.0
0.0
0.0
0.0
0.0
0.0
0.0
0.00150554129078
0.0691286556697
0.0520794022888
0.0252599639394
0.189393884948
0.239342217911
0.172356982358
0.000190289380702
0.173612244204
0.25905407194
0.210636832522
0.0233677614235
0.0179327847472
0.140113732545
0.536901251451
0.0816152763628
0.185396380351
0.181252630224
0.0134250972722
0.0083879322428
0.287538798641
0.00906342862211
0.0751186094672
0.165614420854
0.0449771154653
0.0
0.102040816327
0.20989056493
0.038458307249
0.204953875583
0.00498065102776
0.156074075714
0.0635840864858
0.010161852553
0.0202364336278
0.20303895737
0.0746833773924
0.304684223088
0.0716805228898
0.039795500058
0.000618379247101
0.0130599773696
0.0117192415858
0.0889444205793
0.0301433831451
0.0787368219522
0.0146260786047
0.0168028830156
0.0960574148191
0.00513414287341
0.0566017916624
0.0105587287623
0.00748541009597
0.000189186133367
0.0016593233652
0.104215899024
0.0
0.0
0.0
0.0
0.0
0.0
0.0
0.0
0.0
0.0
0.0
0.0
0.0
0.0
0.0332340290057
0.0179047504263
0.00552160120217
0.146494209692
0.000927042326856
0.102040816327
0.0
0.0
0.0
0.000617646833373
0.00836256040578
0.0421571445424
0.0278069151704
0.0723473787613
0.0259322665356
0.0671469124447
0.00523635391035
0.00080721483153
0.000124381864377
0.020620072413
0.0119308961772
1.46442044097e-05
0.00330846371932
0.121211538037
0.0178167080135
0.0148340709188
0.109117766198
0.00453673137542
0.000739160483834
0.074445919977
0.00754079670832
0.0168102063965
0.0111936526677
0.000207959621452
0.00530669940701
0.00443049541307
0.0557933353228
0.00397116784009
5.0697059252e-05
0.000604089055425
0.0191757045561
0.00786231983967
0.00570983264925
0.00352711046567
0.000947363119276
0.00136820979186
0.0170533279343
0.0139202663494
2.39901186547e-05
0.00148542662574
0.108745722334
0.00344597955913
0.0189166930553
0.00176959259617
0.017618214869
0.000232023119573
0.00497573024845
0.0708081343716
0.000675636779196
0.00450863302793
0.00264962447444
0.028862988293
0.0506391780829
0.00622338036853
0.0297676962496
0.0444382505748
0.00153296880159
0.129713059602
1.94644198732e-05
0.000375921879005
0.0030500196214
1.53516449628e-05
0.000377265656946
0.000288688294333
0.000210769534025
8.27136043252e-05
8.08200990447e-05
0.00040413580061
0.00114634449391
0.000185775358825
0.000181928065925
3.90255788103e-05
0.000297771968167
0.00180395525493
0.000179037282309
0.000114504789244
0.000427389604106
0.177575842401
0.00361139645481
0.00150429152396
0.00159764683013
0.00221527550306
0.00174696855733
0.000329267284234
0.000312000383358
0.000285407805423
0.0226411186427
0.0251202425254
0.00640089946219
0.088871064652
0.0217379924424
0.000622726706805
0.0392199492591
0.0
0.0
0.0224910850692
0.0108543813775
0.014938056841
0.00371684117423
0.0382867074115
0.0179212718956
0.0306518888359
0.00298837317598
0.00409735193132
0.0123981725834
0.00325502562118
0.00234856278997
0.00214215980396
0.0136132681281
0.00977868158013
0.000220007702602
0.00597247058388
0.00427537936558
0.000789462268524
0.00334248451356
0.0
0.0
0.0
0.0
0.102040816327
0.00415916554245
0.00804098439035
0.0148473620397
0.000578495530786
0.047283471917
0.00684466805119
0.0202866688551
0.0
0.0
0.102040816327
0.0
0.049508677534
0.0525321387925
0.0
0.0
0.0
0.0
0.0
0.0
0.0
0.0
0.0
0.0
0.0
0.0
0.0
0.0
0.0
0.0
0.078491153528
0.0235496627985
0.0
0.0229046894086
0.0201701254074
0.0392903221242
0.000201855449209
0.00204378642324
0.00277130710477
0.0240583776112
0.0177289873022
0.014112695747
0.123617587155
0.0218492945598
0.0926415379032
0.0236906609343
0.107209298777
0.0321073506441
0.015760637738
0.043558541788
0.0025456297498
0.0158424745677
0.053814056923
0.0034383872658
0.0269835647214
0.130813210282
0.00608242945324
0.00127200801468
0.055272995294
0.0397877551631
0.00709857007234
0.0453815903246
0.00247317190176
0.0488240219886
0.035203374716
0.049829988746
0.0494079921675
0.00598555258107
0.0130299661029
0.171695624561
0.00231088915163
0.174715298496
0.00752988182167
0.0389524314521
0.000233231703847
0.0165607703338
0.0464964065978
0.019151557285
0.0126018298256
0.00679503560394
0.0109197168344
0.217172034537
0.0352406030875
0.0247839944269
0.227120306789
0.00903602546339
0.0483025489772
0.00652213412471
0.0306407833234
0.0184964563634
0.11083812438
0.0234940282772
0.0267448039159
0.0703774797943
0.0304870714676
0.000662854205845
0.0982320323388
0.00119741557191
0.00397516414887
0.0406767859612
0.0128358515051
0.0256478372706
0.199985299378
0.0178357030636
0.0114692368579
0.0718916367843
0.0351107128962
0.0534532688707
0.0109503962322
0.278799986228
0.0609278996143
0.0887783125939
0.0322315024719
0.00764954950352
0.00131405945466
0.0277829713271
0.0567803468062
0.0465683550217
0.0912044347896
0.00136740945496
0.00349843717698
0.0662725113965
0.00846675986956
0.0473418425443
0.0918251591499
0.0243629839176
0.0784097640751
0.0720755369918
0.0225667401996
0.00585116325703
0.00973483993706
0.01143027702
0.000138194205159
0.0197539355838
0.140972064929
0.00650154038232
0.0764769249453
0.116495173019
0.0285961991108
0.0364318611899
0.169405387717
0.102040816327
0.00696409594465
0.000907399509975
0.00191172672021
0.00473732850196
0.00185241889089
0.000734101415977
0.00103763004681
0.0173885246883
0.166009088397
0.0235088774239
0.0837099271925
0.0421650547378
0.0075096868598
0.0122659280838
0.00160244204356
0.000257171904617
0.00438261217788
0.00158671570407
0.000704498894582
0.00137703117752
0.0024284346197
0.0333806505849
0.0285214730714
0.0439212617788
0.000102628385575
0.0134953254325
0.00311449495865
0.0226828759984
0.009504238282
0.0530709994566
0.0794412095858
0.309135126154
0.0776222670523
0.033988171794
0.0144633023774
0.0225058615143
0.000366160442489
0.000291486124434
0.0256290725366
0.015638954123
0.00841716690441
0.0372302539843
0.00239416154202
0.00763361183932
0.0273777827537
0.0117881502243
0.0211931719091
0.000332215964101
0.0194607523695
0.0944693416347
0.0283585648565
0.0
0.00558191009848
0.00411141102675
0.0037568334844
0.00550441580455
0.00170433756684
0.0396142879999
0.0722179788075
0.0480637942738
0.0119627335615
0.0587227601652
0.091817172985
0.0179228143395
0.0660078946161
0.00378890849457
0.0110052524686
0.0747148808366
0.0827105709718
0.000926319391962
0.000508866244926
0.131789618058
0.0435938400565
0.00567547356875
0.00440808578782
0.000154510223491
0.0822841155062
0.145994731193
0.0190756429727
0.0632062833094
0.0343461474798
0.0101757482252
0.0114748483305
0.0545738238104
0.0758221032287
0.0398781929579
0.000356930969506
0.00404441375582
0.0445456281132
0.0145079326449
0.00311709010691
0.00302612527123
0.228683087083
0.064422275299
0.0553839296723
0.011171692806
0.0111560110362
0.0356321173412
0.01581192849
0.00458169041011
0.00736625000105
0.0138765952863
0.000719292083355
0.0103621443212
0.148923828974
0.0235377787498
0.0508508848952
0.00155498736921
0.00267677478187
0.00686088784317
0.00732430429569
0.000995110564193
0.0555643531968
0.00756795454412
0.0925218893171
0.204138081757
0.00588162851315
0.0818667261354
0.0940610668594
0.46158097583
0.0105867111494
0.016688649929
0.00608889404298
0.0248097409033
0.133222876576
0.082757659869
0.00908401489433
0.0212931378357
0.000461886496253
0.0236617324724
0.0530098581325
0.259148142554
0.00328602216334
0.0332313956518
0.00311503942127
0.0993365821533
0.0
0.0
0.0
0.036669508429
0.0209549668214
0.0195580352776
0.0427755972335
1.14868683973e-05
0.0193135017615
0.0126592700621
0.22079027236
0.224612607826
0.113223334059
0.000745969754443
0.0624092094852
0.00454900729468
0.0381453709597
0.000317840490086
0.0829969245238
0.0117898780429
0.0569817649552
0.00814633205283
0.0344546862816
0.0234431046254
0.0636464932697
0.0298077539524
0.0306894614213
0.0180144864109
0.00360231148094
0.00646614727765
0.0185294079289
0.0205244365023
0.00584731536087
0.0108361433897
0.0246676869904
0.0432582991052
0.000560535620122
0.00911978091107
0.000225761523286
9.67047023423e-05
0.0147617090725
0.00375776890629
0.0353700086218
0.000360796453103
0.0105323728722
0.00326369579069
0.00119677087141
0.00107337459751
0.000395400647385
0.0172453502191
0.148854626882
0.0384073502899
0.00136908438353
0.00333749914679
0.038255162123
0.011573075062
0.00261528067474
0.00838658976374
0.00525056055464
0.0193846142012
0.00771456519036
0.0496428620288
0.251322298928
0.026660656282
0.0534265445986
0.000689450747798
0.0285234678266
0.0387829595931
0.323960176547
0.0772272783335
0.128858308182
0.000222553209295
0.0703639063389
0.0596875343263
0.0809208969691
0.171000597661
0.0465780242983
0.0859444625587
0.0149917455573
0.0731138398404
0.444936824706
0.0135690864529
0.0153000713795
0.00841204834791
0.261865043197
0.047730621189
0.00198173478655
0.0476793280484
0.0165116637362
0.0257487445148
0.00271960449517
0.150530335785
0.0537806852523
0.00831749549671
0.0168716757123
0.00057790518865
0.00728594459683
0.0126113507721
0.000177184304256
0.14996568795
0.133752483309
0.0190059557392
0.0113777235103
0.132243350955
0.035528384158
0.00836911689111
0.0256690923218
0.00672305100309
0.0754832717091
0.0263735279196
0.0173642851677
0.127432461427
0.0100253234941
0.0382648352383
0.0297601085217
0.0467118265416
0.0
0.24713539561
0.0265841428602
0.0293609795591
0.00304193095062
0.00969324163015
0.0221219415434
0.235472212181
0.259835130156
0.180464935809
0.069471139628
0.1521139987
0.00668295063639
0.0210991392257
0.0241886450331
0.0330692312121
0.0169173577051
0.037388864949
0.0126585739716
0.0150706099404
0.00406877240913
0.00948970018599
0.0201724053829
0.0508523258402
0.107614230341
0.0401599891526
0.289523455003
0.014524210589
0.0
0.00501754995953
0.0174761340055
0.0204211544866
0.00988325995942
0.044755683351
0.0124032975464
0.119303903765
0.00210198037022
0.23718295625
0.0203756237969
0.18574441295
0.025854743434
0.0361926119392
0.0524925782916
0.000222776061751
0.0103989520614
0.0164989123838
0.0
0.0
0.039331158702
0.0495044922029
0.00774819858929
0.0386001873693
0.0235181501958
0.0429680634158
0.250251659047
0.000392714645518
0.0118047318291
3.83641478498e-05
0.00559591022335
0.00364984940845
0.000272227788852
0.0830807836402
0.000957321763848
0.0155633310225
0.0155298862674
0.0192281329744
0.00317279244217
0.000142697622135
0.0482678422957
7.91525872783e-05
0.0262712268086
0.0233860025209
0.0363023480237
0.03807919416
0.00771151562126
0.0121047705052
0.0159427141054
7.47909360755e-05
0.00373647845768
0.00575161475584
0.030563621824
0.0340579636064
0.00724226340713
0.0425056869012
0.014423543489
0.191850556884
0.0200428990858
0.0390853496629
0.0369529327447
0.145996759777
0.0888756961237
0.00359611431756
0.362329343368
0.0538005740487
0.00357956999232
0.0244739123863
0.0168273340196
0.067932805053
0.00234333698401
0.0626747233562
0.00886484108763
0.0212283580445
0.0258851358031
0.000112815230196
0.00504564038147
0.0419495256459
0.0234860797408
0.0626702586043
0.0121203168981
0.00640677401214
0.00121895062432
0.0795470335071
0.0429826862235
0.0532623953912
0.0240666672829
0.0594596727215
0.00873562905312
0.0187426763842
0.223357322204
0.0263304458292
0.0318427395528
0.0993411890864
0.000402554826122
0.268918637641
0.0358310382111
0.000890436224273
0.00439301112915
0.0
0.0
0.00259738946712
0.0102202151547
0.00282320321349
0.175124365069
0.000876590561535
0.048406125565
0.143759250225
0.00653647701642
0.0559997028832
0.00175539265968
0.000399391445775
0.27914238552
0.00827024512665
0.471470142264
0.506616892723
0.014049263003
0.0637783658084
0.0244104555909
0.061764071749
0.208616229353
0.0563552257803
0.174679417676
0.100551872032
0.0352397987986
0.0103809314677
0.0024178712149
0.00116626729189
0.0683323757789
0.00945733266796
0.0827967606539
0.0153650832244
0.00401958392645
0.0190941803363
0.309928354209
0.217141030208
0.0194372500958
0.0355397237896
0.0368349917583
0.0340374182111
0.0559959446625
0.00626413777839
0.0935537215368
0.0966443476977
0.100352919489
0.00126669307237
0.0
0.0
0.00122098639511
0.00271676012189
0.000323384490034
0.00440444444004
0.00596120553553
0.322476091724
0.0111799274355
0.0106424576016
0.000147990643795
0.0138254637088
0.642835016492
0.0943066102156
0.102753448365
0.328907302524
0.331135112512
0.0962678439676
0.0220829425967
0.00447872334292
0.0149714928302
0.00205769332738
0.000422196627766
0.00541465703016
0.0171095625031
0.00382037896924
0.0428634598338
0.00545546123032
0.0641347327571
0.132647502512
0.0393320952972
0.0263665132341
0.00327445963574
0.0316459394626
0.000318283850238
0.0238382254893
0.00317088791977
0.00733617499282
0.274699022211
0.020611469401
0.00197678813754
0.0126576599613
0.0033224388009
0.0244185387364
0.152152389789
0.0324201686057
0.054976591386
0.119820235651
0.00135261301698
0.0070793641081
0.019632426783
0.183809714198
0.0281194605306
0.00158446383166
0.0310761600061
0.254632974806
2.83960659854e-05
0.0540945057022
0.0894942585338
0.0148182717071
0.0440263814666
0.00689157209447
0.010725765934
0.00228193878308
0.00719120651827
0.0555251696921
0.0413995200104
3.05336900409e-05
0.0474797277053
0.00119468916661
0.00193112133672
0.470821271639
0.0748931042578
0.164595725375
0.254177040929
0.103542948781
0.0411718090383
0.391557023886
0.071430613785
0.0216179880002
0.017966095783
0.244534400373
0.436301445491
0.203071483954
0.0524191129898
0.0258261847799
0.154820696294
0.300702885838
0.0968202202328
0.119663319959
0.0506594186969
0.022356397404
0.013883049013
0.0820562319727
0.0075136508239
0.00176195923189
0.342866903681
0.00533976931565
0.0197853762998
0.16464270905
0.0747556482236
0.105403748773
0.169122793189
0.0495996260243
0.00138929428257
0.00261489745518
0.062355540472
0.0650650036111
0.0583758927005
0.359802775378
0.0041458614313
0.0376924742673
0.0102365462633
0.0926201634297
0.0339519411391
0.0319728657168
0.0592986036648
0.00234810980703
0.0447523356419
0.0307231953622
0.000136987769142
0.00881990482857
0.00173026089946
0.000741841457505
0.0895017827146
0.0244832899859
0.0265421989151
0.0302877110133
7.97775255734e-05
0.000346009635591
0.13186672314
0.143322104954
0.238041936705
0.0402160079593
0.106428998576
0.000254468645513
0.00224135475299
0.00258529990478
0.00560735303968
0.00134278217931
4.1089388521e-05
0.000865891438409
0.0149108472908
0.00371660658256
0.000533844758198
0.00191660580202
0.00282374527524
0.0122585986526
0.00220185182735
0.20112083429
0.00194296806362
0.00389148746457
0.105647177897
0.0898151982698
0.0237763845065
0.00112131196165
0.00299492461969
0.00551153068189
0.00622290063605
0.00144685414406
0.000580328120502
0.0010348514572
0.0689573037662
0.0673556373933
0.0588555117335
0.0168960189575
0.0561887154469
0.014519314574
0.00207749767043
0.122278414307
0.0
0.0
0.0
0.0135530914268
0.0342108929087
0.0573764871594
0.00845573518112
0.0124241654423
0.00745401882586
0.0875226830966
0.0617405654848
0.0829382264462
0.188364998045
0.0528054209606
0.0667166806922
0.0698742698583
0.546719867333
0.0151318880372
0.0163385569673
0.00490306437876
0.0
0.0
0.014953006213
0.00385628406187
0.00629839980875
0.00256172202228
0.0289629468577
0.055284828231
0.125661003184
0.0941016923594
0.0459899162517
0.0852805116757
0.15653819454
0.028086144249
0.00127939704553
0.0426526753946
0.112388591889
0.00487306463854
0.000681168383032
0.129261835449
0.0030999966283
0.215137561777
0.0709582219972
0.155552838479
0.11340975752
0.332757942681
0.11306570401
0.0125004296829
0.00109109601597
0.458106772046
0.0637592392559
0.658959319232
0.437534698437
0.107579391162
0.0335938799921
0.261356543888
0.175430283975
0.307115728893
0.238287897409
0.133366472947
0.749672600324
0.441785323741
0.218376306419
0.119471379408
0.19527369458
0.000566091430606
0.0229722215578
0.00260598103295
0.0498593294637
0.225007417138
0.0254640251519
0.00176911757232
0.000337206150835
0.000334290823882
9.73572242769e-05
0.259645050583
0.113857742332
0.19050929862
0.0
0.0
0.0
0.00672488276328
0.011690899666
0.0620902427295
0.0515946336299
0.0143655079743
0.00167174948483
0.00135566744708
0.0023187361654
1.20183284316e-05
4.61318751406e-05
0.0691215824093
0.510153519798
0.126031626388
0.00447190382265
0.0401564143888
0.018942500629
0.0470920922268
0.0529675460817
0.929903304201
0.0519536790299
0.0845766227491
0.10451849715
0.0187497837165
0.0324140068069
0.0280653543911
0.164479331246
0.0169064611648
0.0826498061935
0.133240606718
0.120534807186
0.291104120777
0.118775585856
0.0108304207445
0.00222331723057
0.175816355715
0.0046211412852
0.0611846259304
0.0475075128453
0.0258712123772
0.0446943623055
0.0
0.0211079152709
0.0797884254082
0.0818757837175
0.0213095082565
0.0
0.0
0.0
0.0
0.0
0.0
0.0
0.0
0.0
0.0
0.0
0.0
0.00364152533047
0.0158696215903
0.000296806878699
0.0383453658726
0.0209379027938
0.00203078390689
0.0103674122016
0.00325793281473
0.0373708694031
0.207159591226
0.111350974405
0.00734399755367
0.0891289253881
0.131980732432
0.145226447975
0.024175716104
0.0359996555361
0.132699143621
0.143960822155
0.100552011633
0.0773800871447
0.0271107827778
0.00839073020309
0.00207779161795
0.00393150418805
0.0227310797207
0.10134776104
0.0151872980243
0.00095243450492
0.00150005809292
0.00152053490973
0.00834561546621
0.00430590704236
0.0169537542248
0.0252998947376
0.0103366176426
0.105844824728
0.0346543635376
0.0299663438625
0.00144223368114
0.100115439709
0.0575607829155
0.0106496550103
0.02530159045
0.118593975155
0.186383152055
0.0414986368568
0.130598809307
0.240925964589
0.00259222294725
0.0192043546336
0.105735929229
0.027565434202
0.0070610156383
0.089826097125
0.231832612584
0.0751224449294
0.045091594423
0.0200427314822
0.0729206788735
0.0165245220759
0.288938818668
0.0260869113451
0.00735073696188
0.029550487171
0.028271813034
0.0904952203162
0.00487059542283
0.115156285983
0.00659988341834
0.0250363247898
0.011942895219
0.00166130187472
0.0118975711384
0.0316351580343
0.0297715742099
0.0779238117478
0.00784093154766
0.00135151970421
0.0493007890133
0.00371911257593
0.00703358330868
0.0085643369152
0.0012648175986
0.000158164567557
0.00182712506749
0.10938806179
0.0275644252848
0.00881808800108
0.00559712971248
0.00920847084806
0.0114093033638
0.027186842655
0.00977626667733
0.00152775995539
0.000631660386522
0.00496047235142
0.00251478549082
0.00261650943705
0.000457079598411
0.00139260082394
0.00199599336502
0.0939149681645
0.026807199412
0.029633534444
0.0162624271409
0.0111247827808
0.114531280028
0.0129270545627
0.0535973698015
0.395487909766
0.0395151708873
0.0339047430831
0.0229539965845
0.0135192644365
0.00153841758893
0.0428831822424
0.0201432448503
0.0157629467005
0.00513988009322
0.0100627828612
0.0787759060572
0.0357497819327
0.0191479074102
0.0283429326595
0.113140311265
0.0
0.0
0.0
0.0
0.0
0.0
