# Supplementary material for: Fine-scale mapping of meiotic recombination in Asians
Source: BMC Genet. 2013 Mar 8;14:19. doi: 10.1186/1471-2156-14-19 (PMC3599818; doi:10.1186/1471-2156-14-19)
Supplement: Additional file 3 — Genetic Maps. Archive containing combined genetic maps for all chromosomes. The SNP list text files contain the rs numbers of all of the SNPs shared by the Mongolian and Korean cohorts, ordered by physical position. The map files give the genetic distance between each of these markers in order in centimorgans. All observed Asian recombination events are mixed to form this map. [file 1471-2156-14-19-S3.zip › map20.txt]

0.0189846367521
0.0177426824983
0.000108384671726
0.025701751086
0.0325954097492
0.0185434332279
0.000953784242713
0.00414862796481
0.00914432305426
0.0523770986785
0.0467428099519
0.0634844706164
0.0140026113715
0.000287911431367
0.00233832965501
0.22212856163
0.118843600153
0.0661572875512
0.0261544233827
0.0449127930713
0.0811838224269
0.0385528741973
0.0626841745955
0.00859527377315
0.157421398205
0.0100432071263
0.332842425142
0.0927874764531
0.0996091456945
0.0954445625772
0.0418540710342
0.0318512111477
0.0126863400076
0.0977356024557
0.0686808756994
0.0265716989792
0.136265123936
0.285242710848
0.0431531887367
0.0882646784564
0.0928677706583
0.00334948836704
0.000586835160275
0.471494116039
0.228087603852
0.0147279697823
0.000462893271293
0.109763806685
0.0218060341466
0.0190788927496
0.00933147128848
0.0814720241498
0.175646288667
0.0683218808209
0.00252469507012
0.00876339942056
0.00191835609206
0.00806581538708
0.070034530361
0.0553200503547
0.0215804337401
0.0138033579713
0.00580214679431
0.0
0.00289041335986
0.00553483409335
0.00787176404387
0.187492504912
0.0397635122087
0.0688867831631
0.0585394877138
0.134771304892
0.0833432329019
0.0185395485358
0.00461151213503
0.00289780916391
0.00034074409406
0.0187188246367
0.000289286128258
0.0321205261639
0.0399016058221
0.0379112195809
0.0129988000029
0.000402399440871
0.102045613616
0.130749122022
0.19516811584
0.0237422846716
0.016787051674
0.00876723052092
3.55909222771e-05
9.29318526124e-05
0.0279247010925
0.00380431637846
0.00197174988022
0.0180090999389
0.00126218531686
0.0114606123178
0.00165078356234
0.00139576596374
0.0148889292608
0.00652116430694
0.000163939884811
0.00633066008894
0.0157435418085
0.0123941588841
0.00437628414732
0.0225462880472
0.00831754729636
0.00520378712885
0.0250563832273
0.000627768098208
0.00370770782943
0.0
0.0
0.0
0.0
0.00798320557185
0.0201381960722
0.0215960806334
0.021826636991
0.0404388229472
0.175381710986
0.036365417587
0.0263369530977
0.0216424311718
0.0484509143948
0.119504938893
0.00962872772691
0.160143446645
0.00484823156691
0.0
0.00480859948835
0.124323972717
0.0279276674973
0.227381780929
0.0222986615164
0.00142258315871
0.0
0.0
0.0
0.0
0.0170552607569
0.00786200883107
0.0212998895157
0.0291745819714
5.23898911741e-05
0.0106863735797
0.00383843269335
0.0379496432477
0.000879415996163
0.0141363030852
0.0147626720857
0.0788016369025
0.0812117351838
0.0813911632122
0.110454449778
0.0662232368385
0.00356594491479
0.0423682607673
0.0167777133431
0.167232347653
0.0289763423934
0.00114108628812
0.000707235772326
0.0297976974336
0.00628439008487
0.00886220274214
0.0179514215991
0.0383784234147
0.0409109506153
0.0316454163562
0.0423664877669
0.00931943058756
0.0130426395581
0.000587693152269
0.00176307945681
0.00320258197801
0.0244011639146
0.0511773793144
0.00704239661066
0.0522286047166
0.0782362141208
0.00272931164276
0.0238671576451
8.52493631705e-05
0.00440366241628
0.0103205010288
0.0660909008192
0.00209127344028
0.014963927279
0.0102731468127
0.0
0.0
0.0
0.0
0.0
0.0
0.0
0.0
0.0
0.0
0.0
0.0
0.0
0.0
0.0
0.0
0.038016866856
0.0160809102844
0.350788106035
0.0780737212335
0.0563002694041
0.0277922454692
0.00514172596315
0.000913404493188
0.0178056065761
0.0213320416447
0.0
0.0
0.0885640907383
0.0267927934591
0.0120158713424
0.0210525116685
0.0524594803653
0.106296931829
0.0163707778252
0.112560434633
0.0457007243006
0.0170210293799
0.000466294667143
0.0131940227373
0.0468158967997
0.0615681622891
0.0760762466242
0.113681630865
0.0223044240445
0.00176055070408
0.236815553188
0.0188039618184
0.0106523932993
0.114965776189
0.037360299351
0.00143167247502
0.0532317248168
0.00829757936327
0.0756275940593
0.0124305144945
0.0231814268155
0.116443042284
0.00961568102159
0.0460317604023
0.0506408516007
0.0103184018049
0.001457494958
0.0170823769066
0.0599187028628
0.00773159518756
0.00719378879389
0.00317029329729
0.00476989035137
0.0254129214724
0.0770067002477
0.0299499688027
0.000157610144826
0.00319261575417
0.00132958301661
0.00272786789122
0.0456382850627
0.105478258843
0.000137280816853
0.0338065082535
0.163585892657
0.0723422603018
0.0605257919853
0.00963152649913
0.0703226351742
0.00751916966635
0.0179266634739
0.00410815348092
0.00549534726835
0.00959127027041
0.00523013898974
0.0022471895647
0.161663187429
0.0344576080339
0.0109698484501
0.0607993574889
0.0494935303387
0.0226548999817
0.175261006814
0.16095563959
0.0214151822074
0.0115256597472
0.0228934625768
0.0148448645356
0.00313398600504
0.0
0.0
5.80327294259e-05
4.74993915507e-05
0.000302286922797
0.00178232026538
0.00168990513119
0.0015561516144
0.00678759964607
0.00230110677338
0.0106819473944
0.000542888461279
0.0464231326264
0.0132329062437
0.0906839603193
0.0447309281005
0.0743117405341
0.0596821456009
0.00691911707137
0.0142337532864
0.00487087601067
0.0344983621128
0.0117598212921
0.10453008783
0.361729356186
0.85185183698
0.159111710856
0.191342184736
0.0370878221214
0.00641544531864
0.0339073188906
0.0112716362357
0.0347716396741
0.0364384792608
0.0118029471661
0.0165678076346
0.030987550653
0.0927858310215
0.0259487642802
0.141665257902
0.00039796066037
0.000888984745975
0.0052165268214
0.0225313666694
0.0154759819956
0.037831646977
0.154287986611
0.0513178139078
0.085408006781
0.0514531849113
0.0618209224648
0.0231878244163
0.0829093572308
0.635271879216
0.122236036648
0.0337923931396
0.661516396466
0.268447166569
0.00319534024418
0.000629409589659
0.161611190964
0.0473012810205
0.0
0.0
0.0
0.0
0.0
0.0
0.0
0.0
0.0
0.0
0.00566520599032
0.088361606821
0.00801400351524
0.0
0.0
0.0
0.0330922460249
0.00678654773513
0.000383464989646
0.123172050257
0.0390117280787
0.00163559556808
0.0
0.0
0.0
0.0034432803747
0.0342614050807
0.000278548008787
0.00469140908797
0.00137280059862
0.0607698841689
0.0649713089423
0.0172282893537
0.121821195149
0.0530876399264
0.001159889993
0.0677349518273
0.040268865903
0.0340108171899
0.0286644888605
0.0293975120489
0.131540173074
0.0070063245284
0.00445761933389
0.00389323586977
0.0407251705441
0.065541720749
0.0
0.0
0.0
0.051251363654
0.111182189828
0.0418983232852
0.16884692674
0.0284216460132
0.0132292132687
0.0385219189109
0.10703272749
0.14694764496
0.00856882642331
0.218026257746
0.00458004430273
0.00723821715417
0.0202010796526
0.0094143904915
0.137334566553
0.00772313392916
0.00944428317348
0.0217823743542
0.00588894888909
0.0684588709612
0.158571793912
0.378883928199
0.0218211917255
0.122917180508
0.0450795921919
0.0780362344986
0.00951345771541
0.0
0.035110625114
0.0601104450807
0.000302009264772
0.0465106851468
0.0184426991021
0.059618655041
0.0255781220537
0.0441061642857
0.0011795853398
0.023598525146
0.142244773549
0.18880627441
0.380171564445
0.0510503377045
0.0598478365894
0.125490009947
0.0160625602056
0.000759895630373
0.0259127960871
0.00785434971262
0.00948976970505
0.00428292868485
0.0
0.0
0.0
0.0
0.241242611307
0.0191870310082
0.0126904234255
0.0189034033025
0.0140989799368
0.0
0.0
0.0
0.0
0.0154740200056
0.0345687795211
0.0141636656772
0.00674097744985
0.118045832116
0.00606745176712
0.0305846121312
0.00550987943398
0.000141018825506
0.0259393477017
0.0058629337597
0.0608653317905
0.0172379533965
0.122183776754
0.00171314348371
0.00884297749802
0.00411538957369
0.0150418652601
5.46424974131e-05
0.0151723914074
0.00189400548431
0.00232483521634
0.00705200015623
0.00253310170447
0.0340171880615
0.0687809334408
0.0394555566886
0.000681145563247
0.00282475071817
8.01347721467e-05
0.00125595844807
0.0115863113343
0.0328398251331
0.00179477425494
0.0352421892375
0.0837885689064
0.0655856030653
0.0143889318484
0.0168077634916
0.00493325599277
0.00898604274869
0.00416667829899
0.0322353396781
0.00488422461305
6.40946628867e-05
0.00148298145833
0.00389181384374
0.00111496539945
0.000258139493934
0.000200031695163
9.96636791041e-05
0.00246412283636
0.00984416544875
6.62076737511e-05
0.00113398249723
0.000504305259636
0.0104569385994
0.00236164180944
0.0
0.0
0.0
0.0
0.0
0.0
0.0
0.0
0.0
0.0
0.0
0.0
0.00502922932182
0.0120337092454
0.0149015905597
0.00592079864232
0.0279459318545
0.0158405527611
0.00759846272439
0.0312311764768
0.015123716655
0.0314309754766
0.0481896885267
0.0237760809736
0.0267366602668
0.109051967247
0.140840313315
0.0276396099211
0.0139780699416
0.0463423229247
0.0279481406267
0.0116511521588
0.0140350730544
0.0484120517915
0.0228741723419
0.0289255949332
0.00798835892384
0.00457742620499
0.026718050592
0.00351485332989
0.00567381939729
0.0103969804237
0.0
0.0979508651287
0.00408995119787
0.0
0.0
0.00967314060661
0.00370529980152
0.00751044950981
0.00211131904332
0.0272358709488
0.00266049353059
6.36724043221e-05
0.128530789135
0.0237690769433
0.00911771264448
0.0183559033397
0.185556855103
0.0719596758011
0.0304392423555
0.0491715675722
0.108992947833
0.123263034888
0.0155613455231
0.0189295824087
0.0526190123002
0.0037952779072
0.13585548038
0.183974727138
0.0544049994571
0.218417485976
0.0996064974118
0.00128775318199
0.000195962440737
0.00311984647713
0.0088214203481
0.003126067507
0.168557552004
0.0685791948585
0.0758654132049
0.0580741572815
0.00366777006992
0.151674614713
0.0692524125508
0.275188568496
0.0211753078179
0.0622170628685
0.053331808294
0.0433486059244
0.204377879142
0.0
0.000428316692854
0.050921782609
0.0506907170247
0.0
0.0
0.0
0.00768367117856
0.083245759815
0.0113906290445
0.0534785240133
0.00402296266892
0.0386175331069
0.107683369152
0.0
0.0
0.00252423591135
0.117271028383
0.0167430232919
0.0393958324192
0.0278022956724
0.107277987866
0.0145325373441
0.0274746551241
0.0551416692943
0.0
0.0
0.0
0.0
0.0
0.0
0.0
0.00985511821706
0.00451043367999
0.0461419520934
0.0193493361203
0.00484930214323
0.0110443521207
0.000572696377427
0.162822945895
0.0914544254797
0.0331783137801
0.000198289492222
0.0131901648412
0.00652137612908
0.0082463751174
0.0315600121516
0.0637116132987
0.146489639391
0.0645436266982
0.120342372603
0.0448768860914
0.0522529444919
0.0742567800629
0.0363663393825
0.103485367148
0.328908745385
0.0180717690166
0.052414035955
0.0435721993867
0.0174558777289
0.0335774097972
0.0451079898027
0.0400554528944
0.000447353179238
0.0729835065804
0.000450960866167
0.338434389827
0.0602396088167
0.139389653706
0.0434924877037
0.00132974329814
0.00232637149952
0.00512823355313
0.00333984565196
2.06498754921e-05
0.00462394185691
0.00455275412824
0.00603900174589
0.0144470332867
0.002822783638
0.0173956181399
0.00253151171
0.0
0.0
0.0
0.0
0.0118102546178
0.0773835673106
0.0491443417337
0.0012785657058
0.0528657874107
0.0115991158744
0.0
0.010414628754
0.00391674559227
0.00834393588267
0.00431042189541
0.00657239251854
0.0171571695052
0.0199974217036
0.0318232799172
0.0736163566074
0.00765667047211
0.0192853905396
0.000987219265043
0.0
0.0
0.0105894766415
0.161468803464
0.0232249648818
0.00352832717434
0.0842130727704
0.0483919349722
0.0217474960206
0.0202948389006
0.0120987878223
0.0048379825051
0.0712950575821
0.0187237787946
0.0699421874604
0.061888188969
0.00799263036232
0.00268426566391
0.0163158793317
0.0330348086101
0.0368278976452
0.00997069886187
0.0119925688786
0.0170195082943
0.232128269434
0.072434310297
0.0249214470689
0.0448817971845
0.0
0.0311031306296
0.0647311519843
0.143439869778
0.00962671797218
0.301608252207
0.0797681648355
0.00205521544488
0.00056831578329
0.0136604557053
0.00265832607204
0.0383601555439
0.0203132298542
0.0454977378508
0.271788222065
0.0365086208572
0.0152613800098
0.15446026651
0.0141164864909
0.0379833555298
0.0111474580865
0.0117945041982
0.00825809602013
0.011821498816
0.0
0.0
0.0134379760249
0.00154362162111
0.132868780335
0.00175981380035
7.9948530177e-05
0.000478271976384
0.00538540868364
0.000147124218255
0.000138237199361
0.0177907637757
0.0125404785657
0.0100913155534
0.000711194012503
0.00423897096199
0.00471370660717
0.00689458031814
1.54607394022e-05
0.000224635448962
0.0567958596348
0.0773751015353
0.011502456529
0.00354695380468
0.134535413078
0.021627170405
0.364356542919
0.048554854594
0.053172212178
0.0358813102139
0.0
0.0
0.0147422280521
0.00513573322757
0.0628563741264
0.226473742608
0.0169330250362
0.0123596693706
0.00510896315291
0.000989754756017
0.0112279370266
0.0242596470957
0.0064034328799
0.00183040818228
0.0386362918606
0.137021341153
0.016096351226
0.00935205790603
0.00986952496975
0.0129484153287
0.0
0.0
0.0
0.0
0.0
0.0
0.0
0.0
0.0
0.0
0.0
0.0
0.0
0.0
0.0
0.0
0.0
0.0
0.0998414005066
0.0021994158199
0.0
0.0
0.0
0.0
0.0
0.0
0.0
0.0
0.0
0.0
0.0340136054422
0.0680272108844
0.0
0.0
0.0
0.0
0.0
0.0757693235466
0.0262714927799
0.0
0.0
0.0
0.0379816514708
0.0446670469254
0.158814220011
0.00679213808005
0.0123400193603
0.055471976227
0.00408161882527
0.000760528619936
0.00878350225206
0.0193162064953
0.026143668849
0.0187151320861
0.00171427771453
0.0238486282051
0.0841433981906
0.0077161171203
0.0117926620558
0.0132679119409
0.000159759949867
0.0093052634951
0.158031066712
0.0104919529422
0.0163221487085
0.00537557762435
0.0121280979211
0.00754239438785
0.0288071301256
0.219195334219
0.0211582677363
0.0203815660488
0.000164478004428
0.176963934657
0.0608814608945
0.000372963995744
0.0112859511558
0.0114139304799
0.037080993491
0.0149309071427
0.0151806604069
0.0661250906484
0.0230076563569
0.0550512207867
0.105862027886
0.131498088981
0.0234432924652
0.00814423554962
0.0885809263322
0.0615327727601
0.00304640947157
7.2359094484e-05
0.00703902192062
0.00160484171438
0.000823574306851
0.0101531467516
0.00212217156223
0.181960879271
0.142992449863
0.0405388474785
0.476760560733
0.0465320929483
0.00603948272035
0.0500948770849
0.0110215383766
0.0123922992373
0.162592511557
0.0135345063295
0.0163729042359
8.25991843955e-05
0.00217276147245
0.0141278695718
0.00430064069642
0.0201160357399
0.0145348382009
0.14208428134
0.26006281062
0.00811309712002
0.0111203958488
0.0371808105882
0.00780826321651
0.0252157093085
0.00281639512828
0.0465162997715
0.019161741627
0.0282980374647
0.00112776237494
0.0323381381759
0.0896861495376
0.00267845157428
0.0342924854269
0.00273420890581
0.000724565360039
0.186665258727
0.013684623072
0.00368335348167
0.450078171541
0.00796664866481
0.0
0.0
0.0
0.0
0.0
0.0
0.0
0.0
0.0
0.0
0.0
0.0
0.0
0.0
0.0
0.0
0.0
0.0
0.0
0.000263447554088
0.0580522925351
0.0437250762374
0.0
0.014690747954
0.000166642298645
0.0123440965682
0.014463458786
0.0126948649476
0.00794310077936
0.00630782077987
0.00602698752904
0.00565327168552
0.00944670604452
0.0449389837078
0.0932549673582
0.144538260488
0.115502061259
0.0763873828039
0.012188274702
0.00533773764728
0.0111721752957
0.140784520397
0.0595243167607
0.00273436607768
0.0688579731395
0.00419158845723
0.00728819401023
0.0060002928088
0.0061604226207
0.00551075309813
0.0748076701924
0.0400300303357
0.113501311059
0.0
0.0541603294135
0.0158744879411
0.0261289143027
0.00587708466924
0.0
0.0
0.0
0.0
0.0
0.0
0.00926447898903
0.0119158736387
0.00800092013584
0.0483622497383
0.0197230976109
0.000327453297333
0.00142691569302
0.00303707511865
0.0302113616676
0.003150924775
0.00295466965309
0.00639322222684
9.19797442963e-05
0.0102229815801
0.0006545681803
0.00242328826326
0.00313991127105
0.00138914613817
0.000228059365995
0.0014789208886
0.00129212640789
0.00192936963635
0.000175769511361
0.000418003837949
0.000836007675899
0.00140993608038
0.00362910491109
0.00153940072047
0.00373336962123
0.00466702702566
0.00553516461224
0.000375163957044
0.0213615600639
0.0106964525874
0.00645265453745
0.000634036301112
0.0586726644975
0.0359482634722
0.0388181607682
0.0614178383896
0.0698414168634
0.0164234921781
0.0850992582216
0.0218834338451
0.218672594519
0.024589528847
0.0009410409467
0.00137933399037
0.148630609645
0.229289109273
0.093140517428
0.210760245542
0.0660420660251
0.0187296228484
0.0227320570109
0.00160042084257
0.0809302560946
6.97008391496e-05
0.0646339983957
0.0312953364651
0.0185048101933
1.82044285233e-05
0.0587149703927
0.0308152639825
0.145462122167
0.00953885431002
0.00171916003182
0.0066131723981
0.00163045481647
0.00198064182333
0.0138018803313
0.0476034208796
0.055991778049
0.00647217082444
0.00336881224564
0.0110179821215
0.00061332374643
0.0154459611176
0.0124776462995
0.0242916584319
0.0344416254373
0.0285857096888
0.0019557151994
2.98375411836e-05
0.0532274609679
0.0192843332272
0.0423744104425
0.181377839875
0.00174924495269
0.0132992724984
0.153498099959
0.140852781212
0.0536920388249
0.00298990199929
0.0479726452191
0.00342476234989
0.0538292996711
0.033974826054
0.0
0.0
0.0
0.0
0.0
0.0
0.0
0.0
0.0
0.0
0.0
0.0
0.0
0.0
0.0
0.0
0.0
0.0
0.0
0.0
0.0
0.00822745473626
0.0289285459566
0.00128378860281
0.00382589381234
0.0154258408306
0.0159123559559
0.00956982893007
0.012827926252
0.0299424205176
0.00591524159975
0.000164769960996
0.0171580243029
0.00017498157018
0.00219808309507
0.00210174492722
0.0124571149288
0.0453248982819
0.0196773833889
0.0973239178014
0.00109473046066
0.0188523691287
0.0119706396024
0.021676456404
0.0148396708946
0.00223781381828
0.00274938295086
0.179375380245
0.00232543478862
0.310853906845
0.00025652089264
0.000298804556262
0.0772458933404
0.00204088244075
0.0331074950218
0.00159461374911
0.011447952675
0.0
0.102040816327
0.0
0.0
0.0
0.0
0.0
0.0166851727598
0.000663634671209
0.0126212836022
0.00839148577674
0.00426123315197
0.013496233524
0.00804220437084
0.00286585393541
0.00197518635036
0.033038528184
0.0
0.0
0.0
0.0
0.0
0.0
0.0
0.0
0.0
0.0
0.0
0.0
0.0862371964136
0.192382101218
0.0139892991714
0.125316550432
0.0159123384341
0.00734333983837
0.035577156843
0.00171697117909
0.102524564801
0.0790649007528
0.0206601187898
0.218940539829
0.0394417464237
0.00374572957452
0.000628155116699
0.0130349334233
0.00107745671403
0.00512531653253
1.08250841999e-05
0.00839665697774
0.0149241827503
0.0167731071316
0.0218002762341
0.000321865836878
0.00123838963247
0.00432642531857
0.00756953648934
0.0160498871408
0.0610285982162
0.00745074445351
0.0140075577905
0.000444328593317
0.0100679321619
0.00658450146891
0.014683939299
0.00343860228893
0.015411741624
0.0217556542475
0.00297450200069
0.0212850152936
0.0757286206199
0.468716039023
0.0372505171747
0.0676335499134
0.0850705006391
0.0722200844377
5.65224388377e-05
0.06081382534
0.120411940423
0.00506016108835
0.000671378459874
0.00182104226475
0.00680435040585
0.0121152761343
0.000507616140492
0.000325307313379
0.034514931411
0.0614144432945
0.0130470178587
0.000828135247477
0.0014136733561
0.000384651351875
0.00144055116796
0.00527600092183
0.000104145812283
0.00798552060238
0.00270519827755
0.0024333820289
0.0344873887761
0.0548321219564
0.0269209839412
0.00269196217842
0.00618259355873
0.0082309814644
0.0174275359461
0.0279810728042
0.0118974371921
0.00253330325011
0.0194609946088
0.038969295323
0.0027930028415
0.0046720605325
0.00411190702395
0.00609688320315
0.00375463122119
0.0
0.0
0.0
0.0
0.0215275554386
0.00766237053473
0.00484413400905
0.0148305394227
0.0165828449587
0.00341181730428
0.0132739988031
0.00876062967576
0.0111469261795
0.0
0.198252373951
0.0311339108633
0.106882628733
0.0471890921025
0.0615619753851
0.0768075272474
0.000941457854006
0.0120728124808
0.0332238220462
0.0992345804677
0.139569588527
0.0726419855283
0.00591539096068
0.0245171426794
0.00165993336524
0.00978204107778
0.0133039016623
0.0554760137198
0.00406556601328
0.00233059664606
0.010307630606
0.0135381913485
0.0
0.0
0.0
0.0
0.107932774575
0.000493209456037
0.00053110447827
1.68661557288e-06
2.33255345186e-06
0.000680639097253
0.000832757467752
8.61250505303e-07
0.00145658991709
0.103626988559
0.0012889690375
0.00218829399222
0.000327059879389
0.103623256474
4.3206067016e-05
0.000639047874935
0.00112109695984
0.000111962565689
0.00940408182843
0.118494668414
0.0515902822316
0.0643598894311
0.0339019291087
6.86000384603e-05
0.0470670847986
0.0139110468027
0.0159446933869
0.0258890785435
0.075514609896
0.0775671123357
0.00147684376306
0.00235198662212
0.00110928054719
0.0182161839527
0.00686235971942
0.000111745109781
0.0025220573005
0.119461559731
0.0146012261534
0.000875296438894
0.0172254939965
0.0377155472321
0.141588782983
0.000590204350365
0.172306727439
0.0177630651295
0.00586742827276
0.000192617980205
0.00336923581768
0.00949241254672
0.00279002858915
0.00861187320865
0.00136997846811
0.00161492358111
0.00435017978273
0.0295341750079
0.00042548802827
0.0142135449252
0.0144491124083
0.0101383279953
0.0205967907145
0.0308203422883
0.0569861660659
0.0107110173338
3.29684729257e-05
0.00437885425818
0.0015789761686
0.00166002366454
0.0116657578674
0.00479556891395
0.118723418474
0.0125203982959
0.00537699047584
0.00443012274468
0.0146504357235
0.103019762804
0.0297669344153
0.00277783756404
0.0301541577675
0.00811393717105
0.011042113204
0.0405145578481
0.0169717029606
0.0196801659215
0.00477776062129
0.0141231562713
0.00484993303647
0.0230158920547
0.0493272306081
0.0296692921385
0.237715356873
0.0724908741364
0.0168598124336
0.00134210006076
0.00172102063135
0.00670293183382
0.0150748940303
0.0496637859385
0.00588316912404
0.0361970226238
0.0311363509934
0.0420519060984
0.00235828527786
0.00135209928458
0.00266670967956
0.000506869012339
0.00742635677723
0.0102710906197
0.000811201895531
0.00606772096831
0.000257615959239
0.0
0.0
0.0
0.0
0.0
0.0
0.0
0.0
0.0
0.0
0.0
0.0
0.0
0.0
0.0
0.0323655988001
0.0696752175264
0.0
0.0
0.0
0.0
0.0
0.0
0.0
0.0
0.00805707992327
0.00136902473172
0.00155182758035
0.00375544492927
0.00339804761233
0.00166585751263
0.0160638003239
0.00358617481578
0.0237874425269
0.0230156329269
0.00141139772212
0.0143790857213
0.0
0.0
0.0
0.0
0.00557250351602
0.00233214244731
0.0166767674308
0.00657584287965
0.00286597352679
0.00612766858997
0.0188914927056
0.00160919272518
0.000812777067233
0.00818878965101
0.0162169271507
0.00112024504297
0.00101764955278
0.00122113060833
0.00103597017602
0.00457844588758
0.00338320842677
0.00575316425035
0.0162774399374
0.00993562534012
0.00677703480837
0.020379664578
0.00289280966042
0.00154360900499
0.00571634352415
0.0250539776784
0.00299581359011
0.110570239223
0.0
0.0166755476605
0.0584548472858
0.00560715132796
0.00685686705966
0.00303187842223
0.00936079505949
0.0843116792474
0.0210950727109
0.106839465002
0.0396898660303
0.0528836355624
0.141891721428
0.028685049863
0.332229348107
0.0603389498165
0.0119994946041
0.00560158535817
0.0101159085985
0.0816129082069
0.0451672082404
0.0
0.0
0.0
0.0
0.00551310771641
0.0348218146142
0.0299730754419
0.0164448377703
0.065901239518
0.0307451475092
0.00117868088324
0.00534008478253
0.186050063721
0.0393197280899
0.130389424696
0.142227931827
0.00491247433186
0.11645727998
7.4818702902e-05
0.180186027938
0.0166281383051
0.0190971256087
0.0918680967411
0.0591610488407
0.0263472095907
0.0151869992906
0.00157205240116
0.0387543633024
0.163431936029
0.109029537266
0.0
0.0
0.000346908963516
0.00927276571064
0.00167973636946
0.112046684632
0.00157328759162
0.00281360594063
0.0135132921734
0.00207099899042
0.000195156092718
0.00101965890327
0.00440891195504
0.00303505741597
0.000562657825758
0.00269733599578
5.06898942124e-05
0.00508942378485
0.0146636359601
0.000778406687999
0.00141741616691
0.000403143064908
0.00785994331539
0.00287126569529
0.000399499728762
0.0019827668933
0.0111798145745
0.00214956832644
0.0
0.0
0.0
0.0
0.0
0.000129818575125
0.0815021512304
0.00518249417012
0.00581450565428
0.00941184669656
0.0
0.0
0.0
0.0
0.0
0.0
0.0
0.0
0.0
0.0
0.0
0.0107302912222
0.0214083423362
0.0148515723666
0.0073273338558
0.00997081761038
0.00774737176165
0.0369490037864
0.000950793128706
0.109150141326
0.0370630376265
0.0407581122709
0.00312644180569
0.00608918988299
0.0
0.0
0.0
0.0
0.0
0.0
0.0
0.0
0.0130733821507
0.0107568833947
0.00565668944523
0.0357604742693
0.0754425284192
0.0499676899421
0.0455549634946
0.0566852418223
0.0104825769323
0.0097230994859
0.0101599616802
0.0248969652656
0.0122178449555
0.0684785583604
0.0334598444837
0.00405546768907
0.0213512415687
0.00054746773253
0.0209665345134
0.0209928606042
0.0961673054822
0.0139019496068
0.0209836161096
0.0189047062865
0.0311654112961
0.0174063107561
0.142244541807
0.0152592473434
0.0308840027522
0.0504000912422
0.0122325001582
0.0580305160149
0.0460256699628
0.0484104922783
0.00697369090732
0.000450401704955
0.0328103929885
0.02589573226
0.0246495736749
0.00790357645163
0.0437664307081
0.0150809891011
0.0228961173575
0.0246510677884
0.00986833316176
0.0149591507157
0.000589984184355
1.01721411096e-05
0.00169806942256
0.0440494398609
0.00349514768525
0.0159295729776
0.000646948174569
0.00143281206032
0.00395980878129
0.00537045430124
0.0672854930546
0.00842403269122
0.0516261166957
0.10741281182
0.00951677662545
0.00630291564352
0.239350506592
0.0545036329297
0.0135926514083
0.000778925011331
0.00148528700845
0.0172116208218
0.000656690992782
0.00978778610301
0.00468877368847
0.00842264141566
0.0209538507132
0.00226287990336
0.118616340632
0.0140551256468
0.030622793916
0.0194949607503
0.0485712443236
0.010634083334
0.0142284173857
0.0478110027334
0.00234954797409
0.0232332763564
0.0267498864533
0.00271971745797
0.185371306534
0.0143659287573
0.207441350064
0.0813451061016
0.00541882726178
0.0864288528113
0.242960872046
0.0841661140232
0.0547529744342
0.0333273226333
0.00994868434182
0.00159764166195
0.0326155911812
0.00524500490668
0.00933713286316
0.00299338355344
0.000320406157479
0.00646518178037
0.0136689554821
0.00955145298252
0.0126555353426
0.00533714808037
0.0123312921894
0.0056063163608
0.000503185201382
0.00108643738824
0.00760148148659
0.0104252495824
0.0018476038618
7.58649722152e-05
0.00571088167768
0.0380752803703
0.0651691471673
0.0126510602799
0.0017986087741
0.102454705958
0.113034267986
0.0180012629937
0.0321052496857
0.111945113329
0.0169262843043
0.0114849951407
0.00313582373702
0.0207754699096
0.00437530816786
0.00234052807451
0.0371015974767
0.0700508534679
0.0373989392209
0.00555999520889
0.113787436537
0.161200753179
0.0446112352353
0.0141672293198
0.00282731854822
0.0556302012009
0.00696347546342
0.0575484195935
0.0956143533287
0.0301558162019
0.00668395408701
0.0197074659973
0.00865189516822
0.00283775904517
0.0
0.0
0.0
0.0
0.0
0.0
0.00395758996799
0.00667732166592
0.0160388100675
0.120563384337
0.0197218335827
0.0113397594807
0.0257829335514
0.0
0.0
0.0
0.0
0.0196567891522
0.0237803734401
0.0221257528264
0.00389380468547
0.0109506703095
0.0982659743282
0.0294817751227
0.110290258827
0.0680024587876
0.156021773281
0.133174708825
0.0235253786536
0.0463771710059
0.196922583892
0.0879318632532
0.0287089251785
0.1842920417
0.15147440532
0.0116766558139
0.0430898217547
0.0018927784804
0.020527471883
0.000976042590949
0.00176087581389
0.0503161677293
0.0311754596799
0.0190498088029
0.00950306581318
0.0632334389479
0.0271895982083
0.023550333785
0.03587564966
0.0
0.0
0.0
0.0
0.0
0.0
0.0
0.0
0.0
0.0
0.0
0.0
0.0
0.0
0.0
0.0
0.0
0.0
0.0153637151148
0.00768020090541
0.123068546214
0.14560577089
0.00300665222031
0.00590016007714
0.00549740355802
0.0
0.0
0.0494515723359
0.005124596824
0.0147891502025
0.00917435499865
0.0535198852914
0.0276157391403
0.0126725318216
0.0251789406307
0.0398537953906
0.0225455468399
0.0117632786464
0.0299726381683
0.00114541740769
0.00678849639931
0.0390431449955
0.0232707170962
0.00124366917814
0.0104295705773
0.0267584011748
0.0596964731533
0.0258030274416
0.0425731599293
0.000544652315177
0.00639098399703
0.00213198146688
0.0196858577232
0.0305903046455
0.00321197665156
0.00252238780466
0.000170460164403
0.0794299339698
0.0222835448412
0.00890952306301
0.0
0.0
0.00147096458433
0.0062490322192
0.000870847131211
0.00843758604225
0.00985175963088
0.0253905540113
0.00426508157241
0.00513094976701
0.00263307950715
0.00206299126545
0.0276267215861
0.0133478048189
0.0723902588709
0.0143699890115
0.000203669625649
0.00531843784868
5.29012014672e-06
0.00335191348002
0.00110470156005
0.0
0.0
0.0
0.0
0.0
0.0
0.00486357975099
0.00466449672369
0.0452823703131
0.00831239094208
0.0532408551804
0.00693414450128
0.0637846989509
0.0548907529701
0.059698633981
0.0171524423901
0.0808228049833
0.0340132234387
0.104468709626
0.00408579253608
0.00752840224712
0.046672930738
0.00764175004006
0.0271876543336
0.0731875032673
0.000531713685812
0.00528019588806
0.00257851061123
0.000401089837372
6.06020430225e-05
9.96744128659e-05
0.0149629161527
0.0297054017241
0.00662680750147
0.155570545587
0.0544754515754
0.0429585633013
0.00998536729053
0.143478550083
0.0130821762816
0.0936983721014
0.0727972771195
0.0114612055426
0.0433292486047
0.0454285774831
0.0120145397507
0.00572007530341
0.00125525042171
0.0121826536464
0.0010226928659
0.0006920688709
1.68113895765e-05
0.00501539789032
0.00906834372739
0.00970077089564
0.000363178858666
0.0930476556158
0.031084078234
0.10031015321
0.0269103685155
0.154735303611
0.000269222503021
0.00010244750115
0.0247398802776
0.0191290927147
0.0178449252002
0.0113669076276
0.0495364311975
0.00100495187827
0.0276678395197
0.000540563156437
0.00960623863909
0.103589414623
0.0559106034524
0.281553794683
0.0482480953754
0.00429541688803
0.0173837214534
0.0164197392335
0.00689183725871
0.0136494564688
0.057381722211
0.0283328279647
0.00312369187285
0.000714507023042
0.0442120397926
0.0222518380933
0.0415980354908
0.0193334599459
0.00115756748021
0.0895046649612
0.0762804236191
0.000731235673256
0.00820134212409
0.00374819903527
0.0139789255559
0.00652149299738
0.0203172097568
0.0
0.0
0.0
0.0
0.0
0.0
0.0
0.0
0.0
0.0
0.0223664634141
0.0117309451829
0.00623585260581
0.0027655041074
0.0172933795807
0.0416486714357
0.0
0.0
0.0885096368979
0.00212733480339
0.0015834274681
0.000489279087642
0.000863759683847
0.00500758936785
0.00143537699983
6.5712239926e-05
0.000531239915546
0.000213762708193
0.0123625090068
0.0207864042757
0.00927981076218
0.0446289926023
0.182671763904
0.0541600928572
0.0532275760415
0.134300629337
0.0
0.0
0.0
0.0
0.0
0.0250643695411
0.0243261273188
4.68250802303e-05
0.00523245364616
5.77841415608e-05
0.0094526885367
0.00400603505545
0.0144998344185
0.019354698588
0.00198005880523
0.00981829522066
0.00664647688375
0.00441911490816
0.00386962490479
0.0909903725149
0.207286417635
0.09606684432
0.0719595707318
0.042915136753
0.0106660326231
0.0226645916138
0.0332530197426
0.000125568202988
0.00162264869657
0.00277018831489
0.0122805702522
0.0339513416116
0.0800633957107
0.00721092627006
0.00302178501419
0.0270964770674
0.0147394166719
0.000850295531881
0.00723952184489
0.00678266814386
0.0130705315432
0.0192623163513
0.0499445340495
0.00196480718949
0.0108352631195
0.014770642214
0.00822889248159
0.0
0.0
0.0
0.0
0.0
0.0
0.0
0.0
0.0
0.0
0.0
0.0
0.0
0.0
0.0941686212503
0.0198215182219
0.00145241050101
0.00359026071696
1.53189904009e-05
0.00630580708203
0.0023194653577
0.00516930820529
0.0111450761497
0.0343786752574
0.0179537897759
0.121505065068
0.0454946098802
0.00303016969381
0.00471701236942
0.0310230798186
0.0340088623448
0.0111124922676
0.0666181039048
0.0427082249964
0.00686807175937
0.00617820336074
0.0586494303714
0.0632797410593
9.32107478778e-05
0.0388533467404
0.0259527203154
0.0319674027409
0.226350980068
0.0863865975755
0.136013397812
0.0113285729805
0.0278462810279
0.00174577772737
0.00654263608259
0.0383118245755
0.14116573855
0.13027448468
0.279838110491
0.00338346821354
0.0122180384963
0.0191750138978
0.0237789514763
0.142163553355
0.161115464733
0.290503767997
0.269947405896
0.426114026759
0.0336051738399
0.0101126680537
0.0437772747537
0.0201399726721
0.00323006518966
0.00382538178842
0.00101848942593
0.0176012532836
0.0113146365512
0.116503603699
0.104172292548
0.0264110500552
0.00103626132555
0.00816759070958
0.0429532462741
0.0880950525762
0.209367452003
0.107169461854
0.00802530074509
0.00252233437124
0.0
0.0
0.0106971059206
0.0645852869383
0.0602245786593
0.00430139482503
0.0642732663098
0.0
0.0
0.0
0.0
0.0445624379041
0.0286658957278
0.0288124826946
0.0185846185003
0.0358467524056
0.0476094454207
0.148452544948
0.0218491371844
0.0337799505211
0.0529274349963
0.0689386916594
0.0822155059975
0.0
0.0
0.0
0.0
0.0
0.0
0.0
0.0
0.0226389612401
0.000997265384244
0.00717702687708
0.0304384058358
0.0181673907672
0.197812322576
0.0227242464484
0.0170269067228
0.0658666732658
0.007938293351
0.0173757728378
0.0
0.0
0.0
0.0171336675183
0.0131570327846
0.0842384665871
0.0332240897976
0.00668038482316
0.0496479911423
0.0
0.0
0.0
0.0
0.0
0.0
0.0
0.0
0.0314394117392
0.0170114574509
0.00615039273194
0.00230293825507
0.000883202955632
0.000924454964874
0.0190527913492
0.00357841963399
0.00342494166172
0.000154246643252
0.00332700041176
0.0267818702414
0.00356315545452
0.0159226047725
0.00151856416448
0.00534604606147
0.00159821219847
0.00829822543826
0.000257372307416
0.0444026243134
0.122709735353
0.235085575039
0.00166656204762
0.00372947886243
0.0041645057488
0.0242455342301
0.0974244225975
0.0267390381457
0.0161859647526
0.00705343278749
0.0865185970828
0.0110484029339
0.00720955106707
0.0140615259933
0.0596385915244
0.00405405806065
0.0312131597075
0.104340089139
0.0327640955452
0.0018961777978
0.019749706453
0.00519329325556
0.00507735368326
0.00296378860671
0.0017784064279
0.0153956690471
0.0139079263546
0.0848047649149
0.0899732723364
0.0
0.0500870686263
0.00190873466014
0.0134145050954
0.0235000127512
0.131351559037
0.00395458327094
0.0365078047647
0.00484842858135
0.0223441382425
0.174305756935
0.0479814896672
0.0
0.0
0.0
0.0
0.0
0.0
0.0244594142597
0.0135775819468
0.00293544099865
0.0189108591996
0.0145851562723
0.205319939407
0.0852480175079
0.0290198008714
0.205073034128
0.0739803843862
0.0032793901955
0.0775568982407
0.000326223910603
0.0340316274244
0.0332257304558
0.00358273761045
0.0910313184543
0.45862369654
0.0112817137894
0.0841309868538
0.061880409338
0.0458085771664
0.00245648976989
0.0431097431142
0.000312740352888
0.00890514903138
0.0
0.00285823675022
0.00890111383016
0.0393448639074
0.0509366018388
0.0
0.0
0.0
0.0
0.0
0.0
0.0
0.0
0.0
0.0156139537715
0.000145137201474
0.00403106872481
0.010580970172
0.0262683556598
0.106689633825
0.0407525132989
0.0
0.0
0.0
0.0
0.0
0.0
0.0357611157468
0.000887946071264
0.00121003678105
0.0731578057898
0.000329451254011
0.00404833575547
0.0107936746355
0.017816396564
0.0249916149577
0.0582490982841
0.00304018680552
0.00481563912071
0.47241724895
0.156288266061
0.0291311561033
0.0090287734222
0.0089170970799
0.00172099899684
0.0035684659045
0.000235925517831
0.173481549206
0.133183156327
0.0587859649313
0.224772154776
0.271329113987
0.0123589310873
0.00326046544001
0.00060963218858
0.000238186758705
0.00110139515883
0.00556608528345
0.0243349280436
0.0345056324942
0.0138412485758
0.0767353051015
0.0162326447882
0.0983219177716
0.0480290361304
0.069168912788
0.00780540580995
0.0108316898245
0.00106508676409
0.00692068192127
0.0786772268164
0.0886314651513
0.0796174475375
0.0317334950566
0.165513230969
0.0
0.0
0.0
0.0396923596126
0.058690883251
0.117219761646
0.00263310082503
0.00302381406125
0.00458500710188
0.00984640601721
0.0163183632163
0.00334722416498
0.00687985760568
0.00873035598593
0.0151971074291
0.0299914801297
0.0155140421502
0.300633827266
0.0819821238228
0.0
0.0
0.0
0.0337191722239
0.000742852204069
0.0384229265345
0.00472968431738
0.0171330875996
0.0257683574678
0.0282577288158
0.0317197318412
0.198217944662
0.0458864821214
0.00755784160305
0.0330099747858
7.71276763112e-05
0.0169761368938
0.00644452036239
0.00156803919318
0.000248820590534
0.000754509876957
0.00212201711173
0.00198989404883
0.000146877922714
0.00187587922298
0.000150231299945
0.0372633090707
0.00155933605688
0.000337588218501
0.0430636443892
0.000465433457852
0.0280615134145
0.0352376513389
0.000708576161325
0.00558922870649
0.0567821968956
0.0380750224762
0.0396209149317
0.00157676281179
0.000610283196731
0.0173800105715
0.0339756170549
0.00446018919412
0.00901625238834
0.0259769080351
0.269481316702
0.0417202446005
0.134628398632
0.020446782267
0.0606696873004
0.000149347200354
0.00276992385657
0.256455438643
0.0242778243638
0.0103161362312
0.028728112456
0.0886858064917
0.504082684485
0.00308797153474
0.16314246612
0.0152213765124
0.0593014677596
0.0130459468168
0.00443243793583
0.0157188158178
0.0070041503977
0.0285587377871
0.0698355771626
0.172166974841
0.00795044213206
0.0250294190068
0.0524621469392
0.00966035940687
0.02535255298
0.00170220979395
0.0115434493737
0.00124828718223
0.000533852462915
0.0257038612828
0.00687594077928
0.0209889868507
0.00096507894405
0.0
0.0
0.0
0.0
0.0221462541022
0.0661786888617
0.0137158733626
0.0
0.0
0.0
0.0
0.00485520239136
0.000407224851271
0.004310486155
0.000751054262136
0.00158952962521
0.000205328544245
0.013985559084
0.00230949185607
0.00190722384257
0.00272008795993
0.0629253534115
0.0293372318687
0.0476704833998
0.0381532911176
0.0121448585923
0.00318493907796
0.0646815746952
0.0978647888272
0.000405407784508
0.000335147869663
0.00497613827927
0.00661775715169
0.000543101065899
0.0018677427363
0.104014260954
0.00204379757479
0.00486855845051
0.470131609875
0.00496318472971
0.0122986465483
0.0770661942798
0.0363635307033
0.0453080009203
0.106614890532
0.102914648389
0.228516154748
0.0284112434346
0.0135189788298
0.347873145424
0.0441361228942
0.0213480159377
0.0515136767669
0.0048655374253
0.00501093575619
0.0127498549921
0.11661796557
0.0491059303569
0.00388733603899
0.00798966999299
0.0292462315291
0.0200556135866
0.0176710912566
0.0121788717914
0.0130996709426
0.00674963151351
0.0544075026731
0.0445892645545
0.00286929411125
0.0402216111843
0.00232662402463
0.184621634097
0.0391737198438
0.12524545168
0.0844435922556
0.0364450537948
0.0597797822588
0.0568978708248
0.0697918814506
0.313487068761
0.148578888501
0.0727833013415
0.0233554272824
0.0289049379715
0.000424531694588
0.00658435044174
0.166353730118
0.019386701488
0.122510160207
0.171679135936
0.0739193636778
0.0297384822373
0.216982173953
0.00100741943962
0.0688216250991
0.0433924843014
0.152495023667
0.187505399602
0.0436832926336
0.0309382602126
0.245539946795
0.0163571163741
0.0287527436264
0.0184358332467
0.00643086203325
0.0529697006322
0.038289703042
0.0854229835146
0.0165190508611
0.0448962231997
0.0517676010362
0.100335855986
0.103813783343
0.058467246474
0.00452105837742
0.00461355336137
0.0634460200852
0.00140446681992
0.00916315752406
0.00242387479455
9.74748576897e-06
0.0412284983505
0.00308610735185
0.076372584438
0.0219950296541
0.0
0.0
0.0
0.0
0.0
0.0
0.0
0.0
0.0
0.0
0.0
0.0
0.000399300736759
0.0675935703145
0.21360335902
0.00616871977852
0.0163351211212
0.149811822253
0.00819928459272
0.0153548570679
0.0125965722089
0.0093867731017
0.0271639690246
0.00241430986133
0.0152157205511
0.013117617665
0.0166714658711
0.00659261712545
0.0238209254687
0.00779889219715
0.0
0.0
0.0
0.306010062897
0.076941501531
0.13236408382
0.00145552942317
0.045259932488
0.266648003883
0.12903265456
0.0132768322116
0.154624988555
0.0171076727587
0.00750991548539
0.0662282093115
0.0335635291677
0.192533597649
0.0326220798278
0.00703239854047
0.00582069298918
0.00406008983019
0.00205946132052
0.0310573732289
0.00346782811352
0.0181629347283
0.0126627521585
0.00237897928066
0.187913339101
0.0517987891837
0.000637221910226
0.0380439514987
0.108123029207
0.0560983306951
0.0314166640017
0.01934729568
0.00135066340677
0.0128593015734
0.00828587631798
0.00347266006538
0.00112339804659
0.0157958372628
0.00317727241448
0.00240261748671
0.0290896281497
0.0128797511841
0.0146961834286
0.07713220757
0.0159387922573
0.03348253865
0.0243466458788
0.034110480448
0.0649997157905
0.107600680702
0.0191551418009
0.00517023614311
0.00155495823853
0.00977266328937
0.0584967978547
0.0160792487567
0.00100121159886
0.0293239761856
0.0256768122597
7.93187066365e-05
0.201426346907
0.000565486705361
0.043575475537
0.0507903059157
0.025283405585
0.000615445385009
0.00518495109547
0.000262898928784
0.00125758357313
0.0181490915664
0.00945781414491
0.00120607652272
0.00149388894377
0.0374539011689
0.219551429458
0.41384194756
0.00922544828025
0.0340939024223
0.0589558295743
0.0598115408296
0.00695493021201
0.305486342785
0.0217804737762
0.0831857225272
0.00143481381925
0.0311928524304
0.00509135426122
0.00845545015208
0.0126902331999
0.240289074
0.00894017196984
0.0319707806511
0.00467843780018
0.000104789652106
0.00849712593461
0.00819949144745
0.00186828394952
0.00347479298864
0.00380430265515
6.53441176628e-05
5.33909254074e-05
6.29534792117e-05
0.000633120749793
0.00127022589701
0.00230258326813
0.00272692159319
0.00355009809985
0.0140082180548
0.00641800030896
0.071458838805
0.104718010393
0.00818266332406
0.00142234434058
0.0145086631098
0.00562825210232
0.0455900683396
0.310427863075
0.0253487337004
0.00262223049946
0.00543100486904
0.0238033011504
0.0457775624036
0.00933325997322
0.00181299451723
0.0269527238345
0.0613996196619
0.000111067479231
0.037466762994
0.00801931434954
0.0136500776201
0.0183421779603
0.0408941140957
2.48319688872e-05
0.00819688050483
0.334387992558
0.106326549814
0.190113238231
0.0138400697339
0.0958854504438
0.0419001326845
0.0190033361281
0.0218640969601
0.0124169915125
0.0109825339922
0.0087532630935
0.00551973255115
0.165813840028
0.00400450645536
0.0486869016504
0.156789707454
0.00214782536903
0.137041422865
0.000116015476787
0.00870413551486
0.0527126730428
0.0040099708387
0.00145763034938
0.00212397565195
0.0499214168647
0.00438469758646
0.286753706021
0.0184095192085
0.0690209914912
0.108831192794
0.0419965442531
0.0601817049366
0.00828321414722
0.0599374785882
0.0725139696886
0.0249306576617
0.0526118043488
0.0147849769837
0.0285823759709
0.0488471525055
0.332606829914
0.0312825849804
0.840742062092
0.0236604862506
0.00877600639152
0.00106969192529
0.474315741634
0.0
0.00518307816057
0.00353818221611
0.0465169416091
0.0816123536184
0.00755445746424
0.051082176001
0.166010436464
0.263880922872
0.159010191541
0.0363467239089
0.281562794851
0.135617659063
0.00206107743145
0.0197808562806
0.00161868310756
0.0602569180971
0.0149330546289
0.0325663285444
0.118495269137
0.166750906182
0.417287091403
0.217438422154
0.113140255232
0.269113432354
0.0146924895379
0.0189803014097
0.00557695736697
0.013472060907
0.0310220192724
0.194476505078
0.0272182792408
0.0156977621045
0.0134961181463
0.00472060868188
0.0467645005789
0.00374867514882
0.0
0.0
0.0
0.0
0.0
0.0
