# Supplementary material for: Fine-scale mapping of meiotic recombination in Asians
Source: BMC Genet. 2013 Mar 8;14:19. doi: 10.1186/1471-2156-14-19 (PMC3599818; doi:10.1186/1471-2156-14-19)
Supplement: Additional file 3 — Genetic Maps. Archive containing combined genetic maps for all chromosomes. The SNP list text files contain the rs numbers of all of the SNPs shared by the Mongolian and Korean cohorts, ordered by physical position. The map files give the genetic distance between each of these markers in order in centimorgans. All observed Asian recombination events are mixed to form this map. [file 1471-2156-14-19-S3.zip › map21.txt]

0.155397765114
0.178688984553
0.116596993109
0.645208127846
0.0940582592424
0.0231346808272
0.013901192553
0.00809815215242
4.12167373865e-05
0.0229961292296
0.000456194343346
0.0319885512602
0.0176176019554
0.00863220720943
0.00971455611163
0.000502828507551
0.00130437343518
0.00124702765822
0.00738172984281
0.000234242919433
8.09968601081e-06
9.91401567723e-05
0.109343169246
0.000438031019465
0.00384832281746
0.000388136953638
0.0113236850306
0.00154185622902
0.000155513971408
7.32211615377e-05
0.0742757096011
0.00115056247225
0.004960572345
0.060318077786
0.0692342247152
0.00613231044832
0.0215959557844
0.00128858471572
0.0202621178741
0.00280796072381
0.00824781020478
0.0
0.0
0.0
0.0
0.0
0.0
0.0
0.00404298778752
0.0736660827191
0.0244265183908
0.0565184446069
0.0755821140594
0.469727336379
0.0276095076833
0.0125895813879
0.112737995614
0.0483426408309
0.00785208598666
0.00312650730699
0.0248319725569
0.00862910114081
0.00345188906194
0.0159828554406
0.0119327675404
0.00108103246384
0.00908294855405
0.00697504904246
0.00414979914644
0.00915532083268
0.0182383876714
0.118909752301
0.0758471174126
0.0
0.0
0.0
0.0
0.000914779164606
0.0140783767754
0.0056242008975
0.00882018325511
0.0136782749983
0.0408167619188
0.00213233219474
0.00465837195468
0.00542024117436
0.0900412497038
0.0702550504532
0.294214652934
0.231662282476
0.0519137811969
0.0331952821879
0.114653509007
0.00720569792813
0.0974720277206
0.00031685542263
0.00987418990892
0.0428798006096
0.00494684435208
0.10717317815
0.0137310516071
0.114436526536
0.061042100987
0.0366311814314
0.103201506168
0.0259470092638
0.215495130086
0.0558338045283
0.159960694396
0.0459982916603
0.0768846992335
0.596766833006
0.129555784834
0.0239868897771
0.0304874500843
0.0516911613564
0.0861887961836
0.0489468754232
0.06174064416
0.0216006419594
0.0261037526362
0.089615459357
0.00269089890818
0.00218032496196
0.0282398417471
0.0943498696439
0.0460288600917
0.0286596071687
0.208637871957
0.0106151803175
0.00599942790641
0.0804853993847
0.0562263157036
0.024666563587
0.00382613637627
0.00125911565056
0.018325467377
0.0205550727638
0.0373740494521
0.0502053362071
0.000852946807411
0.0128174990081
0.0122435318553
0.00759912712931
0.0
0.0
0.0
0.0634458428146
0.00613468011752
0.027628356874
0.182185270194
0.0318405715849
0.105055435325
0.0460058701207
0.0551390206517
0.0098622007002
0.00651101766206
0.0312870367215
0.213669805722
0.32830237576
0.0507994785105
0.0500767418254
0.0101519959918
0.013401330725
0.0793659090764
0.0396829445866
0.112855045426
0.000233971266764
0.170476762427
0.0498579525818
0.0230888669971
0.0132660673236
0.00185512374567
0.00280491377971
0.0901572046486
0.140549993785
0.345324919083
0.184394130375
0.274553966096
0.000991042280243
0.0420201240466
0.088879197257
0.0135018671243
0.0267918017365
0.23111647118
0.0
0.0
0.0
0.0199204398209
0.00517533961778
0.0156400002432
0.0312484364091
0.0370284011551
0.045234340694
0.0015507005779
0.0442021533798
0.0040818207554
0.0
0.0
0.0
0.0
0.0
0.0
0.0
0.0
0.0
0.0
0.00402978644559
0.00709744888681
0.0145503412114
0.00791682452257
0.102970923547
0.0565284804699
0.152038441793
0.0194163082119
0.0318413406562
0.0620640567347
0.0215011664707
0.0668196765892
0.0560571496493
0.0202832993258
0.0528421797485
0.238167332848
0.0319731259722
0.0763872429061
0.110423223859
0.000894682650472
0.0332807034598
0.0109777561213
0.0339047451602
0.000656675284505
0.129165481075
0.0118093818319
0.029875933192
0.325344737086
0.00402491126174
0.0218505205801
0.0
0.0
0.0
0.0
0.0
0.0
0.0
0.0
0.0
0.0
0.0
0.0
0.0345173998281
0.0800048357523
0.0349889744477
0.144993896446
0.038229119158
0.100234822408
0.00702854730161
0.00884874982894
0.00275676992677
0.00677199268812
0.00520548357042
0.00649970145335
0.00320597893403
0.0408584546128
0.181288081288
0.00405574551759
0.0904652644196
0.18941680033
0.0607664032456
0.0140094395691
0.0613514832878
0.00695103557964
0.0
0.0
0.0
0.0
0.0
0.0185689555514
0.0287337831064
0.0346433310484
0.0976364386272
0.00606444293008
0.0129135472296
0.0233810679615
0.0944364506983
0.01124763696
0.00316397203527
0.0214115633315
0.0273977922092
0.000866713989043
0.0276975696284
0.0
0.0
0.0
0.0
0.0
0.0
0.0
0.00323668342082
1.21331021287e-05
0.00728485726048
0.0221900163697
0.0170441536433
0.0016929246029
0.00968078807496
0.00291622678224
0.039619745501
0.000140184937922
0.0320656032761
0.0127746021619
0.025281219257
0.00224356580153
0.0278989284611
0.0
0.0
0.0
0.0
0.0
0.0
0.0
0.0
0.0
0.0
0.0225033716275
0.0272005148114
0.0369845472932
0.117393198921
0.0
0.0
0.0
0.0
0.0
0.0
0.0
0.00208671002148
0.00295160637014
0.00394879522996
0.0412011969047
0.0223335071598
0.0188479308978
0.0104945670977
0.114069155714
0.00827546139327
0.0132562600149
0.0373120609619
0.136263614928
0.00817548970864
0.0293705802905
0.104095433757
0.173409161671
0.0753949806045
0.0610981020175
0.00825221149068
0.0338267525005
0.0597751904193
0.0156859227759
0.0159902699997
0.0030008041422
0.0134658939509
0.00778479896365
4.17042801624e-05
0.0
0.0
0.0
0.0
0.0
0.0
0.0
0.0
0.0
0.0
0.0
0.0
0.0
0.021126192812
0.00481661155422
0.00310799979397
0.0230025203216
0.0335625268366
0.00551067230362
0.165298567464
0.0469148079591
0.00278254993488
0.0
0.0
0.0
0.0
0.0
0.0
0.0
0.0
0.0
0.0
0.0
0.0
0.0
0.0
0.0
0.0
0.0
0.0
0.00291040496652
0.00296555579183
0.00183196654535
0.00271018349199
0.0049983432772
0.0311157529188
0.0255425886119
0.00469868773648
0.00745100933768
0.00264953780696
0.0015026011824
0.00422066151885
0.0835046219822
0.0573660451872
0.0881966919351
0.0678200377787
0.00237174996963
0.200901478647
0.0179851159916
0.0213732217883
0.0314164173552
0.0422509398188
0.0349060407802
0.0302557040213
0.0105848818071
0.123046918117
0.0401149684405
0.0696698031489
0.0176518295592
0.045689890576
0.182849812797
0.000561550000142
0.00923898891688
0.0374272777611
0.0711950761898
0.161092120039
0.034134047849
0.000253238119737
0.16023811579
0.0
0.0
0.0
0.0
0.0
0.0
0.0
0.0
0.0
0.0
0.0
0.0654193161767
0.0366215001498
0.0
0.0
0.0
0.0
0.0303093068715
0.00625381427051
0.00859124159349
0.133381670023
0.0247146440399
0.0400552093921
0.064130210196
0.0591760556287
0.0175779073303
0.0503242892105
0.0284481907809
0.0255097807756
0.0154463750585
0.00237628501052
0.0123037716551
0.130136888315
0.0106928965328
0.0288793802303
0.0129893763712
0.117963538165
0.0333648314078
0.0149292072001
0.0230686292518
0.00595386779538
0.0196666544324
0.00210873015442
0.0128143797275
0.0299082735418
0.014107075244
0.00775567255252
0.0294853108999
0.0356768713717
0.0309055653793
0.0173515476131
0.0266261077603
0.204492697179
0.00390658600123
0.0151082301391
0.002940845758
0.0121032070835
0.00252658656215
0.00350844661175
0.00763762446301
0.0343335391308
0.00191479806084
0.0062583386071
0.00985673864424
0.00093669867221
6.35358757846e-05
0.0
0.0
0.0373621564479
0.00512761673631
0.0595510431423
0.0
0.0
0.0
0.00181851624056
7.74653987352e-05
0.0118025897387
0.00584063498067
0.00540017056472
5.92194163885e-05
0.0103536273785
0.0849894146475
0.0230442538534
0.00180699246223
0.00387166941199
0.00148240603943
0.00464472287458
0.00604166089144
0.00343280552081
0.00178234438082
0.00496770877261
0.000444625780344
0.00283484946776
0.000507686456174
0.00865275699674
0.00172856674864
0.00415432208589
0.00295969039961
0.000215750738626
0.00523851756323
0.00572859824696
0.00716485727859
0.0058958909492
0.0276940793177
0.0607650450997
0.125931248232
0.0518087356885
0.121194950135
0.00220305069049
0.00142770518048
0.00427776833104
0.0167932341476
0.0197587369642
0.013226377002
0.0380089906391
0.0112371015333
0.0188147872312
0.0591061940727
0.00446729375918
0.0138155016371
0.117779283186
0.00822442254424
0.0814599556132
0.0176634222575
0.0631199479317
0.0398806835482
0.0402468156466
0.0461961134154
0.00244603682964
0.0
0.0
0.0
0.0
0.0136727444206
0.0125491583041
0.00697865547733
0.00689396305649
0.00930148627294
0.00406297773583
0.0131578145019
0.0354240165573
0.0
0.0
0.0
0.0
0.0
0.0
0.0
0.0
0.0
0.0
0.0
0.0
0.0
0.0
0.000226977468978
0.186288159666
0.00591892011262
0.00783368897508
0.0166217724238
0.00121751074452
0.0172640153214
0.00173656738806
0.0443434364803
0.00454153796831
0.00498174728881
0.130758216536
0.00669817091209
0.12001301877
0.30713300892
0.00407763994852
0.0307695292887
0.0176865447713
0.00264093668665
0.00225224957929
0.00190157692528
0.00142148427837
0.00990511430754
0.00135741497496
0.00617670797763
0.000598246679304
0.00015511283178
0.000265081427107
5.45659586469e-05
0.00041131819628
0.00325262569444
0.00496265369961
0.000444502909891
0.00214746860363
0.029081266135
0.00404959469206
0.15907638129
0.0428517315696
0.0105983149192
0.0663245204514
0.00158099716507
0.229012404752
0.00841746464017
0.02849395799
0.00365841451834
0.124930545368
0.00789122500323
0.000309596439511
0.083774623073
0.0278084546003
0.000896300436734
0.133987416372
0.0741817886205
0.00756094101977
0.0245037372826
0.00419477688244
0.0049022402911
0.0127279223344
0.00105438409871
0.108258718723
0.0522032536547
0.00831030025773
0.00784942874337
0.040464794404
0.00263517501391
0.00115143595131
0.000233349369104
0.0183515243814
0.00103518656938
0.0100354405469
0.00171113419507
0.0215514933152
0.00114501207625
2.10988373435e-06
0.00124512242171
0.00135872874761
0.00154847277448
0.00359200430312
0.00173683446373
0.000196983110715
0.000128775662407
5.82764438349e-05
6.398768084e-05
0.000250203109049
0.0019114455314
0.00017031854559
0.00262269461371
0.000181704642294
0.00131740412827
0.00053405522593
0.000473414257221
0.00532581367559
0.0196139506703
0.0499805955653
0.0474409909142
0.0758226424406
0.0152576656695
9.41080900131e-05
0.00314438155568
0.000255368686468
0.000473887162196
0.000428524661907
0.000193272625527
0.000102438493033
0.000378614998398
0.000391274300804
0.000634274703312
0.00290555906556
0.0053569206646
0.00190149141017
0.0264823254757
0.0247679630723
0.0525023068243
0.000885970600989
0.000139455605414
0.028948389161
0.00967255823849
0.00482315908871
0.00584504730936
8.81548118788e-05
0.00799584781991
0.0237926594107
0.00718270075917
0.00201842087666
0.0
0.0
0.0
0.0
0.207632242128
0.0589357470842
0.0261785668367
0.013375892931
0.0
0.0
0.0
0.0
0.0
0.0286556464134
0.000252874860697
0.0713904562301
0.0218047866212
0.0048141257201
0.00259279959983
0.00416350501778
0.020862951497
0.00489469547097
0.0140192884023
0.070941143347
0.0930551350402
0.0320983740202
0.0905471426582
0.0627656014847
0.000613301211137
0.11572126727
0.0182969514158
0.115707844044
0.0328650395662
0.0165463186711
0.207510844474
0.70298639055
0.00218542023709
0.0214634482432
9.31544650286e-05
0.0221206323344
0.149394294533
0.000649884709159
0.141481333391
0.000769599257266
0.00529746100543
0.00590131666408
0.00345316758644
0.0387143264231
0.0108324526458
0.0017292230225
0.0229937008554
0.0336007173688
0.0270465245944
0.122581111592
0.0498552926641
0.019616561612
0.024911757138
0.0164276041076
0.0145147558356
0.0507010038202
4.34140254305e-05
0.110413162362
0.0111486207973
0.00190290990334
0.000352996800251
0.0031096571639
0.00621956298103
0.000429672763412
0.0
0.0
0.0143533153064
0.0157781054304
0.0157781054304
0.0420194070697
0.00918462559644
0.00492725749324
0.0
0.0
0.102040816327
0.0
0.143581269678
0.0243783286934
0.0193541007498
0.0167679335316
0.0
0.0
0.0
0.0
0.0
0.0
0.0
0.0
0.0
0.0
0.0
0.0
0.0
0.0
0.0
0.0
0.0
0.0
0.0
0.0
0.0
0.0
0.0
0.0
0.0
0.00971325194986
0.00710452518568
0.0343424462771
0.00172287809281
0.0108063889222
0.00412249109215
0.0584199368767
0.113970373884
0.0110778986372
0.00695070284844
0.00505869515029
0.0174544567804
0.125147293437
0.0634252825515
0.0434727471384
0.0849897215595
0.020493007377
0.0455083618107
0.124955162938
0.0169141247892
0.0148645956616
0.114922583498
0.063601715229
0.108405805662
0.0227049861304
0.0215816099059
0.0261533904977
0.0132461318672
0.00106501562751
0.032294214541
0.129811127886
0.0277532582363
0.0167291536548
0.02571581134
0.0397629043274
0.0405949321756
0.00916101534892
0.0593818210994
0.0226531756994
0.00425243372621
0.00240732711506
0.00815267701747
0.00891351394608
0.00464099672858
0.0378764706143
0.0252691332614
0.00737004665979
0.00785669477893
0.0536747558456
0.0455309371895
0.00783714928812
0.0651342550449
0.05303865797
0.0291825249481
0.00171341455416
0.0043257510329
0.0366552580613
0.0138025346322
0.136886306907
0.0286076138857
0.0354970420097
0.0227346985121
0.00748476976802
0.0
0.0
0.0
0.0
0.0
0.089765271605
0.185404480145
0.00193650495513
0.0356489312806
0.0121061629648
0.0439667418279
0.166453329832
0.0242469164685
0.0413941093749
0.0113224495054
0.0
0.0
0.0
0.0
0.0
0.0510824929711
0.0682982283757
0.0847009113062
0.0
0.0
0.0317105271045
0.0702390812164
0.171597312737
0.255433940165
0.132615742839
0.183550093632
0.0486237204471
0.726596509956
0.0546155793071
0.011925664273
0.474601542626
0.127639246921
0.0241479438912
0.0211509399389
0.135410609973
0.00816228583151
0.0924287245485
0.10583611232
0.0416522805285
0.0696158386454
0.0111510108187
0.0149210005285
0.0438230711039
0.13805025026
0.00356482734865
0.0209769096967
0.00905628740995
0.00499588112654
0.00215047847868
0.027242568837
0.00216531487799
0.0121293627977
0.0294516355062
0.157990225064
0.0960485356643
0.00494666037543
0.0646194186211
9.50751622674e-05
0.093177272334
0.00158286749412
0.0150442048423
0.00674232521548
0.00884837462044
0.000132309314256
0.00143118107206
0.00476283254591
0.0177094654679
0.0115635918521
0.0465085638636
0.0857713638315
0.00738700853986
0.0209357130756
0.000303437584433
0.176856054656
0.00338173208205
0.003832629693
0.00794773347755
0.00427159177894
9.81365388518e-05
0.0369463920034
0.00399809346507
0.000252171645029
0.0134978085916
0.168353857167
0.157833780426
0.00245076023692
0.0083533836422
0.0174318367563
0.423354113879
0.0205632978469
0.0212189680853
0.0131745627304
0.0361249477236
0.00431950295606
0.00126133614326
0.0005802146259
0.113974225331
0.0648666923795
0.00216407311617
0.0102323570582
0.0413236586313
0.00228981106988
0.0632383423092
0.00810073948791
0.00195546145138
0.0198815933138
0.0991598664498
0.0
0.0
0.0
0.0
0.0
0.0
0.0812044345957
0.0663893017416
0.0209833863702
0.0241279973588
0.0220851683481
0.056540385925
0.00350252659284
0.0274641819736
0.0583301948358
0.00439393696972
0.012146568163
0.00501018767994
0.00725254392458
0.000591410729016
0.0485426751726
0.0574840449029
0.0197215889505
0.00222476105102
0.0439246352449
0.0153621931711
0.0607298482787
0.0027550148568
0.00740289153857
0.00776906439928
0.00776454374668
0.0131744732955
0.00309535541694
0.00324647437533
0.0537566787341
0.0875953231961
0.000216467952981
0.0264665526855
0.0159904346759
0.0124270835848
0.000917707589591
0.00575652818466
0.0569803005917
0.0308262915374
0.0435783742555
0.0152074147151
0.0471899539657
0.245367481282
0.0858264986383
0.0544220887671
0.0393058563657
0.0722850075286
0.0122184796249
0.0861374578862
0.0590021061806
0.0
0.0
0.0
0.0
0.0
0.0
0.0498830904268
0.000317779955778
0.044631358526
0.00720858741792
0.0
0.0564232475071
0.173792525841
0.162935406742
0.041204392411
0.00287630508193
0.00948514153577
0.043626523961
0.0120999643375
0.0295551883151
0.00561674192023
0.0140156860026
0.0233806528143
0.00221254186662
0.0556740005752
0.0310454284119
0.0242118979698
0.0568292812635
0.0127107339045
0.0751116559959
0.0410097759691
0.0328763808827
0.0178761024176
0.000618172176042
0.0330864308751
0.0199549362003
0.00597309952297
0.0121635366172
0.0240310048469
0.00452733089495
0.00306683799414
0.0089007421897
3.13087300259e-05
0.00358015327846
0.0138640140381
0.00495619076703
0.00893464849173
0.00749626166032
0.0198497382735
0.00778856406464
0.0270805227502
0.0101963588699
0.41452765707
0.137970960801
0.212070812716
0.00181787403162
0.0574275641637
0.00204066597627
0.00522088192962
0.00986137752516
0.0195975240913
0.00627422315336
0.00883660142941
0.0675773735189
0.001812575118
0.0249068304979
0.00544010718727
0.00274387192633
0.0161488295664
0.0129271360238
0.00928789057176
0.00434461731075
0.0523577782915
0.000302088311322
0.00921579133082
0.0215174986752
0.109938012921
0.0446884048368
0.0135046493378
0.0149623573276
0.14102319988
0.0837985703281
0.00531224477861
0.306644102701
0.0158556448867
0.182640159941
0.0
0.0
0.0256008586804
0.0118129028492
0.012602719028
0.0027910084374
1.23008360109e-05
0.00399751543614
0.0030019165215
0.0497163911297
0.0158581556321
0.0042333654436
0.049768825589
0.0401160847785
0.0047687600182
0.0765990700913
0.0106946232765
0.152247822688
0.0392020353501
0.182661178483
0.219806178735
0.155972264345
0.20381554623
0.000963835939224
0.0192052910914
0.0107804413156
0.361335189721
0.000380255020058
0.0729446130017
0.0100094821434
0.0743135310739
0.0219494897732
0.00451625962285
0.00125776660481
0.0900902489724
0.0288449910093
0.0322052346927
0.0164386417147
0.00201797740555
0.00013805799767
0.012794077036
0.142921978153
0.00427642653184
0.0422231450079
0.00418186181738
0.0107574160395
0.0425721449037
0.0205843064278
0.0600694444083
0.038430089235
0.00383363718864
0.00140039862787
0.0182198845101
0.0279381364054
0.0102291584813
0.00671162177032
0.00787678283341
0.0133203271061
0.00321613858107
0.0101556502752
0.00260931938795
0.0015773299069
0.165486427848
0.015653757334
6.98620529633e-05
0.0174065186183
0.0295408738038
0.00757129454923
0.0192065444506
0.00614907453116
0.00578822094556
0.118670537748
0.00970248360791
0.00576487089701
0.0771709181039
0.00669136800545
0.00525586939916
0.00271073653319
0.00059446690479
0.000328164413118
0.000574782566515
0.00687765577443
0.0084700255027
0.0227655833265
0.0127093552905
0.00736116385614
0.0173199502124
0.0148481384886
0.0190011275476
0.00606851980097
0.0716011330176
0.0150269871413
0.0131632608366
0.0207417287507
5.61604461247e-05
0.00321485902642
0.0128875163287
0.000243579609355
0.0190236638395
0.101451883355
0.00160776899834
0.0
0.00152930580275
0.00601522291536
0.00470249308284
0.0138308209124
0.0145755627971
0.000345124288059
0.00147411386195
0.0191033978394
0.00223911607941
0.0161411974723
0.022084461275
0.0607309928987
0.0592839061
0.00406011760002
0.0591417585027
0.052883423708
0.00640769316491
0.0300920828489
0.00271719182683
0.00743309884838
0.0161247373007
0.000549706953432
0.000144659724587
0.0163778918187
0.00833722212705
0.050286131262
0.00457848028319
0.00159125697046
0.00661781024987
0.00502817793019
0.00339406399921
0.000924164003233
0.00325125461555
0.00820744256956
0.0
0.00784714351398
0.112586971433
0.0212560825355
0.0281971336678
0.0119404774387
0.10617790797
0.0243855759945
0.00787763654774
0.0113593662096
0.0234472173946
0.286390041386
0.120743665545
0.0816123400094
0.000332542220321
0.0664613198651
0.166948890723
0.0151604296478
0.0203665241275
0.0117635172077
0.0181005298439
0.0140644630616
0.0274839766962
0.00155754290392
0.0151571593016
0.0215599037461
0.0400237339451
0.0107257573412
0.00268536859537
0.00615322126724
0.0081683703595
0.00431994078386
0.0188705521403
0.000774732296653
0.00995800887449
0.0188581813669
0.0159444062429
0.00225575188534
0.011666448018
0.0444329992126
0.0170670421822
0.0351488538337
0.0766334270687
0.0187616826229
0.0340678983951
0.026679208842
0.0487713938824
0.00848810548645
0.0213030443664
0.00648422392058
0.000105003292203
0.00470674551029
0.00541470585154
0.00741193341973
0.0154075357231
0.205118100408
0.0252187626378
0.0076341403069
0.0637856191943
0.245959497999
0.0875148426733
0.222876933984
0.134457549626
0.0513941350162
0.0535363214111
0.276799016317
5.39116108358e-05
0.010700684585
4.31292886686e-05
0.000341953645873
0.00455784161323
0.011977619596
0.0172286104914
0.0
0.0
0.0
0.0
0.0
0.0
0.0
0.0
0.102040816327
0.118027178003
0.0286381132859
0.039095967557
0.216753254481
0.0924984574688
0.0279483702355
0.0451976352751
0.00699231012351
0.0427442617735
0.0441796611914
0.0300621778985
0.0123499887839
0.0088130682638
0.0176503623087
0.0264551305537
0.0678516295512
0.00790463625899
0.0279057613385
0.0718251273941
0.000475856144055
0.00255149532479
0.0221363746251
4.30536511288e-05
0.0134418030787
0.0180825334741
0.000201672365814
0.00418753406769
0.00977317880624
0.00501650327499
0.0903909507224
0.0270879628607
0.0705844632774
0.0327615909857
0.000551662708261
0.00136584476585
0.000344210409846
0.000298982666827
0.000105586522549
2.29859461775e-05
0.00522112205812
0.055176923647
0.0386300833344
0.00334258114284
0.0216774144158
0.00215585402221
0.0420331089825
0.00219816517591
0.00381404828415
0.00565180623029
0.00640307835964
0.0239753801281
0.0149827461018
0.00365220717598
0.0104364894587
2.03088443521e-05
0.000397150733996
0.00673576671011
0.00277667033058
0.329439936843
0.102449950329
0.189436023057
0.0418243864927
0.0374810871778
0.0157409516793
0.0188866733994
0.000359712573381
0.0389723887101
0.0119992355973
0.0163016801025
0.00210184993858
0.0201474307032
0.00966463046421
0.105438103127
0.0524177123408
0.0111066658233
0.0541380081032
0.00391552091366
0.000791019000661
0.0491170475196
0.000163128432043
0.205693179893
0.00776616375132
0.000285836028546
0.00091075610484
0.000364302441936
3.96879646231e-06
0.0854568250179
0.0298291542582
0.000253102245783
0.030111257803
0.0206567274533
0.0221183240981
0.000789786849224
0.0761129042265
0.0679967513503
0.00866256725135
0.136995482294
0.00170032225929
0.00702791700401
0.0436117959316
0.0454755157462
0.0021771469804
0.00214715872999
0.00089364986248
0.000643081370092
0.00680066878942
0.000913642029426
0.000415170666909
0.000906552886544
0.0300471858443
0.0195998447122
0.0671588947295
0.0295438332196
0.00606130014877
0.0030506700969
0.00327819924162
0.0271346764734
0.0191005794961
0.0760382648716
0.000910066361516
0.0039719718769
0.199167033444
0.137029094258
0.124797384313
0.199225671675
0.0389590029917
0.066442738305
0.0407934409258
0.0182324306238
0.00539060324685
0.0197870588445
0.000321259146323
0.0109637510461
0.0375511965277
0.217222882098
0.0374349732638
0.00656554309415
0.00690819464035
0.0508063281778
0.055872261167
0.0471634331825
0.00191763918242
0.0145357975678
0.107804533129
0.0775399851986
0.108363799413
0.00376436736977
0.00175717884282
0.00380965355507
0.0106821128738
0.102199678555
0.00874742068513
0.00213115135235
0.00566800429293
0.000635510428977
0.0164182658383
0.00628205711403
0.0205285391085
0.0374003263226
0.0167509936659
0.160215601291
0.0205878457107
0.132431045651
0.0514549747373
0.00435581989817
0.0568636273662
0.0331189320681
0.0219630438083
0.0389904148212
0.0410590212477
0.0174843291507
0.425641462117
0.0918817860928
0.154599206598
0.300453506658
0.0469548694483
0.101907461396
0.187401919889
0.0082135319153
0.00244556116145
0.00399746607732
0.0718093515492
0.0312724568598
0.011122505357
0.00402540790252
0.00990892224658
0.000864747703911
0.00174447066517
0.0289131110903
0.00243920515327
0.00442562899604
8.66215866397e-05
3.58231646442e-05
0.533317662112
0.00842361212124
0.0355263656712
0.0312827355036
0.113571810756
0.0256393699219
0.150227183675
0.0264440613888
0.280783826989
0.378962791628
0.0710402101866
0.0145535453866
0.0104235199935
0.0136095211966
0.0624542213802
0.0243465705357
0.0264846132704
0.0120908924015
0.0137241484612
0.0363764195049
0.00325860319088
0.00502047263267
0.104738373203
0.0164652930635
0.0905850505994
0.0649532556414
0.168332630765
0.0550156798931
0.0
0.0
0.0
0.0
0.0
0.0
0.0
0.0
0.0
0.0
0.0
0.0
0.0
0.0
0.0
0.0
0.0
0.0
0.0
0.0
0.0
