# Supplementary material for: Fine-scale mapping of meiotic recombination in Asians
Source: BMC Genet. 2013 Mar 8;14:19. doi: 10.1186/1471-2156-14-19 (PMC3599818; doi:10.1186/1471-2156-14-19)
Supplement: Additional file 3 — Genetic Maps. Archive containing combined genetic maps for all chromosomes. The SNP list text files contain the rs numbers of all of the SNPs shared by the Mongolian and Korean cohorts, ordered by physical position. The map files give the genetic distance between each of these markers in order in centimorgans. All observed Asian recombination events are mixed to form this map. [file 1471-2156-14-19-S3.zip › map22.txt]

0.0
0.0
0.0
0.0
0.0
0.0
0.0
0.0
0.0
0.0
0.0
0.0
0.0872372874901
0.00402276658899
1.51326642846e-05
0.000503161087464
0.00856806103001
0.00459048831224
0.00412986389693
0.00205687077998
0.000790843055668
0.0233850255055
0.00626564927366
0.0171948966524
0.026371354799
0.0253628957787
0.0300687598003
0.00281573622449
0.0666810689685
0.0851368412368
0.00148443507719
0.0088832818722
0.00312725900878
0.0102670356621
0.0115280073943
0.00359628646906
0.00370553870999
0.00777196466826
0.0142593188119
0.0188801135673
0.135120423127
0.00988769000082
0.147620194073
0.233041637047
0.132658513861
0.204782177752
0.182881493959
0.323951449694
0.399152591772
0.0208183309939
0.225649244692
0.455838991515
0.199983824618
0.130595672515
0.109125839056
0.0548360579644
0.0452218033661
0.0223052456601
0.322238720075
0.0391062269739
0.150543012905
0.0279733131944
0.0154093966109
0.000112226311509
0.0151098247632
0.0189784107599
0.0515988142012
0.0267681326906
0.0565713637351
0.068480369483
0.175279716197
0.0381267776316
0.0763087015697
0.0648592755364
0.0200811349187
0.0158949274188
0.00808020227814
0.0105627663326
0.0103133982903
0.00010902602781
0.0251228448073
0.0290653075461
0.0469367666011
0.011796368404
0.00530640769777
0.110536018652
0.033844394484
0.0448873074723
0.0829913031939
0.142784796887
0.13679892889
0.107183393671
0.0460887632857
0.0237322819201
0.0236783142523
0.0712718068783
0.0117399156515
0.00535958957146
0.012364502297
0.00168580562188
0.0399153048612
0.00158040501861
0.0486159146471
0.00409732795543
0.0247101557846
0.683557314489
0.161024718807
0.0405114981759
0.0882183661794
0.00299130021365
0.0491994609068
0.0843201967098
0.00460717527419
0.258375478537
0.0470454488755
0.0216289557677
0.00904685319322
0.0605530001153
0.00882223019067
0.00719902857554
0.0186858244054
0.021237558765
0.0104064385478
0.0116186232144
0.00993866315761
0.0180037026079
0.0117054364751
0.113202253087
0.00853843432112
0.0922332236237
0.00339044204327
0.307949102923
0.175546864444
0.163796589796
0.00933685755196
0.0737333446409
0.00893302601226
0.00324012681923
0.01547617125
0.0335646742012
0.0149785811942
0.0
0.0
0.0
0.0
0.0
0.0
0.00150446993463
0.0160028693617
0.0221523187142
0.0467787182145
0.0156024401015
0.102040816327
0.0
0.0
0.0
0.0
0.0561604200372
0.0222505856173
0.177520388033
0.0915178496899
1.2274405509
0.021170972742
0.00250658604521
0.0415393843736
0.0815570390866
0.0256435225049
0.0218577454992
0.0911875849492
0.098804531109
0.00168559756651
0.0397261771948
0.0131250948769
0.0191058754754
0.000846008601015
0.0071704122302
0.0
0.0
0.0
0.0
0.0
0.0
0.0768867163023
0.0252898958617
0.29191096174
0.0039412971878
0.00417824354818
0.00339183951421
0.0370126379385
0.181149649628
0.017625167625
0.000120260023931
0.0110709963207
0.0332930645248
0.159046191242
0.0273891285978
0.00459986199883
0.596124418695
0.222621976519
0.0310695317862
0.0120311189482
0.0588167995625
0.0115051321233
0.000808340904739
0.0678048992908
0.048132290219
0.141203764781
0.193210625952
0.0161039606489
0.0642024922603
0.0235014025345
0.0895717802983
0.0201329297443
0.014452951961
0.00746209769001
0.160567715253
0.0431530548053
0.0435796236266
0.00185377596282
0.00299875523397
0.0696397921476
0.0537340079312
0.0195495970952
0.0518042413727
0.153309791965
0.219324580463
0.00646252290003
0.0566098965102
0.0507143746223
0.13187322442
0.0355016600223
0.293434117217
0.182047326046
0.019063443241
0.0546534589096
0.00228771760103
0.008744273914
0.225616008561
0.203582808137
0.00125147025445
0.00568412081733
1.82813509936
0.0197030156111
0.0259475768224
0.0524480339049
0.052404702803
0.112174597429
0.0138998570001
0.177864026219
0.00712343659499
0.0191573183017
0.0106002423698
0.0836197460064
0.0929310693024
0.00555673526044
0.219784714904
0.0826434576947
0.0567844902952
0.011298330387
0.00124335038072
0.0347148089526
0.100874019503
0.0153974684188
0.0262283791956
0.549762060239
0.00642700216212
0.00540108620119
0.0342996327032
0.0168327211945
0.000555169795845
0.00879018843422
0.0
0.00853291719309
0.0021553910749
0.0154581557907
0.000203255151305
0.000108276108639
0.00357121200423
0.00168999376583
0.0176053153485
0.241629177045
0.00327283554109
0.0343897477158
0.0698974497903
0.00429018433317
0.0170681171668
0.0317897934973
0.111397428208
0.00654601040418
0.0426396378196
0.0
0.0
0.102040816327
0.0
0.0
0.0
0.0
0.00472271794223
0.196696127399
0.104703603639
0.0
0.0
0.0
0.0
0.0
0.0
0.0173060389553
0.00958060138466
0.00574868274613
0.00170647677637
0.0282431493437
0.00403871980679
0.000334671645621
0.00578528745737
2.44031408265e-05
0.00925800877302
0.0319503117465
0.00995025119858
0.0147205418563
0.217419861521
0.103707681315
0.020948751552
0.0720546198954
0.0174520180281
0.0021700177622
0.0578741223646
0.221770390016
0.209434999973
0.0691882263764
0.0176374348023
0.000555701880501
0.00207955160336
0.0294165621974
0.005038316607
0.0409564306559
0.133010500719
0.0293982108218
0.00454221283083
0.0176188255755
0.0582342809289
0.0168526557087
0.0119766448706
0.200341258958
0.158596816911
0.0518389797517
0.120424009277
0.022141289288
0.0403091499465
0.0386563070175
0.00177090151507
0.0376729117919
0.0518393857508
0.0692340413409
0.156289856933
0.001879520519
0.0
0.0727176571693
0.0314675634843
0.00455249355107
0.0447199008048
0.00259594569744
0.00563175997138
0.0065727902867
0.0640152998028
0.0664598153345
0.0476076731302
0.0354485058052
0.152318857043
0.0101293457906
0.0598088367984
0.0267885114592
0.236438700097
0.0228554233383
0.00207046932488
0.0492811230955
0.0529568764659
0.0507680772608
0.0759584131816
0.0525921194413
0.0906192798849
0.03596062045
0.0413558996656
0.0187508627702
0.148355768582
0.0113477056747
0.093453549876
0.13458067089
0.00883587254019
0.0118732359473
0.00167671885235
0.0346215666014
0.0040391900268
0.000195058438289
0.0150721829425
0.00651666282088
0.0311716609568
0.00509267196548
0.00644323481164
0.0112733979129
0.066999022662
0.0861530409932
0.00839611262387
0.00739344154317
0.0268751735159
0.045349322845
0.000672622193734
0.00551334095345
0.00728809107909
0.0276747565253
0.248539396645
0.001764203555
0.0731516333167
0.00218773634472
8.23600930179e-05
0.00150845107302
4.45189691989e-05
2.93083213893e-05
0.000526065819367
3.48731925391e-05
0.00265184659861
0.0084218759982
0.00145799624126
1.22427165297e-05
0.0078575980636
0.0193961728971
0.118088049766
0.0
0.0
0.0
0.0
0.0
0.0
0.116445423774
0.119663589811
0.110267223943
0.138379236575
0.00533814807618
0.121310054147
0.0968992674507
0.0211273349609
0.0144169159162
0.0129664867998
0.0903250363488
0.0401751390199
0.0163081484963
0.332046446889
0.0854852551201
0.0290309130817
0.00845871510297
0.00536440785205
0.00971832900333
0.0826431749612
0.0880915177951
0.00245099659133
0.047885948014
0.0265121230451
0.0112812059382
6.20225127939e-05
0.0
0.0
0.0
0.0
0.102040816327
0.0
0.0
0.0
0.0
0.00357503934885
0.0253530798083
0.00760604717721
0.013177489058
0.00503906787226
0.00104503046116
0.0106545884334
0.00891514933042
0.0403966167268
0.00637006409752
0.0831630207517
0.00968424047872
0.00395009360629
0.000442757744881
0.0553977094843
0.108057897755
0.00819072023428
0.00233971243121
0.0148049405057
0.344477697186
0.0473766361522
0.0026171106525
0.0135502738457
0.0502631999149
0.0222846002065
0.00223887390545
0.0035296401041
0.0321705016269
0.0273729241487
0.056680201604
0.0113944358923
0.206743929134
0.0151452445646
0.00109172740152
0.0186933250295
0.00122408230325
0.0286925713593
0.00927968854669
0.0219709540175
0.0108060951646
0.0083263072641
9.96565800611e-05
0.0670210369511
0.063471003081
0.0209409160411
0.137027163241
0.0
0.0
0.0
0.00949380118885
0.00677761016365
0.000414096306167
0.0111408283049
0.000259687514037
0.015288809948
0.0124439449294
0.0176236580472
0.0967572606255
0.138622127017
0.00224161875946
0.0357299603999
0.0102842583432
0.0192257648553
0.0292409179762
0.0026189209269
0.0
0.0
0.0
0.0
0.0
0.0
0.0
0.0
0.0
0.0
0.0
0.0
0.0
0.0
0.0
0.0
0.0
0.00300643433142
0.0199744953089
0.226116295183
0.18506999642
0.0840289741914
0.0107373497496
0.0468580720723
0.00294170398557
0.0180672913366
0.0154442853814
0.0
0.0
0.0
0.0
0.0
0.0
0.0
0.0
0.0
0.0
0.0
0.0
0.0
0.0
0.0
0.0
0.0
0.0
0.103011515099
0.00240786032399
3.10191346085e-05
0.00063511678111
0.000313293259546
0.000611852430153
7.59968797909e-05
0.00580755747708
0.0116321754782
0.0208766530699
0.053370051848
0.0701081776152
0.0399475091524
0.070617438729
0.00462313880517
0.0221408687599
0.0159484154668
0.0264539137634
0.0085451259386
0.000881880559194
0.024836315196
0.0178135037721
0.00210878929034
7.26938749674e-05
0.0207717745847
0.00432728630942
0.00702696342747
0.00066122369183
0.0132342670564
0.0231299529436
0.000197315243201
0.00173575753003
0.00119078298424
0.00316955744984
0.00922194863674
0.0100527401157
0.014654465282
0.0
0.0
0.0
0.0
0.0
0.0
0.0
0.0344389285991
0.221527714977
0.032005403048
0.000715810231009
0.0139929765336
0.00344161559069
0.0
0.0360023277184
0.0198143963131
0.0012962620887
0.00608819375596
0.0210704698928
0.021209262336
0.00324983528441
0.000797524317079
0.00126670756759
0.00249431653096
0.0169132362859
0.024702850955
0.00329756520977
0.00704384119232
0.0133787085644
0.0172297377237
0.0138171600054
0.133265917374
0.0307241558902
0.0457430492784
0.0940000777366
0.0238036057729
0.0153481692779
0.0502164095014
0.012354891779
0.00875573077784
0.0253570675857
0.0263536576294
0.0048027854784
0.0207929860697
0.0015452897686
0.00106656855678
0.0112226669444
0.000382937142399
0.0192613599056
0.00855967441973
0.000628775092342
0.0110531843191
0.0299743904563
0.00219730380161
0.0112156810146
5.45443453598e-05
0.00357947266424
0.00551731204521
0.0129622364067
0.00282342743272
0.00249691892092
0.000389007240865
0.00373098473468
0.00242116288569
0.00607449768427
0.0743636695157
0.0117006393658
0.064839875081
0.0396522187332
0.0259823939968
0.0671841460652
0.000377741158575
0.0
0.0
0.00567145825383
0.0264491370903
0.122585825725
0.00579907841805
0.162310055375
0.00536232192558
0.00350261654386
0.00260818067208
0.00270315246829
0.000554238392816
0.00374713348187
0.0400757145058
0.0266972733975
0.0822250771092
0.147674947532
0.129399939699
0.00724791451102
0.137900111691
0.0230904236067
0.00150396031376
0.012088956034
0.0225063736657
0.0014678992061
0.00870557563847
0.0110983361941
0.00481097601073
0.0122925952302
0.0315300847446
0.00488708182091
0.0340501046389
0.0718618379017
0.00113665498028
0.107688477864
0.000522393270779
0.00573355352696
0.00925108669989
0.0614494126726
0.00160822358847
0.00202459651586
0.0138231769438
7.95016269124e-05
0.000709450958803
0.00794342526523
0.0118612384898
0.00531650286412
0.00343676100746
0.00361058659851
0.0405354945825
0.0725477951937
0.00386594106478
0.00230522151277
0.0031282921476
0.0010317620525
0.00305578292527
0.00120017056888
0.0143724194024
0.000683769763258
0.00250871513673
0.00200504892571
3.74241147507e-05
0.00319352445873
0.00590287443287
0.000949636911799
0.00194657374641
0.00270986975351
0.00209072490967
0.101026814385
0.000787725637565
0.000165549729835
0.0021165416009
0.000790324534423
0.0216005712943
0.00174282404181
0.170578517322
0.125747107261
0.0017244755966
0.0132896315154
0.38595084483
0.0290395958823
0.0974741154518
0.0304504575113
0.00489527263351
0.0667370247297
0.0686181167283
0.0133534378606
0.0229113594822
0.000443776575526
0.0276992404252
0.0407960222553
0.000581378323125
0.0388044229873
0.416164060268
0.0202856452268
0.0249162753142
0.00944575100623
0.0412083017976
0.112273789253
0.0340633846674
0.0202438967501
0.0686769039735
0.0108256618844
4.17118113256e-05
9.85298217354e-05
3.49323896289e-05
4.48343528459e-05
2.44125973411e-05
0.179068100739
0.0254019571543
1.18556389276e-06
0.000185588060452
1.09650745011e-06
2.59209908384e-05
7.21357185454e-06
4.25522815031e-05
0.008878239361
0.0195226587297
0.000793559823638
0.00851609268271
0.00173169972473
0.00293508427921
0.00924225427475
0.196881407198
0.000862162862333
0.124602323734
0.0220283929809
0.000784683134399
0.00279870317936
0.0284466319151
0.0274377535995
0.0310996082267
0.127373204386
8.34904149831e-06
0.000144254739008
0.00014021936895
2.64219333283e-05
8.29839064655e-05
2.37112778552e-05
2.21249599705e-05
0.000174472703204
2.622712236e-05
0.000227583739189
5.40683927431e-05
0.000208893018288
9.47337908675e-05
7.22470390987e-05
0.000298673044533
1.88465696755e-05
0.0258787939942
0.0350645894413
0.00105559073883
0.0406319635374
0.0001096284809
0.000265232350318
0.000193797951259
0.000373536116634
0.000316834992806
2.86706085052e-05
2.77243838021e-05
2.73737240591e-05
2.75462709168e-05
2.33049578356e-05
0.000112945833389
7.74624070213e-05
0.000109205462798
1.82009104663e-06
6.44490343393e-05
0.000137330600592
4.925934484e-06
0.00014708784709
3.20324892152e-05
7.77017462109e-05
3.50826723759e-05
8.22881530073e-05
1.48223316733e-05
8.63290890925e-06
0.00331539745674
0.0374049470511
0.00188943484321
0.0447946315936
0.0562463210292
0.0374487686133
0.215473334933
0.00165431344461
0.0116907119207
0.00093940137147
0.0224644713997
0.123757565679
0.00286828249635
0.00137111156056
0.0102418925261
0.01995364494
0.00603185476203
0.0117373366211
0.0126335669737
0.014615980162
0.0061183609358
0.0288648910541
0.00544225487083
0.00373163307128
0.00462571996762
0.00840807121228
0.0114176319779
0.0236178787129
0.0262357291057
3.70754673854e-05
0.0545834932272
0.0089198611259
5.88607425631e-05
0.000231507788693
0.0181966668425
0.00025766807761
0.695342646324
0.00789403578108
0.0278201338105
0.080502399872
0.0119944104952
0.00880019626863
0.000103435808148
5.75775680826e-05
0.00127333046583
0.00207382118362
0.0357884416145
0.00899853057836
0.253332689968
0.05131307741
0.35451895683
0.188989756761
0.000994325911685
0.0356077508075
0.00378493392792
0.00561064739985
0.00422267835952
0.0213703766445
0.0211650628194
0.0184219737523
0.077886557318
0.000458787848258
0.0388543387553
0.0160409347152
0.000475427822029
0.0460506679576
0.00885607758446
0.0345536957909
0.00108633341705
0.0457711126857
0.0263440642979
0.057184473707
0.0131419188514
0.1355473708
0.183744312492
0.224597770911
0.170053156479
0.0287124582367
0.00915380386216
0.00667582066857
0.00026503305903
0.116247018205
0.00371802742687
0.00120546455327
0.247231415845
0.0842437267359
0.0291340651586
0.0106423772345
0.0351170782245
0.0382244727715
0.0525908784128
0.0208451935265
0.00745816833574
0.115057540781
0.146297936787
0.188098574805
0.000196998064808
0.0821477076072
0.372940769841
0.303990553785
0.0140852408125
0.00297683074992
0.0999304957493
0.00280360300823
0.00255409650806
0.0050066588252
0.0082636238022
0.033631173264
0.103734462843
0.00491204937167
0.153406931053
0.0227620739805
0.138191365841
0.00119255691146
0.0689493883559
0.0850763373475
0.0040825560548
0.0039901748856
0.0669145789009
0.0581434642821
5.1771115268e-05
0.0278320306675
0.130855233455
0.00768771898223
0.045034310726
0.0825435185392
0.0070585384097
0.0142983916182
9.3843226441e-06
0.000518853966926
0.000106717448431
1.59188391234e-05
0.000138365881738
0.000160674520621
2.03549631729e-05
2.55591990402e-05
0.0135521420592
0.0565336927783
0.0420448606777
0.183822229567
0.193633533309
0.0149790914131
0.257386221707
0.0755804203403
0.0463108327429
0.00988259875757
0.00564277630393
0.015729352774
0.00644018754554
0.0097035946316
0.040261034377
0.000317779677826
0.0289798558142
0.0235321975379
2.31546750886e-05
7.0811003961e-05
6.92413841593e-06
0.000825425204717
0.000247860777974
9.11270049402e-05
0.153282060308
0.0147681071334
0.0183525925374
0.00204107061613
0.0141934169098
0.0667758680666
0.0550974940957
0.042414777438
0.00712543564054
0.00510540113082
0.0776462416799
0.0450791846041
0.201483059708
0.137815376859
0.040158223969
0.0816420993778
0.0862394404355
0.0419754462872
0.00432537298758
0.0315727034803
0.0108101868702
0.0158059601768
0.00463401084245
0.00491274352701
0.00497120602707
0.0128153587168
0.0301886622255
0.00862665076744
0.0121159389287
0.00731775349897
0.000947944585935
0.0219613079665
0.00761765051501
0.0146860184144
0.00562047360224
0.0396798869066
0.0417936925833
0.100225156495
0.0510916431159
0.00623897668758
0.0155245035192
0.0150395080794
0.000286812761557
0.00967491801752
0.00337520792856
0.0787520426255
0.00082905451745
0.00266529549038
0.00254499104936
0.018533638102
0.00133967845605
0.00502832174699
0.0107561676155
0.00285510407996
0.000626926053078
0.00118440362854
0.00292707223023
0.0104638855872
0.00066472114294
0.0697172825614
0.0145419226316
0.0220702631089
0.0010650172205
0.0138333376529
0.03100632634
0.00676543367134
0.0268406935596
0.0476566929293
0.162704816207
0.0828572653777
0.319518714805
0.0159954210028
0.112887056378
0.155233011985
0.0449207680591
0.0993983205081
0.134592767123
0.0270283079394
0.0355808529915
0.0127658907393
0.00635272141455
0.000897285908904
0.0110297064263
0.00177101413642
1.03661657424e-05
0.00253794615315
0.000121526751576
0.0110438761137
0.0215648767941
0.00342856891185
0.0549187271942
0.0248933672312
0.000422934612166
8.27445672759e-05
6.18274353088e-05
7.10336450676e-05
1.38594088872e-06
1.07479994222e-05
2.13624141803e-05
0.000243808709834
0.0552343057038
0.0273838908083
0.0119407578008
0.102905221139
0.0026663117028
0.00251338629495
0.0280547063475
0.0586088255422
0.0122172861448
0.0547563981965
0.00171052478925
0.00356622232265
0.000213911782012
0.0016081856993
0.0196583388735
0.0196027545777
0.00634510021061
0.0020303383955
0.0304035563884
0.0136292612016
0.00164042911885
0.000848901578279
0.000654532389321
0.000776305857102
0.0144781627799
0.0169482970603
0.00173139447267
0.00739568552912
0.0263999947631
0.0346260785897
0.00538657576974
0.00991486790741
0.201095115593
0.119065392015
0.0655229031356
0.00812195604292
0.0769891940197
0.102164473996
0.040625456805
0.0687180055912
0.0383123902181
0.0171027365002
0.00317787333619
0.180968570987
0.211543596306
0.531789096413
0.0317820998666
0.018618605928
0.0458375016425
0.0138381087566
0.0295070724365
0.0431280839487
0.0848091863188
0.0358589775422
0.00163157456246
0.00109663208297
0.0209251666563
0.0764656325305
0.0188481967458
0.0739423893852
0.00606919147064
0.0237439300185
0.0587344023916
0.0142322520581
0.0229037395843
4.90867979824e-05
2.13735462357e-06
3.14480563103e-06
0.125819025057
0.0545253697891
0.0442852935645
0.107409333978
0.0307781086504
0.0982603659395
0.00485035567496
0.0152485034259
0.738167931861
0.0840383908345
0.0510982898089
0.0145655901359
0.0743900488692
0.274947782763
0.0590914376208
0.0382936333521
0.018893572207
0.0602548024233
0.0464685794361
0.069493977602
0.0865475119516
0.00531881236056
0.00596702721266
0.00201201289327
4.43645145923e-05
0.0361044992273
0.00294531082988
0.000989985927476
0.00048718809543
0.0052563734141
0.019330604886
0.00391147136988
0.0372062180063
0.0108528747734
0.00190438786713
0.00852620245257
0.0102426164829
0.000362262697749
0.0226351853219
0.00445128939697
0.0607585407578
0.0716496033343
0.00726665363343
0.010701660966
0.0336535828889
0.000765125110015
0.246932796617
0.0258199081774
0.0750679708524
0.0670198485052
0.0465410940072
0.00665746357134
0.0119448698529
0.0138883640834
0.000112539241216
0.286709161169
0.0290309516721
3.83443645879e-05
8.0462495933e-05
0.00808639116588
0.00800737994015
0.0225387473886
0.100340114768
0.0686144449228
0.041614522412
0.0505395288935
0.0427145200317
0.00960559708476
0.0801523251886
0.015754214862
0.00148167652375
0.0495861491481
0.0124504590592
0.00130793054113
0.000122239646352
0.00111646568768
0.0038227376336
0.000214581946169
0.00539059872588
0.006299356645
0.0281198231787
0.109655196415
0.123077109512
0.00415226991977
0.0102081405432
0.0191718337483
0.0275066318885
0.00807170076727
0.0701293213157
0.0309572990745
0.0201849446707
0.000130537366733
0.000627844769724
0.0526161096353
0.00621074916152
0.954118580915
0.0235881700511
0.0205941395308
0.113310257138
0.189931692811
0.00490580357123
0.218073633531
0.519652742703
0.0474335605801
0.0224392558218
0.071977501801
0.000345213536287
0.110950022772
0.0497677487916
0.104281392115
0.0261435452963
0.00273617781434
0.0449866401409
0.0522557773861
0.067946410644
0.0169101035134
0.0532389508647
0.161569797388
0.0236094405834
0.0147100691219
0.0133535942809
0.0374918280628
4.49459014317e-05
0.00144259696966
0.000318949433863
0.0038526960842
0.00527431829986
0.00767235049892
0.0800768742561
0.0302652048029
0.00343609783323
0.108413417941
0.0704047221011
0.0575629251838
0.0685542750425
0.0130951855908
0.0913600332367
0.00115330399378
0.111355789331
0.0566337003551
0.0388374564375
0.0164673141533
0.0125355988037
0.000419170032837
0.000980053278015
0.00624680145531
0.00143841506005
0.0411810308922
0.0362898237379
0.0101946346058
0.0667276451091
0.0181646310006
0.0443811014564
0.0004350128922
4.04093608518e-06
0.000135655226265
1.27462033541e-05
1.8106287996e-05
2.96446633467e-05
0.0458669104915
0.126963028157
0.140024972419
0.01081949698
0.00470420848952
0.0175152815122
0.0307480356218
0.00254651565498
0.00593274256536
0.00025008791737
0.000410728331448
4.83746701483e-05
0.0139574614322
0.00765662088554
0.0020902582628
5.57882952917e-05
0.433828744405
0.14206261874
0.0159023378607
0.0630550651806
0.0230124978766
0.000114221364815
0.00313945579864
0.00385306737311
0.000934439546442
0.167860465426
0.00436262481252
0.00711882323632
0.00248265896436
0.00138788319106
0.0152413954026
0.00428253427666
0.0147779369585
0.00814988703049
0.00713087263098
0.061260596343
0.0148247743596
0.0346342175575
0.114492468164
0.0189917791728
0.0243104043347
0.00541221423414
0.0665578497795
0.0257344532471
0.012603026212
0.0476973256634
0.0623836933957
0.0739780810004
0.255912669629
0.269020174483
0.0102681627182
0.0830638964084
0.043952128
0.0736183976674
0.423474177877
0.0881638876928
0.10585813237
0.0927200219641
0.0332071534436
0.060254266435
0.15959547197
0.0515150945288
0.0189354891176
0.00701968714176
0.194421604126
0.167581543252
0.142792923096
0.0363970478604
0.0860848792825
0.0225122018844
0.409540562228
0.0319445684293
0.0156081951442
0.160191652218
0.0876961063052
0.00429710492303
0.0174809153225
0.0543009535019
0.127061279201
0.000274593841993
0.111045018954
0.0120396129547
0.000192214430336
0.00238485628431
0.000763598927848
0.0931554768198
0.148382609605
0.00805207240998
0.0454348370001
0.0146821879846
0.513134872395
0.108230701573
0.0283697369182
0.0223356589204
0.100424858611
0.0304200802533
0.128444417146
0.0105645924864
0.0381204411798
0.0168070273757
0.0597235042526
0.00130684250668
0.0296345007412
0.226921208379
0.0756475523953
0.146951333351
0.0330921606795
0.00204914994956
0.0324351163444
0.0726315803312
0.000829217349645
0.270418315681
0.00797476598159
0.0405992095489
0.000874814732859
3.14540128668e-05
0.0246225944473
0.00864877654643
0.00590484434042
0.00832846721931
0.00424401565545
0.138829895575
0.159676363869
0.303602529407
0.0311161032822
0.0318404823033
0.000205445161071
7.34715651851e-07
3.12254152037e-06
0.000214063857989
3.26447522584e-05
1.8273268826e-05
5.50313155292e-05
0.122906920103
0.0342384536444
0.0713217929551
0.135969880898
0.0787552987574
0.113044793369
0.0390559396676
0.0363823510193
0.317573075031
0.408300475528
0.00338027699736
0.000292769923198
0.00447106157084
0.0065233053361
0.0132761781747
0.000612451844907
0.000415097189158
0.0230024190911
0.0154001872693
0.00194745007409
0.00518827597683
0.000648354805106
0.00190196772407
0.00119888185049
0.000226364594964
0.0012450052723
0.001012098348
0.00872084343261
0.0170921271088
0.227129677613
0.19080390799
0.00065721575553
0.0676937208543
0.0294391314357
0.00184330862477
0.00412792846296
0.00118831570803
0.00348477894226
0.12451352072
0.00726700658235
0.228186005447
0.000725788800561
0.0913978640105
0.158621715197
0.0150509575264
0.0156240829338
0.0276286952452
0.0394919952452
0.0635189869327
0.000309871892196
5.54487676041e-05
