# Supplementary material for: Fine-scale mapping of meiotic recombination in Asians
Source: BMC Genet. 2013 Mar 8;14:19. doi: 10.1186/1471-2156-14-19 (PMC3599818; doi:10.1186/1471-2156-14-19)
Supplement: Additional file 3 — Genetic Maps. Archive containing combined genetic maps for all chromosomes. The SNP list text files contain the rs numbers of all of the SNPs shared by the Mongolian and Korean cohorts, ordered by physical position. The map files give the genetic distance between each of these markers in order in centimorgans. All observed Asian recombination events are mixed to form this map. [file 1471-2156-14-19-S3.zip › mapX.txt]

0.0
0.906938034975
0.182667817907
0.0669656315873
0.0445999671057
0.00313924036764
0.0226831730879
0.0
0.0
0.0
0.0
0.0
0.0
0.0
0.0
0.0
0.0
0.0
0.0
0.0
0.0
0.0
0.0
0.0
0.0
0.0
0.0
0.0
0.0314433506435
0.00420495902888
0.0193815161746
0.00735471607968
0.000133464281813
0.00480638244881
0.00703189934805
0.0201656188302
0.00744397031814
0.0027894034899
0.0165320537579
0.0101232657755
0.00967449212795
0.0227181232199
0.676015874483
0.00443243158373
0.0122958529065
0.632630424512
0.0105754759753
0.00975839685096
0.000686250148673
0.00283088219225
0.0147587926711
0.00918050198892
0.0210369782418
0.00624848819581
0.034273033293
0.00595072991306
0.000315863433086
0.0217625145863
0.00353936310009
0.00409180337232
0.0444277460742
0.0102779982532
0.00277858846779
0.0164454038374
0.0151483736735
0.0204239585341
0.00174181764603
0.0144262606629
0.140370449501
0.00420681493934
0.0560656221238
0.00010666366479
0.0126823097436
0.128485423661
0.217078848024
0.00339608835099
0.00454916083739
0.305692465339
0.132356365855
0.112142993351
0.0215180455834
0.0629405396585
0.0722117244804
0.0778404584438
2.4889381486e-05
3.85080996576e-05
0.0284889495821
0.000522677011206
0.138175730835
0.0240572438026
0.0879853054512
0.0105526393627
0.00109513142184
0.000891386041036
0.0186756803623
0.0144446985602
0.00502278075797
0.141303670572
0.0947098849212
0.00349142525157
0.0
0.0
0.0
0.0
0.0
0.0
0.0
0.0
0.204498977505
0.0
0.0
0.0
0.0
0.0
0.0
0.0
0.0
0.0
0.0
0.0
0.0
0.0
0.0
0.0
0.0
0.0
0.0
0.0
0.0
0.0
0.0
0.0
0.0
0.0
0.0
0.0
0.0807620118263
0.123736965679
0.0
0.00571535364375
0.0117974417594
0.00358120677179
0.0063439589994
0.000354922913912
0.00135227934895
0.000603253718938
0.00189445867036
0.0235096098317
0.00527342852205
0.014459764664
0.0341513233199
0.0110364121435
0.0741415695151
0.241583031071
0.00029385555763
0.0481114040842
0.220945684402
0.0469588247165
0.0210002094419
0.0515488349351
0.00178887599987
0.0101126255503
0.0354373348583
0.0101806625781
0.0993233606546
0.0372450833647
0.00375011648851
0.0
0.0
0.0
0.0
0.0
0.0
0.0
0.013506901691
0.00310769099675
0.0244717831575
0.00324628903994
0.000941887689478
0.000864838446098
0.00297347182104
0.00448929775202
0.0330250353894
0.00821124793732
0.0017626979965
0.00585023897947
0.010504642253
0.00967675599507
0.0383335710149
0.000631332065652
0.000296403721981
0.0415688530201
0.0228899150179
0.00563796045179
0.0293298165743
0.131531414787
0.00552941711571
0.00369232476053
0.00511961689106
0.0023986093632
0.000263030727693
0.0268052223404
0.00337734752549
0.0521765561683
0.0386424296343
0.0306446600615
0.00169166852371
0.0125594759194
0.0385410566815
0.0250275256353
0.0286490148839
0.00309954292724
0.0196600929589
0.0197829094935
0.137012835345
0.0289102936091
0.0155451978204
0.0345774322239
0.0959365811171
0.0
0.0
0.0
0.0
0.0
0.0
0.0
0.0
0.0
0.204498977505
0.0
7.92833635663e-05
0.209729260708
0.0107826909987
0.081899714564
0.0162123152298
0.00920819636849
0.117556195598
0.0219640551861
3.44095645723e-05
0.0919415831309
0.0513873210593
0.143327172286
0.0187790341494
0.0142171992375
0.120687875517
0.00243699368697
0.283137233157
0.0042453635607
0.179207734994
0.0546592101761
0.0
0.0
0.0
0.0
0.00519053388972
0.29693559793
0.0187455073265
0.00790541964432
0.0797226781532
0.328625303069
0.10804706281
0.219802003033
0.177859783451
0.133080878586
0.10172290634
0.0191775173445
0.0351452653938
0.180831858746
0.320281401283
0.00490972151554
8.46193293841e-05
0.0162181046615
0.0044720454409
0.0573458548002
0.124989743426
0.428256021671
0.262043188268
0.041681905842
0.0729787421541
0.398373926824
0.135226414368
0.046008383293
0.365818257843
0.0227410615311
0.00127879882155
0.355133314292
0.0126924942476
0.0117113415082
0.00372055103635
0.018409145721
0.00187516855362
0.00739777687869
0.0672185518356
0.00215965046735
0.000278023968211
0.0105723578626
0.399116005499
0.0591014152488
0.00361102254702
0.000120743566416
0.216904215431
0.72145934102
0.0429003217607
0.0281857500901
0.0345147863788
0.0543623300411
0.195278250271
0.0823470580165
0.0804881107086
0.0211310284886
0.00953392152459
0.0416579792141
0.0111565681169
0.0271745940778
0.0123358218548
4.90125166894e-05
0.00232609773651
0.00431527980275
0.00409321074565
0.00132321693206
0.000356399658396
0.000467494696225
0.0022413847447
0.000589118348751
0.00122845939979
0.0261316155522
0.0791154310058
0.0156298315682
0.0121541532202
0.133439967414
0.0193722368343
0.0894609523159
0.0325124788142
0.00885360896379
0.0265405192844
0.0171172819441
0.00587955991798
0.00571506830125
0.0822796447869
0.000251224557119
0.0258170695751
0.0711679503282
0.00564594136261
0.0299212854977
0.0199119702483
0.0133660279284
0.00935084246286
0.0228252936212
0.0197092276232
0.0119256738009
0.0335724157278
0.0218888850209
0.0526107990049
0.0205600572763
0.08469100754
0.00744759435746
0.00640540576841
0.00829894575706
0.000401450253469
0.0308414651625
0.00520797656409
0.0630899837995
0.00255603178625
0.0489858300668
0.0418289410653
0.00124785768443
0.00556690868727
0.00266776547749
0.00454152959159
0.00029070535596
0.00196176675587
0.00311074506752
0.022115360515
0.00169479244937
0.00354779189519
0.0168025718158
0.00261041544128
0.00271226119524
0.00104416617651
0.123116650561
0.0765327326317
0.0337579677373
0.0125715234547
0.0145768408825
0.00130829368687
0.045672685298
0.0176404284796
0.0103368747745
0.00125014700159
0.0405028376973
0.0126687177861
0.0122933127192
0.0366465132121
0.00163517783942
0.0124268702911
0.00897843784972
0.00148357194703
0.00606423569587
0.0176428349223
0.0371118851206
0.00386389156145
0.00117039038998
0.234068695427
0.00440144242567
0.0023658674613
0.00258851999272
0.00877044540968
0.000729887437423
0.128847973803
0.113079290706
0.311143711313
0.05511033584
0.0939557492587
0.00221511567789
0.259119423317
0.0152040747019
0.024379326729
0.000389767472202
0.199675543132
0.0930806205383
0.0025900677185
0.039492246135
0.0232225974567
0.188792671894
0.000907877401072
0.0149773831823
0.031417745948
0.10384561107
0.0148580621524
0.045028541631
0.206814957223
0.00286004241149
0.00351583083779
0.000448167822716
0.00524264889756
0.0141959444416
0.0160637955009
0.00684662624434
0.02659544137
0.000714234240614
0.0713520894703
0.013855643078
0.0418373979721
0.359004244206
0.261242246338
0.018295126234
0.00770395502994
0.0159998423844
0.0543870953719
0.166658311107
0.00810890014974
0.0250752188691
0.0517794268891
0.0221944791306
0.0149172043421
0.000600854836383
0.0056450001448
0.042106032119
0.0183584630157
0.703395037426
0.0917760693139
0.197627631366
0.0101989310561
0.00246687712647
0.086063343958
0.0119510973653
0.00058583810614
0.9122633306
0.0574611910749
0.293468577614
0.0172858968861
0.05701986123
0.0
0.0
0.0
0.0
0.0
0.0
0.0
0.0
0.0
0.0
0.0
0.0
0.0165611497445
0.0220412613444
0.00503486101659
0.0346413098631
0.103228904289
0.0229914912478
0.0
0.0
0.0
0.0
0.0
0.0
0.0
0.0
0.0
0.0
0.0211734427955
0.0756124852487
0.0346789929538
0.027709996781
0.020614325624
0.059765883127
0.0257985649455
0.00630802324952
0.0410789829492
0.0146188829478
0.0572852895843
0.0030602507507
0.00758811962736
0.00996599957237
0.0037387148533
0.0
0.0
0.0
0.0
0.0
0.0
0.0
0.0
0.0
0.0
0.0
0.0
0.0
0.0
0.0
0.0
0.0
0.0
0.0
0.0
0.0
0.0
0.0
0.0
0.0
0.0496289835906
0.00606780069281
0.00438455927843
0.0354586594761
0.0937427230593
0.142570887018
0.113427323764
0.0314713633559
0.153688507567
0.217690506912
0.00313561581323
0.00681360664433
0.0219928973255
0.000815364981535
0.07560035277
0.152334469011
0.00484172115643
0.00803632639759
0.000234974554566
0.00125549165766
0.0420296396772
0.00120436748679
0.00952459688027
0.482927063528
0.0700534151927
0.00331231107102
0.0588472134271
0.0446428641584
0.00475719109805
0.0
0.0
0.0
0.0
0.0
0.0
0.079373923888
0.133472684754
0.0154892063063
0.00071350605445
0.135094500176
0.399234620906
0.00764635342609
0.0016653836086
0.000263463236517
0.0185508738671
0.0577007709762
0.0050664766388
0.0192266736337
0.168988425625
0.0433343015805
0.00962669828484
0.00595820499682
0.137048186368
0.0122416217809
0.064758560871
0.00476093310759
0.0268812291265
0.341297537375
0.921670197949
0.00995658893848
0.24807913039
0.00304998229074
0.025054121079
0.0467579743386
0.143940969718
0.00160198627284
0.481188077554
0.0453523132102
0.00294009132629
0.0321749063307
0.508760473463
0.00839641319571
0.0269491040766
0.0124494958739
0.0213574936093
0.0151216919356
0.0680241761027
0.0277066038567
0.000536196158838
0.0547868616156
0.105345299136
0.0835799682152
0.0536145549706
0.0184546635267
0.000994143482848
0.132710086326
0.000771983457483
0.147804570357
0.0323726630995
0.060855037332
0.0123197083071
0.00130374182397
0.00468894618035
0.00995500209455
0.233068605753
0.0186833354657
0.127288045165
0.399466698573
0.0281774060884
0.000457515909862
0.0658653765209
0.0125245168814
0.0332134400685
0.00358710757595
0.117301946861
0.00167848712646
8.2624043507e-06
0.00979447083612
0.00281571904332
0.00126116798212
5.05225708658e-05
0.000143034409743
0.15865145175
0.0124563696696
0.0445317215841
0.00101045141732
0.000207101905774
0.00170747326631
0.00402758349784
0.000981058929707
0.0610297201433
0.0390962851598
0.297499656826
0.003647397302
0.00921497279653
0.0
0.0
0.0
0.0
0.0383831075275
0.0258222672285
0.0164615258614
0.0155168638886
0.14731129984
0.032070481633
0.0010313121687
0.00807084942341
0.0104595014787
0.0101493777509
0.0265421606031
0.0114191483872
0.00785148832936
0.295638568113
0.00520359524617
0.0177474289732
0.0206508102107
0.000326452187579
0.000781153448851
0.078331036509
0.0482274812115
0.0
0.0
0.0727524394998
0.131746538005
0.0
0.0
0.0
0.0
0.0
0.0
0.0
0.0
0.087110589639
0.0256061923089
0.0801374747691
0.00965566834982
0.00198905243828
0.0
0.0
0.0
0.0
0.0
0.0
0.0
0.0
0.0
0.0
0.0
0.0
0.108595346712
0.182677313084
0.0993614039947
0.0074697021942
0.0108941890258
0.0
0.0
0.0
0.0
0.0
0.0
0.130161267344
0.0721017013472
0.005357550434
0.0261286605538
0.00177520714754
0.00574906534937
0.0207547637447
0.0797980991042
0.164650126886
0.0912713538149
0.00836004433666
0.114496002698
0.000100367763929
0.00853794718584
1.42648374394
0.0121591782654
0.225406462456
0.00898685596381
0.00751756348511
0.0998126276723
0.293122095914
0.164880061394
0.187818754699
0.000577273015454
0.137135483843
0.0244641505983
0.0157303780294
0.0862743076038
0.0257987951176
0.0310727278781
0.0
0.0
0.0
0.0271376824419
0.0211024616535
0.00121247314191
0.00437395161791
0.01182975661
0.000791449971764
0.00243642442288
0.0537800286693
0.171348660208
0.105388810695
0.194858766588
0.0192364664948
0.204498977505
0.204498977505
0.0
0.204498977505
0.0
0.0
0.0
0.0
0.0
0.0
0.0
0.0
0.0
0.0
0.0
0.0
0.0
0.0
0.0
0.0
0.0
0.0
0.0
0.0215750535944
0.042135527814
0.00192619555721
0.15809315365
0.000717096765558
0.0564814977161
0.00361915306949
0.0093552148246
0.000441978653131
0.0367578913187
0.183445292888
0.0169678744676
0.00685549949132
0.0513051668055
0.105795313791
0.0200793069137
0.1024446927
0.0
0.0
0.0
0.0
0.0
0.0
0.0
0.179503054702
0.0065197249227
0.0184761978807
0.0
0.0
0.0
0.0
0.0
0.0
0.133892023864
0.0706069536414
0.0
0.0
0.0
0.0
0.0
0.0407699812475
0.024921183599
0.00295196689589
0.0250569194742
0.0233278815951
0.0089481673951
0.0377833748909
0.000364943019666
0.0478840558868
0.01840136884
0.054520132667
0.0113638547382
0.00686328324081
0.0768817218881
0.0133427876932
0.0156163319387
0.0
0.0
0.0
0.00524507905721
0.00382672634106
0.223014138334
7.3025445238e-05
0.000334699957341
0.00914826265219
0.228528000261
0.0109106100639
0.0299982443584
0.0156006692843
0.0203156788652
0.0211286954889
0.00177573541004
0.0681262649397
0.0877105605409
0.0226725221549
0.00914889059399
0.017329102905
0.0680011125703
0.00546562128129
0.0112175893857
0.0153394665687
0.00190543899224
0.017342377261
0.0826594022583
0.0255514806526
0.0188412453417
0.0105834490994
0.0117252373531
0.0338729079089
0.036038131708
0.00590456005763
0.0207924396791
0.00504869374961
0.0450647033211
0.00342215456392
0.0165996122375
0.0167313343875
0.0843938886674
0.00591839676686
0.00501535098613
0.00484921454093
0.00233575852722
0.0386459919109
0.0214859811434
0.040773651695
0.00108074326722
0.0
0.0
0.0
0.0
0.0
0.0
0.0
0.0
0.0
0.0
0.0
0.0
0.0
0.0
0.0
0.0
0.0
0.0
0.0
0.0
0.204498977505
0.0
0.0
0.204498977505
0.0
0.0
0.0
0.0
0.0
0.0
0.0
0.0
0.0
0.0
0.0
0.0
0.0
0.0
0.0
0.0
0.0
0.0266403755466
0.00533948210848
0.0283145204238
0.00955000679975
0.0310471677235
0.0203782685058
0.0133394790219
0.133742004714
0.0527620149555
0.169125509511
0.120006574653
0.0324930453871
0.00633535928586
0.111219578413
0.0101066485523
0.0171843226864
0.0132219908355
0.00196432882128
0.00796357612041
0.00726165595494
0.000146190589972
0.0641614255987
0.00679109435081
0.021823006403
0.111577260563
0.0
0.0
0.0
0.0
0.0
0.0
0.18512387881
0.0666486765464
0.0374206020449
0.0735631823534
0.295181294519
0.145639303251
0.123368956186
0.0217931142824
0.0304538833198
0.00151009318732
0.00316087199999
0.0280506579337
0.00168457543212
0.000830600600282
0.0356287079822
0.177635381221
0.00339769734031
0.00176382894344
0.0190909840185
0.0373686132603
0.013590238681
0.000527551710214
0.0403929493694
0.0179593360388
0.031633828803
0.0311715412281
0.0825252907778
0.00685181706544
0.5038534542
0.0271688639457
0.0
0.0
0.0
0.0269640567087
0.0014321587911
0.002495987871
0.00493181874045
0.0134996540083
0.02299722579
0.0495005706846
0.0241354062456
0.0117724116417
0.0317195380827
0.0124265383403
0.0640221833939
0.0124863442099
0.0770777581484
0.00899946170007
0.000925816978366
0.00895715723357
0.0071917593047
0.00933220260003
0.000186302362079
0.00483247174999
0.010371916219
0.0910416360361
0.212820220569
0.0174510776601
0.00204779241065
0.0150931269099
0.07328331563
0.0
0.0
0.0
0.0
0.0
0.190599437628
0.0138995398773
0.0
0.0
0.00185348018707
0.0191075301369
0.181716222139
0.443144040505
0.0624645831004
0.0173327725903
0.0322890943346
0.0216695883764
0.0355308382587
0.00288776039215
0.0
0.0
0.0
0.0
0.0
0.0
0.0
0.0
0.0
0.0
0.0
0.0
0.0
0.0
0.0
0.0
0.0
0.0
0.0
0.0
0.00124795263114
0.0358335257023
0.0181988343363
0.0307524400276
0.00592255145188
0.0164627175861
0.0200185278228
0.0299413657909
0.0417427808552
0.00437828130102
0.0
0.0
0.0
0.349754727013
0.0658292804883
0.00943789884896
0.00897624225832
0.0153500816388
0.01609841208
0.00700303263704
0.0987599768151
0.159385073575
0.0302181407221
0.00249077710522
0.0527763959672
0.00191587087192
0.0
0.0
0.0
0.0
0.0
0.0
0.00265056385846
0.000289013292139
0.0107906144022
0.0021784891939
0.00418203562596
0.0278443622008
0.184343795546
0.645640025509
0.235500560534
0.0095956589227
0.0136399168761
0.00312099792928
0.123820391181
0.00497047818368
0.345689428995
0.358621388992
0.0428876003758
0.0207180586478
0.0577726383714
0.1777969929
0.0314645085346
0.15047020999
0.0
0.00604227216564
0.300016207771
0.0233753112555
0.00578669799293
0.0325971700952
0.0948355027758
0.0110573846999
0.00331721540996
0.00165860770498
0.00757799431431
0.00717992846511
0.18283110742
0.00152845175059
0.0339777484904
0.00376483742427
0.00221429486788
0.00260461125137
0.097630566165
0.0
0.0
0.0
0.0985375322974
0.166479634152
0.0384819058419
0.00884360170206
0.0267968581056
0.258501624889
0.00841512825581
0.00682976625531
0.00610732281204
0.0391457317591
0.0722510336176
0.0767127908089
0.00262001718692
0.00827296233693
0.0
0.0
0.0
0.0
0.0
0.0
0.0
0.0
0.0
0.0
0.0
0.0
0.0
0.0
0.0
0.0
0.0
0.0
0.278350355472
0.040626374563
0.0560182313192
0.30518912974
0.22631976933
0.181614809941
0.03193735734
0.00474983109267
0.0593484441394
0.0145020075322
0.0173736451969
0.0375928222615
0.0384718756425
0.00626955614676
0.00294643269232
0.00823255829143
0.0010748646058
0.00408954055837
0.00121653921041
0.00204796294633
0.00335988308772
0.00158994823868
0.00398325134797
0.0269712529656
0.000433404565063
0.00527747879226
0.000516147855262
0.00176288437576
0.00841015040143
0.000722207913974
2.30138090104e-05
0.00338994737001
0.00117875931585
0.00145066813444
0.164803266881
0.0153158879573
0.000284277863602
0.0508927974099
0.00542700203693
0.0026757211239
0.00109934172059
0.00047198262641
0.00494331296432
0.00175876051403
0.0620777915356
0.0250623331002
0.0162944882707
0.106814990186
0.00369565713356
0.00183208002786
0.0
0.0
0.0
0.0
0.0
0.0439052031819
0.03573978312
0.00844206565136
0.00913536238401
0.00668055346753
0.0634063613745
0.0371896483259
0.0090549757034
0.0537862645775
0.0113523123049
0.00867698592647
0.00740676794004
0.0261103646649
0.0024786435729
0.000506785860629
0.000193500055877
0.0392413506174
0.0244097107301
0.051147541151
0.0166328871818
0.0381334373757
0.00982372481451
0.0863068014758
0.0633740047299
0.453751389946
0.0581573976219
0.0332037322855
0.0296621494916
0.0592063081609
0.023572150747
0.0335446978903
0.00894221783621
0.0391200625666
0.0594733876081
0.0166999864254
0.0776401351587
0.0314728397762
0.0347395740368
0.298121923852
0.0533581269192
4.79855824891e-05
0.00353208162536
0.0070441947304
0.0644642489142
0.000635410515729
0.0550465809172
0.00757573295731
0.080106923746
0.0897762310015
0.0196012601627
0.0500256466285
0.00393513022552
0.0102104795054
0.00438589174507
0.226092279148
0.00132174816007
0.000813222789841
0.0160713713399
0.000353938432569
0.000150707342704
0.00314127819665
0.00143097367974
0.00327079698226
0.207690690436
0.00241907667319
0.00398583617655
0.000450331445824
0.0103446794093
0.0185364470269
0.00825717308505
0.00758888703963
0.0339190437252
0.045350967406
0.0435989673588
0.0204000924731
0.00312669543692
0.043646115895
0.104310388382
0.19007755852
0.0203777589343
0.034987083838
0.011728298394
0.0353442112716
0.0506535133743
0.0447622794836
0.000268203740707
0.00169985681179
0.0883140792078
0.312392614524
0.0998308236538
0.0516505179344
0.01320957497
0.0306020963152
0.000874125241299
0.0957090010525
0.269826358199
0.0891182026827
0.111820761862
0.0895692648881
0.072391372361
0.0568087460619
0.150473075803
0.0832125084682
0.0114108924384
0.0544878399998
0.00492921977872
0.0224347381136
0.153333197884
0.00344105490908
0.0544670569295
0.000887716186936
0.0393733966828
0.00194548433542
0.011529822644
0.0362465381476
0.00169377746722
0.0280758035899
0.0249024991444
0.0242095561293
0.220326287003
0.00658869056212
0.0246153192736
0.000121832674523
0.00270284252723
0.0129439538151
0.00265216422984
0.0029608411321
0.0717488849349
0.0641227758308
0.0145080562546
0.03794236828
0.273506912744
0.00272875176416
0.00267059270162
0.545643161057
0.246972967845
0.658985241028
0.401395789597
0.888349825501
0.0782920236874
0.0228306349806
0.0277534276002
0.0113911947538
0.0127982081825
0.00990081090609
0.00921181495069
0.00296217044218
0.288666660171
0.00424629759562
0.015095039929
0.0108197501266
0.0207202351618
0.00799689916883
7.70768422851e-05
0.039135236325
0.0328366489214
0.0181329040702
0.0580181081195
0.207119018442
0.00536173537885
0.0127787079344
0.556638581207
0.00821610219543
0.000151046298932
0.00305685050379
0.0112060024478
0.00261432567125
0.313385986223
0.0722729982524
0.256738902753
0.0
0.0
0.00329708872196
6.64521267728e-06
0.056422277258
0.134265515835
0.0313982025316
0.0015854839348
0.0770938635889
0.0048142635933
0.00102573172429
0.230381296969
0.0192994043884
0.0111703548589
0.0972069230444
0.0571804162973
0.145839096441
0.220630726485
0.00661784475387
0.0394365958054
0.436407559228
0.0425826007396
0.0350289553037
0.0803766376414
0.000991093341927
0.0684405013342
0.0353748055845
0.00768480984931
0.0167957386055
0.0266412925156
0.103619560905
0.392820415585
0.00439466933328
0.000285700374804
0.0243727730048
0.00017332813165
0.00272456529295
0.00907755110655
0.148244498538
0.0281138499014
0.0961659044283
0.0190797102768
0.0812382689499
0.051654965905
0.016540994336
0.0756068519287
0.0100348738229
0.0755041263033
0.0487731686858
0.0016727124709
0.0626935204202
0.0150729741349
0.00616826109628
0.0218166034372
0.0713994039505
0.0529927594574
0.126969585844
0.00640679861928
0.409146984305
0.00155092741947
0.00247213301342
0.00243560622539
0.0398514562692
0.0340663331625
0.0586679017395
0.00385381214401
0.442588059598
0.0025149150207
0.00909807492781
0.00207148006384
0.00109831404647
0.00590325121168
0.000239088772021
0.0598728534947
0.225796424913
0.0111990047161
0.00770550640368
0.0481558775022
0.166428352045
0.0306649202028
0.132138600095
0.109589999934
0.0131133299371
0.0356382912981
0.0401697242739
0.0766276915687
0.0113986579036
0.00748477892054
0.091834382576
0.00737620762537
0.00559025962317
0.000490064928657
0.00171688736185
0.00106512756852
0.221888313937
0.0151672094195
0.00522772330399
0.0252306130129
0.21435583851
0.127386882879
0.267338719297
0.0147076505374
0.0437818261695
0.0187727287301
0.000330594694361
0.0172851051534
0.013207450246
0.00512998394913
0.0230841105323
0.0106117581279
0.218635404066
0.0394251996393
0.00505164990284
0.15931863233
0.0372339194654
0.006982676889
0.00635150291171
0.148410865822
0.00221276311684
0.206819990366
0.272481319241
0.175818048151
0.0258375408108
0.0143630105593
0.0850716571559
0.137180855409
0.0857010182644
0.0405442960422
0.0466544964427
0.00230664628863
0.0146013709102
0.007590157177
0.0129323447658
0.0355385215357
0.0423541462676
0.0946848709718
0.337217034946
0.155506466358
0.00117479589321
0.035847270451
0.0121558494881
0.005632266544
0.0329396061828
0.0684465030667
0.0134065140515
0.255787842614
0.100334217635
0.000971759977094
0.160195886217
0.120820273148
0.0757286454538
0.045515999106
0.0228340225663
0.014235393852
0.00314525903184
0.00761796295348
0.0219082679457
0.0233825682105
0.372376172008
0.0151408116794
0.0914674973323
0.141283312506
0.00306442939441
0.211470363519
0.0
0.0307829505391
0.124870060148
0.00231565179611
0.106840453316
0.0214664934773
0.015833969725
0.00773193000152
0.00194828994149
0.0407854548124
0.0157015755591
0.0333300678116
0.0233233822682
0.177345198625
0.00159486976835
0.00278572844828
0.0079040492184
1.56691931569e-05
0.00803109673048
0.0104420350181
0.00446190862436
0.0196004666725
0.00879976103247
0.034309312402
0.00153416577855
0.0160433123269
0.00408610585838
0.0550583808664
0.00356383917907
0.0682518409178
0.00381316574506
0.0191219799853
0.139743417691
0.113209105776
0.0490506483024
0.155250472591
0.00317557635402
0.0136691765901
0.0232401466317
0.00622537457447
0.0323723078882
0.0459075434875
0.00951037657205
0.00800611078041
0.00781086684285
0.431405259786
0.00474281856448
0.0177004487271
0.0010998793027
0.0207636997931
0.0213811268191
0.0123679684934
0.0306909840493
0.031180752987
0.00299309775124
0.000406396058865
0.015339914172
0.0468375404842
0.0404855659349
0.228564725588
0.0466131491621
0.143928715218
0.255983407883
0.214008432064
0.180521450955
0.0436075236218
0.00106672655653
0.00142976624051
0.0
0.204498977505
0.0
0.0
0.0
0.0
0.0
0.0
0.0
0.0
0.0
0.0
0.0
0.0
0.0
0.0
0.0
0.0
0.0
0.0
0.317951442117
0.0012896730379
0.0274256060074
0.214557484498
0.0160898662063
0.0712659416138
0.171203357814
0.038806197161
0.0119723705357
0.0153217212154
0.00376575437074
0.00321606999947
0.0271545467498
0.0143620311004
0.022028184751
0.00112310511311
0.00263515356165
0.233901109061
0.390727537287
0.0101932742844
0.236941052712
0.281231047801
0.115924306612
0.00529794707166
0.0560843801801
0.00319013113216
0.136471139555
0.127162092609
0.063959098153
0.00112865615258
0.000126369050993
0.0205894900055
0.00656035901869
0.00879221026644
3.80007597619e-05
0.0
0.0
0.0
0.0
0.0
0.0
0.0
0.0
0.0
0.0
0.0
0.0
0.0
0.0
0.151433222439
0.331126994631
0.043452699721
0.00613655994362
0.00355545490347
0.00112457494083
0.0442798981657
0.00469155606509
0.0107539639884
0.00271749865272
0.0160547898271
0.0262950781567
0.00564212851132
0.239295061488
0.00713899800451
0.00689405105075
0.0838879071249
0.0872063908986
0.00283692963844
0.0167696453443
0.0214918225772
0.0580452448553
0.0311530088235
0.0250103852798
0.0
0.0
0.0
0.0
0.0
0.0
0.0
0.0
0.0
0.0
0.0
0.0
0.0
0.0
0.0
0.00365714036459
0.00370922690917
0.00973325743548
0.00101762701206
0.00471216994855
0.081088498846
0.00442126105592
0.0924403179489
0.00371947798444
0.0
0.0
0.0
0.0
0.027926695637
0.176572281868
0.0
0.0
0.0
0.0
0.0
0.0
0.16611414214
0.24288381287
0.0
0.0
0.0
0.0
0.0
0.0
0.0
0.0
0.0
0.0
0.0
0.0
0.0
0.0
0.0
0.0
0.0
0.0
0.0
0.0
0.0
0.0
0.0
0.0
0.0
0.0
0.0
0.0
0.0
0.0
0.0
0.0
0.0
0.00176897335652
0.00387406829045
0.00177449072477
0.0152782933269
0.00514814247188
0.0197127685934
0.000282349131215
0.00210106637933
0.0114795414921
0.000794588606548
0.00359198189106
0.00529133131478
0.00257310788592
0.0977168831506
0.000670841918457
0.00658870105108
0.00511757800327
0.0153144627411
0.00541980717567
0.0
0.0
0.0
0.0
0.0
0.0
0.0
0.0
0.0
0.0
0.0
0.0
0.0
0.0
0.0
0.0
0.0
0.0
0.0
0.0
0.0
0.0
0.0
0.0
0.0
0.0
0.0
0.0
0.0
0.204498977505
0.0
0.0
0.03097667891
7.01346013128e-05
0.040547094506
0.0526820705235
0.0156679009343
0.0113499754799
0.0565496541757
3.29865470453e-05
0.000520498889178
0.000800884539063
1.76942400413e-05
0.00746200914429
0.0421839593426
0.0111911181031
0.0834405241891
0.162430069419
0.0969095746333
0.052291709901
0.0677789164932
0.10711262663
0.0114283216641
0.0152028192712
0.00604875646468
0.00849307700413
0.0110120555473
0.0307236641402
0.0118031095905
0.00179135463981
0.00415285145639
8.35528049338e-05
0.00798228210765
0.0173705260742
0.006110582624
0.00522810168952
0.000172500817167
0.00444521336545
0.00399502448726
0.00606029414517
0.00508795388089
0.00292438501449
0.00517159039808
0.0116649270764
0.0011503966232
0.0043754654373
0.0
0.0
0.0
0.0
0.0
0.0
0.0
0.0
0.0
0.0
0.0
0.0
0.0
0.0
0.0
0.0
0.0
0.0
0.0
0.0
0.0
0.0
0.0
0.0
0.0
0.0
0.0
0.0
0.0
0.0
0.0
0.204498977505
0.0
0.0
0.204498977505
0.0
0.0
0.0
0.0
0.0
0.0
0.0
0.0
0.0
0.0
0.0
0.00232882159149
0.0147654508973
0.0754529265783
0.0633330223012
0.226967854533
0.000697846244466
0.0612278939366
0.0436530016086
0.125070114824
0.0
0.0
0.0
0.0
0.0
0.024001460904
0.0321229034081
0.000830262692876
0.0262797057153
0.006010444854
0.0053424517282
0.0222225107282
0.0101610565735
0.0244747083563
0.0995009382896
0.0101588328266
0.000198958527949
0.0106744107352
0.00217815432818
0.00881157710272
0.191864119725
0.0388430984406
0.0370120004122
0.00260100613431
0.000298178054942
0.00213373930431
0.00320775172347
0.0797161745799
0.0219723250724
0.0592719976034
0.00937272589025
0.0215850521689
0.0226386269001
0.0445107372405
0.0
0.0
0.0
0.0
0.0
0.204498977505
0.01918236133
0.000179032231497
0.0277293836185
0.04812963526
0.00206947125486
0.0609822649317
0.0178508091082
0.0109109544504
0.0177271910881
0.000311231674074
8.26708252532e-06
0.000184855351102
0.000304414857903
1.36844198798e-05
9.34659985439e-05
0.000908436686808
3.81527269308e-05
0.000156961706786
2.48181767552e-05
1.29000345753e-05
0.000281492749222
0.321292157119
0.00857778752749
0.159676261429
0.0710265826272
0.0533391457119
0.000160285468976
0.364526533299
0.0523435547762
0.00218596150806
0.0305624943552
0.0630095504523
0.101824408359
0.00164050937144
0.00323588781107
0.158845190326
0.022610639208
0.00819597795455
0.0614201556594
0.0529874963793
0.031622562263
0.0277836753589
0.00302858834079
0.0300295392484
0.0146653692676
0.00017894142449
0.000304589792755
7.14467794219e-05
0.10971909477
0.188921696516
0.0584965834667
0.150340294975
0.110789420192
0.000812019368018
2.56194912389e-06
8.90474827642e-05
7.33033460777e-06
7.66891819243e-06
0.000281385531087
0.000193681096542
1.93613379825e-05
3.45355256348e-06
0.000718034207977
3.9670710002e-06
6.6898473268e-05
0.000285138165817
5.94157760472e-05
0.000490415750133
0.204715490421
0.145995552014
0.0599160977811
0.00105617763397
0.221278297351
0.0318592977975
0.000915882211258
0.0290739237664
0.00141775587824
0.00494030339644
0.0111990800466
0.0259911982748
0.00558017991152
0.0802113669354
0.0638697029662
0.141633090221
0.257339501993
0.0027171659924
0.283794751772
0.0032063441026
0.0374836513544
0.0374386568316
0.000485298066922
0.000433875755195
0.002635393476
0.161260369575
0.0339798098878
0.0287062423542
0.0689944760706
0.0164544153147
0.0220555307987
0.00571882719294
0.0905791600336
0.0156696705884
0.0887345996895
0.0239544016559
1.17676217678
0.00715154207085
0.0165648950613
0.276332679069
0.013891721364
0.0237760890762
0.0490394976061
0.0824123286146
0.000387933307253
0.0199305735742
0.0309606773
0.0678703318632
0.0376495273657
0.0286130808942
0.00352168671428
0.0122333824733
0.0375879287257
0.0114660844302
0.000139930952478
0.000163981673108
7.56847172898e-05
0.000593333873749
0.000433522421792
8.90249105252e-05
7.49793348218e-05
0.000278405995542
0.141258171727
0.26866762081
0.0191007973954
0.307914573226
0.086337002521
0.00907103590671
0.680033467318
0.130828808414
0.000284602075141
0.000100051449265
0.000467188916226
0.000656378137212
0.000131895235402
0.000129237354263
0.000222127760713
0.000482261528803
0.0381410827978
0.0267564208756
0.00451776267131
0.0500531566052
0.00286974983502
0.003273189467
0.0798501463107
0.000614168050325
0.000247047512543
0.000105880729981
0.000104870622287
0.000273993122822
7.33484905557e-05
0.000104063664744
4.3180693163e-05
0.000253542674309
0.0522242706594
0.0934623530247
0.139510697824
0.00436718967375
0.0699219331939
0.0714432858653
0.0282361003406
0.120293330076
0.382309976091
0.014484734141
0.00200667824668
0.00113806711264
0.000140399420098
2.44501683115e-05
0.00113151345928
4.00781109436e-05
0.00368920271554
0.000309534089552
0.00116251728096
0.000367508715445
0.00508743359725
0.00485700809684
0.0165047912351
0.171192592362
0.0229320035923
0.00349057660596
0.00813073265438
0.0123963307501
0.0306492904052
0.00937121240853
0.0498959227194
0.0424358326927
0.0833972497952
0.0421002359292
0.0155601736822
0.0203661287204
0.00909135703759
0.0122008767646
0.00123840895138
0.00213102084522
0.00994305974738
0.0106190836993
0.000972786614839
0.00537495977416
0.000748529786526
0.000205897979156
0.0167479182413
0.00431828019038
0.00222025879555
0.00441193356013
0.00869721430013
0.0108342772982
0.00151239734577
0.000706931887802
0.0110372967038
0.00529940702973
0.00828933159
0.0064922330469
0.00389633926342
0.00100671293843
0.0137225049757
0.000514185016449
0.000323830554585
0.0336344935643
0.00930707935338
0.0243734640329
0.0122696558913
0.00651240228991
0.00367042157275
0.000555789434761
0.00185863464381
0.0191479490929
0.0162178581967
0.00745642363911
0.000786038544321
0.00239504667826
0.00703183060292
0.00371897905823
0.0296110752013
0.0224966461593
0.216081981409
0.092437037286
0.0193603285649
0.0390266393341
0.0358734438741
0.0125748010354
0.268376570363
0.225268784294
0.0921419033203
0.0767248881806
0.00257617525187
0.00765763120799
0.0916539220372
0.165077505982
0.0455729533321
0.110803427047
0.0892961910436
0.0108950527797
0.0188208259593
0.0116106176868
0.00378347075535
0.0132338811185
0.0125757895343
0.000339013005767
0.00513747174458
0.0310489694435
0.018713024319
0.0122616808592
0.000354494076183
0.000218529892533
0.00998170060462
0.00272893129659
0.00450454276426
0.00061699918323
0.0181343912668
0.0145757643413
0.0130745492376
0.000422700531347
0.00649845976111
0.0222330607502
0.0124741529415
0.00693664136288
0.000539818194491
0.00380654841552
0.0736892220882
0.00705712447611
0.00561559002075
0.00326583276767
0.0692234941816
0.00593710268605
0.0014713747795
0.00224901811371
0.0105511347599
0.00542074492744
0.00511402671701
0.00351480615785
0.0102120203598
0.00537411880978
0.210023262298
0.00499089689871
0.007229135017
0.018665327749
0.00959765788241
0.205071483501
0.000126904926764
0.000277115205933
0.00108868313698
0.207324273542
9.79325501914e-05
0.00214322757414
0.00122293926377
0.000759358479465
0.000872334816706
0.00196406767753
0.0108713401787
0.0116163646878
0.0558561841491
0.0899364809035
0.0143431715362
0.0678920855286
0.0939654797862
0.00123347404876
0.0368346629368
0.0299225839404
0.0406984879136
0.00254683021764
0.00416479126186
0.00273969974609
0.00297304806446
0.0130496475391
0.00533629506429
0.00389667880626
0.0727737209628
0.0358746847337
0.00236658054723
0.0361627984737
0.0180485596076
0.000780319641149
0.000328869474847
0.00286257549743
0.00204333773849
0.00951486530175
0.0023797860047
0.00466423400039
0.000291407941587
0.000114341885234
0.000361232962268
0.000255585065919
0.0962498453639
0.108865199118
0.000339725581387
8.12728646836e-05
0.0019212122297
0.000226658207612
0.000399764174788
0.000786692198447
6.90739692844e-05
0.00417201741423
0.000295493768183
0.0127018216771
0.000793258994499
0.237072669003
0.0638330502679
0.0362233405351
0.062098187472
0.206282096706
0.0593860965962
0.0138631183696
0.00094291379827
0.00317024318185
0.00521454284335
0.00658075046219
0.0215069946982
0.00196471280535
0.0281395668287
0.00835531683665
0.00924029461117
0.00253475115665
0.032068591498
0.0034314564654
0.00461523577416
0.000583570121561
0.00075918242884
0.00363418785196
0.0245977539983
0.00261376619174
0.238953479229
0.0115458445935
0.0137063070936
0.0140769327534
0.0064004200485
0.00929503544234
0.0225051033134
0.00631326301777
0.0343562790509
0.0112797279309
0.00720486059959
0.0144825846219
0.0014361145584
0.00581027035739
0.0596829780225
0.328187607005
0.0030556401329
0.000329662121594
0.0222691901965
0.0485256905148
0.0992210646632
0.156207063316
0.143590825769
0.0101071697488
0.32109279992
1.54619721409
0.275717276025
0.00466879685757
0.256870421913
0.083014972661
0.42747142502
0.00930479636505
0.126313538992
0.0321050114571
0.0273639416592
0.194758022858
0.246197084649
0.000527216608312
0.0215715674759
0.00788666051356
0.0588287587838
0.015774631409
0.0100340163091
0.000301805911886
0.00896933232112
0.000561916549199
0.000224718136802
0.00764259838075
0.00220063780571
4.31497608962e-05
0.0354014698427
0.0192241008352
0.006001494362
0.00909437229802
0.0243054508917
0.0196864997335
0.0140306411725
0.0215213564546
0.00354325185848
0.0511011428205
0.00203277374917
0.00596970072777
0.00281541300025
0.00441296528596
0.00105791564018
0.0041187043183
0.106202580144
8.02098444103e-05
0.0027133708905
0.0825374749766
0.223738355846
0.0572741325681
0.0348258691
0.488723733224
0.0242390808316
0.0242635686235
0.005102649391
0.0524632571582
0.0729594491285
0.0248358283682
0.0425819943428
0.00721194011698
0.0102321998811
0.0662488476768
0.165245772569
0.125633418335
0.0659378770383
0.00270751965189
0.0431853383766
0.0217351439115
0.00219661029365
0.00855548214963
0.207844125832
0.0721661041483
0.0778964186406
0.916320937475
0.0297349565564
0.0374673433784
0.00691472501458
0.0983067882532
0.0166580131334
0.22810435188
0.000293618030052
0.000301999500953
5.2717378807e-05
0.000115208204247
4.79787380154e-05
0.000353087971987
0.000516245297745
0.00193223071822
0.0155509537947
0.054154405491
0.119308266105
0.0459140167202
0.0115254790533
0.0348818121782
0.0228718335374
0.00206316973596
0.0344911911299
0.0612347051132
0.0133210409992
0.000314007527806
0.0442049222821
0.00382204351715
0.0683716322229
0.0164158129041
0.0423854409184
0.0200818117255
0.0726733705747
0.0844914954646
0.0473629432725
0.0607304944065
0.0774066052014
0.00916265827821
0.00960634693236
0.0277597950815
0.0912101119158
0.315481184346
0.0180047919795
0.0238884024647
0.0252066566096
0.128991710374
0.0192065999035
0.000218702542376
0.0376548725134
0.000286452786481
0.00312161298196
0.000423397554733
0.00203415040933
0.00831158265718
0.00693655363927
0.0214320030163
0.049062595413
0.000906353579894
0.12816152696
0.224928542785
0.00311253160008
1.01135834752
0.280096696057
0.155463913514
0.275524748447
0.204548430551
0.00482545267329
0.000678349663171
0.0201296637627
0.012012197025
0.000575676288387
0.00758097876028
0.224170725854
0.00647247712814
0.00236972055204
0.00477486653469
0.00101908301825
0.0141354346834
0.00116714756072
0.00279551359173
0.00284572827977
0.00440616690744
0.0112327849593
0.00541613561587
0.00193555486972
0.000174268971022
9.86406843294e-06
3.66798883376e-06
0.000222364769222
8.34777827966e-05
4.2605101069e-06
5.14195603896e-05
2.97163526132e-05
7.74792102885e-06
0.000172412404366
5.92803426133e-05
7.63957428176e-05
3.8767820443e-06
9.3375709588e-05
0.0738311176573
0.00402410735017
0.0508253923813
0.0113105446713
0.00753808446879
0.0254589794146
0.0236845656978
0.019154293143
0.0308583924251
0.0327001889412
0.0543613175333
0.00279003851889
0.280313259064
0.127855622847
0.0543764718968
0.0333294633928
0.00280954398305
0.0115043932978
0.0587508448638
0.00578183650409
0.0738831435902
0.0110814465633
0.148473759803
0.0465992807185
0.0848954942244
0.0450289916569
0.0159039682123
0.0100536560277
0.0113227305554
0.00454350467913
0.0644717339174
0.131587106678
0.0374167844733
0.00980181351279
0.012315936829
0.0123978461341
0.0128989515801
6.78013628271e-05
0.000543263004638
3.32714802521e-05
0.06675855219
0.0975531713707
0.245037997222
2.78767151366e-06
4.44108801872e-06
1.72846919966e-05
1.97507091049e-07
0.240130634435
0.0701743328195
0.0573078243204
0.00473864939599
0.048555545824
0.00248701483102
0.0300713673422
0.00203761663387
0.00389248566328
0.000175659909115
0.00578911462745
0.0557927317017
0.0768315055248
0.0711465680646
0.014050357644
0.00298468598029
0.000383501786313
0.000857994256192
0.0226646236022
0.0878467653254
0.101278336823
0.00300403347301
2.0496848719e-05
0.00055073308474
0.00860427059731
0.00682736621677
0.00313161198933
0.00903547065775
2.08799673867e-05
0.00536557694037
0.00984614975849
0.0036139583919
0.00409304828579
0.00112885915422
0.0403629960528
0.018793014237
0.0328142274875
0.034009098749
0.00679106206642
0.0148461519304
0.0184554644778
0.00523613772841
0.0198418883669
0.00286834966129
0.0613642685526
0.00153199136431
0.219155790408
0.000671448477606
0.00528999773945
0.00974795392008
0.00475492488665
0.0135103300443
0.0155656846727
0.0430683366005
0.0437406294248
0.00650351016755
0.0156540758406
0.006285651936
0.00328347191462
0.052083738421
0.225068075329
0.100959261706
0.10179358238
0.125696073144
0.0175300641191
0.0561110365761
0.0194404122873
0.00902135725679
0.100433558305
0.0572326545414
0.0379985214718
0.0107957335938
0.0124921793839
0.0718211763834
0.00235824607084
0.0497226396848
0.0024346793427
0.0100761423027
0.00123971038506
0.00115954866092
0.00100668211719
0.00134783550135
0.0652833353001
0.00117073401777
0.244372250519
0.705197574946
0.634951615086
0.0890143037362
0.0225482864642
0.0193374394145
0.0913146811642
0.0269439812984
0.0207484031885
0.000388919501789
0.125467240205
0.128707996943
0.244003808401
0.0663258234042
0.0778891632175
0.0807611038247
0.114334532907
0.00664254844003
0.00459353005721
0.00152591038587
0.213029561206
0.0208029619237
0.013597830048
0.00567344682922
0.00899792166071
0.0310044890708
0.0799724729131
0.0924557159334
0.0860230801357
0.0987396025354
0.00213458187083
0.000874218103204
0.0662156494488
0.00625011708889
0.0314759995034
0.193688917586
0.0234894391853
0.124087097682
0.010957725133
0.0523609941403
0.00723482266277
0.0415574455783
0.291207061721
0.0103807028275
0.0251135461044
0.0527283319016
0.000606853819043
0.00246129068872
0.0220828975044
0.0462294344485
0.0248396173914
0.583367201623
0.0115794007297
0.0148134672709
0.0347931735995
0.0651095715254
0.0734856832505
0.0355394350517
0.00313538915202
0.049614072808
0.0
0.0
0.0
0.0
0.0
0.0
0.0
0.00274919596674
0.00109030128417
0.00023670080003
0.000279039838691
0.00548162681078
0.119387379354
0.120522348149
0.38345006172
0.0183719657981
0.00874340927315
0.0163928299676
0.17980560339
0.775723964335
0.0417683055186
0.000346297463373
0.24601045929
0.00860978097011
0.0272150622707
0.0426112674599
0.000498265922071
0.0422184843525
0.0464967397632
0.212792398764
0.0294355945193
0.00980390752631
0.000267067333314
0.0143843360921
0.00293425934182
0.0328104900945
0.0279642412757
0.00555522426622
0.0664731547046
0.368323028556
0.115195443094
0.00754391508286
0.0434493752298
0.0579835293309
0.0239170210271
0.000381154171225
0.0127079802484
0.000867185960783
0.00184314075896
0.00968431774666
0.000945751526461
0.00505006114854
0.0122562282457
0.000124333713608
0.0189934107988
0.000261082268962
0.00228229262371
0.0426515498788
0.0141172765917
0.00718540995642
0.070832549062
0.0045214578484
0.0460835370641
0.00580703508637
0.000447292352199
0.00384314210249
0.00958222913188
0.0343114391246
0.0507405027518
0.00840498051047
0.0232382354854
0.0142314293274
0.0245207065264
0.0360396494194
0.0442548443716
0.0301767743622
0.0211997320028
0.00752432057896
0.000558482582436
0.000619815606585
0.0078501882185
0.0
0.0
0.00835509910365
0.0276575273754
0.00901613431609
0.000111171791906
0.00529850879774
0.121349620452
0.00900491514442
0.0259723823936
0.0243354032559
0.155959042102
0.15944042734
0.00481404456696
0.023092115051
0.000334535300416
0.0161433680945
0.0185341635126
0.0823399242686
0.00225388746842
0.0465252606751
0.0121386050902
0.0653197739199
0.0
0.0
0.0
0.0
0.0
0.0
0.0
0.00485752512633
0.0522918063581
0.124013584936
0.282103193073
0.0342586923708
0.00196037741412
0.00775284937141
0.0336362792585
0.0602451114779
0.00678654182009
0.002505772501
0.00308519880842
0.000288977281421
0.00731219006636
0.00203716131808
0.0586056049823
0.336016060198
0.367199558213
0.0465363579612
0.0
0.0
0.0
0.0
0.0
0.0
0.0
0.0
0.0
0.204498977505
0.0
0.0
0.0
0.0
0.0
0.0
0.0
0.0
0.0
0.0
0.0
0.0
0.0
0.0
0.0
0.0
0.0
0.0
0.0
0.0
0.0
0.00147315905291
0.00602897003328
0.00880062642285
0.00165955148877
0.0261776986565
0.00234215629517
0.00238939634934
0.00169141756081
0.0048134540402
0.00363776369797
0.0048497925434
0.00353042535004
0.00874388245246
0.00595867594511
0.0265321388262
0.0123385990005
0.00539626772625
0.0114329316898
0.0197111222473
0.00499514655623
0.310527603369
0.153723852555
0.00273933497047
0.0356063375191
0.0585739761063
0.0229724494715
0.10061306998
0.00032667042277
0.083681815153
0.244164869397
0.00327378134361
0.00168577211228
0.0161039551422
0.0304972015531
0.0
0.0
0.0
0.0
0.0137053906079
0.0107188667838
0.0283274965295
0.0044466884429
0.0308212298629
0.0176209220694
0.00377084603384
0.00283582640465
0.027494687635
0.0320649676295
0.0232722370284
0.150717438451
0.00221522161247
0.136078601871
0.0916769960755
0.0222513834113
0.0090231742295
0.262222873411
0.000278072207358
0.00363231510081
1.58616379948e-05
0.0093552785254
0.00020397542182
0.0131450827395
0.00447366384088
0.0425195142586
0.0365125858943
0.00912568300228
0.134468087016
0.0938237670945
0.0126238045233
0.01152807153
0.0284799884312
0.027568361658
0.211842117601
0.0216701172389
0.010427827884
0.00996462997831
0.00246131864418
0.0332550122543
0.00127333042421
0.0256971285505
0.00320728214862
0.00588930948974
0.0270299188744
0.0263064300985
0.00095432701525
0.0352403264241
0.000904442480459
0.0183187097205
0.00307914736318
0.024043439744
0.0749032815216
0.0126948868433
0.0419903113487
0.0122708447544
0.0286279132745
0.0227947984153
0.0271427515086
0.00066876108084
0.0262436964092
0.084342143108
0.628493755318
0.0025796336809
0.0186810325577
0.0370090333508
0.0114082075716
0.0745508574224
0.0
0.0
0.0
0.0
0.0
0.0
0.0
0.0
0.0
0.0
0.0
0.20576818659
0.203229768421
0.0
0.0
0.0
0.0
0.0
0.0
0.0
0.204498977505
0.0
0.0
0.0
0.0
0.0
0.0
0.0
0.0
0.0
0.0
0.0
0.0
0.0
0.0
0.0
0.0
0.0
0.0
0.0
0.0
0.0
0.0
0.0
0.0
0.0
0.0
0.0
0.0
0.0
0.0
0.0
0.0
0.0
0.0
0.0
0.0
0.0
0.0491571706474
0.0758944726432
0.0794473342145
0.0
0.0
0.0
0.0
0.0
0.0
0.0
0.0
0.0
0.0
0.204498977505
0.0
0.00223084970484
0.00256703309279
0.0075271409547
0.00919173335966
0.00790678786053
0.00840724354745
0.0381825689833
0.0253162204583
0.0233870881621
0.140912524016
0.916767994122
0.0214335041781
0.00111985501781
0.0335903836691
0.118666512317
0.0338203384775
0.0528934555273
0.0398129595551
0.0189209004965
0.00237468829679
0.000633893981217
0.026362883511
6.93983577417e-06
0.0347361913283
0.0149206469145
0.0121528090799
0.0255414872472
0.00188416541269
0.00314837216288
0.00145331727504
0.219544489851
0.341760891573
0.08150182295
0.0639249807142
0.0119342703758
1.08192911568
0.0603276099582
0.113072155603
0.059306616565
0.338031622902
0.0433912749448
0.0110822977574
0.00594571070853
0.00513549337891
0.0165316447515
0.00188536090498
0.00372008322686
0.00126966983971
0.00230220290002
0.479119373159
0.593408721458
0.0342974386738
1.10056067515
0.316892801094
0.0245383152936
0.263701819727
0.0214954375206
0.102418166401
0.215534565944
0.0454805032454
0.0440339705218
0.00506255861496
0.114749176732
0.0127263376392
0.024484905951
0.0707181192515
0.000404804572898
0.00836667360648
0.0
0.0
0.316610012198
0.0923879428119
0.0
0.031311160282
0.143882649299
0.131605108929
0.349138724275
0.0551202689088
0.057156815914
0.171301345207
0.0326560988521
0.0683489183611
0.224827411846
0.052828287848
0.023244910343
0.0314310489577
0.041866695025
0.0147909488975
0.0248279483001
0.938800624381
0.00193418067098
0.0144783813449
0.000965758255137
0.0434704441641
0.0
0.0
0.063005172336
0.407412611441
0.00245204551579
0.0285424572086
0.0078888967117
0.308694726807
0.204498977505
0.0
0.00325519249474
0.00802349615497
0.0160972385403
0.0311984568683
0.000779770613238
0.000963582772476
0.00450689605661
0.106543803357
0.0528621359377
0.0344144109814
0.016967104949
0.263256120446
0.0160373038315
0.0128241936407
0.0135645706124
0.295517052761
0.185874574758
0.0338084814137
0.0532147544072
0.0150188804707
0.060131122405
0.0170525116944
0.946116905557
0.424265325908
0.0684231902733
0.0170553607977
0.265748768947
0.054174589956
0.0510507480699
0.0419173501109
0.00291180122936
0.0110451678995
0.0118710507652
0.0354876903084
0.228982117104
0.0535048198478
0.0276215573844
0.153918526831
0.00215693491677
0.0214272164941
0.0346673297407
0.0468999375713
0.144322527718
0.0
0.0
0.0
0.00232710238642
0.225513129285
0.00554861332099
0.000396756755615
0.000110653266013
0.0213351459389
0.0223629253737
0.00108858888727
0.0488289934763
0.00528045360426
0.000479497486058
0.561351497461
0.0824451280931
0.00277118425762
0.164375739545
0.528652657352
0.0310400195129
0.00292321510979
0.0147626219529
0.00548462187306
0.0307705377496
0.00555824566451
0.11868071992
0.260599428489
0.151611844773
0.00761083658823
0.0658891618366
0.250893184978
0.0143973077115
0.223965107963
0.0297022419277
0.00347251212572
0.00953926994829
0.000172278753488
0.001699085812
0.0280267857076
0.0188171439722
0.0661621788901
0.0589629095936
0.000178810946455
0.00274602524913
0.00475339099326
0.10578157574
0.116501799309
0.0239553465748
0.0011813742668
0.00127441171666
0.00570264223653
0.00968478032311
0.00316809680358
0.00045167827317
0.0479014785526
0.0189287661869
0.0825392160072
0.00018865277273
0.0217395111036
0.235720597349
0.00237189211986
0.000266240736528
0.000104107786785
0.000760752723755
0.0646193043087
0.0511167631099
0.0123034349282
0.661973823986
0.104323798753
0.00351681908917
0.00539636634712
0.290690361801
0.0321491059601
0.0841807295597
0.67718690784
0.0410452602711
0.133186867171
0.142736671908
0.116449147381
0.122219636741
0.0133532580315
0.0018650874511
0.0192533673685
0.054423587875
0.0618586244424
0.0480167095815
0.116896554881
0.000876432070993
0.00336731346942
0.000284145422683
0.00532531246342
0.00148100925252
0.00729121251448
0.00476901951952
0.019685922631
0.00210987486873
0.0540520002493
0.306831386383
0.0138846564934
0.0300388005617
0.232969523202
0.00289217143337
0.000271887480574
0.000666315797463
0.010160180072
0.00298803627195
0.000841170147586
0.000442328283627
0.024470264486
0.0158160657924
0.288341428122
0.0556713106846
0.0250123902662
0.00721827140423
0.0818546883282
0.00890366387756
0.0126789993786
0.00225397692028
0.0129315479367
0.0277090513995
0.0027150865998
0.0234157259131
0.0315473344391
0.00723896692601
0.00252548558026
0.0162119875614
0.000106278594315
0.00088947008165
0.0124057095579
0.0100250690453
0.0696393865705
0.00148837695918
0.00297541303821
0.018766288047
0.00498405149303
0.0188581383368
0.00751295144349
0.00947063645286
0.000817936887476
0.0317781889586
0.000835744673217
0.0294511954944
0.20104057657
0.336024286226
0.0110552276287
0.033382877928
0.0286600924075
0.138972190406
0.0285319948433
0.028036867516
0.172270401098
0.131865054293
0.00214919949449
0.010197430076
0.000639995295844
0.022225993574
0.129423424952
0.0184483283289
0.0586989086543
0.0432693184309
0.0132899922949
0.0010827381934
0.0816972112727
0.0351304648967
0.000764219577254
0.0154134442569
0.077588657875
0.0588922823411
0.0305179810152
0.0317344159566
0.0349292790481
0.0585280396675
0.0515466408053
0.173950056129
0.0307082884175
0.176620342078
0.20070409191
0.014127816921
0.0659727539905
0.0676303033314
0.0311584922731
0.0264165576181
0.00631169722525
0.0123129600961
0.0125508746395
0.00451261056902
0.00195061686517
0.0367100911361
0.00765552689752
0.0020229235667
0.0226687235752
0.00117345902725
0.0255329437531
0.0706645591112
0.053502408837
0.00475018577621
0.0251614998639
0.0207145462375
0.0412436335263
0.032846539662
0.0141043561135
0.00800180909751
0.100980367049
0.0207998302797
0.0251000215204
0.00663812745447
0.0453457928755
0.0146992463149
0.000116458376394
0.027157293661
0.0018883250902
0.00679407171814
0.0503315109207
0.0198813941538
0.158333958071
0.00259173371925
0.186804336842
0.196809800662
0.0485475796493
0.476356195639
0.190048403931
0.22599500007
0.187646236456
0.014751030417
0.00186486495484
0.0488582615206
0.075281847884
0.0177258716918
0.0616274979856
0.0465923711312
0.0273323028216
0.19497580169
0.00283923172995
0.000491285595784
0.00907382050893
0.00352893197612
0.0029161577597
0.0152858833815
0.00202693301165
0.00958085822444
0.0878813912257
0.00765361044288
0.00432966182651
0.00436510546388
0.014829839395
0.0136358318614
0.00416241216271
0.0018031950508
0.0477713774821
0.00962405515748
0.0432866497421
0.0283275048245
0.019031074192
0.000722041605589
0.382661188817
0.0535274608238
0.109662581152
0.27314860408
0.0226101217792
0.00806236714127
0.0
0.0
0.0
0.0
0.0
0.0
0.0145368808007
0.7875195407
0.24912443041
0.0698673375367
0.107071697262
0.205430288023
0.0103715642572
0.00129988490103
0.0054589662853
0.00455765510355
0.0029708285703
0.00896987403734
0.170661133009
0.00498056941538
0.07634099446
0.223635023089
0.00997412062404
0.452626688577
0.563188722096
0.0644560633039
0.0311043456712
0.0817352585051
0.00121115854214
0.00309966871341
0.00026466057032
0.12671713554
0.131417013735
0.248760511355
0.00111806037301
0.620168794579
0.0639883373146
0.0567770989674
0.014565002697
0.0224259599915
0.254067956093
0.00559444529105
0.0151987232336
0.0210637981319
0.0284538742297
0.0499491272221
0.0221703329758
0.0296763530729
0.129704161717
0.00724435390481
0.00226414025685
0.0136663412683
0.0277818749411
0.0142952710694
0.0680022204995
0.0221825852905
0.330068521603
0.0986607869486
0.0446726116608
0.372621097438
0.0527758135925
0.0700323518625
0.0383202746637
0.120369367026
0.0544296679663
0.0511264860502
0.0212593223494
0.0263001995578
0.00884212803658
0.00470437912052
0.00811259444606
0.00105941822988
0.0197502019274
0.0108510403326
0.0107012872525
0.00778352538015
0.00232626143798
0.0301112734446
0.0113778416207
0.0
0.0
0.0
0.0
0.0
0.0
0.0
0.0
0.0
0.0
0.0
0.0
0.0
0.0
0.013228126507
0.012425660283
0.000465125989569
0.00214226977844
0.0100547212585
0.0471688726134
0.00833049850724
0.0152808400637
0.00337304836728
0.000152918133557
0.0594200369167
0.0320963996271
0.0112291936372
0.151876629964
0.00984151036725
0.210556942639
0.0107456846768
0.0151084531863
0.0
0.0
0.111693346244
0.0928056312606
0.0
0.0
0.0
0.0
0.0
0.0
0.0243779604784
0.178391836031
0.00172918099566
0.0
0.0
0.0
0.0
0.0
0.0
0.0
0.0
0.0
0.0
0.0
0.0
