# Supplementary material for: Fine-scale mapping of meiotic recombination in Asians
Source: BMC Genet. 2013 Mar 8;14:19. doi: 10.1186/1471-2156-14-19 (PMC3599818; doi:10.1186/1471-2156-14-19)
Supplement: Additional file 3 — Genetic Maps. Archive containing combined genetic maps for all chromosomes. The SNP list text files contain the rs numbers of all of the SNPs shared by the Mongolian and Korean cohorts, ordered by physical position. The map files give the genetic distance between each of these markers in order in centimorgans. All observed Asian recombination events are mixed to form this map. [file 1471-2156-14-19-S3.zip › SNPlist.py]

#This script goes through the lines of the markers files and finds the rs# of the SNP involved from Mongolian 610K map data
#Then writes this to a new file

def main(chromein):
    chromosome = str(chromein)
    print "Starting chromosome " + chromosome
    markerin = open('markers'+chromosome+'.txt', 'r')
    SNPin = open('/home/bleazard/Mongolian/probe/610map'+chromosome+'.txt', 'r')
    listout = open('SNPlist'+chromosome+'.txt', 'w')
    mapping = {}
    for line in SNPin:
        collect = line.rstrip().split()
        mapping[collect[2]] = collect[0]
    SNPin.close()
    for line in markerin:
        name = mapping[line.rstrip()]
        listout.write(name+'\n')
    markerin.close()
    listout.close()

for chromosome in range(1,23) + ['X']:
    main(chromosome)
