# Supplementary material for: Fine-scale mapping of meiotic recombination in Asians
Source: BMC Genet. 2013 Mar 8;14:19. doi: 10.1186/1471-2156-14-19 (PMC3599818; doi:10.1186/1471-2156-14-19)
Supplement: Additional file 3 — Genetic Maps. Archive containing combined genetic maps for all chromosomes. The SNP list text files contain the rs numbers of all of the SNPs shared by the Mongolian and Korean cohorts, ordered by physical position. The map files give the genetic distance between each of these markers in order in centimorgans. All observed Asian recombination events are mixed to form this map. [file 1471-2156-14-19-S3.zip › SNPlist1.txt]

rs3094315
rs9442372
rs2887286
rs3813199
rs6685064
rs2459994
rs3753242
rs2460000
rs2843143
rs7527871
rs2840528
rs7545940
rs6665546
rs10910060
rs10910061
rs3736330
rs3890745
rs2377041
rs6680471
rs10910019
rs16823103
rs10797373
rs16823374
rs10489588
rs4648453
rs2817178
rs1798246
rs12135062
rs10492941
rs3002685
rs905135
rs2500278
rs2483266
rs1108600
rs1999527
rs4415513
rs2493310
rs2487670
rs2487680
rs4648505
rs4648392
rs10909969
rs4276857
rs4648545
rs1181877
rs2799182
rs3737593
rs6702935
rs6663840
rs6683156
rs11583257
rs7519458
rs10737395
rs6681347
rs10915469
rs12031557
rs4654428
rs6691155
rs4440829
rs10915360
rs9792946
rs4391636
rs10915421
rs10915428
rs16840802
rs4131507
rs4654492
rs9426471
rs12123330
rs4233262
rs2411738
rs1495239
rs351615
rs639739
rs16838813
rs239339
rs10915528
rs6660514
rs10915541
rs780587
rs664520
rs1037800
rs780606
rs10799241
rs1710415
rs6703696
rs780983
rs241238
rs12092980
rs1024139
rs526695
rs12567277
rs618751
rs164781
rs6668002
rs2071967
rs1483198
rs12083131
rs11587129
rs16839450
rs2071989
rs2071995
rs10799257
rs10915587
rs12747700
rs3820251
rs3753702
rs428001
rs2743979
rs414909
rs11805709
rs12410445
rs1120120
rs7527319
rs7549868
rs6426440
rs2031246
rs1998542
rs1980722
rs11805753
rs10915668
rs10915670
rs4141867
rs6666453
rs12409253
rs10915683
rs7555212
rs6669905
rs10915297
rs10799145
rs6702660
rs10799149
rs6666330
rs6657381
rs12725971
rs6683624
rs10915310
rs12047764
rs2169089
rs11590026
rs3128689
rs7513590
rs10492925
rs12121369
rs10753353
rs17366838
rs10492930
rs10492931
rs7536712
rs12140099
rs473104
rs480807
rs7534404
rs12135834
rs499416
rs10492935
rs557477
rs1326005
rs7415936
rs10907211
rs12120052
rs9729649
rs2153900
rs7515958
rs7522344
rs1775403
rs10907200
rs1775416
rs10907201
rs9439603
rs10157819
rs12143743
rs12145625
rs10492947
rs971814
rs1499395
rs12038771
rs707580
rs1081454
rs707593
rs770701
rs10492949
rs1278832
rs796396
rs873982
rs2842258
rs9308476
rs1624858
rs1765719
rs506776
rs548726
rs11121600
rs11121648
rs489933
rs6694744
rs1295107
rs11121065
rs3789553
rs3789541
rs731975
rs4908529
rs4908541
rs7524775
rs3007421
rs7540913
rs11122083
rs10746502
rs1556036
rs7549198
rs2235564
rs200440
rs200444
rs3827729
rs277672
rs202577
rs12069069
rs378930
rs811400
rs1972306
rs11120780
rs10492951
rs950493
rs17030041
rs2412219
rs6577395
rs4518923
rs6698901
rs7525119
rs6702309
rs11809898
rs11588846
rs4243823
rs3923058
rs4553221
rs7511741
rs2071917
rs2071918
rs4908440
rs7528710
rs7527268
rs7532024
rs10779675
rs4908600
rs13376128
rs4908602
rs6667429
rs6680365
rs1476047
rs6701870
rs7549870
rs7547519
rs1894654
rs11120896
rs9660884
rs10489142
rs2301462
rs845265
rs3752543
rs845232
rs2097518
rs10864301
rs1193220
rs17445205
rs1193238
rs1149331
rs1011126
rs1193182
rs17030993
rs7526892
rs10864304
rs11120955
rs6577446
rs1193167
rs6696544
rs4317829
rs10492961
rs12139470
rs4908660
rs4908473
rs707455
rs697673
rs875994
rs10462018
rs531485
rs504560
rs579992
rs228703
rs227163
rs161811
rs2493215
rs225100
rs225132
rs4908736
rs7529511
rs17032281
rs6663882
rs4908744
rs4301655
rs2046845
rs433590
rs17032407
rs11121152
rs1107284
rs1466654
rs1473309
rs10779702
rs6577491
rs6656249
rs6675857
rs6658881
rs12025126
rs4908773
rs4908777
rs12024032
rs10492963
rs10864366
rs11586056
rs12124851
rs10864368
rs11121247
rs11805233
rs6577539
rs4609454
rs7417097
rs2274327
rs4466678
rs6577546
rs7516862
rs7530465
rs12076084
rs769902
rs12080175
rs1612895
rs1327257
rs12080794
rs770028
rs12726928
rs12119878
rs6577556
rs797252
rs11802925
rs4908527
rs809972
rs4908817
rs2239560
rs2268170
rs9435168
rs1294028
rs4908842
rs1569422
rs2075972
rs9435245
rs9308447
rs17393334
rs9729149
rs9787285
rs9662275
rs9661728
rs12034064
rs10779725
rs12735814
rs4073710
rs4240896
rs4240910
rs6541017
rs12032209
rs1933734
rs10864439
rs12128766
rs1220398
rs7516611
rs2890358
rs6683452
rs12076922
rs6696978
rs12092513
rs6541080
rs7418410
rs670666
rs2480775
rs944191
rs10864463
rs284267
rs284301
rs4845843
rs205488
rs718047
rs1769669
rs539790
rs1292664
rs12755921
rs6656310
rs1281008
rs11121675
rs11121676
rs1057079
rs2076655
rs11121704
rs11121720
rs2744854
rs2890085
rs12046038
rs2594289
rs2817581
rs2745275
rs761092
rs12139487
rs9430624
rs2336034
rs6660106
rs1133398
rs4845881
rs4846048
rs1801131
rs9651118
rs17367504
rs12404124
rs2076003
rs7537765
rs2236797
rs5063
rs12562952
rs2273289
rs2295281
rs2295283
rs12759042
rs6690493
rs4845895
rs3737959
rs11121868
rs501525
rs3766735
rs1148459
rs496888
rs1201157
rs6660347
rs4997711
rs2275875
rs4394668
rs4618985
rs12402628
rs1892067
rs4845911
rs2027589
rs3000861
rs7513079
rs17038468
rs3000920
rs11809649
rs4282833
rs10927559
rs3013086
rs3013106
rs3845608
rs10803381
rs3856278
rs1610562
rs10927872
rs12735797
rs2361030
rs1148455
rs12034614
rs1261025
rs4391657
rs1772635
rs10803420
rs10803421
rs12561812
rs2486182
rs4077841
rs10489151
rs1203631
rs2359756
rs11580688
rs2281164
rs2697971
rs2495090
rs2697983
rs7537478
rs12091229
rs6429800
rs1203709
rs6429804
rs10489150
rs6661262
rs1005302
rs16853268
rs12044299
rs10927972
rs7539510
rs2206587
rs10489147
rs742545
rs3817959
rs7515917
rs10928013
rs2157565
rs916430
rs1934656
rs4662124
rs929125
rs10928043
rs10489144
rs1339372
rs646835
rs10754914
rs577987
rs12723920
rs3737643
rs2149507
rs2789746
rs2794612
rs4573512
rs12119451
rs6659859
rs6682103
rs6690681
rs4661496
rs10927440
rs7555566
rs2480061
rs2480063
rs12142754
rs12733612
rs12138326
rs4385705
rs6666337
rs10803288
rs7542378
rs10927473
rs4661517
rs6429674
rs4543785
rs4661526
rs3930209
rs804136
rs10803320
rs3845596
rs3765379
rs4661539
rs2690018
rs2801178
rs2807562
rs10754873
rs4661548
rs6429696
rs10927602
rs2175773
rs4661553
rs7522712
rs4080918
rs12754000
rs1965402
rs1316257
rs10754876
rs4661563
rs10157110
rs10927632
rs6684496
rs10927634
rs2175771
rs4520412
rs938255
rs761288
rs1000313
rs4661575
rs733677
rs4661579
rs10927698
rs12135755
rs4369223
rs2050233
rs7536482
rs3753313
rs10803369
rs6676098
rs12725686
rs10489962
rs2473358
rs876295
rs2092324
rs10927791
rs2020902
rs941686
rs1006147
rs2062595
rs12725198
rs2862162
rs7552077
rs848206
rs848215
rs698894
rs11260822
rs10489599
rs4661747
rs11260756
rs2143808
rs4920355
rs3738815
rs2647168
rs4920653
rs732679
rs3754507
rs12404121
rs2746543
rs12134582
rs2235927
rs2076616
rs2143810
rs2746479
rs12085482
rs2454160
rs2293910
rs2977283
rs2977290
rs3003408
rs3750297
rs11203339
rs2977227
rs9803868
rs3750300
rs4363467
rs2977269
rs2977293
rs2977295
rs7548900
rs1886302
rs2147333
rs16825533
rs11203368
rs2240335
rs6683201
rs1204891
rs12563231
rs1204898
rs10788668
rs11203414
rs4920374
rs2256787
rs4920380
rs12059707
rs6657353
rs7531556
rs2134482
rs12063085
rs4920626
rs11584168
rs1033846
rs1610410
rs1977251
rs1847235
rs587276
rs622590
rs597865
rs678648
rs883136
rs1150903
rs7551015
rs1192586
rs12408792
rs6685120
rs11588830
rs12022529
rs1192618
rs6686302
rs6586487
rs1192625
rs2355459
rs1316880
rs2355462
rs4920415
rs4920421
rs897496
rs9659104
rs1342570
rs4920297
rs2355729
rs11581496
rs753305
rs9659598
rs9727014
rs12126587
rs9661646
rs4920300
rs11260939
rs4920460
rs4920461
rs1013007
rs12033929
rs11260963
rs109490
rs223198
rs1832787
rs10907304
rs11260978
rs223226
rs10489573
rs4920485
rs7556114
rs945499
rs10492995
rs4920489
rs7512723
rs7523920
rs17437569
rs1568339
rs1568340
rs2184708
rs10907312
rs12144656
rs11261014
rs3007729
rs3007730
rs2992736
rs2992764
rs7528206
rs2992753
rs3007720
rs10907313
rs4531264
rs2745302
rs2294656
rs2816030
rs2816040
rs17352100
rs11576839
rs2743208
rs585075
rs624761
rs2236817
rs2236815
rs2743189
rs485874
rs12405928
rs6603908
rs12566799
rs11261074
rs12063142
rs6684577
rs6691420
rs3935570
rs7534618
rs4912075
rs16862370
rs1570857
rs10492996
rs7537573
rs3748762
rs10158468
rs11802186
rs4912048
rs7547104
rs3748759
rs2273046
rs1738026
rs9729157
rs11805045
rs191942
rs3790766
rs12033437
rs10492998
rs12066114
rs1542875
rs1002365
rs12084204
rs12726742
rs4508039
rs4912122
rs7523192
rs7522389
rs9064
rs3813987
rs4912018
rs6699160
rs6704156
rs4326647
rs1473689
rs1266434
rs7513083
rs7513369
rs1317209
rs17396847
rs12405947
rs4509550
rs6426833
rs10917557
rs6690967
rs1572783
rs1093733
rs16823170
rs1774128
rs12132830
rs818963
rs10916679
rs13375942
rs6672057
rs17402685
rs3753827
rs1395470
rs11589805
rs521179
rs525380
rs11573288
rs623784
rs3179690
rs1061588
rs2213801
rs6426624
rs10489156
rs736665
rs743982
rs966366
rs7532445
rs10916769
rs2072751
rs2296451
rs230174
rs12045792
rs12049377
rs974332
rs7537381
rs12044712
rs750070
rs12741740
rs17412284
rs666501
rs12565883
rs675397
rs677214
rs472055
rs678980
rs1689924
rs12404655
rs1043424
200240
rs2070660
rs640742
rs625149
rs623817
rs10916846
rs2170336
rs667687
rs2320590
rs4654887
rs3026913
rs212525
rs212534
rs212539
rs212540
rs84853
rs213028
rs213037
rs16825276
rs2796355
rs4654947
rs16825415
rs1780324
rs1697420
rs1780321
rs6667242
rs1780315
rs1256342
rs1780327
rs10917008
rs3738097
rs1697404
rs10917021
rs829391
rs829370
rs7550977
rs829418
rs829412
rs3738091
rs829396
rs3767133
rs333170
rs12030578
rs6667223
rs10917047
rs4654770
rs11810496
rs6698486
rs4654773
rs7529220
rs3117048
rs2473277
rs7515106
rs4655026
rs7517829
rs16826658
rs2807356
rs909813
rs2870446
rs17356059
rs7552560
rs1569583
rs2744738
rs2505711
rs12749135
rs2807323
rs2807328
rs2744741
rs2143101
rs2744759
rs12737805
rs10799746
rs7538267
rs10917220
rs7524102
rs7550872
rs2185341
rs7543680
rs209729
rs766910
rs209693
rs186037
rs587585
rs631090
rs2869513
rs882025
rs10753541
rs4654814
rs1561624
rs893961
rs7536195
rs6667416
rs12090415
rs10753545
rs4655130
rs10799771
rs309476
rs309499
rs4655141
rs2806566
rs641032
rs10917360
rs601786
rs2298632
rs1767141
rs10799801
rs10799802
rs10917420
rs2076346
rs4320728
rs4378147
rs4487973
rs12568789
rs11249201
rs11249017
rs870549
rs11249024
rs16860738
rs11249039
rs12045815
rs12144166
rs4564081
rs1572786
rs12405071
rs12568609
rs4648975
rs10489442
rs10489443
rs10903087
rs6688953
rs11231
rs196426
rs2809964
rs9328948
rs12353957
rs4378146
rs11249141
rs11249163
rs4601530
rs6600275
rs7523543
rs2361150
rs4648881
rs7553295
rs10903118
rs11581762
rs1702304
rs10794668
rs12058910
rs10489161
rs311426
rs387240
rs12031599
rs11582016
rs448385
rs443523
rs10493026
rs803313
rs926461
rs12736858
rs2375278
rs10903129
rs3924486
rs7546822
rs2982304
rs2744780
rs2065970
rs2744772
rs3767880
rs760599
rs2992068
rs298456
rs17163470
rs4659404
rs1317709
rs11247854
rs1981135
rs4281320
rs6660744
rs10902724
rs7541333
rs3795684
rs6691909
rs4354529
rs7529342
rs17163904
rs6598964
rs12728900
rs6697410
rs4659444
rs190737
rs406985
rs566421
rs6598858
rs4631721
rs11247613
rs10751722
rs11589265
rs11247639
rs2474293
rs4908343
rs1292081
rs10902662
rs1767523
rs6598902
rs17362501
rs11247696
rs17257252
rs7536088
rs7524082
rs1010082
rs4908379
rs12040932
rs6691100
rs11247752
rs11806397
rs11247756
rs905909
rs567086
rs9508
rs543240
rs7523070
rs7520756
rs529520
rs508448
rs150088
rs4654383
rs2985330
rs2985340
rs12402749
rs1032425
rs2131556
rs7550930
rs4428852
rs3737606
rs2235937
rs2007350
rs12402313
rs761430
rs6426356
rs1359465
rs6685390
rs4654352
rs927727
rs4654354
rs4654355
rs4078312
rs6426343
rs7418865
rs271313
rs502545
rs9442466
rs1372372
rs271374
rs187954
rs175250
rs166604
rs271344
rs387232
rs894220
rs4259710
rs1866967
rs7411511
rs995197
rs12145316
rs12058382
rs1868302
rs2376727
rs6425878
rs6691847
rs4949485
rs2166884
rs12748731
rs7513406
rs10798906
rs1448338
rs1001709
rs4949512
rs4949516
rs873894
rs268955
rs268958
rs11583644
rs11583665
rs4949238
rs267700
rs1009080
rs17263039
rs267708
rs267680
rs427552
rs452132
rs374904
rs1391489
rs1503772
rs438226
rs391479
rs2076977
rs7541381
rs1321117
rs7530575
rs1028313
rs12058366
rs6425926
rs117312
rs16833585
rs646198
rs6662418
rs12407007
rs728340
rs744528
rs262596
rs10915128
rs415314
rs12408702
rs2133041
rs3104429
rs11590978
rs12127272
rs12131096
rs2377368
rs3104435
rs1024060
rs4949279
rs7518010
rs10493046
rs1408151
rs716486
rs1149023
rs1149024
rs3828051
rs4949290
rs1188355
rs942144
rs12736883
rs11578558
rs10798810
rs4949310
rs4551635
rs2491144
rs6425688
rs12408228
rs4949184
rs6695189
rs10753239
rs12085929
rs947643
rs10753242
rs2377717
rs6680246
rs12755429
rs12087046
rs1107427
rs4949371
rs7523438
rs4949389
rs3795432
rs4949391
rs7532845
rs6425744
rs1995585
rs11799701
rs16834529
rs2377856
rs4949213
rs4949448
rs2271933
rs4949455
rs1474182
rs909002
rs2228552
rs10493049
rs7518105
rs4949465
rs630789
rs6656287
rs552124
rs7516503
rs671101
rs624017
rs12403328
rs747020
rs669538
rs16834970
rs9970917
rs11588497
rs9425886
rs3753603
rs419145
rs360490
rs10914625
rs1284373
rs194663
rs17511157
rs10914647
rs804429
rs17542433
rs3912145
rs6678330
rs587042
rs12748225
rs12723104
rs7542777
rs6678247
rs6661037
rs1998623
rs4653135
rs12564600
rs12032996
rs10914729
rs10493052
rs2794600
rs6701268
rs1389560
rs416391
rs11586497
rs1473794
rs618915
rs10798977
rs12023377
rs732889
rs668310
rs555733
rs6661190
rs6682875
rs478205
rs476463
rs4652974
rs6425838
rs10737373
rs12742027
rs10914782
rs12567192
rs10798993
rs3842834
rs1015266
rs911213
rs1884981
rs1158145
rs10799000
rs10799006
rs1570089
rs7555410
rs6425863
rs549048
rs545337
rs502199
rs749733
rs12127584
rs517542
rs1325258
rs10914845
rs12562296
rs1865892
rs10914862
rs1065964
rs297804
rs297802
rs11577248
rs4652997
rs1414472
rs10914890
rs771410
rs10914894
rs10914896
rs1414470
rs1361670
rs6425886
rs4653018
rs1541221
rs1342165
rs1342160
rs2049420
rs1774256
rs705197
rs996936
rs1883109
rs4653032
rs4653036
rs1342476
rs6679913
rs4653061
rs509788
rs7556242
rs12030047
rs1741972
rs6693844
rs12074386
rs4653109
rs10493064
rs4652869
rs7542630
rs7543044
rs659215
rs6697778
rs6660890
rs535638
rs7542179
rs3767703
rs768000
rs7550047
rs7522400
rs272827
rs7533278
rs10796882
rs6690378
rs4653184
rs1339766
rs16822888
rs6425987
rs3917989
rs3917978
rs3917950
rs3917925
rs3917924
rs17498436
rs4026409
rs6698957
rs4653197
rs12564168
rs219002
rs743012
rs2135592
rs16823426
rs539335
rs525798
rs547390
rs476377
rs3856134
rs7517274
rs1160752
rs535620
rs6656317
rs849943
rs6702349
rs218428
rs218396
rs218394
rs3856135
rs11263977
rs215791
rs10489416
rs998176
rs218378
rs215820
rs6426013
rs16823912
rs10908327
rs11264024
rs949586
rs1569661
rs876466
rs10908350
rs2294873
rs7535432
rs6687329
rs589927
rs11264091
rs6600436
rs11211383
rs12408171
rs535056
rs486563
rs4593783
rs10889251
rs1462811
rs17534243
rs10889449
rs1564119
rs11208641
rs898978
rs6683126
rs16866160
rs4970577
rs1543632
rs1778041
rs6679637
rs2040073
rs6678679
rs4290027
rs7530233
rs2252153
rs2247973
rs2184611
rs4568792
rs1925383
rs12026014
rs3011179
rs2985774
rs17482558
rs4970606
rs7548027
rs594856
rs11211099
rs17484306
rs17556883
rs3118213
rs942839
rs16825658
rs12035946
rs260970
rs11205665
rs3121891
rs2275767
rs4660293
rs12045644
rs784600
rs6703320
rs12039225
rs546422
rs12565115
rs11579412
rs704787
rs501523
rs7547787
rs6693041
rs3122413
rs3122438
rs6700346
rs7548537
rs10493090
rs6691598
rs209914
rs375007
rs407752
rs453604
rs209583
rs2982506
rs427371
rs11208057
rs2272994
rs3969615
rs736861
rs7512061
rs12042242
rs2184878
rs4660438
rs500586
rs12059305
rs12117629
rs661221
rs4660449
rs10158384
rs11208830
rs2361651
rs12723678
rs963377
rs12564411
rs12751530
rs3856250
rs12031088
rs7515340
rs7554973
rs1887542
rs6695161
rs10889750
rs10789262
rs4453027
rs2300650
rs6696524
rs2268677
rs12134050
rs10493093
rs2364535
rs4660519
rs4660527
rs1317557
rs11209971
rs2996016
rs10889978
rs11210026
rs12402711
rs4262533
rs12142181
rs2483692
rs10890041
rs2475839
rs12045563
rs17363834
rs6703365
rs4526604
rs2668939
rs1371805
rs871343
rs7517484
rs606850
rs16828739
rs661662
rs525382
rs12734651
rs11210537
rs2993120
rs783622
rs2786486
rs702225
rs6677053
rs4660590
rs3856258
rs1024278
rs7550497
rs6687333
rs6672120
rs12119339
rs3818727
rs2494366
rs913426
rs6679533
rs12568497
rs12403920
rs4660632
rs10493109
rs1034268
rs10493107
rs12131762
rs7411957
rs2762697
rs2809658
rs16829822
rs12141653
rs3862218
rs11210696
rs10493113
rs10890213
rs719676
rs323720
rs323716
rs11210726
rs7540604
rs4660672
rs16830020
rs841859
rs11210751
rs6600429
rs6699129
rs841837
rs841858
rs12406072
rs3768045
rs9326132
rs490876
rs513009
rs2484714
rs1467809
rs2842180
rs2251804
rs1334973
rs882464
rs11210860
rs10890257
rs10789438
rs10789439
rs4660260
rs7520053
rs12401813
rs3791064
rs972444
rs12561948
rs6680421
rs3791118
rs16831558
rs2428965
rs2485993
rs6698333
rs509261
rs6682866
rs7513563
rs2429060
rs369493
rs6429539
rs1340649
rs1890948
rs12036856
rs6429541
rs270724
rs10890308
rs7554123
rs11211012
rs459160
rs3444
rs4660821
rs16832188
rs6676749
rs12095412
rs3767490
rs11211059
rs6671633
rs17192059
rs3219487
rs2153608
rs12743512
rs2356559
rs2993263
rs2050376
rs11211176
rs4660883
rs7540578
rs11211200
rs6429582
rs4073846
rs1707322
rs9429095
rs3855959
rs3845301
rs10890388
rs3737744
rs1571138
rs661902
rs1745371
rs3737741
rs1054743
rs6675720
rs1025806
rs2275380
rs3766218
rs1440487
rs2993410
rs720413
rs837398
rs681840
rs837395
rs2405335
rs4646491
rs17102644
rs6665009
rs1502908
rs9793716
rs9793989
rs12140581
rs12564103
rs2249665
rs12123269
rs10789507
rs6662814
rs7555040
rs4603175
rs6697911
rs545670
rs2065944
rs560540
rs2485446
rs623229
rs6656330
rs949540
rs2457050
rs12742768
rs4926916
rs12403651
rs2506987
rs931937
rs1876598
rs4926966
rs7544082
rs10789515
rs1561573
rs12085966
rs3844086
rs3850885
rs3850886
rs6588505
rs875398
rs12024792
rs10890506
rs10890507
rs946834
rs10890510
rs10493130
rs10493131
rs11211632
rs17103991
rs748142
rs6664402
rs6690390
rs2270973
rs728864
rs472771
rs17468833
rs17468972
rs11205442
rs2134477
rs11205449
rs926979
rs2256030
rs1539530
rs2246105
rs1539525
rs7515225
rs2803270
rs17104515
rs2798098
rs2798095
rs1539529
rs2803273
rs2803274
rs2798123
rs923028
rs11205517
rs7516699
rs387244
rs319959
rs319981
rs320050
rs1484406
rs1385152
rs1473455
rs12407980
rs5017079
rs1108427
rs11205572
rs10493139
rs3121518
rs17105629
rs1338216
rs11587574
rs11205641
rs4926831
rs967582
rs2494884
rs6588376
rs3902720
rs3001644
rs1875635
rs4491095
rs1464081
rs6695869
rs17389502
rs12074413
rs17106443
rs474668
rs11205836
rs7534689
rs17394584
rs7415684
rs1770791
rs6588415
rs2842586
rs2795004
rs2809949
rs10493166
rs835337
rs835342
rs6688451
rs706497
rs681865
rs269324
rs12067454
rs6703127
rs1332776
rs4926928
rs7518390
rs514881
rs512723
rs11206061
rs4926946
rs12723536
rs899974
rs1288418
rs11206101
rs3766793
rs1288367
rs1320594
rs7556421
rs1288347
rs1288339
rs1288331
rs1799821
rs737464
rs17785382
rs10788950
rs1288502
rs10493173
rs12354192
rs1416096
rs1416095
rs1999898
rs1288582
rs17371030
rs4926992
rs1342970
rs953625
rs12033075
rs12046664
rs7543581
rs1288637
rs11206170
rs17108782
rs1983485
rs7551844
rs10888802
rs2141079
rs941125
rs7547962
rs797906
rs797913
rs1183394
rs1181183
rs6588492
rs12131461
rs731828
rs2235544
rs11206244
rs637590
rs6694397
rs12063422
rs3766465
rs1999175
rs657783
rs660514
rs7520966
rs4927071
rs4061073
rs603901
rs3753406
rs9326028
rs10888844
rs12564882
rs17110430
rs12092071
rs2073109
rs6690450
rs213490
rs213496
rs4927133
rs904218
rs6697657
rs904219
rs300271
rs1702002
rs17395160
rs10736390
rs1368882
rs10888858
rs1701999
rs10888859
rs7533275
rs11206407
rs1655519
rs598130
rs744748
rs3765018
rs3815226
rs2108035
rs4926659
rs11588319
rs6676123
rs7551288
rs619895
rs1469344
rs1889209
rs2317951
rs1544909
rs2495513
rs6682884
rs2479394
rs11206510
rs2495488
rs2182833
rs17111652
rs10788998
rs11206536
rs4927219
rs1807871
rs207154
rs2746678
rs880385
rs880386
rs12141667
rs910270
rs7523391
rs3946077
rs11206577
rs7516169
rs12022663
rs7532502
rs1780519
rs17112231
rs1695960
rs2133555
rs390415
rs4927247
rs356085
rs1321120
rs1995229
rs10888934
rs7535298
rs1499662
rs1392130
rs1499667
rs12071564
rs1392138
rs1499676
rs10443215
rs12029835
rs7540786
rs4367813
rs1183736
rs4111070
rs17112735
rs3862238
rs4367814
rs10493186
rs9326038
rs12563455
rs12565147
rs6694316
rs2404389
rs10489777
rs1417768
rs2793675
rs1417772
rs17425772
rs12143461
rs12066561
rs3005893
rs12138574
rs10493208
rs4912230
rs7538333
rs884277
rs12736058
rs6687845
rs4912314
rs7528118
rs869934
rs10493211
rs1261411
rs933001
rs2404993
rs2179761
rs857123
rs2040007
rs857107
rs1557145
rs1774825
rs1361730
rs17114382
rs947636
rs669444
rs2300955
rs10489624
rs6683663
rs1360151
rs1754538
rs1754513
rs1928447
rs12035887
rs1854508
rs486706
rs578544
rs514412
rs485090
rs10493215
rs534080
rs546583
rs155294
rs495875
rs17115341
rs264036
rs10489465
rs542873
rs12132898
rs2764664
rs1424473
rs694060
rs12566162
rs12087888
rs1424467
rs10889038
rs532926
rs11588115
rs3850552
rs144823
rs17426429
rs10493223
rs6686072
rs10493225
rs1341318
rs1341320
rs2691461
rs6676151
rs10493230
rs1341322
rs10789050
rs4484949
rs716417
rs3131729
rs10889070
rs1323822
rs3131741
rs17472345
rs12140411
rs723714
rs12138384
rs852802
rs1202824
rs1202837
rs12116562
rs1884487
rs1202802
rs1202804
rs12028282
rs1857373
rs1187981
rs11207153
rs6587793
rs2806403
rs11207166
rs2806405
rs873989
rs1213770
rs1342876
rs1767574
rs6667829
rs10889086
rs946311
rs12146090
rs494214
rs10493248
rs552352
rs973236
rs10493241
rs10493240
rs1924569
rs1213646
rs2211324
rs1318371
rs4912192
rs12071896
rs849481
rs12117691
rs849469
rs706439
rs706440
rs706443
rs706444
rs10889092
rs706450
rs12407003
rs11207272
rs232812
rs7527235
rs11207282
rs513436
rs2811893
rs1969772
rs2811876
rs6677589
rs1007271
rs2760494
rs11207306
rs942127
rs6684750
rs12133457
rs6679571
rs6661505
rs927743
rs6667591
rs2764928
rs2764938
rs2716140
rs2716121
rs12748496
rs9436591
rs7556224
rs3010325
rs10493260
rs6676724
rs12733512
rs3850543
rs17119061
rs331635
rs6683082
rs751101
rs7532046
rs949827
rs835435
rs10493264
rs12563198
rs1188236
rs621517
rs6685309
rs1933213
rs1890212
rs9436185
rs1933216
rs11207514
rs2235798
rs10789082
rs2280273
rs4388726
rs10493270
rs3754206
rs12731852
rs12125747
rs7537739
rs2554297
rs2807619
rs2786755
rs634094
rs17120032
rs10493277
rs12125049
rs7516091
rs10515373
rs3906403
rs10493281
rs922358
rs7415271
rs7529292
rs4915693
rs7522454
rs4916071
rs1461356
rs12565755
rs473368
rs10493034
rs1514188
rs12038037
rs17374716
rs310195
rs310178
rs17374803
rs1877734
rs648787
rs7516519
rs6587905
rs17121177
rs10493299
rs12079568
rs754174
rs543314
rs1414277
rs12034076
rs17121389
rs12035256
rs924274
rs1779851
rs17376574
rs10493302
rs3748543
rs2008968
rs12091215
rs10789093
rs333161
rs6669982
rs552006
rs437021
rs2152093
rs2782549
rs2243874
rs10489912
rs12567014
rs7516719
rs1474872
rs2103883
rs2207790
rs4915746
rs3890764
rs2499511
rs2499516
rs1933299
rs1933316
rs6661015
rs6587933
rs1933323
rs2365270
rs6660502
rs7530003
rs9629017
rs12036653
rs1933293
rs12139976
rs2886326
rs10889249
rs12131806
rs10493310
rs11207808
rs11207811
rs12144281
rs11807037
rs11207830
rs1954436
rs1779263
rs7516332
rs9645411
rs7515512
rs4598521
rs1412622
rs11207864
rs10889271
rs11585194
rs2498962
rs2482881
rs7526836
rs1332633
rs12117302
rs6674622
rs2476188
rs1475563
rs2476194
rs11207909
rs2481672
rs2481676
rs2457831
rs2457832
rs12040893
rs6656763
rs2457826
rs4915802
rs6704042
rs2067994
rs10789108
rs11207949
rs2666483
rs6691591
rs6680736
rs4915810
rs4915606
rs1886834
rs10493321
rs7512821
rs12758910
rs4915824
rs11207960
rs3861941
rs12042483
rs3949904
rs2095403
rs10493324
rs10889353
rs4409689
rs7514389
rs12130333
rs11208012
rs6587988
rs11208037
rs3737891
rs12128286
rs12061691
rs6657471
rs7532163
rs2780883
rs2065585
rs1333731
rs17124275
rs4600075
rs6694848
rs953654
rs953653
rs1498934
rs1498940
rs11585289
rs3887428
rs12736336
rs4915639
rs7552970
rs1410581
rs621058
rs12124367
rs12024843
rs10749738
rs2179813
rs4915896
rs10493345
rs12023577
rs6588044
rs217452
rs855315
rs2269248
rs2284997
rs2269237
rs4643
rs2013012
rs10493350
rs2819157
rs1506399
rs2819166
rs4915650
rs4915919
rs659406
rs596985
rs11208300
rs582428
rs636119
rs855813
rs10889456
rs1260817
rs1747924
rs1073712
rs2806541
rs1408417
rs12025819
rs7527017
rs2644497
rs825175
rs825191
rs705540
rs1983299
rs11580741
rs746633
rs10889476
rs1390472
rs11208428
rs1390484
rs1155542
rs1022293
rs6662879
rs305530
rs305578
rs6588096
rs635154
rs7512417
rs12118994
rs1469876
rs11208484
rs12097652
rs1561168
rs1926306
rs17126880
rs17126906
rs11799558
rs17126925
rs7530486
rs2375473
rs6676160
rs10493371
rs2483616
rs310247
rs310199
rs12743599
rs12063205
rs12409333
rs7553101
rs4915675
rs3014983
rs578271
rs478665
rs6663598
rs12729349
rs11208591
rs10789171
rs6699614
rs4916031
rs10465850
rs12032616
rs7544627
rs12024972
rs1414927
rs6588138
rs17127601
rs3806318
rs2025803
rs2025805
rs1137100
rs3790426
rs12028951
rs3790437
rs1892534
rs4655772
rs2889195
rs12121677
rs17407727
rs17127930
rs10493381
rs11208724
rs10493384
rs4291477
rs11809779
rs4593796
rs12742722
rs7531141
rs6659197
rs11208743
rs17127999
rs10493389
rs11578009
rs12058296
rs2253745
rs2503185
rs1354060
rs12040042
rs2455012
rs1500958
rs6588186
rs17421832
rs17128467
rs2069278
rs544361
rs17423910
rs517669
rs594965
rs524770
rs12030788
rs2180335
rs910693
rs1321177
rs4655836
rs783041
rs10889612
rs12116697
rs1832420
rs7551967
rs4567260
rs1415982
rs765685
rs1338195
rs1338203
rs10789208
rs4655617
rs1338188
rs10889633
rs1925341
rs1925342
rs12083409
rs3738167
rs9633417
rs510771
rs1566246
rs2312591
rs17129478
rs1498350
rs3738168
rs12042824
rs2755244
rs2815378
rs4655513
rs11209002
rs3762318
rs4655679
rs4655683
rs10889657
rs2863212
rs10489629
rs2201841
rs12030948
rs10489628
rs10789229
rs6693831
rs10889675
rs3790562
rs3790567
rs3828069
rs7555183
rs11209072
rs12138671
rs9285766
rs12408193
rs10493425
rs6662607
rs6662174
rs11585171
rs12040961
rs787499
rs787501
rs787503
rs787494
rs11209133
rs687328
rs12565229
rs182943
rs11209138
rs675327
rs12145172
rs11209143
rs557986
rs3766270
rs577305
rs1949133
rs2802462
rs2000406
rs6671283
rs12239301
rs2246675
rs7515899
rs1938441
rs12144887
rs2186238
rs11209178
rs1892522
rs2419044
rs1160703
rs1926289
rs3790688
rs594193
rs11805150
rs12726865
rs12741473
rs2988019
rs14130
rs1367452
rs12046920
rs2566784
rs983034
rs1579514
rs2566755
rs17130567
rs7554551
rs1430753
rs1360180
rs944081
rs7536982
rs12139131
rs4926354
rs4926355
rs4926381
rs2225019
rs7515572
rs4926340
rs10889769
rs7554119
rs12041567
rs1924533
rs12756859
rs12132065
rs17130761
rs3004682
rs2143585
rs7541701
rs11209336
rs854285
rs2420178
rs7512842
rs17395202
rs11209348
rs1492062
rs9988609
rs1507860
rs1567213
rs955093
rs10493454
rs2815432
rs1380665
rs10518315
rs12042471
rs4259589
rs10889833
rs1341784
rs1773321
rs1417437
rs1417436
rs1740909
rs7523521
rs7520521
rs6663915
rs12040177
rs10493463
rs2291777
rs631167
rs10493471
rs632517
rs621996
rs2274913
rs10489928
rs12037272
rs7539544
rs9804151
rs10889869
rs663649
rs4650052
rs9988559
rs2807911
rs1333680
rs2807907
rs10889879
rs583567
rs505292
rs17131783
rs517735
rs582435
rs12410598
rs4233084
rs11209643
rs10889882
rs1414073
rs12073510
rs10889884
rs6683555
rs2782763
rs2152134
rs1889601
rs1855648
rs2421787
rs17131473
rs1409981
rs6667891
rs7541092
rs6687859
rs11209709
rs17131485
rs1409165
rs1327464
rs12123324
rs622721
rs651265
rs626398
rs5697
rs481940
rs646621
rs9424958
rs6424414
rs1983588
rs3765894
rs2744918
rs2300177
rs10889906
rs7551789
rs12038830
rs962231
rs6695355
rs1506452
rs12026468
rs12754625
rs357234
rs10889921
rs1334992
rs1334005
rs1041676
rs5008343
rs1459793
rs2422030
rs1491198
rs531071
rs546741
rs1426179
rs2114213
rs1486090
rs1026997
rs988421
rs1776012
rs9424977
rs2815752
rs12139940
rs782239
rs1775367
rs4509530
rs17615090
rs2422321
rs4128552
rs1885246
rs2340400
rs1923229
rs12140865
rs978433
rs11210304
rs1329983
rs11210325
rs12145301
rs2133001
rs7537401
rs1340429
rs10493524
rs1340434
rs1340425
rs10749829
rs1483790
rs1333032
rs485929
rs3753183
rs518769
rs10493540
rs516569
rs3765663
rs1417888
rs12027334
rs1011542
rs17095265
rs17095295
rs1341573
rs562234
rs274606
rs17095460
rs1514175
rs6604872
rs10890130
rs7553158
rs4287129
rs1838131
rs17095579
rs696699
rs17095902
rs1575983
rs6664850
rs12121720
rs6703099
rs7541725
rs6593566
rs12041465
rs10493559
rs12741793
rs649352
rs588098
rs1249667
rs1249657
rs2657206
rs1036950
rs4540592
rs17096877
rs1857353
rs12738260
rs13373826
rs6670304
rs182411
rs17097049
rs6662665
rs6703265
rs11163860
rs211718
rs814880
rs440826
rs11163924
rs1391520
rs9660848
rs1498311
rs1144337
rs7547056
rs1001160
rs12125940
rs6672844
rs6593523
rs10493578
rs1370714
rs1251467
rs1251465
rs10493582
rs10493583
rs209256
rs2992502
rs4949623
rs2783658
rs402394
rs1318243
rs1414403
rs7513539
rs11162095
rs17098431
rs6696780
rs10873876
rs2392030
rs4421636
rs12562911
rs12128122
rs6689933
rs11162133
rs12144344
rs2209458
rs7515898
rs4949718
rs7536778
rs10873889
rs1436085
rs12025413
rs10873893
rs315049
rs315025
rs436806
rs17631994
rs2117905
rs315041
rs1498372
rs676269
rs484299
rs544606
rs505867
rs638072
rs562580
rs3928852
rs2201848
rs11162211
rs12144976
rs1004878
rs858600
rs10873925
rs199694
rs199673
rs839820
rs1098125
rs2689672
rs1851736
rs4949788
rs10493603
rs2815319
rs17378915
rs7546131
rs17380036
rs10493605
rs1498404
rs10493606
rs12033923
rs4949655
rs7545638
rs1874819
rs1874817
rs6704141
rs7514041
rs3104467
rs3509
rs728741
rs1389790
rs12030080
rs6672200
rs7525870
rs689374
rs17101475
rs1323094
rs6665090
rs2181453
rs6424762
rs7544813
rs2882802
rs12132664
rs12742293
rs674345
rs1543675
rs3766344
rs3766343
rs473027
rs668005
rs3766331
rs11162519
rs1981071
rs1333971
rs7518234
rs11162546
rs10493613
rs7521977
rs12136365
rs7522086
rs1248480
rs7552978
rs6424618
rs1352555
rs6673093
rs2065485
rs1831704
rs10493621
rs10493620
rs10874011
rs17102806
rs228563
rs10489655
rs10489653
rs3015098
rs17453503
rs3000108
rs958261
rs2201453
rs10493656
rs10465721
rs2127436
rs12141022
rs2185319
rs12028524
rs6698618
rs11162785
rs12144807
rs1317042
rs7517325
rs10493648
rs7551939
rs10493644
rs1325202
rs12085600
rs10493634
rs17104197
rs10493633
rs1041705
rs10493631
rs952312
rs6677996
rs10493658
rs1572349
rs1414411
rs4454493
rs4253878
rs12119851
rs9425214
rs1954338
rs1776290
rs3909721
rs12063581
rs1966551
rs10493666
rs184812
rs11163055
rs11163056
rs17399290
rs2800878
rs10493672
rs7542755
rs1936934
rs17105403
rs1832331
rs1765454
rs4650487
rs12075367
rs12739375
rs12065935
rs1338137
rs6684037
rs1896176
rs11583080
rs575528
rs1752221
rs1146413
rs7518810
rs17106149
rs5016898
rs7553222
rs17106261
rs11163231
rs1359855
rs1327614
rs4362025
rs6695372
rs7521051
rs7524907
rs7546194
rs10874241
rs10874242
rs3924702
rs12142040
rs1408426
rs17454564
rs1544069
rs17106650
rs7527341
rs7532624
rs1924558
rs12098225
rs7523717
rs10493696
rs11579463
rs9324178
rs17423764
rs10493701
rs559728
rs11578678
rs483233
rs11163355
rs11163374
rs696726
rs10518661
rs2172285
rs10518658
rs17107671
rs11163408
rs11163417
rs10493708
rs10493711
rs10493712
rs796800
rs785627
rs17489092
rs1144283
rs12403706
rs1281614
rs17438896
rs1281611
rs10437024
rs10874312
rs12745149
rs318405
rs318422
rs7415063
rs9661164
rs2011057
rs1814136
rs10782790
rs12065806
rs453456
rs12239057
rs984697
rs2892744
rs12032817
rs12144793
rs1338361
rs320909
rs7554166
rs480745
rs12118797
rs17109273
rs11163585
rs501760
rs1144269
rs4662179
rs6702898
rs323972
rs323973
rs10487982
rs401537
rs17101527
rs12047942
rs4112805
rs17131801
rs12072863
rs4907021
rs12040151
rs10493740
rs12132108
rs10499825
rs4907148
rs12033001
rs12035245
rs12057961
rs4287202
rs9787364
rs7512899
rs723251
rs17129137
rs6576941
rs12404923
rs6663404
rs10489504
rs12144970
rs926685
rs10489507
rs12134669
rs663136
rs680905
rs615352
rs6703653
rs10493750
rs2139931
rs2134648
rs787858
rs12088543
rs599941
rs1402696
rs1402695
rs12145396
rs12142095
rs7528615
rs316672
rs316669
rs12120336
rs316660
rs315515
rs7554646
rs621869
rs3768256
rs646681
rs7511984
rs6677436
rs1395415
rs11578928
rs1246159
rs17111498
rs6687220
rs2911571
rs7553039
rs4471288
rs12065881
rs12743311
rs9701126
rs11576745
rs9728120
rs11161454
rs10782529
rs4907007
rs10493757
rs10493758
rs2389789
rs4907110
rs17370490
rs3738572
rs607345
rs1325277
rs12138367
rs6691970
rs1371143
rs4907126
rs17371526
rs10782539
rs817482
rs709783
rs1870327
rs10493761
rs11161548
rs6660237
rs11161557
rs10493763
rs12098220
rs7554249
rs1874807
rs18582
rs6657732
rs6672870
rs1523993
rs17127565
rs12130591
rs11161616
rs11587876
rs11161618
rs2935
rs1403956
rs10158333
rs1403955
rs562080
rs10493768
rs10493769
rs1524004
rs17127878
rs12072027
rs10873710
rs1999186
rs1360240
rs366187
rs12727784
rs313769
rs605060
rs11161717
rs17128651
rs1408668
rs12143304
rs4522024
rs17415692
rs1507288
rs11161732
rs1336054
rs1507263
rs7516054
rs12120396
rs1507295
rs1507294
rs1108396
rs1108394
rs6420970
rs7526097
rs6576823
rs6677603
rs7519336
rs7413151
rs4655934
rs272487
rs1182102
rs272514
rs2249296
rs4656108
rs2753338
rs1358826
rs1321695
rs2734705
rs2075630
rs2791473
rs772601
rs772598
rs6662699
rs691481
rs12142266
rs17129532
rs797947
rs481583
rs17452535
rs1886634
rs7532958
rs723006
rs4506441
rs10873824
rs6576878
rs6576888
rs6576889
rs12736459
rs11161992
rs11161993
rs10518386
rs7552151
rs4655956
rs4655960
rs6683030
rs10873853
rs6682246
rs902296
rs7522620
rs6701916
rs4655977
rs10873862
rs983332
rs10801869
rs10801871
rs10518397
rs12121005
rs10493801
rs6662386
rs17130136
rs6679195
rs4655988
rs2117353
rs2503277
rs2491307
rs3008440
rs2503256
rs10922747
rs2991705
rs1334336
rs10489944
rs3008465
rs12126965
rs4526588
rs1336577
rs6428642
rs127382
rs127384
rs766353
rs10923082
rs17433696
rs1373259
rs6699417
rs10493817
rs10754252
rs3806340
rs3767382
rs305217
rs17130628
rs7532151
rs17130677
rs2077694
rs1409150
rs10922563
rs10922565
rs2209307
rs535351
rs10922605
rs2893102
rs1117177
rs4658132
rs12732279
rs4529696
rs972314
rs7511795
rs928655
rs1984129
rs6692501
rs12734340
rs10493823
rs1885745
rs12045241
rs10922690
rs6693717
rs473412
rs7512068
rs2224651
rs12565034
rs7542239
rs2802031
rs17498135
rs1938032
rs3738795
rs2816850
rs17130931
rs2813744
rs17130969
rs17462357
rs12044528
rs4456078
rs10801786
rs10922771
rs4330906
rs4495684
rs12060187
rs7518543
rs10801803
rs9427994
rs10801805
rs10922849
rs9428050
rs507821
rs12087135
rs699533
rs12726749
rs527402
rs17131080
rs885141
rs10922882
rs7418693
rs6673475
rs6679215
rs12048529
rs4233429
rs9787186
rs10493843
rs10493842
rs3856226
rs10922924
rs941031
rs1766163
rs358694
rs497891
rs355644
rs165277
rs469772
rs6696232
rs164983
rs164898
rs346994
rs347026
rs347027
rs17131325
rs17482910
rs650893
rs2089432
rs643927
rs12567930
rs7543411
rs7526795
rs12058802
rs505892
rs522712
rs597288
rs1949009
rs11585319
rs11164953
rs10493854
rs12028899
rs1887054
rs6672952
rs12082710
rs3754021
rs1555890
rs6660484
rs1805113
rs12751148
rs6677523
rs17131553
rs284180
rs284142
rs10493859
rs901913
rs11576557
rs1805110
rs2489188
rs10493856
rs9661103
rs6680614
rs7550034
rs2770191
rs766666
rs10783071
rs7551956
rs11165947
rs563606
rs3131820
rs2046616
rs1325435
rs6662618
rs1325432
rs1556562
rs7553367
rs12563400
rs2811602
rs2774947
rs11164850
rs492054
rs496465
rs486370
rs2249590
rs2815429
rs2391228
rs1932313
rs12563120
rs7339890
rs4847428
rs2624437
rs237435
rs236322
rs236291
rs12022435
rs6684007
rs11164969
rs1108528
rs4350209
rs2391313
rs12139561
rs2143992
rs10874814
rs743113
rs12062935
rs3747961
rs4147869
rs4147868
rs4147864
rs945067
rs12085639
rs567370
rs12082181
rs2275033
rs3818778
rs4147849
rs914958
rs915200
rs6681968
rs10493867
rs4147848
rs933073
rs472908
rs1889407
rs11165065
rs4147846
rs4147844
rs4147841
rs4147839
rs2297633
rs544830
rs521538
rs4847273
rs549114
rs12759306
rs17111003
rs3120133
rs546550
rs4147825
rs4147822
rs4147819
rs570926
rs4147816
rs4147815
rs4147813
rs1889404
rs4147807
rs3789439
rs3789442
rs3789452
rs6686599
rs1931565
rs2022378
rs871664
rs1411701
rs11577575
rs17396055
rs11584317
rs2391467
rs12037634
rs10493872
rs4847303
rs4148057
rs4148050
rs681187
rs1749541
rs696619
rs12725867
rs17365315
rs7542900
rs10874867
rs1341645
rs1778193
rs12725402
rs10782987
rs7522944
rs12048607
rs841326
rs841329
rs2933912
rs12036542
rs4847356
rs1146268
rs3860336
rs2391423
rs11808528
rs915012
rs859088
rs1271952
rs12410620
rs2766005
rs2766010
rs2391391
rs2391390
rs3890845
rs12040604
rs11165334
rs11165348
rs10783001
rs259361
rs2182021
rs2236390
rs4949960
rs6593652
rs7547539
rs11165406
rs11590987
rs2224153
rs12568065
rs957186
rs10489559
rs684448
rs881713
rs1396626
rs10489562
rs621485
rs2781162
rs12120304
rs12142219
rs11165468
rs7538619
rs4949971
rs10159078
rs12034762
rs6679428
rs1891418
rs11165512
rs10783030
rs321271
rs321241
rs2061407
rs161120
rs991220
rs11165539
rs150892
rs17114640
rs17114704
rs511274
rs17115070
rs2968485
rs986427
rs1973993
rs6677110
rs6673199
rs2220948
rs6673531
rs12022396
rs7540478
rs6699242
rs635578
rs10493887
rs11165783
rs12039249
rs6593634
rs12124552
rs866129
rs12137711
rs12133176
rs592609
rs4950025
rs576189
rs644428
rs528455
rs12038518
rs9782950
rs4950028
rs10875076
rs11582179
rs10875079
rs7530072
rs12021567
rs12040763
rs1577897
rs4949952
rs12126093
rs3897854
rs11165879
rs17116806
rs11165887
rs2811174
rs2297779
rs10875098
rs2786509
rs6683957
rs1931064
rs4421623
rs4379706
rs6677116
rs4378243
rs1702292
rs1782812
rs959707
rs17381287
rs822559
rs1028889
rs977306
rs10875142
rs11166002
rs7525553
rs7541400
rs1434378
rs4950133
rs12079791
rs4351664
rs6702126
rs11166104
rs1482153
rs1384168
rs1482158
rs1351563
rs1358431
rs10875196
rs1571500
rs309058
rs1329467
rs309052
rs10875198
rs12084355
rs6701980
rs4511138
rs1505551
rs10783108
rs302812
rs3850458
rs6695941
rs4908303
rs302740
rs6698436
rs303386
rs863686
rs819776
rs997484
rs1350156
rs712902
rs12096930
rs712886
rs819909
rs712878
rs12025099
rs13374397
rs10875223
rs10493913
rs6678176
rs6577383
rs2893418
rs10875238
rs17648010
rs834979
rs834990
rs3766588
rs6681996
rs951125
rs10875246
rs4908018
rs6664173
rs4907896
rs17121287
rs2307130
rs602700
rs659030
rs7521627
rs6701658
rs11166382
rs473688
rs11166412
rs11166413
rs12044663
rs4504908
rs3119187
rs3119186
rs11166438
rs6577168
rs630646
rs10875290
rs6680879
rs1063302
rs7555025
rs2518415
rs6692794
rs7415343
rs1815519
rs17412577
rs3181088
rs3917018
rs3176879
rs3783621
rs17414954
rs11586136
rs12132178
rs12028119
rs11581062
rs11588568
rs11588410
rs11166538
rs1983967
rs3900628
rs1999134
rs3753194
rs765344
rs2038363
rs9434158
rs11166576
rs1922987
rs10493945
rs12041851
rs12137590
rs11166588
rs12564407
rs10782833
rs6577245
rs10493947
rs1491642
rs6699556
rs1688582
rs12137486
rs1776934
rs1343093
rs4626910
rs7541801
rs1484296
rs12080747
rs1484317
rs1552290
rs7529743
rs1373820
rs2016989
rs11164296
rs1020368
rs965060
rs10493976
rs724479
rs724480
rs4908185
rs10493974
rs10493973
rs2039943
rs9324336
rs2050572
rs755181
rs10493966
rs2339204
rs1415102
rs10493964
rs4908211
rs10874535
rs10493978
rs6683681
rs2022858
rs9729206
rs3008763
rs11164418
rs10782879
rs11164473
rs2791997
rs10735769
rs12139288
rs12035823
rs932174
rs10874639
rs2376175
rs713162
rs606756
rs1031821
rs2229783
rs12046389
rs7544130
rs2615977
rs1463034
rs11809524
rs10493988
rs1358459
rs1528202
rs2376353
rs1406123
rs4617426
rs6661612
rs10881476
rs1182585
rs4434842
rs1330388
rs11185362
rs12407548
rs11185393
rs12407649
rs2317259
rs6701091
rs10494011
rs9325374
rs2594664
rs7552867
rs12021686
rs7539245
rs12022925
rs316942
rs7553985
rs4847178
rs12404332
rs7532749
rs6667903
rs7411085
rs896199
rs12039264
rs2878086
rs6699420
rs11584314
rs1584633
rs11184435
rs2842230
rs4847097
rs4847103
rs12144942
rs6695016
rs777057
rs2140544
rs12143543
rs17016360
rs17016501
rs7515037
rs940426
rs11184726
rs12130096
rs11184734
rs11184738
rs10494035
rs994712
rs12046537
rs587675
rs4431871
rs12059925
rs11184870
rs2182149
rs4440890
rs12046222
rs6697697
rs12030878
rs17017475
rs12133448
rs1519881
rs17017931
rs4244120
rs4641328
rs6582999
rs17443102
rs2863991
rs4118325
rs952035
rs1762495
rs1762506
rs11185063
rs4481881
rs9628993
rs10494061
rs6659943
rs10159449
rs10494066
rs12133394
rs4604720
rs6664221
rs6662274
rs6696776
rs746603
rs1444038
rs11185115
rs536124
rs521721
rs977799
rs96501
rs11185131
rs651844
rs2335792
rs1328199
rs9804074
rs2296877
rs12746044
rs9803825
rs7543435
rs10494071
rs4466688
rs2494047
rs12140390
rs2504469
rs12039907
rs2494059
rs12043814
rs2494067
rs17019729
rs2494069
rs4503375
rs17019823
rs7519428
rs17019855
rs6583045
rs17019880
rs4531312
rs7521681
rs10494078
rs7537000
rs10494080
rs2035015
rs10494083
rs345314
rs12563016
rs12071280
rs1781050
rs1418990
rs12145813
rs4915093
rs9803640
rs1777458
rs1781079
rs1777478
rs1414674
rs640874
rs1660432
rs2000260
rs10494090
rs591141
rs829004
rs597358
rs2336016
rs12404075
rs12403287
rs6704264
rs11101974
rs17025036
rs10494095
rs2026485
rs7522157
rs7529592
rs9440550
rs839549
rs839878
rs536934
rs2478762
rs685653
rs3120625
rs611905
rs4970834
rs17035949
rs4970843
rs17646665
rs3820667
rs4970760
rs1009437
rs3738773
rs6677291
rs534135
rs529773
rs501163
rs1434285
rs12044778
rs1799875
rs7544426
rs11807
rs1887546
rs2094469
rs7542853
rs11581614
rs7524737
rs7529675
rs10857800
rs11102019
rs1021880
rs2174309
rs453577
rs333961
rs333951
rs333947
rs7538029
rs7540934
rs17025223
rs7545139
rs3820664
rs12122130
rs673792
rs593644
rs6660865
rs4838937
rs589540
rs615204
rs1323723
rs626971
rs643841
rs497451
rs666493
rs4839325
rs2271885
rs2946571
rs7515826
rs11102106
rs11102109
rs1857512
rs2361309
rs7537693
rs815324
rs641227
rs12031009
rs7543509
rs6700661
rs17025978
rs7554231
rs1339700
rs7522150
rs2790372
rs2246702
rs7526907
rs1416812
rs4839069
rs12047887
rs12411052
rs3860225
rs2640504
rs2797520
rs1418747
rs343599
rs4839556
rs4839557
rs420033
rs482620
rs10429941
rs556063
rs343819
rs343769
rs12748135
rs12026259
rs2885805
rs1389722
rs1936942
rs12562074
rs1149185
rs11102208
rs325921
rs10494126
rs817582
rs325923
rs684559
rs10494129
rs2477580
rs17699274
rs7514853
rs17654531
rs11102233
rs3806448
rs2820093
rs2282290
rs2820074
rs11589320
rs4838908
rs4839130
rs1539581
rs4838910
rs1264882
rs2298185
rs1264897
rs3393
rs1415792
rs2798566
rs1544223
rs3860202
rs2798565
rs10489796
rs1539583
rs2800903
rs10776733
rs11806788
rs10494137
rs10857899
rs6677933
rs1324889
rs11576942
rs10776734
rs575208
rs558989
rs2076590
rs197427
rs197419
rs535317
rs609801
rs17722309
rs4839168
rs817977
rs672757
rs641724
rs2365669
rs1471437
rs12044963
rs639622
rs7513810
rs12139985
rs11102353
rs1373291
rs11102355
rs11102357
rs1936061
rs17675964
rs12411132
rs9429610
rs1348469
rs1808973
rs6699612
rs894846
rs3008542
rs3008527
rs7528073
rs10745323
rs11576248
rs269110
rs4839202
rs17740750
rs10776740
rs4839204
rs269131
rs385768
rs682489
rs365551
rs17742164
rs10857934
rs1837503
rs10494146
rs2998359
rs2581392
rs1814112
rs11102457
rs2995765
rs1343275
rs2492497
rs2999471
rs11102479
rs4644492
rs1620668
rs351359
rs6537742
rs7544663
rs12025785
rs12402272
rs4378202
rs6537763
rs1049434
rs773440
rs1728232
rs1778015
rs1216813
rs7555991
rs773615
rs773573
rs4839312
rs10858002
rs12035317
rs1217401
rs971173
rs878129
rs11485101
rs3006988
rs7520320
rs10494164
rs2938323
rs4274061
rs3007005
rs6537808
rs2629812
rs7546417
rs1994291
rs12038780
rs1119040
rs631230
rs6695728
rs1158366
rs416908
rs7541732
rs11804407
rs9429736
rs662353
rs6537825
rs11582563
rs10858046
rs10858047
rs2268697
rs2268699
rs2377415
rs3126219
rs2798659
rs360606
rs12741053
rs360680
rs1321108
rs1998008
rs11102878
rs717275
rs1286364
rs17479252
rs910623
rs1406860
rs4839412
rs4839413
rs12739537
rs17479518
rs12753465
rs1321110
rs12138359
rs7517073
rs1286233
rs195216
rs195204
rs195186
rs12070042
rs1146179
rs1294383
rs2798464
rs7523086
rs910330
rs12082544
rs12026714
rs4332358
rs10858075
rs3811014
rs4418592
rs735882
rs3884586
rs6672017
rs4240548
rs3010380
rs10801911
rs4428890
rs4839469
rs12568559
rs10923177
rs4564143
rs4839485
rs950369
rs1573105
rs10754377
rs2811578
rs4559501
rs2131440
rs10923806
rs12726299
rs2488433
rs7547928
rs7535090
rs3748743
rs1146359
rs1775700
rs2010970
rs10754432
rs2208363
rs911221
rs4839061
rs975351
rs4839532
rs4839534
rs1176385
rs10924102
rs10924103
rs758518
rs12725472
rs7529979
rs519264
rs797999
rs3136706
rs798007
rs1182218
rs10494190
rs2148634
rs6692981
rs10923182
rs4131408
rs12024946
rs17036665
rs17520400
rs2806870
rs3754112
rs17587765
rs4357512
rs11801185
rs3754109
rs2057594
rs1048635
rs10754339
rs6428686
rs12568103
rs10923243
rs1289814
rs6663706
rs1877465
rs878618
rs12562003
rs1009549
rs10923311
rs3767802
rs1290552
rs1290558
rs9557
rs6661142
rs10923347
rs17613339
rs844108
rs319506
rs10923372
rs377875
rs7520590
rs1539441
rs6681882
rs10923387
rs10494201
rs17257575
rs4659339
rs319464
rs4659059
rs10923414
rs6681593
rs12058607
rs10489592
rs12047608
rs17257729
rs1777270
rs1938270
rs1938283
rs9428107
rs10489732
rs1229137
rs1146324
rs10923574
rs1213989
rs1830853
rs17021936
rs6428751
rs12022971
rs10802043
rs12743314
rs12137431
rs2884876
rs1742854
rs2360627
rs2755124
rs4144542
rs17185825
rs2764473
rs9787392
rs946207
rs2282322
rs10923698
rs4659128
rs985036
rs10923714
rs7545737
rs716217
rs2794311
rs2885226
rs10494221
rs10923755
rs1341583
rs4387216
rs1891222
rs6676647
rs868675
rs17023344
rs17186115
rs12029794
rs10923799
rs6695549
rs17023457
rs1935248
rs6683756
rs2275608
rs6673366
rs7528420
rs10923829
rs11584793
rs911244
rs6661258
rs6428830
rs6673653
rs9919159
rs347905
rs454510
rs477992
rs666930
rs942835
rs3828090
rs532208
rs12563433
rs3790692
rs1441008
rs6428841
rs2793825
rs2282402
rs2282403
rs2994809
rs2298069
rs10923916
rs12061487
rs2793823
rs6600673
rs4844381
rs2319969
rs12146056
rs12136740
rs704986
rs11590105
rs2274617
rs10797650
rs4246521
rs10910845
rs1797052
rs6656361
rs21327
rs2477569
rs4950361
rs11239930
rs6593732
rs11811023
rs2304893
rs2077749
rs1932977
rs2354432
rs6670503
rs1470261
rs6593749
rs10793656
rs2353983
rs2883320
rs4950322
rs4504949
rs11240053
rs2644577
rs12406844
rs17160264
rs661678
rs1541187
rs3820129
rs1344
rs2275552
rs3766505
rs6593803
rs999095
rs6593807
rs1891498
rs10793705
rs12408178
rs10900403
rs9438040
rs1814653
rs2999603
rs2999617
rs577935
rs3767627
rs3736082
rs11205347
rs3850839
rs1776273
rs16835911
rs1498308
rs698915
rs2873669
rs11586047
rs11204665
rs12045807
rs7517
rs2055975
rs2275236
rs16827741
rs11204747
rs267738
rs11807526
rs4971030
rs2800953
rs1547832
rs3811411
rs12121608
rs6587597
rs7554707
rs1196357
rs1196348
rs12066445
rs4845579
rs3828057
rs3790515
rs2879130
rs7529451
rs6587628
rs6587640
rs2999531
rs2932574
rs1496042
rs4845763
rs2146115
rs499697
rs4845443
rs4240887
rs4845791
rs17659389
rs1325508
rs1325507
rs908929
rs2224986
rs12754243
rs16834421
rs12023710
rs2297487
rs1591077
rs1888964
rs1034109
rs6701216
rs7517755
rs3737861
rs6663448
rs11576457
rs3170863
rs4363385
rs10888527
rs6673356
rs904949
rs530590
rs943139
rs10494291
rs10494292
rs737302
rs12081567
rs1410863
rs12128109
rs821405
rs843971
rs2916229
rs11205275
rs3014875
rs11580467
rs3006423
rs3014843
rs7541193
rs6698058
rs6427183
rs11583896
rs16835600
rs4341393
rs4845360
rs12048137
rs11264875
rs4521985
rs4620534
rs11265310
rs2340473
rs1194596
rs6672010
rs6702754
rs749966
rs9660850
rs1194585
rs10908835
rs11265618
rs4240872
rs7556449
rs4845652
rs1127314
rs9427097
rs2229857
rs3766923
rs10796927
rs7556080
rs1995662
rs7554577
rs10494301
rs6426905
rs16836320
rs1131820
rs6426929
rs12035356
rs12135902
rs883319
rs1891806
rs4079531
rs906274
rs2256209
rs2798601
rs6688257
rs1106235
rs10752609
rs951240
rs951241
rs12029542
rs1218547
rs13376333
rs4845396
rs4845681
rs2242193
rs4845406
rs11264298
rs2990245
rs11264359
rs12724079
rs11264387
rs2175391
rs822490
rs10737170
rs2485662
rs12128066
rs1052053
rs1052067
rs2842880
rs2246476
rs2274226
rs2985714
rs942679
rs954916
rs6686886
rs11590409
rs7551781
rs2477972
rs10908506
rs1609666
rs744224
rs6679425
rs2365716
rs2236601
rs1046650
rs12023776
rs12145743
rs1998977
rs10908521
rs943551
rs12041331
rs11264579
rs12119908
rs822431
rs10494309
rs11264625
rs4661019
rs7516187
rs7515516
rs10494312
rs2209358
rs1408554
rs873448
rs7513499
rs2224901
rs6694377
rs9427270
rs12734925
rs7549840
rs7416823
rs12748574
rs9427274
rs7523656
rs3856264
rs3843307
rs16838771
rs11264764
rs10489671
rs12140535
rs10908583
rs7522061
rs17727339
rs2050568
rs2765493
rs2765501
rs2281870
rs4450009
rs1888821
rs10796995
rs12749549
rs12061312
rs7552600
rs11264897
rs3768541
rs874844
rs869536
rs16839863
rs980937
rs692565
rs12033535
rs10797006
rs1065457
rs10908648
rs6672459
rs10489829
rs989203
rs12127971
rs3820678
rs6679056
rs1418843
rs10489832
rs11264997
rs16840314
rs12129479
rs451851
rs703147
rs2779110
rs454127
rs6680399
rs857808
rs857819
rs1864346
rs1864348
rs857833
rs2518524
rs16841094
rs16830524
rs7550055
rs16841134
rs857785
rs857788
rs1894042
rs16841336
rs2325704
rs856084
rs10908697
rs1772415
rs1935067
rs1002408
rs2814779
rs863035
rs3026935
rs862989
rs862991
rs10489848
rs10489849
rs16842010
rs11265165
rs10494322
rs4446959
rs11265187
rs11265204
rs7521220
rs2275674
rs12047264
rs2808636
rs2794502
rs12022626
rs4656241
rs2794500
rs2794515
rs3093077
rs11265260
rs4131568
rs4364879
rs3806185
rs3820099
rs4630124
rs4443889
rs2501343
rs2501353
rs2501332
rs2494515
rs11265293
rs11265297
rs6703466
rs1316275
rs4656248
rs16831153
rs1317712
rs2494208
rs1934078
rs12401728
rs2369406
rs10908753
rs11265329
rs16831388
rs10797059
rs1046995
rs1935306
rs617698
rs11265362
rs2820421
rs6699059
rs6664438
rs12028921
rs7513382
rs12090877
rs6688100
rs10908780
rs11585691
rs16832014
rs4656264
rs1265883
rs1268524
rs11265432
rs7418241
rs12134393
rs10908788
rs7539149
rs927202
rs2753260
rs1503854
rs11265455
rs11265461
rs978763
rs10489639
rs352692
rs1333065
rs6427545
rs4656932
rs509749
rs12095453
rs2774279
rs10737178
rs4559524
rs3892375
rs3813620
rs10908826
rs4656994
rs1136224
rs11421
rs4073054
rs2501873
rs2502807
rs2501862
rs10494345
rs11265582
rs4131826
rs6696854
rs1538972
rs6683580
rs2333749
rs10917750
rs16856590
rs10494356
rs4657093
rs1891020
rs1503813
rs6427623
rs12749327
rs905589
rs6699725
rs17415059
rs905594
rs2070151
rs3767635
rs2490438
rs2490436
rs2340727
rs16834361
rs10918342
rs2490423
rs2499841
rs6691548
rs12562972
rs7514121
rs7539367
rs7550692
rs16849113
rs4657140
rs1415257
rs1572495
rs1932933
rs951121
rs10918859
rs12061249
rs6678925
rs7416392
rs4657178
rs4145621
rs6677052
rs4584372
rs4657180
rs12733377
rs10800409
rs10919096
rs10919117
rs2819328
rs16860185
rs347300
rs347313
rs10800465
rs347282
rs449908
rs1964052
rs901662
rs164417
rs164420
rs12746024
rs2342715
rs7528465
rs7544972
rs6702820
rs4233391
rs4657226
rs16843630
rs4559477
rs6695961
rs12023612
rs2684866
rs1000050
rs2805053
rs2684879
rs2684880
rs12134171
rs12085976
rs1355285
rs11588419
rs12141395
rs11800473
rs10494377
rs2343485
rs1986385
rs12036017
rs12045181
rs10799880
rs12128758
rs10917636
rs10917637
rs4657237
rs11576066
rs10753596
rs12138356
rs6427699
rs2343508
rs10917642
rs2067552
rs2343278
rs2841979
rs1507742
rs2842002
rs951437
rs2841981
rs10917678
rs869513
rs3806368
rs2815287
rs2456899
rs7513108
rs937925
rs3010367
rs3010368
rs2292276
rs1911980
rs11802875
rs17362993
rs1995785
rs4409627
rs12047638
rs4657271
rs7546952
rs4265409
rs4657277
rs2486824
rs1934523
rs12038132
rs10799928
rs2791131
rs6671591
rs796694
rs11580624
rs12027725
rs6697426
rs12082367
rs1444445
rs424175
rs6672232
rs1337357
rs7554160
rs10917931
rs1415439
rs1415446
rs7524933
rs1337376
rs11800877
rs16826611
rs12137386
rs11807906
rs499492
rs520061
rs476294
rs546478
rs1339001
rs2077405
rs17379645
rs10917995
rs527203
rs2634982
rs1387353
rs10918018
rs6662422
rs1338626
rs1338634
rs2275560
rs1780365
rs2800791
rs2800787
rs1617837
rs10494419
rs2171691
rs2800795
rs16834573
rs7521528
rs10494421
rs16834635
rs2171690
rs3767368
rs3767364
rs6698381
rs9887944
rs10800055
rs1890535
rs1936071
rs10800062
rs2211479
rs1891339
rs723821
rs12049436
rs12404676
rs12061954
rs2881832
rs2172712
rs9803673
rs1038980
rs765772
rs10494434
rs4657406
rs1394443
rs1891927
rs3738193
rs10737508
rs1394439
rs1506946
rs1891928
rs4657427
rs12404307
rs10800080
rs6662349
rs1891932
rs16842357
rs2174696
rs1504698
rs875822
rs1395548
rs1974080
rs11590177
rs965743
rs3767333
rs283698
rs746332
rs10489745
rs157864
rs1128977
rs285480
rs100537
rs3753898
rs12088020
rs878180
rs285419
rs285483
rs185902
rs285473
rs453717
rs16847331
rs952375
rs4147596
rs4147600
rs9333413
rs2297763
rs4147611
rs7551594
rs12065621
rs10918239
rs1143659
rs12033254
rs1538115
rs12027066
rs12062372
rs14223
rs10918281
rs16851444
rs7549754
rs2225980
rs3762365
rs3790672
rs3748699
rs505877
rs2349106
rs10918318
rs9426841
rs1316805
rs4657510
rs1470761
rs10918416
rs7525163
rs7547418
rs10494458
rs16856966
rs4342827
rs16857044
rs10800224
rs10918446
rs12562144
rs6689103
rs10918481
rs7552777
rs11583236
rs7516525
rs552888
rs1582115
rs3904702
rs3843304
rs12029656
rs858800
rs17331024
rs4656517
rs742048
rs6427047
rs10918600
rs7545911
rs2225153
rs4233414
rs2281962
rs267746
rs988778
rs10800287
rs12140642
rs869714
rs904224
rs11587291
rs12021649
rs17348602
rs7548201
rs9287078
rs11580495
rs384848
rs4656538
rs6677499
rs6427082
rs10918683
rs2093658
rs3767436
rs2995094
rs885458
rs16859030
rs2480679
rs864537
rs7523907
rs1214611
rs858553
rs863455
rs10918702
rs17534481
rs6686571
rs3820390
rs12048110
rs6697794
rs7543683
rs7554445
rs6677532
rs2143305
rs926521
rs1229384
rs12027530
rs12760768
rs12067995
rs10918737
rs1229351
rs11590780
rs4657699
rs2051656
rs10489199
rs720612
rs10125
rs10753764
rs12060498
rs4656560
rs204264
rs204262
rs16859798
rs10489202
rs275137
rs16828104
rs11805261
rs1040404
rs1543311
rs2072739
rs6427122
rs1000533
rs2076061
rs10800356
rs1886004
rs6662194
rs2268546
rs2255438
rs2300568
rs2300564
rs1810467
rs858099
rs7543621
rs1323530
rs1040509
rs10429892
rs1933111
rs7521708
rs2419114
rs6687507
rs1933090
rs6427135
rs11580561
rs728354
rs10489218
rs1412337
rs1407953
rs1415678
rs10489358
rs538060
rs646441
rs12133988
rs2207216
rs736846
rs2744661
rs12564363
rs12067471
rs2146204
rs973608
rs6427160
rs10489371
rs12030460
rs1033805
rs10489376
rs3885388
rs12069869
rs1358713
rs1200100
rs1200115
rs1200120
rs1200121
rs1200131
rs1200150
rs1892094
rs1200160
rs17349222
rs12074013
rs2176473
rs6427191
rs16862153
rs12021580
rs12092506
rs1983546
rs9332627
rs9332618
rs6128
rs2205895
rs2236868
rs3917710
rs3917709
rs10919202
rs10800462
rs7551819
rs2223286
rs964555
rs2205847
rs2205848
rs5368
rs12025581
rs11581380
rs9803860
rs4656197
rs10800485
rs6670818
rs12124561
rs12125595
rs2750014
rs12042109
rs471569
rs486427
rs488150
rs10919325
rs4656746
rs12027224
rs4656206
rs16863119
rs2225588
rs983118
rs1547282
rs2254605
rs10753801
rs4300285
rs986032
rs4491109
rs1332978
rs1930537
rs1333147
rs913257
rs501680
rs593479
rs12409048
rs3820416
rs4656799
rs2421494
rs991230
rs6681815
rs979070
rs2223610
rs7474070
rs1736557
rs909530
rs2266780
rs12089338
rs4916390
rs7882773
rs6608452
rs2307492
rs7527478
rs10912593
rs7551531
rs12720462
rs10912669
rs4916273
rs16864296
rs7539057
rs12049309
rs6660565
rs1963273
rs1018391
rs7547112
rs16864515
rs12759907
rs4916388
rs7534557
rs235900
rs929115
rs183532
rs11799420
rs12095503
rs9943293
rs10489250
rs3753539
rs6665581
rs1555101
rs12091786
rs12025368
rs12121064
rs4916239
rs7540873
rs2180748
rs16843795
rs16843837
rs4244192
rs6694089
rs16843855
rs2421987
rs10489299
rs10797791
rs9787394
rs508742
rs678962
rs1011731
rs1023479
rs7528296
rs2269615
rs2901656
rs3919435
rs6424956
rs2239816
rs3738736
rs11587368
rs859627
rs10912477
rs11580042
rs12037853
rs2227203
rs16845211
rs10489272
rs6425196
rs6425201
rs2422272
rs17372135
rs6663669
rs1234310
rs6663179
rs10912564
rs6685520
rs6677245
rs4916321
rs947505
rs2096147
rs4298771
rs1539259
rs1557121
rs4916219
rs4554754
rs7540065
rs12080769
rs728908
rs1925340
rs898658
rs6691482
rs12029440
rs6681766
rs2273366
rs2068871
rs4652283
rs16846546
rs4652328
rs6691053
rs2227607
rs2227589
rs1951626
rs12089405
rs4650945
rs1407127
rs12067852
rs6678209
rs12565430
rs16847237
rs11804941
rs333422
rs16847402
rs3118990
rs1793316
rs10489332
rs2072041
rs2072038
rs1012466
rs6701037
rs10912899
rs1057285
rs760489
rs6659761
rs909469
rs760488
rs909467
rs875326
rs10489321
rs723640
rs10798390
rs1385540
rs6691883
rs859398
rs859468
rs6655978
rs1016815
rs7547439
rs859381
rs10912994
rs760650
rs6676780
rs4652097
rs4570382
rs6692436
rs6692370
rs10798411
rs2861315
rs12025758
rs998677
rs7544659
rs4233164
rs12401659
rs17312104
rs12404663
rs10913064
rs1359583
rs6677954
rs6425357
rs10913081
rs500894
rs11807032
rs6656281
rs10798419
rs1357337
rs4652143
rs16849522
rs2502822
rs2481653
rs2481641
rs12084102
rs10798450
rs12059235
rs7552857
rs742473
rs2206510
rs2294654
rs10489474
rs240099
rs10913209
rs12565327
rs10798473
rs12138021
rs4507975
rs1086519
rs791035
rs12117539
rs1886766
rs7529487
rs10798481
rs7555335
rs1016612
rs11587780
rs2072836
rs1033408
rs2067038
rs4652222
rs227521
rs2014384
rs12090000
rs12128612
rs12031932
rs518362
rs760688
rs982875
rs2139876
rs736840
rs2142754
rs16851232
rs1883902
rs11578222
rs10489226
rs12140698
rs1252070
rs7529907
rs12035381
rs16851688
rs1022800
rs1885644
rs932676
rs3117751
rs746584
rs12143741
rs3922650
rs10913424
rs12135579
rs10798570
rs10798572
rs12043001
rs10913446
rs1359939
rs3131313
rs3131322
rs2862278
rs10798580
rs2039403
rs10489882
rs2902210
rs842192
rs6695715
rs6425457
rs869286
rs1934651
rs1336779
rs12409266
rs17360705
rs946817
rs16852409
rs316274
rs4342816
rs2746325
rs12096233
rs12033565
rs4233175
rs4650999
rs4651000
rs4433354
rs2811297
rs2761472
rs2811314
rs12567525
rs10798628
rs12407833
rs16853281
rs2811276
rs6680476
rs2811280
rs10913618
rs16853302
rs2988268
rs10913619
rs2773080
rs4652319
rs965558
rs17675330
rs12027408
rs4652341
rs2636278
rs2791944
rs2050923
rs451088
rs12061572
rs2152318
rs16854064
rs11581470
rs12403933
rs12740455
rs6674086
rs2149399
rs16854304
rs2274622
rs2274623
rs2274626
rs1887814
rs10753200
rs10913870
rs10913879
rs17279065
rs17370180
rs4448483
rs12756748
rs12120743
rs3845386
rs17370290
rs2647226
rs1281425
rs1281424
rs3737813
rs7411457
rs16855014
rs2477106
rs16855107
rs7551902
rs17371566
rs3845391
rs3753814
rs6661125
rs12058637
rs7543669
rs7536561
rs2764453
rs2764454
rs716760
rs2254465
rs12089373
rs1538620
rs3845398
rs4652515
rs4652519
rs4111063
rs3843276
rs3842895
rs4651073
rs12402575
rs10494532
rs6700926
rs2331886
rs12047845
rs3795505
rs7525828
rs2297185
rs12022368
rs12754041
rs2331992
rs2331902
rs17302632
rs2332059
rs10910875
rs881964
rs12133122
rs10797677
rs946645
rs946646
rs3827706
rs2501545
rs10910908
rs2609495
rs2609485
rs16857123
rs12408625
rs16857239
rs6696547
rs12566751
rs3856086
rs6681017
rs17495655
rs16857648
rs10494541
rs6684423
rs3856094
rs4652667
rs199960
rs199939
rs3753737
rs3766988
rs16858051
rs704329
rs697260
rs704326
rs12045458
rs1281194
rs7533297
rs598714
rs1281294
rs10494543
rs11803436
rs3856104
rs10911021
rs3856111
rs16858559
rs1281323
rs3845452
rs3795490
rs1281338
rs3845453
rs4121149
rs10911031
rs4113814
rs1419326
rs10494545
rs10797768
rs6684297
rs6674281
rs3818458
rs497915
rs12744324
rs171980
rs12024567
rs266539
rs10911098
rs11807829
rs533259
rs12041623
rs528846
rs512189
rs16859619
rs13373977
rs12025917
rs16859878
rs9425569
rs4652753
rs20563
rs12565776
rs16860429
rs875794
rs2480767
rs675220
rs527825
rs11577151
rs12144629
rs2788056
rs12129543
rs6662844
rs3842897
rs11811630
rs2296164
rs2274064
rs2761560
rs6424909
rs1926829
rs10797912
rs2500103
rs6424914
rs3010053
rs10911457
rs10911467
rs7522001
rs1887279
rs17504460
rs12096645
rs2182625
rs10752925
rs1327136
rs4651164
rs10494572
rs1327144
rs12058015
rs3845468
rs6424930
rs1863155
rs2042556
rs6696916
rs10911530
rs10911547
rs16822764
rs9425336
rs4399119
rs11586236
rs6683726
rs6699949
rs7540074
rs6424950
rs12093839
rs16823195
rs2207526
rs4651208
rs2207527
rs6696816
rs16823340
rs6701227
rs8972
rs2024766
rs520605
rs10911659
rs118188
rs234102
rs12040650
rs3753573
rs1407555
rs950327
rs6698620
rs2378910
rs10798004
rs726567
rs10752948
rs6689206
rs10489486
rs2281415
rs4651259
rs761886
rs232298
rs1321996
rs10798019
rs4651282
rs10489711
rs10127540
rs12080760
rs6672327
rs680638
rs857581
rs6671112
rs2146060
rs3820182
rs10494584
rs3753565
rs11584662
rs17520924
rs12405141
rs10911901
rs10911902
rs2383529
rs2076075
rs1980444
rs2049963
rs10798069
rs7555140
rs10489409
rs932476
rs7545121
rs10489410
rs1474797
rs6689013
rs12022951
rs12401340
rs971145
rs2144438
rs7511950
rs230619
rs7526498
rs964665
rs330746
rs6683451
rs10912059
rs12137534
rs1938522
rs4593773
rs12749748
rs10494603
rs2383666
rs16827441
rs7543693
rs10912146
rs10912159
rs6697553
rs2430084
rs2495407
rs776797
rs723848
rs635926
rs695117
rs10489764
rs10912248
rs12040679
rs12141977
rs6678574
rs1387343
rs1472002
rs12086010
rs172235
rs284077
rs12038869
rs12024989
rs12746692
rs12134565
rs10921102
rs7546105
rs1539387
rs1342556
rs10921664
rs10921850
rs1704589
rs269720
rs389625
rs10922329
rs2789891
rs504384
rs10737558
rs10919649
rs10800627
rs7551425
rs12125513
rs9427439
rs9427698
rs12122464
rs3005708
rs6413913
rs10920116
rs1320747
rs12117595
rs10737578
rs4339868
rs10920441
rs815344
rs6681246
rs655598
rs1540513
rs12084962
rs12724000
rs1171045
rs12091129
rs1171049
rs814941
rs10494637
rs12037187
rs16832477
rs2149028
rs584161
rs2149025
rs16832590
rs16832598
rs11807525
rs16832656
rs12087744
rs10494643
rs12038744
rs1936980
rs11802112
rs10737590
rs1246830
rs17393054
rs1246705
rs10920932
rs605907
rs1954602
rs2050664
rs12410012
rs10494658
rs2785761
rs833986
rs9427526
rs16833894
rs12563435
rs4399135
rs12026956
rs17521970
rs4077238
rs1937235
rs946421
rs7537315
rs1175154
rs1175119
rs1339129
rs2369810
rs10494667
rs10754006
rs12568515
rs10494666
rs7515864
rs10489868
rs2760519
rs2760520
rs6684404
rs2984921
rs1933705
rs1342806
rs1933695
rs7527185
rs842814
rs6661522
rs10754052
rs1361404
rs6694727
rs16829482
rs11808338
rs10494685
rs1007460
rs10801204
rs12138394
rs10921412
rs10801256
rs544511
rs550899
rs6662524
rs1327440
rs606149
rs7546531
rs1442426
rs685089
rs1577706
rs719813
rs10494697
rs626245
rs12084585
rs4460614
rs4381164
rs16836968
rs16837141
rs6691362
rs3001199
rs4471245
rs10801343
rs12116539
rs4557953
rs16837454
rs10754115
rs339571
rs339572
rs1331126
rs2210331
rs10754124
rs12040659
rs1934206
rs696392
rs599140
rs12075198
rs658239
rs6428282
rs12403461
rs10754137
rs6702266
rs6692973
rs7538519
rs6663410
rs3904951
rs12094330
rs7541185
rs1339559
rs2480756
rs10494727
rs1556455
rs10754147
rs17672688
rs12035852
rs9943101
rs11580036
rs2989965
rs4469700
rs10921984
rs7517337
rs10921998
rs6428320
rs1869043
rs1008082
rs1160224
rs4658015
rs12402403
rs6428323
rs11579497
rs7543048
rs16839516
rs12122832
rs1160437
rs1408868
rs1998712
rs12058062
rs1538686
rs1339951
rs944041
rs10801555
rs6428357
rs7518773
rs949571
rs4026514
rs2477070
rs2488411
rs10922273
rs12081207
rs6678151
rs10922298
rs1499602
rs12138550
rs1233789
rs435062
rs2359372
rs12404040
rs1125952
rs2359376
rs1233828
rs16842401
rs12141632
rs3762382
rs6671879
rs6660793
rs7539570
rs6702048
rs16843112
rs10922438
rs2249320
rs12087648
rs12144380
rs6673408
rs16843670
rs1011338
rs2784103
rs2784113
rs1040959
rs12048004
rs1892432
rs2154328
rs1036332
rs2360964
rs6667273
rs12402922
rs10800619
rs11579522
rs1325184
rs645943
rs590258
rs493474
rs7540552
rs10494795
rs12045830
rs2812258
rs2786734
rs1337728
rs4612653
rs4290087
rs6679047
rs16845384
rs2435234
rs1346680
rs1366978
rs2809973
rs17664308
rs10919757
rs10919761
rs12029406
rs4915403
rs3762399
rs3790844
rs3790843
rs2817009
rs2816913
rs2821320
rs12041297
rs2821338
rs10919814
rs12069085
rs2690035
rs1060061
rs2246072
rs7530378
rs12088130
rs4915415
rs10919851
rs2204309
rs12405170
rs10919858
rs16846402
rs2153279
rs16846454
rs2808477
rs12086509
rs6427830
rs6680807
rs10919967
rs6682828
rs12404079
rs6686605
rs4504918
rs2794410
rs7539252
rs7529883
rs7535122
rs2131833
rs3753955
rs296513
rs396029
rs10494829
rs12089839
rs6663263
rs12122721
rs12132696
rs3850625
rs10920103
rs10920106
rs3767511
rs3820423
rs2038845
rs12409138
rs4915215
rs10494826
rs942702
rs942703
rs12060696
rs11810647
rs10753891
rs6703834
rs6699983
rs1122396
rs16847951
rs831751
rs4915221
rs4915499
rs4915501
rs4915503
rs2268147
rs1794868
rs854505
rs17425876
rs12143423
rs12117515
rs3753997
rs947485
rs6671391
rs2719184
rs2799681
rs12116834
rs10800779
rs6697016
rs10494830
rs12090950
rs12729389
rs675508
rs641581
rs680198
rs10800784
rs11586342
rs17469306
rs7536311
rs7536246
rs4915236
rs2205595
rs625436
rs483489
rs1555936
rs631225
rs492563
rs606114
rs12034680
rs2050555
rs475210
rs239989
rs239980
rs16849321
rs903676
rs651103
rs12401827
rs1022361
rs1032524
rs2047264
rs2047263
rs3820439
rs10920303
rs4950760
rs10920316
rs9427477
rs10465590
rs6661833
rs12071151
rs9427727
rs7535074
rs10800812
rs10800813
rs4950826
rs4245703
rs1823696
rs2860229
rs1452070
rs11585579
rs896549
rs7524808
rs12123327
rs2924100
rs3010082
rs788805
rs2741853
rs697456
rs10494834
rs907697
rs16830648
rs12021648
rs4950866
rs4072661
rs4351714
rs4245713
rs3795590
rs6427976
rs8179338
rs4950894
rs2185781
rs2275735
rs10800893
rs1774847
rs754894
rs12130133
rs3087949
rs3753476
rs10800901
rs3766558
rs3753473
rs12026765
rs11587584
rs946263
rs872129
rs2486961
rs2494283
rs2494287
rs7537408
rs6427997
rs7551146
rs2494279
rs12085417
rs1891175
rs10920623
rs2185644
rs10920631
rs879446
rs1539144
rs16851527
rs1891181
rs12124767
rs999051
rs3766902
rs1541251
rs4951272
rs6593903
rs4600103
rs4951357
rs7529482
rs16852152
rs4951130
rs1933539
rs7540760
rs3737973
rs7552670
rs10494844
rs7547408
rs4951031
rs11240609
rs11240620
rs2886616
rs2810640
rs12067241
rs4951039
rs885330
rs7528560
rs16852826
rs3795579
rs12563446
rs7549807
rs2293336
rs2037679
rs4951307
rs3737656
rs1997034
rs10900555
rs7548714
rs12568353
rs7546241
rs6702751
rs4951338
rs10751446
rs4951056
rs10900579
rs17405926
rs11240732
rs3106364
rs11240735
rs2942133
rs12061474
rs4951373
rs17334387
rs2271424
rs3747636
rs12031854
rs6594014
rs7554895
rs898388
rs4951407
rs11801229
rs2772233
rs869871
rs10793715
rs1538222
rs868506
rs11240252
rs12239515
rs1329632
rs2012130
rs11240271
rs2759282
rs16854617
rs12405378
rs2997505
rs11803913
rs11240310
rs4951147
rs2275696
rs4950974
rs16854813
rs12744678
rs6663324
rs3820336
rs12740617
rs2802809
rs2802842
rs2802846
rs2794867
rs10793722
rs2275697
rs3738154
rs11240368
rs2836
rs4951191
rs2275869
rs12067235
rs7512024
rs12059162
rs6664679
rs12402771
rs1928442
rs12145634
rs12086423
rs6692041
rs10900494
rs2027286
rs10900497
rs4951232
rs1538365
rs10900498
rs10494870
rs16855698
rs12751472
rs11240521
rs1891506
rs10494871
rs12092624
rs2282449
rs11581303
rs17347710
rs2153904
rs7513645
rs823122
rs947211
rs823066
rs1891092
rs823088
rs960603
rs7517009
rs7364618
rs12031234
rs7366689
rs11240594
rs12095392
rs12029024
rs7413698
rs2244510
rs944775
rs9661909
rs12569261
rs6693578
rs11119107
rs3813973
rs3813972
rs12096152
rs6659397
rs13208
rs6692511
rs1554286
rs885334
rs3950619
rs2138992
rs12145973
rs4845143
rs1150258
rs12119983
rs11119925
rs3813952
rs11119981
rs2842754
rs4844573
rs6672985
rs6673080
rs1782468
rs1652333
rs7525530
rs6700168
rs2135923
rs7527218
rs17044576
rs1567190
rs17615
rs6690215
rs2182913
rs677066
rs10863461
rs4844614
rs11118475
rs7144
rs2745980
rs2796247
rs2796249
rs2259397
rs656801
rs1160530
rs11579530
rs2184820
rs6666839
rs2745945
rs2785622
rs6540451
rs752016
rs12094094
rs2498024
rs2498023
rs2148699
rs2249852
rs17187133
rs550948
rs486753
rs1604364
rs2256712
rs11118997
rs12023768
rs11119011
rs10863703
rs3748735
rs3748737
rs12126061
rs2801193
rs2590691
rs1617731
rs2897064
rs17012410
rs2217357
rs7519519
rs11119057
rs701641
rs2163039
rs696948
rs710420
rs696964
rs12047825
rs696945
rs1499585
rs696958
rs841503
rs10158044
rs1417953
rs7548249
rs17187568
rs1856719
rs6694783
rs869521
rs12025314
rs1340113
rs1166864
rs4844438
rs10494906
rs10494907
rs17259916
rs1933566
rs12084143
rs17013345
rs1166923
rs10863726
rs12408989
rs1890340
rs11119147
rs11119150
rs12047301
rs12026494
rs11577857
rs17260035
rs1320539
rs11119182
rs6697933
rs1924250
rs10863739
rs12032382
rs11119208
rs12410473
rs10494916
rs12759484
rs12730607
rs6540507
rs10494917
rs11119220
rs1174566
rs2282069
rs6660522
rs4844769
rs7514220
rs1933612
rs1933613
rs2970556
rs2153043
rs2660635
rs11119253
rs1542981
rs10494924
rs906351
rs1857967
rs6679530
rs742254
rs12737310
rs2092253
rs4844477
rs10746420
rs11587591
rs9429821
rs2281139
rs2076221
rs2236891
rs2236893
rs4844484
rs4844486
rs4393158
rs2235543
rs4844488
rs17015076
rs909710
rs10489341
rs3753513
rs9308411
rs6689839
rs932347
rs4844913
rs227178
rs12739243
rs17188190
rs2485891
rs7543674
rs1014370
rs845464
rs2494183
rs845451
rs587203
rs1338285
rs3765874
rs3765871
rs1997783
rs10489385
rs10863825
rs1033491
rs926579
rs910032
rs12025108
rs2050187
rs2473621
rs12145163
rs4845045
rs12566628
rs4845054
rs12567982
rs12217125
rs4072392
rs6683265
rs6540614
rs7541034
rs11119552
rs4504959
rs12410510
rs1890843
rs11119565
rs12126648
rs1135317
rs4628571
rs2226023
rs10494928
rs9430044
rs1538757
rs1934623
rs1890844
rs17016821
rs17016849
rs1934636
rs2185385
rs1340128
rs1770213
rs1777256
rs1573159
rs11119613
rs6540630
rs12122965
rs11119624
rs1125262
rs924569
rs1160575
rs6678283
rs12760791
rs4951499
rs17017226
rs6540664
rs12134651
rs1538291
rs11586573
rs11586974
rs6540679
rs17017394
rs6698113
rs1663517
rs894984
rs11119754
rs17017668
rs6679498
rs4951535
rs613232
rs6702177
rs4951536
rs7525247
rs1373293
rs1822569
rs1542140
rs10494941
rs11119795
rs7512315
rs1663171
rs701911
rs1157168
rs12135924
rs12121937
rs7534669
rs3010003
rs6690208
rs12087287
rs4951440
rs1967114
rs11119881
rs7519168
rs1472226
rs1389371
rs4951583
rs7527863
rs351392
rs792442
rs512458
rs12567517
rs748517
rs12129531
rs12568048
rs6540742
rs7535116
rs1021378
rs585428
rs10863981
rs6682064
rs11119983
rs17019438
rs3795837
rs3122712
rs17019491
rs3123537
rs2501841
rs2501849
rs2501857
rs906363
rs1507358
rs11120012
rs4951638
rs12128410
rs7515115
rs2291773
rs7553536
rs12042181
rs870547
rs11120069
rs6680470
rs3124668
rs1434889
rs11580058
rs10864043
rs1187767
rs17020562
rs2359700
rs11120120
rs748795
rs12036568
rs4655421
rs1371289
rs4297263
rs11120162
rs4561011
rs11120170
rs17021090
rs17021094
rs12144639
rs1509862
rs12122418
rs6695712
rs4655463
rs1509871
rs830334
rs1704199
rs1553795
rs2359934
rs10494964
rs17709142
rs1341152
rs853753
rs1341146
rs701894
rs17021615
rs1159179
rs7554135
rs340840
rs12089247
rs12567631
rs1431985
rs17021749
rs340835
rs1431989
rs4655316
rs1223755
rs920489
rs1795040
rs1660383
rs1660378
rs1223817
rs1223798
rs11589520
rs7546551
rs1498359
rs1223777
rs6665548
rs6682783
rs12124666
rs7512594
rs17730380
rs7543972
rs11120305
rs7532953
rs4604670
rs17731408
rs4475717
rs4472734
rs10494978
rs4571940
rs17733739
rs10864104
rs10158490
rs6687162
rs6540844
rs6693492
rs17023132
rs17023155
rs12747035
rs7523691
rs2807644
rs17023380
rs335555
rs335558
rs6659655
rs4655371
rs11120404
rs7414883
rs1244981
rs10779629
rs17601260
rs554343
rs1377185
rs1452628
rs476557
rs1452623
rs11802559
rs10779632
rs12133857
rs4497183
rs6700379
rs12038695
rs12093830
rs1911546
rs2677111
rs2677112
rs10495004
rs12123457
rs6656554
rs4655423
rs12029094
rs17562778
rs2797227
rs4363405
rs11120641
rs6668839
rs1325526
rs975994
rs1981229
rs7528148
rs509655
rs1992099
rs7531584
rs4537521
rs12141297
rs7553966
rs1436776
rs1579634
rs11587260
rs1544298
rs12562620
rs301734
rs301737
rs301759
rs452747
rs773498
rs682319
rs386654
rs1159143
rs4253963
rs6422637
rs4520477
rs7548662
rs4240923
rs10779265
rs1833037
rs10495026
rs1833036
rs6604634
rs946465
rs17627111
rs12121367
rs2066108
rs2820879
rs2813703
rs1339350
rs10779279
rs11117671
rs946471
rs1572738
rs6702277
rs2789726
rs17631197
rs12760372
rs2576238
rs4575149
rs11117706
rs7537872
rs7532370
rs11117717
rs12029460
rs1436879
rs2576253
rs10492958
rs2576220
rs2789557
rs867410
rs1556891
rs11117745
rs1339222
rs2789571
rs2818752
rs10863288
rs4360582
rs2225967
rs4537652
rs4539203
rs12402289
rs7525450
rs12033461
rs11587946
rs11576172
rs7555255
rs1892259
rs11117785
rs17696625
rs10863302
rs11117791
rs12023502
rs12038637
rs4332417
rs4846826
rs4339926
rs10495049
rs4146799
rs17654742
rs2815259
rs2646852
rs2646822
rs2815249
rs4543873
rs7522803
rs2042525
rs11117896
rs7555851
rs10495074
rs6604563
rs1397182
rs4846441
rs10495081
rs1567449
rs12048425
rs12756739
rs17739539
rs7530786
rs6679330
rs1995873
rs966209
rs10495088
rs1416681
rs4846249
rs7555731
rs2171965
rs6679363
rs12142065
rs17047242
rs902351
rs6678226
rs17047306
rs10863373
rs2046842
rs10157529
rs1844573
rs10495096
rs4846265
rs12128367
rs6662137
rs3892225
rs2009112
rs10482751
rs10482766
rs10429950
rs11118109
rs623356
rs12033060
rs4846486
rs11118120
rs2047163
rs615380
rs12038116
rs11487802
rs17505041
rs12026846
rs17514738
rs6541234
rs642762
rs878394
rs11118174
rs12039986
rs687380
rs11118183
rs10495118
rs662150
rs629222
rs11581158
rs17048992
rs7545152
rs12078797
rs4846545
rs10779349
rs1547502
rs17005517
rs11576773
rs2605100
rs2785990
rs2494195
rs6704014
rs2785979
rs10746385
rs4846565
rs4428898
rs1415289
rs4373767
rs12405272
rs11118383
rs1856327
rs12096993
rs10779377
rs4532841
rs2797548
rs17006538
rs7535102
rs7523475
rs13375416
rs11118429
rs11118430
rs6664521
rs1776017
rs7519615
rs17006810
rs2275707
rs7530353
rs2647447
rs2808022
rs2808027
rs6541127
rs10863539
rs2808019
rs6541128
rs7524270
rs11118527
rs12568195
rs4846645
rs6670633
rs1338775
rs3842967
rs2786617
rs2889895
rs453079
rs2642420
rs6541160
rs11118607
rs2131887
rs4846672
rs11587049
rs10779417
rs2484703
rs10495161
rs2808212
rs11118642
rs7523927
rs2378438
rs7522767
rs2378454
rs10489951
rs11578843
rs12736367
rs1459222
rs1031675
rs10465658
rs10863614
rs17010060
rs6605010
rs1858566
rs1026514
rs2027506
rs12401875
rs925944
rs12023780
rs12025878
rs6687398
rs1519463
rs17490808
rs12026940
rs4433402
rs10495177
rs4403637
rs3934724
rs4317815
rs3010855
rs4418610
rs7515604
rs6673674
rs10495181
rs10495182
rs4240931
rs17493593
rs11579212
rs4846734
rs949618
rs11118924
rs1078502
rs873549
rs1537852
rs17162930
rs158710
rs11485173
rs3002142
rs17475774
rs17163542
rs2609379
rs851201
rs17163774
rs712856
rs17163777
rs17487717
rs825113
rs2487521
rs825130
rs4481842
rs12036423
rs10430272
rs12757009
rs12745781
rs11261290
rs12138067
rs7527013
rs6604719
rs7549968
rs12061221
rs11584610
rs1892079
rs7516954
rs6692983
rs10495213
rs12568612
rs10495215
rs16842040
rs6674492
rs1222145
rs12754142
rs1222154
rs1222153
rs3738372
rs16842259
rs6698919
rs7531519
rs1492689
rs7513964
rs6604887
rs10916260
rs1573185
rs10916290
rs10799505
rs2139155
rs10495222
rs7526329
rs10799576
rs10916619
rs12731630
rs10916625
rs7550648
rs712082
rs712086
rs712087
rs698279
rs10916647
rs12044602
rs7535525
rs6698799
rs298733
rs1436171
rs9725216
rs1004222
rs10915704
rs17575128
rs1436174
rs2802561
rs12081821
rs11590145
rs11810181
rs2662918
rs2254406
rs2501085
rs2489353
rs2128268
rs2128270
rs2489348
rs2489327
rs650112
rs664855
rs638371
rs10495234
rs1231918
rs7524527
rs648011
rs12036489
rs12184324
rs7527925
rs6679430
rs17557867
rs7539651
rs1340865
rs6426075
rs3795443
rs17503834
rs2840945
rs1876084
rs17504298
rs943759
rs4653659
rs4653662
rs16845221
rs11587971
rs4653669
rs12039184
rs1011382
rs1467143
rs868966
rs1877724
rs3753661
rs2671272
rs3738043
rs1051741
rs1051741
rs360063
rs2273405
rs1998273
rs12741523
rs10915928
rs10915933
rs7515023
rs2666859
rs10915958
rs11811952
rs7367845
rs9286999
rs2666429
rs11800726
rs1136410
rs3219090
rs1805410
rs2249844
rs907186
rs1317646
rs7531792
rs11580815
rs750426
rs898833
rs11578771
rs550705
rs7524430
rs1287948
rs11585765
rs1151813
rs837748
rs16846105
rs12024134
rs6691873
rs528089
rs497911
rs12086463
rs878148
rs3820632
rs587043
rs697845
rs1050492
rs1144838
rs3768373
rs12077348
rs12094617
rs708766
rs3754407
rs3768405
rs708772
rs10495249
rs12033364
rs10495250
rs2802268
rs12405469
rs2313007
rs16846674
rs2154367
rs1045287
rs4653474
rs10916077
rs1929860
rs2150874
rs4653788
rs1913342
rs7518813
rs7539662
rs3014269
rs4075196
rs16847690
rs3014252
rs2953656
rs3014268
rs10916131
rs12408981
rs953537
rs16847875
rs12410243
rs2313245
rs12070036
rs7533588
rs748405
rs754224
rs12138074
rs7410918
rs1582114
rs12079887
rs12129350
rs12728302
rs11589239
rs6426482
rs4233229
rs2872243
rs1891410
rs4518905
rs634106
rs680997
rs849749
rs7512209
rs1059778
rs16848404
rs10916293
rs2150669
rs1150907
rs4653946
rs474600
rs493950
rs11581974
rs6426503
rs1925714
rs7355046
rs12097506
rs2295256
rs1062060
rs241324
rs241315
rs241301
rs241359
rs778374
rs603404
rs778532
rs12120173
rs755482
rs644850
rs484947
rs4654714
rs9726077
rs9699623
rs3923210
rs12064154
rs9701452
rs342826
rs342824
rs416479
rs4925498
rs237777
rs237802
rs238099
rs6587332
rs867325
rs4925479
rs1065674
rs10916508
rs10495286
rs12403112
rs12738647
rs4925465
rs16850116
rs12742436
rs12029484
rs6664857
rs4846992
rs4240941
rs6663181
rs12406877
rs1474925
rs6684432
rs6673349
rs7520640
rs6659923
rs7550262
rs1998064
rs611229
rs4846935
rs4846846
rs3789630
rs1043908
rs6687864
rs17762687
rs7518953
rs11586112
rs2306813
rs12726792
rs12142665
rs701170
rs828471
rs12025498
rs11586533
rs200157
rs1029686
rs853010
rs6661407
rs6671466
rs853442
rs853443
rs6541321
rs11804015
rs853463
rs4846997
rs7529178
rs1078198
rs1078197
rs3827743
rs2071404
rs7555650
rs2478517
rs10864777
rs10495299
rs6663784
rs7540252
rs6677009
rs4520425
rs7537410
rs11122597
rs3828128
rs16852740
rs1202535
rs722732
rs11122614
rs11122616
rs1202570
rs16852992
rs10495301
rs3762404
rs12130934
rs12041215
rs7513889
rs7545429
rs12117901
rs12405429
rs12410954
rs1321130
rs10864669
rs2883720
rs12028816
rs12023396
rs9431646
rs6689582
rs9431660
rs6541261
rs524331
rs16854012
rs2437150
rs480902
rs1765785
rs1655296
rs2082552
rs823163
rs4658933
rs1417584
rs16854785
rs1934909
rs2487453
rs2812385
rs4658883
rs2793091
rs16854954
rs17817356
rs11590192
rs9803690
rs1322783
rs4658949
rs11122348
rs2356606
rs1073179
rs701158
rs872624
rs4658966
rs821596
rs16856152
rs16856202
rs12563935
rs1331053
rs10864713
rs2026298
rs1331057
rs9662589
rs9793010
rs17776641
rs9308491
rs9727900
rs10797563
rs7365975
rs9659337
rs4596830
rs10910648
rs4564083
rs12564542
rs16856730
rs946131
rs868584
rs12081587
rs10495315
rs4649292
rs3120760
rs789367
rs789360
rs586510
rs3131811
rs11808811
rs789357
rs647578
rs600379
rs12045182
rs946132
rs12562849
rs10910460
rs12404753
rs595112
rs10495326
rs6674092
rs10495329
rs789654
rs16857696
rs1931597
rs2210669
rs7556195
rs4649274
rs12568268
rs1495986
rs12048236
rs1874400
rs2753393
rs9424602
rs12024828
rs10465473
rs2224402
rs11586537
rs2273675
rs3820116
rs12083651
rs6424278
rs6664939
rs6676695
rs10910660
rs10797601
rs7550169
rs10910665
rs4649440
rs16858853
rs12087818
rs965917
rs7546115
rs6697791
rs6683734
rs1294341
rs1294313
rs3737841
rs3795375
rs1294318
rs6424183
rs6424194
rs4452987
rs10495337
rs12741135
rs7540816
rs1497090
rs780225
rs780226
rs780235
rs780231
rs780249
rs1773950
rs1693232
rs680341
rs528232
rs681828
rs701226
rs615625
rs7552738
rs611394
rs532657
rs3893324
rs16859416
rs600400
rs16859461
rs963666
rs12144732
rs12757689
rs680337
rs651210
rs6676367
rs12026196
rs6661049
rs9645296
rs1494899
rs1948501
rs10797493
rs10910301
rs7539340
rs4920239
rs6667430
rs4920183
rs4920187
rs7541879
rs4244366
rs12023024
rs4084672
rs9435540
rs7523740
rs10910328
rs2358194
rs4564211
rs4076949
rs997904
rs12038313
rs12045522
rs12565924
rs10797527
rs12751747
rs6683325
rs6694267
rs936412
rs10910353
rs6688304
rs6702597
rs12126340
rs1563693
rs6662582
rs9435569
rs7520492
rs12740262
rs4027079
rs4110479
rs604055
rs689345
rs594929
rs12036584
rs16842847
rs7552485
rs12041160
rs10910407
rs480039
rs12041227
rs684375
rs559987
rs646610
rs4128841
rs2677810
rs7536709
rs3768288
rs12073170
rs270508
rs10910440
rs544470
rs271746
rs271744
rs6586392
rs2026044
rs2793861
rs7531368
rs874117
rs6695132
rs1329125
rs3850718
rs607407
rs10910479
rs687418
rs622239
rs11586358
rs1753579
rs633269
rs556107
rs684818
rs16843932
rs6659304
rs2587531
rs12067652
rs12028581
rs10797566
rs2802950
rs16844145
rs4920161
rs2802992
rs2802987
rs2802986
rs4456126
rs12082027
rs2244398
rs6586361
rs11580121
rs4567344
rs10924870
rs10489690
rs10925482
rs6699315
rs12745648
rs4659821
rs12757197
rs2131921
rs10802797
rs12746334
rs291353
rs508208
rs488618
rs2841880
rs2841873
rs1891978
rs3768051
rs7535375
rs4660126
rs3213190
rs4659618
rs6429452
rs4660141
rs10754833
rs12027195
rs746997
rs927730
rs12409606
rs12726441
rs10495370
rs1468057
rs10802244
rs6689258
rs6676840
rs6689479
rs2094045
rs6702348
rs4304570
rs1110423
rs941238
rs1268614
rs1749553
rs10924993
rs10495376
rs12404278
rs660351
rs645507
rs1253630
rs17582358
rs7512191
rs585273
rs17753447
rs10925158
rs1041944
rs2250971
rs751589
rs1358959
rs2298099
rs596280
rs6671787
rs490076
rs10925178
rs652100
rs1773410
rs707216
rs1366990
rs1652226
rs819639
rs2288600
rs7542508
rs10802558
rs10802560
rs7514673
rs6687802
rs2275568
rs1805087
rs10737812
rs16834527
rs3820571
rs1252101
rs16834612
rs12125972
rs1252128
rs17609678
rs1252130
rs4659764
rs12086664
rs12032218
rs1881548
rs6678625
rs1124814
rs6684412
rs7554607
rs2485570
rs2490372
rs2490365
rs884641
rs618083
rs10925349
rs888438
rs950964
rs10495392
rs4659491
rs7519473
rs10802598
rs2543038
rs10802607
rs16835170
rs17682073
rs2997967
rs3766841
rs2618687
rs2805434
rs10925451
rs2127148
rs791543
rs6683048
rs10802626
rs6429033
rs11583646
rs489969
rs1464459
rs10925504
rs12739690
rs2685291
rs1464458
rs10802635
rs6703045
rs16835926
rs2819751
rs790892
rs2794852
rs547984
rs1490279
rs598633
rs2255597
rs12078672
rs1538444
rs1340467
rs16836417
rs7553937
rs1351447
rs1287293
rs10925587
rs10495406
rs12040215
rs7537266
rs1600705
rs7542189
rs2893630
rs259588
rs9659297
rs1361655
rs12082808
rs1021358
rs10802685
rs12118091
rs12131363
rs1342076
rs10925662
rs10802693
rs2893644
rs6429079
rs1327896
rs10495414
rs11811532
rs17545823
rs546811
rs7542955
rs526612
rs7516101
rs683070
rs499370
rs535914
rs614831
rs6672862
rs2174076
rs17552002
rs12123186
rs3011567
rs10925760
rs2689128
rs2689138
rs10925783
rs1879364
rs1915278
rs7550512
rs9428452
rs10754661
rs6667563
rs10925809
rs16837766
rs1027897
rs10495439
rs1912231
rs10495437
rs1858175
rs2354178
rs12032515
rs12038672
rs2039801
rs10158413
rs2105233
rs10925887
rs946355
rs12033290
rs1782357
rs9287229
rs1416381
rs10925915
rs12034521
rs12074530
rs12406060
rs6429140
rs17594385
rs6688669
rs6690612
rs1867263
rs2355232
rs1867265
rs6703930
rs2841037
rs693948
rs1111249
rs12059546
rs7536133
rs685548
rs1304352
rs602117
rs1594513
rs2217533
rs10495447
rs10926008
rs10399860
rs6701181
rs12121905
rs1471351
rs1903630
rs12135917
rs12757239
rs10495451
rs12119833
rs1415277
rs2169454
rs2065914
rs10495454
rs10926087
rs6672784
rs11579499
rs6429178
rs10495457
rs10754690
rs6429180
rs4659562
rs6690640
rs1982530
rs10926145
rs12057575
rs1037666
rs12035407
rs6659510
rs7520065
rs10926185
rs716603
rs6694063
rs4659568
rs6690616
rs12021548
rs12023949
rs17627620
rs3795677
rs12130718
rs9725359
rs12563220
rs9287233
rs9283429
rs2152556
rs11588029
rs12750633
rs11576138
rs12410581
rs12096679
rs10754705
rs9729366
rs12759793
rs12136933
rs16840259
rs9428482
rs4659977
rs16840310
rs4587552
rs10495471
rs11588607
rs7525142
rs1934345
rs11578889
rs4659986
rs6691111
rs16840459
rs4659995
rs4659996
rs6696418
rs16840500
rs960130
rs1418479
rs6701248
rs796786
rs785970
rs10495476
rs1380304
rs17698283
rs261796
rs6690744
rs575226
rs11801810
rs12733273
rs785544
rs538423
rs12059322
rs1878729
rs2678778
rs2815844
rs2492987
rs4339853
rs4131804
rs10465632
rs4660036
rs11578627
rs1915884
rs12140345
rs2815834
rs4359023
rs9645344
rs4659596
rs3964281
rs10802944
rs1114839
rs9782891
rs7512603
rs12128314
rs10802951
rs10737861
rs10926472
rs12047250
rs1592072
rs4660080
rs1557078
rs10926476
rs3014560
rs1891129
rs3014554
rs947307
rs2994978
rs2994985
rs6693420
rs947306
rs11802956
rs12563264
rs2050516
rs11587924
rs12410855
rs3753214
rs2275163
rs655970
rs1053230
rs3737604
rs6656762
rs12564480
rs6661311
rs11587279
rs6429314
rs10926579
rs735943
rs1776161
rs5009401
rs6703812
rs10803002
rs3844253
rs3845563
rs10926604
rs10158939
rs871765
rs12046472
rs4658619
rs11582266
rs192890
rs316896
rs12144712
rs10449290
rs1847097
rs10737874
rs426314
rs10926666
rs390956
rs3863747
rs1439524
rs2880314
rs10754763
rs10926708
rs12097667
rs1342362
rs2796135
rs2810006
rs924775
rs963319
rs2810017
rs2796077
rs12738733
rs2654879
rs2055538
rs1548160
rs10803047
rs6429360
rs2809992
rs12140143
rs2654897
rs11576273
rs7551349
rs6677308
rs949634
rs2343121
rs11804678
rs12405121
rs2342955
rs1938341
rs7523607
rs4658489
rs6659974
rs1316440
rs10926796
rs4658840
rs10926800
rs1413214
rs1413213
rs1413211
rs2184185
rs11580100
rs7526164
rs10803067
rs12691546
rs10926819
rs10803073
rs12060035
rs9943068
rs2210612
rs1333691
rs3003542
rs4658538
rs10926958
rs10926962
rs12741781
rs2490395
rs2802723
rs12239876
rs2039838
rs6702894
rs11800122
rs2994339
rs884808
rs9428576
rs2125230
rs10927067
rs4132509
rs2953329
rs524489
rs545639
rs472276
rs475891
rs511659
rs4658609
rs6671359
rs479338
rs520971
rs1319790
rs510280
rs7531050
rs10927108
rs2039789
rs3123390
rs12727340
rs6429449
rs10927144
rs12076800
rs4658413
rs12087666
rs12032278
rs4634891
rs10927166
rs12139694
rs678004
rs10803196
rs3120118
rs668977
rs12403791
rs12135650
rs3127462
rs3003211
rs3005928
rs7541784
rs10465638
rs2653151
rs989284
rs4658649
rs12057937
rs10927306
rs7550312
rs6663759
rs2134268
rs4658663
rs2047762
rs9727042
rs12566094
rs2050632
rs11580510
rs4658690
rs4658702
rs4658703
rs4658437
rs945951
rs4658446
rs6428904
rs7527554
rs10924125
rs2941285
rs7524902
rs2292319
rs4658744
rs12239562
rs9428639
rs10924173
rs6677662
rs4658753
rs1173843
rs685556
rs528486
rs1768071
rs1073276
rs1625334
rs11585347
rs6428923
rs10924210
rs1538467
rs2363902
rs10924230
rs6698390
rs10802219
rs7536825
rs1715781
rs6690829
rs10924245
rs6663746
rs947103
rs1715794
rs12042340
rs1715789
rs1771517
rs7527246
rs12734836
rs1572895
rs1538961
rs10802248
rs1538959
rs7524184
rs12031183
rs2791376
rs12045474
rs10802267
rs6687221
rs2791390
rs12022864
rs2791398
rs10802282
rs12137129
rs9660719
rs2185369
rs10924366
rs10924373
rs2153403
rs6426327
rs3738057
rs12093398
rs1544149
rs9287202
rs4654180
rs4654186
rs12084862
rs2485914
rs4445429
rs12144716
rs7551290
rs12079361
rs12760011
rs12404422
rs2027372
rs10924690
rs11800474
rs10924730
rs7532077
rs12026838
rs10802426
rs3129539
rs10802440
rs7526237
rs7513496
rs10924823
rs4926457
rs3935608
rs10924848
rs10802451
rs2800219
rs10924866
rs2642966
rs2255481
rs6669242
rs10924910
rs3844080
rs17720872
rs7555638
rs6691539
rs6693807
rs10924968
rs2793289
rs875883
rs3850825
rs12023326
rs6426239
rs6690864
rs10924987
rs11585647
rs10924990
rs1954187
rs10925000
rs10399895
rs10737805
rs4925650
rs3738447
rs1539019
rs12130711
rs12565738
rs4925663
rs4353135
rs12038793
rs12404733
rs10925076
rs3844081
rs1151694
rs7539699
rs1144814
rs880143
rs2282316
rs12404622
rs11204557
rs4925779
rs10888287
rs6664332
rs4478844
rs7544991
rs12028988
rs6703679
rs11204592
rs9435886
rs7537031
rs6587439
rs4642918
rs4360553
rs2000390
rs4916176
rs12748771
rs12563983
rs6683472
rs11205415
rs10788875
rs6587762
