# Supplementary material for: Fine-scale mapping of meiotic recombination in Asians
Source: BMC Genet. 2013 Mar 8;14:19. doi: 10.1186/1471-2156-14-19 (PMC3599818; doi:10.1186/1471-2156-14-19)
Supplement: Additional file 3 — Genetic Maps. Archive containing combined genetic maps for all chromosomes. The SNP list text files contain the rs numbers of all of the SNPs shared by the Mongolian and Korean cohorts, ordered by physical position. The map files give the genetic distance between each of these markers in order in centimorgans. All observed Asian recombination events are mixed to form this map. [file 1471-2156-14-19-S3.zip › SNPlist2.txt]

rs300803
rs300773
rs10495480
rs373323
rs440617
rs415660
rs385272
rs10205435
rs7609512
rs7605824
rs6548221
rs6548226
rs1858308
rs4854306
rs2667204
rs1511324
rs2724929
rs2724855
rs2685261
rs17041996
rs1320362
rs2685252
rs6712649
rs2867105
rs12996547
rs11688330
rs9784046
rs1317005
rs6548247
rs12999373
rs11673780
rs2867117
rs2293085
rs6707477
rs2867138
rs6726475
rs7571499
rs9973322
rs7420683
rs4971342
rs7355580
rs11127542
rs11894899
rs4971329
rs4629189
rs7426276
rs11686452
rs4971441
rs4491751
rs4446093
rs7568265
rs13011951
rs13423589
rs4927602
rs4076290
rs17091595
rs11675434
rs2298873
rs2071402
rs1567919
rs949832
rs10204515
rs2070882
rs6732480
rs17091737
rs11211654
rs3755551
rs9679266
rs2241452
rs13401942
rs2382560
rs1124200
rs6759577
rs7421372
rs6750860
rs4853824
rs13404264
rs2241685
rs10185662
rs891878
rs891877
rs1620250
rs17338512
rs12467137
rs10201099
rs7588195
rs2551214
rs1464033
rs6759198
rs10199854
rs2668827
rs7577250
rs1858409
rs844011
rs12617042
rs6728339
rs6707223
rs823557
rs4853800
rs12618856
rs6754224
rs6742158
rs4853793
rs6746066
rs6746911
rs6761628
rs11690425
rs12714359
rs17496843
rs12475114
rs2385306
rs1376427
rs11685339
rs7576292
rs1868849
rs4853887
rs7575082
rs1466155
rs896227
rs1470738
rs896221
rs896222
rs734614
rs732734
rs12624070
rs11127338
rs1451196
rs1451197
rs13431590
rs12620694
rs10203375
rs1031348
rs11686290
rs4146909
rs4853862
rs823221
rs709276
rs6755122
rs11686670
rs10200599
rs11689358
rs935630
rs10189124
rs823243
rs823246
rs876300
rs13404653
rs13014742
rs17040523
rs2385427
rs1729917
rs1667059
rs10210870
rs17437576
rs2031028
rs12623874
rs4438515
rs1551296
rs6754432
rs7565101
rs4854194
rs4580409
rs1869417
rs2694093
rs11902010
rs12472003
rs6548164
rs7592700
rs9750503
rs9309717
rs12620727
rs4850068
rs17445240
rs13409287
rs6738683
rs6542651
rs357977
rs357968
rs897069
rs7566217
rs10171309
rs2034732
rs2034730
rs1563171
rs897067
rs10495493
rs1454232
rs4849999
rs4850000
rs2313468
rs4850005
rs4372915
rs1024027
rs6755355
rs17018595
rs6714273
rs1983365
rs1898518
rs7601152
rs7575423
rs6760082
rs7589994
rs13390011
rs17019005
rs6754794
rs11123645
rs637295
rs10165034
rs631806
rs589804
rs12474326
rs4849963
rs10495502
rs9308783
rs10495505
rs1382743
rs1479237
rs7581129
rs10519641
rs699550
rs699551
rs285545
rs4849968
rs17019686
rs1446137
rs12616546
rs11691587
rs6750212
rs1821990
rs1347971
rs1371477
rs10495513
rs1344999
rs12615696
rs6422705
rs9287671
rs11692942
rs4552162
rs6732278
rs7572452
rs4670034
rs9287678
rs10210050
rs10181393
rs1453766
rs4669167
rs4669198
rs1404253
rs10190732
rs11680878
rs6727285
rs700952
rs6720039
rs10210998
rs792111
rs6431957
rs10495519
rs10495520
rs10929583
rs4613246
rs1866364
rs2118186
rs16863881
rs13432623
rs2882275
rs10929660
rs16864032
rs4128890
rs7563508
rs4547512
rs6432221
rs4371338
rs16864067
rs2564045
rs1366733
rs1346608
rs6757946
rs2163027
rs1346612
rs2564010
rs1896826
rs2163025
rs2564025
rs720118
rs17373058
rs2350571
rs4257373
rs10495528
rs4312456
rs7564203
rs10495532
rs941009
rs2693833
rs2693822
rs1949914
rs2693865
rs6719357
rs16864759
rs10495534
rs12623519
rs7566793
rs12464218
rs1971877
rs4669049
rs6431784
rs12623864
rs4337447
rs1816975
rs1562622
rs6723180
rs6726264
rs4594412
rs17380176
rs384180
rs12328412
rs3101047
rs10495536
rs1585534
rs306196
rs6431805
rs16865292
rs17745881
rs10202324
rs10495537
rs6746495
rs11694697
rs16865459
rs12616425
rs4436930
rs6725067
rs13413734
rs905965
rs4669100
rs10200467
rs1077583
rs10495544
rs7575062
rs4669114
rs771283
rs720388
rs771300
rs771302
rs771306
rs3772019
rs3772003
rs771256
rs447721
rs309295
rs309278
rs309273
rs6746899
rs6431849
rs6722663
rs6431850
rs6742329
rs1453129
rs16865965
rs10495550
rs6431861
rs4669155
rs4669156
rs6431869
rs10495553
rs959724
rs2013746
rs10205823
rs13007576
rs1430289
rs13030633
rs2043075
rs6728724
rs1561574
rs10519830
rs6728852
rs7604664
rs979290
rs1976199
rs2049072
rs270823
rs11682611
rs810067
rs772436
rs10495558
rs2948926
rs772428
rs6760840
rs798443
rs798434
rs12472063
rs6431909
rs41009
rs40996
rs12468105
rs10469612
rs4669234
rs13426351
rs16866569
rs6728934
rs6757233
rs4668562
rs6712604
rs6731234
rs11695288
rs6431929
rs17389911
rs427375
rs238618
rs238630
rs16866666
rs2115366
rs3111424
rs6431936
rs3102941
rs12613635
rs1872603
rs2630720
rs2655455
rs6735600
rs11693395
rs4668573
rs6735529
rs7581641
rs4669281
rs345903
rs3856447
rs1368926
rs12993630
rs12692367
rs11691910
rs3856451
rs1044280
rs3351
rs1550250
rs1370644
rs867457
rs1109670
rs12465727
rs10194786
rs12612657
rs16866958
rs9287705
rs2271333
rs2666214
rs2709590
rs12472609
rs3811600
rs6715973
rs12475160
rs10181704
rs10208358
rs12473402
rs11891922
rs10179642
rs7608161
rs7597961
rs6747234
rs7608996
rs4668631
rs10929604
rs4669444
rs4668644
rs4669453
rs7605035
rs908295
rs908296
rs871277
rs4533450
rs7568330
rs287972
rs6432041
rs11686239
rs16867226
rs17364189
rs6708858
rs1897164
rs731453
rs1549754
rs6727702
rs4669522
rs7632
rs12622986
rs4233877
rs2241113
rs717886
rs6749325
rs13403621
rs7587651
rs16855988
rs759341
rs16856070
rs4669564
rs13422172
rs11694489
rs16856119
rs1003652
rs4669572
rs4669573
rs6743846
rs10197851
rs1974677
rs6721270
rs11681700
rs3755264
rs1974676
rs11694911
rs885815
rs818167
rs818154
rs2430426
rs818185
rs16856347
rs1641147
rs1641153
rs4668687
rs4669589
rs1918705
rs2357649
rs4668690
rs2287059
rs6722126
rs6727884
rs7572631
rs13015072
rs4669614
rs3856465
rs1686447
rs1734344
rs1686444
rs1626087
rs17365477
rs1734394
rs1686468
rs1734395
rs17365609
rs16856756
rs1997523
rs2884310
rs1922717
rs2357883
rs7586618
rs1882646
rs4233891
rs4442966
rs6730326
rs6748518
rs7602712
rs7573335
rs2357885
rs12472523
rs11903722
rs10176051
rs1349722
rs4668708
rs11677588
rs7564899
rs6731491
rs6750442
rs908276
rs8996
rs13404430
rs6716817
rs4669724
rs4669725
rs4669727
rs7600698
rs11687681
rs1561014
rs7582396
rs6758730
rs4669749
rs7578132
rs12470971
rs13394619
rs11681838
rs2304401
rs6718783
rs13001573
rs7567094
rs11690767
rs12612207
rs4669765
rs10185333
rs2358126
rs10520097
rs2577264
rs2577254
rs6735995
rs2716628
rs13386620
rs7590488
rs2033877
rs13016049
rs6712004
rs12471113
rs10495587
rs13382821
rs6432257
rs10166582
rs6731006
rs11695912
rs6738871
rs10495592
rs16858314
rs6728621
rs1344935
rs7558848
rs13399680
rs3954862
rs10197240
rs6432267
rs10165711
rs1869381
rs2380421
rs1453488
rs12992291
rs1020605
rs1901851
rs6720800
rs10495595
rs7567643
rs10754960
rs10188552
rs11681455
rs723504
rs6733870
rs6432285
rs11690119
rs7563729
rs4668758
rs6742536
rs16858854
rs13398006
rs10211429
rs949981
rs1898605
rs4377309
rs10169963
rs10495600
rs779921
rs779916
rs809672
rs779914
rs6432315
rs4669862
rs4668771
rs11675322
rs939221
rs13395192
rs11690210
rs11684315
rs651254
rs10929823
rs625842
rs659599
rs890069
rs10189072
rs2113818
rs12616457
rs7557984
rs1469217
rs7559029
rs13395379
rs1357061
rs1357064
rs1402545
rs7581987
rs7590964
rs2380457
rs12692488
rs4669910
rs1600960
rs6719067
rs1871957
rs13400473
rs10209062
rs10495615
rs1996957
rs511773
rs7583247
rs16860504
rs2177462
rs4668809
rs10929869
rs2048401
rs6737807
rs4233905
rs7599789
rs7592520
rs10495625
rs10495622
rs921692
rs549213
rs10495620
rs391769
rs9287767
rs6744117
rs360481
rs6432436
rs6744253
rs16861267
rs12052673
rs12615334
rs7571070
rs2890470
rs7608366
rs11684967
rs16861564
rs2380595
rs10203925
rs1850137
rs1850135
rs10929912
rs4145975
rs4503965
rs10929915
rs6745064
rs7566573
rs2675888
rs4670003
rs10177323
rs6724180
rs1434975
rs6752249
rs2714290
rs1540789
rs4670032
rs4670038
rs7577131
rs11885902
rs1996540
rs7568703
rs17368670
rs10198232
rs1367484
rs2033351
rs1430804
rs1430802
rs10180512
rs10192667
rs7608570
rs7586087
rs10179288
rs13010109
rs10195777
rs10183588
rs4668885
rs16862432
rs12616994
rs3764922
rs6717303
rs2031011
rs7594193
rs807624
rs2287637
rs807597
rs753383
rs807576
rs807573
rs876718
rs8179514
rs11683561
rs6754458
rs16862954
rs1421608
rs7591368
rs2380671
rs6431734
rs4668968
rs6705499
rs1345564
rs12464087
rs2544535
rs11895482
rs1363058
rs2544529
rs1121916
rs16863041
rs11894034
rs10185339
rs12612477
rs11678237
rs17440578
rs13018245
rs9789773
rs13431879
rs1529404
rs16863222
rs11885671
rs4669035
rs4047462
rs12710645
rs1429405
rs340747
rs733555
rs340788
rs340778
rs340802
rs163772
rs10495650
rs919432
rs1430060
rs11884584
rs6746008
rs4832615
rs13012094
rs1346752
rs1346753
rs1430054
rs11676612
rs967824
rs6743717
rs2880359
rs1024925
rs6761864
rs13417603
rs16982644
rs1643212
rs798365
rs1524554
rs11674035
rs6531262
rs1035309
rs2341997
rs2042078
rs6531270
rs7422674
rs11096702
rs2193698
rs10210697
rs995406
rs7563111
rs10204782
rs1515972
rs4832485
rs6721286
rs13006099
rs11687542
rs2342551
rs11684848
rs1812211
rs10495660
rs17477667
rs1519967
rs7558682
rs13020775
rs12623114
rs11683808
rs2710684
rs2555099
rs6761104
rs7574887
rs300174
rs1471344
rs6531056
rs10495671
rs2068801
rs1471342
rs4075922
rs10170651
rs2709993
rs2254221
rs12470356
rs2732922
rs16984239
rs4075511
rs2345091
rs12467915
rs2345496
rs1377082
rs896609
rs6748561
rs10495680
rs13420705
rs921542
rs1400447
rs16984594
rs4832569
rs7606861
rs1516921
rs1516919
rs1400439
rs16984782
rs876030
rs3912722
rs7589253
rs2704625
rs4119150
rs13008882
rs4832439
rs7579323
rs7565008
rs4832602
rs10191044
rs10495687
rs2346137
rs11889898
rs10495689
rs12053481
rs1978995
rs10495693
rs10173922
rs3890826
rs6531119
rs7587815
rs12621971
rs11096562
rs11691285
rs4832638
rs7602667
rs4832640
rs11896869
rs16985823
rs884895
rs17705058
rs17756076
rs17756190
rs6718502
rs16985852
rs4832642
rs1574072
rs4511684
rs6725361
rs11694107
rs4358083
rs12105891
rs2118381
rs11884662
rs851386
rs1527493
rs851373
rs851436
rs10514627
rs2166219
rs11886734
rs1829731
rs997676
rs4666489
rs10495696
rs1593746
rs1344652
rs1522490
rs1863776
rs11890596
rs7586564
rs2013613
rs11696024
rs17554487
rs17619294
rs17619443
rs4666343
rs1453194
rs873635
rs6733236
rs10514631
rs11687408
rs2123538
rs7571810
rs12467541
rs7558226
rs11096616
rs748111
rs1204007
rs10495699
rs6728440
rs6705750
rs10188847
rs750971
rs13028359
rs4035116
rs17689262
rs4468781
rs2278525
rs1370587
rs16987206
rs16987218
rs1056233
rs3731667
rs1191818
rs1147116
rs3754907
rs2126551
rs878983
rs907864
rs2045780
rs6531212
rs7601441
rs4666369
rs10495703
rs7583442
rs1473886
rs870526
rs11096641
rs3924843
rs4358082
rs6531222
rs2015110
rs11096655
rs4666383
rs10514649
rs1032075
rs343141
rs10186941
rs1010415
rs12467895
rs6531240
rs12478448
rs12479188
rs6728591
rs6717824
rs1435849
rs4666439
rs12999289
rs13003661
rs7586298
rs4666321
rs11903198
rs340595
rs340596
rs340600
rs13403407
rs1595328
rs564125
rs10495711
rs7571978
rs880973
rs4971536
rs4341893
rs12710748
rs13414987
rs693
rs673548
rs1429974
rs754523
rs312966
rs436941
rs925864
rs950662
rs312046
rs721064
rs391070
rs219542
rs219549
rs219555
rs635141
rs13410732
rs4557007
rs17042324
rs17042350
rs6712593
rs2194560
rs17042603
rs10200700
rs1991126
rs918897
rs7585006
rs6547818
rs10495716
rs17042892
rs1901346
rs11891720
rs7568769
rs7587610
rs10495722
rs6547953
rs1519491
rs10206997
rs6761032
rs10495725
rs10180600
rs328539
rs908679
rs4557006
rs17391760
rs1509379
rs1605834
rs2339518
rs2339516
rs937932
rs13006508
rs6544021
rs1564811
rs4146005
rs10495730
rs11687600
rs3849399
rs1872326
rs13419210
rs6733405
rs10195540
rs4128266
rs13384029
rs6742401
rs13421717
rs7560236
rs10180079
rs17321444
rs895565
rs1542190
rs7572707
rs9309063
rs13406113
rs2592781
rs17044546
rs10495736
rs2592759
rs10495737
rs1900374
rs7593862
rs1562752
rs896020
rs12712880
rs12712887
rs11677047
rs4560066
rs12621867
rs1438131
rs1438134
rs12477732
rs2577720
rs10495742
rs875077
rs2723129
rs6742888
rs747344
rs6544858
rs13011734
rs1864807
rs1368080
rs10490750
rs6742202
rs1653751
rs1653765
rs4665220
rs17445645
rs4665612
rs1709339
rs6544966
rs1548020
rs528065
rs11884397
rs7560892
rs12470949
rs7564732
rs2339928
rs4665251
rs7561273
rs10185680
rs10865262
rs6754391
rs4665665
rs2288073
rs17733015
rs10495747
rs12470303
rs7595372
rs2702089
rs1031091
rs1545255
rs4665716
rs11682130
rs6724282
rs9309308
rs17799872
rs4665273
rs2033655
rs7566051
rs10179945
rs893593
rs12233132
rs7575363
rs3731631
rs1866146
rs934778
rs4665287
rs734693
rs11694842
rs7587636
rs13036246
rs6705138
rs10196664
rs2304427
rs6746082
rs13390436
rs7566839
rs1507705
rs9309386
rs517403
rs11126114
rs12613835
rs764956
rs1076000
rs7563012
rs6735685
rs1992300
rs4665809
rs11677219
rs1025542
rs6745226
rs2007556
rs3856397
rs2052937
rs4450561
rs6730761
rs4665856
rs869439
rs13029647
rs4665332
rs12621611
rs939818
rs11126565
rs939815
rs2272464
rs744540
rs1731240
rs6727852
rs1275925
rs1009221
rs1275986
rs7584568
rs870535
rs2289017
rs6756245
rs3769137
rs10181777
rs11897106
rs920433
rs2278593
rs780094
rs780092
rs2068834
rs1881396
rs1528404
rs4666014
rs4666020
rs7577342
rs13414801
rs13409819
rs7572644
rs7558946
rs6705961
rs1948922
rs7581912
rs17006590
rs4666048
rs4666050
rs12468596
rs2279475
rs1565326
rs884437
rs13392378
rs4666076
rs2972050
rs10186544
rs11695281
rs2940790
rs10203313
rs4666083
rs6744005
rs9309663
rs11127168
rs2141326
rs12617735
rs871872
rs10171857
rs1534477
rs1534476
rs1534480
rs4666111
rs6713845
rs3752901
rs10192375
rs7586405
rs17007191
rs9309664
rs4666118
rs4632299
rs4577244
rs4413120
rs4666143
rs4666159
rs1867944
rs13025679
rs13004554
rs11127202
rs11692447
rs11685625
rs6742110
rs6731719
rs10495767
rs17744052
rs13003156
rs3112916
rs4666176
rs11127206
rs12997875
rs13015783
rs11681922
rs12619049
rs1317902
rs1528424
rs7572957
rs1881417
rs876748
rs7599783
rs2276549
rs17007920
rs3927337
rs17007931
rs13001260
rs12714277
rs10186332
rs12469277
rs4666212
rs7591913
rs6547924
rs7421353
rs11897469
rs4322797
rs12714281
rs4267473
rs6547936
rs10185035
rs13407210
rs12617691
rs12618086
rs4567889
rs6716559
rs4473345
rs7592571
rs7567732
rs4413121
rs4233745
rs6742561
rs4128814
rs6713380
rs6547957
rs4666255
rs10208167
rs12052994
rs2879504
rs4666266
rs2631956
rs9973358
rs10495769
rs4666275
rs11694445
rs11897665
rs4073186
rs12623676
rs4075920
rs6707371
rs3936219
rs13020484
rs7425824
rs13397435
rs11688143
rs11693432
rs2361743
rs1447525
rs1447522
rs2028983
rs906868
rs11683782
rs6758245
rs13014895
rs4563275
rs6713301
rs12714305
rs1357851
rs829590
rs2076932
rs711237
rs829696
rs6727836
rs829642
rs1807334
rs2609917
rs12613783
rs2602777
rs6713112
rs1562417
rs543134
rs472161
rs477229
rs509380
rs1879276
rs10211389
rs1879283
rs17010141
rs2926304
rs485100
rs551356
rs17396800
rs17010253
rs10173959
rs1879282
rs6548038
rs939370
rs2364430
rs2194452
rs1862960
rs2194450
rs17393065
rs4952192
rs971709
rs2288100
rs2010334
rs4952025
rs6543594
rs7608731
rs2113490
rs13404171
rs2365200
rs6543604
rs6543606
rs12992405
rs4951967
rs17010928
rs10204608
rs4952055
rs12619859
rs12104508
rs1867329
rs11681503
rs6760488
rs10204574
rs4952070
rs13425772
rs644736
rs646103
rs11124256
rs10178210
rs604127
rs10179712
rs207410
rs207411
rs207416
rs2064816
rs6756897
rs207432
rs1429376
rs2295475
rs2163059
rs4407290
rs185925
rs7575607
rs206819
rs206834
rs2365778
rs806645
rs12993413
rs3769611
rs13007025
rs6752375
rs13006495
rs6716179
rs13427170
rs7580118
rs212708
rs438408
rs176411
rs17820747
rs17011982
rs2710605
rs10432654
rs11124288
rs17012133
rs3769579
rs2116585
rs11896237
rs3769567
rs7570685
rs6543679
rs10490455
rs4952312
rs4952315
rs6745339
rs4952277
rs219436
rs219036
rs219174
rs170167
rs219183
rs4449182
rs368858
rs377892
rs7608890
rs17012632
rs1454379
rs2290448
rs921705
rs3731575
rs3769531
rs4670408
rs10495786
rs11885449
rs6731569
rs2034693
rs3731572
rs604788
rs11124317
rs11693332
rs17013095
rs765253
rs17013129
rs6753711
rs10495789
rs10495790
rs6543719
rs11687036
rs17013272
rs4258776
rs897506
rs10514775
rs11066
rs6708570
rs6713874
rs11904039
rs2367955
rs6755276
rs4449111
rs2367957
rs4670914
rs7572718
rs17014142
rs1522591
rs773814
rs1718713
rs773828
rs1718718
rs11675822
rs12618269
rs12105087
rs1425012
rs2216963
rs11124359
rs1425025
rs2059443
rs10495810
rs6760653
rs1019425
rs2193799
rs1541636
rs17014891
rs6718538
rs9308948
rs10490441
rs4327215
rs13005810
rs1434127
rs10495824
rs1519918
rs3845770
rs2371401
rs2178046
rs7575839
rs12989663
rs1917410
rs4318363
rs3748926
rs6733633
rs188113
rs7600259
rs280749
rs280734
rs280768
rs17326572
rs13391731
rs2055694
rs17326727
rs1453266
rs1955381
rs17016153
rs4588165
rs13012070
rs12613236
rs1837450
rs6751791
rs4344916
rs11687183
rs11675971
rs17016629
rs4670470
rs12619050
rs4297857
rs17016703
rs1371427
rs4670481
rs13011599
rs1439693
rs10182463
rs4510202
rs12105236
rs1401219
rs17329328
rs12475063
rs6747236
rs13431175
rs954788
rs7591397
rs1401775
rs2949065
rs1533971
rs7355533
rs17017895
rs833760
rs13027698
rs6543990
rs2666125
rs2019606
rs177541
rs17018188
rs305163
rs1022121
rs1167464
rs6717847
rs6743680
rs2052626
rs1919818
rs7601836
rs6704972
rs12104793
rs2552046
rs17018597
rs6733100
rs2699187
rs2699188
rs2699189
rs1863080
rs4670143
rs10200367
rs7584784
rs9308990
rs3821165
rs888076
rs3770945
rs4670549
rs4670551
rs12466450
rs1465335
rs3770924
rs3770911
rs3770887
rs3821157
rs3732073
rs848512
rs3770876
rs3770874
rs848551
rs2287082
rs848523
rs3821153
rs848515
rs1533949
rs1533948
rs13406184
rs848596
rs12612163
rs6716264
rs11894304
rs17489732
rs9308993
rs10865113
rs17490768
rs12472756
rs12712515
rs1990640
rs4670165
rs2012248
rs2372709
rs1015696
rs1015695
rs10189296
rs2160337
rs12469652
rs10207138
rs10865116
rs4670600
rs4670605
rs1558701
rs4670627
rs17019886
rs974966
rs888054
rs888053
rs13002772
rs2252032
rs1008838
rs11903252
rs2254958
rs1056021
rs2300892
rs2300888
rs6734118
rs2373000
rs10173794
rs4490163
rs10460528
rs6733460
rs7584987
rs4353628
rs7559825
rs12712538
rs13409092
rs2191841
rs10490280
rs6733157
rs4670214
rs7571582
rs744713
rs867574
rs10495873
rs1864432
rs17411119
rs9967771
rs2707237
rs17021567
rs2707273
rs2707271
rs13016074
rs6716296
rs1900234
rs11687301
rs1446296
rs17021897
rs6741148
rs163078
rs1056836
rs4646430
rs162556
rs4646429
rs149425
rs232544
rs10204598
rs17022114
rs232606
rs232603
rs184577
rs10196846
rs2447741
rs2432678
rs400681
rs10490623
rs13396572
rs2290986
rs1871163
rs3856501
rs4670838
rs4670248
rs1375009
rs12468437
rs6743640
rs6715390
rs1992881
rs4670858
rs875653
rs11894455
rs17022549
rs10198160
rs7568053
rs10199192
rs17022684
rs1368112
rs2043239
rs11695317
rs11888984
rs13423976
rs3731843
rs13392800
rs7571463
rs17421503
rs1368114
rs7578356
rs3821023
rs10495881
rs4670265
rs2272445
rs10865143
rs1056104
rs3112163
rs3112165
rs12712625
rs12712627
rs3099942
rs4670899
rs986019
rs10203995
rs368451
rs4670269
rs2305516
rs6544186
rs6758330
rs11124661
rs11124667
rs2058863
rs2373530
rs4670932
rs4670940
rs10210842
rs4670944
rs1405085
rs2716716
rs10208929
rs2716726
rs2716727
rs2540228
rs12470473
rs6708332
rs12475386
rs12469949
rs13385459
rs1861259
rs17024801
rs7586183
rs6706273
rs2373788
rs759361
rs12615150
rs917977
rs759359
rs5543
rs17501526
rs417614
rs432188
rs13425134
rs1366423
rs105287
rs417591
rs688673
rs372072
rs918050
rs385561
rs10490208
rs447136
rs407148
rs371909
rs1012311
rs7593406
rs405884
rs434082
rs2110745
rs727477
rs6544318
rs6725530
rs12995402
rs741286
rs4952609
rs4952404
rs10490051
rs11890040
rs17025877
rs6544324
rs7581611
rs2373859
rs991938
rs10192833
rs10490046
rs12614757
rs6726520
rs12996425
rs12105764
rs13414307
rs7579930
rs13031785
rs6737745
rs2042016
rs13429146
rs9309056
rs42800
rs2216041
rs11124754
rs1107932
rs4952645
rs10490262
rs3915716
rs11124763
rs2168546
rs1379034
rs1869990
rs982428
rs6755880
rs2161070
rs2193886
rs2193892
rs17634234
rs9309065
rs13014034
rs13014596
rs7579184
rs7597664
rs7567386
rs11894180
rs4140751
rs4952449
rs12472156
rs13419388
rs1567236
rs872037
rs4245774
rs10495889
rs12997558
rs12618215
rs4952479
rs7561570
rs7578278
rs6740655
rs2195496
rs2217363
rs1920480
rs12989506
rs1560260
rs1560258
rs10183045
rs13026456
rs6748566
rs919426
rs9789345
rs17660215
rs4952502
rs17028447
rs17611588
rs736353
rs4453726
rs719596
rs7599875
rs714966
rs4608574
rs6746569
rs4331558
rs4952521
rs6723745
rs4952522
rs11695456
rs11676056
rs13639
rs9309077
rs13426621
rs2374380
rs2374342
rs17028994
rs6723268
rs2276698
rs4952548
rs11686998
rs11898187
rs988958
rs6713393
rs2719149
rs7576174
rs7570219
rs2581135
rs10193935
rs2118888
rs6758198
rs17029408
rs10490557
rs6716767
rs12615383
rs17389988
rs92303
rs1496328
rs2374432
rs17029781
rs731205
rs1439645
rs2119014
rs930420
rs12617390
rs2278583
rs3816183
rs6717237
rs1347929
rs1347930
rs7355325
rs7558605
rs6715170
rs11687176
rs12615717
rs12987632
rs4952951
rs7603548
rs2166500
rs921068
rs11686640
rs1867854
rs1002796
rs4567998
rs10173378
rs1978648
rs2052923
rs6749108
rs13026309
rs3901678
rs11691969
rs13029250
rs13429458
rs10176241
rs17030798
rs12478601
rs17031016
rs1873555
rs10495903
rs10179648
rs7558302
rs13412979
rs4952676
rs4952998
rs10514787
rs4953002
rs2888881
rs13412831
rs2278358
rs2288710
rs7570252
rs7601418
rs3792017
rs3792009
rs2278357
rs2278356
rs4131229
rs4148202
rs4148206
rs6748810
rs4148216
rs4148217
rs4245794
rs12465555
rs4953037
rs11898901
rs6723119
rs6736282
rs9653492
rs10084400
rs11124966
rs7570865
rs6728308
rs7607908
rs6726274
rs2333825
rs1377687
rs7601979
rs7593987
rs7595470
rs10194161
rs3738984
rs1946932
rs1372079
rs698761
rs1067383
rs698793
rs698798
rs698809
rs786412
rs10495919
rs729310
rs6751281
rs2078351
rs17390344
rs786180
rs343955
rs343970
rs11679997
rs341577
rs7565620
rs340495
rs12464007
rs559396
rs477177
rs6740875
rs2048774
rs908279
rs921120
rs12618367
rs12997380
rs2138648
rs17032979
rs11886194
rs908571
rs868714
rs11899053
rs1517024
rs6757058
rs950920
rs12712937
rs6720296
rs13025039
rs7569588
rs4953208
rs7580559
rs7594273
rs7579209
rs13431811
rs11904395
rs11888802
rs2343468
rs6760244
rs2081297
rs10460504
rs3911086
rs17393522
rs6719211
rs3770251
rs3755076
rs17033745
rs7599740
rs1403450
rs6713298
rs17323037
rs1517001
rs614281
rs666214
rs17033965
rs556650
rs2204204
rs10490342
rs10490341
rs656823
rs642200
rs1522987
rs6725257
rs4557033
rs6716268
rs11125030
rs11890554
rs4953245
rs1468042
rs11684301
rs7582320
rs13404973
rs4074080
rs7558342
rs11898074
rs6743144
rs4953262
rs3886870
rs935672
rs11125034
rs10179954
rs935661
rs10865208
rs6732900
rs750210
rs6761356
rs4953270
rs6719779
rs6760363
rs10189339
rs4952787
rs1966813
rs2881068
rs11125041
rs4953288
rs13036100
rs2711292
rs2029087
rs2711295
rs13023787
rs12471357
rs4953292
rs2595202
rs6706140
rs2595204
rs753572
rs6705717
rs2595214
rs2711302
rs4952796
rs11903923
rs6748375
rs6751805
rs12616328
rs3768751
rs3754569
rs10495927
rs3754568
rs10495929
rs1020445
rs951012
rs281472
rs281508
rs281498
rs281497
rs281489
rs2594499
rs4245806
rs4952809
rs4245808
rs11688133
rs13027413
rs4467327
rs2881321
rs1473328
rs11894252
rs2121266
rs4952818
rs6758592
rs6756667
rs7589621
rs4145836
rs1868092
rs17035106
rs1447562
rs4953363
rs1447563
rs1868090
rs2346177
rs1530623
rs7587138
rs1530628
rs11125078
rs13032473
rs2276555
rs4953388
rs7573688
rs2346412
rs6758999
rs1551123
rs4953394
rs7609080
rs4953396
rs3814045
rs1868844
rs4953402
rs6733143
rs6713104
rs6735530
rs12105006
rs17768132
rs13417558
rs10204096
rs12472103
rs930853
rs7596521
rs17773016
rs2289929
rs7586612
rs4952853
rs935374
rs6713911
rs13415138
rs8622
rs6749716
rs4953434
rs935378
rs1374275
rs3087857
rs17035919
rs2033533
rs6726941
rs2241736
rs10495941
rs736683
rs892381
rs6761800
rs7585571
rs3814036
rs6713052
rs10495942
rs7593339
rs1474396
rs7596776
rs726117
rs815808
rs815802
rs815815
rs11899692
rs904162
rs2036161
rs17036504
rs3771281
rs13031209
rs10181625
rs748780
rs6708696
rs4953503
rs6744530
rs4521097
rs4953516
rs6544997
rs6705888
rs11887626
rs6747575
rs1574380
rs11125149
rs7603494
rs797703
rs797700
rs441327
rs330787
rs960106
rs6729916
rs10183748
rs4953534
rs10495949
rs7570354
rs2348723
rs3750272
rs12616792
rs6545026
rs11676168
rs4561709
rs4293602
rs876970
rs2293276
rs1554612
rs3792246
rs7584253
rs4490239
rs4319975
rs4519576
rs13405728
rs7583082
rs4256002
rs10185213
rs4245823
rs10210521
rs13030632
rs11680746
rs17037665
rs10490126
rs9789744
rs989373
rs7565565
rs4140979
rs1861168
rs2058595
rs8179692
rs2268363
rs989359
rs2268359
rs2300437
rs1922466
rs6746533
rs3788982
rs17038094
rs6545094
rs1277459
rs12465332
rs12614817
rs1504175
rs1857706
rs6724851
rs17823341
rs1553474
rs17038320
rs13428062
rs1032838
rs11125217
rs12713042
rs1427446
rs2350021
rs12992623
rs1344647
rs10495973
rs817027
rs10172733
rs10172488
rs12713060
rs1593705
rs1391748
rs10495979
rs12620068
rs4402808
rs17039213
rs17489439
rs12328055
rs10171772
rs7349353
rs1518823
rs17039328
rs12466419
rs1421570
rs1363047
rs10495988
rs2241750
rs9636391
rs1435090
rs13003111
rs7568888
rs17494917
rs2351152
rs10191808
rs17495366
rs6748208
rs2351155
rs6545153
rs17505257
rs972847
rs1452786
rs539260
rs1915220
rs11897191
rs1715970
rs1104979
rs10194978
rs7569775
rs10490229
rs12475081
rs1915174
rs1829534
rs12994492
rs4563262
rs10176224
rs6545176
rs17476669
rs7581256
rs759507
rs2111067
rs2351765
rs6733430
rs988179
rs4971686
rs13391995
rs10182729
rs4246580
rs13393793
rs2194390
rs918808
rs9752126
rs2113404
rs1518553
rs858940
rs17040976
rs9752624
rs3901491
rs3892750
rs9309200
rs9750635
rs17569963
rs10490175
rs6545185
rs17512227
rs7558540
rs968972
rs7594170
rs1995584
rs6545190
rs10208300
rs10469919
rs2069318
rs1157606
rs2058854
rs2241225
rs9309208
rs723713
rs2160408
rs6717556
rs1111200
rs1919430
rs2160407
rs6739884
rs1528795
rs1358578
rs2204729
rs4971754
rs6721228
rs2354380
rs2459335
rs11563273
rs2953300
rs2354387
rs11125373
rs13394208
rs7605105
rs1435808
rs7561923
rs11563112
rs11563110
rs10183053
rs11562986
rs4971766
rs984093
rs12622885
rs892911
rs10496004
rs11890872
rs10203140
rs7595947
rs2355195
rs2355799
rs7563687
rs17042626
rs1922187
rs2141843
rs17730780
rs2727875
rs6730865
rs4971821
rs10195935
rs12468305
rs13391006
rs6545284
rs4971603
rs11891667
rs1526676
rs350752
rs1377953
rs1454398
rs350792
rs1454382
rs2123978
rs1319797
rs1451465
rs1454387
rs785286
rs785291
rs10490584
rs1868903
rs12618983
rs17043720
rs4672065
rs2357013
rs2357016
rs12476215
rs12477118
rs9653536
rs13414722
rs2034254
rs17189210
rs1364676
rs4233969
rs10181311
rs13416224
rs10172264
rs1559631
rs7567460
rs7561602
rs1364669
rs6758455
rs195579
rs996712
rs6731364
rs10208824
rs992874
rs993161
rs11890869
rs10205628
rs1357204
rs2172645
rs1389572
rs1402901
rs745685
rs6727792
rs9677678
rs11900008
rs4672456
rs6743983
rs13420159
rs2357490
rs736085
rs6749860
rs10167220
rs6753258
rs6752239
rs6735360
rs11900355
rs3821081
rs3770393
rs2111623
rs2287340
rs2692516
rs6545367
rs2692523
rs698853
rs805439
rs1232
rs805399
rs805316
rs1862122
rs4671178
rs10206954
rs10186140
rs1421618
rs6744662
rs843653
rs843748
rs698756
rs843622
rs941351
rs13023335
rs17189869
rs4488702
rs6545397
rs10496030
rs17045898
rs4671931
rs10182730
rs13383691
rs11896029
rs10171331
rs4557020
rs10496031
rs6740698
rs6545432
rs2971878
rs907136
rs2248749
rs13401661
rs11898747
rs13416919
rs17046380
rs12999197
rs1549840
rs13005511
rs12713280
rs9309259
rs10171653
rs10201734
rs10746530
rs17046514
rs887
rs2580769
rs2580772
rs2968798
rs10496039
rs1444261
rs2968800
rs7349405
rs2118284
rs7579539
rs2966465
rs6746287
rs7572492
rs4672040
rs7593229
rs7567744
rs3748945
rs12993624
rs13010217
rs10427222
rs6545508
rs3828238
rs782593
rs2291336
rs782602
rs10496046
rs2586949
rs6739788
rs7594497
rs1822513
rs706551
rs11125589
rs10192744
rs10496054
rs4671258
rs7601401
rs6712017
rs10196888
rs6545522
rs4672074
rs1346787
rs7589466
rs10865291
rs1465684
rs13431149
rs17047369
rs7590475
rs1432547
rs3850354
rs2868993
rs2099305
rs7568865
rs1368245
rs4672087
rs1811272
rs3850355
rs10490394
rs2216322
rs2111469
rs7609306
rs4672095
rs6756156
rs6733298
rs1160648
rs1160647
rs17047642
rs12713315
rs888279
rs759615
rs1468914
rs214047
rs888281
rs1549031
rs214036
rs10203280
rs2111470
rs13432055
rs10191130
rs7582028
rs1465360
rs17047974
rs13382678
rs10490404
rs1978531
rs7580218
rs12471905
rs4672130
rs996846
rs2904305
rs1991185
rs6545583
rs737030
rs2058993
rs4672158
rs12474747
rs6741957
rs10182943
rs13430229
rs2163048
rs17048681
rs2113604
rs17189459
rs1364524
rs6755060
rs4233968
rs4619596
rs7572947
rs1357377
rs1522680
rs1518681
rs2203805
rs1518684
rs7597800
rs2014007
rs13403414
rs6710781
rs10165125
rs1527627
rs1527619
rs10172608
rs17227657
rs10180540
rs1460255
rs1568452
rs1851138
rs13405071
rs1533725
rs2678919
rs7561688
rs6719889
rs1439269
rs1025754
rs848291
rs7558066
rs13411119
rs9789714
rs10490251
rs6706369
rs2215960
rs13399274
rs6761469
rs17049502
rs17269098
rs7569678
rs17269126
rs10187702
rs12468708
rs10490093
rs6759519
rs10176091
rs10210385
rs6719884
rs7597339
rs10182324
rs11125762
rs2192692
rs42843
rs10490098
rs10490099
rs4672270
rs6731791
rs2215849
rs17554668
rs713457
rs17049848
rs1024766
rs6745656
rs9309307
rs7590342
rs10176695
rs991964
rs4233974
rs12620541
rs11125770
rs973966
rs7597683
rs13402382
rs2215868
rs965683
rs13008483
rs13015251
rs2192567
rs10192541
rs10210132
rs1990558
rs12994597
rs10490113
rs6545731
rs2215896
rs12622464
rs10490114
rs2418495
rs7577424
rs6545738
rs13018470
rs17050199
rs2110565
rs721250
rs17647220
rs6545742
rs17050260
rs11682929
rs1861031
rs2539706
rs6545745
rs2674063
rs268065
rs1372878
rs155568
rs13015159
rs1442877
rs9309316
rs4672311
rs4672312
rs10168190
rs17327578
rs1025876
rs722889
rs1372876
rs4672319
rs4671356
rs17050456
rs7580417
rs730402
rs17050473
rs17328175
rs1005038
rs4672326
rs1559621
rs13025366
rs17050495
rs4672333
rs4672335
rs1863159
rs4672337
rs6545772
rs11896330
rs4672341
rs13016030
rs17032721
rs917929
rs887930
rs6759758
rs4672367
rs2160069
rs1473099
rs359235
rs359250
rs359255
rs4671383
rs17019696
rs2110398
rs4672384
rs4671387
rs11688740
rs7567242
rs1512227
rs1512228
rs184838
rs9309325
rs7573683
rs1861431
rs8179712
rs17331129
rs12477097
rs1123573
rs6545816
rs1896297
rs356993
rs2556377
rs13382983
rs356982
rs6732653
rs842764
rs865210
rs934797
rs7579240
rs1866207
rs9309330
rs11678813
rs6545832
rs2901182
rs3732179
rs4643526
rs10181042
rs2564114
rs12988616
rs1177234
rs3108630
rs1177279
rs1177298
rs12713433
rs11889205
rs2290324
rs2694618
rs1050567
rs6735330
rs6545883
rs778755
rs17010833
rs13393399
rs4672448
rs11690582
rs2178294
rs11125895
rs17573253
rs2272429
rs7574498
rs10518958
rs11125907
rs921320
rs7605321
rs11900673
rs4563212
rs4672495
rs7578484
rs10865331
rs11681733
rs4671421
rs6717002
rs6740796
rs4233976
rs6727349
rs6723856
rs10205398
rs10205621
rs3924400
rs4233978
rs11690138
rs4608500
rs11904315
rs13008096
rs12617373
rs360804
rs360797
rs1906198
rs12987254
rs2553042
rs11125946
rs984682
rs17408841
rs2699396
rs13431584
rs1517405
rs6545986
rs1949411
rs2422008
rs262494
rs6723088
rs6741298
rs6730863
rs7597935
rs4616468
rs6708611
rs329478
rs329489
rs2439183
rs17753048
rs2917793
rs6718082
rs7349403
rs10496107
rs12477310
rs6710681
rs2118303
rs1898445
rs2114432
rs1529102
rs1030406
rs2555454
rs6748843
rs7568533
rs1863603
rs12477412
rs13008221
rs4671563
rs7559505
rs4233931
rs2288298
rs1346236
rs10496112
rs11685822
rs9309360
rs10496114
rs10496116
rs7355745
rs6546073
rs11126005
rs4671593
rs12104832
rs13020375
rs1477038
rs7605342
rs1861402
rs3796051
rs1008631
rs6738590
rs7589570
rs4296412
rs17029538
rs9678117
rs2048262
rs11888191
rs13022383
rs2008831
rs4638779
rs1541580
rs3770705
rs7583682
rs759458
rs2540970
rs2249105
rs1050675
rs3771105
rs2422441
rs11681377
rs268866
rs268882
rs6743585
rs1039767
rs4671658
rs268134
rs17534670
rs10519034
rs2244259
rs10451656
rs840947
rs17536001
rs2917816
rs840959
rs6717262
rs702927
rs702938
rs12614525
rs6546165
rs11902125
rs6546167
rs4671136
rs1457452
rs2901788
rs1544694
rs9678488
rs17030670
rs4671683
rs12713544
rs2111464
rs6727797
rs17030866
rs1972676
rs6743363
rs6759080
rs3845821
rs13427124
rs2860914
rs7583237
rs12468104
rs12052226
rs2631669
rs2631661
rs17031071
rs755616
rs7598978
rs12614398
rs1385167
rs6716270
rs10180226
rs2699783
rs2627857
rs6710236
rs1881875
rs1532118
rs11126074
rs13383903
rs2951282
rs2971848
rs1489697
rs1002897
rs2971828
rs12470927
rs2280334
rs1519103
rs17032103
rs17032114
rs7563565
rs11692361
rs4480973
rs3891585
rs11897119
rs6756458
rs10490189
rs7593598
rs10490190
rs10490193
rs2194659
rs17032545
rs6546266
rs11682718
rs17032602
rs1559603
rs10490196
rs4671750
rs2081398
rs2861182
rs13420432
rs1126147
rs1110585
rs10490198
rs7587400
rs10519066
rs10519071
rs10496137
rs4671761
rs11126103
rs1420370
rs1468824
rs6727258
rs2080399
rs1420358
rs10519086
rs12622277
rs1420365
rs1921267
rs13405122
rs10196805
rs17033085
rs2178524
rs7578984
rs4671784
rs17592856
rs10180549
rs4671787
rs17033166
rs13021334
rs1384741
rs1545861
rs10496144
rs2062203
rs12713595
rs961328
rs3770657
rs13424211
rs685211
rs658602
rs17033681
rs726085
rs10490718
rs2683684
rs2683681
rs2861638
rs12620828
rs17033861
rs7598832
rs10490726
rs7572685
rs4671826
rs1978656
rs1367458
rs1367457
rs4671197
rs13432159
rs12713602
rs10194038
rs17034390
rs11691501
rs11126157
rs10199432
rs7592215
rs6729128
rs2116050
rs6723375
rs11126162
rs1393821
rs1032807
rs7566701
rs10496158
rs10183044
rs1921589
rs7558466
rs17034884
rs4671871
rs1075454
rs744636
rs2861798
rs751759
rs6746740
rs6546371
rs13383631
rs6717329
rs10174380
rs10496164
rs7569275
rs11902811
rs4854478
rs7570797
rs10174331
rs10174998
rs4854506
rs6743599
rs13415752
rs2312078
rs3762614
rs12473663
rs6714171
rs6546449
rs4610084
rs13424275
rs7585796
rs7584385
rs6546473
rs6546477
rs7424907
rs6546480
rs10167468
rs4854472
rs10203421
rs1106518
rs4241349
rs4358156
rs13016276
rs11126220
rs7582833
rs10188804
rs6546487
rs4464317
rs6546493
rs13030665
rs7578692
rs4581940
rs6712795
rs10496170
rs2312207
rs7577851
rs2002878
rs4852272
rs12987661
rs12328440
rs10177224
rs12622388
rs7567400
rs2290452
rs17037194
rs2054046
rs10496175
rs11686934
rs6731423
rs7558246
rs2861357
rs6720799
rs11677137
rs17615649
rs1058256
rs12477771
rs10496179
rs1904212
rs6546604
rs3911081
rs10496180
rs930655
rs3771515
rs3771512
rs3755377
rs404420
rs11466212
rs7562947
rs1523300
rs2190649
rs12622685
rs2041078
rs6711824
rs13003996
rs758062
rs2902577
rs4852700
rs7597992
rs3755366
rs2052273
rs1030044
rs17006285
rs3771408
rs13416248
rs2287101
rs722896
rs2075221
rs3815556
rs10204437
rs7557453
rs6546647
rs3771395
rs10489991
rs11681519
rs6748268
rs10185490
rs2058552
rs13420242
rs4852751
rs11126315
rs11675048
rs888352
rs9653504
rs357749
rs1458868
rs7597832
rs6713034
rs1870384
rs7581030
rs2542505
rs12477276
rs11681784
rs12469262
rs9309455
rs11675118
rs11690862
rs13402171
rs4350773
rs12329322
rs2303596
rs10183967
rs13413696
rs1529409
rs11897583
rs750355
rs7598653
rs4123814
rs12623780
rs13016025
rs6546721
rs13427905
rs11687017
rs6737513
rs17007526
rs1380263
rs881455
rs9973384
rs7602885
rs6735281
rs10202944
rs1400681
rs7601186
rs10194900
rs10209307
rs4852856
rs2241057
rs2901091
rs975612
rs41419
rs41398
rs7593084
rs4852896
rs1508060
rs10185826
rs999494
rs755409
rs17008611
rs7559074
rs6718690
rs13409784
rs869927
rs6720094
rs3820700
rs3813230
rs831550
rs940296
rs4852324
rs6546883
rs10164943
rs6758220
rs12465641
rs3099824
rs828887
rs11126426
rs7340453
rs7602215
rs3771725
rs3771734
rs2421844
rs7592599
rs9309484
rs12328185
rs2268420
rs1063588
rs363611
rs363612
rs363617
rs6546923
rs10496195
rs680545
rs3771773
rs1545523
rs4853066
rs6732614
rs13384240
rs1872837
rs923273
rs2171385
rs10496197
rs10865404
rs4241265
rs1565068
rs12989728
rs965078
rs7594760
rs12713820
rs3886110
rs10515918
rs13012537
rs6741029
rs12475818
rs3755468
rs10168354
rs10207441
rs12477554
rs7568535
rs9309489
rs2192926
rs17011070
rs7565730
rs2110937
rs13031576
rs7581555
rs12611634
rs10496198
rs6759991
rs4852379
rs2539992
rs2588499
rs2588498
rs1158392
rs6717602
rs6746075
rs17011425
rs6750855
rs6731659
rs2110490
rs10489977
rs6727029
rs12053306
rs4853162
rs7595746
rs6709627
rs11675369
rs1468428
rs1000585
rs11675652
rs11690080
rs10166389
rs6547014
rs1859710
rs7570229
rs13032535
rs3771875
rs6759555
rs17689863
rs10165899
rs13385913
rs4853169
rs6722682
rs2298948
rs6716141
rs7419897
rs7589894
rs6760389
rs3885981
rs6704893
rs6547037
rs4853186
rs6708139
rs427171
rs404892
rs1440882
rs2422421
rs6547057
rs1004630
rs17574634
rs1519900
rs17575455
rs1879191
rs1519896
rs7563300
rs17012765
rs17012789
rs12618802
rs1921254
rs6716298
rs7566719
rs17013020
rs4852410
rs971120
rs10186864
rs13008894
rs2222179
rs10195937
rs13422460
rs10196177
rs721390
rs1929458
rs10520170
rs4853285
rs12988557
rs17406084
rs11899047
rs7597923
rs1446693
rs17334527
rs13033902
rs7577099
rs1837425
rs4369888
rs10496205
rs6547142
rs1016347
rs290017
rs11675918
rs10520186
rs2901847
rs17700606
rs1922817
rs10192857
rs13027825
rs9309517
rs2204916
rs6547148
rs6717256
rs10865430
rs7600658
rs7598757
rs1487036
rs4268948
rs1872787
rs992351
rs6751378
rs10172925
rs13412903
rs7584504
rs10178085
rs13018490
rs13388243
rs2164851
rs11126651
rs1437985
rs6547183
rs1550248
rs10173591
rs723705
rs6708183
rs1595422
rs6547193
rs11902418
rs10865433
rs11691877
rs2861610
rs10209274
rs1521500
rs2969615
rs17040590
rs2946582
rs1401737
rs1669754
rs4853413
rs2140039
rs13391901
rs1521973
rs7594656
rs1915772
rs1879655
rs12469549
rs11899405
rs10208925
rs10520218
rs10520219
rs17749772
rs7565256
rs10520223
rs10520227
rs283832
rs12614393
rs1023825
rs283843
rs6710164
rs1448214
rs2073443
rs4853434
rs1368960
rs986389
rs892865
rs873153
rs10496217
rs735358
rs7594788
rs7580964
rs1434189
rs17016675
rs4467300
rs12623011
rs11126706
rs10520235
rs10200167
rs1473357
rs10192881
rs987318
rs6547234
rs1901335
rs6739405
rs10865443
rs6714400
rs12623907
rs1430635
rs1116974
rs10206130
rs6719738
rs2566539
rs2685159
rs1972755
rs2685151
rs7597183
rs919537
rs6722803
rs6740609
rs17715064
rs3795994
rs13395022
rs1533123
rs17727983
rs4422182
rs4852511
rs7576479
rs12993353
rs11680540
rs17017756
rs13035866
rs4541274
rs925404
rs13010862
rs9808114
rs6736573
rs6751684
rs868032
rs6734305
rs10180951
rs2974167
rs1434117
rs2974154
rs13000805
rs2060393
rs2043453
rs919927
rs6707690
rs17018086
rs2974179
rs17261202
rs12472674
rs11689409
rs2974133
rs955105
rs6752828
rs13012746
rs2916490
rs13001262
rs671772
rs609682
rs556003
rs491062
rs489974
rs17339786
rs17018376
rs10180106
rs4852547
rs1368909
rs560737
rs53915
rs1900268
rs6729700
rs10170918
rs896842
rs17339856
rs4852549
rs11685504
rs7605086
rs17018721
rs2862022
rs4852559
rs894829
rs7570531
rs961408
rs1446108
rs4852175
rs1965833
rs7585787
rs6719422
rs13425842
rs160864
rs318369
rs318362
rs1930
rs10170020
rs6712681
rs1446109
rs9808084
rs1947032
rs1947031
rs1373539
rs13407218
rs17019114
rs6547309
rs1444539
rs7557554
rs6747004
rs1865322
rs7599093
rs12611756
rs17019339
rs6723837
rs1370339
rs7568711
rs1966694
rs17019785
rs10496244
rs923750
rs7589480
rs13398367
rs2862482
rs10208516
rs1595071
rs2862499
rs7570013
rs7575690
rs6752979
rs6725541
rs6715049
rs7578937
rs7607015
rs7570909
rs6547386
rs17020744
rs1221176
rs1432180
rs1521694
rs1521686
rs1521675
rs7605223
rs1430710
rs1521665
rs13017348
rs1430716
rs1430725
rs1427648
rs7596876
rs2902368
rs1427644
rs1469369
rs7567434
rs1393504
rs6706314
rs1393501
rs17022288
rs12328118
rs1393509
rs11692714
rs17022382
rs13012745
rs974260
rs10496276
rs9917294
rs10184915
rs1420761
rs17023057
rs1367260
rs17023086
rs2902404
rs17023225
rs17314018
rs17314045
rs985697
rs985698
rs12615094
rs7563569
rs17023566
rs13384567
rs12619848
rs1366828
rs13015327
rs10202054
rs1486837
rs10520375
rs1451776
rs2129392
rs11897350
rs1451777
rs7589446
rs4832352
rs2885856
rs1597039
rs11674417
rs7579456
rs10496308
rs6761743
rs6547547
rs11686691
rs7572995
rs7589937
rs10496309
rs17025020
rs7581224
rs13034783
rs4832104
rs11889456
rs6726617
rs4313996
rs7572042
rs1918694
rs1192266
rs11674022
rs10514645
rs1000919
rs6547580
rs17760617
rs9309619
rs17025827
rs1882271
rs11690856
rs2583569
rs4832135
rs6759185
rs3893079
rs11685301
rs11884056
rs13394562
rs17025940
rs17762406
rs11679513
rs11691849
rs6709476
rs11675205
rs17763853
rs7581133
rs11689667
rs12714137
rs7601117
rs6747513
rs1969260
rs15413
rs7340340
rs3821021
rs1135604
rs12465686
rs1877954
rs11682343
rs908307
rs6716108
rs12616455
rs7577642
rs13420256
rs2886722
rs2028900
rs1254900
rs719023
rs14976
rs11126997
rs6743301
rs13430978
rs1356621
rs869778
rs13386681
rs13402783
rs1878901
rs6738956
rs1518990
rs3810821
rs7593080
rs13401298
rs11691934
rs311572
rs17584578
rs2303340
rs1075622
rs1019592
rs965636
rs10175330
rs1540391
rs13017143
rs12617962
rs1863063
rs6716825
rs12471787
rs2030259
rs1370452
rs6547701
rs12997796
rs4832311
rs12621901
rs6709175
rs11684204
rs11682584
rs2099825
rs2970911
rs2970920
rs1545224
rs2241883
rs7581571
rs4386315
rs10185660
rs4359651
rs1914733
rs6547762
rs2363731
rs4260241
rs12995491
rs11694318
rs1914732
rs7592389
rs1258411
rs1659258
rs7591600
rs11684168
rs10221815
rs13425454
rs6749685
rs10211505
rs1438903
rs11693918
rs11890178
rs1913671
rs2365106
rs13411467
rs335120
rs1843217
rs17704088
rs7587312
rs1914687
rs3112998
rs2320625
rs2113417
rs10515920
rs11676901
rs4907276
rs1917890
rs1168968
rs4907301
rs12617019
rs7058
rs772178
rs1870340
rs12614696
rs6576972
rs2118836
rs2579503
rs2579502
rs11688674
rs2314109
rs3731940
rs6746896
rs7608661
rs7594727
rs3903548
rs1257017
rs1257026
rs1256992
rs11123849
rs6745653
rs1466020
rs6875
rs5865
rs10208070
rs1578957
rs17025778
rs921426
rs2122753
rs2053918
rs2305355
rs6748458
rs1839669
rs3731659
rs1546352
rs11123677
rs3769754
rs2055593
rs3769745
rs2278214
rs2278210
rs13021375
rs3754870
rs17021908
rs6542839
rs6542843
rs6542847
rs9679602
rs13396584
rs7586635
rs7603462
rs1922625
rs3087403
rs10207981
rs3792119
rs9679481
rs7561009
rs10189976
rs6755935
rs1366765
rs17023158
rs6542902
rs4286327
rs6715454
rs4850917
rs6735012
rs4851244
rs6749757
rs4556997
rs1160542
rs6542920
rs6748892
rs11686880
rs1370627
rs4149509
rs3828193
rs2309801
rs7561516
rs13398213
rs10496347
rs1519661
rs753439
rs12614705
rs4851333
rs2971007
rs13392981
rs4599142
rs11123842
rs4851370
rs1567804
rs1567805
rs7591855
rs12467539
rs7419651
rs17024792
rs3888170
rs3849381
rs1561002
rs965519
rs1369481
rs17654772
rs12989454
rs4851390
rs1542179
rs1542178
rs2278722
rs1302
rs3739014
rs10179599
rs4851400
rs6543017
rs3899062
rs6543018
rs7559325
rs12233027
rs6749166
rs733830
rs750783
rs13031025
rs4851423
rs3923053
rs7572740
rs9308846
rs12620464
rs6707298
rs10183203
rs1995826
rs4308140
rs7355302
rs1876802
rs4851475
rs10496358
rs6543085
rs12465765
rs4384813
rs6732726
rs17026163
rs13425874
rs2214890
rs12185627
rs12467316
rs4851526
rs4851527
rs3218896
rs3218920
rs2072478
rs2072477
rs2072476
rs3218977
rs2072472
rs733498
rs2310173
rs2310175
rs11123905
rs7569218
rs2041751
rs933493
rs10490571
rs887998
rs6727859
rs2310186
rs11123911
rs4851547
rs2110727
rs1558641
rs1558640
rs3917225
rs2287049
rs871657
rs3917286
rs2160227
rs3917296
rs3732134
rs3732131
rs12474258
rs1922289
rs11686153
rs7583215
rs1035131
rs12712133
rs12475055
rs10515922
rs17026974
rs1041973
rs11465597
rs4851004
rs2287033
rs11465732
rs759382
rs1523198
rs6543148
rs6543150
rs6543156
rs4851600
rs4851602
rs4851604
rs13019784
rs6708949
rs1005043
rs4851615
rs2008159
rs2008157
rs10193009
rs4851619
rs1861228
rs12712165
rs10184340
rs10178585
rs11123944
rs962207
rs11889631
rs4851635
rs17027825
rs2540317
rs2024414
rs7604365
rs2080291
rs6738764
rs4241213
rs13004328
rs2242290
rs11123953
rs6543194
rs9308861
rs9646945
rs6707103
rs7562738
rs10496374
rs1451981
rs2167541
rs13423794
rs11690639
rs1901480
rs264949
rs7571702
rs17029159
rs968051
rs1822144
rs2570500
rs13031410
rs1992393
rs2375937
rs1441094
rs7582634
rs13432820
rs2889276
rs11694918
rs6714037
rs7597477
rs11123985
rs4597548
rs4851035
rs1519627
rs10176377
rs7570682
rs908916
rs10179859
rs1519634
rs10196210
rs1439671
rs17029922
rs1946878
rs10205261
rs1439675
rs11123997
rs6716044
rs10496386
rs10204762
rs7567189
rs6543264
rs9679687
rs1517862
rs6727249
rs17627584
rs4851042
rs12615966
rs403491
rs376337
rs6714493
rs11124005
rs2060783
rs6743963
rs1026220
rs993557
rs7582122
rs4851727
rs10205766
rs2376275
rs4377353
rs6730532
rs1437400
rs2679882
rs2679851
rs7557916
rs2679896
rs17687727
rs2460255
rs2576748
rs2679889
rs17689220
rs6727677
rs2679874
rs17638586
rs880427
rs10193943
rs11124031
rs4374396
rs4851770
rs6543296
rs6543302
rs1401209
rs17030964
rs13426368
rs9653477
rs17031063
rs2122961
rs4851068
rs7575977
rs6727113
rs12466324
rs17031236
rs4561691
rs1518611
rs1224540
rs7590257
rs12474808
rs6743358
rs17031438
rs6733999
rs4851821
rs4851822
rs17031463
rs7563743
rs1037381
rs2198200
rs10514814
rs17265921
rs4851857
rs6732799
rs7602442
rs12464067
rs12995333
rs3769504
rs1477514
rs10490696
rs10490697
rs1079039
rs17032053
rs1111513
rs6726474
rs6742317
rs1669492
rs10490701
rs10182846
rs1647695
rs17032192
rs6708041
rs4851911
rs2377445
rs7595084
rs4255978
rs2377451
rs11685300
rs894392
rs7419384
rs6543402
rs7580203
rs11904823
rs13025573
rs17219041
rs6746723
rs11686358
rs1606266
rs11688269
rs6721068
rs1006413
rs4577275
rs1345198
rs10191793
rs10514795
rs12615112
rs10865075
rs2108208
rs4676309
rs6709151
rs12463880
rs987987
rs724841
rs1013014
rs2204316
rs13390663
rs2140588
rs7579926
rs6419584
rs1029864
rs1990410
rs10196004
rs7424405
rs17718567
rs2889744
rs6744712
rs2191588
rs2191590
rs2109595
rs6753056
rs13022458
rs6725836
rs6746088
rs17663778
rs2561445
rs166464
rs876819
rs1913987
rs832013
rs328026
rs1155886
rs328035
rs6716554
rs1365810
rs13020302
rs6542746
rs10496417
rs1486197
rs6542749
rs1000173
rs11888652
rs1522028
rs4676183
rs6722745
rs921656
rs7576937
rs1879494
rs10173535
rs1915488
rs4149436
rs5008103
rs6755756
rs2577599
rs826590
rs10197130
rs1478515
rs6542783
rs260633
rs6542787
rs11691107
rs12992554
rs17269487
rs17034806
rs6737482
rs417999
rs7588387
rs4676259
rs1430307
rs12328666
rs11688327
rs4676273
rs891415
rs6754115
rs4676283
rs7560312
rs6737952
rs10202141
rs6542824
rs6542826
rs7600602
rs6542832
rs9330321
rs11541143
rs1434167
rs1010840
rs13384147
rs163660
rs3789735
rs11887934
rs4443010
rs12474907
rs2612699
rs1554005
rs4849121
rs11890171
rs1533299
rs1533298
rs1002015
rs1533297
rs1002016
rs9308692
rs4849203
rs12612914
rs729386
rs867046
rs3789106
rs3789078
rs967895
rs3789071
rs3827538
rs10187034
rs13032068
rs7558938
rs2018707
rs17041869
rs724710
rs938095
rs11123406
rs1398028
rs10864954
rs6749633
rs2139376
rs4616487
rs9308627
rs12612210
rs4848138
rs1399665
rs9308632
rs11685349
rs6736093
rs4848908
rs11884641
rs4632347
rs12620553
rs4849056
rs12465398
rs11674953
rs7601200
rs13390931
rs6747985
rs3961919
rs7586668
rs12469092
rs3811040
rs11680809
rs4447608
rs2723163
rs879711
rs17659543
rs13410389
rs1562305
rs6542108
rs10496447
rs2515406
rs921065
rs17042786
rs12469822
rs4145013
rs6761276
rs6759676
rs7574787
rs13030546
rs4496335
rs4849152
rs1542176
rs1446510
rs419598
rs397211
rs4848320
rs877202
rs10864912
rs982909
rs12476056
rs4404277
rs1191684
rs13032628
rs4849200
rs10197232
rs3982819
rs2921879
rs4849265
rs10514810
rs7587218
rs4849274
rs4848348
rs10496452
rs11123212
rs7595941
rs156729
rs465316
rs6724135
rs156719
rs3132069
rs1820973
rs1820972
rs6723122
rs1394831
rs3105489
rs3132057
rs6542199
rs7593179
rs12618741
rs4490198
rs13014858
rs1430090
rs4849337
rs6750402
rs1430101
rs2420165
rs12995265
rs6746254
rs6542214
rs2082131
rs6746835
rs6729737
rs12999482
rs6542217
rs10496470
rs9308697
rs1435878
rs7606549
rs1435879
rs2420449
rs7558870
rs13020576
rs998429
rs10496481
rs980316
rs980317
rs2175176
rs6745631
rs949577
rs1980007
rs1396919
rs966859
rs10864934
rs11695180
rs983829
rs10445863
rs11693764
rs9308710
rs11123288
rs7567991
rs12991665
rs7577833
rs13386690
rs4849390
rs11885726
rs11123298
rs2420819
rs843399
rs13429901
rs12466846
rs6738130
rs10496499
rs10864943
rs10173996
rs13019180
rs272038
rs11890985
rs12711838
rs2009838
rs2010823
rs6751658
rs17550669
rs6742479
rs4849481
rs4849482
rs2421599
rs2901472
rs11683338
rs10200752
rs6750326
rs17553584
rs1442772
rs2099878
rs2584980
rs10167828
rs12996245
rs17732795
rs6705249
rs1515132
rs1515128
rs744832
rs1516237
rs952973
rs1515992
rs4849589
rs17047157
rs11676498
rs10490637
rs10779893
rs12474388
rs12475536
rs1477451
rs11678805
rs10211133
rs17047354
rs13430936
rs204831
rs1433526
rs1433531
rs1863042
rs6730470
rs17587352
rs7593540
rs3849331
rs11123477
rs1517531
rs12615128
rs1122021
rs2422239
rs6732183
rs4077791
rs9308765
rs6542445
rs10170880
rs4849697
rs6542461
rs1437690
rs17016813
rs17838804
rs17773745
rs7557274
rs934756
rs2008776
rs4849710
rs7603585
rs7593247
rs332104
rs2115055
rs332670
rs1551133
rs10221632
rs17006624
rs1527420
rs6749677
rs1866407
rs3754855
rs10169004
rs4849731
rs17008406
rs10460472
rs17008480
rs920331
rs11691838
rs17009716
rs11693199
rs12997087
rs7599352
rs11678719
rs6712180
rs7562894
rs893769
rs11674178
rs964235
rs13017276
rs895401
rs11674898
rs17012263
rs6542505
rs6728751
rs5018771
rs1867750
rs895398
rs838102
rs708672
rs838090
rs10188946
rs12711924
rs1530561
rs6721852
rs13034935
rs3816343
rs6727485
rs6717403
rs11684393
rs2587702
rs6757604
rs6751578
rs2587695
rs6757992
rs2860875
rs11686014
rs11123531
rs12990769
rs17667952
rs4480992
rs2166433
rs1034489
rs3961960
rs1437421
rs4848580
rs3931840
rs1548039
rs11123550
rs11887035
rs12623934
rs7608411
rs7578773
rs4848597
rs4849884
rs4848607
rs17050252
rs2140779
rs1869026
rs7568190
rs1568836
rs11122812
rs707484
rs776501
rs4848624
rs2053989
rs895491
rs7559777
rs7557372
rs2166898
rs277554
rs1187936
rs1992901
rs280199
rs735370
rs1992790
rs2292796
rs12616114
rs6709558
rs875175
rs908634
rs13015322
rs4848692
rs12467309
rs10189866
rs4315535
rs6753743
rs4073806
rs3768904
rs2250092
rs753727
rs12479320
rs9807995
rs2304561
rs10496574
rs11122865
rs6717212
rs7581005
rs6726677
rs4390770
rs9679491
rs4848733
rs10496575
rs1517712
rs12623552
rs13029963
rs17007278
rs10192552
rs4848174
rs4848760
rs12994736
rs12612483
rs10496581
rs1453675
rs6715671
rs1453680
rs4848773
rs1406751
rs1406750
rs10496586
rs13016596
rs988475
rs766757
rs4848184
rs11692789
rs10179725
rs10203851
rs13013395
rs893743
rs10496595
rs6541855
rs2418876
rs6724312
rs294657
rs13411653
rs1850585
rs951528
rs2139011
rs297470
rs17009035
rs953374
rs299576
rs1395931
rs17039820
rs182453
rs1515157
rs10198199
rs7599315
rs6737383
rs7598708
rs10496615
rs2419976
rs11904509
rs2901018
rs17010281
rs13403945
rs6735319
rs13393406
rs12990473
rs7593488
rs4146018
rs12467803
rs10189116
rs871475
rs13415885
rs6736061
rs1921814
rs6745116
rs991481
rs12711664
rs17010766
rs1213940
rs17278676
rs17010871
rs4449139
rs10496628
rs960537
rs1881793
rs1529294
rs11692651
rs779995
rs780049
rs2115890
rs780010
rs17011399
rs6758687
rs17011420
rs2553628
rs2565748
rs780045
rs7578650
rs779984
rs4848239
rs780005
rs2584353
rs12053037
rs2920059
rs2421083
rs6722179
rs12612022
rs13015323
rs13409718
rs10185849
rs4848249
rs4473385
rs6721614
rs10496638
rs1482837
rs922863
rs10202684
rs314710
rs17012082
rs2247279
rs2610225
rs314961
rs6735587
rs17012377
rs313305
rs13426616
rs1436301
rs9308661
rs2193910
rs1469347
rs7563464
rs2052815
rs2114601
rs6542014
rs2421680
rs7589808
rs4536659
rs6726563
rs1902241
rs10496652
rs6542033
rs12478275
rs12614486
rs360269
rs360289
rs437866
rs7606197
rs4577234
rs7596310
rs6431134
rs6714079
rs11694376
rs1866658
rs17741936
rs10187088
rs10210965
rs11674717
rs4663044
rs7419450
rs12613274
rs6732888
rs2176427
rs11688940
rs10167103
rs4662692
rs7565248
rs831360
rs2896773
rs9287568
rs17014784
rs7605172
rs880436
rs17014923
rs2896885
rs729666
rs905656
rs4663113
rs4663114
rs11683427
rs4150496
rs4662730
rs2078028
rs873099
rs7570609
rs2082182
rs4662743
rs3771295
rs7557992
rs7608516
rs7595381
rs335136
rs10200640
rs11685164
rs11688532
rs2438039
rs4662763
rs6722778
rs6728375
rs7577098
rs10194992
rs7589262
rs7577867
rs13005793
rs11890277
rs936126
rs880713
rs17216354
rs2124432
rs11690893
rs17283348
rs4662827
rs7583856
rs11683275
rs841302
rs697363
rs13386062
rs6756764
rs17048658
rs6723103
rs12996713
rs12991269
rs2897394
rs1316511
rs1317989
rs1866474
rs12692083
rs12615148
rs11691558
rs12479413
rs1562319
rs2246289
rs17048931
rs719646
rs4662878
rs4662631
rs10189325
rs1519457
rs13024819
rs2056281
rs2222901
rs2919747
rs751070
rs1251175
rs1608575
rs4662908
rs7567687
rs837855
rs1568765
rs1568766
rs1404074
rs17518713
rs921622
rs12478202
rs12692093
rs13026874
rs11900978
rs1859063
rs1012735
rs1012734
rs2079029
rs7571573
rs4662980
rs4662981
rs4662982
rs2952605
rs4355062
rs4662665
rs7421552
rs2407230
rs4662999
rs4662667
rs4663003
rs12997287
rs4662670
rs10928942
rs6707259
rs11679332
rs272110
rs1542604
rs13003829
rs4569490
rs4530408
rs4850102
rs13021106
rs13017456
rs7606538
rs10928516
rs3814391
rs6430557
rs2313160
rs11901794
rs10928539
rs13011826
rs1405803
rs7589111
rs1059524
rs1405799
rs11674634
rs4850224
rs7585022
rs4088115
rs10928166
rs4063769
rs4621214
rs17394868
rs11894434
rs10496686
rs7422689
rs6759070
rs13428178
rs4309626
rs4417767
rs11689323
rs7581414
rs10803532
rs10496687
rs4401256
rs12468319
rs9287421
rs16837705
rs2315523
rs6755486
rs10178695
rs2709549
rs976904
rs6708476
rs11686423
rs1367393
rs6736839
rs7596376
rs1430629
rs984521
rs7606532
rs11687264
rs1430626
rs11884795
rs12691828
rs10496693
rs1367391
rs4953858
rs1838999
rs6736014
rs1447550
rs6430378
rs1037173
rs6749712
rs10186393
rs10928436
rs281581
rs10496695
rs4953865
rs12475645
rs6730963
rs1006444
rs1437909
rs13395693
rs1550243
rs10174856
rs16847409
rs4437017
rs13393417
rs1975218
rs12691834
rs12468545
rs1821421
rs4954045
rs1865582
rs10180047
rs16825174
rs6430423
rs13419826
rs2195839
rs1017368
rs1347044
rs2043233
rs1816382
rs10194140
rs13027438
rs6430434
rs6715224
rs17817190
rs13385871
rs1901435
rs1901439
rs7586145
rs12614459
rs10496709
rs1446750
rs3886664
rs13429336
rs16829491
rs7603317
rs11691129
rs6430462
rs1562345
rs2084229
rs7582472
rs12464286
rs1446732
rs4954095
rs4954096
rs12477481
rs16829881
rs11683312
rs10928474
rs2321552
rs11899367
rs1519305
rs1715008
rs11684754
rs1564935
rs9287434
rs6718163
rs16830056
rs1879019
rs12464954
rs7597227
rs11886886
rs2139311
rs11897287
rs11692586
rs10928484
rs1519304
rs1965183
rs16830230
rs1257208
rs1257210
rs935471
rs16830318
rs2321733
rs1439111
rs755503
rs999925
rs3748900
rs2043873
rs3791304
rs3791322
rs3791331
rs539588
rs2289470
rs636757
rs4954148
rs2014711
rs662438
rs540053
rs749460
rs532290
rs515983
rs626501
rs10928499
rs842362
rs11684785
rs16830888
rs6747870
rs948583
rs12471304
rs6714498
rs1984559
rs10496732
rs16831235
rs2322253
rs16831243
rs2874739
rs7603310
rs4954263
rs1374330
rs2117511
rs1438307
rs6430585
rs1050115
rs9287442
rs4954633
rs2322659
rs3769013
rs309152
rs12478902
rs309137
rs12619854
rs2090660
rs10191360
rs7578292
rs7425100
rs4954580
rs4954599
rs4516492
rs13008975
rs6430628
rs12691883
rs10197003
rs16833840
rs16833964
rs16834018
rs2048756
rs10496744
rs635018
rs10204606
rs11687599
rs16834223
rs16834401
rs2885003
rs16834591
rs580879
rs6711718
rs12185551
rs12479021
rs7564005
rs1427591
rs2710184
rs1365943
rs1346730
rs778187
rs2059973
rs1961273
rs2059974
rs487311
rs518743
rs1835313
rs483374
rs7585449
rs574135
rs12615204
rs6750400
rs1368056
rs9287459
rs11889431
rs1368061
rs974529
rs10490741
rs9287461
rs7573893
rs4610107
rs4954486
rs10490734
rs16838484
rs11680942
rs11688662
rs9287472
rs10198627
rs10180601
rs9989745
rs1901798
rs4954516
rs1562662
rs7563139
rs10496782
rs12053559
rs1446216
rs1455982
rs6730857
rs964203
rs4954547
rs3113209
rs3113227
rs3113240
rs16839978
rs1020678
rs3100725
rs1020677
rs3791235
rs4954961
rs4954962
rs10496795
rs2242481
rs16840318
rs6756311
rs4954799
rs6713969
rs7424403
rs13011280
rs6726278
rs4328686
rs13432566
rs4550720
rs6430789
rs13405108
rs4954942
rs1521756
rs10496799
rs10206559
rs16841084
rs4954723
rs4347759
rs1351919
rs12612135
rs6708873
rs6713376
rs9636231
rs3922799
rs10803575
rs16841575
rs12470704
rs934706
rs6414025
rs6742944
rs9287512
rs12992680
rs13401409
rs344907
rs344905
rs13427437
rs2063802
rs4954657
rs7588361
rs6711821
rs16842312
rs10496820
rs1227610
rs16842370
rs6430841
rs838042
rs1438026
rs2083153
rs4954797
rs6724734
rs10206439
rs1464300
rs13035654
rs12620585
rs12692022
rs1401939
rs12469257
rs16843075
rs10203636
rs1527849
rs1569101
rs2380752
rs884460
rs17384762
rs16843644
rs10469593
rs16843732
rs10496839
rs11894060
rs12992137
rs670617
rs17387292
rs7422845
rs2171107
rs1463616
rs6732761
rs1564933
rs483128
rs511625
rs1441467
rs16844322
rs493102
rs476680
rs16844441
rs2165506
rs288097
rs387927
rs13006054
rs10496858
rs1864277
rs1549709
rs13016717
rs1429363
rs2380920
rs1949871
rs16845115
rs10210358
rs17588066
rs4954687
rs2140872
rs4954893
rs9283437
rs2683815
rs2683829
rs1033316
rs12052880
rs6719026
rs13393653
rs6729073
rs10496882
rs4574055
rs4340449
rs7568338
rs713263
rs16846416
rs12052672
rs10178963
rs6755592
rs1437352
rs11898305
rs4954921
rs2381155
rs1370328
rs1370327
rs906648
rs754943
rs1898422
rs6758126
rs10496893
rs13415720
rs10193328
rs16847151
rs7584645
rs972485
rs352973
rs352980
rs10176459
rs10496903
rs16847403
rs12691624
rs1561019
rs1369542
rs7564502
rs6429942
rs6735141
rs1191974
rs2029142
rs4662370
rs4662219
rs1449478
rs13398962
rs2290140
rs10496915
rs4662239
rs7587056
rs7606471
rs1446355
rs7596606
rs1160251
rs4327191
rs4311004
rs1020426
rs921137
rs16848445
rs7603249
rs10189091
rs1388174
rs2029533
rs4662300
rs1017995
rs966624
rs13027801
rs13007757
rs3768853
rs9917201
rs902924
rs10496933
rs1050950
rs11902056
rs2452477
rs352890
rs2304700
rs3768844
rs10189773
rs6705990
rs354694
rs10195682
rs6738149
rs16858984
rs11681284
rs10803491
rs6737750
rs7580625
rs7608439
rs12612084
rs6732131
rs4325696
rs1533526
rs10928190
rs4146022
rs1517914
rs13409480
rs6750487
rs2381553
rs10189240
rs2292834
rs2890738
rs13029549
rs1447560
rs11692404
rs787147
rs787143
rs2077724
rs768145
rs787166
rs973543
rs787172
rs787175
rs6707579
rs16823583
rs1012272
rs12991836
rs7568133
rs7599224
rs13389578
rs12327962
rs13382811
rs7564469
rs12471396
rs1469346
rs2052807
rs16823846
rs6746122
rs10196335
rs890620
rs17741930
rs13018654
rs1918876
rs13010313
rs2252641
rs6756883
rs1445305
rs1112964
rs10445672
rs11675757
rs6721116
rs1516138
rs16824966
rs995308
rs1979517
rs13407875
rs4662248
rs10197322
rs2246147
rs12997942
rs1370521
rs6757470
rs13426482
rs1922035
rs12616481
rs10496992
rs1567989
rs1515259
rs13415561
rs1515252
rs7594453
rs11891325
rs7608936
rs16826088
rs16826164
rs2381911
rs2381914
rs10928297
rs12615433
rs6713464
rs10928303
rs11676039
rs12479440
rs4411641
rs1515264
rs6430148
rs1499918
rs4662278
rs10497010
rs1403263
rs12476278
rs1371031
rs1344984
rs7560426
rs1550322
rs7566998
rs10197459
rs12992493
rs2218084
rs1344948
rs9646687
rs1438868
rs10497012
rs12477396
rs12617056
rs16827558
rs6708653
rs6733995
rs1528838
rs2042555
rs1895694
rs13013887
rs4001
rs13397840
rs4264521
rs4972279
rs13430177
rs2103127
rs6705532
rs1543255
rs2121344
rs16828836
rs4972382
rs16829057
rs6759083
rs1348853
rs4499362
rs10171238
rs1975545
rs11901442
rs17347194
rs922860
rs16826443
rs4667358
rs6432716
rs6432964
rs7594794
rs850221
rs10490386
rs1196705
rs1196686
rs1196653
rs17348610
rs4433963
rs10173317
rs4547502
rs759438
rs10211034
rs4667407
rs10490076
rs4667400
rs4667399
rs1724878
rs1526287
rs11686137
rs2058686
rs9288711
rs7588167
rs1437950
rs1020088
rs331101
rs7586500
rs12618095
rs745720
rs1540482
rs331125
rs732227
rs330639
rs11903537
rs330590
rs330609
rs10177101
rs7585071
rs10930090
rs12474944
rs3108514
rs991000
rs2697339
rs6432774
rs1919141
rs1528429
rs3814395
rs16828295
rs7592790
rs10202222
rs2341068
rs4664723
rs10497071
rs4664745
rs6734792
rs962052
rs1114978
rs6433010
rs10195263
rs13004017
rs1990149
rs12474028
rs1385430
rs1019035
rs13396805
rs2880193
rs12470267
rs4664227
rs12478205
rs7603077
rs1485126
rs1385432
rs2880167
rs11686669
rs2046422
rs13034554
rs720066
rs749691
rs4664951
rs4325752
rs10200462
rs289943
rs112116
rs16829723
rs381768
rs289876
rs289827
rs2271811
rs13383563
rs6726634
rs1046668
rs3845844
rs2444256
rs2432957
rs2444263
rs16830067
rs16830177
rs4664055
rs7602715
rs3732311
rs4233653
rs4664493
rs10192459
rs6712443
rs4309576
rs1054883
rs3768653
rs7419564
rs16830446
rs7349251
rs4664511
rs17270394
rs9784082
rs7582231
rs6741737
rs1806702
rs7600282
rs2345633
rs17326195
rs3820706
rs6740224
rs1962276
rs17326775
rs17398704
rs4254462
rs11674872
rs4664106
rs16831065
rs3811577
rs6757782
rs13388095
rs2068886
rs4146259
rs7591606
rs4664593
rs2346182
rs2577185
rs2577180
rs10172230
rs934750
rs734541
rs2304556
rs10185455
rs6738344
rs3171980
rs10497113
rs6710313
rs6759254
rs6434203
rs12473929
rs13010305
rs13025951
rs12997420
rs1524048
rs1427399
rs1582842
rs1365840
rs1357643
rs4664633
rs7601781
rs1435022
rs1897920
rs7572009
rs4664645
rs2347343
rs13004332
rs1369256
rs1369260
rs12616616
rs1435042
rs13414678
rs6759703
rs967496
rs2881710
rs10211065
rs1020146
rs10176060
rs7587076
rs1955010
rs12693700
rs10497122
rs13428810
rs11692573
rs1221754
rs1347740
rs4664688
rs7570293
rs10931682
rs4366854
rs1940269
rs10497134
rs1519635
rs1519643
rs12995533
rs13013240
rs6713577
rs6760170
rs10497137
rs1372393
rs10931864
rs6761233
rs1863086
rs10490534
rs6706444
rs6435070
rs10193792
rs707025
rs13431051
rs1527867
rs799793
rs1469155
rs799761
rs707057
rs7566589
rs707075
rs707081
rs707082
rs7582614
rs17815112
rs6435200
rs707097
rs10932055
rs707107
rs707108
rs697651
rs11899646
rs12617045
rs10211143
rs1366748
rs1429256
rs1150137
rs7584958
rs11687614
rs1220525
rs6728625
rs3106653
rs7574878
rs2937609
rs1838675
rs1037094
rs2652452
rs13000959
rs10205531
rs10203676
rs958209
rs7576616
rs13010269
rs16838906
rs1385902
rs4664764
rs4664767
rs1524909
rs2691775
rs843229
rs843205
rs13410903
rs843236
rs7571452
rs1283773
rs1283754
rs1980211
rs13026792
rs17307226
rs1949448
rs1316293
rs12471133
rs4664187
rs13421080
rs951211
rs2882618
rs13034611
rs16839941
rs2204584
rs10177924
rs9646870
rs11885399
rs11692441
rs2049581
rs1919159
rs6436289
rs1528454
rs177088
rs4664206
rs298259
rs298224
rs1347098
rs10933101
rs7582705
rs1543932
rs6746251
rs9288624
rs1871780
rs11888555
rs11898951
rs1580359
rs1481235
rs12477460
rs263326
rs263324
rs707137
rs1481237
rs6706447
rs16841430
rs2166488
rs2305965
rs16841625
rs155613
rs155610
rs268777
rs4664229
rs4664888
rs4299296
rs6748047
rs4556933
rs13430078
rs747282
rs10497189
rs10497190
rs10497191
rs16842228
rs4363980
rs4438436
rs16842252
rs10182041
rs6755441
rs10804388
rs12465287
rs6437126
rs1860164
rs6731028
rs7607379
rs2074954
rs1568531
rs1402866
rs1357182
rs6723111
rs4664932
rs12994903
rs17194382
rs3936747
rs6720142
rs12620556
rs2251471
rs10190089
rs10933480
rs7579690
rs6728605
rs11886778
rs3764835
rs6727441
rs2528614
rs2711047
rs2158832
rs2528627
rs17828333
rs2711048
rs2711086
rs2528632
rs4664262
rs1996274
rs925781
rs3914570
rs16843372
rs11696015
rs13033775
rs11681557
rs13035632
rs9789420
rs6437215
rs7565830
rs16843564
rs264604
rs264607
rs10198413
rs171935
rs17207648
rs264591
rs4665026
rs6724143
rs7586743
rs6721087
rs13404031
rs1035055
rs4665040
rs9287784
rs3815475
rs174244
rs174240
rs3755427
rs3771688
rs3771698
rs3771706
rs10489999
rs3755433
rs4665068
rs7563869
rs2112118
rs7564053
rs1030328
rs4665083
rs1425044
rs4461223
rs4477859
rs1896270
rs6711770
rs1397706
rs2292387
rs16844494
rs6432570
rs3792164
rs2715921
rs2667012
rs2667014
rs13415848
rs3792189
rs17241282
rs4665145
rs1355420
rs2667033
rs1471120
rs16844863
rs3772069
rs7572970
rs1020732
rs4077463
rs4386280
rs6718526
rs10210349
rs7423892
rs4664332
rs13410476
rs13010247
rs6737230
rs10192133
rs4293574
rs4383351
rs4146082
rs558692
rs9287799
rs270952
rs10497221
rs1615929
rs10497220
rs1516098
rs16845318
rs10170117
rs10490564
rs1267068
rs7574882
rs1510094
rs4309587
rs16846181
rs6432704
rs2241242
rs13416088
rs1990761
rs3747517
rs2033300
rs3788964
rs7608315
rs1549020
rs7595126
rs888274
rs3736200
rs7578075
rs11884055
rs1032412
rs1017406
rs16847639
rs1345959
rs11900934
rs7599823
rs6740318
rs2451280
rs1504260
rs1221518
rs1221522
rs16848323
rs13428507
rs9287831
rs10497236
rs6732555
rs10193051
rs6761831
rs12998828
rs2704357
rs10497238
rs7597888
rs2083482
rs12692700
rs2231899
rs12692701
rs1440472
rs6432765
rs1371826
rs970953
rs10930109
rs7596069
rs1531360
rs17810175
rs1446851
rs7595546
rs10497248
rs9287842
rs165224
rs357309
rs1516296
rs1545358
rs7601389
rs9789645
rs1439210
rs13398947
rs9287843
rs13426015
rs3828191
rs1474249
rs3769877
rs13432056
rs6748091
rs355846
rs355907
rs6736779
rs1858104
rs1454407
rs1454406
rs1840328
rs1463342
rs6432806
rs11683903
rs10803794
rs776488
rs1347992
rs17829596
rs1982208
rs10497257
rs4145346
rs1439805
rs353121
rs9287856
rs13025009
rs12993173
rs3769941
rs1432546
rs4667819
rs4332939
rs1949284
rs2221999
rs930792
rs10930170
rs10174164
rs6432836
rs16850912
rs2034710
rs9287860
rs777354
rs6710518
rs4667492
rs9677856
rs6432852
rs10183551
rs6731591
rs16851382
rs10176603
rs535533
rs6752526
rs4331517
rs9917323
rs4303728
rs6746030
rs11884801
rs7586794
rs3924001
rs11688164
rs16852031
rs6738209
rs6710634
rs13032976
rs3791253
rs7597971
rs13017982
rs10497287
rs11679527
rs10196943
rs12467601
rs10803813
rs1588351
rs10178349
rs1316477
rs6755015
rs17775523
rs1355415
rs6755120
rs1567534
rs11884668
rs13413169
rs13383718
rs4493277
rs869000
rs7583143
rs998899
rs11903679
rs10186558
rs2617394
rs1159502
rs988843
rs1367921
rs1653385
rs1463152
rs13408808
rs1375317
rs10930282
rs4667970
rs17643738
rs10497328
rs6433011
rs16854131
rs836692
rs836691
rs836674
rs10196226
rs6718868
rs836696
rs1551824
rs836657
rs10497332
rs4667988
rs11685807
rs9789702
rs4667551
rs4233815
rs6745588
rs1816977
rs10170500
rs6740826
rs1878486
rs4667570
rs6433044
rs10208207
rs10497338
rs16855155
rs1517337
rs4233816
rs7574151
rs16855271
rs6714431
rs10186996
rs4667574
rs6719797
rs4503959
rs1453407
rs1377504
rs4143278
rs13007801
rs12479292
rs1993224
rs10202908
rs17808500
rs4668077
rs4668082
rs7565629
rs13391857
rs7601307
rs1863144
rs11675308
rs4668102
rs13390393
rs4233821
rs3845727
rs16855893
rs543262
rs558922
rs531864
rs12623237
rs3821117
rs563694
rs552976
rs3755158
rs472614
rs565412
rs567074
rs853778
rs853773
rs853772
rs4148797
rs2287623
rs2287621
rs2287616
rs4148777
rs4148775
rs3814381
rs4148765
rs10490134
rs2287611
rs1862069
rs1059261
rs4668121
rs2268380
rs4140872
rs741378
rs9789747
rs10210408
rs1548936
rs2075248
rs10490131
rs2284675
rs12988804
rs2247506
rs3845731
rs1990842
rs10199676
rs13002827
rs12619539
rs13014164
rs12692906
rs12465387
rs12619026
rs13387104
rs12052238
rs4668156
rs6433138
rs2288331
rs7590347
rs6738458
rs12624234
rs4668168
rs7572691
rs3769769
rs766524
rs6747239
rs922297
rs10930393
rs10182522
rs16857595
rs13395562
rs6731008
rs13414831
rs12474899
rs4667622
rs7340390
rs10191604
rs2161917
rs13007861
rs11904398
rs16857905
rs2355343
rs1424659
rs2355351
rs6745880
rs925920
rs1401286
rs1568269
rs11696033
rs4668241
rs17425473
rs10497365
rs12613167
rs6723362
rs2013102
rs12623412
rs10497368
rs10497370
rs17579981
rs17426142
rs17498117
rs2164963
rs4668261
rs6716011
rs13419943
rs6752681
rs2883782
rs741283
rs735436
rs6433223
rs10930434
rs1990606
rs6724627
rs1157200
rs10930437
rs953680
rs6755814
rs2058725
rs7598959
rs7575296
rs4667666
rs2081767
rs13016705
rs6713640
rs17283355
rs10490605
rs4667682
rs16859334
rs10195398
rs7590275
rs6751956
rs17221346
rs6712098
rs13384194
rs6433294
rs10490603
rs13406777
rs11680268
rs3806562
rs13392902
rs13009270
rs2249572
rs6729179
rs1399959
rs6745725
rs1399960
rs10930488
rs979956
rs2292814
rs3770459
rs1878583
rs10165126
rs6433323
rs17500114
rs10930506
rs2171319
rs6433342
rs10930538
rs4972740
rs6757886
rs6708374
rs4435421
rs6717347
rs7574002
rs7574709
rs12692999
rs4427989
rs6755520
rs4972811
rs6738142
rs4246627
rs4283388
rs7608333
rs12373564
rs10930554
rs2884179
rs2141698
rs3108779
rs1920984
rs12469875
rs7604404
rs1076597
rs2272499
rs7584977
rs1574028
rs11688498
rs10174809
rs12151618
rs836624
rs836593
rs836591
rs1349498
rs2081406
rs4972861
rs2194717
rs7581330
rs2676511
rs2676510
rs2676520
rs2113807
rs2676504
rs3769249
rs750374
rs2602216
rs3754753
rs3769234
rs3769232
rs4972394
rs2290376
rs3769215
rs3769203
rs3754747
rs3754743
rs16861363
rs3820831
rs1583784
rs1345009
rs6731322
rs13031154
rs7595292
rs1865235
rs1020013
rs7567442
rs4972566
rs1433681
rs12466967
rs16861826
rs7557074
rs6433429
rs730912
rs12621754
rs10171980
rs10930614
rs1452276
rs12622857
rs16861976
rs6713428
rs12329372
rs6433434
rs16823293
rs3845743
rs4513261
rs6730537
rs16862130
rs1024125
rs2137804
rs6718188
rs4325816
rs10497424
rs7578920
rs7601227
rs13035893
rs7566253
rs3813817
rs17308965
rs6433461
rs9287971
rs17239377
rs4625870
rs13002825
rs2044770
rs12053101
rs4972661
rs4972663
rs12151707
rs4972666
rs2358639
rs2033309
rs10439297
rs6750611
rs4595937
rs4356633
rs10497426
rs1901500
rs10497429
rs2646165
rs3771910
rs12995802
rs3886691
rs13388308
rs11888507
rs1866925
rs13418640
rs2461759
rs2437896
rs16863205
rs1522829
rs12693068
rs7588371
rs7600916
rs7572607
rs4072816
rs7578330
rs1446825
rs10204265
rs1348843
rs11685409
rs13017316
rs4356634
rs10197647
rs1446832
rs13414786
rs1446797
rs4972795
rs1446662
rs752355
rs2166523
rs2884888
rs2289969
rs1020410
rs2166528
rs2885116
rs974699
rs847175
rs711819
rs6714226
rs11885329
rs973406
rs13402508
rs970797
rs6709357
rs818361
rs17338026
rs2222312
rs7606424
rs9967710
rs16863814
rs6718935
rs1005932
rs7568419
rs2969344
rs2969348
rs1349109
rs4893878
rs13403523
rs2922346
rs2922309
rs1448524
rs2969363
rs4894195
rs1533303
rs1534472
rs9287993
rs7586150
rs1554770
rs16864736
rs1358621
rs1358620
rs10497467
rs1529093
rs1919631
rs17683574
rs10197258
rs2706123
rs6726395
rs1806649
rs2364725
rs17647588
rs2602533
rs12990594
rs11691740
rs13430517
rs2365619
rs1405716
rs1997209
rs1527400
rs7605757
rs3770016
rs16865645
rs3754991
rs1344925
rs7563242
rs1946814
rs6433698
rs1344923
rs934803
rs753346
rs1405650
rs1405648
rs17401468
rs2695735
rs1880916
rs2573085
rs2573088
rs1527295
rs16866042
rs16866133
rs10203979
rs334092
rs17695382
rs334113
rs334042
rs334014
rs7564722
rs919682
rs333989
rs333985
rs993598
rs12618595
rs1434094
rs6706354
rs6738749
rs2304340
rs4894020
rs1559908
rs2303537
rs9808377
rs4894030
rs10497518
rs2742340
rs2742337
rs7604033
rs2291313
rs10497523
rs10190741
rs1489483
rs2366912
rs12477340
rs6709708
rs12465233
rs1565287
rs12693170
rs10171173
rs10497528
rs1847420
rs16866620
rs6742175
rs7565599
rs4365493
rs7607041
rs4894094
rs7420976
rs10930865
rs13403289
rs10930871
rs1022360
rs1554261
rs10930874
rs3749123
rs1517710
rs2271759
rs4567894
rs6715297
rs4894108
rs13030456
rs3106713
rs11683314
rs3106708
rs16866864
rs925751
rs1515274
rs7558364
rs10497546
rs7421557
rs10180972
rs1399689
rs16866945
rs11674376
rs4894122
rs12328338
rs13392155
rs260059
rs17777566
rs3845702
rs262265
rs4125973
rs17782116
rs17793860
rs1401108
rs7566676
rs10497559
rs12466495
rs7597201
rs10497562
rs6433837
rs7580896
rs2887165
rs2686146
rs2679339
rs1518709
rs4894185
rs934882
rs714545
rs1982446
rs721301
rs1349718
rs1528437
rs766598
rs1528450
rs6725010
rs736019
rs1406262
rs13029379
rs12476458
rs10497572
rs6758984
rs4233776
rs4290619
rs10205700
rs7558428
rs4514840
rs16867384
rs877226
rs10497576
rs17365411
rs11690881
rs10930969
rs2124440
rs155149
rs3770132
rs3755021
rs155106
rs3770111
rs10514624
rs10490688
rs12479005
rs12105941
rs1441147
rs1801262
rs4666572
rs1441159
rs6433931
rs6720578
rs1153741
rs1153738
rs12623537
rs6732434
rs1196160
rs16822596
rs6705911
rs16822697
rs1921151
rs7591292
rs1991765
rs3769789
rs833153
rs1430158
rs1560370
rs1946815
rs1992183
rs10197136
rs10497603
rs715365
rs10931027
rs10497611
rs825662
rs288298
rs288354
rs16823787
rs4666865
rs288324
rs288244
rs288247
rs10497618
rs4666885
rs13410455
rs12475038
rs13008910
rs10497624
rs987607
rs11683501
rs1972947
rs11688088
rs10497616
rs2053266
rs1992179
rs12623821
rs6754252
rs10198445
rs2368446
rs1528612
rs6434036
rs7567280
rs1454053
rs1463328
rs6732860
rs13385186
rs12993478
rs1439771
rs10497642
rs4505485
rs4396672
rs6434057
rs10931115
rs1526223
rs1568958
rs1526208
rs7596901
rs12465214
rs12328731
rs17501434
rs7349369
rs1372949
rs2369337
rs4363994
rs12998657
rs1372952
rs4666659
rs13393271
rs2033137
rs1978573
rs1021043
rs2369593
rs4544394
rs725617
rs11901504
rs6709418
rs13386401
rs10211053
rs9288109
rs2059349
rs1159985
rs16826727
rs13006333
rs767036
rs11675192
rs10174315
rs4334457
rs4666689
rs1862066
rs6760904
rs7601385
rs1487363
rs4666697
rs875162
rs6434158
rs3107174
rs6743356
rs2029085
rs7586291
rs4144784
rs1375124
rs2197787
rs12151442
rs16828163
rs930657
rs13026081
rs2370708
rs3114942
rs3114927
rs2167393
rs10931278
rs1706252
rs840616
rs17366895
rs3821183
rs7601254
rs3771063
rs3755248
rs13427829
rs6730608
rs6712217
rs10166232
rs16829228
rs10804016
rs7422848
rs2350192
rs6732052
rs12469465
rs10497691
rs17263610
rs7582658
rs920408
rs1439887
rs893745
rs11901438
rs4128404
rs3890574
rs4667231
rs1507559
rs1395868
rs13018057
rs10172458
rs4667249
rs16830823
rs16830870
rs13306275
rs3736487
rs3765160
rs6434309
rs7422977
rs9288163
rs12999125
rs1913892
rs10177513
rs1866605
rs2352262
rs2304704
rs4667287
rs13404407
rs1123109
rs6733858
rs17271183
rs10188692
rs10170389
rs7568054
rs4667294
rs4667295
rs7557519
rs17806132
rs5743116
rs6761221
rs6749643
rs785247
rs4853637
rs785237
rs13021283
rs10206154
rs785232
rs4853675
rs6710331
rs6753459
rs7590991
rs291406
rs1108939
rs9288172
rs11695439
rs2354877
rs9646748
rs7581986
rs4597559
rs6707773
rs13392968
rs6717050
rs2159822
rs1558473
rs10202868
rs6705471
rs13412750
rs714616
rs1013895
rs1860172
rs1517354
rs6718902
rs7562024
rs12693591
rs16833157
rs3821236
rs1517352
rs7594501
rs1551443
rs2356350
rs7572482
rs7589450
rs7606940
rs2356352
rs4853575
rs13032780
rs1517835
rs16833768
rs2356656
rs2203748
rs1517843
rs13425331
rs12472343
rs10192358
rs4076769
rs4241279
rs6718527
rs6706341
rs10173668
rs6708269
rs7583029
rs4853647
rs4077948
rs11680872
rs4311010
rs7556774
rs12693637
rs4644972
rs4853492
rs2356955
rs10497727
rs10931539
rs11888156
rs10206416
rs10173564
rs11886140
rs10497732
rs1898917
rs1902745
rs1439223
rs10189659
rs1371638
rs6748251
rs10497744
rs13385986
rs2139030
rs7568097
rs4850525
rs6736325
rs7577996
rs10931642
rs11688042
rs2060798
rs2360090
rs13383716
rs16831761
rs12993717
rs801289
rs13385784
rs801342
rs801340
rs2191509
rs13022065
rs13029923
rs1463305
rs17626732
rs10172965
rs1835437
rs12478243
rs10171891
rs1599755
rs10931679
rs777728
rs1397744
rs4850597
rs1524037
rs10931697
rs16841191
rs10208012
rs12693770
rs10497775
rs1500604
rs17177580
rs10200021
rs6434787
rs17794270
rs1371122
rs6756374
rs2118840
rs16841387
rs6414150
rs1401728
rs16844650
rs6712905
rs7575006
rs7581626
rs4850676
rs13003408
rs10931727
rs4850679
rs10186734
rs1869796
rs6738407
rs4850694
rs1350102
rs6713102
rs3849360
rs13428141
rs6735220
rs16850723
rs11674328
rs941374
rs1405886
rs6728749
rs16851952
rs7581407
rs6434873
rs2438229
rs2376100
rs6735887
rs1036542
rs13426748
rs4850410
rs12464023
rs4241194
rs2579399
rs2272407
rs7594879
rs7570752
rs2579412
rs2697307
rs2697306
rs12993399
rs2697300
rs7559692
rs787997
rs6434930
rs3792159
rs970552
rs7564924
rs700642
rs700677
rs6707521
rs1016883
rs11679484
rs3771362
rs6742863
rs10199534
rs1350208
rs13398206
rs13398693
rs6434968
rs4499421
rs4241198
rs4408724
rs1014226
rs1455357
rs2054122
rs7592562
rs1996464
rs1878665
rs2048968
rs10202112
rs1518081
rs13035389
rs17829897
rs6756227
rs1526070
rs1376591
rs1348812
rs6704623
rs4675686
rs1979121
rs10497837
rs10211241
rs4493243
rs4514863
rs1996946
rs1523816
rs7572473
rs12615435
rs2346662
rs769956
rs769960
rs17629031
rs166849
rs281787
rs1396972
rs12467109
rs1919367
rs1569175
rs1534599
rs13013634
rs952530
rs4673837
rs6739563
rs295118
rs4673905
rs978656
rs295145
rs10497857
rs842823
rs13024020
rs2028201
rs920249
rs3769439
rs6730788
rs11885025
rs17532280
rs3769432
rs2043769
rs9288311
rs17630975
rs10931901
rs713396
rs17532700
rs13026134
rs4674194
rs1527944
rs1986415
rs2256977
rs2470900
rs2540069
rs2287013
rs3769833
rs2241080
rs2540061
rs13428164
rs2540051
rs4672912
rs2348121
rs2348124
rs2348128
rs10515941
rs4035021
rs2051943
rs4487072
rs3731714
rs3769825
rs11899004
rs10497868
rs11694706
rs10931959
rs12464623
rs3754932
rs888011
rs6711866
rs6731576
rs1208074
rs2287050
rs7590550
rs11300
rs3731707
rs2349733
rs2052249
rs16838316
rs10490084
rs7587550
rs7595229
rs7562987
rs7565081
rs1985266
rs7571877
rs4675242
rs4673222
rs6725902
rs16838805
rs11690765
rs7597560
rs1474267
rs13432396
rs7581601
rs12466268
rs16839308
rs11544338
rs4675292
rs12470845
rs10190966
rs1864466
rs17474056
rs7600392
rs13430194
rs16839765
rs2882829
rs11679740
rs2469950
rs2247380
rs17419111
rs12618748
rs4456686
rs12470123
rs3181096
rs10490573
rs10515944
rs10932022
rs231804
rs231726
rs6748358
rs4675374
rs3116534
rs4675397
rs12478622
rs1559930
rs10932047
rs4673287
rs13401647
rs7583852
rs6714929
rs6710075
rs1559639
rs13424874
rs11677768
rs9288351
rs6733573
rs7590649
rs929944
rs16841113
rs1981913
rs7587879
rs16841178
rs4673296
rs10932058
rs4133202
rs6748817
rs12613305
rs12373835
rs1447486
rs12373801
rs4673301
rs7581786
rs7581907
rs11904684
rs989629
rs2334802
rs11897822
rs10490270
rs12613874
rs10932085
rs6435252
rs7593832
rs6760087
rs16836655
rs6735981
rs16836682
rs6747533
rs7590088
rs1510775
rs2216852
rs13421467
rs1355343
rs236827
rs236825
rs6435264
rs10490277
rs10490278
rs236843
rs2043459
rs6754606
rs6760872
rs4675490
rs7559302
rs16836906
rs16836914
rs2289025
rs6715145
rs919936
rs13417480
rs12468546
rs10932099
rs969517
rs1008644
rs1921779
rs4675506
rs11888554
rs11682188
rs918330
rs10490297
rs11892551
rs7606468
rs1207439
rs2541151
rs2541155
rs10490292
rs1990667
rs1606237
rs698904
rs849235
rs698906
rs759450
rs17639046
rs9288370
rs11675753
rs1079943
rs918058
rs10932122
rs2160327
rs2110874
rs3806577
rs849555
rs849575
rs3771021
rs1996412
rs13026243
rs3771004
rs16837637
rs3755233
rs3755232
rs884000
rs955395
rs2193227
rs7592297
rs1861719
rs13394153
rs6735654
rs12618490
rs818024
rs818009
rs4147727
rs4147713
rs3732082
rs1362466
rs12694049
rs10932150
rs4675602
rs10497882
rs2284983
rs1025077
rs2300965
rs3821170
rs10490744
rs10490745
rs2115591
rs2099131
rs2359681
rs16838613
rs10490749
rs12052643
rs16838677
rs16838691
rs3815686
rs879472
rs2112090
rs4673364
rs12694063
rs1031432
rs11897520
rs1377390
rs7605998
rs7582092
rs1453170
rs10191593
rs1468981
rs17281469
rs2287505
rs2287504
rs1263619
rs1263607
rs1263625
rs2543596
rs6739830
rs11695409
rs17285604
rs12329153
rs4344923
rs6732962
rs16839586
rs2216782
rs6435370
rs16839653
rs2161767
rs7561038
rs10172070
rs722761
rs918842
rs2952768
rs2432726
rs6708488
rs7581436
rs6435396
rs17537169
rs12467643
rs2718666
rs2123294
rs10497890
rs17538082
rs6746998
rs11892554
rs7355261
rs10176291
rs2242073
rs796283
rs2854711
rs796272
rs3769521
rs6746926
rs1465804
rs994696
rs9646839
rs16841092
rs4675764
rs3754817
rs879707
rs897083
rs3820902
rs7567228
rs7580611
rs6435469
rs1517347
rs10192021
rs1517350
rs12473988
rs4459678
rs4261669
rs3851939
rs10497916
rs991724
rs7587994
rs7581212
rs2043919
rs12614235
rs12463845
rs16842765
rs12694177
rs1020407
rs975719
rs1446596
rs4673482
rs288068
rs3768817
rs741006
rs2215625
rs2191912
rs6761179
rs10200921
rs17749423
rs7584375
rs7560910
rs2286963
rs3764913
rs1509569
rs1379836
rs4672574
rs918233
rs10515951
rs6714124
rs7573258
rs3821135
rs7607205
rs13010236
rs12997383
rs2887915
rs957749
rs2371079
rs4672596
rs10195020
rs10490328
rs12478788
rs13003126
rs12995607
rs4338916
rs4505460
rs4458144
rs7567073
rs797072
rs11688017
rs167650
rs10497942
rs1030876
rs1370619
rs6435604
rs1344906
rs1583631
rs3910518
rs12620896
rs1370609
rs1465828
rs4673602
rs750576
rs1437916
rs4632271
rs1836729
rs1992027
rs16845944
rs6712652
rs1821659
rs10932374
rs1816532
rs16846100
rs3791703
rs16846161
rs6727581
rs10165449
rs16825005
rs9808028
rs16846210
rs4302167
rs13383927
rs6435632
rs12475861
rs10497945
rs10176315
rs4672619
rs7559679
rs10207288
rs13409739
rs7591137
rs12469039
rs6722322
rs1371200
rs16846917
rs1159709
rs16847102
rs13390226
rs2068401
rs16847207
rs839525
rs839511
rs12987596
rs12464843
rs7607942
rs1546717
rs2371438
rs17416172
rs6435689
rs1357142
rs6715314
rs6751662
rs1357136
rs6727447
rs10205716
rs7562228
rs10192514
rs1394781
rs13383860
rs13393577
rs7599312
rs931216
rs956558
rs7590349
rs6435721
rs16849142
rs10932444
rs12105928
rs6758369
rs2371706
rs6745153
rs6708555
rs7604632
rs4673696
rs4131363
rs6721001
rs7600221
rs13413122
rs12151552
rs900369
rs975381
rs4673710
rs12619285
rs10497988
rs4673714
rs3768792
rs1871946
rs7562974
rs9288463
rs7565643
rs3768788
rs1441169
rs10932472
rs10932481
rs6435780
rs7584873
rs1582839
rs10498015
rs2372258
rs7587880
rs7561066
rs6749347
rs1510557
rs13011568
rs11687649
rs1030143
rs9288488
rs11688016
rs13387245
rs13387383
rs10514629
rs4374321
rs13007666
rs918352
rs1912181
rs10490502
rs2216544
rs7423982
rs10804226
rs12470997
rs13382215
rs6435829
rs9288497
rs10932540
rs11904475
rs10932543
rs6724852
rs7425093
rs10932551
rs6727011
rs7579026
rs10427252
rs10932563
rs16852600
rs895459
rs1374230
rs7584646
rs7599060
rs7591615
rs1952224
rs10498027
rs1980847
rs16853022
rs10198064
rs6720714
rs12615195
rs4324319
rs16853324
rs4673939
rs6744831
rs1403826
rs6731654
rs4673981
rs7604984
rs2289200
rs6707530
rs7588661
rs724617
rs1250252
rs1437787
rs1250224
rs10498040
rs1437793
rs1530024
rs1317763
rs10190384
rs1898721
rs7589782
rs4672775
rs1898716
rs2947
rs1898710
rs7597588
rs1519014
rs16854563
rs1250079
rs1250062
rs615857
rs3107233
rs4255961
rs940020
rs2204167
rs4674033
rs10804244
rs12052402
rs6731440
rs12694376
rs6704859
rs11683540
rs7579300
rs10932631
rs10209954
rs4614933
rs1344695
rs12621067
rs10211101
rs3770535
rs3770536
rs10932644
rs7567735
rs11676895
rs3770564
rs3755156
rs7590720
rs10498052
rs705648
rs17548312
rs828922
rs1344600
rs10498045
rs207939
rs6747119
rs2032765
rs2160980
rs2193747
rs12467128
rs4674073
rs1877104
rs1111341
rs784548
rs2666290
rs12612749
rs560025
rs11888959
rs2129119
rs1110998
rs8179823
rs2738287
rs4550645
rs4672803
rs6753018
rs7590938
rs10932669
rs2372848
rs9341145
rs2270360
rs2067041
rs7420849
rs16856529
rs6435948
rs2541408
rs11688933
rs4674113
rs2712168
rs1179707
rs1179683
rs2372925
rs16856807
rs13389571
rs6735174
rs6721811
rs2372943
rs10490444
rs2888456
rs7562029
rs7598926
rs16856893
rs6735740
rs10498055
rs10804253
rs1344723
rs12470054
rs4141838
rs1863182
rs899283
rs6761655
rs11680648
rs722082
rs981938
rs966423
rs2618139
rs1478583
rs12472818
rs16857774
rs2373079
rs12185655
rs6714500
rs7601355
rs6733585
rs934241
rs11677547
rs7560625
rs2373146
rs768921
rs2161969
rs11677276
rs1008835
rs929937
rs3791978
rs3791966
rs7421896
rs10174633
rs6753621
rs3791890
rs3791884
rs6712327
rs934036
rs11676348
rs4674267
rs6436047
rs992157
rs11695562
rs11899020
rs921968
rs13006838
rs13032927
rs3770214
rs1863704
rs4674338
rs933994
rs359980
rs7600987
rs1052483
rs6436114
rs2293081
rs2385394
rs6723310
rs2891733
rs6710315
rs1514748
rs3731895
rs6728330
rs6436150
rs16859880
rs3755054
rs1545970
rs2276643
rs1039898
rs7588807
rs7576278
rs7605568
rs10498066
rs678134
rs7604568
rs4674431
rs16860351
rs6719949
rs7590480
rs10498071
rs12694485
rs2891833
rs2253615
rs9288556
rs2385635
rs750764
rs731412
rs1007684
rs715345
rs4674485
rs7595011
rs10210670
rs1559520
rs744499
rs13383613
rs10932835
rs6748896
rs6718891
rs3892923
rs10498072
rs1551385
rs10498074
rs6436196
rs17656530
rs6706102
rs4674516
rs7583812
rs724158
rs10170245
rs4672976
rs1454542
rs1454535
rs1378009
rs11888884
rs2068114
rs17611748
rs10498083
rs1922772
rs2392716
rs1712236
rs1796432
rs9288562
rs7600191
rs1517443
rs12694536
rs2893611
rs2136495
rs10498097
rs634813
rs656912
rs830747
rs616355
rs10932892
rs617222
rs2034747
rs6756080
rs12465212
rs1991968
rs9808155
rs12614837
rs1991966
rs7567692
rs16862154
rs12694558
rs1369327
rs4461247
rs4254490
rs7587541
rs6751269
rs1469623
rs13029409
rs1368063
rs4672997
rs12469829
rs6737417
rs2217431
rs16862608
rs2052941
rs10498110
rs3770176
rs975194
rs10498114
rs9288570
rs4302206
rs2710490
rs2680835
rs1519483
rs825287
rs1519486
rs825263
rs11675874
rs2161764
rs2161765
rs10932929
rs4085398
rs3892681
rs13398147
rs16825445
rs889838
rs12694569
rs10203019
rs1834134
rs1007119
rs348980
rs348970
rs1424356
rs349020
rs4673012
rs4674634
rs4673013
rs12989756
rs12694574
rs7601880
rs6710838
rs16863576
rs2163353
rs930140
rs2276630
rs13422755
rs1430666
rs6436315
rs11676701
rs13413340
rs10176933
rs10203329
rs2033694
rs11676002
rs17562982
rs1347630
rs6710583
rs6739216
rs2044538
rs16864047
rs895466
rs2395926
rs10182865
rs16864183
rs7561624
rs705727
rs795887
rs10189760
rs1542058
rs1371647
rs16864331
rs16864337
rs6436367
rs895772
rs1155818
rs4673053
rs2203733
rs12464171
rs1517655
rs13424509
rs12151816
rs7580582
rs1250937
rs2395983
rs16864788
rs1921651
rs1950123
rs6721111
rs7565690
rs17230683
rs1371549
rs11674445
rs11693587
rs2894511
rs1017448
rs966414
rs1014492
rs2396013
rs582758
rs7603262
rs620678
rs632138
rs548470
rs6754561
rs7597833
rs11695803
rs920251
rs6719480
rs1438831
rs4674860
rs4673085
rs2196661
rs6731577
rs6740660
rs1377609
rs1453664
rs6754790
rs958380
rs6752059
rs2123717
rs1035316
rs16865794
rs16865799
rs2287520
rs759725
rs2216460
rs2543659
rs10170836
rs7564678
rs16865992
rs7605197
rs4674908
rs4355095
rs7580488
rs10498165
rs16866089
rs16866096
rs7585688
rs1565073
rs11675790
rs7559750
rs6713674
rs6436516
rs6731100
rs11686538
rs4674952
rs6436519
rs584529
rs281541
rs1947223
rs11677682
rs4673130
rs7568255
rs10498181
rs13415546
rs6717227
rs4674977
rs12467977
rs2044235
rs1443671
rs4673141
rs10498184
rs932181
rs997079
rs961651
rs6753020
rs6436559
rs11695839
rs1431086
rs10179260
rs16866695
rs10184774
rs10187044
rs11903376
rs1530545
rs1550852
rs7559746
rs12474644
rs2396274
rs715832
rs6708879
rs6758183
rs10933136
rs10933137
rs2396328
rs2894597
rs4675077
rs2396332
rs2894600
rs2894604
rs13032261
rs4129068
rs931725
rs1392842
rs10166909
rs17188448
rs876496
rs1273788
rs1392844
rs11687971
rs16822391
rs1882580
rs2707543
rs10184436
rs2894608
rs7558386
rs1317063
rs2251692
rs16822615
rs1560251
rs1366758
rs2276593
rs12475686
rs11675161
rs10498217
rs1922022
rs2396463
rs13419630
rs6739977
rs11694554
rs4263106
rs4675159
rs7606754
rs4619602
rs7587228
rs1134745
rs6722598
rs7560053
rs10933181
rs4234072
rs11693555
rs10189795
rs7583413
rs16823719
rs11889798
rs13425632
rs1568040
rs10179572
rs2048813
rs7557243
rs2396465
rs2048816
rs4973216
rs17372264
rs2396470
rs4973237
rs12465514
rs7340134
rs7604823
rs2396499
rs2396500
rs1916803
rs1524025
rs16824126
rs11680252
rs11690643
rs16824246
rs16824247
rs2069317
rs7583252
rs11680053
rs3828161
rs3811515
rs3811514
rs11694195
rs3924767
rs10209576
rs6436755
rs2194549
rs7592831
rs975519
rs16825115
rs1435850
rs6436809
rs10199039
rs6752171
rs6719964
rs10451593
rs1405837
rs7578485
rs7593561
rs13410077
rs7594377
rs2109818
rs2215598
rs13010266
rs724395
rs31276
rs12105612
rs4608504
rs1860761
rs2014401
rs1014174
rs6436839
rs7561470
rs883731
rs1226984
rs6724020
rs13418805
rs12621639
rs6728087
rs6436860
rs207671
rs12992224
rs1030147
rs12694814
rs12611671
rs7597072
rs13033846
rs6755403
rs958110
rs10210785
rs7584721
rs2216251
rs12694817
rs10490186
rs877860
rs6752370
rs1544673
rs1861612
rs208784
rs12468084
rs6687
rs1035833
rs16826424
rs6722477
rs560304
rs519707
rs7355333
rs4973263
rs10169375
rs6436908
rs10498243
rs4972939
rs16825905
rs890580
rs10208770
rs1135791
rs10755048
rs2114591
rs13389060
rs4973306
rs1010491
rs720977
rs17330963
rs11678791
rs11689260
rs12694847
rs1074886
rs6436932
rs11695277
rs1649891
rs6751402
rs699660
rs890669
rs866270
rs1678192
rs7584134
rs1678156
rs2059755
rs13418016
rs10498252
rs2241536
rs6436951
rs2720162
rs2438296
rs3792074
rs3792069
rs2438298
rs7579281
rs10182071
rs4972973
rs1561324
rs934820
rs3906759
rs10182844
rs6747728
rs6730331
rs6750171
rs4973353
rs3106301
rs3821002
rs2175149
rs6750230
rs6748332
rs1472959
rs9677476
rs1868929
rs6753112
rs1669080
rs1669083
rs1729089
rs2369271
rs7563453
rs4973410
rs7559114
rs6754952
rs1667305
rs1667313
rs1667301
rs1797394
rs4973451
rs13384421
rs1897809
rs10166046
rs838424
rs10195385
rs2580823
rs2679163
rs3100608
rs3100612
rs3103258
rs2054845
rs3103296
rs10498260
rs7571816
rs6437055
rs882098
rs2633254
rs4640379
rs7570112
rs11896101
rs2741302
rs2741311
rs3748971
rs11687072
rs2139026
rs744873
rs2741331
rs2853418
rs12616972
rs4973539
rs1190452
rs1550097
rs6749955
rs17296210
rs13024330
rs709934
rs2292724
rs2138580
rs2344968
rs6437079
rs6748986
rs6437080
rs10193545
rs10933424
rs3811588
rs11683286
rs4511711
rs1400349
rs12694922
rs4257390
rs11674347
rs4356648
rs10929316
rs13385922
rs4503982
rs10203185
rs14243
rs4663834
rs6431580
rs6431586
rs7580869
rs4663337
rs7569497
rs3792106
rs11890449
rs6754677
rs11679064
rs3792105
rs3792104
rs3792097
rs3828307
rs6722763
rs7584554
rs7572257
rs11681604
rs2026
rs2971869
rs10175828
rs2269352
rs2741023
rs6738678
rs1817154
rs2741045
rs10189426
rs7608175
rs6759892
rs17863783
rs6761246
rs2013018
rs4663945
rs6744284
rs4294999
rs3755319
rs887829
rs6742078
rs4148328
rs10209214
rs6431631
rs4663335
rs10169532
rs13018934
rs2041652
rs1500474
rs10175949
rs6431635
rs7569824
rs11563256
rs10929309
rs2286430
rs689101
rs579327
rs655525
rs9789675
rs1003756
rs10170647
rs12995095
rs4663995
rs11563208
rs11562973
rs2190951
rs11563199
rs17866592
rs1395835
rs4616477
rs10190663
rs7593927
rs634613
rs633847
rs7603271
rs689395
rs250942
rs250938
rs2271153
rs250933
rs12617590
rs16850533
rs10929012
rs6431234
rs973368
rs4663358
rs4663359
rs6708323
rs7591543
rs951679
rs4663116
rs4663369
rs1467234
rs6717293
rs12467783
rs11695811
rs4663390
rs1714945
rs772781
rs867294
rs9784089
rs4663132
rs3900638
rs1472931
rs4663414
rs6748307
rs6740621
rs13407074
rs7424620
rs4663425
rs10803620
rs1880745
rs940942
rs940947
rs4663448
rs4663449
rs10167927
rs13383923
rs1405130
rs884063
rs2053476
rs2119659
rs4663479
rs4663163
rs7557724
rs2380247
rs10929060
rs894184
rs972514
rs1946949
rs7585293
rs1529413
rs12619876
rs10203538
rs4429425
rs4341884
rs2195195
rs6756314
rs13404220
rs4233617
rs12464884
rs4413110
rs4663541
rs11684611
rs13407724
rs11689555
rs13401967
rs4663185
rs6716118
rs6746703
rs3924658
rs6727324
rs7594585
rs10221738
rs4332874
rs10929104
rs10929105
rs2316030
rs9989782
rs11687316
rs12622309
rs7595069
rs12052405
rs4663189
rs4663191
rs1897332
rs1367882
rs6712139
rs13386664
rs6749603
rs1878393
rs4663581
rs11691754
rs880726
rs7607788
rs7355273
rs9789377
rs1356334
rs1464158
rs1554232
rs10460277
rs7569111
rs7595184
rs11676226
rs7571980
rs2103279
rs1881186
rs1806688
rs12992033
rs12463531
rs6722180
rs7557044
rs6431421
rs3754659
rs3768926
rs3754646
rs6431426
rs1921660
rs1377446
rs10183246
rs6731334
rs10194455
rs4571012
rs10183022
rs1796443
rs2720107
rs2600791
rs2600793
rs7556982
rs4633874
rs934397
rs10929194
rs13000320
rs13029887
rs11694315
rs3888913
rs4074882
rs30105
rs6737351
rs9287609
rs6732447
rs10192099
rs10192190
rs10929201
rs1435846
rs7562412
rs872121
rs11683554
rs7576705
rs7589198
rs6734791
rs10172321
rs4073396
rs10929217
rs4257347
rs6431530
rs12328617
rs6728906
rs12477269
rs4663714
rs10929225
rs4663724
rs1566153
rs11690358
rs4433949
rs2291795
rs7586225
rs2646265
rs2646261
rs10178599
rs12052967
rs2645779
rs12992087
rs6719451
rs7569427
rs7598559
rs13429533
rs7608401
rs11897020
rs6733415
rs13392999
rs6709393
rs1316476
rs11894280
rs10929238
rs13417706
rs4663769
rs6715815
rs12052937
rs1038990
rs7572196
rs2029771
rs6725315
rs7597491
rs7597504
rs6743986
rs11680933
rs3213869
rs3820818
rs2325994
rs1001208
rs3769047
rs13405506
rs6722961
rs6728476
rs302676
rs6746771
rs895572
rs6738488
rs6707038
rs6707140
rs10173407
rs1374386
rs17069
rs3739055
rs11898344
rs3948117
rs7602358
rs6431588
rs6722019
rs7572392
rs2304673
rs6737780
rs509063
rs10084192
rs510902
rs484968
rs472357
rs567962
rs580209
rs11889825
rs11888775
rs13430983
rs4663910
rs2334029
rs986846
rs1027928
rs7425902
rs1039888
rs1995888
rs11689556
rs1397328
rs7594129
rs13392601
rs6740301
rs11690021
rs4545955
rs4128254
rs4663955
rs10929296
rs9287640
rs10929298
rs9751357
rs7569771
rs7602841
rs7558224
rs7603207
rs4852033
rs4591363
rs10199914
rs3935696
rs3791370
rs12467524
rs3791406
rs3791423
rs2898716
rs12469994
rs3828210
rs3791498
rs3791507
rs3791549
rs753302
rs291333
rs11691856
rs3791624
rs12151485
rs12988669
rs4852054
rs7590833
rs11686104
rs2411843
rs870790
rs843462
rs6713353
rs6543534
rs7582778
rs6757498
rs1531968
rs6710481
rs11894982
rs12622672
rs3935797
rs10180205
rs13021357
rs2028192
rs7557121
rs6543560
rs3916020
rs4852100
rs10165876
rs13009360
rs2083113
rs6543570
rs11124220
rs920247
rs4852108
rs11891511
rs12476779
rs4852124
rs7578040
rs872765
rs2412033
rs7603546
rs2412042
rs11124235
rs10933613
rs11686460
rs10181407
rs10178738
rs12695027
rs4149551
rs4149549
rs1138444
rs3792087
rs3792083
rs3792082
rs6735806
rs4149542
rs10933552
rs11683773
rs6728493
rs6437268
rs7608475
rs4263138
rs3749078
rs12695007
rs13424851
rs4853991
rs11677535
rs4854097
rs12695010
rs1009283
rs4417745
rs12623425
rs4854076
rs1106154
rs7565424
rs2352821
rs12996674
rs10178014
rs10933595
rs1316929
rs1317979
rs1320131
rs5004380
rs4676432
rs3792267
rs1509
rs2060188
rs4676345
rs11690282
rs12329123
rs4076342
rs4234090
rs4497870
rs10167154
rs1062748
rs4675991
rs11685235
rs895121
rs6704615
rs3771561
rs757978
rs4675814
rs2302013
rs13388333
rs4675945
rs2379194
rs12987376
rs12987998
rs7423746
rs7573042
