# Supplementary material for: Fine-scale mapping of meiotic recombination in Asians
Source: BMC Genet. 2013 Mar 8;14:19. doi: 10.1186/1471-2156-14-19 (PMC3599818; doi:10.1186/1471-2156-14-19)
Supplement: Additional file 3 — Genetic Maps. Archive containing combined genetic maps for all chromosomes. The SNP list text files contain the rs numbers of all of the SNPs shared by the Mongolian and Korean cohorts, ordered by physical position. The map files give the genetic distance between each of these markers in order in centimorgans. All observed Asian recombination events are mixed to form this map. [file 1471-2156-14-19-S3.zip › SNPlist3.txt]

rs990284
rs1568091
rs6786696
rs1400180
rs4684741
rs4684083
rs11128687
rs17328201
rs1516338
rs9809528
rs4685447
rs17264828
rs3956142
rs17017010
rs6764363
rs11707796
rs13093895
rs330893
rs4685598
rs11129453
rs7649544
rs3773384
rs3773379
rs2196039
rs7349532
rs4494911
rs13087881
rs17267716
rs1905605
rs4686104
rs17047538
rs1523890
rs6786950
rs12494743
rs10510204
rs13086203
rs7631088
rs2727997
rs1504070
rs2047888
rs2655198
rs11128538
rs6782048
rs7632166
rs1391917
rs9823491
rs1499100
rs6806307
rs9840388
rs2220504
rs4684830
rs9844484
rs3772341
rs3772340
rs9844920
rs3913305
rs3772337
rs4082640
rs7621594
rs7647469
rs6763212
rs17037203
rs174489
rs10510207
rs1353825
rs1846485
rs12494005
rs5012022
rs3821429
rs3772295
rs10510170
rs17785924
rs155896
rs429922
rs3765098
rs155387
rs155391
rs4684146
rs199158
rs155882
rs155844
rs12488675
rs17193526
rs6442451
rs6771147
rs11128726
rs9829889
rs443052
rs11712183
rs403961
rs12490663
rs9835271
rs9857772
rs9836895
rs417975
rs7620717
rs1878178
rs1317443
rs1579005
rs17042645
rs4684296
rs6808990
rs9880247
rs4432626
rs17043775
rs13069133
rs12106926
rs9814447
rs9850772
rs9838423
rs10510218
rs9878659
rs17044559
rs6799064
rs6442701
rs11919506
rs1387089
rs4387949
rs1387094
rs6763575
rs1488745
rs1488744
rs2634114
rs6763978
rs3907388
rs9847238
rs17786584
rs4593008
rs6767146
rs9825844
rs2729005
rs17007814
rs9842506
rs4129976
rs4685485
rs17194140
rs2728524
rs4684337
rs4685494
rs1523314
rs6795508
rs1403635
rs1523320
rs1967597
rs12494110
rs1153479
rs2044604
rs6785626
rs6792956
rs1393486
rs1827452
rs6808240
rs11926996
rs3856841
rs11715813
rs7373598
rs17194371
rs2648690
rs2648694
rs2174017
rs9878978
rs2221294
rs2174018
rs9310741
rs6802636
rs11713873
rs11129164
rs13078307
rs6442737
rs9878895
rs13081043
rs12715075
rs1466459
rs2619566
rs17564391
rs4553961
rs9819935
rs2616591
rs1382866
rs17565216
rs2600306
rs1479544
rs7637377
rs1914011
rs965396
rs2176262
rs2728047
rs2320830
rs7638622
rs17019466
rs1973683
rs9822614
rs4642106
rs7630808
rs1474021
rs956764
rs9847255
rs7628425
rs11129308
rs1400207
rs17584516
rs10510238
rs6768322
rs9869344
rs4343610
rs12497706
rs4685575
rs2201923
rs9815595
rs6766259
rs9842399
rs344404
rs344405
rs751056
rs17023681
rs1391933
rs10510245
rs10510248
rs13088151
rs1391927
rs17024684
rs4685595
rs9839494
rs163562
rs9848578
rs163577
rs163579
rs9876659
rs7629198
rs17659192
rs340831
rs2290611
rs4322988
rs771958
rs2540078
rs7629889
rs3762760
rs1705805
rs1669338
rs967963
rs1672735
rs4055307
rs12497625
rs4465931
rs1155431
rs6768984
rs1499087
rs1499085
rs6800830
rs1508741
rs1508738
rs17628085
rs11129561
rs12637600
rs7624675
rs12492635
rs10212196
rs1472914
rs9876298
rs9853064
rs1508734
rs1508735
rs10510268
rs1026966
rs9815663
rs9829721
rs1532072
rs1386948
rs1471965
rs2200705
rs17034952
rs13068985
rs1873023
rs4685676
rs983154
rs764593
rs7613060
rs1485272
rs17035515
rs769787
rs6442831
rs10510276
rs1682913
rs696489
rs696487
rs13100776
rs1872418
rs2171545
rs9850979
rs6776819
rs1385464
rs11716390
rs1243812
rs12630241
rs17039519
rs1111441
rs12152235
rs795730
rs795302
rs7632212
rs2629268
rs310692
rs310724
rs9836925
rs308739
rs894013
rs1688416
rs11915920
rs1687894
rs10494173
rs9864595
rs964403
rs794185
rs17040638
rs1625605
rs711667
rs17685501
rs11713682
rs12634249
rs17040706
rs304079
rs2307068
rs304073
rs2291597
rs11130036
rs1038639
rs7639802
rs304051
rs4684419
rs13068939
rs902982
rs4685758
rs4685765
rs11923960
rs12492889
rs4685771
rs2686621
rs2101694
rs2029665
rs4073665
rs1994500
rs901856
rs3804984
rs2306877
rs4685797
rs3804989
rs3804993
rs7631664
rs7651990
rs9821474
rs9852752
rs12490375
rs10510297
rs3805011
rs3792501
rs2839768
rs2291862
rs3805021
rs1873020
rs4685827
rs11708908
rs12493413
rs9311419
rs3805036
rs4685832
rs876349
rs1514453
rs11920786
rs2137947
rs7610825
rs908072
rs2671750
rs9858342
rs6442929
rs12493734
rs2570008
rs6801009
rs744230
rs11927981
rs3864053
rs2671762
rs2671758
rs9822748
rs466718
rs6774516
rs1391958
rs6802161
rs9311501
rs4685921
rs9880190
rs9809817
rs13098133
rs2030874
rs7635047
rs9863364
rs9873292
rs2875057
rs6791910
rs7428299
rs11714748
rs1869241
rs9311642
rs1452713
rs17043569
rs6781156
rs9825271
rs10510319
rs1836586
rs1435372
rs2730306
rs11710507
rs1865536
rs2572683
rs7649928
rs9810413
rs925857
rs7643811
rs17043965
rs2048923
rs953402
rs7630459
rs6778169
rs1517378
rs7639022
rs6792001
rs6787992
rs1504034
rs6443025
rs9811754
rs1394156
rs6790803
rs12485894
rs4686038
rs2117784
rs17498471
rs157298
rs6796561
rs9879475
rs1352400
rs156672
rs156820
rs266413
rs266418
rs154961
rs10510338
rs4684534
rs9311962
rs7638636
rs17045874
rs163968
rs7645283
rs345205
rs466544
rs1400286
rs11131055
rs340657
rs4108607
rs17046291
rs9882865
rs983534
rs9311966
rs2163735
rs4686101
rs712752
rs670764
rs576913
rs17752444
rs1472476
rs17234879
rs4686115
rs17824866
rs6772333
rs9311976
rs17288498
rs6778030
rs3828472
rs11131064
rs1963265
rs1508724
rs11710946
rs6769814
rs870738
rs13070476
rs4095095
rs6443099
rs1876614
rs984123
rs2875237
rs7340751
rs2324122
rs11717750
rs12487494
rs978826
rs712786
rs752300
rs13097482
rs9870680
rs3804945
rs3804936
rs1106486
rs1965222
rs3792460
rs3804885
rs3804883
rs11713266
rs7640685
rs3792452
rs3804867
rs17047754
rs1872394
rs11918634
rs4414838
rs162784
rs162783
rs9860560
rs1504047
rs6806317
rs1020102
rs7641662
rs161899
rs4564969
rs9883082
rs17048056
rs901877
rs9311998
rs1825926
rs9867817
rs10510373
rs4686174
rs1488487
rs9850180
rs4686194
rs955639
rs4686203
rs1385436
rs9880106
rs516334
rs492476
rs9864388
rs2675257
rs500607
rs17048751
rs17048756
rs6764798
rs463659
rs4686232
rs1488793
rs984474
rs2087273
rs923381
rs9312013
rs4686252
rs359030
rs9824143
rs1161171
rs6798206
rs359009
rs359006
rs2029121
rs17049161
rs17049174
rs9864415
rs10866089
rs931685
rs12485277
rs1994876
rs1947220
rs1545416
rs1971883
rs6443195
rs9820959
rs1876611
rs17049256
rs355137
rs4686274
rs371734
rs9878578
rs11710750
rs11131140
rs11131141
rs84141
rs6785267
rs11916383
rs10490801
rs2072582
rs2268494
rs11131149
rs6777726
rs9844525
rs237851
rs7653030
rs83622
rs7632085
rs688523
rs574776
rs2728770
rs2324710
rs341791
rs413789
rs523684
rs486012
rs341788
rs932146
rs6443217
rs7617156
rs6762129
rs3755784
rs9875468
rs557377
rs17049971
rs2670002
rs611406
rs13091604
rs7632256
rs1162395
rs1543144
rs6793348
rs531719
rs9853191
rs1300250
rs2668361
rs2675186
rs17530358
rs446975
rs452714
rs10490820
rs6781447
rs1154392
rs1400157
rs1028154
rs2700326
rs938116
rs9825800
rs1512053
rs17744934
rs13077722
rs2600162
rs2600192
rs17050210
rs12631463
rs4686339
rs4686342
rs2728944
rs2648545
rs2596917
rs2600193
rs904467
rs2596936
rs9846242
rs2259100
rs7645857
rs3868041
rs159147
rs468056
rs6796883
rs6809452
rs3806667
rs279553
rs279545
rs4488814
rs17032295
rs708030
rs263412
rs779905
rs715827
rs11718213
rs35684
rs10490815
rs2619507
rs1629816
rs2278556
rs741495
rs1438168
rs4684687
rs11710165
rs2160871
rs9839685
rs34913
rs11719939
rs7649656
rs34921
rs17032876
rs719318
rs40097
rs39667
rs714737
rs34871
rs34872
rs13064158
rs2111751
rs28280
rs2430890
rs799320
rs11719906
rs9873870
rs9310365
rs6442177
rs4501094
rs6442178
rs10510402
rs6803184
rs11914694
rs12632101
rs9829797
rs6803992
rs4684717
rs4298028
rs12485425
rs17033198
rs1541957
rs9858042
rs930273
rs17033270
rs7355964
rs17033281
rs892605
rs17028925
rs2596834
rs1601365
rs9835618
rs1485142
rs3774128
rs2304725
rs7631448
rs1609480
rs6809562
rs1601369
rs1994260
rs901029
rs3821763
rs4684746
rs746278
rs1807318
rs2697159
rs2697160
rs2924149
rs4610207
rs2930149
rs2697153
rs1710879
rs1710887
rs1710892
rs11710497
rs2930154
rs6778281
rs1170695
rs2950798
rs11708202
rs9879137
rs10510403
rs2944367
rs6763039
rs13068993
rs7625756
rs347585
rs1809049
rs346071
rs9310379
rs2344826
rs2004837
rs2077507
rs12632852
rs892932
rs9870506
rs9831604
rs2574720
rs2447613
rs13097188
rs7619252
rs11128570
rs4684078
rs9310393
rs301551
rs17661797
rs301564
rs301571
rs4684812
rs7641243
rs732096
rs12631353
rs9855914
rs9830204
rs188611
rs17035544
rs17035545
rs438129
rs2618406
rs2618405
rs2618402
rs17669026
rs307589
rs3755724
rs1661596
rs6775191
rs17036126
rs11128597
rs12629751
rs2972162
rs709149
rs4498025
rs4684104
rs709163
rs17036821
rs1466835
rs13069599
rs9855183
rs15997
rs5746255
rs7956
rs1532533
rs1532534
rs9809501
rs12637499
rs6770851
rs9814626
rs7626624
rs906671
rs3732680
rs2600226
rs9211
rs4547681
rs2600330
rs2600208
rs11922549
rs6801338
rs12487324
rs556802
rs636758
rs1615157
rs360738
rs11128635
rs11080
rs357161
rs9814792
rs12637577
rs6770415
rs4684126
rs9310419
rs3852030
rs630814
rs357111
rs17038082
rs7634112
rs1878172
rs17038334
rs6803572
rs1562808
rs2176621
rs9838270
rs3816411
rs7610284
rs7618109
rs12495328
rs6775581
rs6781368
rs9823857
rs6795216
rs2974399
rs7634577
rs6786420
rs9866343
rs6784353
rs9864832
rs12492620
rs3762721
rs1433354
rs6442416
rs17038868
rs2607762
rs2733583
rs1982546
rs2607739
rs4685080
rs9869943
rs6764079
rs12630964
rs874969
rs13091718
rs749855
rs12639065
rs6796254
rs9878149
rs10446439
rs6765103
rs13058781
rs748098
rs6790433
rs3773172
rs2241780
rs2304510
rs4684230
rs4685175
rs11128705
rs11709154
rs13062253
rs9310449
rs4449299
rs7629002
rs9821893
rs12497747
rs939290
rs11720652
rs4583633
rs10865731
rs17318848
rs3936360
rs4684237
rs1901
rs6765537
rs17040258
rs903056
rs829182
rs829183
rs2342881
rs6442478
rs1077535
rs4685218
rs6806067
rs11128722
rs13060887
rs7644443
rs6442490
rs7625522
rs10510434
rs7610682
rs545114
rs9868848
rs480644
rs6798961
rs7625117
rs17081778
rs7639618
rs9881202
rs1318937
rs2291853
rs2729687
rs9837421
rs6793635
rs6774597
rs12638270
rs6763735
rs12637343
rs6805874
rs749845
rs2290536
rs13060973
rs2124491
rs2124493
rs17485390
rs2455853
rs2004783
rs11917845
rs1348981
rs1345161
rs11128760
rs9310490
rs6769112
rs10510444
rs4685301
rs9815997
rs2730337
rs2603764
rs12497859
rs9830122
rs17200087
rs2470558
rs17041907
rs1505611
rs7642249
rs10865742
rs11128786
rs924931
rs6804047
rs2271077
rs842248
rs6767356
rs581152
rs538525
rs1060699
rs6787251
rs690014
rs553681
rs689953
rs689662
rs1464171
rs690219
rs471336
rs17042200
rs842486
rs6442600
rs17042260
rs4685337
rs17272509
rs9817739
rs17042294
rs9848484
rs7621664
rs17272530
rs9990208
rs2881514
rs13097853
rs1808518
rs4685366
rs17042532
rs12496518
rs977676
rs2881606
rs2044739
rs9849824
rs10510465
rs9846711
rs6796746
rs17200502
rs9879743
rs9822053
rs12485389
rs13073804
rs6442662
rs11549705
rs4077616
rs4072191
rs13062346
rs1138454
rs1463220
rs13067876
rs4685443
rs2733529
rs2596643
rs2733479
rs283943
rs187303
rs17043631
rs4611850
rs10510480
rs17044152
rs6577605
rs7646613
rs9846000
rs13079656
rs9861146
rs9824023
rs13071249
rs2102623
rs13068830
rs13080765
rs6779035
rs7641175
rs7653460
rs4128294
rs7635386
rs11716005
rs1828729
rs1877648
rs462296
rs336615
rs453585
rs7651512
rs336611
rs6792314
rs13068695
rs7621243
rs9881034
rs7432308
rs11927855
rs11717739
rs11710762
rs7428879
rs9872071
rs7612947
rs13093165
rs17005800
rs6783211
rs7647965
rs730586
rs4857959
rs10470605
rs1348232
rs7630677
rs1470213
rs6800537
rs6549948
rs949665
rs10510494
rs2203428
rs17006228
rs10510490
rs10510491
rs269392
rs7431008
rs2306774
rs13078867
rs2170342
rs13070718
rs4103004
rs2948091
rs6808352
rs2948087
rs10510498
rs2068477
rs6550401
rs17006708
rs1567200
rs952466
rs9871864
rs6550496
rs6550498
rs12489904
rs10510501
rs6801593
rs4858208
rs1523347
rs1520045
rs617621
rs679267
rs661669
rs1523351
rs9867712
rs6784556
rs6550549
rs1500422
rs17810253
rs4857969
rs7630411
rs17007652
rs1500425
rs4858270
rs4549291
rs1391858
rs4482681
rs2366681
rs882238
rs13073034
rs1497524
rs17227150
rs1908984
rs10510510
rs4858289
rs4857979
rs1436824
rs17008237
rs7627715
rs10510511
rs6550573
rs717478
rs6550578
rs9827931
rs13080495
rs2661410
rs987944
rs376703
rs9815329
rs6806788
rs424695
rs800621
rs711735
rs2194607
rs10865771
rs1457590
rs3860579
rs9310649
rs1841914
rs4102411
rs9879945
rs10510514
rs12490952
rs6776046
rs1824212
rs13316093
rs7629800
rs17009163
rs10780010
rs1993507
rs2054942
rs9850039
rs17009299
rs17554682
rs4858348
rs12106696
rs13062599
rs4858353
rs11718397
rs6798573
rs17009449
rs11719345
rs1879167
rs4334661
rs4858017
rs11129021
rs2336046
rs17009597
rs1606851
rs1606852
rs9850363
rs11129025
rs9836784
rs17009807
rs2673515
rs10510519
rs259544
rs259521
rs1553084
rs9849994
rs519051
rs563129
rs2291818
rs259432
rs259458
rs1117
rs2593321
rs2620543
rs779183
rs6769268
rs9310685
rs11709805
rs2035848
rs2728958
rs1491881
rs11712617
rs1389663
rs9813743
rs1494227
rs9854991
rs9870829
rs4858400
rs982354
rs13061996
rs10510529
rs9862793
rs1450348
rs2167182
rs1901104
rs7640408
rs1947238
rs1947240
rs11719717
rs716736
rs1531160
rs7612139
rs5017584
rs4858051
rs6768863
rs1471234
rs296168
rs296160
rs33115
rs159223
rs39637
rs298419
rs184174
rs190941
rs13065384
rs13058941
rs1606478
rs711704
rs822780
rs822789
rs680930
rs6782300
rs512541
rs9826441
rs1385545
rs3922415
rs6771990
rs4619807
rs7374732
rs7619223
rs3922891
rs11710420
rs3732395
rs6784771
rs2055156
rs6771206
rs2132147
rs9853489
rs1496653
rs1695200
rs1695183
rs778515
rs6776424
rs13093068
rs11706670
rs11928764
rs9883225
rs9833833
rs6550783
rs2061185
rs751481
rs6550801
rs6774787
rs6765292
rs6779573
rs13325754
rs17013984
rs951015
rs2063480
rs1511540
rs1667765
rs826378
rs9844739
rs2683545
rs1470661
rs2596623
rs17194828
rs9862985
rs4858582
rs2683539
rs2683542
rs1667735
rs958892
rs6550853
rs826223
rs826219
rs1449874
rs1466119
rs17787283
rs4858110
rs986575
rs17014454
rs9829876
rs11714355
rs1449873
rs1449872
rs9849581
rs1667746
rs1700936
rs2167115
rs9850879
rs4858604
rs7610222
rs9810037
rs9812034
rs12630454
rs6781111
rs9809150
rs5014281
rs9831450
rs892941
rs9838720
rs9310745
rs920117
rs7613236
rs7627134
rs6550889
rs3935025
rs6794687
rs4478032
rs12486584
rs9853202
rs9310755
rs9860870
rs7642276
rs13088027
rs4241535
rs4241536
rs6550901
rs6800560
rs6774513
rs2885593
rs9310762
rs6550924
rs9882350
rs7614855
rs6780762
rs1574375
rs12490596
rs937267
rs9849459
rs9880826
rs4302350
rs4241542
rs9847186
rs4858694
rs6763490
rs1603983
rs1909526
rs11129182
rs17517019
rs9310772
rs13092408
rs1992060
rs13090773
rs6810082
rs2363596
rs322695
rs322698
rs7617171
rs17016187
rs9861454
rs7615609
rs12631631
rs1864911
rs11129198
rs6784301
rs4681024
rs9284857
rs4681063
rs13077577
rs4681065
rs13314209
rs1286654
rs1299407
rs11916491
rs1286648
rs6768285
rs1153584
rs1286644
rs1286646
rs1153589
rs17525900
rs1286762
rs17016781
rs1656463
rs3821629
rs6782425
rs2164360
rs6799331
rs1286841
rs1488990
rs6550986
rs6550989
rs9880539
rs11129210
rs6793031
rs2052760
rs1548008
rs6788684
rs6551010
rs9834799
rs1365512
rs9867507
rs6772506
rs7638008
rs6551068
rs9682482
rs10510573
rs1160717
rs1502376
rs9814029
rs2036430
rs9851900
rs13065275
rs9879083
rs10510580
rs12491628
rs11129237
rs9310817
rs17286324
rs6803010
rs6790894
rs7652737
rs7616728
rs6776559
rs6788033
rs12054097
rs6792668
rs12635000
rs9826565
rs2044572
rs955027
rs1466957
rs2044573
rs10510586
rs12497088
rs6766181
rs10510590
rs2370946
rs610118
rs13078798
rs7629240
rs3755652
rs13077400
rs2642925
rs2724506
rs2642905
rs13317121
rs2370985
rs2370990
rs2371069
rs2724509
rs2371150
rs9817112
rs2371117
rs2371121
rs10510597
rs2618108
rs2253562
rs2127012
rs1911153
rs2169823
rs6781471
rs11129306
rs9815806
rs10510602
rs9825129
rs433317
rs4680899
rs4680743
rs647616
rs1389155
rs9310862
rs962268
rs1353043
rs11712251
rs17021208
rs6809706
rs6800659
rs11706542
rs13085075
rs1588669
rs13095675
rs7612033
rs10510610
rs9846640
rs922284
rs6549869
rs6549870
rs7617877
rs4680773
rs17651822
rs17021644
rs6549873
rs6549876
rs6549877
rs6549878
rs1563981
rs2371341
rs9849208
rs11129330
rs7648722
rs12634756
rs1461802
rs7633531
rs9857300
rs17022021
rs9816337
rs6809035
rs17022316
rs9828929
rs11927581
rs11926062
rs1878408
rs6789704
rs12492761
rs1356351
rs981829
rs9865196
rs4680816
rs1025644
rs17665280
rs17023218
rs9654034
rs17023226
rs9875819
rs6549924
rs7349464
rs11129360
rs6777437
rs6804900
rs6810211
rs13090360
rs7610043
rs4645104
rs13084147
rs9819772
rs4377455
rs9830413
rs12635611
rs6549939
rs13079920
rs4680833
rs17666332
rs17023487
rs4583597
rs6807017
rs1946823
rs9861677
rs9824170
rs9310900
rs9855960
rs1866298
rs3773050
rs35911
rs13070499
rs17545871
rs9835863
rs9862320
rs1350362
rs9869469
rs7634557
rs12487575
rs9829357
rs4630899
rs9882829
rs1344314
rs9883185
rs7623178
rs17551079
rs2371816
rs9310917
rs10510628
rs7645947
rs7633961
rs3773112
rs13324314
rs1449292
rs9875937
rs2135411
rs13079874
rs6791084
rs7642196
rs4680872
rs1434009
rs12493458
rs13079421
rs1434019
rs1991902
rs12629933
rs4680878
rs4680881
rs12489491
rs12631406
rs7640965
rs1495581
rs12489521
rs11129399
rs4955316
rs7640543
rs13073411
rs7617478
rs11129414
rs7648874
rs7613005
rs13075948
rs1078985
rs1036097
rs1019855
rs6792117
rs3773649
rs3773650
rs3773651
rs876687
rs876688
rs2276768
rs7614976
rs1393752
rs6764603
rs11129425
rs10510640
rs903422
rs6792186
rs12486119
rs4955348
rs7641301
rs12636066
rs9809025
rs9873423
rs17433029
rs6808005
rs1395163
rs2372250
rs294308
rs11922205
rs1683760
rs294278
rs1701443
rs10510646
rs4955377
rs12494063
rs4955188
rs9837986
rs6777902
rs1006965
rs974376
rs17027444
rs17027506
rs17027625
rs9880831
rs4254693
rs1495182
rs9831111
rs882648
rs1603189
rs9683182
rs7639313
rs6793666
rs7641408
rs7649067
rs9832807
rs3805075
rs10865836
rs2290532
rs7621973
rs9851048
rs7643025
rs4611855
rs4485758
rs13091847
rs4334675
rs4334676
rs4444747
rs6800757
rs7635119
rs4383559
rs6806060
rs2880339
rs4955238
rs6762236
rs2341422
rs11707121
rs1451524
rs11922715
rs11129505
rs9825310
rs4078487
rs9833530
rs6796318
rs4380449
rs4132830
rs13317353
rs7611893
rs7644602
rs12637074
rs4276227
rs6780002
rs1398101
rs17029181
rs9875310
rs1370717
rs17029201
rs2053280
rs13088671
rs12629304
rs17029231
rs6783724
rs17029241
rs9682322
rs6802418
rs13075542
rs11129517
rs3867381
rs347133
rs347128
rs9872374
rs11920938
rs3888882
rs17029555
rs9825747
rs11712712
rs6550146
rs6550155
rs9798936
rs9814104
rs12485985
rs4909014
rs13078069
rs9832642
rs4909018
rs939054
rs6550169
rs2228428
rs6770096
rs6793913
rs4350874
rs12635761
rs7613051
rs11707667
rs4074415
rs11710911
rs4678497
rs11712501
rs10222597
rs17805850
rs3736563
rs17030742
rs10764
rs9853831
rs9839042
rs9311026
rs13081248
rs7649584
rs9838500
rs9848590
rs9848859
rs11916425
rs1112837
rs11714011
rs4072315
rs4373023
rs1992348
rs7633784
rs1899082
rs2336117
rs6550253
rs1348036
rs4678659
rs2053425
rs10510657
rs7610661
rs1401340
rs1356609
rs2336569
rs1212278
rs12632962
rs997334
rs921265
rs1852808
rs11920118
rs7628551
rs994819
rs1024832
rs6790851
rs2358503
rs7635856
rs17288582
rs4678717
rs4678730
rs13071005
rs1382548
rs1478848
rs7620914
rs11129640
rs2127119
rs1478842
rs4396836
rs4678765
rs13322664
rs17033265
rs6794749
rs1523048
rs872133
rs13069451
rs4380362
rs1357449
rs10510663
rs1403470
rs6801949
rs17033355
rs2197728
rs13061614
rs6784162
rs3772395
rs3772396
rs7621692
rs4234248
rs1455496
rs7615307
rs9845811
rs1844067
rs1488092
rs6550380
rs6550381
rs9809050
rs1597707
rs1992991
rs10510677
rs7647206
rs9826262
rs896022
rs6550407
rs1901032
rs285322
rs285321
rs285317
rs1165962
rs6550414
rs6765042
rs11706900
rs10510683
rs12631282
rs1531134
rs4678874
rs4678878
rs11921700
rs3749279
rs4678879
rs10514700
rs1357068
rs1464411
rs17035343
rs7643528
rs1354953
rs9843434
rs7625222
rs1396029
rs7639240
rs7625360
rs954493
rs2135951
rs7632683
rs9311135
rs1472862
rs7624701
rs9311137
rs906482
rs4624519
rs6765624
rs7622114
rs2241031
rs1558527
rs336601
rs2362824
rs11129754
rs1029236
rs17200475
rs879904
rs199279
rs149815
rs197721
rs267527
rs10510691
rs928799
rs17036515
rs267567
rs267564
rs6419833
rs6550484
rs2027626
rs7641625
rs4678985
rs6550497
rs743393
rs17036845
rs6792467
rs1402758
rs2844377
rs2276002
rs6550509
rs6780036
rs6782856
rs7620773
rs7617462
rs6790217
rs2668069
rs9311171
rs7372209
rs6789468
rs11711286
rs2212042
rs4389435
rs7630340
rs2070484
rs2236630
rs6599263
rs11129780
rs2239621
rs7744
rs6853
rs6767007
rs1979845
rs3805040
rs697331
rs2073714
rs818817
rs696256
rs2070487
rs1381798
rs9838614
rs6771881
rs1805126
rs7374138
rs4130467
rs7373819
rs7374540
rs7427874
rs7428779
rs9831389
rs6599224
rs6797133
rs12498069
rs7373102
rs6773329
rs7372391
rs6599240
rs6599244
rs11129801
rs9637536
rs7432804
rs7430439
rs7635221
rs6599257
rs4676592
rs4541346
rs4553926
rs7636049
rs4616582
rs4558686
rs6599001
rs6599003
rs11707101
rs4676631
rs2056615
rs811970
rs784502
rs9844576
rs11712101
rs17729892
rs12497322
rs11720021
rs17792215
rs1877563
rs11129819
rs4423707
rs13062158
rs1014638
rs10510699
rs6806372
rs816507
rs9820623
rs1768198
rs500507
rs1708108
rs2233204
rs845865
rs1768174
rs17759069
rs6764132
rs12493939
rs898092
rs17051797
rs930917
rs9827374
rs17067271
rs1304138
rs1585287
rs6791790
rs2257066
rs2280319
rs10865893
rs2679824
rs9878321
rs2679807
rs12486603
rs11714144
rs2371176
rs1574138
rs2679822
rs6599081
rs1880763
rs7431934
rs9861194
rs7649848
rs4974067
rs9871825
rs9848083
rs1047855
rs6787784
rs9851402
rs4974035
rs12492728
rs4407384
rs4498012
rs4974049
rs586287
rs9311253
rs13082346
rs6599127
rs9868876
rs12106845
rs4276160
rs4130762
rs9863399
rs409228
rs1544887
rs4437115
rs106871
rs408499
rs389673
rs371341
rs404477
rs429988
rs17053255
rs7621892
rs10490822
rs880026
rs9814976
rs9838277
rs11720292
rs1487569
rs749932
rs10510719
rs9311270
rs4544584
rs9872216
rs9852385
rs7627972
rs6599155
rs6809441
rs1495698
rs7624356
rs1691962
rs3897976
rs7627367
rs9941986
rs4973976
rs1436851
rs9864051
rs9864465
rs6599175
rs2272007
rs9862024
rs7644110
rs9830266
rs1562690
rs7633017
rs10865916
rs11928109
rs4533619
rs8192473
rs9757702
rs11129950
rs4683160
rs4683161
rs9813958
rs512848
rs979873
rs474470
rs33532
rs17074351
rs2041376
rs13317334
rs601204
rs1876506
rs1078008
rs2267535
rs342525
rs2302352
rs339656
rs11915803
rs3846063
rs6768791
rs579878
rs13080201
rs9821320
rs1807403
rs7619872
rs493412
rs488069
rs7625703
rs7648947
rs4683357
rs1125065
rs2372342
rs3843370
rs9864154
rs13080126
rs6791526
rs17075342
rs1320158
rs7646966
rs7621298
rs17075597
rs17643558
rs7428158
rs6782070
rs4432612
rs4682900
rs6768998
rs2109405
rs3733156
rs17075928
rs6799877
rs13100389
rs9637421
rs10490784
rs4682696
rs4082418
rs11929395
rs6794506
rs718779
rs1034967
rs730004
rs1105023
rs9284879
rs13086084
rs6771167
rs4234447
rs12108134
rs17076938
rs17554407
rs3762636
rs6792918
rs3804583
rs1532898
rs12634217
rs6768893
rs4682756
rs1995641
rs17570350
rs6790913
rs10514712
rs2372857
rs17077237
rs17634308
rs1879240
rs3749191
rs6775113
rs7625872
rs13325398
rs9876540
rs10490812
rs2059757
rs4683072
rs11918392
rs6767173
rs33767
rs12487673
rs7617429
rs13314784
rs854208
rs6764923
rs4682783
rs9825179
rs3774685
rs267257
rs2003879
rs3774675
rs3796362
rs7648681
rs4682797
rs1969624
rs2742424
rs12490575
rs4299518
rs17279465
rs2159272
rs12488144
rs1860263
rs13318088
rs1488369
rs2191031
rs9842595
rs7613548
rs12638201
rs2236938
rs6800954
rs1463680
rs737452
rs13074382
rs2036293
rs9311384
rs751625
rs10510749
rs3136671
rs13096142
rs9854776
rs6441961
rs7430431
rs10514713
rs17030627
rs6791703
rs1879325
rs7650998
rs873382
rs1520489
rs11709020
rs9817508
rs6442019
rs6803988
rs4076927
rs12491225
rs7639979
rs3729704
rs2290545
rs2061197
rs7610636
rs11917361
rs2062278
rs13066266
rs777016
rs1060407
rs17079910
rs730566
rs9810549
rs2228561
rs13324142
rs4077495
rs4974078
rs9990153
rs2329020
rs3749237
rs2883059
rs7061
rs1138536
rs2236944
rs2236953
rs1467913
rs754298
rs2232248
rs7652715
rs2609031
rs9869826
rs6446245
rs4927960
rs1480353
rs7620081
rs4687592
rs6445959
rs11130296
rs12639503
rs9875459
rs1587922
rs352169
rs352143
rs1011063
rs2251219
rs3755806
rs2289247
rs6976
rs1042779
rs3821831
rs4687687
rs2336669
rs6768844
rs2581824
rs2336721
rs11707575
rs2253675
rs2581830
rs13088281
rs6807359
rs1483185
rs7650103
rs2306569
rs12493802
rs7646760
rs11551405
rs674628
rs13314396
rs511963
rs6763768
rs3774424
rs3774425
rs3774430
rs11715993
rs17053186
rs10490772
rs936450
rs3774473
rs3796345
rs1380606
rs6763245
rs6803827
rs1460118
rs11130377
rs9830632
rs3821857
rs898423
rs3774558
rs17053472
rs1109959
rs3774581
rs3774589
rs3774605
rs6801605
rs3821869
rs13064140
rs9841864
rs750379
rs2029118
rs9849746
rs2034444
rs7618672
rs9852858
rs9880023
rs4077974
rs9825455
rs7432602
rs4505744
rs4324493
rs12631566
rs9878916
rs11130405
rs4432683
rs9846140
rs9852538
rs11720066
rs7618850
rs7619590
rs7615581
rs11711956
rs1530733
rs731508
rs6445653
rs9817603
rs7644514
rs9816445
rs17054035
rs6789236
rs6807107
rs11130423
rs6445691
rs11130424
rs7428777
rs7371994
rs9810230
rs17054142
rs6794883
rs2251788
rs1543208
rs1851048
rs1356895
rs6445703
rs11716867
rs1851043
rs573279
rs551799
rs578032
rs535526
rs4955876
rs666071
rs551114
rs608142
rs13068008
rs7636321
rs4955893
rs1997463
rs6793171
rs13081825
rs7642224
rs1921547
rs11130434
rs9849795
rs4955898
rs12634786
rs7642067
rs2703029
rs4955903
rs2293662
rs1969481
rs17054584
rs7636684
rs4955912
rs12487923
rs17054609
rs3773586
rs9847121
rs9851733
rs4423737
rs3773569
rs3773568
rs1568036
rs4955920
rs358497
rs3773540
rs358000
rs358007
rs11130454
rs10049174
rs17054861
rs11713980
rs4955832
rs9879126
rs9859995
rs753294
rs896109
rs9311552
rs1461796
rs9818965
rs6782687
rs12486298
rs9830222
rs392699
rs11719604
rs6772225
rs358788
rs459737
rs2120785
rs358805
rs358803
rs749152
rs358793
rs9815584
rs17055216
rs1444866
rs3846035
rs9683127
rs1829555
rs12634081
rs1822811
rs751194
rs503022
rs590386
rs472631
rs1795651
rs12491147
rs11130477
rs1795648
rs1167244
rs11716980
rs2649861
rs1875108
rs4955814
rs7627969
rs2067745
rs13084767
rs13061388
rs2702139
rs863631
rs13076577
rs864623
rs1495360
rs1495364
rs2362852
rs4299453
rs9822787
rs6794124
rs17288603
rs7641315
rs13061634
rs9817492
rs9873343
rs724929
rs1466178
rs9817254
rs2123182
rs901151
rs1869156
rs6802458
rs6445787
rs2130881
rs9851360
rs885211
rs7628951
rs9855289
rs1878269
rs9311603
rs978979
rs6807338
rs9825368
rs7635478
rs7611544
rs6803697
rs17288929
rs1344142
rs9881237
rs7636889
rs11717281
rs10510789
rs11130549
rs6445829
rs6445834
rs950154
rs4681929
rs874404
rs2133886
rs6801254
rs6792170
rs2062583
rs11130558
rs4626067
rs4478052
rs11713153
rs2054857
rs11922193
rs747089
rs17216900
rs17235841
rs11710921
rs12496746
rs11130575
rs6445860
rs1553987
rs11915740
rs9850744
rs9863860
rs4681988
rs4681992
rs3816365
rs11707555
rs10866009
rs11707037
rs12488539
rs7627119
rs12715516
rs7624585
rs17058538
rs12487033
rs17801943
rs7614332
rs1098018
rs9828717
rs839230
rs1718454
rs13073391
rs2177153
rs2259091
rs7615893
rs2001972
rs13095822
rs9845458
rs9311671
rs4488803
rs6445961
rs6769100
rs3773010
rs14927
rs11130651
rs9853873
rs4681869
rs4681875
rs753821
rs12489751
rs6445998
rs2364306
rs13075889
rs7616579
rs12634984
rs2365401
rs2197311
rs6446029
rs6792486
rs7631683
rs2034127
rs12635848
rs9850077
rs7623549
rs4679485
rs2279812
rs924663
rs9876503
rs1021813
rs9849137
rs962791
rs10510809
rs6795120
rs9870523
rs10514716
rs11130714
rs6765554
rs9855650
rs10510813
rs10510814
rs734184
rs6765225
rs2219255
rs732514
rs3821473
rs9831300
rs2121794
rs10510816
rs1281465
rs7634315
rs17358517
rs6803290
rs6766124
rs6446079
rs9845353
rs7373248
rs780373
rs2077774
rs17295070
rs11707726
rs13092167
rs780354
rs7616694
rs562516
rs9311726
rs646372
rs11924342
rs17299801
rs750793
rs11715245
rs624225
rs1485727
rs294457
rs13071758
rs9825594
rs11707783
rs3772464
rs3821477
rs6446100
rs3772479
rs7626013
rs3772501
rs3772503
rs13086424
rs17254765
rs9879175
rs3912492
rs12636081
rs17061864
rs17061880
rs7433793
rs2630161
rs182418
rs17061897
rs17322850
rs212063
rs212062
rs3845972
rs212052
rs212051
rs212038
rs212036
rs3845974
rs13058814
rs2736781
rs6801817
rs6446110
rs10510825
rs7634772
rs9311751
rs9839662
rs10510828
rs10510829
rs4679516
rs13078190
rs1983535
rs213420
rs1496650
rs213412
rs213415
rs11717164
rs17339157
rs12636197
rs213354
rs732380
rs2049846
rs2049847
rs213384
rs213386
rs1569352
rs727476
rs6782631
rs2687170
rs7618479
rs1380466
rs12635633
rs241693
rs953479
rs12638665
rs4234288
rs7627398
rs9856634
rs2017941
rs12492175
rs241704
rs12485617
rs241700
rs2006807
rs2255772
rs2734365
rs2734367
rs9826800
rs13085258
rs2856029
rs939497
rs2856036
rs2885865
rs2363670
rs7629382
rs9843949
rs2213215
rs12630435
rs1716722
rs7636357
rs1716741
rs17627738
rs741891
rs760314
rs9311779
rs1569346
rs17063990
rs4974241
rs2142296
rs2594141
rs2594139
rs6446157
rs2734350
rs1374916
rs17064099
rs1868220
rs4974249
rs2121845
rs1562525
rs1562524
rs1562522
rs6776499
rs7432066
rs6797228
rs13087545
rs2118809
rs9862715
rs7642017
rs6763300
rs1347852
rs9311796
rs11706821
rs9816826
rs12633494
rs13320646
rs9875365
rs10510864
rs2365491
rs815719
rs10510861
rs9871848
rs1093194
rs815710
rs7637487
rs13061149
rs9810775
rs963604
rs11716158
rs17254891
rs9311811
rs967331
rs6790383
rs6809350
rs6804241
rs2365953
rs938959
rs6802424
rs7648793
rs9881520
rs6807692
rs17670940
rs2365936
rs13074062
rs12493137
rs4688663
rs12491760
rs599529
rs623808
rs13076126
rs12637323
rs4234692
rs1006588
rs40494
rs1904347
rs7649496
rs1203127
rs9311832
rs6785475
rs9847300
rs9311833
rs6445247
rs1544420
rs9860802
rs7434122
rs7638067
rs1125465
rs10490775
rs1023532
rs17065828
rs17767976
rs12490342
rs9311835
rs9863323
rs2526421
rs4688284
rs17066154
rs6764198
rs13082242
rs4440115
rs11130879
rs7641268
rs17066275
rs10510873
rs6785764
rs1388612
rs1388613
rs9842934
rs2242352
rs9883112
rs11130880
rs11707184
rs3755827
rs17066359
rs1979673
rs17687518
rs7611626
rs1528198
rs1528197
rs2037816
rs4688129
rs1881267
rs17637119
rs17688430
rs9968060
rs7650561
rs2068187
rs833664
rs7620572
rs11130888
rs1512019
rs11130890
rs719589
rs1231831
rs1567092
rs833668
rs10510881
rs4688136
rs10510883
rs11706594
rs17066793
rs1398096
rs17066802
rs1395442
rs6774997
rs952040
rs6768519
rs304202
rs1506746
rs502000
rs571613
rs1395440
rs496184
rs472365
rs557125
rs531700
rs505014
rs2367221
rs9874706
rs487321
rs12715580
rs2164881
rs17067258
rs514606
rs581190
rs1398623
rs304234
rs9825965
rs12631887
rs11130905
rs9831668
rs6770985
rs17361695
rs12629597
rs1374679
rs1374678
rs6445318
rs1838990
rs7649454
rs4234674
rs7631923
rs1523436
rs12489378
rs1376475
rs17068324
rs10510896
rs17068421
rs1901304
rs9311875
rs1403699
rs1403700
rs1545458
rs2367834
rs12374033
rs2122797
rs7629131
rs935789
rs17068742
rs764924
rs11130928
rs9869834
rs17068857
rs11715745
rs9877681
rs11707762
rs11708840
rs17069004
rs9837015
rs6445357
rs7618831
rs11923419
rs7609960
rs1158143
rs924067
rs7653410
rs7631976
rs13066470
rs2201582
rs1390442
rs11707243
rs6808984
rs1390443
rs12108177
rs9809255
rs9859821
rs10510908
rs6806547
rs2280162
rs2578011
rs40610
rs13087186
rs831571
rs1870919
rs254855
rs153734
rs12494731
rs697263
rs152294
rs161658
rs11914507
rs697267
rs696014
rs697270
rs753562
rs17664296
rs3755828
rs39687
rs10510913
rs161666
rs696236
rs704400
rs222338
rs3911778
rs12495880
rs718222
rs10490792
rs704424
rs17070340
rs6445394
rs10490791
rs978486
rs6787396
rs6791551
rs17070461
rs7623833
rs17070497
rs7616866
rs6796721
rs17070650
rs6445401
rs4688454
rs12490122
rs9810630
rs17667547
rs17070791
rs7612038
rs12491061
rs1443532
rs4488822
rs1015859
rs9311895
rs7642335
rs6782835
rs1036920
rs3935273
rs4405909
rs4340697
rs10433642
rs13095235
rs4371513
rs7615771
rs9855230
rs7646449
rs9836710
rs6793277
rs4688500
rs12638651
rs9850029
rs6795735
rs11712727
rs6799704
rs6799666
rs318725
rs318760
rs318762
rs998394
rs10510924
rs704447
rs2280587
rs793291
rs10510920
rs704454
rs7623134
rs9827112
rs9875996
rs1983356
rs6785581
rs9875970
rs1482599
rs12636227
rs1482596
rs1482611
rs1384404
rs11131004
rs7634969
rs2620525
rs17349171
rs17072628
rs1479950
rs1479948
rs12638637
rs9875914
rs9859944
rs9847394
rs1016553
rs2127521
rs7649739
rs11712543
rs9878560
rs4396824
rs4467382
rs6798518
rs4618171
rs11710619
rs17430548
rs1524972
rs13077233
rs1524966
rs6787045
rs1404540
rs9821646
rs13326823
rs7633294
rs7628120
rs6803573
rs953404
rs704463
rs814756
rs984038
rs264114
rs2888253
rs17361892
rs12490463
rs10510946
rs6784974
rs17073988
rs924022
rs9864842
rs264682
rs9829259
rs9880270
rs9823801
rs6795228
rs4688621
rs17074219
rs3733137
rs7620106
rs6807782
rs1541855
rs17074280
rs2060023
rs782721
rs782749
rs782750
rs10510953
rs332354
rs13874
rs11925105
rs12487264
rs783511
rs3796150
rs11706832
rs9846493
rs6782090
rs11709533
rs9881490
rs1379195
rs12493712
rs2045370
rs6769418
rs11711551
rs1001763
rs11128174
rs9839845
rs2365034
rs9879990
rs13095384
rs2364884
rs17045066
rs17781617
rs6796957
rs1867407
rs9875865
rs17043972
rs7648830
rs9310249
rs17045666
rs13096789
rs4074707
rs6765905
rs4389423
rs4602330
rs4568055
rs11128434
rs4856997
rs4347959
rs9844657
rs1552620
rs1490235
rs7611269
rs1387870
rs1490271
rs7612558
rs1120653
rs1979639
rs11923377
rs2101566
rs6791324
rs7652000
rs1490265
rs12485670
rs12497038
rs13076634
rs11710800
rs7628838
rs9815209
rs6792584
rs12630694
rs1974109
rs2242022
rs7629728
rs6806285
rs6779419
rs1459914
rs1585383
rs9814396
rs7626153
rs6800897
rs11920675
rs13100924
rs6548984
rs9990002
rs6549021
rs17047387
rs1491722
rs10440086
rs1032377
rs9826468
rs1388506
rs983963
rs1491753
rs262202
rs4855469
rs4277695
rs1397253
rs1039878
rs6549127
rs907082
rs9310105
rs6809730
rs9827919
rs4305427
rs1394259
rs9813609
rs9856483
rs1504299
rs2171871
rs13079040
rs13096541
rs17048091
rs4855535
rs6787837
rs12635949
rs6770678
rs7609906
rs9871910
rs13094584
rs7652375
rs13072064
rs6807892
rs7637369
rs4855543
rs937858
rs9809889
rs1463957
rs6549180
rs2009602
rs6549184
rs17005366
rs4473559
rs9818314
rs6777671
rs6784519
rs9848178
rs9840469
rs4343629
rs7623989
rs1384934
rs11707515
rs13066342
rs6549200
rs4855388
rs1843050
rs17005675
rs2128972
rs7610842
rs9846189
rs12492375
rs7625432
rs9831196
rs4855405
rs6795389
rs4855407
rs10510980
rs9869412
rs13089266
rs904419
rs4318558
rs6798211
rs6549238
rs10510984
rs2648008
rs288503
rs10510986
rs10510985
rs7619198
rs6549245
rs10510990
rs4855435
rs12491686
rs7641148
rs13073599
rs7648607
rs1036053
rs2101636
rs6763730
rs6783102
rs4855460
rs6782608
rs9832362
rs13071630
rs6549297
rs1357272
rs7432941
rs1357268
rs1996818
rs6549322
rs6549324
rs805492
rs805486
rs9310191
rs2193550
rs1024889
rs9820110
rs17007269
rs1388436
rs1491607
rs11708540
rs10511001
rs7632714
rs6781443
rs9310200
rs6766000
rs7633132
rs10865655
rs17801787
rs7618715
rs2573174
rs6791955
rs17008051
rs6780338
rs17008142
rs2177291
rs17008175
rs1288974
rs831438
rs9881149
rs13070108
rs6800929
rs12633797
rs10511014
rs4677029
rs9310212
rs17008403
rs11719320
rs1148749
rs1522174
rs9647400
rs1612181
rs1288699
rs1288825
rs17008474
rs4677602
rs1300170
rs17008544
rs1288688
rs1288684
rs6549387
rs12494939
rs937839
rs10511018
rs6771130
rs7617596
rs17008713
rs9828619
rs10460943
rs704275
rs7620998
rs13085841
rs6772104
rs3796224
rs1320015
rs10865660
rs4484160
rs10514728
rs9812198
rs13076171
rs2322168
rs12714781
rs17009077
rs7616034
rs4234146
rs9832640
rs11718781
rs4552321
rs9880789
rs4077972
rs4077973
rs9860628
rs2174546
rs1587958
rs9840945
rs6771316
rs6549436
rs3749430
rs9832693
rs6779450
rs4677097
rs4676861
rs6801310
rs6784559
rs4078475
rs4676868
rs4532099
rs4677135
rs4128691
rs4676870
rs9883587
rs9815886
rs9841241
rs2272078
rs11128275
rs6549458
rs9849164
rs4074154
rs9811139
rs13061465
rs13080756
rs6786199
rs2029507
rs7622257
rs4677195
rs4676882
rs9847523
rs1123121
rs3821561
rs2208
rs6808341
rs7618362
rs4677213
rs1532190
rs13099810
rs17691949
rs17742965
rs6776264
rs2839770
rs2637762
rs6775461
rs11712509
rs17751397
rs9880113
rs6549522
rs557919
rs574715
rs584012
rs6549523
rs17701346
rs12638528
rs7619189
rs966163
rs3901920
rs11710982
rs11711792
rs3845868
rs7064
rs6787588
rs11128333
rs9868179
rs7614618
rs11128341
rs7635547
rs13087058
rs7649134
rs4234176
rs9830956
rs9838797
rs7623717
rs12493161
rs9310276
rs17755675
rs907338
rs1355467
rs1912769
rs970543
rs1511530
rs12494659
rs17756459
rs11716081
rs4622849
rs3856584
rs7653879
rs484332
rs17706958
rs291517
rs13070589
rs291504
rs291485
rs9310281
rs991270
rs9858596
rs7645267
rs1866929
rs6799987
rs6549566
rs9869897
rs6785650
rs6795429
rs1918101
rs9856875
rs12638156
rs1405404
rs17710919
rs1405396
rs6800733
rs6778799
rs4677373
rs9848819
rs6549582
rs17762788
rs278391
rs278429
rs39693
rs12492560
rs10490832
rs9867036
rs672784
rs1545384
rs862823
rs540365
rs503058
rs2044594
rs549560
rs6780510
rs7433180
rs12488030
rs4677399
rs6549604
rs9876789
rs7430259
rs9831609
rs11928037
rs1374879
rs1374874
rs4234187
rs4131575
rs7651319
rs4420916
rs9859719
rs11128420
rs11925905
rs9310319
rs9843930
rs7649762
rs6793001
rs11712374
rs11707608
rs12636221
rs7624950
rs11706032
rs7633390
rs13082867
rs4095546
rs7642330
rs616166
rs2284
rs7625913
rs9868043
rs1489098
rs9310356
rs2037190
rs7627309
rs7610909
rs17735556
rs6796472
rs10514733
rs13063821
rs13087864
rs7610525
rs3849498
rs1374847
rs13093006
rs12488746
rs1975573
rs187881
rs267120
rs7630234
rs6797550
rs1166940
rs1166950
rs9867723
rs3911526
rs12630466
rs7433861
rs4855965
rs13088432
rs17819911
rs9841520
rs4855995
rs4377518
rs4515097
rs4624600
rs9852548
rs17015082
rs11713960
rs12633766
rs7430171
rs17015112
rs17822079
rs9882239
rs1992449
rs2875436
rs998037
rs7642312
rs6768736
rs4684005
rs4327364
rs9830337
rs11127595
rs9840819
rs11127596
rs7614439
rs1345179
rs12634489
rs13064369
rs1666130
rs775733
rs1523768
rs9848106
rs1031377
rs809603
rs9854781
rs1851740
rs13095558
rs776122
rs2044889
rs6794930
rs6764183
rs3852021
rs7649888
rs11712519
rs1437528
rs9309783
rs4680923
rs9836484
rs6781390
rs11711574
rs17015805
rs1917098
rs6548551
rs17016015
rs1398324
rs9839172
rs10511128
rs7650723
rs4680987
rs2028740
rs2120704
rs9876636
rs6801989
rs6786778
rs723765
rs6787349
rs3773232
rs2608021
rs11716325
rs333472
rs7650002
rs7629522
rs162870
rs162871
rs1031932
rs4680919
rs12486635
rs2077753
rs13087498
rs1489850
rs6769328
rs9842630
rs6548621
rs7614913
rs9853895
rs7432676
rs9309825
rs6548651
rs7644521
rs1995402
rs10511119
rs1393367
rs11710980
rs9835250
rs9862864
rs13317859
rs9850991
rs6548667
rs6781474
rs6548668
rs12489982
rs9811785
rs1530438
rs13064754
rs9849587
rs10511114
rs10514740
rs9829033
rs12634573
rs7431461
rs704464
rs12186090
rs12637623
rs12638582
rs11127721
rs6797616
rs13095735
rs727824
rs13093938
rs11714085
rs9877021
rs6778246
rs17018889
rs276121
rs275358
rs276117
rs7649028
rs13082940
rs7622741
rs6789701
rs2307058
rs11922101
rs3860595
rs11127741
rs17019418
rs17479347
rs6778265
rs4856367
rs11922298
rs11127757
rs9875387
rs17784061
rs9869419
rs4561854
rs9844781
rs6548816
rs7432307
rs6548831
rs12493026
rs834864
rs1580295
rs1382069
rs10511099
rs2132599
rs17020227
rs11926691
rs975488
rs1384419
rs2873498
rs17020633
rs964243
rs7651607
rs1357797
rs1524783
rs4574309
rs9990164
rs4276197
rs12629656
rs7428025
rs4856242
rs4488845
rs9878280
rs1384300
rs1384302
rs11127841
rs9309944
rs17021652
rs13317986
rs395807
rs1603201
rs9847448
rs1248821
rs1691501
rs394185
rs9683309
rs450495
rs12714616
rs2200472
rs1016305
rs6549009
rs10490896
rs7645952
rs13061527
rs4516626
rs6780644
rs892365
rs9309982
rs6767245
rs10511074
rs11928368
rs9824301
rs4507269
rs6549051
rs7611991
rs7621179
rs1003986
rs7642281
rs10084664
rs9866277
rs9310001
rs17025272
rs2324999
rs13093396
rs4327387
rs12494510
rs6549079
rs4688887
rs7340745
rs7651338
rs12487215
rs4688882
rs6781294
rs12631943
rs979472
rs9833387
rs1908609
rs291960
rs10511061
rs4333087
rs9821289
rs5007299
rs9864830
rs4462968
rs9310023
rs6419888
rs13074417
rs17023661
rs7614681
rs6763484
rs729942
rs2575794
rs2340479
rs2575773
rs9284813
rs2340382
rs17181079
rs17181170
rs9872824
rs1825896
rs9310049
rs7629490
rs1002765
rs10511133
rs13100218
rs2633674
rs300994
rs12492392
rs9871262
rs9866824
rs6801412
rs4858960
rs7628227
rs1509766
rs6767721
rs6809812
rs17467509
rs12497315
rs1864617
rs6807414
rs9310073
rs9875575
rs936361
rs6778788
rs17025629
rs4859011
rs6796650
rs4470525
rs9857101
rs13077937
rs6551343
rs7646260
rs1495838
rs2344816
rs1603312
rs13084044
rs1483476
rs2046327
rs6788974
rs6800661
rs12634593
rs13100058
rs4353811
rs9864351
rs4325924
rs7650924
rs13100529
rs17026569
rs4571247
rs7642606
rs11128068
rs7373232
rs6551407
rs6551408
rs1040017
rs1512909
rs12486528
rs9836340
rs9842599
rs870899
rs7633500
rs7618160
rs1915304
rs7612414
rs6770430
rs6776967
rs1464463
rs1521807
rs6551453
rs9713061
rs8178591
rs4857242
rs9815406
rs13086346
rs10511147
rs9847884
rs548545
rs2055025
rs1492014
rs1492017
rs10511148
rs300068
rs12492825
rs7626615
rs9880324
rs7432922
rs8180036
rs9830901
rs3849435
rs17383280
rs1996575
rs520258
rs569216
rs16857046
rs7629169
rs12374087
rs4073617
rs6414256
rs7623417
rs1511731
rs11713687
rs1598013
rs1453610
rs9855928
rs7636345
rs10511153
rs4857192
rs10934513
rs1487735
rs7631577
rs6784955
rs9826636
rs2318154
rs9846289
rs9869278
rs1806558
rs1547399
rs9818654
rs6439265
rs301927
rs301960
rs7623638
rs12633362
rs7634548
rs9822683
rs4857291
rs3856571
rs9865499
rs12637414
rs831882
rs17302656
rs4857302
rs6780855
rs7638369
rs1844934
rs854579
rs832044
rs1948382
rs832052
rs1492035
rs1388646
rs6439591
rs4429670
rs6804026
rs12695682
rs16839441
rs12638958
rs4241469
rs6796881
rs16839610
rs1948608
rs9289587
rs7614425
rs10511167
rs1381087
rs1529047
rs1529046
rs1350790
rs6778616
rs1675511
rs1531377
rs7639655
rs278364
rs865474
rs828598
rs999147
rs11916285
rs1383906
rs11705895
rs4928196
rs1524218
rs774951
rs6803675
rs17770503
rs1851065
rs1157320
rs1383839
rs985632
rs2128027
rs1481532
rs17773202
rs1481549
rs1997404
rs16841279
rs2089983
rs6772110
rs9882045
rs561391
rs1618515
rs7628739
rs9883702
rs9858145
rs792841
rs704574
rs6792339
rs6788750
rs9849092
rs9860290
rs2130369
rs12629505
rs9825882
rs7623587
rs13096852
rs9868170
rs392066
rs9873033
rs7641299
rs7643442
rs4928088
rs4928097
rs6777810
rs4928110
rs11719592
rs4928066
rs9290097
rs7642041
rs544500
rs7648469
rs16842839
rs17217760
rs1503845
rs12632235
rs6767179
rs4928089
rs1318859
rs2118172
rs4928094
rs17398137
rs981894
rs2576370
rs9860250
rs17339226
rs2713758
rs1449302
rs13060756
rs9811022
rs1449317
rs1868493
rs16843185
rs1375514
rs2197897
rs1507437
rs1395787
rs906380
rs9870114
rs2553419
rs2553427
rs3804775
rs10049146
rs6791696
rs2625288
rs11718446
rs601225
rs1672385
rs1672383
rs11720478
rs11713188
rs771829
rs1709393
rs771785
rs771788
rs771798
rs812220
rs3856765
rs17417560
rs9290621
rs2619283
rs9870734
rs17771760
rs9872024
rs1151318
rs1620217
rs1299752
rs6809935
rs1284726
rs9985428
rs9875063
rs1391419
rs2398777
rs11919584
rs708318
rs344675
rs1470146
rs346881
rs12634503
rs10937285
rs10514747
rs9825113
rs16846063
rs4393916
rs4459911
rs1511650
rs16846607
rs9291039
rs12635765
rs6799792
rs7634768
rs2044616
rs1104964
rs11921067
rs2141621
rs1920346
rs4131120
rs2961318
rs9844288
rs2943735
rs16850153
rs1402748
rs4459930
rs2947783
rs1521615
rs2947786
rs777953
rs777952
rs6809018
rs12634729
rs1836862
rs10933793
rs1344860
rs11914438
rs9874718
rs9799272
rs7618202
rs17452281
rs9838717
rs1503081
rs7626601
rs1503079
rs4894900
rs1566716
rs10933802
rs1503161
rs1503075
rs6437567
rs12639347
rs10933810
rs1259380
rs1795306
rs16851027
rs13079517
rs4894924
rs7621905
rs7431531
rs1017913
rs3772556
rs16851279
rs13317567
rs13073764
rs2030515
rs9859785
rs10511245
rs736652
rs4894936
rs9857831
rs10490831
rs2301043
rs1550711
rs13062734
rs1867194
rs6778745
rs13084271
rs1910499
rs2174233
rs16851846
rs16851890
rs9863266
rs3898308
rs16851998
rs10511248
rs6809315
rs13085623
rs7614488
rs9873496
rs12495469
rs7620758
rs6437662
rs6777538
rs16852455
rs722813
rs2712464
rs2712473
rs2921253
rs9832469
rs2590195
rs1867557
rs2590199
rs16852663
rs2590187
rs2399106
rs12633892
rs6437690
rs4895023
rs9830289
rs10511259
rs1520717
rs7618427
rs12631817
rs2056115
rs13063911
rs9828598
rs9863794
rs1283098
rs12489299
rs2676364
rs2042686
rs1400409
rs2676370
rs7630522
rs10511261
rs1299704
rs1426954
rs2174016
rs747103
rs9851055
rs643938
rs638702
rs9867809
rs1021504
rs9846246
rs9875732
rs11710737
rs6437740
rs9839178
rs7634587
rs10933916
rs9852257
rs709521
rs709519
rs709516
rs709515
rs4855779
rs12638978
rs6774951
rs2399218
rs840281
rs709477
rs697957
rs9845309
rs877859
rs7649924
rs6798831
rs9859911
rs1006044
rs696365
rs12490871
rs1289744
rs7622810
rs16854451
rs10511271
rs4855559
rs1456722
rs3996017
rs4855654
rs9288877
rs726944
rs736327
rs4146282
rs1947148
rs2715694
rs7609997
rs10804473
rs2399248
rs6804162
rs1470567
rs9842454
rs10490845
rs6783997
rs6784419
rs3804701
rs2305238
rs4413319
rs4555525
rs4855697
rs938394
rs6786964
rs1163378
rs1920031
rs2699971
rs9876733
rs7611135
rs11713133
rs1125903
rs6778096
rs769544
rs2090974
rs17499967
rs1732187
rs10511276
rs1528905
rs12632453
rs1733265
rs1881949
rs12489624
rs2700237
rs6804859
rs1525873
rs1525883
rs2399289
rs4469005
rs716534
rs6781863
rs13091887
rs2399328
rs11720997
rs1533213
rs6773922
rs1106079
rs16856946
rs1512660
rs7631316
rs4682596
rs1512516
rs986205
rs1512523
rs9825259
rs9873710
rs1462307
rs9881407
rs1993802
rs10514755
rs1381828
rs873132
rs6437957
rs4410442
rs4682248
rs13083225
rs9838562
rs6784458
rs2087337
rs973208
rs1391353
rs9865917
rs6437989
rs7651713
rs1877575
rs951338
rs9877859
rs17423838
rs7629156
rs13074817
rs4284954
rs9834030
rs9868898
rs6782962
rs6787278
rs9857303
rs9811721
rs11917956
rs7640773
rs10934122
rs1587456
rs1282948
rs7645666
rs2399399
rs2137897
rs9816238
rs698360
rs4682326
rs510549
rs3804765
rs774759
rs8070
rs7622025
rs16859130
rs13066495
rs9288938
rs11923778
rs4234416
rs4682103
rs6438068
rs13093633
rs9867544
rs1032239
rs2683900
rs4682402
rs13082005
rs4290780
rs10511316
rs2279531
rs4682420
rs820553
rs4682426
rs9875150
rs4682429
rs1387015
rs7642984
rs12233479
rs4682123
rs16860242
rs1392785
rs9844028
rs3872615
rs7647147
rs7625411
rs12695286
rs1461106
rs7650532
rs6438130
rs3995917
rs2700230
rs2613964
rs9881633
rs972553
rs1553191
rs6769798
rs10511323
rs9849714
rs16860709
rs4682479
rs775229
rs808951
rs775214
rs1353903
rs7643843
rs1386336
rs3928555
rs6799610
rs2669909
rs2399488
rs7611694
rs3896909
rs11929640
rs2271492
rs2203251
rs950357
rs11718013
rs9881563
rs13061150
rs2247225
rs13079383
rs7634937
rs6799683
rs9816344
rs2087162
rs6782373
rs13318232
rs4682520
rs10934251
rs4682522
rs2087017
rs2630351
rs167770
rs226082
rs7633291
rs9813633
rs1394016
rs16822487
rs7620754
rs2062834
rs1983079
rs1521070
rs2693051
rs1316642
rs10934259
rs9825470
rs4682536
rs17670486
rs10934270
rs1521067
rs2733403
rs6778079
rs10934275
rs2669898
rs7643975
rs1589435
rs7637678
rs6438213
rs9860965
rs1290894
rs2669904
rs1921493
rs6762934
rs2222855
rs16823186
rs9683251
rs2140345
rs9834547
rs1533931
rs4682165
rs9289008
rs2177041
rs6793973
rs6438234
rs980944
rs9859887
rs9822950
rs1459515
rs4831217
rs6796887
rs1459519
rs6805459
rs6809037
rs12019241
rs6782599
rs7650434
rs1463869
rs1499950
rs1353908
rs1499940
rs16823850
rs9859842
rs7611310
rs2043820
rs9848541
rs16823934
rs2218054
rs11922043
rs6803101
rs6790048
rs11926976
rs3772917
rs13065396
rs283377
rs3772934
rs14360
rs7638530
rs2972469
rs6783745
rs2972490
rs11706614
rs2918217
rs3772958
rs2918216
rs2972479
rs16824235
rs4378954
rs12494795
rs6776244
rs1882012
rs1920370
rs6438299
rs9870541
rs4296590
rs7651707
rs9289047
rs2199349
rs1870709
rs16845196
rs9830749
rs4831129
rs4831130
rs7634137
rs11928524
rs11924642
rs1920190
rs9877364
rs4831139
rs1731596
rs1713007
rs6787168
rs9810534
rs1628472
rs17706338
rs1401069
rs1401072
rs10934351
rs1401086
rs16825309
rs9866355
rs7641306
rs9817566
rs2116574
rs2867861
rs1019910
rs2903689
rs9865319
rs10511360
rs12631538
rs7627376
rs6438347
rs6438355
rs2373
rs2102626
rs6777242
rs12631952
rs1523262
rs7647072
rs1518898
rs2203817
rs644454
rs12490843
rs4855919
rs9842731
rs3849469
rs9811011
rs1818768
rs4145154
rs7649284
rs4855928
rs9856565
rs2868975
rs1462845
rs4522775
rs938170
rs1513167
rs1513168
rs6800555
rs1398641
rs2203237
rs1849474
rs9990287
rs1676230
rs1698043
rs9830523
rs16827056
rs12629904
rs1910044
rs1501883
rs1501871
rs4146331
rs10934409
rs4440150
rs3923050
rs4635741
rs13325314
rs4687856
rs4282091
rs12489939
rs4687889
rs6438414
rs10934420
rs7432387
rs4688067
rs7427162
rs13070320
rs11713893
rs2045307
rs6805565
rs861001
rs10934434
rs6780942
rs4688078
rs16827959
rs11917814
rs9846497
rs4475034
rs12636589
rs9870222
rs1447590
rs9289100
rs1348969
rs540615
rs1348968
rs10511378
rs553769
rs1949542
rs17676122
rs4688116
rs2946818
rs939316
rs4687824
rs6438471
rs10934459
rs705245
rs808887
rs4687827
rs6770279
rs1081896
rs812824
rs1521292
rs1521293
rs2160052
rs9837571
rs4687833
rs1016284
rs35872
rs4449310
rs16829334
rs11926466
rs9855251
rs9832079
rs6438503
rs4643703
rs4528932
rs4234656
rs2971544
rs16829649
rs7649930
rs9845965
rs9843001
rs4687848
rs10511389
rs729411
rs6766899
rs2873688
rs2029034
rs1000198
rs727905
rs6763561
rs1132200
rs7430156
rs6780684
rs3755579
rs2293370
rs610902
rs3850890
rs527004
rs538136
rs1534154
rs10511392
rs9834422
rs6794067
rs2137619
rs10934496
rs1523130
rs2461823
rs3732357
rs6784598
rs12630592
rs11925868
rs334543
rs4676703
rs10934511
rs11712811
rs902793
rs9289143
rs1873652
rs1147696
rs1147700
rs1515577
rs2272515
rs13100865
rs1733302
rs1147720
rs893460
rs11713908
rs1259475
rs1259474
rs9289146
rs1259494
rs1370741
rs17232163
rs9853121
rs11709661
rs12491957
rs10511403
rs2292719
rs9858561
rs836343
rs954568
rs7635903
rs1191296
rs12494335
rs7632907
rs3806614
rs12485719
rs6775899
rs3845864
rs6808258
rs1464099
rs2070180
rs1169
rs11919421
rs9849087
rs9826473
rs1920322
rs1881995
rs9289182
rs1523519
rs9871743
rs9289185
rs1962532
rs4308217
rs1915087
rs937629
rs11721321
rs4678126
rs1463890
rs10222633
rs10934578
rs3804592
rs12485716
rs2202127
rs2134225
rs4678176
rs6438722
rs9856248
rs4491840
rs10934602
rs6810306
rs9851180
rs9811581
rs2332285
rs9882797
rs9810050
rs16833255
rs9823535
rs12489170
rs6438753
rs796892
rs2280070
rs13062151
rs2137210
rs9853452
rs2288677
rs1011151
rs17215029
rs2276777
rs2276774
rs13099843
rs11718661
rs2060090
rs17171
rs7432970
rs1470399
rs6769548
rs11922528
rs16833786
rs6799522
rs6791346
rs6809947
rs3792361
rs836838
rs702030
rs9858381
rs7643790
rs1533393
rs3934729
rs6770805
rs4678010
rs9289218
rs9856983
rs9851728
rs1965290
rs4530474
rs820371
rs820335
rs17125
rs10511418
rs3911406
rs2682213
rs3863980
rs13100237
rs2280422
rs17310770
rs17376838
rs7613868
rs12634530
rs1320186
rs11721323
rs4678092
rs6438837
rs1373606
rs16835267
rs12695438
rs3821525
rs12487255
rs627830
rs9832203
rs16835400
rs630760
rs543122
rs572209
rs573186
rs7623685
rs17224858
rs9859074
rs484936
rs13085463
rs2651625
rs2713649
rs2651620
rs333243
rs7626419
rs333338
rs16835687
rs333335
rs333332
rs10934675
rs333327
rs2651609
rs10512628
rs619460
rs589663
rs16835749
rs333300
rs16835783
rs231601
rs333354
rs3772790
rs586395
rs3755702
rs7621976
rs16835912
rs13146
rs10934685
rs614664
rs3772823
rs12487905
rs3772839
rs4678169
rs16836078
rs16836080
rs4141663
rs3772845
rs11928651
rs4234222
rs1017813
rs1265646
rs1007856
rs6765247
rs9854005
rs3184121
rs17237607
rs6438865
rs6796048
rs2981534
rs2333038
rs2948818
rs17239028
rs2688992
rs2788466
rs564065
rs2993639
rs570253
rs516355
rs702045
rs9814968
rs9834609
rs679990
rs564809
rs1464172
rs631691
rs16836571
rs6438881
rs1708337
rs6801331
rs6801517
rs10512647
rs9851588
rs9809356
rs4679393
rs7610077
rs9848399
rs7644750
rs16836866
rs2979307
rs9830176
rs9821905
rs10934739
rs10804573
rs7649483
rs11716991
rs6808519
rs3936031
rs4314124
rs2003334
rs4646750
rs4646739
rs3821453
rs2305224
rs3772413
rs4646703
rs16837189
rs4646700
rs12636371
rs9874508
rs4679103
rs1992856
rs9822040
rs1447656
rs2121745
rs4679115
rs10934762
rs9844302
rs9821733
rs9880406
rs9850626
rs9846116
rs1877966
rs4410406
rs6791445
rs1799404
rs9844797
rs1123373
rs2363947
rs17743103
rs1873389
rs777235
rs2139747
rs7628233
rs999215
rs6803015
rs4679315
rs2116459
rs10433407
rs4679329
rs10934800
rs9810372
rs1384566
rs900423
rs7613143
rs1351666
rs9827714
rs900419
rs9289293
rs7627541
rs12491804
rs6414306
rs9865384
rs12185961
rs732549
rs1374924
rs13070949
rs6800019
rs2594215
rs4974444
rs12489937
rs11714815
rs782437
rs2276745
rs9811688
rs555183
rs11916152
rs13066225
rs9877819
rs11716997
rs4974416
rs6439086
rs11921463
rs9865083
rs9883958
rs11711692
rs4857926
rs16845806
rs6439106
rs3774796
rs9860614
rs16843207
rs2955103
rs10934853
rs1735558
rs4857879
rs1702122
rs1735538
rs2939820
rs4343642
rs2659703
rs13071640
rs7431368
rs10934854
rs11718692
rs2659698
rs2659695
rs7433900
rs7635061
rs2713589
rs789217
rs6790721
rs789237
rs2879784
rs1384313
rs9852014
rs16859134
rs4429625
rs4128191
rs6789079
rs2713621
rs2285372
rs4688807
rs16861373
rs9847824
rs4075143
rs809213
rs12494774
rs13316898
rs2137574
rs884697
rs784718
rs7645772
rs10934899
rs2670905
rs2587988
rs9855392
rs9818624
rs7609940
rs9879726
rs1453243
rs1391056
rs13094994
rs2219026
rs7628563
rs9821748
rs16827675
rs9883988
rs2645961
rs16828872
rs6799357
rs9823913
rs1022033
rs11713445
rs1403285
rs16845869
rs5004358
rs11708259
rs6439255
rs903046
rs7639697
rs9868843
rs2674614
rs7639065
rs6439279
rs16836493
rs6439295
rs9809542
rs11923992
rs1027005
rs4854647
rs6808429
rs16837140
rs12632185
rs1502665
rs16837236
rs13319291
rs1393560
rs6805939
rs13083588
rs3883881
rs995538
rs876519
rs7429462
rs12489612
rs7610027
rs4854834
rs6801905
rs1398765
rs938241
rs4488877
rs1225052
rs6787286
rs1381080
rs6806898
rs1461149
rs1225074
rs6802764
rs1950079
rs9842509
rs1920006
rs9289415
rs9289416
rs3009485
rs1356802
rs11714053
rs3914906
rs9876304
rs17401103
rs9289423
rs9878957
rs6766469
rs13085873
rs1505829
rs3844501
rs3853148
rs11924491
rs9833058
rs3762672
rs11718115
rs2369832
rs747328
rs9811369
rs2053954
rs7613434
rs16839679
rs7652595
rs1452152
rs1869155
rs1869151
rs10512870
rs10512869
rs1452144
rs9862640
rs6763720
rs2369955
rs7620792
rs7625328
rs1464403
rs7633217
rs9836009
rs1357019
rs6807522
rs12497903
rs9289439
rs3849416
rs9854387
rs1450053
rs7642901
rs9852954
rs1450048
rs7638408
rs6439392
rs9820056
rs2699869
rs938238
rs938229
rs4479595
rs13318906
rs1197304
rs1795107
rs16840309
rs16840382
rs1197312
rs2078262
rs6790868
rs1479179
rs2737717
rs9828692
rs7637878
rs9876777
rs13059279
rs7647249
rs4854587
rs4854588
rs1867504
rs9863830
rs4419374
rs4287912
rs6787177
rs8177191
rs1799852
rs1049296
rs9881405
rs9853615
rs1534166
rs10512913
rs6786236
rs6773354
rs2293375
rs2715609
rs11925220
rs2692682
rs2692681
rs6763132
rs1131598
rs9917636
rs13319548
rs13093879
rs4241363
rs7627477
rs13074733
rs7625035
rs9858660
rs12631386
rs9822076
rs4682664
rs9839819
rs6439470
rs4384926
rs4343599
rs13080059
rs11718883
rs2400273
rs9682157
rs4312629
rs9289471
rs9821505
rs9868985
rs10935124
rs9289483
rs1447698
rs6439517
rs12487946
rs9818551
rs6439522
rs1949305
rs1515367
rs1996242
rs16842240
rs187586
rs10512935
rs11920780
rs40437
rs972234
rs4955460
rs36132
rs39699
rs7613213
rs41182
rs36059
rs11720128
rs36039
rs7644618
rs12639432
rs2030737
rs6764345
rs2140766
rs12488683
rs868909
rs1501205
rs882059
rs3772637
rs6763009
rs4309752
rs4894320
rs8179953
rs10935157
rs10935162
rs12494371
rs9867852
rs823959
rs998591
rs7645988
rs6439578
rs4894264
rs16843144
rs4894303
rs979903
rs1374777
rs9865234
rs16843560
rs10212532
rs13097172
rs6775778
rs13072433
rs10512987
rs684773
rs695983
rs698270
rs13068119
rs12635723
rs6791142
rs3856637
rs6771713
rs1533445
rs835636
rs9845076
rs835631
rs1385304
rs17374749
rs1484792
rs2053439
rs9839965
rs1478312
rs17311950
rs6439699
rs3912119
rs3912122
rs1542535
rs11921899
rs13059163
rs12490164
rs12490219
rs9289539
rs9815948
rs1442621
rs981626
rs12630965
rs10804653
rs10935257
rs6777144
rs12636521
rs10935266
rs16847433
rs6764959
rs6798439
rs1442585
rs17548687
rs1001162
rs157276
rs10935269
rs4678385
rs17282551
rs6439772
rs7632392
rs3773768
rs2062017
rs329391
rs2724706
rs2724697
rs899983
rs9827617
rs7612622
rs6769261
rs1199338
rs2306374
rs4550782
rs1564406
rs11709290
rs9855306
rs559313
rs523975
rs601032
rs497900
rs361059
rs413147
rs9851887
rs6790195
rs4894366
rs11706377
rs13064974
rs1871993
rs9809852
rs6799036
rs674969
rs7627904
rs12629175
rs12637297
rs10212419
rs6810170
rs9814754
rs6439849
rs9820915
rs1602626
rs16849083
rs1497266
rs12635533
rs16849220
rs3816969
rs4683613
rs11714276
rs11720063
rs10935348
rs4568080
rs1900627
rs1374831
rs9289585
rs2028994
rs1447733
rs6789124
rs1447735
rs1447726
rs1374829
rs7621007
rs9838863
rs13065203
rs4613415
rs769307
rs6791621
rs4683774
rs1426034
rs987193
rs1365152
rs9844385
rs4683468
rs9878201
rs6769310
rs1878979
rs16849869
rs4683801
rs4683806
rs4638924
rs6767558
rs12634879
rs12637089
rs6808021
rs4538338
rs6789431
rs9853327
rs967861
rs6439914
rs7632227
rs4142786
rs879716
rs1006877
rs7653676
rs17345089
rs6770610
rs4683491
rs17347351
rs347341
rs9877176
rs6439925
rs1427781
rs6791077
rs524554
rs531617
rs349502
rs349504
rs349567
rs349552
rs349554
rs10935386
rs9875409
rs347973
rs347969
rs164346
rs7651388
rs961554
rs9816082
rs9842994
rs9856981
rs7644202
rs11711439
rs9814403
rs7628638
rs7628654
rs1401509
rs713354
rs1426955
rs890528
rs9823690
rs3940907
rs7647349
rs875870
rs1533130
rs6439985
rs13069904
rs1877219
rs3796259
rs11715472
rs6772975
rs12631017
rs16851294
rs7643346
rs11917422
rs4683600
rs6765857
rs4683602
rs7637336
rs9850416
rs295320
rs2640017
rs2030186
rs13060724
rs2312500
rs12485838
rs6805866
rs4683619
rs6440032
rs17787760
rs17787766
rs10433346
rs1105082
rs1055690
rs2681689
rs12107859
rs745966
rs2271386
rs2862124
rs347689
rs11705932
rs6440065
rs7643642
rs7644451
rs11719737
rs2229032
rs4256152
rs13085998
rs12639363
rs16852464
rs6800573
rs6808205
rs2140437
rs9823492
rs4259003
rs13060227
rs9841007
rs9681405
rs6440116
rs4683702
rs1036690
rs7645967
rs16852815
rs9844683
rs1355760
rs251491
rs13325630
rs936198
rs6664
rs4149495
rs6788581
rs1900994
rs6805378
rs2352734
rs294465
rs4839656
rs9289656
rs6781977
rs894175
rs4839637
rs7627815
rs4839604
rs961413
rs6414353
rs9857832
rs2289491
rs7617034
rs1501626
rs16853335
rs986376
rs12633063
rs6765602
rs7632299
rs950427
rs4839628
rs4839632
rs10513200
rs10513201
rs6440172
rs905142
rs4839595
rs9878539
rs838610
rs12489418
rs3849196
rs1371924
rs1371923
rs11922063
rs10513209
rs1025813
rs12494880
rs16853885
rs4839603
rs17582102
rs9811274
rs13061355
rs9829661
rs9873621
rs1242074
rs1900632
rs2121768
rs6782243
rs12486254
rs6774032
rs12233450
rs1124328
rs1124329
rs9289667
rs11714850
rs1349001
rs13080239
rs5025389
rs16854607
rs9289670
rs11712608
rs16854851
rs2053211
rs1898265
rs9809103
rs13078077
rs1354316
rs6763060
rs13094155
rs931773
rs979000
rs2717389
rs9289678
rs800081
rs800082
rs800065
rs1355660
rs11710036
rs12107704
rs6440278
rs10454765
rs4464504
rs7433098
rs9827058
rs1348658
rs16856619
rs344979
rs10935555
rs612188
rs1881036
rs1523074
rs9868350
rs9834043
rs1523076
rs10935579
rs2687863
rs6764100
rs2461810
rs2673874
rs2687876
rs7652768
rs9866001
rs6440373
rs1513412
rs1355791
rs10470458
rs12629663
rs1398776
rs6766386
rs2864430
rs1553977
rs993520
rs9867807
rs1913185
rs6793582
rs1828652
rs1828560
rs7645100
rs12497460
rs7642687
rs575834
rs10513292
rs10513294
rs10513296
rs342885
rs1511554
rs4681336
rs9859928
rs10513290
rs9831847
rs9831734
rs10935648
rs7624556
rs4131188
rs1354197
rs1995392
rs1502117
rs9827404
rs4309688
rs7625438
rs17564921
rs2202054
rs16846545
rs2279830
rs9289748
rs11914998
rs9876193
rs9817905
rs6796711
rs9289757
rs9862216
rs6788109
rs6802980
rs16859658
rs2319188
rs7643549
rs7642279
rs4279060
rs2319323
rs7622275
rs2061668
rs9848851
rs9833366
rs7645488
rs6769088
rs4578991
rs6763183
rs10935703
rs1403430
rs9848403
rs1522948
rs2049276
rs2639369
rs188019
rs1492091
rs10804731
rs9836959
rs718424
rs275702
rs4681443
rs4681444
rs3772616
rs16860760
rs2934086
rs6762761
rs4681158
rs16861027
rs1318579
rs11919702
rs1059502
rs1850288
rs2001988
rs16861156
rs6785178
rs4681163
rs7611664
rs11710943
rs13059403
rs4681164
rs893979
rs3772573
rs9850529
rs772805
rs7646151
rs7636389
rs9827666
rs6777996
rs951776
rs6788873
rs7649371
rs1808003
rs2082147
rs1813197
rs9917642
rs2291603
rs7426865
rs7618084
rs7632041
rs977333
rs9865279
rs2004107
rs9869237
rs7636153
rs2043083
rs7621657
rs4470441
rs4681180
rs12636725
rs6803863
rs7618014
rs17787940
rs4681524
rs10513355
rs13325694
rs11716804
rs4681526
rs11916830
rs9857773
rs9820339
rs7647288
rs13321700
rs6796427
rs2130319
rs12636254
rs988987
rs2035741
rs6768054
rs9860302
rs9289798
rs4488777
rs6440647
rs1531641
rs1531640
rs1564996
rs10513360
rs6799396
rs2867840
rs6797943
rs10513366
rs6764451
rs7627651
rs7629819
rs13323544
rs12632982
rs9835316
rs9838013
rs4681605
rs1463230
rs1901099
rs1562789
rs7626725
rs4681620
rs9846474
rs7639294
rs1568585
rs4679980
rs4679984
rs13081927
rs2037409
rs4680005
rs574445
rs1000079
rs2061201
rs936189
rs10935822
rs9825721
rs7652387
rs6440717
rs1005726
rs2870517
rs10513391
rs7653603
rs1873619
rs1125541
rs10935840
rs9653953
rs6440739
rs11708767
rs10935844
rs6772196
rs1491975
rs9289840
rs4266168
rs4234330
rs4383491
rs7616331
rs7637623
rs4680575
rs6764062
rs1521590
rs7648113
rs1520132
rs1401961
rs4440098
rs9839054
rs4679934
rs1401967
rs1401968
rs9874357
rs2120982
rs2293004
rs2271942
rs1850964
rs3821470
rs8193027
rs13315275
rs9865108
rs3107329
rs9863347
rs842523
rs2898579
rs842497
rs551508
rs650824
rs325723
rs1025197
rs325781
rs323623
rs6440796
rs7618478
rs6440806
rs16864367
rs1299209
rs6771654
rs4635681
rs16864439
rs6766179
rs2203686
rs9289868
rs6784979
rs10513429
rs1949384
rs1350794
rs6765166
rs701265
rs11920254
rs17452880
rs10513437
rs6785504
rs1403501
rs9833143
rs1533913
rs2102998
rs528581
rs4680035
rs17468698
rs6776457
rs16822383
rs3868881
rs6764891
rs10513441
rs9289901
rs12637439
rs9819928
rs7622540
rs4680062
rs12496012
rs2862073
rs4680074
rs6806502
rs9817352
rs1490543
rs952122
rs952124
rs2037556
rs6801094
rs1032844
rs497793
rs16823176
rs924825
rs13098484
rs17803063
rs1402584
rs16846891
rs1521335
rs16823572
rs357503
rs2037580
rs13315200
rs2689326
rs16824085
rs1160335
rs7644760
rs2313950
rs7630004
rs7614327
rs6809316
rs7646874
rs7612673
rs16824293
rs6440961
rs9968047
rs3773896
rs1025192
rs3773892
rs1021216
rs17451753
rs7624578
rs6803323
rs7643746
rs9824811
rs4560340
rs6440974
rs3884641
rs12696030
rs7615026
rs9848852
rs16825206
rs6806485
rs9811329
rs7610374
rs4680210
rs16825229
rs358902
rs12628990
rs117442
rs9811107
rs358733
rs13315001
rs16825602
rs819851
rs819848
rs9848466
rs12330366
rs901862
rs12493813
rs4680238
rs9870819
rs6770663
rs1874952
rs3772238
rs6786247
rs11708859
rs11926141
rs2122418
rs3732515
rs11924934
rs1879977
rs7644005
rs6784889
rs4254605
rs13083246
rs2280031
rs10513494
rs6791125
rs2292336
rs885255
rs9833654
rs3851992
rs237250
rs1430408
rs193196
rs12638253
rs4680317
rs9844054
rs6762708
rs1552194
rs11719102
rs11719286
rs9822326
rs1384539
rs7624327
rs7644860
rs6804404
rs6765828
rs10936063
rs7642179
rs12637932
rs2062608
rs16827528
rs1869857
rs7639767
rs3845978
rs1456103
rs12634412
rs1838141
rs6793453
rs6772498
rs1373118
rs4502543
rs1499788
rs1499782
rs2649734
rs792746
rs6807691
rs9818584
rs4062228
rs792742
rs16828327
rs16828352
rs6794184
rs10936111
rs9290008
rs3925065
rs1589525
rs11713363
rs1724727
rs1851062
rs1193510
rs10513526
rs6778370
rs4402974
rs16829102
rs1714522
rs1714520
rs1656377
rs7638518
rs10513527
rs13315529
rs1845138
rs8455
rs9864589
rs2615055
rs17702195
rs340285
rs4679840
rs340229
rs340260
rs9830992
rs9855092
rs9863735
rs13316840
rs7647847
rs1566550
rs1501280
rs2364931
rs7643629
rs12495742
rs7615992
rs1566548
rs9856166
rs9853995
rs2122146
rs2621306
rs1900860
rs9290036
rs6787941
rs4680505
rs2220521
rs4680509
rs1554141
rs16830368
rs2171846
rs7634185
rs1017970
rs9881603
rs9851835
rs17806368
rs9812406
rs719070
rs3863075
rs1497762
rs6792870
rs7631400
rs10513546
rs13088856
rs3888010
rs1109156
rs1675497
rs33051
rs3773786
rs6785153
rs6805758
rs7636840
rs9811792
rs2243115
rs485499
rs6783320
rs12492688
rs9818492
rs9847023
rs11709882
rs12633500
rs6797926
rs16831149
rs4679883
rs4680582
rs3773371
rs17236487
rs17236544
rs4320089
rs7641978
rs1920660
rs1317085
rs1378661
rs9844901
rs7624766
rs6772463
rs1568573
rs2886905
rs1851378
rs10513557
rs6801330
rs6789195
rs11705811
rs2028988
rs6441345
rs6774203
rs10513560
rs16831830
rs7619011
rs12631850
rs9844890
rs6774919
rs9290075
rs10936227
rs336546
rs10513564
rs393076
rs459679
rs12488127
rs7631479
rs4368516
rs6441378
rs7644500
rs17421738
rs16832858
rs9877938
rs16833083
rs4389491
rs1106255
rs10084648
rs308690
rs6779918
rs1972828
rs1492146
rs1994744
rs2405046
rs9290106
rs4299495
rs1157715
rs16834616
rs4856766
rs17749684
rs9829131
rs2089739
rs4134190
rs7340714
rs12488754
rs2897223
rs2061740
rs10936294
rs1542531
rs1600094
rs6804879
rs9883543
rs206316
rs3912608
rs7640988
rs16855005
rs1488171
rs9917841
rs4855272
rs1388721
rs843057
rs2364424
rs7622802
rs9826390
rs1492787
rs6774925
rs4643712
rs9290221
rs16847343
rs11719240
rs9878887
rs1150433
rs7619158
rs3903745
rs1575350
rs6796347
rs11721150
rs1375832
rs10936408
rs12495540
rs558949
rs1086092
rs13098760
rs13070763
rs721976
rs11922371
rs7616852
rs2722633
rs9881897
rs1390040
rs7619524
rs6791103
rs1993522
rs16848800
rs7649108
rs6788137
rs9825346
rs11916446
rs7619601
rs6805406
rs2312406
rs1525379
rs6794521
rs4634149
rs3107699
rs632101
rs10513619
rs6771420
rs1707714
rs17519507
rs2686402
rs9873779
rs966224
rs4365667
rs12491503
rs9834427
rs7429483
rs1440678
rs1371901
rs4634069
rs649748
rs10936485
rs4566491
rs6801797
rs2863833
rs10513630
rs9837086
rs7640001
rs9874501
rs9867633
rs12495789
rs1517057
rs9874962
rs11720469
rs7428372
rs13062144
rs7613166
rs4549272
rs4680657
rs7648776
rs4267642
rs6791786
rs13060971
rs13079876
rs9848915
rs9863185
rs2140364
rs6774632
rs6780019
rs4568134
rs9837095
rs6783912
rs13093535
rs6783981
rs1392326
rs11928048
rs1875130
rs4431164
rs7632500
rs7647200
rs2253178
rs2593420
rs2249391
rs2067678
rs3844173
rs1605389
rs11706167
rs7614661
rs329080
rs3853731
rs7647208
rs3851406
rs6766202
rs16852525
rs16852539
rs6444819
rs988230
rs6444821
rs10049401
rs925363
rs1522982
rs475749
rs6763367
rs535028
rs1513424
rs1498444
rs10513652
rs9290348
rs16852880
rs9835962
rs3851374
rs2063483
rs16852972
rs10513656
rs7647582
rs3851378
rs16853210
rs10513660
rs9809961
rs1805249
rs998749
rs12633242
rs3106818
rs10513664
rs6444848
rs3851384
rs11927731
rs11928517
rs16853480
rs10936578
rs6780761
rs10490783
rs17679846
rs16853574
rs6774494
rs4955568
rs756644
rs9859831
rs9814713
rs13318214
rs1918969
rs17558488
rs10513669
rs12632583
rs2178175
rs7638569
rs6797464
rs7651940
rs4955663
rs10513677
rs7635759
rs6763377
rs6804374
rs933605
rs2421748
rs4955669
rs1421018
rs11718668
rs1997392
rs7650849
rs7628292
rs16854522
rs4256179
rs960353
rs9812475
rs6773121
rs17289480
rs12107902
rs9811291
rs9868633
rs6444891
rs7621777
rs2241295
rs6444898
rs6775783
rs1705589
rs1684885
rs9875109
rs13059525
rs17533055
rs13089480
rs6789637
rs10490803
rs11915263
rs9816125
rs12490693
rs9880460
rs10513683
rs7622807
rs2052398
rs4955590
rs4955591
rs1011295
rs558514
rs479645
rs564598
rs12485248
rs9845497
rs6779973
rs13073591
rs4955756
rs12486780
rs10936665
rs1499821
rs8192675
rs6785233
rs950644
rs6781167
rs7611574
rs9810566
rs7618166
rs11716192
rs871468
rs1501605
rs13090306
rs4894643
rs11927009
rs4894672
rs6806583
rs13065441
rs11717665
rs17474280
rs9846083
rs931497
rs902952
rs1353021
rs902954
rs2901705
rs902956
rs10936684
rs1010211
rs7650598
rs9875030
rs9844740
rs6777074
rs1108615
rs9283639
rs6804896
rs360464
rs360460
rs918313
rs360414
rs9881788
rs6794454
rs1316415
rs9872465
rs13075194
rs9817267
rs7620616
rs4894514
rs3929518
rs17479963
rs1828671
rs9865258
rs4894786
rs6777271
rs7619106
rs11715139
rs6781921
rs2219263
rs11929416
rs6445040
rs7643363
rs12493901
rs1039027
rs9876039
rs17521080
rs16845307
rs570549
rs10513701
rs6804183
rs660239
rs590374
rs9870218
rs1285082
rs582780
rs10513702
rs2041693
rs231983
rs12186102
rs16845834
rs231989
rs234062
rs234041
rs234040
rs234030
rs234029
rs6778941
rs17756228
rs10513704
rs6445071
rs9883329
rs494694
rs11714381
rs9290452
rs981996
rs13066810
rs1499626
rs12636998
rs10451925
rs12629644
rs1499630
rs968629
rs1353868
rs12630349
rs12639277
rs16846388
rs791824
rs1515445
rs1515441
rs7611388
rs632916
rs541651
rs605211
rs247967
rs583173
rs247968
rs11709498
rs592978
rs548436
rs9838752
rs16827600
rs9833723
rs3774047
rs3844523
rs11712636
rs16848070
rs2901925
rs9840905
rs16828950
rs9290476
rs1553121
rs13098487
rs9877840
rs722472
rs9879266
rs9829309
rs1948162
rs13067039
rs2861593
rs4399918
rs6786075
rs9854235
rs6762629
rs7618997
rs4894645
rs4894650
rs2111956
rs1421425
rs9290498
rs7614469
rs1546685
rs9828801
rs11716098
rs7619510
rs939320
rs9840305
rs1520168
rs11919168
rs7620744
rs4894675
rs12632844
rs476586
rs536223
rs9824107
rs566216
rs597182
rs575582
rs497842
rs572786
rs9290515
rs1588896
rs9867956
rs10513723
rs6767604
rs2222447
rs7615452
rs6801807
rs10513729
rs2861900
rs9825659
rs9831769
rs12633726
rs6788065
rs9880874
rs6443283
rs6792698
rs16824453
rs17531088
rs1531386
rs7430096
rs7615453
rs1461249
rs17533447
rs13094205
rs11714315
rs13067238
rs4555531
rs6809621
rs7625843
rs16825507
rs6783300
rs16825525
rs16825529
rs10936847
rs17205180
rs12490133
rs2193849
rs6773706
rs4141941
rs1549109
rs7433056
rs9830544
rs10513732
rs4894489
rs7628569
rs16825888
rs10804857
rs4243411
rs9858834
rs6781659
rs7626653
rs2151610
rs7615214
rs9849649
rs4386512
rs9840501
rs9840355
rs9823496
rs9824424
rs12634210
rs13062038
rs12497666
rs2067613
rs4894505
rs7615573
rs7609918
rs1156636
rs2220099
rs13065682
rs6778967
rs1483940
rs1156688
rs9812654
rs486054
rs1377820
rs9868070
rs6804523
rs12494343
rs9839536
rs901932
rs1490048
rs9829789
rs6788235
rs2862632
rs2054894
rs6803362
rs6803450
rs1488897
rs6771042
rs6443423
rs3921860
rs1905499
rs6983
rs1681655
rs1201284
rs1201289
rs1209035
rs7632766
rs7611092
rs2862647
rs4857678
rs7431825
rs6773879
rs9836057
rs9825638
rs7429325
rs4539982
rs10804867
rs594372
rs493795
rs2242401
rs6789946
rs6793629
rs6768558
rs10513748
rs17635597
rs4857741
rs6764952
rs2164349
rs1561030
rs13322501
rs7612209
rs7626364
rs11922170
rs3932334
rs12495203
rs4611248
rs7628308
rs9828139
rs6808703
rs9854383
rs6791314
rs1837789
rs582363
rs444537
rs282880
rs9290646
rs1016911
rs10936969
rs11918167
rs12498116
rs9290656
rs7623291
rs9861190
rs10513758
rs6443559
rs4603937
rs13082447
rs4260410
rs4465925
rs12634309
rs4513434
rs6807583
rs11929676
rs6443582
rs4542999
rs13064262
rs10936980
rs7646882
rs6762374
rs6790867
rs1607237
rs1468920
rs13076233
rs7628077
rs10937003
rs6784988
rs7638443
rs7622921
rs10513760
rs12492220
rs10513762
rs2339844
rs4147790
rs6443664
rs4854942
rs1561843
rs4854948
rs2268942
rs2268933
rs741430
rs3774230
rs10513765
rs3821796
rs12632198
rs1524511
rs1524517
rs12489992
rs7623941
rs9825224
rs9824299
rs940522
rs1980275
rs9823620
rs12485400
rs1568292
rs11714847
rs1401974
rs534630
rs1805610
rs12635178
rs1518922
rs4608697
rs7651261
rs1871355
rs16832504
rs2199718
rs11706935
rs12497008
rs9838604
rs12491867
rs7653630
rs16832660
rs844279
rs1819864
rs11922688
rs9834123
rs12486193
rs734482
rs10937074
rs1392340
rs7646383
rs4855063
rs9810038
rs1561072
rs11706418
rs9853234
rs7639661
rs2129824
rs16833022
rs17217657
rs1488135
rs9842478
rs9833934
rs4859227
rs9822514
rs7635859
rs9862173
rs7617785
rs2700880
rs11920872
rs16833435
rs6793157
rs2687799
rs9840852
rs529155
rs10937103
rs4859259
rs9841498
rs1502762
rs13078931
rs9822789
rs12495806
rs482912
rs10513791
rs12493050
rs683395
rs6414500
rs658672
rs1464574
rs512071
rs9873383
rs6783373
rs13094489
rs3811732
rs9882117
rs2136233
rs17216229
rs16857430
rs12490878
rs6805188
rs3732592
rs880691
rs2971460
rs6793484
rs1879784
rs16857664
rs13097268
rs7617460
rs7623174
rs12496193
rs2056324
rs4066043
rs11718362
rs9824873
rs6768172
rs2293031
rs2293032
rs6443904
rs2606228
rs3811725
rs7644746
rs1533682
rs4148594
rs3805112
rs12054261
rs3749441
rs4148590
rs1016752
rs3792583
rs4148580
rs3805111
rs869335
rs3792582
rs6775518
rs939338
rs939334
rs6792482
rs9869582
rs7627615
rs7432211
rs9860004
rs865808
rs843344
rs17774065
rs843350
rs4912532
rs9869577
rs6141
rs10513797
rs1533679
rs12493455
rs7630982
rs7429010
rs4558788
rs12496289
rs9870869
rs9844738
rs9822959
rs9840462
rs3892035
rs11711863
rs4284958
rs9851637
rs4687478
rs9844571
rs9848745
rs6786156
rs9829962
rs2377101
rs17220361
rs13079793
rs7642996
rs724273
rs1011147
rs11714089
rs4419361
rs2377371
rs7635708
rs3732933
rs9843440
rs12491575
rs6779106
rs7631503
rs12639437
rs6803944
rs7629245
rs9790230
rs6807927
rs9864104
rs6780808
rs9850770
rs4402960
rs1470579
rs9837654
rs764129
rs741604
rs6444087
rs6794957
rs4686710
rs6802503
rs7356015
rs4563434
rs6763645
rs6777779
rs7433760
rs4686730
rs6444106
rs16848688
rs4686734
rs11706414
rs6444109
rs1400360
rs2268844
rs2284838
rs7648336
rs1558910
rs16860640
rs918220
rs2193587
rs2239625
rs12233555
rs4686765
rs11710469
rs13073829
rs11709398
rs6444125
rs6794653
rs6444127
rs6777841
rs6798365
rs9878325
rs6778486
rs1447672
rs2377869
rs2889756
rs1447670
rs3846211
rs4498037
rs13084035
rs3733159
rs11708008
rs16860974
rs7624355
rs3821815
rs1621816
rs1648700
rs1972703
rs6796803
rs1656966
rs822355
rs266719
rs1426810
rs1354091
rs2066500
rs3917116
rs3821799
rs6444175
rs9853541
rs4686443
rs9876387
rs10513808
rs9860157
rs10212404
rs4686820
rs6771438
rs16861384
rs11720551
rs6444190
rs13322149
rs759602
rs6444192
rs11707680
rs17776120
rs4686838
rs6444196
rs11929282
rs4012246
rs2239612
rs4686849
rs9817493
rs9290845
rs13097373
rs11916885
rs16861729
rs3914010
rs3864097
rs698094
rs3105782
rs7634304
rs698099
rs698084
rs698104
rs4011965
rs6773671
rs3821812
rs1003995
rs9028
rs9846780
rs2378246
rs9824824
rs17723563
rs4686880
rs9850128
rs16862146
rs17780614
rs12492283
rs9846911
rs10937304
rs11922608
rs2653295
rs1452193
rs9809088
rs12491596
rs6444238
rs1863392
rs1947345
rs2059552
rs10937312
rs4686896
rs13094242
rs1839952
rs1030372
rs9824174
rs3915052
rs6800152
rs9827569
rs7340621
rs16862568
rs11924583
rs11709267
rs6778044
rs1961397
rs763342
rs13086642
rs4686917
rs12493799
rs2037184
rs7651169
rs17753354
rs7637543
rs344942
rs189372
rs6785081
rs9852144
rs344945
rs7638075
rs1711001
rs12637043
rs9881941
rs1007308
rs344951
rs9863441
rs7645376
rs6785028
rs4381925
rs6784029
rs4686952
rs16863233
rs10513827
rs7629708
rs6790359
rs11707430
rs7638476
rs7428265
rs16863396
rs933843
rs2081550
rs6800220
rs9873800
rs9877898
rs6808443
rs17607619
rs16863516
rs6768952
rs16863529
rs7651859
rs13083450
rs3915010
rs9861473
rs3796283
rs1512044
rs9833490
rs6778275
rs4687010
rs710493
rs848998
rs3905669
rs9864510
rs16864086
rs1450118
rs1562762
rs16848811
rs9682650
rs7644778
rs16864196
rs9855189
rs9822201
rs4686510
rs9872797
rs4687038
rs2063795
rs13076888
rs17489503
rs1399615
rs16864263
rs6775310
rs7615002
rs9821596
rs16864319
rs13101021
rs6771859
rs9834913
rs9855126
rs6791867
rs7630698
rs2552361
rs2046693
rs10513838
rs6444386
rs1424824
rs16864553
rs7615734
rs3856776
rs4398410
rs6790258
rs1920266
rs10937405
rs16864725
rs13095039
rs4687090
rs6777607
rs7650285
rs4687094
rs17447439
rs4687098
rs2138244
rs9817981
rs2176085
rs1399773
rs6789961
rs11708753
rs696066
rs16864907
rs710542
rs3114672
rs1719596
rs1018343
rs1719625
rs2177270
rs2675414
rs838269
rs838268
rs10513848
rs17491071
rs554956
rs9819892
rs1436649
rs493186
rs6781278
rs7641462
rs3909578
rs6789805
rs3909582
rs3774007
rs11927924
rs1024935
rs1008800
rs9876152
rs997534
rs3773990
rs4686554
rs3773986
rs1559018
rs7628250
rs2193875
rs9840266
rs4687167
rs10513860
rs9848736
rs9877250
rs9290953
rs4234618
rs12634559
rs16865974
rs1316356
rs6774178
rs7626377
rs7613062
rs10755145
rs7641416
rs1551425
rs11922372
rs2124075
rs12152342
rs6444517
rs6762027
rs2034771
rs1454689
rs4399929
rs10937470
rs1435066
rs4677722
rs1473869
rs293811
rs293845
rs167149
rs2886242
rs6794379
rs12633186
rs11922996
rs9820708
rs872581
rs6794065
rs1405037
rs6444558
rs10937502
rs9825318
rs2037576
rs1568710
rs7633696
rs9837138
rs779503
rs709081
rs709086
rs10433495
rs709113
rs1516496
rs11929015
rs2176268
rs779331
rs779330
rs7621589
rs6444593
rs7635839
rs3863984
rs977037
rs6764849
rs9855248
rs6444617
rs9990037
rs10937527
rs6775772
rs6774732
rs1460924
rs7611145
rs1460925
rs12630527
rs940901
rs7641260
rs9850123
rs6784434
rs2366659
rs9842138
rs12632797
rs12491822
rs6775137
rs3897920
rs1827546
rs880774
rs11920769
rs879772
rs11921051
rs869696
rs4687358
rs1061860
rs7621131
rs4472002
rs3952738
rs9869202
rs4687368
rs7638160
rs1447840
rs7646074
rs2044585
rs9816743
rs13068101
rs6801853
rs1498657
rs9837828
rs1381685
rs3905277
rs2367478
rs3845934
rs4687401
rs7648423
rs902192
rs2280476
rs6763501
rs4686638
rs9879227
rs6788448
rs6803383
rs169464
rs11715416
rs13078815
rs883279
rs2173796
rs6444746
rs476927
rs10933707
rs2651159
rs2062584
rs658011
rs4686653
rs2636914
rs1872542
rs1873407
rs724767
rs1078814
rs956459
rs9819097
rs11711981
rs4074131
rs9858096
rs6778204
rs10933727
rs11922293
rs11928683
rs11711157
rs923931
rs1538863
rs9824773
rs9862208
rs4493370
rs789620
rs938087
rs1706016
rs1706011
rs1077729
rs4677736
rs9881429
rs4677743
rs6437416
rs7631413
rs4434099
rs4488776
rs4234206
rs10933678
rs4677766
rs6772240
rs11706962
rs7641521
rs4677778
rs4426628
rs823028
rs860309
rs2720939
rs4234207
rs2676889
rs7627043
rs6794037
rs952481
rs7637593
rs3796160
rs729820
rs9870813
rs9825185
rs13072883
rs7633265
rs2688515
rs3096337
rs881753
rs11720557
rs966199
rs9820939
rs9990333
rs4075688
rs2343130
rs4916483
rs11185517
rs1522394
rs7639752
rs2047550
rs9841810
rs7633212
rs9876053
rs11715619
rs6809251
rs4605582
rs2030534
rs9325377
rs6583177
rs4916446
rs4916567
rs6734
rs4916589
rs1212343
rs1356612
rs10489880
rs1321635
rs6777317
rs768858
rs9325388
rs1024217
rs9843268
rs6768773
rs6784865
rs4857595
rs9813086
rs2567344
rs7428466
rs9838874
rs2567352
rs13095317
rs2686110
rs9841534
rs2082270
rs2686067
rs2885470
rs3205525
rs841672
rs9863880
rs9834267
rs13327370
rs6763543
rs12639242
