# Supplementary material for: Fine-scale mapping of meiotic recombination in Asians
Source: BMC Genet. 2013 Mar 8;14:19. doi: 10.1186/1471-2156-14-19 (PMC3599818; doi:10.1186/1471-2156-14-19)
Supplement: Additional file 3 — Genetic Maps. Archive containing combined genetic maps for all chromosomes. The SNP list text files contain the rs numbers of all of the SNPs shared by the Mongolian and Korean cohorts, ordered by physical position. The map files give the genetic distance between each of these markers in order in centimorgans. All observed Asian recombination events are mixed to form this map. [file 1471-2156-14-19-S3.zip › SNPlist4.txt]

rs13148549
rs12509346
rs9884834
rs11735742
rs6826124
rs17521834
rs7687112
rs3946
rs894534
rs1045887
rs7695915
rs17164861
rs1127410
rs7668455
rs6840253
rs2242235
rs17165046
rs1564282
rs2061846
rs2279186
rs11726508
rs17165156
rs11248060
rs12645644
rs13137782
rs17802266
rs3775110
rs1250126
rs1250105
rs4974574
rs884421
rs3755930
rs1732103
rs3856982
rs6826415
rs13142985
rs4307023
rs10050053
rs3936194
rs6599396
rs798741
rs2282763
rs798766
rs743682
rs3117813
rs1923775
rs3135056
rs472972
rs6830513
rs6599418
rs3118617
rs2071678
rs6599427
rs3135132
rs4257708
rs3135093
rs2071674
rs12644638
rs1203764
rs704349
rs704352
rs3849663
rs2282765
rs17825119
rs7681728
rs4690032
rs1751848
rs433030
rs16843629
rs2488809
rs3021146
rs2960306
rs1891710
rs2471347
rs7694687
rs3856973
rs2285086
rs11731237
rs363096
rs2298969
rs363092
rs362272
rs3095081
rs2798224
rs7658462
rs3129317
rs2749779
rs7435601
rs12648723
rs12641989
rs3804348
rs16844364
rs1203111
rs4690099
rs3468
rs7672287
rs177802
rs11731847
rs2880892
rs4916608
rs16844797
rs11938629
rs7692883
rs2916420
rs2916424
rs2980091
rs2920228
rs2920240
rs2916438
rs2920174
rs2920191
rs3981
rs16835627
rs7664767
rs12512085
rs4494977
rs11730650
rs11729131
rs10019872
rs10516165
rs16835830
rs1345041
rs11728302
rs6446663
rs4689893
rs16835979
rs838958
rs4689915
rs2019908
rs4458410
rs2280040
rs1000579
rs1000578
rs16836123
rs11724809
rs13130037
rs10005569
rs10516168
rs2172445
rs12186237
rs2933568
rs4348042
rs4689946
rs12502361
rs884690
rs2968684
rs4488884
rs4593079
rs11944576
rs11946368
rs1010776
rs11721707
rs2968680
rs2968709
rs11939863
rs11732574
rs1868047
rs17675640
rs895681
rs6833812
rs6825132
rs12511127
rs12645191
rs7667054
rs13128441
rs12499824
rs1073326
rs12233750
rs11731545
rs985222
rs11729112
rs7667036
rs6813139
rs10028303
rs12640220
rs195135
rs16837109
rs16837119
rs879822
rs7670828
rs195113
rs3774846
rs168985
rs2369705
rs3774830
rs3774827
rs1034748
rs7688517
rs16837352
rs4688938
rs12641040
rs16837397
rs10937651
rs749148
rs1078758
rs4298088
rs4610277
rs10516175
rs10937658
rs957727
rs4689278
rs10937661
rs11936402
rs11935446
rs3774854
rs10804966
rs2291157
rs10516176
rs13139670
rs17689430
rs899694
rs3774867
rs11939527
rs6826372
rs7654977
rs7680768
rs2279247
rs3821936
rs3755849
rs2240492
rs3774885
rs2286282
rs984576
rs9790594
rs4315727
rs733370
rs4585245
rs16837957
rs13139469
rs16837991
rs7657266
rs4689334
rs12646356
rs7680061
rs11731332
rs17767306
rs16838298
rs4516797
rs4689343
rs13115520
rs4389634
rs885420
rs10937708
rs13103694
rs4440299
rs4689381
rs10012946
rs7658531
rs2269920
rs4688994
rs4689415
rs4585379
rs875864
rs755403
rs5019274
rs7438559
rs6446501
rs7434469
rs13434456
rs4689001
rs11724328
rs11734695
rs4689443
rs12510934
rs4689011
rs4689469
rs3934547
rs4610412
rs7698546
rs4416546
rs4689514
rs10937751
rs16839196
rs7681358
rs10033106
rs4689549
rs16839310
rs17728979
rs3733606
rs10804990
rs7668673
rs4689558
rs10937776
rs10516182
rs2292461
rs907526
rs3857184
rs11734660
rs4689599
rs4689066
rs7665697
rs10034147
rs13130611
rs9999241
rs4689626
rs3815181
rs4461527
rs4689639
rs4234798
rs4689093
rs905010
rs7686843
rs4689671
rs10025282
rs10021466
rs6814708
rs3846426
rs9994752
rs7657904
rs17813558
rs11724125
rs11734491
rs7681365
rs7439390
rs3864220
rs6446597
rs4558873
rs4689741
rs6854437
rs10033032
rs7660079
rs13435654
rs4689119
rs4689748
rs7694518
rs731634
rs4613570
rs4495038
rs10026218
rs7683874
rs16840358
rs13353636
rs17828052
rs12506309
rs10002854
rs11721353
rs16840505
rs4689789
rs734526
rs13145735
rs10937844
rs2884800
rs886372
rs2285789
rs7697323
rs2079169
rs2359633
rs16840826
rs1006467
rs4689825
rs2359630
rs16840900
rs4689839
rs4689160
rs4689860
rs7376483
rs1106248
rs11930623
rs6447872
rs11732351
rs10008860
rs4696725
rs4696726
rs4696727
rs16841570
rs7685070
rs17795172
rs1574131
rs1574414
rs4696669
rs6856548
rs6447849
rs10938688
rs1878519
rs1105616
rs1125307
rs16841848
rs4696769
rs10938694
rs1281110
rs922521
rs9985550
rs6447860
rs4696812
rs2046028
rs1678272
rs4696821
rs747582
rs11735859
rs3822207
rs1949733
rs6850810
rs3103082
rs3115378
rs4696715
rs13101654
rs6817108
rs7682634
rs4246697
rs9685887
rs7685513
rs1533615
rs1401438
rs1519092
rs4621429
rs1464258
rs2176644
rs6812007
rs13116446
rs1519098
rs6847887
rs938563
rs4697692
rs4697693
rs11737685
rs13103429
rs13108825
rs4336225
rs11722228
rs4697695
rs881971
rs4697701
rs2018643
rs12498956
rs7378340
rs6449171
rs4505821
rs3733589
rs4502681
rs6449213
rs6827754
rs6820230
rs10516200
rs2241480
rs2241482
rs717615
rs10516201
rs3886038
rs17198113
rs4697931
rs9990501
rs10489075
rs6449450
rs9291683
rs7677806
rs4698050
rs11737601
rs6819820
rs5000857
rs10488947
rs13109005
rs12641877
rs12643937
rs2531178
rs4697760
rs10516207
rs10516208
rs13115026
rs6827843
rs6448182
rs4697648
rs6819946
rs4561924
rs16872571
rs12644305
rs12640839
rs16874378
rs10011464
rs6837093
rs12510358
rs1466529
rs1564737
rs2869770
rs10516217
rs10516218
rs2128866
rs9291483
rs11737638
rs6820330
rs1110364
rs1039682
rs7665472
rs4345174
rs4697839
rs16878009
rs16878079
rs11944172
rs4697849
rs10034047
rs16878282
rs11724374
rs1876265
rs1003271
rs965001
rs6448633
rs1997255
rs16880595
rs981667
rs917684
rs11725684
rs1558402
rs10488975
rs2240901
rs368039
rs224473
rs11725481
rs1390096
rs7683538
rs4916640
rs1565924
rs11725667
rs10003762
rs733936
rs11945500
rs10488991
rs2865155
rs7665839
rs12649160
rs2200819
rs16886480
rs7660418
rs717376
rs1031097
rs17265093
rs17331012
rs2124141
rs10516252
rs2866457
rs13435388
rs7658509
rs4437278
rs16887054
rs16887189
rs16887206
rs6448932
rs6448933
rs6822083
rs10516254
rs10516259
rs10516260
rs1520296
rs1474192
rs17301479
rs807423
rs2540821
rs2540841
rs2110898
rs9291601
rs7697105
rs728170
rs759439
rs763318
rs1040056
rs11947222
rs981561
rs2127657
rs474076
rs4834919
rs560164
rs500095
rs4458470
rs1021873
rs9291606
rs524129
rs545477
rs6840651
rs11935978
rs16888468
rs3213705
rs2109590
rs10939477
rs2075050
rs1157946
rs7661090
rs1013300
rs4698090
rs16888892
rs4698326
rs12498312
rs875373
rs741215
rs759261
rs2075131
rs1008218
rs1019271
rs716424
rs2075132
rs10489091
rs17755724
rs1397622
rs4698655
rs7676721
rs527313
rs11939384
rs10516269
rs2120555
rs11734382
rs493198
rs6847349
rs4698240
rs4089881
rs3915263
rs9291621
rs2204618
rs3846401
rs3846415
rs11940373
rs12645353
rs3096585
rs7695352
rs2079949
rs183376
rs2903643
rs6449012
rs758877
rs10939542
rs2109678
rs10155152
rs6449020
rs16890321
rs17466384
rs1013284
rs16890379
rs2191684
rs7654792
rs3857163
rs7693669
rs11730677
rs1501159
rs13130965
rs17417818
rs1392909
rs1501150
rs4473649
rs16890912
rs16890931
rs11932201
rs11728973
rs6814769
rs13115893
rs4364258
rs4342182
rs1316686
rs2872899
rs11726071
rs923983
rs10025001
rs1494951
rs750703
rs1845586
rs12640148
rs7661252
rs2604539
rs2604541
rs4698314
rs12646901
rs2702546
rs6849711
rs1378339
rs1817186
rs10014445
rs10008462
rs4698325
rs6813890
rs16891741
rs13122790
rs6449130
rs6449138
rs3822296
rs2192362
rs16892054
rs6811203
rs16892141
rs2041672
rs2041673
rs11728037
rs3213710
rs10001565
rs997250
rs4698415
rs10019008
rs868763
rs10002171
rs7667590
rs6449195
rs10516294
rs2532082
rs2191003
rs6845349
rs13136194
rs10488968
rs9968276
rs4698434
rs2240688
rs7692432
rs10428501
rs3796856
rs2058144
rs3796850
rs17387271
rs2286455
rs6849988
rs13137175
rs16892920
rs16892927
rs6852981
rs1443367
rs1712493
rs317891
rs2120236
rs317900
rs11730743
rs317866
rs317856
rs10939653
rs1373109
rs203438
rs6822469
rs2215637
rs10489066
rs2191958
rs13131868
rs6449236
rs7689225
rs1501140
rs1501141
rs16893547
rs7698804
rs17488270
rs955943
rs7690190
rs11732672
rs4698491
rs10020336
rs13138387
rs11733953
rs12640858
rs6819114
rs6855048
rs1501127
rs7693951
rs10017860
rs2173074
rs1496747
rs6829729
rs1566066
rs2132631
rs13110156
rs10939683
rs883275
rs16893890
rs2658509
rs10939687
rs284210
rs157613
rs158278
rs114430
rs2108935
rs207713
rs1483007
rs13104451
rs10005754
rs1483008
rs6816423
rs908222
rs16894263
rs828151
rs1533361
rs16894315
rs6847326
rs1879753
rs2056393
rs1522077
rs11731260
rs976717
rs10030530
rs667886
rs566672
rs567404
rs584272
rs642395
rs4698560
rs7676209
rs6843133
rs13146975
rs921371
rs6449287
rs16895007
rs2697707
rs2697684
rs2597793
rs2518652
rs13112606
rs2518640
rs10003746
rs13131273
rs3796809
rs2518649
rs6843189
rs2109520
rs6828925
rs13103430
rs7658240
rs1558379
rs2058337
rs1122675
rs4279206
rs2286540
rs2302212
rs6842303
rs16896261
rs6830062
rs7675644
rs1503874
rs4698216
rs7684006
rs1039539
rs11938418
rs6841071
rs2192521
rs10488992
rs13147572
rs7666176
rs1395099
rs917924
rs7684376
rs13140382
rs11737701
rs11936950
rs6449399
rs10516326
rs10516327
rs12506755
rs13129614
rs13149932
rs4434248
rs1452554
rs207283
rs1860973
rs2537914
rs207343
rs207338
rs2159972
rs16898044
rs17495401
rs1807245
rs7668345
rs312353
rs16898171
rs312333
rs2322090
rs9995581
rs4540044
rs6447912
rs3846385
rs4496580
rs11939846
rs13145150
rs4583755
rs6844265
rs10938774
rs10516339
rs4607216
rs2629722
rs16869087
rs17529705
rs1032133
rs6826653
rs4696948
rs559767
rs7655084
rs13434430
rs12646142
rs16869595
rs6849536
rs884770
rs11733205
rs6447967
rs2322557
rs573118
rs3775816
rs520535
rs16869739
rs16869740
rs8663
rs11930632
rs17544415
rs936360
rs936359
rs11721944
rs7655154
rs7686877
rs16869940
rs16869949
rs4697178
rs16869959
rs1863632
rs11729648
rs17555380
rs7672814
rs4697192
rs1156304
rs1565534
rs1491357
rs6828208
rs1434957
rs7675477
rs12504474
rs10938823
rs4389575
rs10938827
rs2043388
rs2163933
rs10011670
rs11939038
rs1347240
rs10516376
rs11733487
rs11726974
rs17460344
rs1364836
rs16870831
rs16870878
rs7661530
rs13132286
rs12509376
rs1495508
rs6843177
rs10026043
rs1390260
rs16871078
rs16871128
rs10014758
rs11942384
rs7672430
rs1817324
rs358840
rs16871434
rs1460475
rs16871442
rs1380813
rs1380812
rs3913663
rs1503994
rs9291428
rs6448064
rs1604804
rs984438
rs13145193
rs4235291
rs1503976
rs7697475
rs6448099
rs10000092
rs6831938
rs6448103
rs9291431
rs10516405
rs2007195
rs13146914
rs7695992
rs4501212
rs13123835
rs10019171
rs16872414
rs2323262
rs9291436
rs7688470
rs7697101
rs4235295
rs1500453
rs1500463
rs6448144
rs1039352
rs16872561
rs10005140
rs13148867
rs16872604
rs16872651
rs7657579
rs4697300
rs1564133
rs2323412
rs7699875
rs12648021
rs1841829
rs7680019
rs12331648
rs2581952
rs2439468
rs2258846
rs2581968
rs2009731
rs1564931
rs4697335
rs718137
rs4697350
rs2323700
rs6448180
rs11944694
rs1394018
rs6820719
rs4513557
rs4282157
rs6835555
rs11722340
rs2036713
rs2940774
rs13143346
rs1467030
rs1509241
rs215460
rs740834
rs17613848
rs12505641
rs16873852
rs16873865
rs10009448
rs1397829
rs955456
rs306050
rs10008808
rs1491377
rs2130926
rs16874051
rs7656180
rs1027228
rs1491380
rs2970884
rs3755862
rs6448226
rs4697426
rs7656250
rs7657071
rs4536908
rs10030083
rs2946399
rs4697429
rs12501032
rs10020457
rs10517031
rs582804
rs7672552
rs16874599
rs13143473
rs618283
rs640050
rs590183
rs584374
rs2215488
rs16875034
rs1639376
rs1705089
rs12639872
rs10517034
rs6822382
rs4697051
rs6820131
rs7662477
rs17648420
rs1511358
rs4484286
rs16835
rs13143233
rs4529037
rs10007635
rs3857106
rs4697059
rs11721883
rs4276269
rs7680809
rs7690462
rs17651313
rs13105131
rs2048025
rs12509760
rs13111756
rs6839065
rs6853501
rs4434237
rs10939001
rs13150706
rs1354707
rs6852264
rs12640588
rs12507254
rs4697468
rs12500507
rs7665329
rs7666030
rs13141703
rs978612
rs13134000
rs2284659
rs800457
rs16876222
rs4697489
rs10939012
rs4697493
rs3857120
rs11943001
rs13112159
rs4235320
rs2098300
rs17406878
rs2232030
rs759241
rs6448326
rs4697534
rs13116533
rs2098302
rs16876768
rs7698969
rs4697544
rs1548820
rs3733548
rs1909475
rs7682177
rs3115231
rs7661189
rs7671438
rs11726511
rs316779
rs13149511
rs184360
rs3756202
rs10517073
rs6852016
rs2324716
rs1996182
rs13116199
rs7681650
rs6831932
rs871476
rs9991078
rs7686265
rs4521338
rs1980239
rs7663658
rs939353
rs12505556
rs4697598
rs9992023
rs11721812
rs4395489
rs11736599
rs11731086
rs7686038
rs6448402
rs6819016
rs9991383
rs6831024
rs1545606
rs13145436
rs878552
rs2168523
rs4692198
rs17627409
rs6820447
rs4406006
rs6828206
rs12639792
rs17685537
rs17629173
rs2137231
rs4692369
rs4692386
rs10939096
rs907498
rs12650853
rs9291482
rs16878154
rs6838818
rs4552442
rs17823089
rs7685350
rs1877209
rs6821126
rs7695991
rs4642237
rs6818128
rs2130250
rs2200840
rs4692540
rs1565302
rs7674624
rs11721891
rs7690923
rs4261979
rs4299571
rs6856464
rs3924178
rs4274829
rs4692128
rs11737218
rs12651175
rs4692020
rs719575
rs2075093
rs13113425
rs16878852
rs7685249
rs10517113
rs16878895
rs4692178
rs17591786
rs6448506
rs1488299
rs1386901
rs6848074
rs2309558
rs2309563
rs10012661
rs2110177
rs210780
rs10025989
rs1375775
rs9291503
rs2034472
rs7671299
rs297291
rs297305
rs13110484
rs7660570
rs6857913
rs10489000
rs7684944
rs9996523
rs12507880
rs2058574
rs16880029
rs2037766
rs1527328
rs4692290
rs4585287
rs4452420
rs2173279
rs10517140
rs1874693
rs2036184
rs7654383
rs2250259
rs16880652
rs7655801
rs16880836
rs7672198
rs6844353
rs1389169
rs12650729
rs16880985
rs2131464
rs16881062
rs6833159
rs1493164
rs12645808
rs13112132
rs17655022
rs1402496
rs1402481
rs13148111
rs7696776
rs6817648
rs6817219
rs181999
rs16881804
rs2310033
rs260124
rs1510791
rs4692392
rs1821408
rs7689215
rs11723936
rs1441670
rs10018343
rs12641755
rs7664238
rs16882260
rs16882325
rs1472710
rs982405
rs12506164
rs6846051
rs1503496
rs3884638
rs4364221
rs3857024
rs2310135
rs2310129
rs2571483
rs7691359
rs2613179
rs2053146
rs16883243
rs10022025
rs2871433
rs12640977
rs2310150
rs4692457
rs966770
rs17763208
rs10012883
rs4082841
rs9291543
rs1588610
rs4692098
rs10517209
rs10019377
rs13137924
rs6448713
rs16883928
rs12509143
rs4692477
rs747606
rs4692481
rs13112607
rs10517215
rs6812005
rs1374650
rs4619848
rs4692105
rs1374656
rs16884201
rs13149475
rs7659873
rs10805302
rs7676542
rs13111601
rs6837499
rs7678773
rs6820873
rs1463847
rs6448754
rs1499466
rs12640774
rs4321596
rs10025805
rs10517227
rs4692508
rs3864148
rs6854032
rs12054537
rs409441
rs1379129
rs1995927
rs1995928
rs16885439
rs9999931
rs4692528
rs16885694
rs2058573
rs11730273
rs1523138
rs10049684
rs10027346
rs10014657
rs7690576
rs7683244
rs1879999
rs4502723
rs13118218
rs6554007
rs11946616
rs17080915
rs874498
rs9312611
rs530174
rs17081138
rs13139441
rs1902028
rs12503381
rs2121001
rs1822927
rs1838624
rs6554043
rs7663866
rs7697063
rs6832554
rs6847148
rs10517272
rs2687430
rs874950
rs10015901
rs6531606
rs6824666
rs10025535
rs1454606
rs13106616
rs13149553
rs7660253
rs6830615
rs6836122
rs7689329
rs998460
rs6531318
rs1842534
rs1511859
rs7667760
rs6849320
rs2055931
rs7683823
rs16990484
rs2370151
rs921853
rs1158162
rs4519816
rs10011807
rs1023933
rs2127853
rs1480974
rs7686175
rs12647577
rs9306924
rs4292352
rs12640371
rs6835544
rs4832782
rs11935154
rs1368610
rs7693844
rs749064
rs753921
rs753920
rs7668984
rs7689999
rs1622680
rs6531402
rs2889174
rs13117501
rs6851590
rs2175323
rs13139479
rs12651329
rs4833121
rs13114043
rs12651095
rs4833125
rs6831474
rs16992066
rs10517373
rs7689919
rs10517372
rs16992086
rs7696411
rs16992087
rs11936656
rs2270880
rs4833134
rs6855055
rs4605678
rs4131542
rs4273480
rs10015119
rs16992544
rs4146579
rs2590283
rs1370463
rs4833154
rs1380425
rs1531327
rs1444329
rs4240236
rs9306942
rs6817779
rs6825814
rs10484210
rs7695386
rs1426412
rs1365342
rs4525989
rs12502592
rs10517385
rs1648408
rs1776515
rs10517384
rs1435386
rs3910363
rs1614860
rs13115793
rs17603641
rs17575890
rs13340226
rs1002363
rs10517410
rs7375557
rs6531533
rs12646961
rs2973214
rs11724784
rs2928297
rs2973235
rs2973249
rs2928331
rs4832912
rs2380725
rs2380737
rs10517412
rs17604934
rs7659133
rs2941011
rs2941002
rs11723493
rs13148220
rs10025159
rs2973280
rs16993717
rs4832928
rs2292298
rs6531568
rs4407515
rs1477538
rs17578057
rs10028206
rs10017065
rs12505604
rs13353739
rs2995976
rs1364831
rs10517428
rs4240241
rs919005
rs2995965
rs6841545
rs2911905
rs955868
rs2911890
rs2714555
rs2608307
rs3775791
rs6844466
rs2995918
rs11096913
rs17497040
rs17579011
rs10010758
rs9306953
rs17579125
rs1984960
rs6841167
rs10084926
rs1544867
rs7672883
rs10517464
rs7671645
rs6845120
rs16994165
rs933818
rs1863325
rs10517469
rs933823
rs12641222
rs907310
rs6849562
rs4832749
rs907311
rs1991231
rs17580275
rs6854600
rs11725412
rs10517472
rs12645972
rs12649007
rs1487628
rs1487630
rs2381182
rs1565115
rs17581082
rs6827919
rs1487632
rs1487620
rs6531635
rs4832778
rs902649
rs1552684
rs10026499
rs7662014
rs2169541
rs4461531
rs337618
rs1824652
rs337623
rs16994718
rs17428931
rs2045767
rs17500878
rs5029114
rs17582575
rs10003340
rs2890620
rs12233656
rs11096956
rs11466652
rs11096957
rs10856839
rs11466640
rs7696175
rs7661887
rs721653
rs10030125
rs10026487
rs11730661
rs10155189
rs13150445
rs12506108
rs7694333
rs17583426
rs6816863
rs4974985
rs6820989
rs11096969
rs2163276
rs6821102
rs2712001
rs2711935
rs11933440
rs17584431
rs2381349
rs2276888
rs900563
rs2608816
rs2608819
rs17431894
rs1458254
rs10517522
rs2259073
rs2381387
rs4554087
rs12512211
rs11941588
rs2054718
rs10517530
rs7657667
rs50296
rs461304
rs4440231
rs2732072
rs7674515
rs794001
rs10018901
rs9993439
rs1397933
rs13101295
rs7697344
rs12513003
rs12512351
rs9683756
rs11932152
rs4618346
rs10029313
rs10021851
rs4861085
rs4861106
rs6828256
rs278940
rs7689954
rs3105209
rs1847118
rs278986
rs16852279
rs3114381
rs373103
rs6829898
rs6857625
rs7659100
rs7664412
rs12498424
rs4861297
rs12499585
rs10029833
rs4861066
rs13518
rs2437346
rs2437343
rs7666964
rs765850
rs719379
rs12504297
rs4861322
rs17442189
rs7685182
rs6814800
rs4861330
rs7690478
rs4861070
rs13110219
rs4861075
rs1032984
rs1396113
rs6842478
rs10517554
rs969879
rs1876495
rs10026868
rs7656191
rs2585590
rs2661665
rs13110481
rs12331383
rs7683746
rs7655737
rs4590083
rs13140566
rs3775256
rs4861393
rs17444017
rs16853120
rs6447057
rs4279250
rs13140742
rs7696347
rs7655032
rs7665984
rs6852190
rs4349633
rs7671360
rs7674935
rs6447084
rs6838196
rs6447088
rs7681875
rs10026359
rs10015266
rs7687798
rs6821712
rs7674006
rs4861131
rs7662010
rs7660832
rs10517012
rs2660346
rs2660331
rs1047626
rs9884419
rs2581442
rs2581441
rs4861153
rs4861159
rs7659700
rs7677472
rs4861163
rs1565110
rs13117610
rs4861175
rs4861178
rs13103573
rs2171423
rs2632689
rs2632690
rs2632694
rs2632706
rs2719949
rs3109630
rs1386617
rs936899
rs2719950
rs3103218
rs7676862
rs10517025
rs17447242
rs10000708
rs10517038
rs1460354
rs3749530
rs9291219
rs9291220
rs17448506
rs7441772
rs2612530
rs10517048
rs2345904
rs13101579
rs12650501
rs2575542
rs1450913
rs1562840
rs4861040
rs1562842
rs17637745
rs10517055
rs1450911
rs7439983
rs10938230
rs16855251
rs4861052
rs13141109
rs1442864
rs1442860
rs6851736
rs17595974
rs1073697
rs7677204
rs652147
rs1606284
rs16856147
rs1369175
rs2162128
rs10938307
rs1585438
rs9291240
rs1947679
rs4695394
rs7693710
rs11944580
rs13116771
rs716890
rs7674464
rs4695714
rs11726514
rs1439381
rs752238
rs3213898
rs1439375
rs17600990
rs10938367
rs4145971
rs1496991
rs16857738
rs10002001
rs7690944
rs10021452
rs12512921
rs4305551
rs4306991
rs12640145
rs1512315
rs12641981
rs348500
rs17609046
rs1858410
rs6843723
rs12508162
rs4434289
rs10028314
rs11947543
rs1389040
rs1353015
rs12498156
rs13117332
rs1394346
rs9997632
rs7668405
rs10805145
rs4401483
rs11729099
rs4395475
rs4478161
rs2350889
rs9291291
rs10938462
rs10517169
rs1512130
rs2221855
rs2055942
rs3792211
rs4396968
rs10517178
rs1442097
rs2044081
rs10016894
rs10517184
rs4695220
rs4694846
rs7677890
rs13102764
rs4450898
rs9998407
rs4508853
rs4292304
rs4296657
rs12502323
rs16860440
rs6447571
rs11934749
rs10028293
rs6447580
rs4473628
rs16860658
rs1866688
rs2033897
rs9995122
rs10517202
rs17654757
rs10517204
rs10938519
rs7674929
rs17470528
rs13118073
rs1003873
rs2262771
rs13133062
rs4695338
rs4695355
rs1157532
rs13151613
rs10014431
rs4695371
rs4695372
rs1055721
rs10517218
rs10031777
rs776598
rs2304387
rs6850199
rs7655341
rs1910740
rs6829208
rs1519590
rs1519588
rs178724
rs715803
rs1482115
rs2624037
rs4865206
rs1459820
rs17051547
rs3733506
rs7674000
rs7677282
rs2411265
rs4864679
rs10517269
rs10026162
rs2279334
rs2306600
rs301088
rs2101201
rs1872043
rs13134756
rs10517279
rs10016091
rs7683984
rs11725172
rs1865510
rs1541967
rs6831173
rs1435218
rs4864466
rs11934631
rs1435215
rs6820391
rs6815418
rs6844977
rs6826933
rs979006
rs9312642
rs1126328
rs2572283
rs2572289
rs10005578
rs1077966
rs17083248
rs1871030
rs728586
rs728587
rs12504598
rs7686165
rs6842780
rs7688892
rs6851470
rs1498821
rs13107271
rs7660140
rs1498833
rs10517313
rs1014932
rs6554137
rs12500026
rs1391758
rs5000888
rs10866415
rs1915719
rs6834659
rs2412522
rs1364989
rs11737133
rs7659596
rs1008163
rs1559715
rs7677751
rs2228230
rs11729535
rs894905
rs2412563
rs1004564
rs17691810
rs1507964
rs17084392
rs17750221
rs1157106
rs218273
rs218282
rs2537872
rs6554192
rs2703487
rs17230613
rs17084542
rs2237034
rs17084794
rs7686567
rs2646325
rs904141
rs2726648
rs1948607
rs1874647
rs878120
rs11723705
rs1497482
rs6855099
rs4317261
rs4262039
rs13113419
rs6841800
rs4864949
rs4536994
rs2219471
rs7654599
rs2305948
rs12331507
rs6818203
rs4301169
rs4077725
rs4864540
rs6815518
rs7663650
rs576732
rs534654
rs11932595
rs9312661
rs11133403
rs6827359
rs4864553
rs12646404
rs3923477
rs2726736
rs6554324
rs753129
rs4865041
rs2034296
rs12509278
rs10517365
rs4865047
rs2593086
rs2593087
rs3214045
rs4865050
rs1479008
rs11734492
rs629242
rs533178
rs7663149
rs11133439
rs11610
rs4865115
rs4600976
rs4415019
rs4865131
rs7684910
rs6824757
rs6845520
rs1824965
rs10428388
rs10222715
rs2037046
rs13146442
rs6848165
rs1713985
rs1107674
rs2412772
rs1403233
rs2271808
rs1713959
rs1277296
rs17761305
rs4865174
rs10516161
rs6828580
rs4579186
rs4377648
rs11133488
rs2191567
rs1981687
rs13147707
rs9997024
rs1860625
rs10018606
rs6813950
rs2691402
rs1524688
rs11733172
rs1524671
rs1524672
rs10021529
rs2691390
rs10488918
rs6853593
rs10024454
rs1012189
rs10517393
rs6847118
rs1097982
rs940580
rs940578
rs13102350
rs11937087
rs11725660
rs7669775
rs10020991
rs12650171
rs7654918
rs1345039
rs1441064
rs1441076
rs4865252
rs17088464
rs10517397
rs7685253
rs343501
rs494534
rs343549
rs10027363
rs1509531
rs12505795
rs10517417
rs17088977
rs10517424
rs3913924
rs971794
rs4865293
rs2174809
rs270226
rs1507572
rs10517433
rs1531305
rs3891409
rs2570100
rs2611162
rs2140072
rs12511263
rs12642751
rs2412907
rs10517441
rs2412930
rs1375422
rs728480
rs7440797
rs6849738
rs1353402
rs11729950
rs357814
rs6817822
rs994621
rs13134179
rs1013029
rs1858317
rs1511410
rs1032030
rs6858169
rs349235
rs1460345
rs2880475
rs11131228
rs7664853
rs10517502
rs7672373
rs11946495
rs6551547
rs7690448
rs10021608
rs1397649
rs6843734
rs4535361
rs4460023
rs4314315
rs9995171
rs2124236
rs7682411
rs9312059
rs1378365
rs8180200
rs6813806
rs966084
rs17090351
rs10517524
rs11131298
rs1449622
rs6854914
rs17090416
rs924940
rs10446793
rs9685679
rs17828324
rs6858223
rs17238975
rs13127162
rs6824906
rs335273
rs335271
rs10029192
rs335317
rs6813884
rs17226207
rs1565901
rs2132074
rs1497917
rs2172802
rs1948616
rs996208
rs2345047
rs10517547
rs2345041
rs2015569
rs6846033
rs6551666
rs995447
rs17292128
rs10017760
rs17292184
rs1124974
rs17292254
rs2015977
rs778940
rs778959
rs778950
rs778567
rs2697201
rs1378353
rs1000226
rs6848319
rs969607
rs1031536
rs17083027
rs10023369
rs6551735
rs1507308
rs17669484
rs976921
rs2635403
rs12503849
rs10033495
rs12647475
rs10021833
rs2090189
rs1020711
rs17688509
rs1375470
rs1375469
rs10028878
rs1402142
rs7656244
rs9992295
rs17084784
rs10517893
rs12501821
rs10517889
rs1425377
rs11131556
rs4355422
rs1897146
rs6551880
rs10002424
rs1864522
rs6841252
rs968827
rs2196985
rs1440954
rs1440950
rs4444891
rs371925
rs1514267
rs1159057
rs13150883
rs10005372
rs11938753
rs2084682
rs2198103
rs17086224
rs1451170
rs12502991
rs10006892
rs9991256
rs6815080
rs4132313
rs11931601
rs4422467
rs11727254
rs2350339
rs4398572
rs10866161
rs4434311
rs10517944
rs1433634
rs10517949
rs10023064
rs6817536
rs2350347
rs10517950
rs1560830
rs7654157
rs434623
rs1397755
rs12645235
rs17087008
rs17728992
rs1877516
rs1877515
rs2175327
rs4032301
rs2136822
rs2203017
rs10518013
rs1584568
rs6816793
rs1545429
rs11131652
rs1155865
rs6552045
rs2164300
rs787361
rs12645870
rs17088003
rs10518020
rs11131679
rs1346075
rs7690543
rs7699230
rs12509799
rs1158408
rs11724259
rs11929914
rs10866180
rs11735016
rs356312
rs920482
rs2632453
rs13135430
rs957582
rs7700004
rs6826751
rs2306810
rs13131164
rs2067869
rs10010188
rs2170872
rs3822196
rs3796720
rs1484186
rs1348079
rs11131729
rs168482
rs1561385
rs3819257
rs4860900
rs17590869
rs7659406
rs12649108
rs1513556
rs1513557
rs17146785
rs294755
rs835316
rs11726946
rs12651295
rs17146976
rs7672933
rs10019843
rs2125306
rs3966085
rs7662632
rs9991142
rs4434329
rs6858558
rs10028494
rs6850028
rs4348160
rs4593203
rs13137023
rs2088092
rs1353280
rs1966151
rs2013562
rs11723463
rs17672601
rs6820622
rs1835823
rs4148301
rs2010207
rs1319811
rs6600793
rs4148292
rs11249452
rs17147521
rs7662309
rs4148283
rs7672805
rs10000435
rs11249456
rs3775781
rs1847366
rs10013410
rs3775779
rs4149525
rs17147844
rs2046911
rs13434441
rs2331856
rs11249478
rs4694267
rs2067863
rs6855744
rs11735430
rs17652789
rs869894
rs3816739
rs1842483
rs1480758
rs777794
rs10518071
rs2046107
rs2127786
rs17148507
rs17713792
rs2013685
rs717360
rs1480743
rs1480757
rs6600813
rs13116945
rs7660807
rs1967376
rs6813178
rs10518081
rs11941079
rs10518083
rs10003790
rs17688758
rs1385984
rs1979537
rs873954
rs12506660
rs2363719
rs2602049
rs980519
rs11944551
rs16846302
rs4130912
rs12511966
rs4525940
rs4458426
rs6846301
rs7656234
rs4469035
rs12696756
rs7680649
rs921640
rs1377523
rs1597977
rs17763915
rs1405376
rs2219070
rs17707659
rs16846797
rs7697837
rs395371
rs1851024
rs6814839
rs12504562
rs7683913
rs13107347
rs1513895
rs16847697
rs1434558
rs12504695
rs12504883
rs1369093
rs10518102
rs1481667
rs1383930
rs6823875
rs16845048
rs13103561
rs986397
rs12507628
rs1381252
rs4694548
rs4694140
rs983074
rs315372
rs186403
rs7677865
rs1346132
rs1346133
rs1863414
rs1381015
rs6446910
rs2366714
rs7675027
rs1350775
rs9291182
rs1894292
rs2071098
rs1358592
rs3756073
rs12507775
rs2010989
rs7655717
rs4694627
rs6855668
rs9999446
rs2224434
rs9998340
rs6851997
rs12644965
rs10518117
rs4694649
rs585778
rs422140
rs9131
rs1072389
rs4694666
rs556808
rs579866
rs572987
rs10023519
rs16850885
rs1460001
rs16850959
rs17282228
rs1812149
rs10002688
rs718607
rs11725706
rs11729056
rs4263453
rs4596322
rs4333264
rs3923243
rs10022745
rs9307118
rs6532431
rs12649583
rs2278149
rs17250773
rs1061570
rs11944489
rs1426063
rs6534607
rs6534608
rs1353606
rs1497214
rs7677444
rs1506593
rs6535270
rs2008051
rs6813112
rs1493707
rs1493705
rs17211828
rs2201331
rs6535429
rs7677609
rs11731477
rs10518140
rs13115648
rs9998529
rs17000658
rs6857229
rs6851864
rs6830063
rs6852678
rs12498415
rs6838240
rs3796479
rs6847598
rs1013588
rs2047987
rs10518142
rs4859571
rs1857821
rs2271528
rs1554015
rs6849878
rs4616778
rs7685390
rs4859614
rs11097233
rs2034002
rs11946079
rs7685696
rs2034004
rs6835986
rs6819794
rs10025494
rs17236661
rs6532316
rs1530297
rs1542096
rs7660542
rs4859673
rs12640246
rs4859678
rs4129337
rs12639868
rs7696372
rs6848817
rs13151434
rs6810716
rs10024176
rs10004356
rs9996716
rs6853053
rs13148163
rs12501546
rs10222974
rs7656480
rs1493363
rs12640170
rs11097519
rs1472201
rs6532676
rs6532686
rs2703147
rs1874564
rs904033
rs4859731
rs17002334
rs7682171
rs10016483
rs6849534
rs6822800
rs11943130
rs4859755
rs4859756
rs11937061
rs10518168
rs1559120
rs736601
rs10518170
rs888982
rs4859487
rs6849731
rs12500776
rs9307270
rs7679224
rs1372786
rs17002672
rs12649862
rs875969
rs10518178
rs920666
rs171388
rs17416271
rs6845112
rs1501373
rs4859879
rs1996740
rs10518182
rs1553386
rs7436080
rs1021826
rs12641050
rs4859905
rs873454
rs6843142
rs10033428
rs2078481
rs6848061
rs17420118
rs2903455
rs2866993
rs1317477
rs10031070
rs17455826
rs12510741
rs345502
rs168282
rs10015547
rs1563259
rs17003169
rs17003174
rs4975132
rs931606
rs4975137
rs12639791
rs1496593
rs7656476
rs6855458
rs9992277
rs17003450
rs1061400
rs17003488
rs13150370
rs1383429
rs1545805
rs286451
rs12648730
rs17003697
rs2129132
rs10004440
rs2903619
rs6534350
rs9307532
rs6850999
rs2196978
rs3109166
rs3935850
rs4270608
rs7669579
rs6534560
rs7670590
rs11098907
rs11728853
rs4271959
rs4690123
rs10020809
rs11931136
rs6847975
rs12504282
rs4690113
rs6839672
rs2867698
rs2168813
rs6854711
rs6824301
rs6534834
rs982804
rs2867734
rs7683819
rs11937407
rs7686963
rs1026995
rs1389190
rs17004994
rs2055177
rs1052325
rs10004901
rs2868079
rs2868128
rs17005024
rs10019046
rs10516736
rs2685471
rs2643921
rs17005048
rs11723025
rs7675843
rs751296
rs1546651
rs7656323
rs2011962
rs1452373
rs17005129
rs10488930
rs6839120
rs2868215
rs895086
rs7672307
rs1025964
rs11099490
rs6851101
rs10010237
rs10020406
rs7680648
rs653923
rs10516664
rs667443
rs7663795
rs10516667
rs1020909
rs10516668
rs1381795
rs400801
rs17515274
rs4693418
rs1373238
rs6535306
rs17005457
rs13116695
rs1389044
rs17005557
rs7692359
rs13144673
rs6826022
rs1878494
rs1980187
rs4544702
rs953186
rs6836241
rs10014422
rs17005765
rs6840024
rs4693468
rs6813901
rs10030631
rs6535374
rs4693496
rs10025210
rs6535384
rs4693498
rs1880716
rs6822001
rs951500
rs4693053
rs11732247
rs1980360
rs7684687
rs4693060
rs12643434
rs7688441
rs12640334
rs2868756
rs11731396
rs6841907
rs7658518
rs10029426
rs4693596
rs4364254
rs11726245
rs6831788
rs12507011
rs4320128
rs11729350
rs6854611
rs4693626
rs1494961
rs11099601
rs10516690
rs11734158
rs7674135
rs10026591
rs1563696
rs10516696
rs1352436
rs4235064
rs7679666
rs10005962
rs17357139
rs4693656
rs4272003
rs6535510
rs7656326
rs11099629
rs1847819
rs17007811
rs13149123
rs13149815
rs1921880
rs10516713
rs1921867
rs17008168
rs10516714
rs2178603
rs13122998
rs10030773
rs999721
rs1874237
rs1390088
rs882109
rs6817184
rs11729834
rs385194
rs12233901
rs17008957
rs6812841
rs6849318
rs7699871
rs17009161
rs3804184
rs2868919
rs10516727
rs6820517
rs4693690
rs6841256
rs7668947
rs7673714
rs432755
rs17010038
rs7686344
rs405074
rs340199
rs13118367
rs1481775
rs2869358
rs10034597
rs1481779
rs10020489
rs979337
rs4693716
rs1482088
rs1564559
rs1482094
rs12507272
rs7662174
rs1869238
rs1452676
rs345363
rs9307013
rs346473
rs17011297
rs3775173
rs3775180
rs5006575
rs7668374
rs12650052
rs9307016
rs10213444
rs4693142
rs7677400
rs13112340
rs4488910
rs7658485
rs2869441
rs11097115
rs1481833
rs17419627
rs2230600
rs10050311
rs7678571
rs13141097
rs4693788
rs17751557
rs2594278
rs6836128
rs725030
rs12651081
rs10516785
rs6839933
rs236996
rs236676
rs342457
rs4693803
rs2869643
rs6531956
rs4331742
rs4345139
rs11935592
rs7698689
rs6845304
rs10028441
rs11945232
rs10017282
rs7683311
rs9993980
rs2869678
rs1381633
rs2904166
rs936736
rs1381626
rs6532013
rs1545735
rs7686604
rs10016081
rs2627714
rs12650760
rs11097172
rs7698623
rs1477603
rs6822777
rs7672749
rs10222997
rs12498148
rs17013544
rs17013569
rs6833161
rs2725230
rs2725227
rs2725225
rs2725222
rs2728108
rs4555590
rs2728125
rs2725267
rs4148157
rs2622628
rs2231146
rs1871744
rs4148152
rs3114018
rs2622626
rs2622604
rs1481017
rs1481011
rs11729997
rs11733577
rs10024717
rs4693946
rs12641788
rs2119322
rs7667551
rs7699006
rs2869664
rs3017927
rs3017925
rs2972038
rs3017895
rs6814344
rs2869950
rs1921679
rs1921681
rs7697075
rs1921684
rs6849143
rs17014898
rs1398942
rs12508524
rs1343921
rs6826407
rs9790655
rs874147
rs7691983
rs6817766
rs6828137
rs6825804
rs9990512
rs678701
rs679672
rs583908
rs7674810
rs4693223
rs17015234
rs1019875
rs1463908
rs10516833
rs1394339
rs2870010
rs7660434
rs17780881
rs2036081
rs17015982
rs12644119
rs3857048
rs17286290
rs3857059
rs3775439
rs12502363
rs3775442
rs894278
rs3775461
rs2736994
rs10516853
rs10516858
rs2120372
rs7684512
rs7664833
rs1350855
rs7356145
rs1870796
rs6857926
rs11097253
rs2036153
rs6845935
rs7672803
rs950127
rs1039149
rs1399417
rs17017439
rs10516877
rs1514733
rs7693519
rs10516879
rs6822939
rs9998288
rs7662582
rs1304349
rs2035117
rs4586897
rs7676210
rs1381297
rs10516882
rs10516885
rs10446698
rs12513240
rs13115351
rs17018078
rs13104402
rs7660820
rs872669
rs4693272
rs1544016
rs10028174
rs10006439
rs1969531
rs11725743
rs6841781
rs1919225
rs10516896
rs1922233
rs6810432
rs7677760
rs1516700
rs9991015
rs11940909
rs12649563
rs1003076
rs13125478
rs321717
rs1602073
rs966867
rs13115158
rs6837448
rs17019255
rs8180202
rs17019318
rs12710870
rs11942220
rs4629410
rs12647297
rs7659159
rs4692973
rs1450500
rs7663643
rs9685970
rs17019763
rs2061889
rs1434786
rs17019874
rs13141798
rs12507379
rs11931529
rs1369169
rs6836612
rs11097354
rs4274812
rs1393804
rs9307122
rs733942
rs1948016
rs1994253
rs1385405
rs2164314
rs1435474
rs11728147
rs10516930
rs6855368
rs10516940
rs1036640
rs1898905
rs12642295
rs1371360
rs893709
rs10022714
rs11731687
rs7664530
rs2578160
rs11097397
rs2618768
rs17365288
rs2618758
rs280067
rs6834248
rs2059605
rs2452554
rs774983
rs17021818
rs2452600
rs17021918
rs951613
rs3762876
rs17022003
rs7663879
rs11721736
rs10049681
rs2510543
rs4455423
rs4077885
rs4401454
rs1544392
rs4538488
rs17616243
rs11932133
rs2719175
rs1348606
rs10021303
rs1373651
rs1444928
rs6855395
rs7694043
rs7682651
rs2114534
rs1863652
rs1158793
rs17023017
rs3796432
rs1369087
rs11097457
rs3775059
rs11737434
rs1865378
rs11730446
rs2865414
rs6820369
rs11936554
rs10516962
rs11097465
rs2220105
rs2626053
rs2626074
rs2626035
rs7441708
rs10222858
rs12507717
rs10461127
rs17437679
rs10516970
rs1351770
rs10516971
rs1483749
rs1026926
rs3912477
rs265062
rs17023932
rs3846452
rs10856918
rs10013079
rs265060
rs6834411
rs10003330
rs17024100
rs7699716
rs11934067
rs17024125
rs17386091
rs10516978
rs10024436
rs1564893
rs11934284
rs13103169
rs12644144
rs4699438
rs1369994
rs2865707
rs17470048
rs7692486
rs13147380
rs2196515
rs1161111
rs17024571
rs13116310
rs5012933
rs11939406
rs2043653
rs1836899
rs10019259
rs12640523
rs973852
rs4699481
rs6532592
rs6824429
rs1514978
rs6817554
rs6532611
rs7682540
rs10856922
rs2141950
rs9996450
rs7695101
rs2141948
rs4407511
rs10516420
rs2865759
rs4235429
rs9992801
rs6813711
rs1462778
rs10516422
rs1508470
rs3852123
rs1215049
rs11097592
rs783963
rs1111541
rs13116475
rs9994641
rs13134014
rs6820691
rs2034677
rs10005811
rs10516428
rs10022047
rs2004316
rs10009693
rs10023791
rs17027628
rs10004753
rs4699345
rs17027845
rs10489126
rs6829297
rs12507328
rs7675896
rs10516436
rs6847325
rs7685402
rs4129895
rs4699668
rs17028081
rs6843891
rs12649469
rs2165945
rs10516437
rs17028238
rs1230152
rs1230151
rs1230190
rs2602836
rs3828541
rs3805322
rs2051428
rs12512110
rs1042026
rs17033
rs4147536
rs1229982
rs2173201
rs1372680
rs991316
rs7663410
rs284793
rs284792
rs729147
rs3805331
rs2119888
rs1032827
rs10021082
rs17029163
rs982424
rs7678889
rs10516451
rs7670607
rs6849369
rs13134954
rs1365492
rs7676564
rs6830286
rs11734827
rs6849832
rs4450933
rs11097701
rs4699786
rs10026337
rs4130107
rs10000959
rs4076281
rs7696248
rs10516462
rs1019947
rs357655
rs1501089
rs7666399
rs1392874
rs2567397
rs9759759
rs906600
rs10030146
rs925169
rs7691456
rs10010359
rs2089540
rs4571333
rs1567282
rs10008442
rs6419156
rs17030500
rs11725047
rs10031159
rs13121097
rs979665
rs12649554
rs2850611
rs2732507
rs2851048
rs10000538
rs2037773
rs10025768
rs2851062
rs6851231
rs10020845
rs3804357
rs17030746
rs10516473
rs1506801
rs2732514
rs2695219
rs2659501
rs2850982
rs2471683
rs1426540
rs2723048
rs17031503
rs2866420
rs2866422
rs13149930
rs768290
rs12505043
rs12509142
rs7695738
rs7695470
rs7375516
rs4699262
rs4276281
rs10516487
rs4365725
rs901406
rs1809578
rs2850377
rs1395306
rs7672408
rs2658533
rs236768
rs190223
rs6419158
rs1540052
rs151407
rs192068
rs9331
rs17032400
rs151404
rs10014145
rs17824524
rs233807
rs6822371
rs998719
rs1381894
rs1811810
rs1313925
rs1314336
rs1598859
rs7665090
rs17033100
rs227284
rs223498
rs223413
rs11726284
rs2720460
rs1516736
rs1996346
rs2176313
rs17221044
rs1822698
rs7694802
rs420934
rs233992
rs233968
rs7669402
rs3843443
rs3857207
rs2866672
rs2866673
rs12645446
rs1160293
rs17306764
rs795118
rs17034377
rs4698914
rs886329
rs10516508
rs7657799
rs7675301
rs17269632
rs11933761
rs3017707
rs639114
rs582087
rs533595
rs1011962
rs2651331
rs2651326
rs2510652
rs2725771
rs7695587
rs7688673
rs1490579
rs902444
rs13151168
rs195148
rs2079135
rs12509636
rs7654896
rs974801
rs7700148
rs17320054
rs2647259
rs2713834
rs2726516
rs2636739
rs2636751
rs9307305
rs3960769
rs7672413
rs7684945
rs4698951
rs2553463
rs7677557
rs13125117
rs10001483
rs10516533
rs7654865
rs3108151
rs2949641
rs3133176
rs11947364
rs1522218
rs2686293
rs4956261
rs1023792
rs10516537
rs1364805
rs11943338
rs419764
rs6827902
rs6823507
rs17584885
rs403608
rs435887
rs950252
rs17549820
rs6828013
rs959482
rs4956081
rs1038853
rs1393587
rs1388851
rs1056079
rs17218497
rs12509242
rs2903436
rs2726689
rs2726684
rs2726664
rs9569
rs2040708
rs2522422
rs6824230
rs4585383
rs2158179
rs10033893
rs10008418
rs1389166
rs1493130
rs6533326
rs1493131
rs2133606
rs17038733
rs1003169
rs1499823
rs13139506
rs16996944
rs852269
rs737605
rs219472
rs10489028
rs219456
rs1377065
rs17039036
rs7654972
rs12508024
rs11734670
rs7676871
rs17800095
rs3796938
rs6533371
rs11097999
rs2077246
rs10029851
rs1836890
rs12710996
rs2276971
rs6852039
rs7692671
rs2198329
rs965935
rs7677908
rs7655700
rs11729511
rs17596971
rs17039583
rs9307326
rs794143
rs17039690
rs1895742
rs12646527
rs11736110
rs4368681
rs2704102
rs12640304
rs17233629
rs7695378
rs1297940
rs2158185
rs2214375
rs13104799
rs10516557
rs11938222
rs13103963
rs3181191
rs9998151
rs4541508
rs11736783
rs3796947
rs3796944
rs1024599
rs9992755
rs2255355
rs9991367
rs10012953
rs7690709
rs12500716
rs6858695
rs11943595
rs12504798
rs2170553
rs7680893
rs6533495
rs1979469
rs13145689
rs6533498
rs6838244
rs7656124
rs10516561
rs2713949
rs13340294
rs244050
rs244044
rs244040
rs244036
rs244016
rs418757
rs243973
rs2348205
rs1487264
rs17041821
rs6823980
rs10004516
rs1814951
rs9997349
rs2197815
rs2723286
rs1992927
rs2723298
rs2200733
rs11938968
rs3866838
rs3853445
rs6843250
rs577781
rs441624
rs159476
rs190042
rs297012
rs439192
rs294942
rs12508528
rs1487058
rs7690819
rs1490901
rs1472076
rs6833281
rs4833619
rs4834794
rs7655559
rs6827570
rs1388156
rs1388158
rs1503659
rs6833355
rs2597894
rs10015214
rs2597876
rs10014243
rs17043621
rs2597881
rs2218817
rs9996626
rs6812046
rs11945668
rs10004030
rs6835452
rs4834244
rs6836717
rs6533603
rs11098152
rs2023825
rs10488907
rs2351458
rs7663969
rs7688190
rs17628268
rs6811550
rs6812485
rs11098157
rs231265
rs17628645
rs7699752
rs11726579
rs10031435
rs17607420
rs10011263
rs6849218
rs17672142
rs13134226
rs10016365
rs10030826
rs10212850
rs1354680
rs1354679
rs7655703
rs6833846
rs2174558
rs961295
rs17045450
rs17045462
rs7656666
rs10029516
rs7683536
rs17045555
rs313949
rs313956
rs1385662
rs2352185
rs17045612
rs1506059
rs12511290
rs7664927
rs17676256
rs3112980
rs13146022
rs399754
rs362492
rs3025748
rs362503
rs29336
rs17629353
rs29362
rs29319
rs29311
rs10516594
rs17045935
rs3733617
rs6533680
rs2037673
rs13129231
rs7667286
rs9307390
rs17620306
rs7684418
rs3733619
rs6835747
rs916874
rs6842886
rs4834340
rs2158196
rs4240286
rs11728021
rs10009286
rs17531701
rs1047187
rs17630730
rs2189368
rs17630766
rs10488959
rs2107172
rs987694
rs7687511
rs2040742
rs1859229
rs4834359
rs6822640
rs12645879
rs11729278
rs766183
rs17677558
rs6854583
rs1497601
rs4470706
rs4834391
rs4834392
rs6816578
rs13144114
rs4549468
rs11098234
rs17046991
rs10516601
rs11935578
rs13147507
rs2388996
rs1460770
rs6839599
rs13152031
rs6841433
rs6828127
rs12108602
rs12510781
rs9995245
rs17622627
rs7670771
rs2165543
rs17624048
rs7694946
rs6853566
rs4834476
rs12509776
rs7440784
rs13112862
rs4834513
rs814380
rs1568903
rs727235
rs4834522
rs10428494
rs11725289
rs13104410
rs11942266
rs10008214
rs1425626
rs6828331
rs4077692
rs12649281
rs1440312
rs7684486
rs2053417
rs13109536
rs10016819
rs11734096
rs13150008
rs298928
rs298934
rs17049006
rs2196716
rs17506938
rs4834605
rs10013963
rs12507136
rs4409028
rs4632732
rs13106118
rs7679074
rs6823688
rs4645284
rs11725039
rs2635296
rs2247756
rs2635199
rs17867526
rs1459545
rs17862070
rs1380376
rs11098403
rs4490523
rs11098422
rs4558930
rs6853879
rs6820367
rs12505156
rs586224
rs1514657
rs2892812
rs10518293
rs3879799
rs9761692
rs12509236
rs13146440
rs6827740
rs10518325
rs4461510
rs11940444
rs6534114
rs736965
rs2162398
rs754397
rs736693
rs13138512
rs17327171
rs4834729
rs13130144
rs1038770
rs1038771
rs10518312
rs12511929
rs2279506
rs3733511
rs752097
rs1380162
rs13137064
rs6837925
rs17050077
rs8180225
rs4834752
rs4452412
rs7669431
rs13113462
rs1397611
rs10009566
rs2253534
rs2715023
rs1009077
rs17005547
rs1124166
rs6851091
rs17006982
rs1027690
rs2389925
rs10518342
rs972311
rs17010476
rs1493682
rs2662756
rs1396538
rs2715992
rs1808015
rs7667780
rs1685593
rs17339852
rs11732932
rs10518365
rs1496267
rs1874442
rs11721741
rs10518378
rs7661193
rs907298
rs3804162
rs6534216
rs2390054
rs1450476
rs1450463
rs12648040
rs2175397
rs17051284
rs4833704
rs11931196
rs2136947
rs1960385
rs1397643
rs959268
rs13122461
rs2390135
rs2390136
rs12650310
rs10518387
rs13132035
rs2013332
rs10518389
rs7671488
rs6840582
rs4565102
rs12646248
rs13114712
rs17442542
rs7675417
rs725882
rs17051381
rs11723566
rs1480287
rs4833233
rs769240
rs3217753
rs2292232
rs7659353
rs1358229
rs6838639
rs1465040
rs1465041
rs4833793
rs10516617
rs1358230
rs10516616
rs6840372
rs3108394
rs3108397
rs7684187
rs4833834
rs12108442
rs2137497
rs1512970
rs1022234
rs6419221
rs4833253
rs1026157
rs309343
rs10003827
rs308388
rs898091
rs11944526
rs11098682
rs307029
rs304650
rs991183
rs11945343
rs7659671
rs10001582
rs1349683
rs4833930
rs12504421
rs2589865
rs2162093
rs12504496
rs2589858
rs9307531
rs1425416
rs4833288
rs6840618
rs4833291
rs1433219
rs1433218
rs10518307
rs10028801
rs1433216
rs1347188
rs3097907
rs1469720
rs1433220
rs1022373
rs17007675
rs4833961
rs1519225
rs1401535
rs2139282
rs13112125
rs12647636
rs13152069
rs13145092
rs11735374
rs10518427
rs2125000
rs1523504
rs12498640
rs1492753
rs101927
rs188740
rs10029005
rs975107
rs6828748
rs12649449
rs3733472
rs10518436
rs313997
rs6830784
rs6829814
rs10518443
rs10029225
rs1395330
rs9993168
rs2390767
rs1483599
rs6852823
rs10022194
rs11733185
rs2170743
rs1483602
rs7684522
rs17008912
rs12331172
rs4834012
rs17009138
rs2390771
rs4240275
rs11098794
rs13145439
rs12498948
rs17793067
rs2940781
rs2710568
rs2710572
rs17009497
rs1355161
rs1509285
rs13136889
rs4834042
rs2062995
rs2068148
rs1395230
rs6534494
rs7678252
rs6844035
rs10034133
rs10440412
rs10031360
rs6534515
rs7692865
rs4437274
rs11947641
rs955806
rs17010573
rs6534526
rs4834082
rs2271874
rs10518483
rs2390992
rs10518490
rs7666758
rs10011584
rs9884193
rs13135378
rs2391054
rs4833346
rs1508983
rs7699051
rs11098878
rs1877169
rs1355404
rs6810452
rs885600
rs3114040
rs403001
rs1511138
rs17258452
rs10518504
rs10518507
rs1503603
rs1510666
rs6845533
rs6853881
rs17293345
rs1822359
rs9995457
rs2002543
rs1824332
rs1824331
rs748630
rs4834232
rs4975180
rs4975221
rs10019366
rs290003
rs7693971
rs7695173
rs10012506
rs7691529
rs17013315
rs4975234
rs1032673
rs1499111
rs6858471
rs1216440
rs1216363
rs11098979
rs10009842
rs1364968
rs4975270
rs4975274
rs2162126
rs10518539
rs318544
rs13136209
rs1450727
rs1699387
rs1867951
rs1827605
rs11946237
rs4513585
rs4975196
rs1709425
rs971446
rs11099004
rs10002933
rs4975214
rs13134804
rs13135051
rs10001834
rs9968320
rs17014760
rs2391427
rs1368585
rs995637
rs1865178
rs12648468
rs592023
rs7666727
rs591391
rs1491152
rs13106408
rs2035793
rs6818579
rs6534743
rs11940610
rs4863907
rs2391518
rs2391505
rs1022010
rs1022005
rs7674540
rs958409
rs17050863
rs10003688
rs1027884
rs17050973
rs7675553
rs10026321
rs4370149
rs1380281
rs2926414
rs1350594
rs1968821
rs1380276
rs2125639
rs7668425
rs6825346
rs1489445
rs2311780
rs306356
rs17051093
rs11942421
rs2055392
rs1500518
rs17446401
rs4864029
rs500131
rs6855567
rs11943818
rs6841891
rs2862752
rs6534838
rs17051183
rs11737708
rs350959
rs979640
rs2863673
rs349300
rs349293
rs13107955
rs4863859
rs1431686
rs10018031
rs348071
rs2062467
rs1499331
rs7690467
rs6853223
rs13147558
rs6814930
rs11941362
rs4608822
rs13142383
rs11721941
rs12508383
rs11722386
rs11099208
rs1374944
rs1447998
rs10518622
rs12501689
rs10518627
rs17017838
rs7675895
rs13134791
rs7671052
rs7663268
rs969045
rs2114009
rs17025316
rs9685484
rs903092
rs2713280
rs1567176
rs17537322
rs12509824
rs7668810
rs11099261
rs6840096
rs4441814
rs12508354
rs11099266
rs6839208
rs2421069
rs9307703
rs10009368
rs1017927
rs17036736
rs10006423
rs4241952
rs7658711
rs7659512
rs10013441
rs4863920
rs2055666
rs11737779
rs9998469
rs4132091
rs4507423
rs7687865
rs4128296
rs10009073
rs9997836
rs7658327
rs10519350
rs4356958
rs10519357
rs17579742
rs1382998
rs1479776
rs12503254
rs6857087
rs931121
rs11935796
rs7692855
rs11947127
rs7666345
rs17590261
rs17048026
rs1504865
rs13111781
rs4610390
rs4552531
rs10519375
rs13110422
rs10489022
rs10489023
rs11732083
rs17048680
rs6824943
rs12503505
rs11733040
rs2406020
rs2406041
rs2406037
rs1460134
rs1460157
rs1841293
rs17239822
rs2169147
rs17049031
rs11732418
rs10519401
rs1992695
rs994912
rs7684426
rs12500811
rs1373895
rs10519404
rs7695609
rs1517949
rs11735377
rs10519416
rs4864388
rs989519
rs6854244
rs12642406
rs10519410
rs17049458
rs1895847
rs1425987
rs17049479
rs1425973
rs2406747
rs7661091
rs3922840
rs12645301
rs6839772
rs17049741
rs2693547
rs1526248
rs3843891
rs6535922
rs1112918
rs11100366
rs11940232
rs978890
rs6821994
rs2313982
rs12501677
rs10007570
rs7667668
rs9284677
rs1439502
rs6851967
rs7674870
rs6850624
rs11726463
rs2037029
rs7657480
rs1513765
rs12510909
rs4441808
rs6537323
rs6852575
rs11100890
rs3096659
rs890447
rs298474
rs1398925
rs12505439
rs298461
rs6857347
rs17050362
rs10519465
rs6818743
rs17050442
rs12644806
rs299160
rs1376088
rs1376091
rs2167201
rs1450454
rs11721545
rs10017576
rs4863584
rs13116868
rs7690656
rs1505867
rs6841987
rs1540744
rs1948897
rs6854489
rs2135290
rs4074855
rs7684118
rs11730845
rs10028549
rs7697018
rs12502678
rs13101244
rs2292837
rs11941589
rs12648234
rs12639667
rs7690553
rs2060685
rs7681614
rs11725651
rs17050782
rs11937702
rs2592984
rs13114510
rs988446
rs11945690
rs10008902
rs795602
rs2132845
rs2602238
rs706349
rs1027473
rs4147590
rs2646076
rs8192100
rs17050873
rs1453132
rs4863507
rs6835548
rs17286383
rs7674828
rs12646059
rs4863683
rs3796633
rs907320
rs7695171
rs795991
rs795992
rs17288919
rs795983
rs795985
rs795987
rs11726067
rs10029731
rs11733737
rs17051001
rs17051003
rs1350036
rs1378472
rs13119079
rs7656823
rs11100449
rs17374883
rs1402669
rs11100497
rs6822207
rs13125710
rs7655290
rs10519535
rs996116
rs10009892
rs6536919
rs9884525
rs12509826
rs1431345
rs6836119
rs2874478
rs7670320
rs2036020
rs3851422
rs12509905
rs12503379
rs2291713
rs10002459
rs2163322
rs4956472
rs10519539
rs1346847
rs923307
rs7688945
rs4555724
rs2129646
rs17006430
rs7663798
rs7696023
rs1155206
rs3733478
rs3796700
rs11730663
rs10519565
rs982136
rs11725916
rs1364886
rs17338203
rs13127505
rs17343501
rs11729644
rs11726692
rs9991795
rs4361465
rs4482847
rs1027816
rs4956520
rs354936
rs6856385
rs4956353
rs2660442
rs1435127
rs17350440
rs6840028
rs6857575
rs6825793
rs1946731
rs7667037
rs17456275
rs746484
rs6825690
rs9993663
rs17007252
rs1436512
rs7671019
rs12508866
rs1519551
rs12504148
rs1607595
rs9996010
rs1304684
rs1493019
rs2322353
rs7691866
rs11100727
rs11944032
rs1500837
rs1500847
rs1392773
rs6537091
rs11736202
rs3822129
rs3775605
rs2667096
rs1511252
rs2667100
rs3775616
rs336298
rs3775636
rs17468315
rs336330
rs336391
rs336394
rs1219274
rs2636683
rs3775671
rs10519638
rs3775696
rs2636638
rs2636670
rs2636671
rs6820463
rs1391099
rs1364920
rs7691439
rs10519649
rs1425520
rs6814775
rs1425522
rs7688435
rs2017146
rs745719
rs1017527
rs10000770
rs1373036
rs12504681
rs4690728
rs6537129
rs4270544
rs4690772
rs13140326
rs17017409
rs300934
rs300905
rs300916
rs300913
rs10519691
rs17690723
rs17018069
rs6537195
rs1822841
rs7663170
rs1132787
rs13125760
rs4599356
rs7689179
rs7671457
rs11100846
rs11935505
rs13108250
rs4835177
rs970022
rs6817612
rs1512285
rs6845536
rs1828591
rs13118928
rs13136959
rs7670758
rs7677662
rs2353397
rs1812175
rs6537307
rs17721701
rs6854783
rs2353934
rs11939984
rs789351
rs11734845
rs1455137
rs968936
rs11736535
rs11100872
rs6825120
rs6537339
rs499629
rs13109195
rs2043779
rs11100883
rs1016792
rs6848760
rs4835012
rs3935131
rs10519755
rs1567220
rs1876476
rs11100901
rs13149290
rs988163
rs12499988
rs7679068
rs4835265
rs12331851
rs7687929
rs7698461
rs7660035
rs6825093
rs10017599
rs11727557
rs11932033
rs2241521
rs4835286
rs9997120
rs6537402
rs16998674
rs1991979
rs891382
rs874851
rs7656598
rs1057560
rs11930848
rs10519786
rs10032088
rs2679144
rs10012310
rs7661927
rs4835316
rs7680105
rs6821387
rs6835151
rs1875844
rs17021660
rs2047894
rs4835336
rs6857014
rs4484319
rs952639
rs17021996
rs6537434
rs10519848
rs7677252
rs7660168
rs1370300
rs1370301
rs3747686
rs4835362
rs4835063
rs6537450
rs1507500
rs4383597
rs4399964
rs1828034
rs4835073
rs2714888
rs1429134
rs1429138
rs1429142
rs17023204
rs4835398
rs1560231
rs4333164
rs10024834
rs6537485
rs6827096
rs4639051
rs5334
rs10028838
rs1517131
rs2090422
rs11731298
rs924780
rs11729081
rs10519917
rs2043644
rs4240339
rs11099672
rs4835469
rs12643170
rs6535574
rs6845865
rs7660368
rs11933380
rs9993133
rs6840127
rs13137823
rs17024387
rs11737660
rs1879827
rs1403143
rs10023128
rs6810951
rs4835490
rs3910054
rs6535594
rs10050229
rs17483979
rs3857080
rs13116347
rs3910044
rs11724292
rs3887856
rs10519951
rs13147775
rs3846329
rs1512342
rs1512343
rs3920217
rs7680420
rs10434100
rs6849903
rs6825048
rs9307847
rs1994624
rs5522
rs1490462
rs875759
rs13123270
rs6844135
rs6823383
rs4365706
rs2358471
rs6826460
rs7674926
rs13137679
rs2358649
rs17025017
rs4429713
rs6535635
rs2461796
rs4835542
rs10519990
rs535013
rs1858925
rs1634079
rs2520496
rs916717
rs6842668
rs17025796
rs10520004
rs1438781
rs1438765
rs7673358
rs2055638
rs1505463
rs17026438
rs11936885
rs6830133
rs905900
rs17631619
rs17631722
rs12646793
rs6832323
rs4835618
rs4405992
rs4260524
rs4438743
rs7340876
rs2054271
rs12374344
rs17503402
rs17503902
rs4696084
rs11933114
rs11945847
rs7657948
rs10027804
rs2036552
rs13151692
rs10035076
rs10012087
rs9995612
rs1031378
rs11737590
rs7678748
rs11734586
rs2407412
rs7663659
rs17690584
rs1470280
rs17027716
rs12504273
rs10021998
rs11732441
rs17275724
rs2175409
rs2136960
rs1385253
rs361137
rs10517561
rs2020009
rs189672
rs360942
rs165579
rs17360838
rs1531917
rs10857265
rs17028387
rs1318845
rs17361160
rs7682931
rs7671283
rs2897464
rs17276680
rs17361495
rs7690973
rs11727661
rs6838430
rs4582131
rs7678272
rs2255137
rs1356300
rs17361782
rs10011174
rs6813195
rs10032212
rs3922934
rs4696333
rs3935569
rs10010565
rs4403031
rs13124365
rs12503416
rs12500918
rs4254753
rs7672014
rs6836054
rs11099862
rs1018316
rs17029368
rs6535886
rs17029436
rs2406226
rs6811075
rs6837953
rs6535888
rs6814889
rs908531
rs1516692
rs4696392
rs4696397
rs12651091
rs932159
rs17029682
rs1516689
rs6849116
rs880972
rs4075879
rs6817587
rs10019436
rs4696443
rs4596222
rs4696446
rs10009522
rs893805
rs17029874
rs10517569
rs6838185
rs11942354
rs17029903
rs9999069
rs4593111
rs7667939
rs6535918
rs4392496
rs4466024
rs6535924
rs10011687
rs10011706
rs7669418
rs6535930
rs6535932
rs2033831
rs6819564
rs3804099
rs7656411
rs1439166
rs1530105
rs10517578
rs11099898
rs17030417
rs1125228
rs954368
rs10517581
rs1350191
rs4696521
rs9307914
rs6835798
rs12509042
rs12645423
rs11099935
rs2404916
rs1316990
rs9307919
rs4328897
rs4389552
rs1878448
rs4484280
rs2014131
rs10028852
rs6812671
rs12644248
rs11935573
rs10517595
rs4696207
rs4696556
rs6851087
rs13146084
rs2070022
rs1074801
rs6828439
rs156501
rs17302908
rs6832964
rs12498643
rs1392554
rs1974933
rs1002098
rs754031
rs1531170
rs11099970
rs10085000
rs1869966
rs6536060
rs13149939
rs1902491
rs17032501
rs13114936
rs4463024
rs1317401
rs1317400
rs17032722
rs1078275
rs1822804
rs10008006
rs11100000
rs10011066
rs28519394
rs7442312
rs1155422
rs1155097
rs1517294
rs4691707
rs2341598
rs6850722
rs10517622
rs2625248
rs7680331
rs7440685
rs7692799
rs7693386
rs2128650
rs11737895
rs12504357
rs3796592
rs10019835
rs3796585
rs17033402
rs3796583
rs6814688
rs2878123
rs3775085
rs10020753
rs13128945
rs7684248
rs6852748
rs4608743
rs1355874
rs4234893
rs6826026
rs10030044
rs4437204
rs12500004
rs5027023
rs10517630
rs17034165
rs10517629
rs10014673
rs2879725
rs2879724
rs10030326
rs937065
rs9284665
rs6815992
rs12651383
rs1907101
rs10517637
rs11737362
rs1565482
rs6536179
rs1490568
rs4351066
rs1402787
rs10517643
rs1521713
rs1554472
rs1608012
rs4569797
rs939688
rs6811244
rs3817435
rs4691372
rs939691
rs10023994
rs2194869
rs342317
rs6812101
rs10517660
rs11100086
rs4691389
rs7655209
rs17035810
rs10517664
rs17035916
rs4392549
rs4691398
rs4691400
rs10517668
rs6536237
rs6853505
rs1594869
rs1434384
rs1036342
rs7666152
rs17036640
rs756334
rs6536271
rs12648731
rs10517676
rs6834759
rs6836401
rs6536287
rs17210208
rs1448450
rs6838282
rs17037201
rs2039116
rs1328925
rs7435789
rs7441062
rs5011799
rs7438722
rs10517692
rs7436941
rs1542384
rs9990723
rs6845779
rs16999138
rs10857314
rs6536370
rs10857319
rs7664704
rs6858622
rs17037864
rs7660477
rs12331691
rs9997385
rs10050099
rs7692595
rs10428456
rs1125409
rs11100227
rs2699027
rs2699028
rs2699032
rs11947461
rs2699006
rs10517697
rs17038268
rs2851798
rs4691575
rs998888
rs1502744
rs6848958
rs961787
rs6819715
rs2348616
rs17319860
rs13134469
rs10031882
rs7667743
rs13142965
rs2708232
rs6839487
rs17262338
rs1882684
rs2349525
rs11930198
rs9998533
rs2349535
rs1024042
rs12500560
rs13142418
rs2350244
rs10014285
rs2028323
rs1898866
rs7677076
rs4691655
rs2350246
rs10517717
rs11100291
rs17039652
rs17039654
rs10021604
rs12511322
rs1975275
rs981516
rs7663074
rs4691690
rs3846247
rs3846248
rs3846259
rs3909235
rs6840827
rs988568
rs4463025
rs6858095
rs9308019
rs4345122
rs6825391
rs934932
rs2313008
rs10517736
rs17040749
rs719880
rs17314203
rs10517741
rs10517742
rs1373469
rs7658820
rs5010468
rs11100365
rs12512282
rs10007083
rs17336367
rs17040974
rs4691753
rs7669737
rs6536595
rs12648705
rs4501178
rs9996901
rs17638339
rs6825091
rs7679398
rs6814878
rs1978910
rs4691032
rs2195744
rs7674142
rs359512
rs45426
rs1483549
rs1483550
rs7658962
rs2101216
rs10517759
rs13107232
rs6814301
rs17538472
rs7688606
rs11100432
rs4440177
rs921344
rs17042469
rs17600575
rs2044796
rs10517768
rs1471260
rs13117362
rs195979
rs2051968
rs195913
rs10517771
rs4361343
rs6842513
rs4691879
rs6536694
rs17043311
rs1987364
rs11941813
rs3967761
rs6851444
rs10031046
rs4691082
rs11937784
rs11100502
rs6536732
rs10005483
rs1073547
rs10034495
rs6843683
rs3828491
rs7655874
rs17657444
rs7663223
rs11725683
rs13105536
rs7655593
rs1511776
rs12504820
rs12504943
rs1908292
rs2131862
rs2874465
rs1343754
rs12504215
rs4267695
rs3890761
rs7698990
rs4691940
rs10857365
rs17578337
rs10007601
rs2001227
rs10026455
rs6536779
rs13123163
rs1430999
rs7673540
rs7668234
rs2321373
rs4561891
rs2321376
rs6536808
rs6835711
rs6536815
rs2874568
rs4691121
rs1394807
rs1463926
rs7688244
rs12508710
rs6536823
rs17677738
rs10517808
rs17045152
rs12641382
rs10517812
rs9991808
rs6824404
rs11936514
rs1980391
rs2056759
rs4280690
rs17045455
rs4234973
rs4634180
rs17045582
rs10005938
rs10020204
rs7684974
rs12642069
rs9993501
rs17585550
rs17488814
rs4690816
rs10517849
rs4481204
rs11737095
rs17046561
rs4328874
rs17046724
rs17687965
rs10017098
rs10017297
rs1320225
rs4691212
rs2611249
rs4691215
rs17632423
rs17632444
rs13111857
rs881821
rs922096
rs13109282
rs7687480
rs17632712
rs11100620
rs12642989
rs719753
rs9637646
rs6536939
rs1354306
rs17047207
rs17505781
rs2292082
rs1503293
rs1391334
rs1391332
rs10028777
rs13112070
rs949794
rs6855471
rs391309
rs11726963
rs1492523
rs1388886
rs4691296
rs6536987
rs6821728
rs13109075
rs11943562
rs17519417
rs17052594
rs4241627
rs1551491
rs7669089
rs13123001
rs10517907
rs12644678
rs13101560
rs17702475
rs2010146
rs10517919
rs10017958
rs9312517
rs17600543
rs2706836
rs4449438
rs6854438
rs9790358
rs1878685
rs1518186
rs6552293
rs2007133
rs9994795
rs7682960
rs1470410
rs7694025
rs9799627
rs7662687
rs7664027
rs590272
rs3749494
rs2046770
rs4692654
rs9631781
rs2451039
rs2712126
rs6819953
rs2002727
rs10518001
rs6857497
rs9312333
rs17054309
rs6857016
rs17541301
rs2319857
rs17650886
rs2319910
rs4144994
rs4389538
rs12647503
rs2710850
rs2723700
rs12643131
rs17054449
rs10452272
rs2710841
rs17054480
rs4260495
rs4425335
rs7670597
rs7697688
rs17542688
rs4692948
rs1039387
rs17542750
rs924511
rs1875297
rs1875295
rs13129779
rs7654189
rs1566499
rs883986
rs973990
rs13114906
rs2062588
rs6819031
rs1500795
rs6817551
rs4364224
rs1458292
rs13434426
rs13147755
rs752625
rs7673669
rs17054702
rs6844814
rs17626617
rs3811815
rs11932941
rs2660416
rs12501568
rs13150924
rs4295223
rs12511773
rs13115031
rs10017932
rs7671546
rs4263354
rs7666461
rs10520163
rs4692742
rs10021555
rs7666155
rs6811785
rs6840086
rs4077273
rs4076681
rs11726547
rs2955261
rs10016872
rs11723530
rs6825939
rs12646523
rs2466990
rs6816733
rs555420
rs3846272
rs13135054
rs1480540
rs1522605
rs4374592
rs17629627
rs4692812
rs2140146
rs7699981
rs17055549
rs12649329
rs1717072
rs2877520
rs1581676
rs2020059
rs368771
rs10030592
rs7670495
rs1403211
rs17056139
rs13128132
rs10022424
rs6821806
rs1491332
rs12503744
rs4692884
rs7664076
rs13104085
rs10023822
rs2178300
rs6553585
rs836007
rs9993451
rs570686
rs556586
rs11132917
rs10026829
rs10005702
rs409190
rs184564
rs7658522
rs10520214
rs13134541
rs2172192
rs17058017
rs3886930
rs6553614
rs836319
rs2200257
rs768425
rs1508260
rs455869
rs1496711
rs7686995
rs1869684
rs2332544
rs10520242
rs7659511
rs1347700
rs11932974
rs1459157
rs1551664
rs1824347
rs7660673
rs6553663
rs7680255
rs10020676
rs17059153
rs4639046
rs2332655
rs12644699
rs7655786
rs1992466
rs2086477
rs10520259
rs4695853
rs4490433
rs10025532
rs11724478
rs10018807
rs17263985
rs17059740
rs4401434
rs4434222
rs10520263
rs6830691
rs6815654
rs6813541
rs11934054
rs10471202
rs4358372
rs4695894
rs4695895
rs13107942
rs9999393
rs11934296
rs1992014
rs2117809
rs11133030
rs10520270
rs4695772
rs4695913
rs6553774
rs12651414
rs1396190
rs7664501
rs17060428
rs17060468
rs4467538
rs4306935
rs2612666
rs3775977
rs1863642
rs2555632
rs2251316
rs7657391
rs6851959
rs6837393
rs11725394
rs4695935
rs9685165
rs1352058
rs7438094
rs1485936
rs1352062
rs6824735
rs1491411
rs1121336
rs17060970
rs10026079
rs4382019
rs330502
rs17061240
rs13134743
rs647003
rs10014039
rs4696018
rs7658467
rs6842506
rs11730721
rs13107001
rs11934266
rs4423825
rs10002667
rs1014381
rs2333243
rs4429679
rs2877886
rs13144140
rs1472324
rs2643990
rs13140287
rs13113026
rs1495717
rs11133116
rs9991484
rs4690418
rs10520320
rs7675676
rs1564880
rs1021226
rs12641442
rs17062534
rs4475089
rs6857056
rs2291244
rs9312592
rs728846
rs2333406
rs1564617
rs6827550
rs10013975
rs9312595
rs7676562
rs6553943
rs723820
rs10018184
rs10017353
rs553346
rs1375738
rs369560
rs309770
rs12511856
rs13148526
rs1449738
rs13145169
rs12647131
rs13139256
rs6553973
rs6826173
rs3775195
rs1485767
rs9992272
rs10006747
rs2574904
rs6813168
rs7662445
rs13434489
rs13134519
rs3114031
rs2583201
rs6846031
rs2580061
rs2580068
rs7656045
rs6552216
rs2118922
rs1011851
rs17725302
rs17064538
rs10520376
rs2046824
rs6850861
rs6830266
rs2048075
rs17064661
rs1983130
rs12501016
rs7693247
rs11131792
rs10520378
rs3749480
rs2271100
rs6852945
rs1920972
rs1920968
rs6845027
rs4432701
rs6838573
rs7677777
rs11131820
rs11937125
rs17090615
rs6827227
rs6849372
rs13118487
rs2378799
rs11727108
rs1585576
rs10520399
rs1462505
rs716948
rs7676166
rs1567475
rs1510627
rs1967273
rs9991342
rs2715398
rs2666052
rs2715402
rs1903524
rs2702385
rs2702414
rs1903568
rs17066329
rs12233819
rs17066390
rs2715547
rs4394037
rs11131880
rs1583358
rs1897759
rs10520410
rs382249
rs4862035
rs346119
rs17733357
rs2044868
rs2378965
rs13151036
rs11728340
rs9312239
rs10520417
rs2383272
rs11939017
rs1457402
rs1379409
rs2383278
rs1457392
rs1017671
rs6811556
rs2061147
rs7688643
rs1455659
rs7670329
rs1378552
rs6826419
rs2605070
rs2681357
rs3907136
rs2611021
rs3849595
rs3849603
rs4861798
rs17746001
rs10520433
rs17068136
rs6844851
rs17068194
rs1458669
rs10520439
rs922029
rs10520440
rs1947622
rs1545669
rs4861824
rs6552407
rs1316917
rs1994816
rs7679482
rs7655649
rs10027059
rs13112121
rs1868056
rs11734697
rs7655191
rs1447322
rs17069038
rs2309322
rs2309330
rs7667245
rs17793705
rs1320083
rs7678786
rs4552520
rs1345709
rs2546611
rs6843673
rs2059117
rs13134793
rs11729232
rs12331673
rs13114558
rs1422505
rs3113765
rs2546278
rs6823471
rs10222937
rs1422509
rs2613097
rs1421998
rs1363210
rs2250756
rs2545311
rs4069729
rs11942320
rs17813262
rs17070458
rs12498419
rs10520462
rs6835572
rs4502720
rs10520466
rs1993327
rs5019445
rs5019444
rs6836317
rs10520473
rs7666029
rs1454694
rs1563213
rs6831337
rs9996848
rs10520474
rs10520475
rs9312276
rs17071081
rs1563219
rs11729166
rs4861947
rs7664029
rs10520478
rs11735224
rs9312277
rs6831436
rs10520494
rs1435499
rs7672826
rs920083
rs13107304
rs1002977
rs4861977
rs10520482
rs7663547
rs6845687
rs17071912
rs10520501
rs11727308
rs6856771
rs6835945
rs4861998
rs4861489
rs4299631
rs17072154
rs13143181
rs2309541
rs10520507
rs7660940
rs11934518
rs10520510
rs10520509
rs6855088
rs13144308
rs749752
rs2048917
rs11931121
rs7655087
rs6841841
rs1517298
rs2048914
rs17286513
rs6813301
rs7671217
rs9992244
rs17288133
rs7693462
rs12645288
rs335074
rs2609551
rs17072729
rs10026007
rs6839797
rs6840333
rs335109
rs1470681
rs17304841
rs6815885
rs898131
rs17305086
rs335069
rs1125145
rs4862031
rs7681106
rs876836
rs7695632
rs6815953
rs17307191
rs2726802
rs1450138
rs2726817
rs4241745
rs17072904
rs12500707
rs7663302
rs7668986
rs7696796
rs17072992
rs2726792
rs13148469
rs6814097
rs17073211
rs2045405
rs7666497
rs11132125
rs2045404
rs961533
rs869240
rs13144500
rs9990438
rs10520536
rs908084
rs17325360
rs11722354
rs6552587
rs6850978
rs12498348
rs4861517
rs6845497
rs17329750
rs10017238
rs6848256
rs12500335
rs17267298
rs11729525
rs11132155
rs10005703
rs7698606
rs4073674
rs12507552
rs12499918
rs6823077
rs13117933
rs2709337
rs1377943
rs2714545
rs9312310
rs17074380
rs747368
rs2061022
rs1377940
rs4469120
rs1877290
rs1473070
rs10520555
rs7677983
rs4861543
rs907364
rs868205
rs17074703
rs1567597
rs17293543
rs1588571
rs1511674
rs11725216
rs6858319
rs4862210
rs11723316
rs7699347
rs4292366
rs12648323
rs10012103
rs6552695
rs10018951
rs4401492
rs4129955
rs4370182
rs17075058
rs7682282
rs9997501
rs892838
rs7657089
rs1435442
rs13130260
rs13136254
rs1983503
rs6552722
rs12502711
rs7685679
rs4397039
rs10212888
rs6552733
rs4391081
rs4862299
rs6552744
rs17486871
rs1921568
rs1921560
rs6552765
rs6552767
rs11722235
rs1882331
rs17139
rs4862356
rs793882
rs6850472
rs11732927
rs3775545
rs13119453
rs6856910
rs3775553
rs2241500
rs13115095
rs7677486
rs1425551
rs6827840
rs12504466
rs3756095
rs7658103
rs7696696
rs2014472
rs6849842
rs4862374
rs10520563
rs12501768
rs2178094
rs2720376
rs2178095
rs755535
rs3749232
rs902177
rs1554336
rs10027540
rs4862428
rs7670324
rs13434707
rs11736582
rs6828840
rs9992707
rs12500986
rs4861647
rs6822322
rs6854741
rs4355430
rs9993348
rs11737460
rs1012518
rs6841061
rs1545951
rs2310157
rs6828163
rs2310155
rs6830555
rs1486668
rs7660552
rs2046535
rs6850094
rs3112910
rs7698980
rs3112854
rs1534146
rs753359
rs1048329
rs11944575
rs6818425
rs2289722
rs2028701
rs6849514
rs2306706
rs1840
rs10018912
rs3792700
rs7680845
rs12649063
rs10866278
rs13123635
rs13129968
rs6823490
rs1046236
rs9312336
rs7692790
rs4599460
rs6823546
rs12507995
rs6825669
rs11132340
rs2173479
rs10000785
rs2310357
rs10028428
rs979922
rs9998709
rs13126725
rs1566347
rs4861682
rs12504229
rs13132552
rs13111004
rs11940307
rs1566354
rs2648126
rs2648117
rs2648112
rs11721899
rs1026362
rs1378149
rs1869620
rs7676342
rs11724833
rs830838
rs6856458
rs2008461
rs4861696
rs1519318
rs12648771
rs956239
rs11721827
rs3775291
rs10025405
rs1983369
rs12645085
rs9312342
rs1706145
rs7656677
rs2276914
rs4862650
rs4862653
rs2276920
rs10027488
rs7684025
rs3736455
rs3736456
rs925453
rs4241824
rs4253419
rs6848311
rs6552971
rs7687352
rs12647750
rs7672650
rs9998003
rs2060767
rs7691259
rs11723176
rs10022244
rs6847693
rs2165666
rs4241833
rs1973352
rs450320
rs1388297
rs2130910
rs455600
rs327070
rs3733413
rs327095
rs6553019
rs13105379
rs4862742
rs370915
rs1158815
rs7671914
rs6858853
rs6835681
rs7689175
rs7664470
rs6835306
rs6814129
rs10021692
rs1471921
rs1979570
rs4472191
rs4862792
rs13126689
rs976000
rs12498345
rs7683867
rs3911752
rs10007836
rs7676864
rs6553068
rs4862810
rs4861751
rs7666852
rs1876073
rs2279883
rs11929702
rs7664640
rs7687115
rs11132476
rs13103223
rs4861758
rs11939975
rs6829286
rs4277831
rs13134682
rs4862838
rs10018412
rs11936270
rs2131287
rs9997579
rs11132516
rs902910
rs902909
rs9684216
rs6553184
rs4476671
rs6828177
rs7375343
rs4863305
rs7669530
rs2292432
rs2292433
rs4362867
rs869570
rs2292434
rs425974
rs870029
rs6855687
rs12510507
rs1395612
rs11132556
rs1511812
rs6553202
rs7679676
rs7667826
rs12640778
rs6553217
rs6837842
rs1073671
rs1947186
rs6815501
rs6553249
rs9994345
rs722595
rs11724897
rs1390881
rs1353581
rs10012972
rs11737011
rs4364306
rs12642793
rs12650063
rs11732071
rs7689756
rs4863138
rs6828995
rs11930136
rs1456351
rs1456354
rs11132657
rs6553321
rs12502918
rs1451236
rs7684487
rs1112139
rs11132766
rs11732701
rs2685823
rs3813291
rs2739584
rs6838769
