# Supplementary material for: Fine-scale mapping of meiotic recombination in Asians
Source: BMC Genet. 2013 Mar 8;14:19. doi: 10.1186/1471-2156-14-19 (PMC3599818; doi:10.1186/1471-2156-14-19)
Supplement: Additional file 3 — Genetic Maps. Archive containing combined genetic maps for all chromosomes. The SNP list text files contain the rs numbers of all of the SNPs shared by the Mongolian and Korean cohorts, ordered by physical position. The map files give the genetic distance between each of these markers in order in centimorgans. All observed Asian recombination events are mixed to form this map. [file 1471-2156-14-19-S3.zip › SNPlist5.txt]

rs1108867
rs6889904
rs4956993
rs7727015
rs6878087
rs6555059
rs7714944
rs3734145
rs13185719
rs11133994
rs10064055
rs2672757
rs2672734
rs2251843
rs2241597
rs4541696
rs11739663
rs7726839
rs4957112
rs4975533
rs4975596
rs10060236
rs7727745
rs7445640
rs2736122
rs2736100
rs2853668
rs10073340
rs401681
rs27061
rs7719363
rs16877324
rs40184
rs6869645
rs4975646
rs403636
rs3756450
rs36987
rs2962074
rs2883369
rs10512656
rs6864519
rs10512651
rs1107059
rs904757
rs4975845
rs4304110
rs17535721
rs11953620
rs10512645
rs4975744
rs6861778
rs6872163
rs2129470
rs2129469
rs12656386
rs1017924
rs1123391
rs4975838
rs4975727
rs4975819
rs6861664
rs6555064
rs7378721
rs7735656
rs10072352
rs2897241
rs10068115
rs464904
rs316577
rs898061
rs462498
rs461425
rs6869394
rs11949031
rs6870608
rs4866484
rs315914
rs1908159
rs6877519
rs895658
rs12517190
rs10072717
rs445296
rs11951460
rs404016
rs380259
rs10866539
rs10512677
rs2004187
rs2937765
rs6555117
rs10054312
rs2935624
rs4866662
rs904124
rs958582
rs6862975
rs1546198
rs2935616
rs1995106
rs13355853
rs1497467
rs6867209
rs1908976
rs10512672
rs1122217
rs1540708
rs7701252
rs559379
rs1024029
rs10061701
rs10475186
rs13183111
rs11133966
rs2974658
rs6861422
rs1471414
rs2009378
rs2404567
rs464050
rs464918
rs160766
rs160569
rs12652395
rs314011
rs17551573
rs467544
rs181860
rs10866550
rs468828
rs251817
rs1661110
rs2165515
rs408996
rs1215665
rs427727
rs875853
rs639617
rs1691035
rs1215667
rs408445
rs1661068
rs1632064
rs1609446
rs1441541
rs13160109
rs4866542
rs4242087
rs4476727
rs11742901
rs32723
rs876023
rs4866578
rs710987
rs1445871
rs828316
rs10042985
rs2166365
rs6555208
rs1445862
rs10065876
rs1502644
rs1502641
rs12055017
rs13174381
rs4866470
rs905350
rs13436137
rs2134404
rs1039462
rs13356024
rs979132
rs905348
rs1502639
rs2963794
rs2860410
rs1994579
rs2963790
rs16872456
rs583835
rs626092
rs10041162
rs11748824
rs825723
rs903083
rs2174980
rs11134032
rs17665119
rs10066977
rs11134035
rs3938039
rs959937
rs7706780
rs6866903
rs382639
rs465560
rs11134042
rs2895517
rs261133
rs155353
rs261167
rs155355
rs13189489
rs261130
rs13186177
rs10076204
rs1450827
rs16873639
rs293067
rs6894400
rs10512742
rs2115525
rs4407602
rs6555306
rs4568336
rs12152866
rs4324643
rs10035433
rs13155477
rs1393117
rs16874044
rs816480
rs860987
rs6874474
rs10051514
rs26875
rs610722
rs1669748
rs643466
rs1366431
rs1452027
rs30483
rs187967
rs3733787
rs1351287
rs2619803
rs6861544
rs814790
rs861512
rs1816235
rs10512769
rs2255273
rs1351286
rs2560412
rs16874878
rs814775
rs992542
rs997428
rs10037656
rs6859975
rs11743270
rs871122
rs7723278
rs2081852
rs2019251
rs1019748
rs2913615
rs12652633
rs2913633
rs11742370
rs16875123
rs934096
rs2913639
rs10036107
rs10512779
rs16875221
rs10512785
rs4076657
rs11134106
rs7721079
rs2964478
rs7736623
rs16875352
rs17785206
rs11748854
rs6868526
rs2964448
rs2913356
rs2964159
rs3747730
rs252930
rs252928
rs16875692
rs252613
rs16875781
rs153264
rs2438481
rs11739751
rs153269
rs10462632
rs11748708
rs1560073
rs6555368
rs42286
rs16876357
rs7723428
rs13162885
rs1150461
rs10512833
rs982248
rs7728127
rs192794
rs12515671
rs150596
rs159982
rs159981
rs3846567
rs173577
rs12657447
rs10059895
rs11953803
rs2937785
rs7727548
rs2925717
rs2914758
rs13175935
rs1551572
rs2925703
rs1379305
rs1366645
rs1864218
rs11134155
rs13177370
rs1428986
rs271399
rs998222
rs13361971
rs10056261
rs7734853
rs4701734
rs272485
rs507971
rs824619
rs824622
rs272456
rs16877599
rs503679
rs7735244
rs16877663
rs6882580
rs2303705
rs4702374
rs166050
rs39847
rs10512874
rs116364
rs274714
rs1003098
rs416847
rs4702385
rs2279653
rs13163920
rs274685
rs2397977
rs6885579
rs275460
rs2047321
rs275486
rs275480
rs1993450
rs275503
rs275430
rs10512890
rs1353502
rs6862164
rs1995038
rs6873965
rs17806359
rs12513718
rs10462830
rs1532417
rs1908719
rs2047313
rs2132538
rs1908714
rs1496361
rs4235569
rs9313179
rs10062299
rs9986256
rs17810712
rs2397355
rs4495146
rs13172324
rs6555465
rs1864071
rs10462842
rs6867567
rs4702473
rs9313195
rs1392481
rs10035541
rs13436413
rs7720767
rs7717535
rs4524477
rs12152969
rs1541821
rs877886
rs6555491
rs11748102
rs4629562
rs1460970
rs9313203
rs989634
rs2287778
rs1993716
rs326205
rs16879258
rs16879418
rs179171
rs2640660
rs329852
rs1471621
rs1564592
rs7730131
rs4401546
rs2174147
rs13172944
rs1377489
rs11959696
rs1453360
rs9313221
rs6860289
rs11744506
rs2961986
rs7716010
rs6555523
rs10512947
rs6555529
rs7721147
rs9313234
rs6887466
rs16880316
rs1488608
rs6555540
rs2136170
rs446249
rs340680
rs6860832
rs180503
rs438225
rs6892211
rs1666793
rs1666795
rs1505016
rs1666797
rs9313241
rs12653550
rs12515335
rs16880863
rs199169
rs200044
rs200012
rs199998
rs199997
rs274643
rs999428
rs1505023
rs10491222
rs1505024
rs4479810
rs2963328
rs4298224
rs2962730
rs4422505
rs9313264
rs786847
rs1013720
rs190423
rs3777253
rs983856
rs40720
rs3822773
rs3777281
rs42353
rs1806125
rs40687
rs1805971
rs40666
rs7734932
rs42495
rs40713
rs1805918
rs6873909
rs6864327
rs1205725
rs3798004
rs805153
rs390322
rs415024
rs788469
rs410741
rs6879538
rs425620
rs448038
rs3798012
rs268534
rs268529
rs3798028
rs433755
rs950050
rs421548
rs11959773
rs465667
rs1508800
rs150633
rs11952414
rs6866978
rs218041
rs3846595
rs3213627
rs194070
rs118583
rs4702641
rs1501958
rs4701849
rs2214018
rs2067848
rs3110981
rs882142
rs16883572
rs10070717
rs11953760
rs2963899
rs2963894
rs7712262
rs7707030
rs7732991
rs10513035
rs6555624
rs7708238
rs38090
rs38076
rs17196873
rs434147
rs395284
rs314734
rs1476481
rs314743
rs16884060
rs7703397
rs12652786
rs1910995
rs11741586
rs13157877
rs10060513
rs4438847
rs10073259
rs12654500
rs1395095
rs10050438
rs1911942
rs6895377
rs2892069
rs2438652
rs2578624
rs2292267
rs2445872
rs2244964
rs606490
rs591142
rs814597
rs2962330
rs17816571
rs2673892
rs2936577
rs814586
rs2589655
rs2589656
rs2936590
rs2062462
rs11737977
rs6869928
rs10035299
rs11741626
rs9857
rs3822414
rs2930051
rs267973
rs393291
rs2964791
rs267950
rs12186813
rs7725091
rs10066631
rs12716076
rs11743009
rs12653064
rs4361487
rs6893506
rs2007348
rs10491237
rs9686531
rs9312746
rs852556
rs11133634
rs852577
rs860434
rs11133635
rs852600
rs4702781
rs852620
rs2302179
rs1697901
rs9312751
rs864076
rs2973519
rs2973511
rs2905990
rs2905986
rs2079245
rs886527
rs16901339
rs917012
rs6885224
rs13188937
rs16901347
rs13155944
rs32274
rs26461
rs1302802
rs2036319
rs27520
rs245136
rs40403
rs27669
rs16901481
rs2012187
rs32136
rs6869392
rs39930
rs32121
rs10513097
rs7725550
rs9312768
rs12518049
rs31887
rs31888
rs31896
rs31899
rs26152
rs7705511
rs32625
rs2727602
rs13173482
rs2727590
rs2190989
rs2561624
rs10513101
rs10474928
rs11954864
rs6861373
rs7732155
rs10454932
rs4702830
rs4701924
rs1870329
rs2061392
rs6884647
rs1542428
rs1379901
rs1379902
rs7700820
rs7446603
rs10054180
rs2907289
rs10491238
rs11745148
rs9312793
rs10075629
rs1112926
rs4563628
rs10073609
rs16902222
rs2401067
rs4701945
rs7721328
rs12659128
rs6861390
rs4277918
rs4495184
rs10077363
rs17240093
rs17253436
rs1445730
rs1446046
rs1446044
rs1374089
rs978845
rs7715357
rs4574541
rs7719984
rs2067586
rs985766
rs11956313
rs10474980
rs3853114
rs10057809
rs230681
rs1992711
rs10866500
rs12522053
rs408619
rs39829
rs6862469
rs1354185
rs7715811
rs10513153
rs1910092
rs1502048
rs1867678
rs10052431
rs6868995
rs11958022
rs13156044
rs4701995
rs1445803
rs1445823
rs6859484
rs983649
rs17278234
rs339447
rs10050676
rs339428
rs418173
rs7702277
rs10462717
rs697550
rs386450
rs185203
rs163825
rs153191
rs164006
rs17298767
rs32595
rs32593
rs26118
rs32571
rs26291
rs32549
rs16903338
rs10513170
rs30623
rs42259
rs30774
rs42206
rs27111
rs27109
rs3993996
rs39968
rs152624
rs250184
rs10065449
rs25943
rs456180
rs16903631
rs31934
rs16903692
rs258360
rs258229
rs26306
rs2270560
rs2921600
rs2592017
rs835136
rs728844
rs10039962
rs2921613
rs10513195
rs30539
rs2121183
rs1446040
rs13361669
rs303345
rs1447276
rs10462596
rs4144522
rs1429036
rs12757
rs7704791
rs16867538
rs17704215
rs17647886
rs1973477
rs16867713
rs10044254
rs13183703
rs257741
rs10520827
rs7715223
rs10042283
rs13185525
rs3810847
rs250495
rs10076986
rs1393266
rs32199
rs1039443
rs1446030
rs344701
rs342559
rs342551
rs17611228
rs995765
rs4701652
rs2402236
rs6866941
rs7706076
rs16868296
rs4702133
rs831657
rs12656374
rs6885471
rs162859
rs10520840
rs1867723
rs334470
rs334472
rs163281
rs17540829
rs334493
rs334483
rs6870158
rs1240649
rs2560828
rs431154
rs6861112
rs876095
rs35580
rs7733988
rs25910
rs17501392
rs10051970
rs31509
rs250341
rs250350
rs253365
rs7717298
rs10213765
rs891163
rs17707882
rs254833
rs16869212
rs10520847
rs31464
rs3853121
rs2402335
rs7734901
rs17708295
rs860537
rs4129967
rs2624435
rs2731798
rs1964566
rs177053
rs585991
rs586971
rs11952802
rs2929726
rs298528
rs298542
rs953431
rs11133892
rs298510
rs159606
rs2036853
rs871722
rs3733746
rs2459826
rs4702216
rs6894826
rs6450583
rs1514867
rs6451281
rs11738744
rs9292873
rs10079374
rs1542128
rs11740937
rs6876500
rs10520854
rs2652569
rs643091
rs2443547
rs315828
rs1354424
rs314023
rs1405707
rs2962943
rs7720380
rs2963721
rs7728989
rs10942242
rs13188100
rs4540179
rs11954300
rs16874285
rs959738
rs16886713
rs748418
rs12516484
rs2937515
rs12652906
rs7715365
rs6893620
rs10940945
rs12054808
rs4505952
rs4403177
rs4552597
rs2048554
rs2967027
rs10059911
rs16885921
rs1486849
rs3828573
rs995491
rs367842
rs164448
rs12109816
rs4392624
rs6869352
rs4866161
rs12655266
rs2060533
rs6882995
rs7706987
rs12522283
rs4133163
rs11748566
rs13357704
rs6877123
rs906629
rs2434781
rs13164018
rs4866207
rs10805726
rs10037073
rs6878853
rs1909535
rs1027544
rs9885417
rs248195
rs1038843
rs10941887
rs11957493
rs10059041
rs12519981
rs7726998
rs16888773
rs17683739
rs4701222
rs16888684
rs533834
rs618840
rs2303749
rs6887681
rs6863831
rs9293012
rs2968384
rs17265218
rs1373371
rs3112473
rs894911
rs12654699
rs1393114
rs12519845
rs1533196
rs12189454
rs1661975
rs1707062
rs10520881
rs6866185
rs2680798
rs4701217
rs2937021
rs178126
rs310892
rs919331
rs919332
rs16899390
rs16892365
rs6859490
rs10051288
rs10037553
rs2973606
rs2914263
rs17313823
rs13162827
rs7728406
rs1521009
rs1402426
rs11743379
rs9293100
rs12515079
rs2331690
rs1354167
rs16893073
rs16893121
rs6888047
rs10058487
rs10063082
rs13178734
rs12519312
rs331256
rs1346509
rs1169561
rs7735817
rs12516067
rs7720811
rs7719252
rs1896890
rs10039614
rs1966590
rs1835228
rs1429570
rs6881214
rs962087
rs10520903
rs10520904
rs2454872
rs7711285
rs6869061
rs11742222
rs10942089
rs11746102
rs6859537
rs3913960
rs4701483
rs7705883
rs12697660
rs10520924
rs2126967
rs16894485
rs12186488
rs10520921
rs12515691
rs1479582
rs9293175
rs954478
rs9688120
rs400196
rs168843
rs2972314
rs370277
rs10065041
rs12521157
rs1896731
rs11949685
rs11739167
rs10942147
rs6894838
rs11959743
rs4307059
rs9293221
rs7710398
rs10462295
rs6884362
rs4701532
rs10462302
rs11745127
rs963824
rs1428716
rs16895743
rs1366492
rs1390638
rs6863131
rs13171386
rs12188430
rs10056950
rs2036569
rs10447155
rs17495847
rs12519694
rs2035281
rs4701549
rs1479683
rs7734956
rs2033236
rs10461828
rs10520933
rs11952975
rs4429812
rs6890310
rs4382127
rs6894886
rs12055345
rs10520936
rs4254924
rs4516860
rs13163323
rs1366436
rs4537065
rs373087
rs4867423
rs16897444
rs1021767
rs2455206
rs2468475
rs11949289
rs4266409
rs9292261
rs10472638
rs10076497
rs4551076
rs6865063
rs1862558
rs1469091
rs2548006
rs962237
rs16898178
rs2652684
rs504531
rs824329
rs6867873
rs824343
rs10072665
rs10472669
rs7717683
rs2877056
rs983077
rs1009841
rs625812
rs10472700
rs644349
rs620508
rs588359
rs10058895
rs10073723
rs10520949
rs16899146
rs4634364
rs17573102
rs1456633
rs1456630
rs10060856
rs9292340
rs7732617
rs17579256
rs13157231
rs10061369
rs10063305
rs12519442
rs13177282
rs4446473
rs4867032
rs4867263
rs6871440
rs12654311
rs6897516
rs7732968
rs10065846
rs1553238
rs13158207
rs1921093
rs6879392
rs17595719
rs1732924
rs1732922
rs1732919
rs1290062
rs10472759
rs4867297
rs10052382
rs16900606
rs2068015
rs10520964
rs6885825
rs7703373
rs16900672
rs4867304
rs4867309
rs7729075
rs10520961
rs4867312
rs4867313
rs13172555
rs4457095
rs13170578
rs3806851
rs7716554
rs4867324
rs2047725
rs645738
rs334589
rs13166076
rs334579
rs334289
rs17404622
rs550353
rs10805564
rs3805516
rs2279797
rs10067066
rs492176
rs10520987
rs2330727
rs6891910
rs13187570
rs185258
rs17412042
rs12653570
rs10071670
rs29745
rs29746
rs40262
rs12658974
rs6869938
rs6450853
rs437499
rs29738
rs422672
rs805218
rs389870
rs16901494
rs253910
rs426916
rs375183
rs10461698
rs6862891
rs7714189
rs1981982
rs919337
rs919336
rs12697260
rs11741232
rs4867084
rs2042959
rs4867387
rs6450868
rs17508455
rs6897645
rs2330881
rs16901686
rs1553552
rs1505019
rs7726919
rs12109866
rs6878827
rs1833813
rs6861526
rs10461699
rs10054504
rs4867100
rs12657024
rs2330882
rs438834
rs403457
rs157500
rs283128
rs12054657
rs10065850
rs6862076
rs245154
rs283107
rs11959553
rs13436901
rs2161604
rs10042099
rs6865992
rs191241
rs10520999
rs647684
rs4867450
rs16889815
rs642407
rs1919253
rs1008023
rs7717667
rs17531365
rs818115
rs2112867
rs10941018
rs818130
rs6860505
rs4867116
rs976576
rs696831
rs696833
rs11744078
rs16890187
rs1060559
rs1173730
rs3811961
rs3811958
rs1147225
rs1173756
rs1173723
rs6871317
rs1508821
rs7736123
rs1816237
rs10074451
rs2619864
rs6894272
rs1479643
rs7723459
rs9791054
rs444815
rs6896697
rs268706
rs3777083
rs10063810
rs16891241
rs10941060
rs10521004
rs25754
rs1501727
rs4538612
rs13153550
rs1423535
rs9292501
rs7729905
rs4421110
rs13165202
rs6868223
rs4621563
rs4437379
rs10062990
rs11948306
rs1423482
rs1562245
rs10941092
rs12514368
rs12652514
rs2548032
rs1374020
rs1867720
rs4866399
rs11951607
rs11955226
rs10054129
rs7702361
rs35403
rs10461928
rs35405
rs35389
rs2113097
rs35391
rs35412
rs6451050
rs3756462
rs34687
rs34689
rs840381
rs299606
rs6898170
rs299622
rs4143438
rs4143437
rs6451076
rs10941189
rs4409068
rs13356779
rs9687397
rs746456
rs12519342
rs962435
rs12657498
rs366050
rs382782
rs377504
rs379727
rs374435
rs256286
rs256295
rs17519929
rs3816325
rs2279604
rs6451162
rs6893661
rs162914
rs2048646
rs4499805
rs9283739
rs164311
rs6874651
rs12658204
rs163121
rs336462
rs6893365
rs336463
rs3852183
rs16868534
rs6877989
rs153012
rs17304200
rs7719119
rs163588
rs163589
rs9687411
rs17246034
rs37369
rs10521022
rs249522
rs401694
rs10447140
rs2962089
rs6451185
rs4703503
rs1039427
rs7729932
rs6897259
rs7718468
rs2047740
rs11959588
rs7731153
rs9292578
rs3822482
rs13361664
rs7720773
rs924598
rs10068482
rs2221449
rs1025324
rs32772
rs32775
rs404220
rs1559274
rs2397845
rs13172117
rs10059179
rs10512623
rs7718328
rs10512625
rs455000
rs6897513
rs7448303
rs7736028
rs6451217
rs10058955
rs2201409
rs2361394
rs991570
rs4869672
rs6897932
rs10491434
rs1025039
rs852251
rs852249
rs1374016
rs852238
rs10472991
rs3756669
rs10040617
rs745300
rs7715372
rs2453299
rs3912137
rs10038804
rs2047176
rs267770
rs267771
rs2197513
rs155550
rs267766
rs2287934
rs27130
rs10454863
rs6451268
rs2133766
rs11741164
rs1500218
rs7731311
rs4351174
rs6873762
rs2967072
rs2937532
rs4242263
rs4242264
rs16903012
rs12515142
rs2455277
rs2468517
rs7730299
rs2455280
rs17358533
rs2937545
rs2455257
rs2956574
rs2468526
rs1023681
rs2731901
rs1428970
rs1549688
rs1366636
rs2562573
rs2731877
rs2731878
rs2731886
rs4869676
rs1030239
rs448281
rs3776578
rs13168598
rs3776579
rs2301064
rs3776587
rs1529461
rs736917
rs245674
rs2115198
rs292170
rs158622
rs292196
rs3776594
rs6868809
rs6861906
rs10061157
rs12658479
rs4869498
rs13178300
rs665327
rs677084
rs4869535
rs6451331
rs6451339
rs4242252
rs1862577
rs2910718
rs9283747
rs11748343
rs17379771
rs1549250
rs2910756
rs2910750
rs1862581
rs4574573
rs2366837
rs10065470
rs4072686
rs270554
rs270552
rs7705239
rs2013340
rs16903859
rs1908378
rs3936162
rs4869449
rs10512682
rs2006889
rs1428256
rs2451018
rs17423367
rs1428263
rs959964
rs9292705
rs2561111
rs3110232
rs3110992
rs10512684
rs3935014
rs2956597
rs2731968
rs3756419
rs2289779
rs10071384
rs1899940
rs2071236
rs4869590
rs6862694
rs6451404
rs10055279
rs17457012
rs4373300
rs1560422
rs393398
rs420444
rs2367704
rs10051334
rs10941411
rs391463
rs168568
rs3749737
rs6883671
rs358503
rs444556
rs10941419
rs10073231
rs10045011
rs17465965
rs10512702
rs1362811
rs12655171
rs534775
rs3812042
rs700239
rs3776519
rs835223
rs9292741
rs4596408
rs13187858
rs12188502
rs2939316
rs2962497
rs10805643
rs7732292
rs2048010
rs12514635
rs10512712
rs11743326
rs7704513
rs1994882
rs13178803
rs537289
rs544283
rs490982
rs4464722
rs16869399
rs10053502
rs10038914
rs10076961
rs919208
rs4455605
rs690488
rs443383
rs1478903
rs13165359
rs2120857
rs348599
rs6897022
rs6451489
rs10512734
rs10512739
rs9292776
rs6882351
rs1876143
rs9292780
rs4434422
rs16870155
rs13163402
rs12651829
rs1553578
rs12173270
rs10941525
rs10074991
rs461404
rs10065570
rs173969
rs7715597
rs404223
rs16870514
rs2455307
rs10512751
rs2455314
rs7713409
rs3805221
rs1450660
rs1450665
rs4957361
rs7736582
rs1450658
rs325833
rs587412
rs13174484
rs3805715
rs2329591
rs4957383
rs2018900
rs391781
rs392077
rs373469
rs1822824
rs10078083
rs10077373
rs768763
rs730354
rs1457128
rs662066
rs10512790
rs316720
rs316738
rs316762
rs156700
rs7380353
rs10461736
rs6887391
rs979233
rs2972394
rs2940917
rs4554233
rs10512806
rs12520759
rs4409101
rs1423652
rs6451656
rs2548370
rs6899257
rs186322
rs309906
rs11744749
rs6894506
rs3806871
rs922439
rs7720858
rs750582
rs7713458
rs6859263
rs726941
rs7713769
rs9292903
rs10057630
rs1011814
rs17234079
rs11750845
rs1384449
rs723166
rs7708449
rs2330572
rs10462081
rs987394
rs7703497
rs7705343
rs10462084
rs9791056
rs13354798
rs16902191
rs2879074
rs10941703
rs10069793
rs7730617
rs6862657
rs13175755
rs10461515
rs10940346
rs6898102
rs10512906
rs32376
rs27252
rs27574
rs10055305
rs27246
rs151997
rs1345777
rs250210
rs4443373
rs2962255
rs2961834
rs1501977
rs7716272
rs4141540
rs6449600
rs6880335
rs1423616
rs6449708
rs4865673
rs244545
rs244552
rs11956856
rs6862321
rs4242025
rs4331856
rs7724868
rs4501301
rs9291954
rs6864053
rs10069940
rs6896294
rs4572960
rs11948743
rs10058324
rs2961726
rs2161956
rs2961736
rs933778
rs6864159
rs7706977
rs10512968
rs4865735
rs10461556
rs1600173
rs350430
rs11749642
rs16879945
rs350438
rs7715220
rs623193
rs350450
rs2598325
rs7713338
rs352363
rs10512988
rs2406208
rs2548507
rs17208683
rs889294
rs2432143
rs10513001
rs11750248
rs2447867
rs13163497
rs2456206
rs2456200
rs16880442
rs7731949
rs870992
rs1551943
rs2279587
rs923837
rs7723398
rs2302960
rs27377
rs716436
rs153141
rs43188
rs7705328
rs989073
rs1421933
rs12515434
rs30101
rs251329
rs166216
rs10491443
rs37787
rs37794
rs16881355
rs4541613
rs6450127
rs4621519
rs4274942
rs10805450
rs11740124
rs10428541
rs745321
rs6450131
rs6880850
rs1469101
rs12521153
rs1363972
rs1593054
rs424955
rs365578
rs31304
rs31303
rs1388111
rs2607508
rs12522533
rs31308
rs256094
rs4147740
rs2637030
rs2290697
rs11957871
rs155783
rs271234
rs16881743
rs702604
rs4543225
rs7713737
rs10077199
rs16881847
rs10513024
rs753124
rs13187145
rs7726524
rs1694062
rs1664789
rs697098
rs31226
rs3776695
rs10067187
rs156436
rs392714
rs1703368
rs279743
rs2441026
rs2454916
rs26775
rs11955545
rs1345815
rs3797246
rs9292042
rs35920
rs35955
rs35947
rs10038818
rs10513043
rs3923330
rs4865829
rs4865572
rs10940400
rs10513048
rs2548649
rs3749713
rs1862613
rs2548638
rs1122401
rs2962551
rs10491381
rs7719215
rs10940412
rs2409101
rs895327
rs12652965
rs16883327
rs4865582
rs4282276
rs3886214
rs13188578
rs17627141
rs2407759
rs10491367
rs13167383
rs6450264
rs10491370
rs2269225
rs1396499
rs6875661
rs10036474
rs1876681
rs3136556
rs3091252
rs3091251
rs444527
rs10043664
rs336100
rs336073
rs336082
rs455321
rs2198860
rs7730157
rs6898074
rs230806
rs10940473
rs10057304
rs2897834
rs3761776
rs17643358
rs10055201
rs918626
rs161702
rs161700
rs16884641
rs10045084
rs16884734
rs10042443
rs10059243
rs10066150
rs16884834
rs318791
rs17645980
rs161222
rs375808
rs6895344
rs32504
rs11954699
rs32489
rs1990977
rs4700239
rs158640
rs10052062
rs11950693
rs16885269
rs7736704
rs6863774
rs158082
rs11741905
rs158214
rs285146
rs3852139
rs16885510
rs157848
rs6450393
rs456867
rs157521
rs29995
rs40566
rs30365
rs30364
rs30361
rs30360
rs462520
rs3843467
rs3852144
rs4129542
rs7712875
rs13178221
rs9292118
rs17716231
rs1574461
rs1290217
rs1279618
rs1910024
rs1296284
rs13167060
rs731891
rs1075420
rs889310
rs6872807
rs1292144
rs16886018
rs13362504
rs6897035
rs16886113
rs1318111
rs6862199
rs10051671
rs4700485
rs1423621
rs832575
rs16886445
rs33320
rs2591961
rs7726354
rs7725377
rs1445998
rs1573998
rs17732457
rs17732475
rs331031
rs831791
rs831847
rs12659589
rs3087980
rs2161139
rs6866482
rs10940535
rs10052004
rs10461433
rs10805497
rs1158044
rs969627
rs1363790
rs1423143
rs1363793
rs12518745
rs7718757
rs702697
rs230828
rs230852
rs7726732
rs12654351
rs4700215
rs7734050
rs1454928
rs12658525
rs1454909
rs1470992
rs9292147
rs4699919
rs1489789
rs11749915
rs4543222
rs11958003
rs12055201
rs733250
rs2194191
rs13173077
rs2161512
rs10513135
rs2964200
rs17695268
rs151913
rs41384
rs42964
rs245467
rs375523
rs11745076
rs905199
rs10513146
rs154475
rs11749794
rs292970
rs2279980
rs12054892
rs158999
rs158986
rs293002
rs292952
rs1423369
rs9292179
rs295678
rs159384
rs1478433
rs159381
rs159743
rs2968007
rs2968014
rs7727206
rs1546221
rs1498609
rs2968019
rs10514870
rs1498599
rs17720639
rs17721878
rs1115728
rs10071163
rs13176475
rs997421
rs1345792
rs6877743
rs2112957
rs154224
rs154222
rs1838733
rs35305
rs17444185
rs17780175
rs7703022
rs37353
rs13169097
rs17780860
rs16889615
rs35274
rs40125
rs35284
rs9292206
rs17782374
rs6887017
rs11738043
rs378869
rs16889853
rs17796734
rs296410
rs298045
rs17382202
rs7701748
rs4699942
rs905834
rs2963818
rs7710463
rs1529843
rs2963806
rs4700347
rs952110
rs1876671
rs1544791
rs17450114
rs10434525
rs4409049
rs1423246
rs789389
rs16878037
rs37692
rs37691
rs27223
rs173591
rs26956
rs35386
rs10045093
rs26949
rs6864253
rs206789
rs12517174
rs2124751
rs10069929
rs1563517
rs9291696
rs4541610
rs13159372
rs6869332
rs4700398
rs158570
rs2270822
rs4540126
rs6449526
rs13154663
rs13168165
rs7714712
rs10514908
rs16892408
rs16892410
rs4582229
rs13169225
rs11954764
rs10939908
rs696888
rs379212
rs4700423
rs414976
rs6880870
rs10514916
rs1501845
rs16893676
rs153384
rs12514378
rs9291733
rs6873285
rs1037106
rs6873040
rs16895276
rs11746773
rs12054936
rs12654555
rs4699994
rs16897690
rs4235489
rs1833868
rs10060036
rs1423122
rs9291747
rs2910469
rs9291748
rs1363785
rs1862526
rs10939931
rs10050495
rs889192
rs10471540
rs10471545
rs17467190
rs7722692
rs10058598
rs1477358
rs16890857
rs4700505
rs1469095
rs4552552
rs37764
rs13171600
rs251169
rs1005051
rs10514948
rs2100036
rs2642780
rs185170
rs903420
rs16891097
rs7708428
rs10078232
rs6890756
rs2642761
rs865126
rs10223208
rs883031
rs1514578
rs925683
rs4235496
rs16891519
rs601429
rs10056418
rs347639
rs347668
rs58736
rs424672
rs2169520
rs4259134
rs13165578
rs4498211
rs10038844
rs2441142
rs1374070
rs11950223
rs1910421
rs10038179
rs1030221
rs1503528
rs429752
rs10514961
rs10060410
rs13436914
rs10071371
rs10044063
rs356612
rs1445955
rs7736115
rs6449707
rs7724700
rs11746422
rs17190940
rs272627
rs10068695
rs272623
rs4404633
rs10038212
rs4432837
rs889248
rs918604
rs2002628
rs2366778
rs10461497
rs1531309
rs275818
rs1347246
rs1309580
rs266580
rs1363952
rs10514976
rs264736
rs65407
rs155338
rs17206232
rs17206779
rs1423352
rs1363900
rs1549249
rs7729945
rs6864345
rs2287906
rs11749052
rs10940024
rs2287904
rs10063048
rs16893719
rs10038927
rs11738854
rs786699
rs397400
rs245566
rs149514
rs460262
rs2292153
rs36133
rs37349
rs37327
rs3213798
rs40105
rs6896574
rs2262994
rs2561193
rs2250861
rs9291848
rs10096
rs10057505
rs784463
rs237953
rs251312
rs251288
rs16894638
rs3213837
rs253214
rs10940057
rs29460
rs16895034
rs29456
rs7732890
rs12655575
rs1864036
rs1428235
rs10076194
rs10515005
rs2997131
rs981885
rs13178223
rs16895111
rs7727166
rs17265296
rs3121686
rs2371382
rs3121692
rs10514995
rs7733469
rs7705086
rs4699882
rs6890124
rs17209451
rs10063997
rs13190448
rs7706654
rs6896102
rs16895458
rs16895509
rs4700159
rs4700160
rs3111625
rs7725568
rs258082
rs257699
rs16895744
rs39700
rs26923
rs26921
rs456775
rs154620
rs152407
rs706701
rs17218390
rs34693
rs10044452
rs34699
rs537382
rs173651
rs27206
rs1030171
rs1428406
rs2287929
rs2113054
rs12516375
rs2271358
rs6877324
rs1560160
rs16896377
rs2230525
rs7706539
rs6891720
rs1627990
rs1428477
rs7717421
rs2059849
rs32019
rs32035
rs317985
rs6877544
rs751768
rs13183818
rs16896849
rs2200863
rs1532121
rs1532122
rs2372045
rs2372048
rs6862758
rs4128309
rs6863219
rs6896525
rs6878616
rs12519731
rs4469158
rs4976117
rs4470720
rs6449915
rs4976129
rs6889533
rs3813668
rs1388122
rs2372179
rs1490813
rs10940137
rs16897109
rs2372183
rs963996
rs10515058
rs7723716
rs12234107
rs7706821
rs6872437
rs9291908
rs281455
rs10940145
rs157411
rs464332
rs1864053
rs10067755
rs382480
rs13158718
rs6899059
rs17237118
rs6449947
rs4277860
rs6886884
rs706713
rs4122269
rs173703
rs6893676
rs16897561
rs2302975
rs895304
rs10057177
rs10066761
rs10075380
rs830474
rs853812
rs17322187
rs17256961
rs1423233
rs33344
rs697614
rs706729
rs2607374
rs2607378
rs1286371
rs10515095
rs26685
rs2451819
rs2913277
rs11959994
rs1427906
rs7713600
rs11951039
rs6449986
rs10064315
rs10071585
rs6414814
rs4976075
rs6897246
rs338668
rs3846484
rs4077460
rs6450035
rs6450041
rs2561183
rs11955686
rs6453529
rs12520305
rs12659309
rs3761966
rs3761967
rs3748041
rs464155
rs12516456
rs277980
rs11949150
rs281126
rs281124
rs281121
rs10515119
rs7707837
rs1105330
rs4354016
rs6890936
rs12332541
rs1692418
rs3857397
rs1217744
rs1217745
rs1217736
rs7704592
rs1217770
rs1217778
rs1217800
rs1217806
rs1217823
rs6880685
rs7732739
rs3101186
rs17301591
rs12186804
rs6874186
rs16875959
rs1561398
rs7736611
rs9293282
rs4703872
rs10068109
rs10070001
rs16878635
rs6862221
rs1019457
rs4703910
rs10043659
rs42775
rs26575
rs3864261
rs958377
rs716327
rs481619
rs638333
rs636926
rs1083428
rs13160226
rs648441
rs71542
rs1916642
rs575415
rs7702108
rs3935430
rs4540159
rs13155213
rs4422515
rs2972192
rs1449272
rs17663872
rs7703551
rs10462345
rs6453008
rs819561
rs819557
rs865340
rs17663979
rs819591
rs4704090
rs16870743
rs17664695
rs952995
rs10062885
rs7714670
rs12653477
rs1038559
rs10515164
rs2973575
rs2973566
rs17732825
rs2973556
rs729272
rs10515168
rs2931426
rs392344
rs1684850
rs283612
rs2450438
rs17733544
rs17733586
rs416286
rs453036
rs384834
rs6894385
rs2973536
rs6861281
rs768262
rs17636389
rs4704108
rs158807
rs4479825
rs10515165
rs292213
rs7728483
rs10515167
rs2872489
rs4704129
rs10515178
rs452853
rs9293625
rs294986
rs17558109
rs10474415
rs413430
rs296941
rs294975
rs6453059
rs12153302
rs6874566
rs298380
rs212925
rs11745925
rs2173671
rs298389
rs1428558
rs300261
rs7704467
rs13173835
rs4703638
rs12152861
rs16872173
rs10805890
rs6453074
rs10044287
rs2218517
rs10062244
rs3934476
rs6453099
rs6453104
rs6894634
rs4555772
rs3923323
rs4301212
rs1422698
rs7711235
rs2335418
rs11957260
rs3761739
rs3761740
rs5909
rs5744680
rs5744707
rs253414
rs6453139
rs11750595
rs10056022
rs17649248
rs7715806
rs1001935
rs2336028
rs1464919
rs1357999
rs1404989
rs17650177
rs1917759
rs4487476
rs4704272
rs10075075
rs6895132
rs12657643
rs4425488
rs4704278
rs4374745
rs1553311
rs258622
rs1423101
rs10514059
rs12657223
rs10514061
rs6453205
rs1895391
rs6879305
rs4610441
rs9293675
rs2358531
rs9293679
rs6870971
rs981113
rs1532696
rs10514063
rs11750504
rs12654150
rs2972827
rs2937720
rs4566770
rs2358712
rs246813
rs4703705
rs2913257
rs2913251
rs6892721
rs246819
rs246797
rs11748035
rs10514065
rs1811340
rs16873342
rs3886043
rs4296785
rs4130148
rs6880993
rs7727095
rs6872396
rs4703712
rs6875519
rs4704336
rs11948805
rs2069683
rs2069664
rs2069662
rs2069698
rs3797410
rs6867296
rs17748939
rs458059
rs2059222
rs253093
rs17652917
rs4704352
rs6884442
rs1472215
rs468648
rs153311
rs11954573
rs250744
rs168752
rs7724915
rs6453259
rs17749734
rs11747190
rs10942804
rs10514082
rs1715747
rs10066702
rs10473985
rs6865782
rs3762982
rs10072933
rs1001960
rs4703727
rs6453278
rs12519589
rs9293710
rs6862414
rs4361497
rs1479561
rs16874057
rs2046045
rs2859576
rs251421
rs251416
rs12514694
rs9686502
rs17683162
rs7715119
rs6874493
rs9293713
rs890717
rs335643
rs335640
rs90682
rs2359879
rs10070168
rs10052921
rs6453330
rs4704434
rs10474519
rs6868555
rs6453340
rs353958
rs13170774
rs353967
rs354616
rs10514122
rs1443096
rs12656623
rs16874849
rs2289599
rs4704458
rs902523
rs4704462
rs7725100
rs6874954
rs2029526
rs252792
rs10755299
rs4388193
rs10059285
rs4348192
rs4704495
rs9293744
rs6860842
rs1159930
rs10514138
rs10462558
rs344651
rs10060136
rs9293756
rs9293757
rs341903
rs6868351
rs413921
rs920584
rs6866961
rs546261
rs6863289
rs3846677
rs10514108
rs12054837
rs6453417
rs16875961
rs12655291
rs10454897
rs25413
rs6893857
rs11741352
rs337887
rs234910
rs6453423
rs7730428
rs163129
rs163132
rs9293761
rs2445887
rs2034900
rs532964
rs1984685
rs631305
rs558133
rs13158309
rs4704546
rs1062326
rs9885487
rs7732902
rs4455546
rs4571454
rs9293782
rs7704425
rs6899277
rs6894248
rs7732613
rs2052476
rs3087813
rs7734306
rs12514461
rs1366272
rs259124
rs259129
rs12657828
rs880179
rs259067
rs259065
rs410079
rs17405909
rs13185886
rs12514281
rs1529457
rs4704594
rs1560130
rs265009
rs10491456
rs265005
rs10474594
rs10491455
rs12521286
rs11749003
rs1017998
rs1438739
rs385771
rs443095
rs4703797
rs2438631
rs6862233
rs10474608
rs7721370
rs4704624
rs10036776
rs10074004
rs10056190
rs7720696
rs924447
rs10062770
rs259035
rs249008
rs9687094
rs2014233
rs249219
rs6883095
rs1072841
rs1232027
rs380691
rs863214
rs836817
rs3776967
rs33013
rs6864713
rs4703820
rs10942935
rs4704691
rs401758
rs521135
rs12153097
rs528441
rs499090
rs6879497
rs9293827
rs533308
rs538957
rs9293829
rs10491487
rs520865
rs26899
rs26900
rs26906
rs26907
rs11741062
rs153226
rs7733625
rs696879
rs455461
rs248989
rs34116
rs7703816
rs10942943
rs1020721
rs7701594
rs716897
rs7732064
rs11958318
rs6893150
rs750728
rs10061143
rs6868743
rs10056565
rs6872459
rs11740719
rs12514473
rs2972235
rs10056236
rs2917540
rs420202
rs386954
rs401654
rs457008
rs2135
rs4703849
rs16899276
rs6452434
rs1566630
rs9293284
rs1384255
rs2406905
rs1485587
rs4703871
rs2195448
rs1864183
rs701405
rs2215128
rs7734188
rs10491245
rs224937
rs17790400
rs6452463
rs905221
rs10514241
rs1847053
rs1847052
rs7720861
rs6877560
rs6876647
rs11744977
rs1032757
rs924619
rs2055438
rs10044689
rs6863156
rs1477361
rs12517454
rs1363948
rs9283781
rs16899934
rs4383715
rs2731841
rs37545
rs12187956
rs2089197
rs256805
rs256795
rs27941
rs4423975
rs255561
rs1478486
rs13180316
rs10080123
rs2136162
rs2731858
rs35271
rs2642666
rs1805377
rs1445780
rs185356
rs10058141
rs28296
rs2292013
rs160380
rs173686
rs2541312
rs308362
rs309556
rs17205951
rs3930345
rs309599
rs10059489
rs12188949
rs17206048
rs336960
rs13168731
rs10514260
rs6886442
rs336958
rs4703961
rs10058970
rs10474115
rs11745452
rs4552569
rs10059533
rs13163997
rs12656419
rs7703659
rs4364367
rs10474120
rs4612038
rs2301070
rs2269275
rs17629239
rs4703574
rs2269289
rs2269290
rs350477
rs348900
rs394857
rs32591
rs2053677
rs7707528
rs1500226
rs16901053
rs10063982
rs10073440
rs305661
rs2941228
rs1510063
rs4266385
rs10462410
rs13172457
rs1552984
rs10514267
rs7713225
rs4235660
rs4235661
rs7718617
rs2036347
rs10474139
rs10068633
rs7735799
rs3913424
rs4704022
rs6878957
rs12514722
rs10064396
rs10080134
rs7446072
rs4602659
rs12517607
rs4920799
rs778233
rs247722
rs1366589
rs423047
rs1500147
rs6877270
rs12521803
rs893554
rs1422120
rs1422122
rs16902072
rs987280
rs13181836
rs1363268
rs2410714
rs6452694
rs2964895
rs7731633
rs6870276
rs993248
rs1500258
rs7710314
rs1472527
rs4920666
rs2195349
rs6868572
rs12522240
rs6885628
rs10491416
rs254741
rs2287693
rs2112457
rs12518171
rs16902440
rs1493354
rs1493346
rs7731723
rs7717290
rs10942487
rs1477268
rs254651
rs171711
rs12523600
rs6879021
rs1567348
rs3752862
rs10067098
rs3827607
rs7702514
rs1561734
rs13177543
rs4615325
rs988926
rs3909481
rs1673997
rs710377
rs1364006
rs710400
rs1423627
rs6877822
rs6452788
rs17478824
rs12654053
rs16903232
rs13179395
rs16903244
rs1644047
rs2438466
rs7721099
rs12521662
rs244755
rs302484
rs302483
rs10044342
rs304132
rs214137
rs1864180
rs10474292
rs2561590
rs379717
rs702849
rs4618461
rs7730600
rs16867639
rs4916753
rs7727304
rs7726306
rs4342357
rs17512493
rs819350
rs10514316
rs2112270
rs9293529
rs7720113
rs6861634
rs157237
rs930544
rs10514321
rs1443888
rs17599827
rs2916601
rs6888322
rs2366402
rs4916794
rs1560919
rs7349816
rs2366614
rs12110136
rs2972972
rs4129345
rs2162987
rs27198
rs3805483
rs10514328
rs27657
rs4916809
rs4916813
rs2222244
rs10514335
rs12658994
rs12519770
rs2438355
rs2247870
rs6893164
rs6891672
rs6452916
rs6865267
rs1995776
rs11954387
rs2697543
rs2007538
rs4244206
rs2367279
rs2973447
rs2950859
rs4458614
rs13176728
rs4537089
rs6452944
rs1877216
rs2137009
rs2973464
rs6882172
rs4916853
rs7732832
rs10942629
rs52308
rs6452955
rs6870792
rs12186681
rs331397
rs1344690
rs421379
rs2112945
rs953446
rs10053302
rs4273628
rs4585491
rs7716797
rs4448024
rs7445553
rs4869280
rs10036746
rs11135570
rs4242231
rs12188200
rs1393221
rs905217
rs905213
rs7703021
rs10075131
rs258954
rs12652558
rs1422169
rs2431367
rs13165943
rs1422175
rs2087436
rs1010126
rs10057574
rs2578495
rs6876638
rs1353492
rs6881733
rs4434363
rs7701128
rs4256329
rs4869421
rs7443364
rs7444996
rs2343707
rs1370977
rs2344386
rs6893043
rs17314423
rs11135397
rs1031423
rs10476598
rs17376456
rs1966938
rs4546362
rs1380646
rs981862
rs308206
rs308203
rs2042003
rs1861806
rs13183621
rs2160758
rs3797203
rs9285014
rs952663
rs10514384
rs11949638
rs17328275
rs17328296
rs2305391
rs11948061
rs7725095
rs153897
rs255367
rs255211
rs499927
rs7715122
rs149352
rs293057
rs26999
rs176809
rs159350
rs159349
rs469968
rs293053
rs32921
rs10079443
rs13160334
rs309801
rs295208
rs295209
rs722722
rs1426099
rs11750512
rs11960652
rs6862865
rs10067664
rs1974960
rs4869233
rs1895865
rs3852192
rs331573
rs251080
rs10044143
rs3909307
rs385225
rs394273
rs460102
rs17084586
rs1363428
rs2431503
rs41121
rs253720
rs253721
rs2731829
rs3822616
rs2560277
rs17084933
rs2194051
rs461873
rs150543
rs622266
rs34896
rs13188464
rs3777218
rs9314160
rs6876015
rs10040697
rs154447
rs154448
rs147295
rs10035477
rs10069748
rs3777194
rs7705279
rs6875999
rs12716476
rs4357059
rs7706272
rs6882897
rs10045787
rs1353797
rs11948824
rs271943
rs3762986
rs6556923
rs263350
rs6877870
rs9918149
rs261217
rs6556937
rs4400148
rs7733671
rs1421911
rs149313
rs2290674
rs10037212
rs1862609
rs42398
rs10050860
rs41135
rs2042381
rs3733904
rs2549779
rs7714122
rs18059
rs9127
rs6884540
rs31016
rs316218
rs31012
rs444243
rs43497
rs30998
rs27311
rs27312
rs12653352
rs1000083
rs146689
rs953952
rs1843331
rs11958000
rs2914928
rs1346699
rs4573015
rs6875261
rs6859385
rs7734961
rs13187140
rs257226
rs10866786
rs1421804
rs7730122
rs17165849
rs6861004
rs11241621
rs17657926
rs2042965
rs6869049
rs6595959
rs461409
rs192172
rs2112145
rs160714
rs408005
rs10515282
rs17166344
rs2302981
rs330419
rs9327919
rs327807
rs16779
rs10464032
rs9285957
rs2369629
rs1500251
rs17166824
rs4702966
rs6892901
rs2948756
rs11954019
rs2682158
rs3911769
rs7707171
rs1462419
rs1438755
rs2616293
rs13356795
rs10515290
rs2602970
rs2602971
rs1477654
rs6594894
rs10478238
rs17695461
rs10055470
rs10067427
rs9326976
rs9686206
rs2279855
rs13158463
rs795678
rs161318
rs1350847
rs17447382
rs436495
rs6888825
rs279108
rs32441
rs2216614
rs2048525
rs938136
rs4587054
rs2137298
rs7447638
rs1107621
rs7714922
rs17134277
rs2125714
rs350535
rs17137638
rs1351511
rs6895527
rs1871332
rs6887734
rs4703179
rs4703194
rs10045191
rs2061716
rs6873079
rs2061714
rs3846608
rs11748160
rs11739747
rs7726332
rs261094
rs4323206
rs452857
rs10042048
rs2548724
rs9327837
rs2123133
rs2400796
rs953280
rs1502844
rs10479239
rs2202478
rs17355759
rs2545581
rs174015
rs168926
rs6860588
rs12656561
rs26434
rs7734355
rs2115251
rs1428488
rs12516214
rs294082
rs291838
rs1345615
rs34224
rs861085
rs12109646
rs11952329
rs3857361
rs10041164
rs7714087
rs7720623
rs1946256
rs1820121
rs2545618
rs620032
rs11242508
rs10056109
rs10041231
rs17507392
rs10039846
rs40054
rs34236
rs1363258
rs888256
rs950664
rs1990745
rs10044871
rs17156226
rs13184907
rs6596572
rs2963210
rs7737185
rs254044
rs192214
rs576547
rs10065491
rs2304914
rs7701167
rs17353958
rs1542004
rs1153986
rs10491453
rs1513651
rs1438656
rs11951482
rs10479304
rs13157625
rs10061706
rs4627967
rs294152
rs10051540
rs9327925
rs17157849
rs10073707
rs13183836
rs10055417
rs4128686
rs13180609
rs1559262
rs4607330
rs286725
rs1482900
rs6596651
rs13156240
rs974073
rs1910787
rs2135048
rs10063779
rs11242598
rs1370473
rs10068445
rs296275
rs296277
rs6878348
rs296200
rs17159111
rs296211
rs6596707
rs1580831
rs10491495
rs7706863
rs9885083
rs2463031
rs2454899
rs10062690
rs11242622
rs4382152
rs4269278
rs6884722
rs17450801
rs4957534
rs6596730
rs10464035
rs1422210
rs1645610
rs34590
rs399945
rs375811
rs1423341
rs412541
rs12514805
rs10447299
rs6882277
rs365807
rs252818
rs187557
rs152599
rs17533525
rs537500
rs151957
rs26247
rs29543
rs25970
rs12520677
rs1196516
rs25976
rs10491394
rs250253
rs395561
rs163895
rs103840
rs3864269
rs164694
rs27550
rs149382
rs6887589
rs12654281
rs12657273
rs6882236
rs9328019
rs770166
rs10515378
rs1974789
rs1559096
rs10515379
rs6888461
rs7700475
rs17160628
rs10515380
rs10515381
rs11955015
rs868548
rs12188460
rs11745426
rs1865015
rs11740286
rs6596759
rs12152863
rs11745018
rs4957727
rs1433050
rs982102
rs11743737
rs1821271
rs17437183
rs7716454
rs7701221
rs2116823
rs11744308
rs288193
rs13157529
rs17439150
rs723397
rs288139
rs10067069
rs12515105
rs34424
rs40066
rs13175097
rs2416188
rs4957554
rs6865111
rs2193976
rs7446237
rs6594323
rs4957775
rs12656502
rs1355079
rs906680
rs10050689
rs10477929
rs990133
rs1472916
rs10045585
rs4616948
rs10515396
rs11953198
rs3797817
rs7734092
rs3822684
rs10062069
rs1896582
rs4957798
rs4957569
rs17473831
rs1363212
rs4645374
rs2161163
rs868260
rs1428931
rs246103
rs12514259
rs2963021
rs17161887
rs902505
rs6594392
rs2256556
rs187462
rs31607
rs845741
rs2301010
rs1008661
rs7728733
rs4957579
rs1368356
rs1946607
rs1807912
rs245243
rs36825
rs28825
rs1455549
rs2966757
rs751146
rs1378509
rs4507535
rs4315966
rs4330505
rs4254949
rs7733338
rs7707066
rs10038763
rs17131954
rs7734243
rs12522313
rs7714521
rs6861829
rs7709527
rs1363477
rs244408
rs3843243
rs4432941
rs1366331
rs1837253
rs17132762
rs2416258
rs2028258
rs9326826
rs10040556
rs457734
rs6897574
rs1457115
rs9285875
rs389402
rs306079
rs1650782
rs421357
rs10052530
rs10491334
rs759947
rs17458866
rs524203
rs403237
rs17133480
rs7704547
rs1370969
rs1379552
rs1457716
rs17133647
rs10515434
rs26054
rs26056
rs17842609
rs17842608
rs11948283
rs529279
rs192276
rs12655884
rs7720261
rs10041953
rs9326845
rs10073581
rs4957986
rs34932
rs26563
rs26540
rs26550
rs194359
rs27536
rs12152753
rs922431
rs27982
rs11241150
rs2900059
rs10515441
rs12518022
rs7732687
rs11741929
rs3923455
rs13358904
rs7724582
rs7706772
rs7718321
rs1004385
rs6594591
rs1962305
rs1094445
rs4957646
rs2416285
rs7702830
rs163618
rs9326856
rs189296
rs7705340
rs163446
rs1422541
rs3934641
rs7378714
rs6867731
rs4455608
rs7712713
rs4958063
rs6594619
rs11743216
rs7446319
rs4705616
rs10064163
rs4705739
rs10428561
rs11241182
rs10515446
rs2546110
rs712665
rs465454
rs33543
rs878073
rs7732198
rs6892724
rs7708215
rs6882155
rs7701321
rs1443693
rs17135375
rs17135382
rs7719681
rs1867324
rs509237
rs10519347
rs971371
rs13153071
rs1366393
rs367943
rs3906371
rs9326890
rs1035888
rs6889348
rs1864067
rs6891711
rs890924
rs2162846
rs10519361
rs2416329
rs4329014
rs11746025
rs985411
rs12054785
rs2170528
rs6898535
rs6594762
rs1384282
rs997933
rs1482483
rs1482377
rs11950195
rs12520671
rs1384334
rs6594771
rs17136136
rs2416349
rs296485
rs11241256
rs6880825
rs10043271
rs1487228
rs1158117
rs6892494
rs6893099
rs17350454
rs4076659
rs7726566
rs9326913
rs4705493
rs4705656
rs1037720
rs2416366
rs36956
rs7704337
rs10519381
rs4705664
rs10477513
rs338625
rs1599175
rs1380478
rs12515458
rs17136716
rs1427867
rs382784
rs686349
rs10478173
rs283777
rs283776
rs9326929
rs10491498
rs285885
rs285879
rs287684
rs158359
rs289034
rs755759
rs988700
rs9326942
rs1446074
rs2974617
rs6866580
rs265411
rs10519400
rs3805586
rs10076833
rs267303
rs2963769
rs2925178
rs269498
rs269492
rs1350106
rs2925180
rs17137669
rs13357967
rs269541
rs269528
rs3852203
rs2112614
rs9687406
rs9687184
rs2052504
rs2169771
rs256975
rs256996
rs2559990
rs2052834
rs2303747
rs4921010
rs251890
rs1472623
rs249487
rs26534
rs26529
rs152367
rs3797569
rs17138406
rs156661
rs7724537
rs6594928
rs9326981
rs1366200
rs10519435
rs10519436
rs10044122
rs1529442
rs2115038
rs11241350
rs2099041
rs2136210
rs10060276
rs2292266
rs1508884
rs6896147
rs6896479
rs17138884
rs4920906
rs6594950
rs10063312
rs13362436
rs712561
rs10071906
rs784482
rs37181
rs17139495
rs6594962
rs10519460
rs17139611
rs9327000
rs3931031
rs10477554
rs28019
rs26325
rs17139724
rs154610
rs10447236
rs26602
rs34971
rs2161227
rs423834
rs11956022
rs154599
rs154601
rs32972
rs2287686
rs32974
rs7701234
rs918425
rs7728185
rs154577
rs254227
rs254230
rs254234
rs10055012
rs2840113
rs17140205
rs607930
rs6896713
rs595117
rs671809
rs6594974
rs1389164
rs902987
rs7706831
rs1076985
rs2964690
rs26674
rs2068933
rs2933639
rs924454
rs3097167
rs2133759
rs10043156
rs4920937
rs698384
rs1643889
rs1643892
rs6594987
rs1114534
rs749977
rs4920942
rs10477558
rs6874063
rs11241410
rs6872138
rs4403215
rs13361226
rs10067550
rs13178735
rs6595026
rs7735145
rs6880664
rs7716581
rs17335992
rs1366187
rs2560588
rs2560520
rs2560635
rs10519512
rs265910
rs174740
rs417418
rs17411921
rs1852411
rs1358226
rs12520471
rs4354082
rs6887429
rs10076425
rs4921000
rs2900110
rs7728191
rs4267900
rs10079352
rs4639272
rs6880706
rs12517872
rs6878247
rs10056223
rs11743411
rs11950832
rs11739499
rs10213999
rs1429723
rs1548012
rs6871506
rs10519559
rs7735096
rs1429739
rs1429734
rs2914908
rs1429707
rs10077150
rs735620
rs730907
rs728676
rs1428638
rs7722194
rs12187606
rs4895183
rs6894997
rs17144869
rs7706037
rs11740134
rs11241498
rs7709638
rs4895363
rs4895364
rs10054006
rs4895189
rs7722699
rs6888116
rs986649
rs250306
rs17164572
rs10519585
rs1112247
rs6893184
rs1105769
rs3813311
rs10478421
rs10478422
rs3797363
rs2636968
rs32662
rs450118
rs455355
rs6891536
rs17390432
rs17145587
rs10519604
rs330196
rs1597713
rs330206
rs330204
rs330201
rs10793801
rs2896894
rs10447239
rs1981820
rs7702706
rs11959439
rs10053118
rs1363436
rs1363438
rs35850
rs12653659
rs17146446
rs6860067
rs4895244
rs17146585
rs9327142
rs2973133
rs300974
rs1454981
rs9327155
rs1851931
rs1524560
rs1524559
rs716815
rs4314428
rs1868459
rs1449148
rs4340941
rs9327168
rs6878559
rs9327172
rs6889233
rs11953153
rs1422601
rs10519655
rs7724896
rs7715767
rs2914084
rs2914079
rs4087781
rs6882369
rs2217318
rs10036931
rs12523300
rs2115332
rs11954404
rs1428710
rs4425537
rs4547952
rs4128972
rs10900751
rs4895324
rs9686533
rs6595322
rs2914591
rs10040971
rs3853401
rs763497
rs2560301
rs890750
rs2077638
rs6595344
rs10900755
rs9112
rs9968686
rs1862175
rs17434434
rs892559
rs6877153
rs17149141
rs10066937
rs304379
rs6866750
rs6867820
rs2407211
rs4629597
rs7727904
rs12656417
rs13165062
rs7726915
rs28891
rs982926
rs10455038
rs3924911
rs929772
rs337128
rs335145
rs335163
rs393761
rs10044090
rs335151
rs4836483
rs804722
rs10519721
rs337097
rs378377
rs35824
rs255628
rs26825
rs10055144
rs752200
rs9327295
rs6595447
rs12109037
rs4836014
rs10519732
rs10478591
rs11746044
rs11746266
rs6882579
rs29645
rs13162753
rs7708937
rs153881
rs10477650
rs166238
rs330676
rs330679
rs10054840
rs179354
rs330433
rs7447381
rs922556
rs160851
rs161014
rs166279
rs149473
rs698185
rs7718745
rs469053
rs12518621
rs154444
rs1199746
rs4574539
rs11241745
rs10067065
rs4349709
rs949973
rs10046065
rs10071778
rs7707652
rs12186975
rs4132580
rs12109090
rs11956421
rs11241756
rs11953210
rs4836104
rs6595536
rs12513661
rs1133492
rs10069971
rs4836121
rs6889254
rs17448433
rs723187
rs17152193
rs1961388
rs11741252
rs6864049
rs6595571
rs1550357
rs1550363
rs11743924
rs4836159
rs17152386
rs1550370
rs6895024
rs1439570
rs6595594
rs1439607
rs4836190
rs4472260
rs769334
rs331695
rs7712191
rs331785
rs17152887
rs10037999
rs331773
rs331721
rs330339
rs330349
rs7702671
rs1994665
rs2408482
rs2172101
rs13360610
rs17485515
rs2201044
rs1490979
rs445665
rs6595634
rs329174
rs6872500
rs389333
rs400691
rs891828
rs327866
rs34035
rs13174310
rs1560199
rs10434778
rs10519870
rs3849056
rs955626
rs10064418
rs17509254
rs10042286
rs12188921
rs17154054
rs11960577
rs17584191
rs17154185
rs7704934
rs12655374
rs11241880
rs17154287
rs6879479
rs17154410
rs463963
rs10068159
rs10519906
rs7733479
rs17595984
rs10519910
rs10478726
rs1469044
rs1422269
rs10038888
rs1060856
rs4379190
rs12513847
rs4836277
rs6870785
rs12652642
rs7701818
rs7718574
rs907195
rs7716198
rs2973588
rs2973586
rs1912570
rs968355
rs3805739
rs2055873
rs11956061
rs4608976
rs10491285
rs2240800
rs17165213
rs758628
rs11957269
rs1345663
rs246888
rs27652
rs17165035
rs9327438
rs6866678
rs11743165
rs6894441
rs374499
rs6595779
rs791333
rs791326
rs1382332
rs11241936
rs248695
rs790479
rs245184
rs6864687
rs245178
rs193495
rs2147866
rs7711172
rs1013375
rs17674953
rs12523625
rs9327462
rs1112956
rs1962291
rs806100
rs3805606
rs3805610
rs2054444
rs10519976
rs251215
rs1351141
rs36716
rs1862295
rs6893195
rs2291628
rs467610
rs255630
rs331075
rs331068
rs10520002
rs764371
rs9327478
rs7711017
rs6870036
rs247096
rs10054780
rs1422443
rs10491268
rs1363462
rs17211823
rs10066695
rs10050439
rs9327493
rs3851461
rs2526256
rs1898544
rs174006
rs1181968
rs1181966
rs42265
rs3798111
rs9885235
rs252671
rs245786
rs6873564
rs6893553
rs10077875
rs10447291
rs17618372
rs17768474
rs11241999
rs1862164
rs1363145
rs7380441
rs1017201
rs30708
rs3909548
rs17163231
rs30656
rs30650
rs10069615
rs2080946
rs7704061
rs13356198
rs10036904
rs13359961
rs6858978
rs17692371
rs917379
rs6861345
rs6860728
rs10520068
rs933337
rs12652947
rs7717344
rs11954837
rs12652579
rs10478953
rs10520092
rs2522031
rs6595989
rs12153520
rs7728773
rs6874948
rs17165949
rs6875363
rs6596007
rs31239
rs31251
rs4705890
rs676944
rs2240525
rs440970
rs247004
rs2073506
rs25879
rs715285
rs246351
rs156029
rs2077380
rs162907
rs2662314
rs3792880
rs3792884
rs3828673
rs272842
rs273912
rs272889
rs272873
rs2306772
rs2631362
rs2073642
rs274567
rs274559
rs274554
rs274551
rs274550
rs274547
rs11242110
rs1003533
rs2269821
rs17715481
rs2070729
rs2548997
rs4143832
rs739719
rs2069812
rs2897443
rs20541
rs2243248
rs2243290
rs1468216
rs803054
rs17166268
rs7721926
rs803223
rs7721953
rs6884202
rs12513436
rs1428150
rs7717377
rs2162769
rs3828692
rs2241583
rs959727
rs750257
rs11741756
rs4958086
rs4958112
rs10069497
rs890820
rs2162768
rs10061620
rs958687
rs930056
rs2864246
rs7716072
rs10515460
rs25736
rs7729507
rs17696621
rs25869
rs25870
rs31340
rs31341
rs12186611
rs1494666
rs31346
rs718410
rs823993
rs187411
rs26367
rs9327655
rs10479044
rs33613
rs256254
rs256259
rs381879
rs409855
rs1494676
rs256209
rs256219
rs256228
rs4958130
rs10491294
rs7723128
rs4958136
rs7727368
rs2867327
rs9327661
rs1860207
rs17694351
rs17642519
rs1558188
rs6896035
rs4958144
rs7713865
rs10751462
rs6596147
rs10068258
rs17700949
rs17166985
rs4958150
rs7719165
rs1109309
rs11739843
rs258066
rs17167038
rs731432
rs4958231
rs245581
rs1644293
rs17167104
rs1703426
rs12659122
rs4246020
rs4958196
rs1644308
rs2640683
rs11745938
rs10736848
rs6890778
rs2452859
rs3892476
rs1961427
rs6596163
rs6865260
rs7449072
rs10074308
rs247456
rs247472
rs10463908
rs2548975
rs244669
rs244660
rs756699
rs249611
rs2053025
rs4958217
rs7703433
rs17165388
rs328043
rs328040
rs10491288
rs12516971
rs1476095
rs7702415
rs1860059
rs329122
rs11949657
rs12658795
rs2084007
rs329304
rs435397
rs2108665
rs12658868
rs737587
rs17167712
rs12515798
rs31198
rs1875957
rs10065996
rs254572
rs6891074
rs9986145
rs574654
rs566750
rs644041
rs1122171
rs7723887
rs10515467
rs12514014
rs606995
rs6896456
rs1834902
rs11242237
rs609385
rs621583
rs4976285
rs10515469
rs10515470
rs2603013
rs11738420
rs13163460
rs3756366
rs779564
rs6893238
rs6874297
rs11242246
rs17168353
rs744247
rs12520809
rs6862436
rs12654034
rs7714565
rs2569264
rs2547
rs17168691
rs1996255
rs10045717
rs11738518
rs17168967
rs4976306
rs2304075
rs11242303
rs31565
rs6596271
rs17701996
rs6870177
rs2428158
rs17169582
rs2158351
rs12520800
rs30743
rs6882087
rs916950
rs6892697
rs2107331
rs2074811
rs6880837
rs2302038
rs4572
rs6596283
rs2346361
rs889012
rs6596299
rs2042243
rs6868895
rs11958545
rs950715
rs950714
rs2673925
rs1587436
rs346656
rs13355974
rs1076168
rs1989820
rs13155995
rs2188472
rs193489
rs28071
rs1158864
rs9285936
rs7737356
rs10214071
rs258563
rs4308478
rs6863244
rs10491299
rs3860102
rs3849044
rs3888550
rs17521509
rs7735709
rs6880363
rs7721942
rs10434747
rs2107443
rs11743969
rs6888621
rs2074587
rs6869576
rs916980
rs10072929
rs1434660
rs2043478
rs11746562
rs1369132
rs10515489
rs10900848
rs13166652
rs2916640
rs10039368
rs2916647
rs17171354
rs11741229
rs11740681
rs1229725
rs6873075
rs1229718
rs2950955
rs2974501
rs1544028
rs10056463
rs4835658
rs11242390
rs1541364
rs2189082
rs10068034
rs6878439
rs3813316
rs4260664
rs11242395
rs7709766
rs847821
rs4835748
rs6861199
rs10515498
rs10073922
rs10040792
rs13184188
rs11743810
rs6870458
rs3849046
rs256002
rs2060214
rs17286171
rs17207681
rs176382
rs11958050
rs11747454
rs3749665
rs6888373
rs10900856
rs1549203
rs1560656
rs2351905
rs6596466
rs13181561
rs261532
rs165179
rs165195
rs2649633
rs260718
rs2336977
rs17118468
rs4912894
rs1800954
rs3777105
rs1422186
rs10515509
rs4912936
rs6895139
rs155348
rs265150
rs155346
rs1623177
rs156089
rs2436399
rs2237077
rs6879217
rs717097
rs6872579
rs250430
rs3822356
rs753279
rs2878996
rs2098058
rs10037757
rs155806
rs31874
rs31746
rs246584
rs13178255
rs246725
rs246723
rs246718
rs17286891
rs10516156
rs2879202
rs6580184
rs13187825
rs10491311
rs4151697
rs2240700
rs1059029
rs11748256
rs397327
rs11954658
rs11748064
rs11167753
rs456998
rs6891143
rs3749759
rs4912610
rs248616
rs11958260
rs248638
rs32927
rs6580202
rs740666
rs13160849
rs17648933
rs17610605
rs3822357
rs9324859
rs3861854
rs164515
rs164075
rs164078
rs492620
rs7722161
rs12654522
rs891988
rs12655443
rs1821263
rs891989
rs4912622
rs13185299
rs10491314
rs11738456
rs249660
rs4912830
rs4244027
rs4541689
rs11167773
rs4324715
rs11739594
rs1198963
rs58644
rs10515514
rs153423
rs9800206
rs10477181
rs17287322
rs10155516
rs10491398
rs249729
rs17612068
rs249740
rs7703260
rs2299022
rs2282794
rs152523
rs6884797
rs152528
rs17099156
rs2070715
rs17099158
rs17099175
rs1860230
rs7727333
rs11750924
rs12516796
rs7732591
rs930208
rs6883314
rs462586
rs10044036
rs12519983
rs10039856
rs6580260
rs409509
rs245853
rs245820
rs246636
rs3776331
rs3776319
rs3776309
rs3815199
rs10045199
rs246607
rs246599
rs258799
rs121882
rs258795
rs3776249
rs853163
rs258759
rs3776227
rs12234019
rs258820
rs258825
rs33385
rs174047
rs258753
rs853180
rs10482655
rs6877893
rs2963154
rs17100330
rs6580287
rs153518
rs153512
rs153516
rs246537
rs13181739
rs890710
rs867924
rs9285657
rs6864427
rs2636101
rs11167828
rs3805462
rs323983
rs6580305
rs321202
rs1421776
rs2112197
rs456304
rs160870
rs10477224
rs10059257
rs17101605
rs6864640
rs1579280
rs10463368
rs879717
rs6868068
rs17438802
rs17101805
rs10515542
rs145716
rs39892
rs17451739
rs17102134
rs13356866
rs10491258
rs3866869
rs10071219
rs1549896
rs728301
rs3902103
rs6894954
rs767665
rs4913020
rs966180
rs1422838
rs13359856
rs7710868
rs11949788
rs2547002
rs4912691
rs17102958
rs1843587
rs10515550
rs365874
rs1363556
rs13179010
rs7713855
rs17103387
rs6866539
rs17103398
rs17103444
rs6874465
rs2195938
rs10477291
rs455117
rs10037373
rs393371
rs3995498
rs6882127
rs7728584
rs13436709
rs17491399
rs758037
rs248779
rs248771
rs13171939
rs9325005
rs1991800
rs997011
rs9325006
rs11747475
rs12517249
rs10056189
rs11740701
rs7717186
rs10515571
rs2216657
rs10036966
rs322468
rs322485
rs460781
rs7706775
rs435571
rs7736604
rs2400228
rs10038136
rs17105251
rs13340393
rs11167944
rs6882678
rs160974
rs161039
rs161040
rs161041
rs11748210
rs10077183
rs173638
rs609412
rs2125443
rs4515335
rs319209
rs178549
rs13182446
rs17105785
rs1842346
rs1383167
rs9325031
rs1480157
rs1031915
rs6580448
rs6872842
rs6895471
rs1480159
rs10071830
rs7712342
rs6874946
rs17106076
rs31039
rs2895680
rs1010966
rs4705036
rs1582611
rs889829
rs17106590
rs2288806
rs17106725
rs12657176
rs1368366
rs7715946
rs17106906
rs1106894
rs10463279
rs6580493
rs6895574
rs17107219
rs17497858
rs10066520
rs1368412
rs1025489
rs4705203
rs4705204
rs13154671
rs9654488
rs10515595
rs3910183
rs1144986
rs1010764
rs17703748
rs2250145
rs1432974
rs721570
rs6580511
rs10515600
rs17704205
rs7707803
rs17641748
rs12332673
rs11948836
rs10463396
rs1422993
rs4259160
rs4705232
rs4705243
rs11953020
rs1422969
rs10515610
rs9325095
rs2278392
rs17720733
rs4599527
rs867522
rs1011427
rs13182913
rs13177640
rs2400642
rs888956
rs30325
rs9285673
rs6580582
rs877741
rs11957757
rs10066266
rs11742519
rs13189358
rs6580586
rs17640705
rs4705285
rs10075995
rs1468722
rs4705292
rs11740851
rs1029942
rs17653341
rs4513681
rs2895822
rs3763022
rs1432793
rs36045
rs12513554
rs10044396
rs4147470
rs9325132
rs9765483
rs4362930
rs10073851
rs1438689
rs10515625
rs10062080
rs352354
rs1623904
rs17642472
rs2438491
rs17109939
rs353268
rs10515627
rs17796636
rs353299
rs353291
rs11750184
rs386763
rs414582
rs13180336
rs10045427
rs7712431
rs13163929
rs6861618
rs2400891
rs2279132
rs4705360
rs6874724
rs7731599
rs10515632
rs10515631
rs17797652
rs10080122
rs6892794
rs17110375
rs4705088
rs11746690
rs13174179
rs10515638
rs880770
rs6579757
rs4705377
rs4705380
rs1030176
rs4705382
rs32587
rs741580
rs10491361
rs30884
rs30825
rs3776069
rs245057
rs245051
rs17655812
rs216131
rs2282806
rs216143
rs17652007
rs6874087
rs246395
rs2304060
rs17656204
rs919751
rs3756309
rs3816018
rs1864971
rs1864972
rs2282810
rs917585
rs758593
rs2240785
rs17111079
rs1432833
rs9688182
rs2071239
rs2071368
rs2983102
rs17726596
rs3095905
rs3097830
rs11542921
rs1363181
rs752921
rs752922
rs10039597
rs253349
rs33412
rs33409
rs10077713
rs7713036
rs10515642
rs3733925
rs10071236
rs9324653
rs17111367
rs4958847
rs2290989
rs1531541
rs7714289
rs3886104
rs1351131
rs11950220
rs13158099
rs17111637
rs1946234
rs8177426
rs8177435
rs9324672
rs11747787
rs4292439
rs17111695
rs3792783
rs10036748
rs4958892
rs868641
rs7706525
rs7724949
rs3762993
rs3815725
rs10515644
rs990995
rs10515645
rs7706477
rs450821
rs1061837
rs248426
rs248441
rs248457
rs153479
rs9324686
rs1065018
rs7717132
rs1347144
rs246486
rs10044636
rs10515648
rs13357969
rs11167542
rs11167544
rs7708940
rs17111995
rs17112008
rs11750722
rs6879158
rs6860250
rs3734051
rs2278370
rs2304054
rs9324700
rs7708267
rs1368369
rs17112081
rs1368368
rs7728335
rs12514193
rs1529691
rs17661732
rs4958480
rs6877684
rs7719521
rs4958487
rs6579891
rs2915822
rs2915891
rs1549622
rs2964607
rs10067788
rs426783
rs2161387
rs159926
rs255469
rs154111
rs10515655
rs693104
rs29849
rs159822
rs29856
rs10075826
rs256147
rs10515653
rs154690
rs4034960
rs4958299
rs17113106
rs1363415
rs1010254
rs1422337
rs1422363
rs17113267
rs12654099
rs4569857
rs4958560
rs11959980
rs7733725
rs4958571
rs6877248
rs11950313
rs7702336
rs4610449
rs4260724
rs7706159
rs17113732
rs17113811
rs17113869
rs17491087
rs17491606
rs2349026
rs2973139
rs1862319
rs296171
rs727643
rs2926289
rs1350900
rs2199123
rs17583883
rs11749295
rs7722746
rs6877008
rs304841
rs1019738
rs2927585
rs1019507
rs4958655
rs512938
rs1864205
rs17588123
rs1493395
rs1353086
rs10515691
rs778816
rs2910263
rs2216649
rs1422893
rs729329
rs889062
rs4958671
rs10515699
rs9686702
rs12523051
rs4273649
rs11741924
rs6889794
rs2926862
rs17115298
rs2614125
rs2560030
rs898709
rs2614119
rs2614123
rs1461241
rs286969
rs286958
rs17115481
rs1370912
rs1366220
rs815611
rs890797
rs6580057
rs10515706
rs4958711
rs480288
rs753685
rs12523441
rs4958723
rs6580068
rs13180928
rs12658598
rs10075400
rs12523364
rs153417
rs11167675
rs27154
rs462515
rs6870010
rs10072289
rs10064618
rs17116065
rs17637385
rs6580076
rs2112606
rs4958735
rs3776996
rs3172941
rs10037670
rs12655124
rs4958739
rs2351482
rs17116175
rs880083
rs2351485
rs6580083
rs6861375
rs11749542
rs13166462
rs12655409
rs1824936
rs6580092
rs7443642
rs4117784
rs6882998
rs17096232
rs702743
rs7726729
rs13165424
rs158134
rs17116724
rs6897414
rs7702812
rs7716693
rs10515720
rs646289
rs17653878
rs6580149
rs4958799
rs267004
rs10515716
rs267015
rs12516532
rs7710000
rs10515709
rs6865003
rs13354678
rs2432925
rs2552992
rs3863202
rs2552979
rs2552976
rs10045068
rs7715469
rs4434365
rs17052899
rs1545773
rs7726529
rs17053040
rs6894361
rs10515733
rs1432726
rs7726727
rs1347118
rs6556352
rs11953463
rs1816398
rs1366227
rs30273
rs4704998
rs4555777
rs10515734
rs10052410
rs2312063
rs7715464
rs6880774
rs140616
rs4704801
rs4454042
rs6883722
rs12652669
rs9313941
rs4704804
rs7723780
rs32058
rs32080
rs157676
rs456290
rs172240
rs11135380
rs1845479
rs11953631
rs3909320
rs6876040
rs10070224
rs7732745
rs1501910
rs1354163
rs7707445
rs7706174
rs2279804
rs6555828
rs2116787
rs13182119
rs2434972
rs17054294
rs412805
rs12716251
rs163425
rs25856
rs40563
rs13355489
rs30118
rs27988
rs25800
rs12519487
rs7724099
rs889827
rs13154298
rs962459
rs7711035
rs2591460
rs2431686
rs4704859
rs10035272
rs10063413
rs3734034
rs10463021
rs11951889
rs1559144
rs17054657
rs1422795
rs1422794
rs17659250
rs3822696
rs17054692
rs9313634
rs11749965
rs7727267
rs955967
rs6895071
rs2270812
rs6882516
rs11738432
rs4704896
rs11749500
rs11134939
rs17054866
rs406150
rs254671
rs4704753
rs254677
rs1861576
rs1186919
rs17608701
rs17608755
rs4704760
rs11135022
rs3096019
rs4704767
rs1957561
rs2025215
rs1744343
rs4704914
rs13159354
rs1173472
rs10515758
rs2419398
rs1173447
rs202816
rs1038993
rs12173156
rs11950350
rs882884
rs13160298
rs4704936
rs10045385
rs1316379
rs11135037
rs2964494
rs7732691
rs2963429
rs972341
rs824883
rs824854
rs824848
rs403334
rs10515769
rs33194
rs10515771
rs1368298
rs31862
rs12651861
rs4704963
rs891903
rs2072495
rs10054046
rs6556373
rs6556377
rs12055028
rs10040979
rs10066782
rs6890049
rs1363561
rs1422672
rs10515791
rs10515787
rs6865969
rs10515789
rs270661
rs6556401
rs10076782
rs6871659
rs10515778
rs17056627
rs3846687
rs1368438
rs4921468
rs3181224
rs3213094
rs2546890
rs7709212
rs12153168
rs10060059
rs7736632
rs7721176
rs6896881
rs6882695
rs6869688
rs17056764
rs7706354
rs4921508
rs4576132
rs4334868
rs6895787
rs10463071
rs2421057
rs1422858
rs11135070
rs7709089
rs11949129
rs11135072
rs1019484
rs17056898
rs4921515
rs6860288
rs889053
rs1363659
rs9313818
rs7711772
rs10515790
rs1592968
rs365804
rs959931
rs31689
rs31691
rs7723967
rs13176344
rs17468607
rs7718362
rs13171967
rs952037
rs6874816
rs2176830
rs2546375
rs4921110
rs1990926
rs918480
rs2277955
rs4498289
rs6875660
rs17057596
rs2303059
rs6899125
rs17057631
rs10038395
rs4921132
rs17057641
rs13185269
rs4921133
rs1105788
rs1574468
rs2961923
rs1075059
rs1895320
rs11135102
rs4921283
rs2909733
rs2431099
rs1592743
rs4301261
rs1019455
rs4921308
rs1477281
rs1549905
rs1477280
rs10062843
rs17058155
rs6866731
rs2915802
rs1432787
rs1432788
rs7725968
rs11958424
rs4594897
rs13177273
rs4921336
rs11953648
rs6862853
rs10062727
rs4559036
rs12188645
rs17427187
rs6898138
rs1400331
rs938540
rs6872185
rs954929
rs11749743
rs1516655
rs1400334
rs11738976
rs1516660
rs17503515
rs6861122
rs406195
rs1552591
rs7718064
rs10515822
rs1686632
rs164368
rs609651
rs2010725
rs248375
rs17059260
rs3850733
rs194072
rs2962403
rs4921390
rs17059403
rs7714930
rs10051667
rs2964775
rs2964773
rs17059512
rs4426954
rs1037786
rs1444740
rs1838467
rs6893149
rs3811992
rs10476364
rs11951528
rs9784608
rs6883877
rs7734447
rs6878494
rs1363518
rs7713655
rs183294
rs210985
rs211013
rs647625
rs6879659
rs17060196
rs13161210
rs17560861
rs172676
rs1963837
rs2687527
rs699116
rs17060763
rs699121
rs699126
rs1288205
rs10515844
rs828736
rs828765
rs2125343
rs10060022
rs1870313
rs1379851
rs1458339
rs9313953
rs4242212
rs4868932
rs2913568
rs1366152
rs2059796
rs2901731
rs2964350
rs6893843
rs1154758
rs2964380
rs300206
rs300209
rs6873695
rs734442
rs10515857
rs17061586
rs9313968
rs2069347
rs299287
rs299290
rs1496864
rs297961
rs17061883
rs297951
rs1433779
rs294588
rs159199
rs6878378
rs3849745
rs6880977
rs149402
rs17610788
rs1943049
rs7723470
rs4426936
rs902074
rs410056
rs257685
rs1946198
rs4868825
rs7443765
rs17062854
rs10515869
rs10077769
rs12188891
rs17284960
rs10042643
rs3926173
rs2915850
rs1030674
rs10059065
rs3923169
rs10058433
rs9283057
rs1387395
rs11135315
rs890781
rs250597
rs11135322
rs12658783
rs1293554
rs10462946
rs10066478
rs7448803
rs10515889
rs4868751
rs1422681
rs7720663
rs1422680
rs1347153
rs11135362
rs7719559
rs17074826
rs10515893
rs753873
rs17422062
rs7702763
rs17077103
rs981236
rs6864913
rs10476512
rs10476513
rs10515898
rs7715320
rs262749
rs10515901
rs10515902
rs262776
rs262705
rs3909347
rs262730
rs262737
rs12657428
rs263892
rs263877
rs17065819
rs17065834
rs12187860
rs13185011
rs1895207
rs12523029
rs248272
rs32763
rs10515910
rs10045204
rs26435
rs10475761
rs1348692
rs1107154
rs830238
rs31772
rs9313309
rs844223
rs9313311
rs10516011
rs2650084
rs2141244
rs1392279
rs1527820
rs2133726
rs1392383
rs1392384
rs350934
rs1696925
rs1353943
rs350925
rs4868768
rs1405911
rs10066767
rs1450631
rs1450632
rs2961854
rs1020503
rs6555701
rs17067250
rs17475645
rs347993
rs347996
rs1349687
rs6880340
rs17398796
rs1452835
rs7714429
rs6555706
rs12515962
rs1422821
rs4869001
rs1432929
rs1432926
rs17481195
rs17067684
rs6893678
rs4145651
rs384227
rs7707688
rs374694
rs244442
rs1501797
rs1027635
rs2902101
rs7727473
rs2915854
rs3095942
rs2915858
rs7703323
rs10462888
rs918501
rs7700378
rs1030191
rs2112583
rs6883599
rs9313375
rs6863935
rs11742145
rs6887290
rs4549550
rs4257797
rs1030668
rs1030669
rs1864975
rs6886928
rs17068796
rs278016
rs7725107
rs10516036
rs7723247
rs898172
rs6891311
rs12187148
rs1364370
rs7714651
rs1421989
rs1024970
rs7449290
rs11134480
rs39950
rs17436436
rs2617978
rs1422932
rs1422931
rs2617984
rs751206
rs2546957
rs2161422
rs3909403
rs12153623
rs17069582
rs1368360
rs3860782
rs3860783
rs9313395
rs9313396
rs7708643
rs13155210
rs2569040
rs12188893
rs12186726
rs2617972
rs919738
rs4976574
rs1432821
rs4976536
rs2337129
rs2337130
rs1036193
rs1013017
rs7711412
rs1560651
rs7707882
rs6555785
rs11134493
rs1472356
rs2173018
rs7700672
rs6897788
rs4976539
rs9918152
rs17070005
rs717036
rs11748886
rs2253028
rs7704598
rs17632741
rs11949188
rs1477307
rs17731499
rs1035421
rs2059090
rs998864
rs10051783
rs6555807
rs6862868
rs9313411
rs4976608
rs7723533
rs10038727
rs6894208
rs6876713
rs6898527
rs244896
rs10516047
rs7709842
rs2305737
rs3733977
rs2112561
rs12519740
rs12521041
rs292488
rs11743823
rs11746188
rs10036727
rs1549910
rs2288790
rs1030661
rs17732939
rs10516050
rs4867903
rs17733068
rs17665652
rs871097
rs871098
rs2163761
rs10475891
rs4867939
rs17665948
rs1875977
rs7726584
rs4282339
rs1394618
rs6555833
rs6555834
rs17635646
rs1466947
rs2938772
rs11134544
rs7714853
rs10516053
rs7709047
rs6879973
rs919753
rs12188351
rs6885618
rs9313437
rs17734396
rs2879135
rs1469683
rs753860
rs6864266
rs7735612
rs2668063
rs296008
rs296007
rs167194
rs11134558
rs6883493
rs295990
rs295996
rs2668046
rs1421766
rs12522564
rs190935
rs11745045
rs297884
rs297838
rs1345591
rs12656908
rs716866
rs10866632
rs972031
rs11134564
rs7380303
rs6883683
rs1592818
rs7706761
rs17071195
rs10462984
rs2546707
rs29810
rs2546700
rs11958514
rs3797713
rs6883997
rs7713640
rs9313469
rs2112704
rs4867879
rs264839
rs17736846
rs262865
rs966595
rs2046252
rs17559708
rs261606
rs155074
rs261627
rs2161148
rs261625
rs168678
rs17670092
rs7717087
rs261077
rs261039
rs261076
rs261072
rs261060
rs261059
rs155023
rs259903
rs17738017
rs259916
rs1182091
rs6893165
rs2161366
rs9313476
rs17738326
rs17738444
rs17738584
rs1316638
rs6864400
rs6555883
rs12654453
rs6890267
rs6872596
rs17562083
rs10516070
rs17738959
rs1477320
rs4867922
rs12515896
rs11952757
rs1035424
rs13189237
rs12187884
rs2287744
rs10447196
rs12189473
rs4867947
rs1025003
rs6879880
rs17072346
rs315717
rs2338873
rs10050695
rs17072430
rs182618
rs3761749
rs315782
rs315791
rs10516073
rs17072564
rs6860569
rs17648820
rs314137
rs314140
rs2656845
rs183398
rs871105
rs2174416
rs1553532
rs10516075
rs6877607
rs6883589
rs6891322
rs10039039
rs11745880
rs1978440
rs11740245
rs11738748
rs11957313
rs7724503
rs4640812
rs9313511
rs11134634
rs7723669
rs7735198
rs4867981
rs17745927
rs4867994
rs1013922
rs2089192
rs1875978
rs2202437
rs11960314
rs953601
rs2036559
rs4867624
rs2202440
rs329470
rs329475
rs329476
rs1363713
rs2287888
rs9313523
rs11134649
rs12173124
rs732157
rs11134653
rs2303135
rs779663
rs11134679
rs10516081
rs4620037
rs734840
rs11745375
rs7711912
rs891971
rs6882257
rs750459
rs11134701
rs1030676
rs11954979
rs891978
rs11134705
rs33375
rs257352
rs26408
rs26413
rs33376
rs12656049
rs884599
rs1835934
rs13184840
rs33878
rs32474
rs4868120
rs153741
rs6874056
rs17073971
rs7718767
rs1420414
rs7712491
rs17074035
rs13165807
rs702097
rs17074199
rs6892217
rs3812024
rs4075705
rs13157965
rs6889761
rs3103583
rs7706554
rs3756508
rs17074365
rs3822509
rs17074413
rs4868151
rs10491493
rs7736157
rs4868163
rs13187132
rs4073413
rs17703911
rs11134748
rs10059733
rs11958604
rs4868175
rs891998
rs10078424
rs2163792
rs11741273
rs1433021
rs7724869
rs7736185
rs1433019
rs4868186
rs931802
rs931804
rs4867681
rs985890
rs13183447
rs10039225
rs792691
rs4867686
rs6862893
rs6872156
rs12517663
rs6556045
rs6877686
rs2291044
rs1564259
rs1006721
rs6877332
rs792975
rs792965
rs13176814
rs4868226
rs10074697
rs6881530
rs6861927
rs544421
rs1458332
rs17718169
rs12654739
rs4868237
rs3805463
rs9313618
rs4868240
rs6884962
rs4868246
rs1011220
rs1559052
rs13162731
rs7714152
rs1023617
rs17733311
rs1862428
rs1000939
rs6884147
rs11134793
rs11744838
rs6556073
rs6870544
rs1445787
rs6878606
rs17075980
rs254800
rs10866665
rs2339962
rs12152984
rs746214
rs1363605
rs10476080
rs7736275
rs11740316
rs791645
rs17076276
rs12651740
rs10516104
rs6861562
rs4868311
rs6887840
rs921212
rs17076407
rs1992906
rs2594833
rs16821
rs791365
rs360013
rs17750318
rs2659191
rs359436
rs17695328
rs10516110
rs11134827
rs6556114
rs1368272
rs10866671
rs17077053
rs2436317
rs1432621
rs4867748
rs17077141
rs17077144
rs1574405
rs1909706
rs11952522
rs17077288
rs2936995
rs2964078
rs6861937
rs2913466
rs12521800
rs2964115
rs723320
rs1346449
rs11134841
rs794731
rs1366137
rs1007775
rs354992
rs10057102
rs2242419
rs11134853
rs7718237
rs923520
rs6556142
rs7730471
rs1875304
rs11134862
rs11746292
rs11746728
rs11749255
rs4868438
rs11744357
rs7701069
rs884823
rs17063875
rs12515514
rs13166147
rs11134879
rs7717365
rs9313699
rs7444028
rs30943
rs414031
rs10044660
rs2042158
rs17798338
rs7729084
rs11134893
rs17064225
rs17064227
rs17799508
rs11134897
rs884252
rs4867784
rs949637
rs1394615
rs874285
rs10071330
rs6877847
rs11742698
rs6889467
rs6893566
rs11956268
rs4868495
rs7711234
rs2381985
rs17064682
rs1833755
rs2381991
rs12657640
rs7719360
rs3955072
rs1471107
rs9284989
rs6885612
rs4867791
rs12659973
rs2471015
rs966775
rs4424010
rs4242185
rs17064931
rs265941
rs7727067
rs2644640
rs11739696
rs265973
rs265974
rs265976
rs28465440
rs6861032
rs7718943
rs17065173
rs2471017
rs2259307
rs10476160
rs2936711
rs7735518
rs867339
rs2115512
rs870258
rs1019808
rs890707
rs2963850
rs6864183
rs2382070
rs10035429
rs11748579
rs6875659
rs2382072
rs4868534
rs2434245
rs3899033
rs890736
rs17762082
rs4242187
rs2382121
rs17065524
rs6556225
rs6887241
rs10516132
rs1560033
rs7705543
rs11747932
rs6885522
rs342015
rs2241577
rs3749804
rs11956308
rs2963672
rs11027
rs4868644
rs2241584
rs2291442
rs13184620
rs12518180
rs2087210
rs1487802
rs12186673
rs551657
rs692403
rs4976661
rs2278493
rs691141
rs13360277
rs3733876
rs244731
rs10037055
rs3088050
rs6885410
rs11949401
rs4075958
rs13169820
rs7720519
rs7727897
rs11957941
rs3749813
rs7719352
rs7713983
rs1544928
rs890807
rs2973776
rs2973696
rs2913784
rs930054
rs11740086
rs2973677
rs1110163
rs2973675
rs2973808
rs751181
rs7708757
rs4976765
rs2973739
rs7722612
rs17648414
rs17081220
rs10037451
rs2840140
rs629241
rs2546645
rs4976788
rs596279
rs535858
rs564487
rs13187034
rs262023
rs1472457
rs4413550
rs1531539
rs10516147
rs11743893
rs4280887
rs4410655
rs11949276
rs9717043
rs11249571
rs12655129
rs13176136
rs11955586
rs10039203
rs2004503
rs10516151
rs13362387
rs7725272
rs2067011
rs4105175
rs2132671
rs11749420
rs4701030
rs1445846
rs931619
rs1562234
rs7735461
rs466750
rs4701081
rs467604
rs4701085
rs901253
rs6895117
rs166031
rs878933
rs455437
rs4700799
rs255022
rs1026985
rs519049
rs12658115
rs9329079
rs7380706
rs7733389
rs4701131
rs4700810
rs4078141
rs6875168
rs11744173
rs4700839
rs6895902
rs10277
rs1065154
rs748197
rs248232
rs518075
rs27011
rs3756616
rs27014
rs9329092
rs7706876
rs7728341
rs1867448
rs2278662
rs12655994
rs12516993
rs4389652
rs1867457
rs11249682
rs7737438
rs6882940
rs13190345
rs11249687
rs730688
rs3812066
rs6867398
rs3828686
rs12652232
rs10061722
rs7726800
rs4579214
rs12386481
rs10039851
rs17080341
rs10479576
rs11743486
rs2453179
rs10516145
rs10069
rs11739750
rs11249743
rs17080484
rs1484073
rs13181141
rs17702375
rs12517906
rs1038143
rs249332
rs11249756
rs4078420
rs1053110
rs11741956
rs7380299
rs2546433
rs1279754
rs2387724
rs943954
rs17080884
rs2287716
