# Supplementary material for: Fine-scale mapping of meiotic recombination in Asians
Source: BMC Genet. 2013 Mar 8;14:19. doi: 10.1186/1471-2156-14-19 (PMC3599818; doi:10.1186/1471-2156-14-19)
Supplement: Additional file 3 — Genetic Maps. Archive containing combined genetic maps for all chromosomes. The SNP list text files contain the rs numbers of all of the SNPs shared by the Mongolian and Korean cohorts, ordered by physical position. The map files give the genetic distance between each of these markers in order in centimorgans. All observed Asian recombination events are mixed to form this map. [file 1471-2156-14-19-S3.zip › SNPlist6.txt]

rs4959515
rs17133610
rs6596815
rs12191783
rs1418706
rs5000996
rs17133789
rs11970426
rs11964365
rs12212523
rs4959611
rs6922303
rs6930635
rs11242865
rs9378805
rs950286
rs9328192
rs872468
rs4959270
rs1540771
rs9503977
rs4959273
rs10900954
rs974455
rs6597054
rs9405242
rs2493013
rs2473492
rs2476842
rs3799307
rs9504361
rs1150824
rs4960092
rs4960096
rs1122256
rs12530461
rs1150855
rs1737539
rs7454457
rs2039713
rs4959381
rs1890366
rs2804737
rs2788223
rs7758338
rs4959408
rs2804744
rs2788234
rs1538325
rs2788236
rs2788245
rs9505014
rs2804765
rs13199591
rs13219492
rs9328416
rs4960302
rs2317217
rs7752216
rs7768872
rs7761470
rs4960355
rs2317222
rs1572438
rs12207278
rs13203409
rs9393002
rs4997129
rs1414773
rs12207324
rs2756296
rs17141671
rs9328514
rs6597398
rs7753372
rs845869
rs7357076
rs10793858
rs845890
rs1331484
rs11963035
rs6925338
rs6597402
rs6899610
rs6917581
rs2143396
rs7771995
rs9328033
rs6596786
rs1997773
rs742520
rs2210370
rs9405444
rs6932005
rs4959523
rs1013185
rs459162
rs1738076
rs238039
rs1543374
rs238048
rs2459602
rs9392268
rs2496301
rs1437282
rs12209110
rs1437288
rs12206649
rs9391920
rs4959544
rs10498654
rs746095
rs9378623
rs9392288
rs10458124
rs9328053
rs932410
rs9378296
rs9378631
rs9405484
rs4443540
rs9328058
rs6937266
rs2317966
rs2569839
rs2816221
rs7772118
rs2281272
rs2281273
rs2076513
rs2745580
rs12173949
rs2569861
rs2569862
rs7759035
rs2569885
rs2814811
rs9405144
rs4538755
rs9405506
rs12197419
rs7765344
rs761147
rs689035
rs6919059
rs226447
rs226455
rs9378314
rs1157673
rs9328071
rs3778533
rs9503031
rs912310
rs3800122
rs2875711
rs10484693
rs3778555
rs4463305
rs3800143
rs10223785
rs4959621
rs2076916
rs476594
rs9378676
rs676015
rs12055694
rs9503096
rs3800156
rs234915
rs234912
rs234932
rs9405550
rs9328087
rs1887419
rs9503155
rs4959663
rs4959664
rs17135028
rs2073004
rs11242770
rs9328099
rs6904395
rs742487
rs17135104
rs9405561
rs6899721
rs1564633
rs1773001
rs2170616
rs7756944
rs1254722
rs1001729
rs6918808
rs7771891
rs1038335
rs6923348
rs2038760
rs2038761
rs6939996
rs2126243
rs6921674
rs17135521
rs4959710
rs1031757
rs912699
rs160666
rs460677
rs315002
rs160690
rs4351304
rs380779
rs318491
rs17135958
rs11242807
rs318496
rs318457
rs318427
rs13218926
rs2295767
rs2326106
rs4149360
rs4149367
rs6920375
rs927340
rs6596945
rs9501935
rs6929360
rs4469340
rs4445096
rs9501975
rs7750434
rs9391986
rs9405628
rs9405629
rs6919095
rs6928108
rs1887843
rs3813477
rs9392489
rs6596966
rs4959824
rs10498663
rs9392499
rs1205032
rs7763703
rs9392500
rs7765104
rs1010210
rs9503618
rs6905808
rs6928615
rs9405653
rs9392512
rs10458159
rs9502039
rs6901819
rs226927
rs226918
rs226947
rs11242871
rs12526106
rs17137065
rs9392523
rs12197082
rs2326358
rs7747913
rs9503750
rs6597005
rs2326365
rs7740880
rs6901207
rs2496388
rs2490042
rs2252854
rs13196874
rs9405214
rs9378391
rs11242894
rs2326366
rs6597023
rs10458166
rs3761787
rs853398
rs12198921
rs582008
rs649725
rs659025
rs11751668
rs660560
rs13206717
rs613546
rs9378848
rs2105042
rs7757793
rs6917021
rs9378854
rs10900955
rs1265208
rs9328246
rs1265204
rs9405232
rs2026186
rs2225369
rs12207060
rs4959980
rs11967933
rs11242955
rs1265214
rs12194379
rs9504144
rs407626
rs4960008
rs2007513
rs429909
rs9328267
rs6918242
rs1849564
rs7767658
rs12203138
rs4960042
rs17138817
rs9504237
rs2038069
rs7763686
rs6926191
rs6916467
rs9405785
rs4144546
rs7743681
rs3804547
rs4960053
rs6597102
rs795816
rs6907963
rs2764158
rs2764160
rs11242984
rs1246939
rs1749144
rs1749145
rs811259
rs707964
rs9502263
rs9392650
rs1265351
rs421473
rs441463
rs460440
rs457453
rs10484845
rs12529198
rs9378939
rs4960070
rs119408
rs416803
rs17139748
rs2773288
rs10485196
rs6924717
rs797145
rs797134
rs708037
rs11243007
rs2432755
rs2432793
rs2250354
rs11243011
rs17140468
rs2503838
rs191833
rs9502305
rs17140654
rs1015139
rs9328308
rs9502311
rs9328309
rs9405273
rs9378429
rs9378430
rs2142737
rs12202026
rs9504439
rs9328321
rs9504449
rs4960116
rs4960119
rs12663382
rs10484314
rs4960121
rs1977057
rs1008198
rs9405859
rs7756967
rs1977058
rs6926774
rs7740019
rs2326673
rs9502339
rs4604310
rs10900977
rs4959359
rs2296048
rs1407793
rs2181351
rs1555536
rs11966014
rs6597175
rs2208870
rs9405284
rs2326689
rs6597183
rs9405897
rs1905212
rs6597185
rs11757860
rs1351656
rs9502417
rs3799563
rs13213508
rs434602
rs3823193
rs7769202
rs1609584
rs755656
rs3778353
rs3823191
rs9392757
rs3024415
rs3863222
rs9328348
rs2755416
rs1742917
rs1318606
rs988256
rs2326765
rs17142157
rs9328359
rs4422662
rs9328360
rs7767578
rs10900986
rs9405926
rs7749518
rs2774511
rs7767612
rs7772062
rs7748118
rs945144
rs6919894
rs1535708
rs708064
rs742341
rs594074
rs559443
rs6931568
rs2039510
rs3804464
rs9328374
rs4246076
rs932364
rs6934234
rs3804474
rs7770797
rs1076673
rs3827783
rs3804481
rs3804486
rs2064236
rs9328380
rs3765289
rs760894
rs201006
rs9405313
rs2050056
rs2235493
rs7741082
rs4960242
rs9502509
rs9379064
rs13215298
rs1286037
rs6908267
rs1887510
rs2182802
rs9504956
rs3748059
rs4960266
rs2249382
rs9405986
rs2765353
rs12200977
rs7759019
rs6597241
rs2765366
rs11243129
rs1615495
rs554785
rs6936076
rs9505063
rs4959431
rs2256596
rs2714342
rs2842358
rs2842362
rs2764092
rs9502593
rs11243152
rs3778333
rs7746261
rs9328415
rs9505168
rs4959432
rs17763231
rs9379111
rs9405341
rs2744372
rs10484326
rs2757632
rs3778337
rs2757592
rs2757599
rs2051089
rs2181111
rs9379120
rs2327017
rs12197234
rs927418
rs6927500
rs1322239
rs911749
rs9505270
rs10498670
rs270398
rs11760020
rs267184
rs11962800
rs7450390
rs6922018
rs155487
rs7740227
rs155502
rs155506
rs155476
rs7769739
rs9328448
rs9328449
rs910553
rs7775656
rs3734590
rs9328451
rs12207627
rs9392958
rs4960380
rs9378524
rs9392965
rs7760150
rs2327036
rs9379174
rs17179618
rs2876124
rs9392980
rs650458
rs10484751
rs17143504
rs11757066
rs2817084
rs9379187
rs2185503
rs6920684
rs10484750
rs3757099
rs1335639
rs850185
rs2984478
rs12660342
rs4246080
rs4959501
rs4326271
rs7741799
rs9379248
rs12203462
rs4246086
rs12665086
rs9379266
rs9406226
rs4316043
rs9392247
rs2327112
rs2050037
rs382854
rs438259
rs7738581
rs7744460
rs11243301
rs2146959
rs6911727
rs7453313
rs10484328
rs2038702
rs10484248
rs9379986
rs1107896
rs7762096
rs17213073
rs9469076
rs214441
rs7754614
rs2017505
rs1154725
rs7770151
rs4711516
rs1015137
rs9369355
rs9381212
rs2876167
rs2223603
rs6908141
rs12194169
rs9381380
rs9381386
rs9463175
rs1040518
rs7757300
rs9395670
rs992003
rs9382958
rs1410364
rs1410360
rs9370818
rs1883181
rs6917809
rs9476916
rs855375
rs1555037
rs17613998
rs4496807
rs1206973
rs2185489
rs9396715
rs9396752
rs9297028
rs4716126
rs13217591
rs9396778
rs1925778
rs201253
rs201251
rs201247
rs1883408
rs6925615
rs7762958
rs6922037
rs9350088
rs11756005
rs13209414
rs957610
rs3798744
rs4716310
rs9358202
rs13195786
rs6935000
rs2327252
rs1029123
rs4712416
rs6926769
rs17631613
rs9368113
rs6926380
rs9366318
rs9460420
rs9358279
rs16893122
rs12526330
rs6456302
rs4710929
rs7757564
rs7752724
rs8180539
rs6940204
rs17571811
rs606699
rs492696
rs10484886
rs533746
rs618337
rs3798696
rs1348
rs9348512
rs9366443
rs611542
rs605107
rs6905006
rs512750
rs796101
rs669036
rs692986
rs631299
rs1226003
rs1318748
rs9466918
rs9379638
rs3737278
rs12662481
rs3756954
rs545019
rs2009118
rs9393680
rs9379840
rs9379881
rs946351
rs9368453
rs6456746
rs2153157
rs4713039
rs12199131
rs1225744
rs1225745
rs4713102
rs3734398
rs3798721
rs2208841
rs4713206
rs7452101
rs4713212
rs2182335
rs7769173
rs17496723
rs6457160
rs9468690
rs744970
rs6457200
rs2142741
rs16871166
rs760680
rs4713379
rs9791189
rs967473
rs1883238
rs2064112
rs7741863
rs10484453
rs9296000
rs6919269
rs9366787
rs4618520
rs17764876
rs566568
rs471693
rs546173
rs821437
rs12213930
rs863699
rs9348953
rs9394270
rs210903
rs210895
rs10947539
rs17402850
rs2294417
rs9368866
rs4713856
rs12211506
rs6457825
rs16871788
rs6903956
rs12204492
rs2076189
rs9368883
rs1569731
rs932441
rs17406952
rs169715
rs1409288
rs12204035
rs6925772
rs17697699
rs9296237
rs12525800
rs7749026
rs9380764
rs4467769
rs6939913
rs7768491
rs2228220
rs16872348
rs9367018
rs12189595
rs1040992
rs1794856
rs6908010
rs10947850
rs4714340
rs7744944
rs9380978
rs7356986
rs16872657
rs1317584
rs2327544
rs2050288
rs971054
rs6925906
rs2050289
rs7740766
rs9394861
rs9381141
rs17698358
rs6901053
rs9471832
rs7753779
rs1413513
rs2504853
rs7745473
rs6911432
rs6937502
rs2504892
rs2516225
rs6936516
rs9472422
rs10807323
rs9296486
rs9395185
rs9381462
rs1537340
rs1332844
rs7750679
rs4714990
rs12176425
rs2210514
rs9369815
rs7740162
rs1223521
rs746593
rs12192359
rs9395495
rs7771293
rs4715158
rs6927426
rs16873911
rs366904
rs202072
rs2496173
rs531256
rs16874138
rs2841555
rs2115063
rs2560776
rs4712032
rs10498683
rs16874223
rs4712047
rs9382303
rs7760411
rs7742342
rs6458997
rs204247
rs204236
rs365178
rs1573701
rs3823246
rs1204250
rs2274088
rs9475771
rs9382713
rs280171
rs1555051
rs742212
rs10949222
rs12529514
rs6929821
rs853363
rs861208
rs1929320
rs6459338
rs6934946
rs12526130
rs6905081
rs11751940
rs17371162
rs10484332
rs10949240
rs4715888
rs9476543
rs13201062
rs9476556
rs6459353
rs9370742
rs1546845
rs2179093
rs2327835
rs1984249
rs1891281
rs10484339
rs857447
rs857444
rs865671
rs857424
rs1891284
rs857413
rs7761103
rs6937972
rs10484342
rs1267505
rs9396529
rs2038016
rs2500083
rs233500
rs11970548
rs2031298
rs1258993
rs374136
rs392144
rs6902553
rs7744623
rs7755465
rs1739091
rs1770341
rs9349965
rs2791609
rs2747492
rs1884121
rs7747637
rs7759899
rs12530202
rs2295954
rs957387
rs7765425
rs12195286
rs13205612
rs11757092
rs11756544
rs9383054
rs2237148
rs2282824
rs11964846
rs2237122
rs2237120
rs2282815
rs9396591
rs3778651
rs4236167
rs9396592
rs9296985
rs1011313
rs6910708
rs6914388
rs2022348
rs2619514
rs12530267
rs7739977
rs400543
rs387816
rs373949
rs13216265
rs448388
rs16877105
rs10484349
rs9396611
rs7775142
rs6932531
rs6932716
rs6931813
rs1539422
rs10949323
rs2876400
rs6935987
rs1891518
rs6925493
rs6459440
rs10498686
rs10498685
rs1342744
rs13192674
rs9396640
rs1267719
rs6921677
rs2294261
rs2327949
rs2205796
rs2056937
rs2072781
rs17580572
rs7742617
rs2327951
rs9358087
rs4712277
rs7742883
rs16877783
rs142517
rs9396666
rs7738608
rs9464886
rs2237216
rs9477119
rs1476465
rs9383156
rs179944
rs4565296
rs4431439
rs3819403
rs2237214
rs9370893
rs2237204
rs2237203
rs932411
rs17593746
rs1514328
rs9477141
rs235146
rs235147
rs2237189
rs9396681
rs12204397
rs9350008
rs235158
rs3817837
rs9477153
rs2237185
rs9350009
rs2237182
rs2282832
rs2282831
rs721010
rs236981
rs6931635
rs760884
rs4716085
rs16878696
rs12198838
rs2237165
rs909786
rs2073515
rs9367924
rs7739556
rs1570487
rs1570488
rs17606174
rs3812200
rs3812205
rs3812206
rs7739138
rs12196135
rs3828868
rs493352
rs647531
rs528785
rs642859
rs10949381
rs1150644
rs12204538
rs1240825
rs927366
rs6938496
rs2025124
rs7740716
rs9297025
rs9396726
rs9383219
rs1885366
rs4496808
rs4236170
rs11758084
rs13210795
rs12528151
rs823729
rs12210130
rs1745074
rs9477392
rs6459534
rs7773313
rs1555111
rs9477420
rs7748921
rs3777686
rs9465047
rs13194542
rs3777710
rs2228375
rs6926745
rs9383320
rs1924466
rs2277080
rs10949464
rs11754145
rs6912018
rs9477548
rs12199169
rs2064186
rs2744057
rs2820221
rs4507599
rs4072775
rs6928437
rs6910196
rs12524744
rs9367980
rs2842950
rs2859778
rs9396834
rs7744164
rs440163
rs214609
rs214511
rs1570683
rs1408442
rs7742590
rs9358161
rs9477739
rs1408267
rs532347
rs9371062
rs4716273
rs6923060
rs12662585
rs9350079
rs760827
rs10484370
rs926378
rs9383425
rs7771382
rs1474618
rs2328271
rs2065181
rs1115321
rs980959
rs9297091
rs6904238
rs1413804
rs2225718
rs6917825
rs834362
rs634162
rs834367
rs1407500
rs1322537
rs10807640
rs998949
rs9465274
rs4712373
rs9295427
rs1390459
rs12528086
rs12202023
rs9465361
rs11755216
rs9460351
rs2172963
rs4560636
rs4235993
rs7752592
rs6909024
rs7760978
rs4712415
rs9348385
rs4710911
rs1319548
rs10484720
rs9368091
rs2179176
rs9465463
rs6910563
rs2876555
rs9358259
rs16882470
rs6932342
rs17547572
rs9366312
rs9356708
rs9358267
rs6456258
rs9295448
rs17549422
rs9460417
rs973244
rs9348399
rs6905466
rs742228
rs13203119
rs9465549
rs5010585
rs2103598
rs10456227
rs1202296
rs6911517
rs2782205
rs517374
rs499899
rs992893
rs7763815
rs687734
rs558825
rs9350206
rs998633
rs1555004
rs949550
rs2483767
rs16883399
rs843326
rs1202209
rs555017
rs2328395
rs7766133
rs9358309
rs6940079
rs9465673
rs9366337
rs1327658
rs6456329
rs9366344
rs11751348
rs9366347
rs6937778
rs9465742
rs7760528
rs6456352
rs9295471
rs7774074
rs6938091
rs4429936
rs7758851
rs2294809
rs7763304
rs9348440
rs7754840
rs4712527
rs7756992
rs6928012
rs7741604
rs9465874
rs4710943
rs12211211
rs9356754
rs9356756
rs4236002
rs4077405
rs4131667
rs9358376
rs12214079
rs201300
rs9295489
rs201329
rs4130033
rs4454125
rs4401656
rs4076112
rs9358393
rs9295495
rs6932702
rs9348456
rs4712586
rs4527692
rs9465985
rs2305955
rs1459047
rs6926388
rs9460612
rs10946439
rs10946440
rs1459042
rs807827
rs9466024
rs12524269
rs807846
rs9368297
rs9466040
rs9366399
rs4712613
rs9466056
rs9350354
rs6456423
rs7759649
rs6927607
rs6900557
rs12660679
rs6918842
rs12525631
rs17197845
rs13197267
rs17198823
rs1571394
rs7748516
rs6904889
rs9366415
rs883173
rs7745461
rs9368373
rs6934973
rs13204006
rs7768772
rs1023056
rs9350404
rs726730
rs10946495
rs11966463
rs1928168
rs10498704
rs7744710
rs9350410
rs1928174
rs1207774
rs1736512
rs196051
rs9366426
rs1034071
rs9466265
rs16885600
rs9368402
rs9466269
rs9393266
rs9356810
rs17205146
rs12524841
rs849885
rs849877
rs12210179
rs1205918
rs12527298
rs9356821
rs9379398
rs10456256
rs4560628
rs9295549
rs2185732
rs2504811
rs16886414
rs9358569
rs10946563
rs9393310
rs4712694
rs10485012
rs9356829
rs10806959
rs1040535
rs4140396
rs9366472
rs1555108
rs4711023
rs10498713
rs4426986
rs7752736
rs10498712
rs10946578
rs4510658
rs6933879
rs13200281
rs11963363
rs9379455
rs4712728
rs4280956
rs2473707
rs2498259
rs7753085
rs9393366
rs7745131
rs9466615
rs4464783
rs4310044
rs4626416
rs4438950
rs9379479
rs13200531
rs4236026
rs10080544
rs11970088
rs9379488
rs1925432
rs1925437
rs6904862
rs1925458
rs7775425
rs943068
rs1291421
rs2022327
rs12529389
rs2022330
rs199024
rs3920500
rs199072
rs199070
rs199055
rs17412056
rs199097
rs197954
rs2025503
rs197999
rs17211240
rs536104
rs561071
rs9393440
rs1325020
rs12526936
rs9379577
rs9356895
rs9466936
rs1511476
rs1355460
rs1588549
rs1511467
rs9467001
rs6922905
rs1397843
rs12207326
rs1520968
rs9348626
rs1356998
rs1402405
rs10946675
rs3829810
rs13208582
rs1856839
rs1770909
rs3789224
rs2328208
rs12196880
rs1923168
rs12192603
rs6922023
rs12523750
rs9393553
rs2273606
rs3761789
rs9295624
rs9467160
rs793715
rs13205780
rs9393558
rs1883415
rs3761793
rs7775073
rs3765311
rs2760117
rs1569579
rs2252525
rs2744597
rs2744601
rs16889440
rs2817245
rs807534
rs12213545
rs807525
rs17307478
rs3756819
rs6928074
rs6456630
rs9467267
rs9379687
rs9461068
rs2251702
rs4610554
rs12183109
rs3813680
rs9393593
rs13192978
rs2474149
rs932494
rs415025
rs644748
rs618393
rs393228
rs9295638
rs9467370
rs2894032
rs9379703
rs1410689
rs303031
rs9379712
rs12197057
rs3792978
rs3792971
rs1986731
rs1815094
rs2876687
rs9467445
rs926402
rs2690106
rs2744267
rs4712908
rs760864
rs11759658
rs10498723
rs4712929
rs880226
rs6912426
rs4440453
rs4368803
rs1543603
rs2076890
rs9358856
rs969645
rs722086
rs9358858
rs6456683
rs2274089
rs301371
rs16890706
rs184202
rs441460
rs3827505
rs214066
rs2328879
rs1012899
rs7740510
rs1980449
rs876239
rs3799341
rs9358890
rs2096386
rs1324082
rs1165196
rs12182983
rs6913879
rs1324087
rs1182814
rs1165162
rs1165161
rs1165158
rs1165207
rs1165205
rs1165200
rs2071297
rs9295676
rs2051541
rs12216125
rs199750
rs2237231
rs10484434
rs2230655
rs707889
rs17596719
rs198845
rs2051542
rs933199
rs198838
rs129128
rs9379827
rs1009181
rs1341758
rs6913828
rs11753610
rs6939589
rs9379844
rs11754384
rs9461245
rs10946818
rs2237236
rs2893849
rs13195509
rs3799380
rs7763910
rs16891725
rs9357008
rs6911330
rs12204145
rs2451741
rs7740197
rs10946888
rs4358615
rs12190473
rs9368488
rs2393915
rs7745603
rs12153912
rs11758636
rs6917419
rs7771953
rs1156457
rs9461362
rs9461366
rs2206251
rs6456785
rs6926142
rs2205829
rs970668
rs9348772
rs6920044
rs7776351
rs200480
rs9295750
rs200991
rs6933825
rs7767176
rs9380030
rs16893540
rs9393879
rs203888
rs10484403
rs10484404
rs203885
rs16893673
rs1150683
rs9380069
rs11752073
rs2185955
rs2179174
rs2142731
rs853693
rs742107
rs6918631
rs1474589
rs6922111
rs1556957
rs10484540
rs2859365
rs719370
rs6903535
rs12663002
rs1029328
rs2064424
rs2394102
rs4711174
rs9295775
rs7382112
rs7766599
rs9257403
rs3135322
rs9257453
rs6930903
rs10484544
rs9468469
rs16894557
rs7752270
rs3129171
rs2206040
rs7766902
rs1884123
rs12660111
rs6903989
rs6934993
rs3749971
rs238872
rs4711185
rs7770592
rs9295805
rs3131025
rs4713226
rs1233487
rs3094572
rs969931
rs6933331
rs3094575
rs1233400
rs12530421
rs1233391
rs3025642
rs2267633
rs3130252
rs2747442
rs2523404
rs2272874
rs2743925
rs2523399
rs1610601
rs2394160
rs9258215
rs2523386
rs1737076
rs1633059
rs1610630
rs9258275
rs1737069
rs1633041
rs1737031
rs1632971
rs2743937
rs16896081
rs2734994
rs2523767
rs9258555
rs2517861
rs1611710
rs3094165
rs2734973
rs3132718
rs9258883
rs2734959
rs1655900
rs3094674
rs2256919
rs2735069
rs4947244
rs9261035
rs9357092
rs6931776
rs9261151
rs3129012
rs1150743
rs6925061
rs9261189
rs16896923
rs3869068
rs9261216
rs259940
rs3869070
rs9261301
rs3807034
rs9261317
rs6923832
rs9261394
rs1264704
rs1264702
rs916570
rs2523990
rs4959041
rs9261434
rs9261442
rs9261488
rs3815081
rs757262
rs757259
rs3132676
rs9261519
rs2257914
rs3757334
rs9261536
rs9366754
rs2284165
rs2517611
rs2844775
rs3130391
rs3094138
rs2844780
rs11752362
rs1264616
rs261946
rs4713310
rs6912771
rs9357097
rs12663184
rs3132649
rs3094061
rs984802
rs9404964
rs3094623
rs3094050
rs3130113
rs1264547
rs9261821
rs9261926
rs9295873
rs2524201
rs17411480
rs2516675
rs6930977
rs9295895
rs3094694
rs2844720
rs2844718
rs2534812
rs1058318
rs7749109
rs1264432
rs7749978
rs1264429
rs2252745
rs3895681
rs2270172
rs6904236
rs1075496
rs9468811
rs9262152
rs3095329
rs3094127
rs9500867
rs2394401
rs3095341
rs3095340
rs3094122
rs3094121
rs16897888
rs11757629
rs3131043
rs12660883
rs4713370
rs3094123
rs9380197
rs4713385
rs1264344
rs3130649
rs3095345
rs9295931
rs1264303
rs753725
rs4678
rs2532929
rs4711249
rs2517451
rs3757340
rs3094084
rs3873342
rs2844673
rs2252926
rs436376
rs1634717
rs1632854
rs9262495
rs17190071
rs6933349
rs2844670
rs2517532
rs2523864
rs2523840
rs2517489
rs2523881
rs2535318
rs2535315
rs3130955
rs2844635
rs2233967
rs1265048
rs3130981
rs9263715
rs3131009
rs4959053
rs3094187
rs2073724
rs9263794
rs9501063
rs9263800
rs3130501
rs887466
rs887464
rs1265181
rs9405015
rs9295957
rs4713447
rs9295967
rs3869109
rs9501522
rs3130531
rs3130688
rs6906846
rs7382297
rs2394963
rs2524057
rs9348863
rs2246954
rs2524123
rs2524089
rs9366778
rs3915971
rs2523545
rs7743761
rs2523535
rs9266409
rs2253907
rs6933050
rs9266629
rs9266689
rs2596464
rs9765960
rs3749946
rs2516399
rs2395045
rs3131631
rs2734574
rs3093978
rs9267487
rs2071593
rs2523503
rs3219183
rs2523500
rs6929796
rs2857605
rs2844484
rs2736189
rs2857597
rs3130048
rs805301
rs805300
rs707974
rs805268
rs805267
rs707918
rs1065356
rs805293
rs805292
rs2293861
rs2299851
rs707939
rs707937
rs707928
rs2075800
rs2763979
rs660594
rs4151657
rs2072633
rs492899
rs7766862
rs2021783
rs13199524
rs204999
rs9296009
rs3130284
rs408359
rs1035798
rs12663103
rs204991
rs204990
rs2071286
rs206015
rs2854050
rs415929
rs2267644
rs404890
rs377763
rs9267873
rs1018433
rs6935715
rs6907322
rs2894249
rs2395150
rs3129934
rs9391858
rs17423649
rs2076530
rs3806156
rs9268542
rs2395163
rs3135366
rs3135363
rs3135342
rs3135338
rs3135393
rs9268862
rs2187668
rs7775228
rs5000634
rs6457617
rs2858308
rs9275418
rs2856717
rs35120848
rs9275572
rs3873444
rs3916765
rs9461799
rs9275793
rs16870693
rs17500510
rs9276435
rs7453920
rs13195441
rs9276726
rs2621366
rs2071474
rs2071473
rs1894406
rs17220136
rs9784758
rs10484565
rs241438
rs1800454
rs241430
rs241429
rs241427
rs3819721
rs9357155
rs4711312
rs4148882
rs9276815
rs9276825
rs10484566
rs241405
rs9276915
rs241404
rs3101942
rs9276922
rs3132132
rs151719
rs2071556
rs17617515
rs3135029
rs9378127
rs209473
rs188245
rs176248
rs2395301
rs3128931
rs1044429
rs3129304
rs365066
rs2284191
rs3763341
rs6936620
rs1367731
rs9296068
rs6920606
rs448733
rs376877
rs3135402
rs3077
rs9277341
rs1431403
rs3117230
rs3117039
rs3129274
rs3117016
rs2395352
rs1003979
rs756441
rs756440
rs2855459
rs6531
rs439205
rs9277937
rs213199
rs455567
rs14398
rs9277965
rs3130267
rs3130014
rs3117324
rs211455
rs211457
rs211456
rs2772372
rs86715
rs6914422
rs210132
rs210139
rs9469529
rs4711332
rs12529825
rs6457738
rs4259245
rs1536041
rs1536036
rs10947427
rs3818528
rs594223
rs3818532
rs622917
rs4304152
rs1536501
rs755495
rs3828783
rs9394169
rs9394174
rs4713699
rs10947463
rs16869652
rs10485346
rs17535965
rs7765294
rs9469643
rs2495966
rs2499762
rs2495990
rs7762948
rs2499669
rs7751882
rs2499694
rs937039
rs1565361
rs12206652
rs16894846
rs2451334
rs1873246
rs914813
rs2029461
rs16883137
rs3798560
rs6925243
rs9394222
rs9394223
rs10947508
rs3800472
rs3800466
rs11758426
rs3756929
rs9469814
rs2814993
rs6932930
rs2764211
rs2764208
rs7774697
rs2296362
rs2296361
rs7761391
rs3734261
rs9380470
rs847852
rs847851
rs3800440
rs9348957
rs2177380
rs1880090
rs13210323
rs820077
rs2057537
rs1886243
rs6915627
rs11755266
rs914547
rs9394287
rs7746988
rs9658100
rs6457816
rs2076169
rs4713859
rs2894401
rs7757405
rs6927367
rs2076170
rs9394299
rs9296155
rs12528458
rs2894403
rs1360780
rs10456432
rs12200498
rs2766551
rs2766559
rs2817064
rs17705020
rs668438
rs6924359
rs9470187
rs969659
rs625204
rs664367
rs2859131
rs9470224
rs9462165
rs4395718
rs6914153
rs12662591
rs7738417
rs17284939
rs1476017
rs9462177
rs16888069
rs2269564
rs10755694
rs7747099
rs941816
rs566742
rs853884
rs2395653
rs7344
rs10807170
rs1894559
rs9470378
rs86702
rs11970008
rs7763347
rs763046
rs10456444
rs236446
rs9380597
rs4711464
rs110033
rs16889173
rs9368963
rs9380610
rs12213912
rs10947646
rs12202755
rs1046279
rs7755143
rs708006
rs748408
rs4714028
rs831494
rs831481
rs4714034
rs2395670
rs262902
rs16889502
rs2776797
rs1757008
rs1150790
rs2776800
rs425267
rs9349033
rs2622892
rs6914506
rs149709
rs195422
rs195397
rs195385
rs2284923
rs195429
rs9380672
rs10498738
rs1541227
rs914351
rs1891611
rs2776892
rs1738443
rs10510137
rs9470642
rs9366942
rs4714085
rs4711509
rs6912334
rs6900617
rs3901254
rs6938061
rs6908743
rs12212204
rs6940860
rs12529345
rs9349051
rs12524229
rs7759792
rs2645117
rs2842527
rs9296234
rs6917208
rs1390735
rs17589516
rs11751393
rs2295791
rs3800358
rs11757846
rs16890428
rs1931765
rs4299828
rs6458047
rs4714135
rs12191476
rs12055513
rs1883610
rs4714156
rs9296249
rs9357271
rs2814888
rs7770868
rs4316001
rs4254983
rs2748166
rs17544777
rs2736655
rs6932648
rs12524122
rs1781731
rs1678677
rs7769812
rs1738254
rs1738247
rs1738220
rs1678728
rs9357283
rs9296264
rs1738188
rs9380804
rs9394550
rs9357290
rs4452640
rs4714198
rs6458085
rs4714199
rs12662355
rs579786
rs1537230
rs6915654
rs1412264
rs17336909
rs17337012
rs1412269
rs10484851
rs2235871
rs926674
rs2268650
rs2268640
rs2206942
rs2268635
rs2894420
rs6458094
rs10023
rs6934302
rs1366323
rs1544935
rs9470986
rs2815090
rs2815093
rs2815106
rs10947788
rs1651106
rs1744416
rs12207643
rs2815067
rs10807205
rs2758912
rs3807045
rs728217
rs2281686
rs9969033
rs9471080
rs20455
rs9394585
rs1927777
rs9380854
rs1887714
rs12527811
rs9462543
rs9394591
rs6458115
rs4711598
rs1927774
rs725841
rs9394616
rs10456473
rs10947832
rs1599113
rs303648
rs9380892
rs302604
rs1018155
rs3003945
rs11759168
rs7760703
rs3004068
rs2504081
rs10947842
rs1475114
rs2475802
rs979044
rs1923474
rs2475499
rs1546965
rs847785
rs10947855
rs9296322
rs9471264
rs10498746
rs7762200
rs9367051
rs6918574
rs4714329
rs12209080
rs2395743
rs912818
rs2477757
rs966082
rs4145199
rs9462616
rs2436728
rs934465
rs9369202
rs13196792
rs6931355
rs4714346
rs2117154
rs1347257
rs11962841
rs16893651
rs9394699
rs4711637
rs1433731
rs6938342
rs9369207
rs2436737
rs1737681
rs1033482
rs2473596
rs2473572
rs9349160
rs4301303
rs13203965
rs9283909
rs10498750
rs7765378
rs9369223
rs9369226
rs9369228
rs4308545
rs9367077
rs1929780
rs9369238
rs4311505
rs869849
rs6935623
rs9357342
rs12154200
rs9367085
rs1929760
rs991762
rs7739373
rs714051
rs2076472
rs6918969
rs6924816
rs6921835
rs9296359
rs1982756
rs3997700
rs4711666
rs10947953
rs6458214
rs12530182
rs6922617
rs4714455
rs17538671
rs628134
rs912881
rs2496634
rs2477831
rs2495235
rs1983891
rs9381084
rs2746183
rs1474761
rs2842643
rs9462738
rs1467411
rs4711689
rs6458238
rs2395788
rs2153878
rs7753507
rs6899876
rs3806113
rs11969866
rs10947996
rs2479726
rs6913232
rs4415146
rs4711698
rs9369325
rs4711703
rs12194513
rs2492927
rs7764771
rs7749023
rs9462772
rs9471778
rs4714574
rs2207729
rs4714580
rs10452607
rs4714586
rs9471831
rs4711716
rs628634
rs4714598
rs654043
rs551513
rs260239
rs181990
rs9471853
rs1038890
rs3005125
rs9369362
rs6938784
rs11758152
rs7753593
rs3749898
rs394754
rs423137
rs375435
rs9471904
rs1981008
rs9471941
rs6927188
rs6941212
rs1969759
rs6901782
rs3823423
rs9462875
rs10948067
rs2104142
rs2651206
rs2651204
rs2242416
rs12190755
rs865549
rs831314
rs2277122
rs2487663
rs1150798
rs7748977
rs1096699
rs2295949
rs3807024
rs752073
rs866730
rs9357421
rs945131
rs4714696
rs1409282
rs9381256
rs2894536
rs9472138
rs721640
rs1776721
rs833621
rs10948108
rs11755845
rs10948112
rs7755431
rs9367181
rs7767854
rs9472189
rs6907643
rs9381279
rs9462955
rs9472201
rs12199215
rs4714737
rs4714738
rs11961590
rs324148
rs9472236
rs9381299
rs17209560
rs2396242
rs9472250
rs7769927
rs1571773
rs4413612
rs2221224
rs6918742
rs9395010
rs4711781
rs9395021
rs9395027
rs12154055
rs7755190
rs1322667
rs17390094
rs9296440
rs2145748
rs16872008
rs7771912
rs736259
rs1040939
rs7739888
rs1407564
rs3997520
rs1283946
rs9472308
rs9472309
rs863889
rs4714805
rs6934182
rs638598
rs1021129
rs649700
rs9367207
rs609643
rs1361725
rs1418433
rs3799977
rs12210292
rs13216116
rs10948190
rs9369527
rs10948197
rs927657
rs9463076
rs9472487
rs2677108
rs12665622
rs9472494
rs6904353
rs12209785
rs1928533
rs2772395
rs4714861
rs1928529
rs10948239
rs16873520
rs2280227
rs9296461
rs6924440
rs6941971
rs10948245
rs9395110
rs9395112
rs2782660
rs829930
rs10498762
rs9296470
rs7755298
rs4714883
rs10948262
rs873053
rs9463147
rs9369588
rs6458477
rs6458478
rs1416167
rs2396578
rs12055836
rs2095771
rs16874040
rs3777594
rs9381416
rs1338463
rs1980530
rs7758638
rs9472683
rs9381423
rs3756804
rs2179760
rs6926570
rs4530856
rs1372567
rs9349360
rs1918477
rs9381454
rs1534362
rs871728
rs4711853
rs699941
rs1534357
rs9381463
rs3799872
rs9463217
rs9472810
rs639434
rs12192544
rs9296504
rs6901178
rs9357512
rs12528857
rs1421378
rs9296510
rs10948303
rs3799859
rs614826
rs220673
rs9472892
rs2273265
rs1004018
rs678312
rs4714956
rs220702
rs85603
rs10484844
rs1234118
rs10948314
rs1334968
rs1334972
rs9369647
rs1932033
rs1873318
rs1226479
rs10807348
rs1226529
rs1226544
rs10948327
rs2396821
rs9395232
rs9473000
rs10484958
rs926774
rs9473021
rs1884043
rs714373
rs2103868
rs9473045
rs2295261
rs11758366
rs2295257
rs7744364
rs7761581
rs9381536
rs12197270
rs6924637
rs4715005
rs11752338
rs10948367
rs16876120
rs6907125
rs9381594
rs4711900
rs9369738
rs1928461
rs965323
rs1890061
rs10485316
rs9369743
rs1329521
rs1329543
rs9296582
rs16876602
rs563587
rs2039122
rs6912591
rs9349435
rs9381631
rs10214575
rs1325713
rs1570077
rs17660007
rs17660181
rs332566
rs332571
rs6908563
rs10948402
rs11966702
rs1889757
rs6921664
rs970048
rs9473472
rs2490128
rs2205870
rs2496369
rs2032553
rs17722373
rs987105
rs9381743
rs4478408
rs9473511
rs10807405
rs532017
rs1924989
rs7750700
rs4267943
rs7755833
rs9381793
rs4715136
rs9473594
rs12176464
rs4711930
rs6934867
rs13194498
rs9296619
rs812969
rs597544
rs1019824
rs2059941
rs13220185
rs9369923
rs6912890
rs4715160
rs1337823
rs9349514
rs9357655
rs10948559
rs2209903
rs280344
rs1161444
rs1161397
rs10948570
rs7772880
rs2206272
rs987237
rs2223869
rs728831
rs1161202
rs1886569
rs9381936
rs9381943
rs2505276
rs1984813
rs4605881
rs2397030
rs1342615
rs2709670
rs1327280
rs1536506
rs6928877
rs10807424
rs6930519
rs17752199
rs2579989
rs1108203
rs2784200
rs9395707
rs1326610
rs2397059
rs2397060
rs2104521
rs2025753
rs4711987
rs9296668
rs2435327
rs12212492
rs1896974
rs956511
rs2082105
rs2184460
rs10948675
rs12527406
rs9370101
rs17640030
rs10484882
rs9357726
rs16882154
rs4711998
rs8193039
rs2039523
rs761167
rs2782604
rs1266824
rs742552
rs3765447
rs2307325
rs10948693
rs2073032
rs514638
rs567084
rs570854
rs533637
rs9382099
rs4712005
rs650342
rs6901937
rs576138
rs10807445
rs3804506
rs3804505
rs9395795
rs3804500
rs3789771
rs2073182
rs2268730
rs10484874
rs6928665
rs16882767
rs16882788
rs2144699
rs13205411
rs10948711
rs9296687
rs9296688
rs1884459
rs9296691
rs9463827
rs6458861
rs2180312
rs2207951
rs6904935
rs2608631
rs6917325
rs6415165
rs7775877
rs11752349
rs668163
rs557135
rs651733
rs588565
rs482270
rs364932
rs373552
rs378411
rs635004
rs10484409
rs384505
rs316133
rs316128
rs3756980
rs222461
rs222455
rs2744457
rs2816341
rs9367511
rs9395843
rs9382180
rs9382181
rs6917666
rs2817090
rs2562895
rs2816364
rs17620632
rs12183976
rs1429146
rs9395854
rs209489
rs209512
rs9296711
rs12213659
rs1429143
rs3957358
rs510420
rs2397146
rs7742367
rs742529
rs761141
rs1883633
rs627180
rs492381
rs502156
rs13192012
rs3799260
rs4715416
rs12201213
rs10456671
rs12213392
rs6921605
rs4400206
rs4486000
rs4455653
rs9463997
rs2073020
rs1012624
rs2206574
rs17625076
rs9382274
rs10484652
rs9637973
rs673471
rs10948798
rs11755131
rs9357795
rs3756808
rs3777654
rs1995768
rs1058768
rs17828521
rs10948814
rs1508634
rs10498797
rs243768
rs16885425
rs10484986
rs17445948
rs12208090
rs6459021
rs10948847
rs17545325
rs2063117
rs2135760
rs10948852
rs239794
rs10456700
rs12525431
rs13200042
rs7738215
rs2653349
rs2811231
rs2653363
rs9396082
rs2102164
rs6937676
rs3942865
rs9370418
rs1502202
rs7749561
rs1546298
rs4236131
rs7452170
rs10807496
rs4715554
rs7772313
rs13204733
rs3798846
rs228139
rs9475400
rs16887173
rs10948955
rs3823038
rs3734444
rs12195643
rs7770068
rs10498809
rs6459119
rs13218367
rs12196860
rs3996940
rs17819585
rs12205794
rs1925157
rs7768520
rs7760380
rs10498810
rs3996938
rs9396195
rs4602722
rs17224373
rs2206533
rs9475690
rs10456189
rs607427
rs606894
rs6929091
rs6910217
rs2167460
rs1993118
rs9464418
rs7744316
rs9382695
rs1013147
rs6459185
rs1755833
rs6459193
rs9396406
rs4426992
rs4410728
rs4314501
rs10949189
rs9476380
rs1123892
rs9500256
rs12209098
rs9500123
rs9500325
rs9391303
rs6900393
rs12197273
rs1953624
rs1336353
rs10755544
rs1414808
rs3799936
rs213824
rs1414803
rs9362101
rs6913824
rs4710489
rs4710491
rs1715026
rs1192458
rs1192446
rs9351578
rs1553392
rs9445769
rs4710333
rs10484620
rs9363771
rs7774880
rs17463584
rs6909922
rs10498821
rs2752989
rs1884934
rs4501410
rs7766971
rs4710390
rs7766285
rs9343759
rs9359331
rs7754440
rs16894193
rs17509722
rs9361541
rs2459572
rs1741797
rs2677024
rs2677027
rs4445042
rs2800025
rs2800017
rs1872288
rs11759362
rs3757350
rs10485358
rs756274
rs1482463
rs729291
rs6913283
rs7753314
rs9353441
rs9351126
rs9362651
rs673676
rs10498823
rs16895338
rs2050623
rs9444978
rs12660680
rs12661687
rs6934929
rs4710495
rs9453089
rs9294631
rs12528109
rs2064701
rs7760665
rs9363328
rs9445477
rs9453211
rs16896391
rs974110
rs9453298
rs7767963
rs9342486
rs9351511
rs16896908
rs16896967
rs9294645
rs6910313
rs12524044
rs9294664
rs767069
rs17525961
rs10944874
rs9345756
rs7771233
rs10484412
rs4710584
rs7776307
rs851859
rs3846814
rs2352065
rs851871
rs9453749
rs1464074
rs1567793
rs2352224
rs2812171
rs12662737
rs10806542
rs13194883
rs2504156
rs183895
rs9360217
rs1869677
rs6910762
rs17527707
rs1869678
rs4629669
rs9453907
rs9363656
rs9445791
rs9345943
rs4416661
rs6455203
rs12205099
rs6929200
rs9294736
rs2502265
rs9363705
rs16899159
rs9354562
rs9363725
rs1903058
rs12529871
rs12207358
rs7452665
rs4565285
rs7748179
rs7765600
rs1374559
rs9351662
rs9454157
rs12211609
rs13213906
rs9363769
rs1418903
rs856818
rs13220356
rs2818075
rs2747160
rs9342657
rs11964693
rs2816902
rs12207706
rs9454257
rs9454263
rs9294774
rs12195466
rs1913477
rs7760466
rs10945038
rs1399223
rs1122626
rs6930772
rs4707479
rs6455264
rs13204707
rs9354669
rs13219267
rs897405
rs777608
rs12212887
rs9454429
rs4357093
rs2034782
rs701662
rs9360322
rs7756182
rs9363902
rs12213209
rs1907146
rs4708047
rs2029516
rs1907149
rs9342706
rs9360341
rs3011917
rs1388056
rs9354760
rs1352709
rs4708157
rs10498866
rs17501053
rs9351730
rs2802684
rs1983623
rs9346246
rs13207774
rs6455306
rs2184723
rs3798979
rs1415030
rs10485430
rs3823070
rs10485427
rs9363983
rs1482326
rs779480
rs3799055
rs11751520
rs3799094
rs1328735
rs9346273
rs9346302
rs1743789
rs12204227
rs13207307
rs12203049
rs9294851
rs2487411
rs10485244
rs3793035
rs3805981
rs978290
rs978291
rs3805994
rs16868507
rs12194223
rs3806014
rs3806025
rs3806028
rs10945199
rs6938971
rs12204438
rs6928404
rs802182
rs10945200
rs658805
rs6455357
rs3806084
rs555663
rs3806089
rs9354911
rs558485
rs518558
rs3806095
rs495823
rs1406844
rs544433
rs696990
rs2040035
rs7772055
rs10945224
rs7743819
rs3846748
rs1048886
rs10945231
rs2691511
rs7766193
rs782002
rs7754217
rs3734371
rs576516
rs3734369
rs2347625
rs1716010
rs490887
rs521116
rs4707862
rs1304029
rs9294882
rs16869647
rs4140440
rs6910674
rs9446323
rs1983678
rs1891523
rs10945294
rs9294888
rs9354985
rs1044762
rs828630
rs828655
rs978766
rs763354
rs1727668
rs852970
rs182106
rs199623
rs199635
rs2129327
rs4707917
rs12193019
rs16881643
rs9351837
rs10942957
rs9342864
rs9446437
rs829470
rs9360487
rs9446462
rs872209
rs17779253
rs9350437
rs16881855
rs4707954
rs1328710
rs2040055
rs9341356
rs1936017
rs12215297
rs10942989
rs1936022
rs9350450
rs9342910
rs570403
rs9342920
rs1852705
rs2349095
rs2250128
rs9351903
rs2807530
rs9442769
rs12202907
rs9342944
rs7738055
rs9446638
rs763762
rs1361311
rs1416546
rs2492970
rs1339228
rs9446655
rs1572208
rs2781562
rs7762984
rs2815715
rs1202100
rs1147572
rs6937158
rs9442837
rs6910780
rs4235869
rs4583938
rs2840799
rs10498884
rs17742423
rs1935515
rs4618485
rs9342975
rs2840796
rs9351948
rs9446777
rs9351956
rs1317538
rs1891395
rs7747839
rs9446811
rs17745021
rs10943076
rs4708015
rs9360630
rs9343001
rs7768173
rs1974369
rs7765352
rs2882406
rs3757105
rs16883476
rs12202514
rs2350753
rs6453659
rs4708042
rs2168113
rs11753467
rs7740005
rs17812683
rs9442907
rs610913
rs9352005
rs642722
rs3857464
rs473078
rs3757112
rs495385
rs3846752
rs7774274
rs9442951
rs9446997
rs997765
rs997766
rs4708089
rs3012519
rs1992141
rs1437579
rs2882704
rs1529992
rs6453711
rs12194422
rs9447104
rs4708115
rs2501180
rs6453739
rs12524902
rs1552568
rs278351
rs526770
rs16884828
rs13196652
rs16884870
rs1830597
rs9343171
rs6902731
rs1577217
rs16885102
rs2785687
rs528961
rs6910395
rs2502481
rs2485116
rs4235888
rs7752646
rs2248180
rs6932549
rs4084881
rs1890090
rs2883138
rs9293984
rs9447322
rs9447374
rs6932000
rs4569931
rs554152
rs970547
rs7758152
rs240734
rs240736
rs12215389
rs1323070
rs16886475
rs9293999
rs2951928
rs2703714
rs10806039
rs9350591
rs6453835
rs1280054
rs2208798
rs720863
rs9350612
rs724941
rs3798579
rs1933483
rs9360979
rs2314204
rs9361000
rs1976109
rs10943319
rs1385900
rs716751
rs12527804
rs2451576
rs9352322
rs10046327
rs9447726
rs9352350
rs2446094
rs12529543
rs1457964
rs6934358
rs9361115
rs1457955
rs9352376
rs1457946
rs12191325
rs10498910
rs9350681
rs6906147
rs16888579
rs10943414
rs9443353
rs11752111
rs9343582
rs12206214
rs11753132
rs1418591
rs6899577
rs2226150
rs2000292
rs9361235
rs1343491
rs4235903
rs12211608
rs1213378
rs1343484
rs10484725
rs13198628
rs2446248
rs898040
rs3846759
rs1483047
rs1913205
rs9294087
rs9361293
rs9443479
rs9343676
rs1877531
rs2223971
rs9350746
rs12178586
rs944579
rs12212260
rs9343725
rs9294097
rs9294101
rs4706687
rs1452528
rs236246
rs926653
rs649612
rs1321584
rs941684
rs9294116
rs686492
rs1395451
rs7776020
rs70480
rs236855
rs12215953
rs7760429
rs955765
rs9361459
rs9443645
rs12208017
rs7768535
rs2874649
rs2236543
rs4706768
rs7773764
rs11756664
rs196676
rs196686
rs3846739
rs12213051
rs10484941
rs9343914
rs1485377
rs1485375
rs2803182
rs2655670
rs9361538
rs2814381
rs2812683
rs10455361
rs9359386
rs12216227
rs2746313
rs2812710
rs2235878
rs6899814
rs9343931
rs2092745
rs4601089
rs972309
rs346300
rs2295710
rs17833835
rs346342
rs2164166
rs6915142
rs149293
rs12204457
rs3828761
rs9448881
rs2490232
rs2505939
rs3805914
rs978814
rs590641
rs806851
rs806847
rs1341279
rs10455370
rs9352838
rs13199780
rs17810414
rs10498923
rs1454447
rs4706855
rs3889467
rs9294177
rs9361640
rs12524839
rs13193950
rs12215192
rs10943755
rs3846743
rs533393
rs1017742
rs9294187
rs10485280
rs2323000
rs6918133
rs6940982
rs7746635
rs6935142
rs7738750
rs10455382
rs12055792
rs1413720
rs1343244
rs1343232
rs17438648
rs475930
rs1276883
rs6454237
rs9344211
rs10943827
rs1341230
rs9344218
rs194877
rs194905
rs1276888
rs10484871
rs6454240
rs16893522
rs194630
rs9449367
rs1931625
rs9443939
rs1931646
rs1931647
rs2875087
rs1578656
rs6909813
rs9294240
rs11963665
rs16893697
rs1361683
rs9294241
rs6902034
rs1935423
rs17644530
rs2152844
rs7454792
rs2226121
rs10485090
rs9341911
rs1890118
rs507500
rs6454267
rs2024996
rs10943875
rs1321786
rs2983882
rs2917461
rs3011868
rs1318150
rs287831
rs9344298
rs7769325
rs287849
rs1398887
rs2057026
rs209420
rs9361981
rs1076710
rs744436
rs7740946
rs1981129
rs9294265
rs9294266
rs293525
rs3120809
rs11758364
rs11751698
rs12212188
rs4706978
rs12191538
rs13208108
rs473267
rs623879
rs1180241
rs6937193
rs9444074
rs12203860
rs10485145
rs9341961
rs6903293
rs971215
rs9341963
rs3757007
rs11754643
rs217319
rs548111
rs626674
rs2324476
rs13211072
rs2296412
rs2223629
rs9353162
rs1556111
rs2875382
rs2497129
rs2480199
rs2274092
rs9449851
rs1324089
rs1535060
rs9341974
rs7761054
rs7743112
rs2324578
rs2023558
rs16874544
rs4618489
rs9362053
rs9362054
rs10214636
rs9449951
rs4336418
rs13217066
rs10944034
rs2209810
rs1327756
rs215939
rs2224211
rs4620088
rs10944053
rs4707103
rs9362119
rs11964358
rs9359616
rs1322868
rs2324764
rs2324765
rs7766389
rs10485067
rs12198898
rs2025270
rs10498949
rs10498950
rs7765284
rs10498951
rs12529820
rs484746
rs526225
rs1321742
rs3966882
rs9351054
rs10498952
rs9362180
rs577388
rs653241
rs494562
rs7765636
rs9450273
rs3734442
rs7753022
rs10944128
rs4593336
rs9450282
rs4296866
rs2484355
rs1173416
rs9294338
rs12213431
rs1962716
rs10498958
rs1415749
rs220428
rs6931546
rs1555171
rs1555172
rs9359682
rs4299797
rs12199696
rs2988682
rs2988681
rs4707265
rs2798535
rs1573190
rs13213204
rs9450430
rs9353392
rs1361848
rs12193553
rs6899410
rs994732
rs11963523
rs1858045
rs965767
rs1538408
rs1325183
rs1292672
rs493187
rs9351108
rs2026898
rs2145049
rs1535226
rs1535228
rs16877997
rs11966339
rs10944288
rs1886333
rs7751022
rs7739124
rs6454576
rs9342101
rs13212376
rs9359727
rs9362399
rs6941356
rs9353470
rs6916994
rs6454601
rs2295088
rs13213285
rs715207
rs4707385
rs16879736
rs2245777
rs2185065
rs9294390
rs6925312
rs12528790
rs9344741
rs4428477
rs12195946
rs2282520
rs16879998
rs677120
rs9359765
rs6938321
rs7766029
rs1049353
rs6928813
rs6454673
rs9294397
rs4707441
rs12660255
rs6938352
rs990060
rs10485166
rs12529670
rs723787
rs1324964
rs6936494
rs10455163
rs9353553
rs936495
rs7751158
rs16880592
rs9351162
rs11756329
rs9353563
rs1325006
rs9344826
rs4707485
rs17577049
rs2610743
rs2610763
rs10498963
rs2610746
rs9451101
rs10944413
rs12208298
rs2038392
rs12201676
rs6903926
rs855569
rs6932023
rs1573857
rs1590957
rs9359845
rs368873
rs2150817
rs7758893
rs9444675
rs12216134
rs1321355
rs282136
rs6914006
rs282123
rs282129
rs9451194
rs12195070
rs12195078
rs9344925
rs1998576
rs12189673
rs9351207
rs1062108
rs9344929
rs7746711
rs7744005
rs854917
rs854911
rs734242
rs12201016
rs854865
rs1742296
rs10485242
rs16881936
rs9444699
rs9451249
rs3748085
rs6934804
rs6454765
rs9451253
rs2273238
rs3818132
rs10484885
rs9344954
rs4707565
rs4707569
rs11967579
rs453752
rs2584998
rs292240
rs4706352
rs9351229
rs2304895
rs1055403
rs2289577
rs292258
rs292257
rs292255
rs292253
rs9359876
rs3734662
rs210052
rs3966851
rs9351230
rs9451298
rs11965495
rs17708991
rs12664550
rs9342219
rs10944478
rs2474618
rs3734660
rs1847472
rs1394220
rs285640
rs790595
rs790605
rs12190699
rs1668657
rs1668702
rs10485121
rs1002751
rs1353227
rs9353731
rs711263
rs157686
rs12215452
rs433778
rs284513
rs711264
rs150125
rs1143794
rs282427
rs958395
rs1812254
rs1231500
rs10485408
rs6913163
rs1220319
rs698162
rs1145805
rs1504292
rs1220445
rs9351248
rs1836137
rs4235842
rs9345126
rs2748276
rs2655638
rs7772106
rs10485328
rs9294489
rs9294490
rs4706393
rs6454864
rs9345145
rs10498974
rs17555739
rs9294508
rs7747127
rs9353859
rs10485101
rs529607
rs437932
rs484406
rs4707699
rs6908995
rs9342302
rs1391502
rs2452987
rs2503662
rs9353880
rs2503638
rs2452940
rs9362948
rs958411
rs2166049
rs9351314
rs609578
rs596849
rs650849
rs1359985
rs12216384
rs783844
rs10498982
rs1841258
rs6918777
rs1459810
rs6937258
rs1515786
rs1878071
rs981156
rs9294550
rs9363010
rs9351340
rs2066012
rs4409157
rs2506954
rs12530327
rs17529284
rs16870549
rs677242
rs2787751
rs1590392
rs1408289
rs533741
rs1408282
rs6935980
rs7774264
rs1998577
rs679907
rs7747056
rs782714
rs12189899
rs569979
rs404201
rs17447037
rs16871170
rs13200186
rs4707795
rs164548
rs3823229
rs549965
rs519420
rs1906964
rs937044
rs1360909
rs9354042
rs1984150
rs7760004
rs1352381
rs9354065
rs1352380
rs2535668
rs9354097
rs452930
rs6454990
rs220949
rs9351415
rs7770845
rs12176373
rs2076704
rs384105
rs390661
rs11753129
rs9363197
rs6941040
rs9342418
rs382078
rs2145067
rs2078604
rs2819973
rs2750023
rs6931706
rs12663902
rs12195008
rs12216275
rs2953370
rs9399724
rs1319912
rs7749777
rs6568636
rs13210506
rs7754906
rs6932267
rs13205436
rs12661585
rs11153964
rs4620131
rs4839952
rs9482958
rs4434479
rs2799644
rs2799633
rs10484742
rs659115
rs11156122
rs1546898
rs2248641
rs4634465
rs12175153
rs17056117
rs9485739
rs11967141
rs4515397
rs9322777
rs11752646
rs9399876
rs4839825
rs2472921
rs13437163
rs7770889
rs12208449
rs6934392
rs9486431
rs211170
rs211175
rs1413524
rs7771851
rs9400212
rs4839853
rs1413522
rs933042
rs1972474
rs12193951
rs9320281
rs9372215
rs6568629
rs1359932
rs7762923
rs4839895
rs1766500
rs10485379
rs1206153
rs1206155
rs1206157
rs1206125
rs1474620
rs9387218
rs10499010
rs9374519
rs9398455
rs9320598
rs7356837
rs9374686
rs7765980
rs6930802
rs12527293
rs6569077
rs595074
rs1933720
rs9401295
rs9320760
rs10484867
rs4476839
rs6924808
rs6924833
rs1906251
rs2450512
rs289764
rs9388349
rs6940828
rs9321025
rs2227121
rs158773
rs158777
rs11961327
rs183316
rs2086512
rs9401968
rs11752460
rs17058761
rs12204275
rs9402081
rs12661050
rs195851
rs195850
rs3823035
rs9385565
rs2747734
rs9402366
rs2747740
rs2572116
rs1997937
rs12527009
rs1884184
rs6905786
rs4454147
rs4839999
rs12110525
rs9389116
rs4458696
rs9375997
rs7755007
rs1045731
rs1496979
rs1496980
rs12178596
rs9321534
rs9494471
rs4504482
rs4448102
rs7744845
rs9402863
rs2057517
rs10485222
rs1552857
rs505908
rs9321659
rs10485223
rs9376435
rs12663112
rs9373250
rs10085217
rs9376514
rs12197810
rs7751620
rs9403208
rs9399386
rs9385976
rs9321852
rs3890820
rs4461737
rs4240586
rs6938191
rs9484646
rs932511
rs4839772
rs11155282
rs6908728
rs961918
rs6928245
rs9321981
rs2841307
rs1876155
rs9403683
rs1506084
rs17060460
rs9403732
rs1506085
rs1395122
rs3778033
rs1847912
rs10457800
rs7751526
rs12206945
rs240154
rs1392969
rs12201157
rs7740826
rs9390671
rs10485294
rs10485300
rs1321204
rs2209936
rs6900880
rs7754461
rs406541
rs17054559
rs17812498
rs2852498
rs1856310
rs2518160
rs1338167
rs2518171
rs7760831
rs2518247
rs2518251
rs17760780
rs2852571
rs10485271
rs1415484
rs2518313
rs12193068
rs1415483
rs9485530
rs2248660
rs942666
rs9485540
rs9498687
rs2764226
rs1361450
rs17062661
rs6928180
rs2852605
rs2782908
rs954765
rs1232239
rs12183238
rs9485630
rs12663219
rs1232226
rs17063178
rs9322655
rs1538381
rs1338657
rs9377361
rs9322661
rs1006494
rs9322664
rs1560455
rs9390898
rs2157524
rs9485765
rs763231
rs2157527
rs2179079
rs6937943
rs12213111
rs501241
rs6919280
rs12198596
rs12211639
rs9391023
rs12190159
rs4130441
rs9399834
rs2501194
rs9391114
rs9404464
rs12208114
rs9373729
rs4351290
rs13198601
rs9322783
rs859980
rs865803
rs9499736
rs9377613
rs9391179
rs736429
rs274433
rs443578
rs7740010
rs156235
rs156232
rs1901708
rs1341127
rs94802
rs9485983
rs4142560
rs9377649
rs4946582
rs1541166
rs2895591
rs6940468
rs4946632
rs6927608
rs2499663
rs6928554
rs10485311
rs12198956
rs314263
rs369065
rs2057391
rs160595
rs17065477
rs221652
rs221661
rs964730
rs1890228
rs1190298
rs1765924
rs7771542
rs3995549
rs1051484
rs1358878
rs1190053
rs1149305
rs1149309
rs4532474
rs9320114
rs1325421
rs10080910
rs7747134
rs1269287
rs7752055
rs4946669
rs6934122
rs714654
rs10457128
rs6933379
rs11152903
rs1011659
rs6568387
rs7749157
rs1948999
rs12214131
rs7776422
rs7748283
rs7766016
rs9372110
rs11152931
rs6933284
rs11152936
rs7772171
rs9480628
rs4318909
rs9386509
rs548234
rs6568431
rs6901662
rs17586975
rs742109
rs1040411
rs9398069
rs9373836
rs9398071
rs10484575
rs6920944
rs633724
rs2787514
rs685907
rs3862833
rs17066916
rs3851212
rs6568433
rs987377
rs11152984
rs9398087
rs1340625
rs783409
rs1417356
rs1159148
rs10499047
rs9320173
rs783396
rs1770721
rs9486400
rs7756087
rs7773795
rs7750365
rs12209982
rs6940205
rs910528
rs2642467
rs10872009
rs9320189
rs2354223
rs9480704
rs9480705
rs1884270
rs3127644
rs272582
rs12197404
rs1900601
rs311255
rs915251
rs9373922
rs9373924
rs4317447
rs759440
rs3734678
rs10457162
rs9386625
rs9480754
rs4946826
rs9373932
rs8180652
rs319107
rs319076
rs319079
rs6936145
rs11758333
rs9398133
rs4440495
rs3924727
rs9486654
rs9386654
rs9373957
rs7751374
rs4945782
rs2064603
rs957115
rs6912306
rs847000
rs847001
rs847007
rs1006074
rs2295279
rs12216157
rs4946854
rs1527871
rs17055011
rs11759406
rs12664414
rs9320236
rs1464215
rs7741285
rs938971
rs9486692
rs1401171
rs6909578
rs9486730
rs9320240
rs6913573
rs9486755
rs9384666
rs11754713
rs7770621
rs9374007
rs2001144
rs7769514
rs218291
rs217132
rs655351
rs539630
rs9486847
rs10457178
rs1571631
rs4946925
rs6568547
rs9384677
rs2802288
rs12206094
rs12202209
rs3800230
rs4946936
rs4946938
rs9486920
rs6910666
rs9374042
rs554042
rs560084
rs543629
rs527507
rs11153132
rs948521
rs1268055
rs2806371
rs13219800
rs2798639
rs2798641
rs1887414
rs7757845
rs2050310
rs7771058
rs3813499
rs7767017
rs422113
rs377436
rs13210693
rs9784763
rs11759269
rs11153170
rs9480937
rs9487069
rs3757237
rs2277114
rs11755641
rs9384719
rs9400310
rs1321329
rs9372223
rs2145144
rs3799852
rs11153219
rs10499054
rs9320315
rs13209604
rs9398226
rs4947035
rs6933557
rs2503772
rs6909151
rs11751776
rs4392757
rs4354185
rs4329143
rs9372248
rs7761436
rs4947058
rs9487321
rs761586
rs9400372
rs17569742
rs9374165
rs7748253
rs2057149
rs2073210
rs9384741
rs9481064
rs3757351
rs2207356
rs7756222
rs9320331
rs3818100
rs2428192
rs7740547
rs10214672
rs2428190
rs7768422
rs3806970
rs9400393
rs2428175
rs6922009
rs2520573
rs1989634
rs2817781
rs9386913
rs2023705
rs739516
rs9374185
rs2691184
rs2691187
rs1543991
rs2691171
rs2817764
rs9400409
rs9386945
rs802684
rs7768897
rs781499
rs9384783
rs11751660
rs4082794
rs2342512
rs13202203
rs9398263
rs6904275
rs9386996
rs395564
rs354524
rs354547
rs354532
rs2297939
rs9487602
rs11153277
rs7776346
rs3777905
rs2235175
rs174372
rs1883136
rs174399
rs6926543
rs12196381
rs7748820
rs9400484
rs7746279
rs809193
rs3752545
rs1022648
rs809192
rs17072912
rs2182644
rs1327202
rs2024832
rs9372316
rs11751767
rs671271
rs632914
rs11967678
rs2815787
rs2072020
rs7766236
rs971402
rs3777925
rs2237248
rs12195039
rs12195540
rs6901099
rs6923632
rs6568729
rs2185803
rs9374315
rs1342593
rs9487891
rs6933749
rs1539403
rs7453039
rs9372328
rs1108967
rs1935703
rs7739878
rs1150092
rs10485414
rs2175475
rs1276535
rs1629273
rs2346531
rs9374352
rs9487935
rs4947199
rs6920975
rs10456882
rs9387099
rs7739145
rs9488000
rs1378689
rs12660401
rs7744587
rs1481317
rs9398330
rs7773871
rs1321025
rs1883973
rs12154111
rs774568
rs9372355
rs774437
rs774407
rs11153413
rs2842846
rs2637534
rs7765175
rs2029555
rs6568783
rs9918379
rs2049924
rs2049923
rs2127985
rs9320463
rs4555958
rs4945957
rs7755236
rs1339042
rs1416453
rs9400654
rs12213076
rs9488241
rs9400661
rs2030926
rs7765004
rs2810169
rs11153450
rs1031800
rs2146178
rs1033804
rs352074
rs352099
rs352098
rs352092
rs352066
rs538681
rs9481408
rs6568819
rs6920181
rs717389
rs2281675
rs6940385
rs915203
rs952111
rs2348919
rs17189832
rs1011910
rs1519684
rs9320486
rs7770227
rs760608
rs10080647
rs1408454
rs2205734
rs17076203
rs9320498
rs1521891
rs1915823
rs11153495
rs11153496
rs2947942
rs2947941
rs9387237
rs9387243
rs4946022
rs12661361
rs9372415
rs9488509
rs17076566
rs4434499
rs4946053
rs9320538
rs12660488
rs6940980
rs9374553
rs9400861
rs4304201
rs4946102
rs9400867
rs1015157
rs9374570
rs9372451
rs6926556
rs10485114
rs4365960
rs567564
rs9374579
rs3777425
rs9374588
rs12202641
rs9688645
rs549332
rs1204804
rs17077741
rs519604
rs2227125
rs508521
rs9398433
rs549262
rs9488931
rs483981
rs12664607
rs9384978
rs2213561
rs17078051
rs9374611
rs6568952
rs9488991
rs2295692
rs648210
rs654128
rs1567700
rs587771
rs17078383
rs1996051
rs675495
rs9320588
rs1741660
rs1321365
rs868855
rs17291964
rs783373
rs1084689
rs998144
rs4946241
rs12198939
rs1880781
rs803594
rs929122
rs13201929
rs544047
rs2778
rs172409
rs12664183
rs9400997
rs2243384
rs9688879
rs1407179
rs1998206
rs1407184
rs3777980
rs9374658
rs17079166
rs11758804
rs2104064
rs11153664
rs210610
rs10484301
rs17575449
rs210617
rs389663
rs916305
rs11961502
rs13211542
rs13217247
rs2498587
rs12664806
rs7754471
rs1518358
rs1518357
rs7751042
rs10499083
rs4946303
rs7738597
rs17079583
rs11754631
rs9481751
rs4946312
rs9489295
rs12206792
rs4373391
rs9320634
rs4636058
rs11964013
rs9320642
rs2152076
rs205966
rs1894613
rs205939
rs205926
rs1413845
rs205915
rs9481770
rs9489325
rs3901856
rs281868
rs1889468
rs11758375
rs1743257
rs283043
rs6923888
rs11153748
rs4307206
rs12216440
rs9481825
rs3734382
rs2181513
rs12190763
rs9481842
rs1891715
rs11754023
rs9481852
rs10485389
rs9489522
rs11153778
rs6910782
rs794602
rs794266
rs1889561
rs12526935
rs678974
rs4140634
rs6935104
rs3798603
rs909714
rs17080912
rs9489637
rs6932066
rs195063
rs9398510
rs9372535
rs9320690
rs9374797
rs4551205
rs2357524
rs9374809
rs2794256
rs9285434
rs706858
rs6936749
rs1873553
rs6903627
rs7751642
rs1330106
rs9374847
rs17081907
rs12527290
rs1478810
rs1486212
rs6940560
rs17082237
rs4946483
rs6937194
rs1385961
rs9489963
rs1486200
rs7758863
rs9489998
rs960297
rs1933873
rs7741833
rs17082699
rs4946513
rs9320772
rs2789019
rs2789034
rs10499101
rs17082894
rs9490068
rs9490073
rs7760976
rs9387908
rs6569169
rs218843
rs7760742
rs13199297
rs9398622
rs1273725
rs17083356
rs9398631
rs10434879
rs9482157
rs3805787
rs9490287
rs9385199
rs9387978
rs11750990
rs6902183
rs2040424
rs13214642
rs12197250
rs763075
rs7747586
rs2679672
rs2679648
rs2684256
rs2816106
rs868153
rs2816097
rs2606645
rs2816164
rs2045352
rs7765736
rs11756232
rs2066121
rs7771090
rs590433
rs7751410
rs10499118
rs9375122
rs3778348
rs9388074
rs561470
rs9385261
rs17084655
rs9320884
rs6914480
rs9401564
rs17052989
rs7452823
rs7760232
rs9375170
rs1132643
rs12204690
rs9490546
rs9372715
rs1485649
rs13198677
rs9490550
rs6899351
rs7738249
rs12200580
rs9401609
rs9490586
rs7753475
rs1905855
rs724469
rs9388163
rs12660608
rs7774522
rs7768952
rs4618543
rs12198275
rs9401636
rs13201756
rs7741907
rs6569329
rs9490713
rs11757138
rs17085362
rs12203141
rs13196705
rs2153134
rs9320941
rs9490794
rs979537
rs7748723
rs12332863
rs17085668
rs6917750
rs7751806
rs928534
rs2171970
rs9388287
rs1352678
rs7745476
rs11755174
rs235665
rs235700
rs186865
rs4140545
rs11154200
rs1267993
rs728017
rs1510298
rs13217719
rs4142474
rs3861386
rs4363051
rs12203197
rs9285453
rs17086577
rs9388300
rs638393
rs802297
rs802295
rs802288
rs802228
rs2753138
rs2626116
rs4513814
rs6926318
rs9401729
rs2753181
rs1555380
rs2325998
rs719581
rs911959
rs980657
rs9491141
rs6937991
rs332635
rs579554
rs630352
rs9388339
rs535492
rs670842
rs991884
rs492958
rs637547
rs17052106
rs10499127
rs17052129
rs1031881
rs9321003
rs781484
rs4540279
rs5006628
rs2325911
rs1415762
rs1415766
rs9375373
rs1591705
rs781736
rs4896595
rs1413594
rs1413598
rs2039493
rs4895621
rs1830651
rs567448
rs9385362
rs10046333
rs3807003
rs6917198
rs474688
rs495191
rs488652
rs7761005
rs3799732
rs9491388
rs6935961
rs7756906
rs17797323
rs10485334
rs1353202
rs10085328
rs1353197
rs4895744
rs4895745
rs1353200
rs4276521
rs17053352
rs7758956
rs1342698
rs4897149
rs1832937
rs1268092
rs1268093
rs9398785
rs1268086
rs622936
rs481233
rs2065168
rs1322756
rs9482716
rs1569741
rs2186061
rs6569455
rs9372833
rs9491563
rs6569457
rs643394
rs9388489
rs9401888
rs9388507
rs1930959
rs9401937
rs1936797
rs2503322
rs2326566
rs4371861
rs6913350
rs9401955
rs6925601
rs4523101
rs1512449
rs7749831
rs17054787
rs1512454
rs9388590
rs2121881
rs721508
rs4897222
rs9401986
rs9491849
rs1031257
rs2922248
rs2922249
rs629648
rs17055050
rs7767438
rs9398855
rs270041
rs156061
rs11751484
rs4341027
rs9402012
rs3903663
rs4498385
rs1012049
rs9402030
rs17053280
rs1016015
rs6912881
rs17055986
rs9388649
rs6932252
rs6569548
rs6569558
rs4295504
rs12192613
rs1140366
rs4569989
rs9388686
rs7766548
rs265353
rs265332
rs990541
rs265365
rs3778119
rs265371
rs4280978
rs12206487
rs12208401
rs2306942
rs7766689
rs7753862
rs2451688
rs1873329
rs12660510
rs17057158
rs9285465
rs2571577
rs2244008
rs2571575
rs2571576
rs6939307
rs12205079
rs9321172
rs13214956
rs10457526
rs4504494
rs9321174
rs9483050
rs4479964
rs9388721
rs13209334
rs6922711
rs11154491
rs10872345
rs1041915
rs1894642
rs1894641
rs12203891
rs7768656
rs12205840
rs17384593
rs6569625
rs208869
rs10484283
rs433351
rs17057830
rs12195685
rs7759860
rs9375664
rs2326864
rs899855
rs10484280
rs4256453
rs9402178
rs1480522
rs9402186
rs9321194
rs9375674
rs17058152
rs7753901
rs1538185
rs11757973
rs9402205
rs6902109
rs9388761
rs1337775
rs6569648
rs3890746
rs12528442
rs1572292
rs9321208
rs1932105
rs6939344
rs1547334
rs9492472
rs1932116
rs7759336
rs12198460
rs2037021
rs10872361
rs17059002
rs13218402
rs11751990
rs9483132
rs2876086
rs11962865
rs10485241
rs17059212
rs9398947
rs1316537
rs17059282
rs9321245
rs9492683
rs9372972
rs9388831
rs9402269
rs1032614
rs9402271
rs1396250
rs1848410
rs9321251
rs10485094
rs6933145
rs4897467
rs7748328
rs7744295
rs12210303
rs2008593
rs6933789
rs9402292
rs933064
rs10499177
rs4513821
rs3777457
rs7769153
rs9321263
rs9375791
rs9375796
rs7742376
rs1855078
rs4895918
rs1746477
rs1881573
rs1729533
rs1746469
rs3777483
rs10484765
rs6569737
rs1407530
rs11154635
rs6933778
rs2031205
rs2327147
rs9402328
rs2608943
rs2246281
rs2781651
rs17184300
rs3883882
rs9483335
rs9483337
rs13198582
rs7758525
rs13211931
rs2021966
rs12528076
rs6926970
rs7753048
rs1029122
rs12526196
rs9399005
rs9493157
rs928505
rs170881
rs233928
rs233935
rs9483377
rs11961001
rs2064086
rs1358772
rs9483387
rs17061077
rs9321334
rs7739007
rs17061146
rs4897574
rs605507
rs13196312
rs9373014
rs9375877
rs9388989
rs9285472
rs9399023
rs9385608
rs2282315
rs13205427
rs2153177
rs9493355
rs2327212
rs7765655
rs17194904
rs12528813
rs9389008
rs4631322
rs12197997
rs17061497
rs6904470
rs9493399
rs1081076
rs9389011
rs4129256
rs7756164
rs9800525
rs2745438
rs2840811
rs909975
rs2262438
rs2745443
rs12205095
rs3756974
rs4895943
rs6942306
rs1883617
rs11154695
rs1467404
rs761125
rs12202302
rs9375927
rs271118
rs271133
rs271141
rs6569863
rs4053080
rs3012465
rs17062122
rs6569867
rs6932057
rs9483557
rs9402490
rs1361147
rs9389061
rs4895959
rs9483571
rs11154722
rs12524250
rs6569878
rs745091
rs159415
rs3777811
rs296422
rs296429
rs211590
rs212788
rs9385647
rs3777860
rs3777880
rs2327351
rs3734279
rs9483586
rs9402514
rs4895970
rs2327354
rs4437491
rs1319087
rs6902621
rs2677829
rs4895979
rs9493698
rs1000025
rs9493730
rs12193973
rs17062978
rs693702
rs6902440
rs47137
rs2811673
rs9389127
rs7767123
rs2811686
rs2811689
rs7738638
rs9385677
rs13215360
rs6908581
rs6569926
rs7749507
rs4645436
rs2758145
rs4896028
rs1009840
rs9493871
rs9376026
rs9389154
rs9493897
rs9376030
rs9493917
rs12199570
rs11969046
rs11154765
rs4896044
rs6940101
rs9402608
rs2876252
rs9321456
rs9376046
rs6929591
rs6930961
rs1040637
rs9321463
rs7752190
rs13199020
rs9373103
rs6935311
rs11757207
rs6920152
rs11756594
rs6936034
rs7767262
rs9321466
rs4617006
rs6902798
rs1407107
rs7749709
rs2038472
rs11754258
rs11752655
rs1040806
rs9494101
rs728030
rs2294319
rs4646871
rs9389245
rs4896118
rs12526055
rs1014021
rs6923512
rs1547247
rs9494139
rs4895441
rs9376092
rs1569534
rs1883354
rs7757054
rs9399141
rs210798
rs12663543
rs12179084
rs12206133
rs9285480
rs6931735
rs7772681
rs4896151
rs9399154
rs12210389
rs9494390
rs7767870
rs1885271
rs7765591
rs9402766
rs6570055
rs2327672
rs6570057
rs6926933
rs1891362
rs10872455
rs4073748
rs9399176
rs9399177
rs4333432
rs9494442
rs9321549
rs6916194
rs4370386
rs9376173
rs4475338
rs532654
rs4896201
rs3823159
rs7746031
rs2142921
rs2076193
rs3778307
rs2327743
rs760862
rs9389413
rs17723608
rs2237268
rs6917580
rs6922031
rs1011969
rs9376221
rs9402839
rs4363056
rs1009709
rs9285484
rs9483945
rs1570055
rs4896219
rs6928748
rs1935743
rs4896224
rs1744062
rs10484795
rs1744065
rs1322394
rs276504
rs9376243
rs9376256
rs10484796
rs4895477
rs276467
rs10484798
rs17321070
rs564821
rs4896248
rs2807899
rs9321591
rs9402884
rs9484011
rs7747814
rs6909860
rs1145965
rs9385792
rs9321594
rs3904531
rs6913805
rs737467
rs9373191
rs9494759
rs11756814
rs9484036
rs7775153
rs9385796
rs1000738
rs9321616
rs13220745
rs592719
rs591796
rs4895494
rs566097
rs686851
rs6927210
rs9494868
rs7746779
rs661561
rs1545092
rs9402927
rs10499198
rs9321637
rs6570204
rs4895506
rs12111172
rs10457667
rs9385824
rs4896325
rs1509683
rs7739127
rs203138
rs203136
rs9376339
rs2064212
rs203145
rs9484143
rs203139
rs9495052
rs1053657
rs7776384
rs2327891
rs6902919
rs6937832
rs7741143
rs9389585
rs7754416
rs6922771
rs4074123
rs9484171
rs9495139
rs12178530
rs7761956
rs9495159
rs6928475
rs4896381
rs9376361
rs4598095
rs4895536
rs7754357
rs4896392
rs4321841
rs10457678
rs722653
rs911081
rs11155012
rs9403008
rs17067944
rs1188852
rs6937315
rs10499204
rs1212985
rs6918404
rs9376396
rs3813331
rs2504377
rs7769010
rs10872503
rs9495342
rs2473517
rs10485229
rs2473538
rs9495378
rs11155043
rs4896445
rs6912831
rs9495424
rs11155050
rs7744152
rs9495450
rs9373237
rs11155066
rs17068627
rs17406820
rs3010301
rs3815477
rs2908508
rs9376419
rs2080112
rs4895562
rs1468708
rs632057
rs7759066
rs10484820
rs6913354
rs9389694
rs10484821
rs7750201
rs2057034
rs9495528
rs7765897
rs2096284
rs9495580
rs9399294
rs12664111
rs3001017
rs12203040
rs9385883
rs9373252
rs592755
rs13437223
rs1977739
rs12523886
rs1408295
rs201285
rs1157002
rs1856756
rs1856757
rs9285492
rs9376523
rs2090808
rs1521143
rs597867
rs9484448
rs9399336
rs9389829
rs6924310
rs1856381
rs6907667
rs1970346
rs9389870
rs9495904
rs9399348
rs11754251
rs6570464
rs2225906
rs7742436
rs9496093
rs1338097
rs12195698
rs9496111
rs1338103
rs975858
rs4896551
rs9389952
rs9376660
rs2784940
rs9389972
rs4896572
rs225665
rs7765914
rs7745188
rs1953319
rs6570507
rs17071819
rs263178
rs839556
rs263114
rs1098067
rs11155253
rs12191946
rs1876842
rs7740440
rs12193677
rs7753052
rs614081
rs513334
rs538289
rs197482
rs197465
rs9791312
rs7752766
rs118657
rs12216122
rs198683
rs12205042
rs9496482
rs13203900
rs6939141
rs1413628
rs4896611
rs199253
rs9321886
rs199244
rs4896618
rs200153
rs9403450
rs6908441
rs3761997
rs17445591
rs11757344
rs9285499
rs10484580
rs9321898
rs9376744
rs4896651
rs17072527
rs223592
rs742380
rs760954
rs9376748
rs161057
rs9496646
rs4896663
rs6570562
rs17072737
rs9496651
rs6915645
rs9403510
rs11155304
rs11965970
rs9321927
rs9496703
rs954349
rs9373395
rs7741506
rs10484805
rs13214196
rs1884172
rs9496739
rs1015341
rs733399
rs6915880
rs9376784
rs722754
rs7752960
rs9386049
rs926794
rs4896690
rs2268443
rs2876578
rs2273323
rs6570598
rs6930429
rs9321958
rs2328542
rs1883447
rs12199296
rs11758344
rs6912191
rs4895631
rs9403548
rs4896703
rs17073528
rs9321969
rs2473156
rs12660513
rs6570627
rs10872569
rs12202537
rs9496982
rs7739143
rs4146297
rs12209699
rs11155364
rs9390184
rs7753246
rs11155367
rs4896735
rs12663692
rs17074028
rs7742705
rs1406045
rs9390201
rs17074224
rs4895655
rs7744222
rs7754727
rs4895658
rs1111807
rs9376869
rs9376871
rs7769065
rs9390261
rs1856416
rs7760387
rs9322015
rs6929370
rs582981
rs13199258
rs501830
rs6920213
rs480110
rs666199
rs556577
rs566661
rs491794
rs13190842
rs9373448
rs9484976
rs9403701
rs867056
rs365515
rs4551188
rs2056994
rs362962
rs362949
rs362836
rs362895
rs362845
rs362848
rs3804300
rs3804295
rs2268666
rs846410
rs9386159
rs12662795
rs2275606
rs1575376
rs10457801
rs7768539
rs4576267
rs6907896
rs913308
rs4896886
rs9390421
rs12525635
rs259395
rs259371
rs6937015
rs1467623
rs1408575
rs17076442
rs9403834
rs6915087
rs9403839
rs1406537
rs6570786
rs17076578
rs12661753
rs6908011
rs693573
rs694625
rs2818867
rs6924763
rs444339
rs9403856
rs765153
rs10484687
rs844569
rs844574
rs1944645
rs17387507
rs9497823
rs10872600
rs1789695
rs10457817
rs1523965
rs9485217
rs12662237
rs9485225
rs531173
rs586166
rs3861433
rs529563
rs618282
rs646839
rs10484679
rs9403895
rs3903594
rs9322114
rs10484678
rs7744193
rs12193181
rs9403902
rs12662092
rs1404484
rs4335008
rs1881826
rs12665328
rs9390537
rs4896966
rs4896968
rs7758859
rs13216119
rs1934811
rs1934810
rs9322128
rs9497980
rs4895746
rs2493920
rs2493926
rs7763618
rs9403946
rs9498029
rs7755651
rs17078341
rs2473558
rs7763869
rs6941174
rs7746540
rs2328901
rs9390571
rs12210132
rs7743102
rs1474706
rs7760319
rs1618036
rs6570858
rs6570859
rs6909677
rs6928856
rs10484601
rs911979
rs6928140
rs12182899
rs2065147
rs9498110
rs11155587
rs9498131
rs6570889
rs9377155
rs17645399
rs6904988
rs9377158
rs13191451
rs7753810
rs9498164
rs2333863
rs9390613
rs11155599
rs7761991
rs9403990
rs9390615
rs1384670
rs9485337
rs17079451
rs9498175
rs1871921
rs13219957
rs1156561
rs2500511
rs2340749
rs10499253
rs6940223
rs2500537
rs10782309
rs2500548
rs1934220
rs6915298
rs9498202
rs6931675
rs10085242
rs11155621
rs7772697
rs6570947
rs2069314
rs12200379
rs7766009
rs11155632
rs17725371
rs4897095
rs7748981
rs4897096
rs6935566
rs4897101
rs9498283
rs556335
rs652807
rs2153219
rs369643
rs9322188
rs1934534
rs4458704
rs17079048
rs6907188
rs12181819
rs6935051
rs644866
rs12213837
rs4870236
rs11155703
rs4869814
rs12202737
rs9479648
rs9397629
rs4242288
rs12663022
rs4870303
rs6922684
rs9383690
rs912561
rs9397194
rs9397206
rs9480096
rs789490
rs12214271
rs11751092
rs9480183
rs9371388
rs6904151
rs11155718
rs9371950
rs7770283
rs9397900
rs654694
rs623742
rs3823259
rs675804
rs590179
rs665670
rs4869908
rs7769234
rs643956
rs11757075
rs2223451
rs1033446
rs9384533
rs6911714
rs7764084
rs1492574
rs9371462
rs9372073
rs10457082
rs2047001
rs9398028
rs11155745
rs4577811
rs7349946
rs17080093
rs12663498
rs7772605
rs11155751
rs742636
rs17080320
rs782661
rs6917461
rs803407
rs17427389
rs2839947
rs712208
rs2295084
rs175853
rs803455
rs12201472
rs2073189
rs803447
rs1771796
rs6936332
rs7752450
rs4242276
rs9968875
rs9478899
rs9478904
rs7770982
rs487637
rs510957
rs13214952
rs6914261
rs9322301
rs6923486
rs6923669
rs12524884
rs7742684
rs13216260
rs6928557
rs9478170
rs7771304
rs12660161
rs9383557
rs4869993
rs9478984
rs4870000
rs1933080
rs4870002
rs7764018
rs9383877
rs9383878
rs2294793
rs2473611
rs12210237
rs12210297
rs9479015
rs7746473
rs963193
rs6900089
rs1856859
rs1871859
rs9397433
rs9383932
rs1038304
rs851998
rs980281
rs851980
rs3020348
rs3020306
rs6939257
rs2248586
rs17081685
rs9479117
rs11155813
rs827423
rs1709183
rs988328
rs2347868
rs9397459
rs3020314
rs1884051
rs2144025
rs13216134
rs9478265
rs3020368
rs3778080
rs3020375
rs3778089
rs3798577
rs2813544
rs3818109
rs10484863
rs2813494
rs2635475
rs2813497
rs2763031
rs2763022
rs2673776
rs6905741
rs9371245
rs633891
rs12664753
rs584336
rs10485257
rs9397501
rs9371582
rs7776399
rs4407724
rs3822992
rs214955
rs9942542
rs9479313
rs215006
rs9371600
rs2623971
rs2695261
rs9322379
rs9383626
rs2141153
rs17701297
rs1744385
rs9384022
rs2800642
rs2244217
rs1282451
rs1340153
rs633596
rs680314
rs2756117
rs3823082
rs12201030
rs664368
rs671330
rs641110
rs7767039
rs9371268
rs13196491
rs1080629
rs4391271
rs9285536
rs9384060
rs766127
rs3778245
rs1933264
rs12198739
rs12201011
rs12192214
rs9478395
rs13191030
rs6929221
rs7762618
rs9791224
rs11760047
rs1237546
rs961846
rs270289
rs9479600
rs1843691
rs270258
rs11756366
rs576496
rs7754521
rs4296898
rs6557301
rs12211203
rs1892361
rs1937631
rs12527197
rs10485258
rs1748289
rs10485262
rs9371312
rs9371762
rs12202611
rs11759340
rs1675903
rs10499276
rs9285541
rs712244
rs9478498
rs514980
rs9479756
rs12203621
rs3798683
rs632395
rs613355
rs2010884
rs518596
rs6557337
rs483481
rs1950005
rs6941251
rs10485060
rs9322451
rs6557339
rs9479791
rs12212773
rs4314511
rs7738233
rs13202830
rs2350877
rs17085260
rs1547588
rs13204400
rs10872705
rs2882586
rs1293927
rs9371790
rs4610580
rs2499646
rs12111338
rs9383705
rs3812243
rs9479837
rs9384218
rs4869823
rs6911312
rs2185112
rs6924868
rs7746074
rs4398752
rs12194277
rs9397724
rs946236
rs4352688
rs12202842
rs7768635
rs12524781
rs1022404
rs2351313
rs12523822
rs9371822
rs10499306
rs6420139
rs9397199
rs7754964
rs3800006
rs17085709
rs12201149
rs7753068
rs7747703
rs911193
rs1555375
rs6557385
rs9478595
rs4869840
rs13219291
rs9322495
rs7774757
rs6935629
rs2039498
rs9322498
rs9371859
rs1032141
rs9478621
rs10081066
rs1485754
rs3749870
rs17812980
rs2882936
rs7747147
rs2985700
rs170843
rs721101
rs162984
rs335368
rs9322513
rs335407
rs7741784
rs162988
rs11751682
rs162990
rs231948
rs231951
rs231956
rs231959
rs3749930
rs9371891
rs2235674
rs12196156
rs12661812
rs9478652
rs10457095
rs2181069
rs11156028
rs11156029
rs9480156
rs1498636
rs9371907
rs4128674
rs13213139
rs4382275
rs9322538
rs4374829
rs9480221
rs6907842
rs9384389
rs9371942
rs10457924
rs9371407
rs4259259
rs4591861
rs11156073
rs9322560
rs9480253
rs9371410
rs9689110
rs9397906
rs6922110
rs10499286
rs9371972
rs9384438
rs2820397
rs9322564
rs2818050
rs9397917
rs7765089
rs17087267
rs9478696
rs9371981
rs4242300
rs9480304
rs9397922
rs9397928
rs9384458
rs4869885
rs11156105
rs2045138
rs958386
rs2493247
rs9383810
rs502281
rs288964
rs288968
rs288944
rs288956
rs1998930
rs2817463
rs2817461
rs2355199
rs1272565
rs2095361
rs1246182
rs6916489
rs2151883
rs9397970
rs9397973
rs287905
rs9372022
rs9397978
rs6905191
rs287871
rs287873
rs287874
rs284430
rs10485203
rs9372031
rs6940739
rs9478745
rs2207227
rs6941753
rs6906185
rs4869907
rs9397997
rs2365386
rs733207
rs9457715
rs17446605
rs16900289
rs4709439
rs9355850
rs621936
rs9355853
rs618368
rs628389
rs9365242
rs625880
rs9295140
rs680132
rs7766023
rs7765247
rs930125
rs1864500
rs9346896
rs2025994
rs9456774
rs7756860
rs6928703
rs9356167
rs6931002
rs12663163
rs2025641
rs9365674
rs12202135
rs2295893
rs2181190
rs2502618
rs1009014
rs6455990
rs2502601
rs10946113
rs9348087
rs1754405
rs827987
rs705944
rs1041566
rs17504391
rs7753885
rs10447366
rs4708797
rs3799195
rs7759006
rs2129209
rs3123093
rs2171209
rs9457490
rs9355255
rs9457511
rs12662184
rs9365009
rs9355688
rs10455771
rs3756988
rs3756987
rs2016588
rs9295089
rs2451255
rs7765276
rs294877
rs294876
rs448583
rs537693
rs1890581
rs9295098
rs12524603
rs9364516
rs4142561
rs9364517
rs4709323
rs1970377
rs6926782
rs1551214
rs16890441
rs7771621
rs6455652
rs12197995
rs438657
rs538056
rs372440
rs240853
rs240874
rs4144694
rs9355741
rs7754295
rs2758317
rs4342445
rs6925350
rs7764326
rs3818299
rs2273828
rs927451
rs6920701
rs2013600
rs9295119
rs648253
rs8191890
rs8191898
rs7753051
rs10080371
rs9457839
rs683369
rs3798174
rs622342
rs3798164
rs651164
rs4646283
rs1479353
rs791190
rs677985
rs2619268
rs596881
rs316013
rs316007
rs316030
rs3125050
rs446291
rs393271
rs316167
rs1018234
rs2221750
rs439033
rs2292334
rs2048327
rs2076828
rs3123629
rs7761293
rs13202636
rs10945682
rs1367211
rs9458005
rs1652508
rs783147
rs4252170
rs7450979
rs2465836
rs1406891
rs1247571
rs13202192
rs2465854
rs1247320
rs1247319
rs1530395
rs657030
rs9347476
rs9458073
rs602837
rs9295134
rs12110787
rs1001808
rs9355870
rs1404269
rs3798917
rs2293289
rs7768457
rs11965825
rs6934457
rs729986
rs11754766
rs3798929
rs9458150
rs3798935
rs9458158
rs3778229
rs6455713
rs1884480
rs9458172
rs3798953
rs747866
rs9365263
rs7760006
rs9365270
rs11758285
rs9365281
rs9458225
rs3734464
rs7766508
rs11964284
rs9365286
rs4708906
rs11755661
rs6904671
rs17647823
rs9295148
rs766313
rs693282
rs548060
rs480557
rs574165
rs527960
rs9364602
rs9355351
rs2006029
rs737715
rs3765474
rs992037
rs9364605
rs12175713
rs7750988
rs2281403
rs9365310
rs9365313
rs7769982
rs16888746
rs7742566
rs10484813
rs6455760
rs969760
rs9456701
rs17596816
rs11962721
rs9458345
rs16892988
rs3019444
rs1569836
rs4339430
rs3016562
rs9458366
rs10945778
rs3016557
rs2022991
rs4280941
rs9347543
rs10155686
rs9458393
rs6926642
rs10945783
rs9347555
rs12207186
rs9364628
rs9365352
rs1619358
rs1790004
rs1789995
rs1784607
rs1893895
rs2849570
rs7738197
rs9458439
rs7766377
rs9365363
rs2023048
rs4709566
rs1893551
rs9347586
rs4288183
rs9355980
rs11963472
rs2023055
rs952901
rs1954946
rs6914284
rs9355988
rs10455789
rs2023071
rs957374
rs951196
rs9364646
rs6455807
rs9347623
rs4544885
rs2179047
rs2023079
rs1008676
rs10484501
rs4388272
rs2272786
rs12192200
rs9347625
rs9458548
rs6923741
rs4709614
rs2056907
rs9356028
rs2022999
rs6941224
rs13202905
rs2846470
rs9458611
rs9347669
rs2846550
rs7756486
rs6455842
rs1893537
rs6900416
rs1333958
rs1333962
rs12665063
rs7767344
rs9458664
rs9347700
rs1877771
rs7752376
rs9365514
rs547694
rs568041
rs500019
rs568619
rs9347728
rs2476467
rs6455864
rs2476468
rs511051
rs558017
rs504844
rs566126
rs9456838
rs10945874
rs12197662
rs2764008
rs761625
rs2763994
rs1122682
rs1540922
rs16888819
rs6904305
rs2294458
rs12525605
rs6916146
rs9456853
rs6927758
rs12526892
rs11759691
rs3799339
rs11757855
rs4708992
rs2143069
rs12197625
rs12529659
rs7743292
rs9346956
rs9356108
rs4709708
rs4370339
rs13203110
rs735752
rs1737317
rs1764020
rs9364687
rs2759386
rs783137
rs4529277
rs10945909
rs10806782
rs12191684
rs1475161
rs4709745
rs7753445
rs9295229
rs9458896
rs10945919
rs9356148
rs9347792
rs6928944
rs6936893
rs9458956
rs7743762
rs4709802
rs9365634
rs206011
rs395843
rs1436857
rs206732
rs10484511
rs9458989
rs169579
rs733336
rs807882
rs10945966
rs9356193
rs794108
rs1886675
rs9356206
rs1417056
rs1496117
rs2029870
rs1391235
rs1909056
rs9459136
rs9365729
rs2047282
rs9365754
rs6929998
rs9356290
rs7767429
rs2136932
rs6934720
rs6915832
rs6901342
rs9356300
rs6917857
rs9355519
rs9365832
rs9459277
rs1322204
rs2146032
rs1322199
rs1322197
rs17490175
rs1923380
rs7762850
rs501296
rs1441890
rs16897566
rs1998394
rs4709927
rs4324759
rs17784909
rs3778248
rs9459375
rs717602
rs220772
rs220771
rs220740
rs220817
rs3778250
rs9364795
rs221725
rs676389
rs566759
rs686406
rs693437
rs484720
rs6922908
rs1022180
rs16898017
rs2987294
rs720701
rs12206610
rs12525763
rs12206551
rs9459465
rs2983527
rs3008061
rs9356381
rs2323029
rs9364814
rs4709091
rs6905881
rs12191225
rs2498575
rs2461722
rs2461726
rs4472324
rs1397686
rs300119
rs705791
rs697471
rs9364827
rs697491
rs777574
rs4607409
rs10946116
rs12196325
rs9459575
rs9459580
rs4710018
rs2166247
rs9365956
rs10946126
rs12154075
rs12207298
rs2278677
rs9347111
rs9457140
rs1610310
rs4489135
rs9356447
rs6456063
rs4367352
rs4144886
rs9356478
rs4709111
rs4305699
rs2246553
rs2072828
rs12208871
rs9459678
rs6935542
rs3817782
rs3817777
rs2235276
rs3778422
rs378373
rs3799647
rs1003857
rs6918886
rs3799630
rs971152
rs3823204
rs3778394
rs960145
rs9457187
rs12528284
rs10946177
rs3799584
rs3799571
rs7755114
rs4518470
rs9283866
rs909768
rs16899309
rs16899333
rs7770200
rs491700
rs9347154
rs845641
rs845654
rs3817643
rs1099652
rs9355598
rs2881194
rs6918384
rs1536645
rs4709138
rs13204302
rs6933508
rs6913013
rs9356543
rs3777722
rs3777723
rs2236313
rs1079145
rs9366076
rs162295
rs162297
rs2023305
rs1015077
rs3093024
rs3093023
rs3756845
rs879840
rs2297470
rs12665391
rs9347189
rs2981972
rs2294236
rs3010562
rs6921326
rs6455553
rs4709177
rs9457333
rs4709182
rs6906754
rs1132306
rs9346633
rs6918659
rs6455468
rs9455927
rs13197181
rs2516798
rs1858675
rs11751451
rs227240
rs3734896
rs9364414
rs4708679
rs9283861
rs7767297
rs9455610
rs9455995
rs4708702
rs9346536
rs2306285
rs10945498
rs7741920
rs2763223
rs2609326
rs2749258
rs4708745
rs2749266
rs747994
rs12527757
rs1402
rs10945513
rs6934395
rs2342635
rs9364471
rs2342647
rs1124346
rs654391
rs196472
rs9346566
rs4708493
rs927476
rs4585533
rs10455733
rs6936903
rs9364309
rs4708388
rs9355025
rs4708537
rs9346489
rs6927830
rs6455455
rs4708557
rs2180332
rs17523008
rs11969044
rs17181376
rs17182135
rs11967783
rs12529420
rs416598
rs13203299
rs12530451
rs9294948
rs9689200
rs442432
rs9346615
rs17788870
rs9283847
rs12198826
rs9406337
rs2224645
rs9294963
rs6910183
rs12181211
rs9505933
rs12665286
rs8089
rs10945405
rs6605524
rs13215678
rs16887939
rs4716370
rs3006186
rs408952
rs9478020
rs9477984
rs3006195
rs9383492
rs9396970
rs9478059
rs2050062
rs7775504
rs9478086
rs3800544
rs4236176
rs7750758
rs11966349
rs914968
rs6459664
rs11969604
rs9383480
rs2038229
rs10806671
rs11756073
rs11753530
rs9366130
rs9348260
rs745285
rs2983222
rs2180052
rs2881062
rs1022614
rs9460139
rs7763693
rs2294185
rs10806879
rs9460196
rs909475
rs909473
rs909472
rs2345144
rs9295415
rs13207114
rs2072916
