# Supplementary material for: Fine-scale mapping of meiotic recombination in Asians
Source: BMC Genet. 2013 Mar 8;14:19. doi: 10.1186/1471-2156-14-19 (PMC3599818; doi:10.1186/1471-2156-14-19)
Supplement: Additional file 3 — Genetic Maps. Archive containing combined genetic maps for all chromosomes. The SNP list text files contain the rs numbers of all of the SNPs shared by the Mongolian and Korean cohorts, ordered by physical position. The map files give the genetic distance between each of these markers in order in centimorgans. All observed Asian recombination events are mixed to form this map. [file 1471-2156-14-19-S3.zip › SNPlist7.txt]

rs7806592
rs11764261
rs7806249
rs4916932
rs4075778
rs4074119
rs1779
rs4722034
rs10272099
rs10256972
rs1057558
rs12113381
rs7788231
rs4075937
rs1880297
rs2690262
rs11771438
rs7809940
rs3934914
rs10274145
rs12670854
rs12666498
rs10227806
rs10275045
rs10278591
rs6944660
rs6461108
rs3800895
rs3778969
rs4721428
rs6461168
rs3778994
rs3778995
rs1637750
rs1002170
rs1062492
rs4721548
rs12670380
rs1010300
rs6972852
rs2969070
rs2969071
rs10488611
rs11765273
rs11974537
rs1045753
rs2272287
rs4721900
rs12670408
rs7783760
rs798544
rs4722006
rs798500
rs798490
rs17193852
rs7807978
rs9332401
rs4719676
rs2258960
rs2258709
rs1182190
rs1182181
rs1636255
rs1713913
rs2527521
rs6948739
rs2301920
rs1843933
rs2396971
rs10951005
rs10951010
rs4610634
rs9986847
rs7805181
rs11768102
rs6461814
rs7801254
rs17132944
rs6952343
rs7782384
rs7805429
rs4236317
rs6967398
rs11762282
rs6958161
rs4722438
rs6461856
rs10951095
rs7785633
rs10241890
rs2280650
rs4722574
rs13240649
rs2049477
rs10257982
rs4316064
rs4343997
rs12700808
rs4236326
rs10258501
rs17133347
rs2204123
rs17133370
rs10274465
rs10274012
rs2705608
rs13221445
rs10216009
rs2141823
rs12539805
rs10951264
rs956393
rs2217608
rs13223746
rs2060184
rs6462243
rs17133677
rs1548617
rs6945778
rs6978964
rs6961561
rs6462411
rs11983563
rs3801067
rs10277771
rs10215031
rs17134117
rs1025914
rs6950410
rs17330921
rs7810949
rs7809492
rs882362
rs1062213
rs6973388
rs17134389
rs582046
rs640945
rs663466
rs649186
rs663911
rs688020
rs883024
rs666121
rs610962
rs17134653
rs16871150
rs4723604
rs10232703
rs12701554
rs2342825
rs7794252
rs10268830
rs5021672
rs314624
rs6945672
rs10261581
rs314583
rs314582
rs11971741
rs2343294
rs10262589
rs1568731
rs17135014
rs17135019
rs11765781
rs3816852
rs3763381
rs372454
rs13235865
rs4380823
rs10272726
rs4724432
rs4236378
rs4577873
rs10234709
rs4357206
rs12536551
rs4724662
rs4720629
rs4720630
rs2966431
rs12666245
rs7780518
rs852517
rs4415230
rs3779095
rs7800691
rs2008425
rs6463522
rs2345060
rs3779107
rs1860459
rs2302332
rs6463527
rs11762792
rs10247585
rs6962026
rs7784465
rs836474
rs836472
rs836556
rs866279
rs836518
rs13238780
rs13222291
rs1105664
rs6954172
rs3924856
rs6463634
rs13236240
rs2205542
rs4724951
rs12531397
rs11760845
rs10260052
rs7804592
rs1299548
rs10487592
rs1294658
rs1796120
rs1541457
rs1541456
rs1638201
rs11981351
rs6463669
rs10273515
rs10238897
rs6946256
rs17166296
rs10486156
rs10486157
rs10952049
rs4724977
rs1294625
rs1294634
rs10486161
rs10236946
rs10486174
rs17168369
rs7778306
rs4222
rs1557996
rs7788388
rs17466674
rs3735461
rs3823841
rs3757526
rs12668835
rs7800009
rs11971584
rs17136898
rs13230086
rs11764499
rs11761203
rs7357092
rs10278342
rs6960751
rs2348558
rs12671658
rs10237037
rs11762146
rs17494328
rs10952075
rs10244745
rs6463740
rs732855
rs17497014
rs7785709
rs10486201
rs10243568
rs10252010
rs7796084
rs10251201
rs4725051
rs11764675
rs1990367
rs37967
rs37972
rs37976
rs38012
rs6964558
rs4140809
rs17143021
rs6965329
rs4720763
rs2058522
rs2192346
rs887848
rs10280313
rs3757523
rs11764012
rs3807826
rs7802863
rs17144686
rs17402432
rs10486213
rs9690615
rs3807816
rs3807815
rs3807811
rs12668479
rs12154895
rs717698
rs16873367
rs10242397
rs4720778
rs1007096
rs10247446
rs7795595
rs17332138
rs1476623
rs7796918
rs10282272
rs4725098
rs757705
rs2189904
rs10255873
rs10267828
rs12535370
rs17333262
rs6970999
rs2107280
rs12531005
rs10230697
rs2189630
rs1017002
rs1017003
rs12533185
rs886505
rs2349780
rs9791719
rs1468300
rs10228121
rs13226663
rs10234973
rs12702782
rs12536728
rs9785055
rs10486259
rs10486260
rs2189730
rs10237701
rs10256828
rs1017266
rs12702797
rs10247578
rs10253016
rs16874905
rs6961566
rs6963928
rs6979515
rs10224945
rs10249668
rs10952132
rs13242973
rs2350423
rs12702864
rs10227982
rs11514814
rs2189869
rs10273445
rs10279903
rs10267732
rs17792244
rs1285376
rs2141531
rs1285407
rs1529233
rs1285439
rs7777070
rs1529242
rs1285393
rs9918692
rs17161552
rs11773271
rs17161595
rs2350839
rs2350842
rs2350835
rs2709064
rs2713344
rs17161716
rs2709014
rs1032873
rs10224816
rs7805053
rs320794
rs4725227
rs320813
rs1639727
rs17201398
rs2915131
rs9648642
rs2971120
rs6952221
rs6948280
rs12671990
rs6463973
rs13240249
rs222289
rs222331
rs2017532
rs10225194
rs10488118
rs6415296
rs17442489
rs6973363
rs2882835
rs1589764
rs6980185
rs2882836
rs1524240
rs1357680
rs940428
rs2352127
rs12703040
rs17587569
rs757391
rs7784127
rs10486095
rs979058
rs10486102
rs4720913
rs6973809
rs7787498
rs6965208
rs7357330
rs2352559
rs10226904
rs967758
rs12699165
rs10486106
rs12671354
rs17163792
rs218969
rs1989161
rs1640705
rs7786061
rs6953287
rs6968332
rs10226582
rs6967069
rs10232432
rs2714402
rs2189545
rs2107379
rs12055949
rs10950343
rs6460798
rs7805846
rs718392
rs916906
rs7797146
rs2189352
rs2107140
rs39182
rs17164640
rs4720990
rs10486133
rs13240495
rs10486135
rs2051795
rs6943841
rs10250329
rs6972615
rs10215244
rs2023864
rs10242744
rs12699211
rs2107479
rs78
rs7777369
rs2681051
rs10486146
rs2526098
rs2077983
rs1526531
rs9785045
rs2355068
rs1526543
rs10499402
rs4721012
rs7782151
rs13231866
rs6949236
rs7793940
rs4463318
rs6964003
rs6942789
rs6460851
rs7810903
rs10253052
rs1815106
rs17165338
rs6943159
rs4291160
rs6960153
rs10248034
rs2058643
rs2966608
rs2966606
rs759372
rs2110718
rs17165582
rs10950384
rs4721048
rs2356058
rs1347437
rs17165699
rs6945902
rs10247702
rs1036666
rs12669338
rs12667501
rs893785
rs10249671
rs3735222
rs17166188
rs7798406
rs2529785
rs731257
rs2883999
rs10247152
rs2280633
rs17616207
rs7810893
rs6460976
rs10252646
rs10240278
rs17680996
rs6950340
rs10236747
rs11771731
rs758676
rs7780364
rs10256019
rs10252824
rs17166509
rs4719343
rs4719345
rs977201
rs17166608
rs17166614
rs6947800
rs2191041
rs7784835
rs2884122
rs194034
rs17166905
rs10488260
rs4416735
rs1347077
rs2568609
rs10233124
rs1594613
rs1991763
rs7785549
rs2723437
rs17167173
rs2222618
rs11773320
rs13246040
rs1525695
rs1581567
rs10807768
rs17167319
rs10243935
rs17590791
rs12672414
rs9655107
rs2848836
rs6949165
rs2848845
rs2848841
rs2190320
rs2051930
rs9792016
rs2067634
rs9986861
rs17167567
rs7787720
rs2190324
rs10225805
rs722661
rs10486066
rs10242994
rs7800918
rs1476622
rs4721290
rs10254238
rs12532319
rs6461065
rs2190060
rs1029544
rs10251605
rs4719392
rs17167930
rs7780524
rs7799696
rs6949550
rs17695940
rs1476671
rs6971997
rs6949675
rs4584047
rs17168019
rs10950514
rs38275
rs7785249
rs6415237
rs12699607
rs1019906
rs2116532
rs10215028
rs6971925
rs10499441
rs10236653
rs10237790
rs10499450
rs10499451
rs6956840
rs17168277
rs12699651
rs2049447
rs10950533
rs2049449
rs1525079
rs4521664
rs1404613
rs10499462
rs7808899
rs2358068
rs1120408
rs6944904
rs6948538
rs10487780
rs16878281
rs17168465
rs7788248
rs217554
rs36845
rs7794079
rs7786729
rs917037
rs17377955
rs2041371
rs11526191
rs11760836
rs12699683
rs763868
rs2908333
rs12667726
rs4721414
rs12674087
rs6461161
rs10258070
rs4434528
rs4377857
rs4623313
rs4721426
rs6461170
rs12699708
rs6960653
rs6944475
rs7787350
rs10215514
rs6461176
rs17168763
rs1529893
rs12699720
rs6461187
rs2043563
rs2196395
rs11508468
rs7458065
rs10281319
rs7787043
rs758297
rs6461202
rs7793973
rs10486774
rs11771752
rs17169008
rs10249588
rs17425694
rs17169055
rs38181
rs38206
rs7805440
rs13234986
rs6945278
rs17169227
rs10950603
rs10244600
rs10807781
rs1918266
rs1295175
rs12534102
rs1295143
rs6979436
rs2389594
rs984810
rs11761604
rs2526600
rs1921838
rs10950616
rs10280281
rs10253784
rs10257504
rs17619106
rs4721503
rs6945425
rs1981596
rs2528472
rs2704668
rs2704672
rs11772541
rs7797565
rs12669350
rs518011
rs477644
rs17465685
rs10256540
rs499608
rs718796
rs476489
rs11765150
rs17382334
rs696279
rs17626550
rs3807482
rs696282
rs706041
rs7800565
rs3807496
rs6616
rs1037791
rs4629751
rs706078
rs10224320
rs11798
rs7800176
rs4333473
rs11982559
rs17136947
rs847440
rs706082
rs581037
rs13227633
rs13224356
rs7801891
rs12673569
rs6973364
rs4719491
rs1525735
rs1464906
rs7795793
rs6950788
rs4391312
rs1859022
rs2282885
rs17779352
rs2066853
rs12667669
rs7777586
rs6977113
rs1993246
rs10499498
rs10499499
rs563315
rs4721608
rs10499500
rs603819
rs536532
rs632859
rs641173
rs1448666
rs13239692
rs10248615
rs10259109
rs10499504
rs11772776
rs4721629
rs968170
rs10242846
rs10266857
rs12111723
rs1375242
rs1230423
rs10950670
rs6977788
rs6974540
rs13222101
rs2537604
rs2041594
rs1468690
rs17138233
rs13226195
rs16871818
rs17138250
rs4721664
rs2714872
rs4470902
rs6963707
rs4416730
rs4642530
rs4721694
rs2697908
rs1178370
rs4490725
rs1160299
rs17138728
rs6956728
rs302162
rs636246
rs17139047
rs10255111
rs2162563
rs13228023
rs801758
rs7790924
rs801763
rs3807917
rs1726597
rs2520458
rs1726595
rs801534
rs2254859
rs11977467
rs6963748
rs7796078
rs4141402
rs17150249
rs2285443
rs10257046
rs1178118
rs1178122
rs1178128
rs1178130
rs1178156
rs1178163
rs1178179
rs2519739
rs10261308
rs10215908
rs2520355
rs3852253
rs12056282
rs6461386
rs17140133
rs756853
rs6461387
rs6461389
rs10247184
rs10486314
rs10252945
rs4721726
rs6947529
rs6972136
rs2240419
rs17140345
rs2853552
rs7802855
rs2526640
rs2717351
rs2526632
rs433
rs432
rs2526626
rs12533919
rs2717329
rs2717328
rs2526614
rs6953766
rs7801041
rs11975410
rs7780145
rs13242837
rs724811
rs10229612
rs3922356
rs10253752
rs7792037
rs2191892
rs10486343
rs2052149
rs4721754
rs9639329
rs17437711
rs981705
rs17437739
rs11767174
rs7799333
rs7800986
rs1548825
rs4719561
rs767671
rs985307
rs10245106
rs6947737
rs12667746
rs10486365
rs17142014
rs17142054
rs2892954
rs13237702
rs2390203
rs6947148
rs10486379
rs6980327
rs13231772
rs4721870
rs6954985
rs1012811
rs4721879
rs2390256
rs2241056
rs975263
rs3095000
rs10229709
rs3114456
rs1029600
rs2892978
rs2529031
rs1558310
rs206194
rs6974002
rs3807931
rs11762117
rs10265149
rs3779505
rs10215885
rs2301727
rs2158250
rs10257338
rs10257873
rs6953445
rs7803406
rs17142831
rs10270074
rs2188869
rs10234192
rs13241235
rs999601
rs2188866
rs9885995
rs17143109
rs17143143
rs1858942
rs4721923
rs6964702
rs2188594
rs2893006
rs17143258
rs17143272
rs10488578
rs10488577
rs17219864
rs10263244
rs10266329
rs2528800
rs2528803
rs10488575
rs2058076
rs13246526
rs6978624
rs2709736
rs204585
rs2529768
rs17143451
rs10248211
rs4721959
rs2390409
rs17676175
rs13438483
rs6963278
rs7795600
rs1019233
rs4719642
rs10215875
rs17735470
rs971992
rs6962818
rs17679456
rs6955430
rs17143902
rs2215676
rs10261067
rs10499527
rs4719652
rs17144110
rs6461547
rs6943932
rs6970352
rs2700281
rs1637308
rs6461551
rs16872757
rs6974377
rs7777432
rs10950848
rs6461563
rs10241028
rs6461569
rs1473119
rs6978629
rs11983366
rs10269582
rs7803642
rs7779983
rs1568777
rs2965391
rs2965409
rs6976078
rs2906688
rs7780974
rs10485976
rs6461599
rs7779283
rs10256021
rs4722054
rs1989904
rs10241767
rs17358098
rs7780746
rs17145586
rs2390592
rs10274154
rs4719677
rs10950880
rs4722066
rs10254159
rs10261104
rs11763025
rs4392794
rs6949101
rs12537531
rs9639403
rs1139225
rs4636103
rs6958427
rs12700326
rs6946675
rs13226917
rs1316623
rs1859797
rs1174992
rs7783529
rs1730922
rs1730921
rs1833111
rs13223060
rs1859800
rs3915972
rs3829757
rs3779069
rs1859803
rs1859804
rs6461638
rs3823662
rs1419756
rs6959894
rs1981601
rs10244186
rs17146355
rs17146362
rs13310201
rs16873182
rs17146444
rs17711814
rs7795150
rs1345252
rs17146521
rs1419767
rs1522279
rs10499549
rs6943931
rs3114696
rs10258484
rs17146851
rs2686524
rs740295
rs10250954
rs10271156
rs4722143
rs17364464
rs17298707
rs11761760
rs17146982
rs2961283
rs1989838
rs2905321
rs1476483
rs7805828
rs1880242
rs10499563
rs2069837
rs2066992
rs7802277
rs6461666
rs10265548
rs4722187
rs10262258
rs2286498
rs10225081
rs6973118
rs17147385
rs6461676
rs7788668
rs2286492
rs4557595
rs1468592
rs13438188
rs7789664
rs858249
rs156405
rs17740440
rs1964536
rs433395
rs187985
rs12534005
rs13236851
rs7781714
rs10246526
rs798645
rs1978252
rs1559012
rs10950957
rs6958062
rs4722266
rs10278268
rs2390818
rs12667136
rs4722286
rs7792262
rs4719742
rs2390850
rs7780759
rs7802177
rs10232965
rs10447620
rs2216974
rs2042500
rs7806317
rs6946475
rs104987
rs272706
rs17148818
rs1908268
rs1859289
rs115063
rs13245518
rs963829
rs16210
rs3025118
rs16129
rs16101
rs16083
rs10487603
rs6461794
rs10487605
rs2722407
rs2722380
rs2521630
rs10487606
rs1122806
rs10253966
rs2390975
rs2722388
rs2722396
rs916775
rs92
rs13221610
rs106
rs7799805
rs10231310
rs2521230
rs4719771
rs11768140
rs2711106
rs2711125
rs4722378
rs17149842
rs874540
rs2237315
rs2237318
rs1476520
rs17150155
rs2285651
rs1012775
rs10215692
rs11761859
rs17150225
rs17150247
rs17150311
rs6952356
rs6946141
rs10486438
rs136
rs142
rs10486440
rs757139
rs10242782
rs2710994
rs10951036
rs2522237
rs10486445
rs179
rs4719787
rs17232369
rs2522226
rs17150777
rs10275560
rs10276962
rs39431
rs4722423
rs39433
rs39446
rs10268780
rs7800424
rs17150913
rs6461847
rs4722429
rs2717900
rs2523052
rs17151061
rs12673206
rs10263792
rs10951063
rs11970814
rs1076219
rs757202
rs13223273
rs2717907
rs17151285
rs757201
rs7808695
rs6461855
rs16873828
rs10270076
rs10260041
rs10252578
rs11765793
rs4722456
rs12700617
rs4722462
rs9969325
rs10224487
rs10228166
rs289988
rs10486458
rs731008
rs289999
rs11765117
rs6958989
rs1502945
rs2999573
rs2938113
rs10486407
rs12538562
rs1859040
rs4719818
rs886836
rs4722501
rs12536392
rs17152544
rs4719825
rs286695
rs1055144
rs10282436
rs1966841
rs6946189
rs7786527
rs2893236
rs17322566
rs7777679
rs6945001
rs17153217
rs3814095
rs2057765
rs10265394
rs10233641
rs12538280
rs17153451
rs12534835
rs3801890
rs10238493
rs3801887
rs1229655
rs1229658
rs1229670
rs2699818
rs2698732
rs2525762
rs10238880
rs1997359
rs2525764
rs4722596
rs916969
rs17153696
rs1859600
rs4722604
rs10240247
rs6979763
rs6957786
rs1557987
rs17153945
rs7800418
rs1013884
rs4722614
rs731158
rs2286182
rs17286397
rs12534493
rs10247053
rs4722626
rs7782588
rs7804983
rs12700761
rs1023711
rs513387
rs774250
rs4719884
rs6968828
rs10228276
rs10262979
rs11980136
rs1990121
rs10254677
rs6970737
rs10271302
rs9648340
rs7807747
rs10276966
rs1076210
rs10269160
rs11762112
rs940525
rs12540276
rs6970104
rs10486549
rs10447552
rs42088
rs13237776
rs17155705
rs11761905
rs17155969
rs720659
rs10266923
rs10225163
rs17621988
rs17156078
rs17622746
rs17156085
rs38519
rs17156240
rs2158622
rs10951191
rs2008296
rs849139
rs849141
rs10276381
rs17156517
rs7801967
rs498475
rs4722771
rs177486
rs849322
rs6955393
rs17156579
rs1073298
rs7806362
rs16874525
rs10239606
rs2191827
rs4498447
rs42694
rs1029897
rs16874562
rs174024
rs6949786
rs6462085
rs17717216
rs177572
rs177573
rs6977204
rs13437706
rs177580
rs12666636
rs177584
rs1859020
rs217509
rs217517
rs217519
rs217513
rs65264
rs441355
rs2391671
rs216747
rs150613
rs4722820
rs160337
rs160338
rs310338
rs917275
rs160357
rs7780656
rs41334
rs982950
rs16874653
rs10951201
rs12540480
rs10265166
rs7798774
rs12533079
rs9648352
rs879593
rs2237349
rs2066979
rs10486591
rs2237351
rs2237360
rs2237361
rs2237364
rs886750
rs2190305
rs221141
rs4719963
rs221182
rs504453
rs10486603
rs317766
rs2252521
rs1499232
rs317709
rs317710
rs160862
rs317722
rs317724
rs2075127
rs2192508
rs2687636
rs6462122
rs12670165
rs4722888
rs6965160
rs245866
rs12700934
rs17157602
rs245914
rs121724
rs3812389
rs39061
rs39075
rs39095
rs245962
rs7796223
rs3812367
rs39112
rs2023908
rs3793299
rs3793295
rs40451
rs10241267
rs10269966
rs4719970
rs3793272
rs10253637
rs2391757
rs2189440
rs10486614
rs726582
rs3828983
rs849916
rs3793260
rs10951225
rs1362362
rs7792461
rs7781003
rs3812328
rs3793252
rs17752156
rs1420130
rs1476991
rs2024421
rs1420133
rs1345305
rs1990593
rs1990594
rs7782556
rs1055010
rs10244178
rs10951234
rs17754241
rs10499587
rs10499588
rs11773326
rs823381
rs1728538
rs1728539
rs850056
rs741277
rs741278
rs850139
rs11971710
rs17606308
rs759376
rs10232672
rs13438578
rs174947
rs174957
rs4722957
rs2072176
rs2072175
rs6976421
rs929359
rs1465327
rs10275475
rs995043
rs7780166
rs3750089
rs2041682
rs6462197
rs7776608
rs9639615
rs2906773
rs4722988
rs932272
rs2529447
rs38410
rs38449
rs38488
rs2240400
rs2190242
rs2267716
rs4723002
rs255112
rs255156
rs255165
rs255166
rs7810199
rs6958083
rs17781074
rs12672184
rs12701035
rs7790537
rs17781398
rs10243139
rs17159487
rs10258097
rs10229281
rs6972154
rs7780081
rs7782896
rs1000597
rs13222180
rs10255835
rs7786414
rs7794503
rs6462246
rs1894847
rs1157655
rs4439020
rs12668955
rs2267727
rs2267738
rs1541518
rs7809482
rs7792372
rs7809542
rs177982
rs177976
rs960434
rs11762801
rs7799218
rs9648374
rs1558435
rs2233402
rs917757
rs7801471
rs7780365
rs11983505
rs218137
rs218122
rs218106
rs218094
rs218093
rs4401747
rs7788263
rs4723083
rs12701110
rs719967
rs1014137
rs2109395
rs38332
rs2058280
rs887463
rs38379
rs12669290
rs34198
rs6965575
rs12533479
rs10275897
rs11980485
rs13247743
rs3807622
rs10226190
rs13238408
rs1035028
rs2191869
rs2302451
rs13242518
rs6952633
rs17335094
rs12701165
rs2192388
rs17160788
rs30562
rs7781544
rs30567
rs30586
rs715454
rs2079373
rs6462324
rs4551232
rs6947433
rs1557975
rs10274609
rs9648380
rs10239506
rs11765220
rs10486503
rs12531396
rs215596
rs1653876
rs215630
rs6462353
rs7804577
rs215700
rs215702
rs215720
rs369052
rs2392055
rs979355
rs958217
rs1597557
rs6462370
rs3173734
rs6462393
rs10951356
rs2392147
rs752730
rs7778110
rs4720087
rs13311608
rs17170180
rs4723242
rs12667900
rs10245553
rs3847009
rs12536300
rs12671333
rs10224956
rs1009355
rs10486524
rs7799346
rs10273634
rs17724206
rs6462474
rs17170220
rs1419927
rs1419926
rs12666901
rs4236337
rs4637716
rs7457833
rs10282539
rs10486538
rs6951439
rs1451017
rs1451015
rs10277926
rs2700675
rs10239102
rs1451010
rs4720135
rs17170369
rs1362926
rs12055962
rs724291
rs996506
rs10265967
rs11766089
rs12671896
rs4723334
rs7788027
rs1345517
rs10224342
rs4401748
rs12540329
rs11762933
rs7787218
rs7801918
rs1365888
rs10281667
rs10486625
rs6948650
rs1365883
rs4723349
rs7806522
rs17169636
rs1420332
rs1362460
rs10486632
rs6968694
rs318572
rs2108933
rs6462540
rs1419842
rs1419810
rs17169769
rs13227318
rs11983605
rs9986800
rs10951417
rs1946120
rs2893480
rs4723374
rs1419863
rs10951418
rs6462561
rs2041301
rs10486650
rs1458549
rs1023556
rs2530548
rs10486653
rs1419791
rs17200455
rs10275028
rs10238983
rs4723388
rs1637682
rs10267957
rs328906
rs2023328
rs329240
rs329580
rs2191883
rs12538450
rs6976218
rs10486663
rs6462603
rs340383
rs6979900
rs895578
rs2893506
rs998652
rs342989
rs343043
rs2592845
rs10242913
rs1992806
rs17171332
rs7782002
rs1035221
rs10486666
rs17698191
rs10951443
rs343067
rs343079
rs17171480
rs889937
rs1003247
rs10261066
rs6462620
rs7778558
rs12673861
rs7792246
rs10252097
rs7793728
rs9638917
rs3735406
rs10277914
rs1986593
rs2726051
rs2700888
rs17264966
rs2700897
rs1882062
rs6973372
rs13225662
rs2726057
rs17272724
rs10951463
rs10951464
rs10807878
rs10277506
rs13231204
rs2098368
rs13236999
rs888047
rs196580
rs196584
rs12154768
rs17274957
rs11763116
rs196646
rs3801317
rs1419985
rs3801310
rs3801305
rs1990506
rs7986
rs12531209
rs17170619
rs12673000
rs6976747
rs3801300
rs2001599
rs1962611
rs2727822
rs10243890
rs4723552
rs6963680
rs7782947
rs7785921
rs6967975
rs741303
rs10215905
rs741304
rs11771320
rs1362449
rs10259514
rs13224541
rs13234380
rs16879514
rs17332226
rs998375
rs4720228
rs17170782
rs1882086
rs17170799
rs10226593
rs1424297
rs10488028
rs6967500
rs17170867
rs6971267
rs7809487
rs1015909
rs6979467
rs6967403
rs17170955
rs2541076
rs1016321
rs4723631
rs10238916
rs2724006
rs9655380
rs11773267
rs2724002
rs10245068
rs12667592
rs2717952
rs1882079
rs2717954
rs12532031
rs1425124
rs1731986
rs17202203
rs10267165
rs7777258
rs1647791
rs6962537
rs12539581
rs6977033
rs11980720
rs7782150
rs2893542
rs724489
rs1469231
rs7781607
rs6462777
rs1364729
rs13222756
rs2597279
rs6462780
rs2718079
rs4723696
rs13243199
rs2709115
rs4346913
rs1470719
rs10250905
rs935765
rs2598124
rs10488616
rs3807185
rs10488617
rs17236800
rs2722276
rs3734953
rs1621407
rs1717740
rs2722298
rs9986874
rs881926
rs1721406
rs1524072
rs1618546
rs7782762
rs17171271
rs1357653
rs1524071
rs2037603
rs2893552
rs1014136
rs756392
rs10226230
rs2240826
rs1546833
rs1860521
rs10441090
rs2191311
rs2736969
rs11769443
rs11765884
rs3735091
rs2072505
rs2072507
rs11977538
rs2299945
rs2270294
rs2267808
rs973527
rs6943730
rs2302611
rs17415592
rs12531058
rs3778880
rs2028210
rs3943706
rs10233502
rs10276324
rs2083146
rs2392581
rs10499602
rs7785499
rs4720292
rs6948609
rs4146042
rs6942412
rs10263645
rs13240006
rs11760351
rs17500182
rs10267034
rs10265891
rs7783695
rs3779127
rs10279367
rs10085898
rs10255854
rs859522
rs4723814
rs1229014
rs10488570
rs12531458
rs11761423
rs1404999
rs11763728
rs1525791
rs10252129
rs4478468
rs4442034
rs10242061
rs12701705
rs4723836
rs4318977
rs6462901
rs6968121
rs10447663
rs12537044
rs12701731
rs7795921
rs12701735
rs2329391
rs2237411
rs10227915
rs10248165
rs3819426
rs1558162
rs7803420
rs6949167
rs6972153
rs11772773
rs6947660
rs2876856
rs10486799
rs2008819
rs13224312
rs10486802
rs3779203
rs7778955
rs7797693
rs6951760
rs11561862
rs12701773
rs1608500
rs10240222
rs1403381
rs6971502
rs1146042
rs2302341
rs17171658
rs2024200
rs6954096
rs6462963
rs10269349
rs6951375
rs9791485
rs4723936
rs10282694
rs17171696
rs6965764
rs17171705
rs7809620
rs17171734
rs740214
rs11973006
rs886765
rs6952969
rs10486813
rs1203739
rs11981180
rs10255986
rs12674463
rs29871
rs1007518
rs29885
rs29887
rs4720392
rs17771935
rs1990142
rs12701851
rs6960159
rs10229451
rs6963950
rs10486704
rs1859699
rs12701864
rs10279346
rs29515
rs6951284
rs2051869
rs12674340
rs12155345
rs718224
rs37267
rs37268
rs11971322
rs10272276
rs273188
rs4141153
rs273207
rs10253670
rs1482548
rs273136
rs1482556
rs273159
rs531088
rs519654
rs10486718
rs4724062
rs6961184
rs3886608
rs17705722
rs10951658
rs10486722
rs12701937
rs2190339
rs7805201
rs29694
rs17638982
rs1978193
rs718939
rs17171966
rs12536370
rs6463057
rs7805291
rs7805604
rs12155027
rs3735361
rs9648517
rs2237429
rs2237428
rs846327
rs2237418
rs6959829
rs10951666
rs1405750
rs865860
rs3779144
rs846312
rs3823723
rs3801189
rs846398
rs846397
rs6974655
rs3779173
rs3801216
rs17172023
rs3801232
rs7801545
rs10277168
rs6968846
rs10278194
rs7791745
rs9942547
rs12333485
rs4050289
rs2116648
rs1991769
rs7796435
rs6962367
rs6972060
rs11771041
rs977232
rs719910
rs12113398
rs2656510
rs11984213
rs6973772
rs607148
rs799092
rs12530756
rs880976
rs17722435
rs1972543
rs2190947
rs1006108
rs12690832
rs1029479
rs2330745
rs6463169
rs6463170
rs12674179
rs6463175
rs13246891
rs17172171
rs2040840
rs17172180
rs17172181
rs17172185
rs11771692
rs2301871
rs2214610
rs886550
rs12532855
rs17172204
rs9639874
rs10246620
rs10261813
rs10270458
rs13238475
rs10280153
rs2024269
rs1860755
rs2240983
rs10232587
rs2304331
rs6965038
rs1560858
rs10487674
rs17209297
rs10226241
rs13234419
rs10245574
rs4724219
rs1044141
rs2108411
rs3807517
rs849161
rs849165
rs2528366
rs598042
rs2730610
rs2232105
rs2595647
rs2527813
rs10951757
rs758989
rs2009705
rs10230538
rs217361
rs740094
rs13231886
rs7795261
rs12702111
rs1476618
rs1001348
rs11765226
rs6967748
rs3757572
rs7810512
rs7789805
rs1866569
rs10244707
rs2074654
rs13222185
rs11767365
rs11767371
rs17172506
rs6954958
rs6946436
rs9784949
rs799707
rs11971136
rs1880629
rs1525647
rs2103186
rs1404912
rs4724420
rs7456393
rs1042009
rs7778387
rs10249706
rs1554465
rs1553009
rs4724443
rs4619
rs3110697
rs788718
rs2965083
rs879965
rs12668291
rs1722108
rs788725
rs7794166
rs1586360
rs1552365
rs11768394
rs10266929
rs4559153
rs7797417
rs11978068
rs6964415
rs1905989
rs11981109
rs1486153
rs17172672
rs10229302
rs260368
rs2345016
rs3890267
rs10278486
rs10261793
rs2019048
rs12112847
rs856539
rs856563
rs1404727
rs856554
rs1464841
rs11764339
rs1525229
rs1525231
rs4637707
rs4236383
rs9639965
rs4349889
rs7803146
rs4379370
rs10487777
rs6952813
rs2016094
rs11974379
rs4458768
rs4436029
rs6956956
rs6969896
rs12672541
rs6966942
rs12537881
rs6945274
rs13242289
rs17172814
rs1866361
rs2881495
rs2164961
rs2728472
rs12702316
rs2578398
rs1438595
rs2728468
rs2578414
rs10951901
rs9876
rs6971754
rs11764487
rs17172850
rs6959554
rs4724564
rs12375125
rs2462645
rs3323
rs11496038
rs12537130
rs10279872
rs865603
rs1799371
rs7798679
rs1543035
rs334523
rs334527
rs613485
rs615300
rs7807054
rs12155302
rs2278873
rs17710080
rs10951911
rs2347990
rs7790476
rs10227002
rs6947796
rs6463443
rs7806630
rs1074780
rs3734931
rs2290386
rs17659868
rs921634
rs10245949
rs10280228
rs17711066
rs6965759
rs2686821
rs2708906
rs1915960
rs2686792
rs9639018
rs2686803
rs11768083
rs9648572
rs6463466
rs6583476
rs17712049
rs17132158
rs3931814
rs10248040
rs6949736
rs4024044
rs17712690
rs17661752
rs2163935
rs1433501
rs4147298
rs7778020
rs1109443
rs12718274
rs17132335
rs1433498
rs12540368
rs4917141
rs10227179
rs4917157
rs1918613
rs1997238
rs7776966
rs10273407
rs12113920
rs1918588
rs4144067
rs1527837
rs10254535
rs11977294
rs3812250
rs12718295
rs4540359
rs10487574
rs2363125
rs17132613
rs7782998
rs10487566
rs17092976
rs9918728
rs7809618
rs38780
rs10266289
rs17132813
rs2191299
rs7780870
rs4529412
rs6958192
rs2195666
rs17093291
rs7801534
rs2163339
rs1529590
rs12056112
rs10485944
rs10263065
rs740083
rs1409968
rs7811719
rs10251209
rs6967715
rs4540358
rs6958239
rs10225501
rs3923403
rs12718221
rs10257300
rs10266625
rs727051
rs481076
rs12718224
rs1384887
rs691895
rs12536329
rs691413
rs692039
rs17664027
rs1483071
rs6583408
rs2221656
rs1379175
rs7805656
rs4917010
rs1020718
rs874355
rs6957965
rs1037676
rs17133733
rs1456893
rs4917014
rs11765988
rs7779749
rs6963357
rs12669559
rs6944602
rs17634958
rs11575387
rs1376523
rs4947631
rs3807552
rs11575286
rs10499694
rs10499695
rs12540874
rs4469405
rs3807549
rs2299150
rs17544971
rs6593077
rs2529423
rs2282927
rs2237457
rs2715094
rs2190503
rs17152102
rs1978208
rs6593140
rs12536500
rs1019000
rs10281065
rs7805310
rs6971834
rs1015573
rs10274003
rs11531636
rs4948034
rs9642409
rs11238411
rs10486748
rs6942987
rs7802321
rs17134122
rs10486749
rs17134124
rs10273
rs1046964
rs916940
rs999605
rs2240086
rs2240090
rs2240092
rs12719026
rs17554286
rs10231416
rs801145
rs4948203
rs4948204
rs2215164
rs1001148
rs6969097
rs10499698
rs4507720
rs17734557
rs6592926
rs4947605
rs1917286
rs4947617
rs758671
rs4947627
rs17134352
rs12669969
rs4947376
rs12718523
rs7786795
rs6979413
rs4947636
rs17134469
rs10488100
rs4947638
rs10270760
rs736248
rs595846
rs603745
rs681506
rs679869
rs7785376
rs2716764
rs7789801
rs1978512
rs2113643
rs12533618
rs2952763
rs4947694
rs4947696
rs4425713
rs11238181
rs4413723
rs7793296
rs7802503
rs12673016
rs4286900
rs11973288
rs17134954
rs296306
rs296307
rs7794935
rs4269485
rs10260088
rs11766378
rs172483
rs6949107
rs1442256
rs1442260
rs1620792
rs10499703
rs7810220
rs1406527
rs4947744
rs1649705
rs1230545
rs10233583
rs2913036
rs971648
rs1528989
rs11976451
rs2912975
rs10488502
rs10257778
rs10239546
rs1032428
rs11763192
rs977663
rs17135491
rs1880617
rs10247706
rs6954000
rs1525574
rs1357961
rs7809635
rs7808774
rs4947789
rs10276168
rs17558136
rs10276450
rs6971101
rs13222080
rs6593078
rs7456666
rs10252217
rs9642510
rs1025121
rs2330522
rs4422727
rs10261403
rs17135842
rs2194637
rs17135965
rs7798441
rs7811678
rs12536631
rs17645124
rs1529252
rs12668378
rs11979191
rs6593113
rs6948513
rs1405436
rs1464761
rs17646326
rs11238298
rs1524393
rs17738041
rs12530576
rs4425715
rs7784472
rs12718857
rs4245562
rs10258696
rs7806139
rs6948197
rs1569261
rs539840
rs7806148
rs1569256
rs7805129
rs1997375
rs6968982
rs10279609
rs12718939
rs10488140
rs4140770
rs759169
rs11977660
rs2110290
rs13244925
rs17172446
rs12666347
rs2075110
rs11506105
rs4947986
rs845552
rs845558
rs845559
rs6970262
rs2293348
rs2293347
rs940806
rs1107616
rs7809332
rs17746482
rs11982525
rs11767730
rs1525642
rs6974790
rs6943047
rs940883
rs1997105
rs17718857
rs17172479
rs12718964
rs6972560
rs815952
rs11764362
rs17673975
rs4948036
rs12718975
rs7795911
rs10239854
rs4948060
rs4948073
rs6593284
rs6593287
rs6593288
rs10271662
rs13222366
rs4948093
rs6593296
rs13238899
rs11771208
rs698638
rs698626
rs1357741
rs9642611
rs2634080
rs1543109
rs2634096
rs10282225
rs12538805
rs17153151
rs1717942
rs10262734
rs10216133
rs10275393
rs13223276
rs6420145
rs1403937
rs6958576
rs17670920
rs1916777
rs2894771
rs4870653
rs9642239
rs4870612
rs940331
rs11135654
rs2944282
rs10281732
rs10866817
rs2582712
rs2686846
rs10237402
rs6956675
rs7798771
rs1806453
rs17174613
rs10225389
rs3751565
rs12673815
rs10215117
rs12112450
rs10949856
rs6965444
rs10240295
rs6955135
rs10949880
rs1830035
rs10949887
rs623142
rs662978
rs2127047
rs6955211
rs13229299
rs2862794
rs1581570
rs4718112
rs6978652
rs10499782
rs13236784
rs4717222
rs4717229
rs6965753
rs4718240
rs12698511
rs2243480
rs4433015
rs12532675
rs1499614
rs4149463
rs7794930
rs1363056
rs3757419
rs2707832
rs2659915
rs10215516
rs4717322
rs13238478
rs4626481
rs4236210
rs7780458
rs4140689
rs12535529
rs10252540
rs4507650
rs4993699
rs11982022
rs6948216
rs4718584
rs6460356
rs4718593
rs758245
rs1860111
rs11974840
rs2108716
rs2714614
rs4718608
rs10232026
rs7805713
rs2865110
rs12673877
rs6460410
rs6974619
rs1842746
rs2902837
rs10950102
rs6460415
rs11763596
rs12673611
rs11973463
rs2533479
rs2019539
rs4718709
rs2642130
rs6979453
rs17146301
rs4717436
rs1990351
rs10950112
rs10242225
rs17145208
rs4718719
rs3113126
rs13438777
rs3113173
rs9638540
rs33978605
rs10266576
rs4527771
rs11981967
rs903527
rs4718771
rs1357307
rs1357305
rs4718785
rs6946893
rs4718792
rs4262230
rs4718795
rs1859563
rs11768422
rs4361657
rs880330
rs3846977
rs3901035
rs17140044
rs2215558
rs2869616
rs2191749
rs871846
rs1017911
rs1872492
rs1485701
rs4269424
rs10081396
rs1905860
rs2171075
rs6945541
rs12540951
rs1718582
rs2049250
rs1543239
rs17671975
rs17751099
rs12667374
rs10250140
rs1879873
rs10258649
rs1699451
rs12667664
rs2965447
rs4718885
rs17349245
rs2851517
rs17140871
rs7793984
rs12698810
rs17459722
rs7785360
rs6415223
rs10279392
rs2058382
rs6975279
rs12674397
rs17672652
rs12698901
rs12698902
rs7802500
rs6977656
rs10486873
rs11767893
rs11762478
rs3094893
rs10256496
rs734930
rs17141754
rs12698910
rs17141782
rs3922333
rs10486866
rs7459368
rs2057914
rs7809475
rs4718975
rs4718976
rs10276134
rs1011780
rs6961823
rs17141982
rs4718980
rs11772110
rs17141991
rs6949410
rs12533012
rs4075496
rs3923606
rs10270627
rs6966199
rs6460553
rs1983486
rs17604518
rs2293496
rs10257067
rs1358357
rs6460597
rs4717562
rs1568865
rs10253135
rs4719045
rs2177725
rs2049475
rs11767193
rs7779440
rs6460639
rs4717583
rs7811880
rs11772787
rs10950252
rs7794356
rs12673515
rs1202640
rs1465231
rs1317290
rs10272997
rs1922526
rs9638618
rs6460650
rs9638622
rs4719118
rs2960877
rs1012127
rs2066984
rs7798395
rs1859526
rs4521648
rs4535614
rs10261379
rs12699040
rs7806531
rs12536756
rs6961201
rs7801657
rs12536641
rs4719155
rs2140890
rs11975195
rs664112
rs1608875
rs678798
rs10248556
rs2023988
rs974134
rs6460700
rs10280568
rs844684
rs10215588
rs844719
rs10267684
rs7808523
rs4577845
rs12112510
rs10486883
rs501383
rs10229537
rs10274751
rs1914378
rs4415209
rs2042207
rs6460724
rs10233681
rs2909969
rs2961005
rs4483038
rs17764272
rs6957619
rs3763432
rs17341242
rs2286276
rs17145817
rs6460052
rs6979031
rs4717112
rs1114097
rs11769827
rs1091814
rs2855726
rs2269082
rs444297
rs7790414
rs37620
rs10258226
rs2299956
rs2259964
rs17466578
rs1167802
rs794355
rs237238
rs807871
rs7810980
rs17353131
rs2240133
rs4728351
rs4620231
rs9649643
rs4732439
rs3898649
rs11771651
rs1019096
rs17468652
rs38635
rs7777346
rs17148511
rs3912067
rs10252204
rs3093277
rs3108406
rs3114325
rs6947774
rs2293453
rs6950870
rs2293452
rs2068031
rs2190095
rs2286158
rs1859572
rs2190097
rs740157
rs7780883
rs11773184
rs7808980
rs17153801
rs4729535
rs10237942
rs7809512
rs4729594
rs7783032
rs17159512
rs13245154
rs2906510
rs757863
rs10251504
rs3779317
rs10486840
rs4590377
rs3779305
rs3807723
rs11975124
rs3807692
rs3807689
rs3807688
rs3779291
rs2868865
rs3807669
rs3807645
rs17149959
rs12669415
rs1852007
rs10256416
rs798319
rs798279
rs798285
rs798292
rs2075013
rs2075014
rs714438
rs714437
rs2012593
rs6466179
rs16886004
rs4730257
rs6466202
rs6967983
rs17417090
rs2191331
rs2215379
rs10485886
rs10485887
rs990527
rs7798901
rs2110871
rs2160321
rs1558697
rs1558699
rs7803705
rs1990580
rs7779732
rs1990577
rs7805441
rs7804616
rs10268479
rs3801362
rs10271370
rs727200
rs17150980
rs1978326
rs11525066
rs12705567
rs763451
rs17438461
rs7779620
rs38111
rs38127
rs1496785
rs170417
rs321966
rs321964
rs2159017
rs17151376
rs323130
rs10248125
rs1207868
rs519514
rs4727761
rs2065198
rs514951
rs1121066
rs1799015
rs11973067
rs7791106
rs17505
rs4730599
rs984312
rs10224972
rs4437570
rs7809986
rs1013571
rs7789445
rs7787597
rs848809
rs2056753
rs1406157
rs1918930
rs1918935
rs2107992
rs17152429
rs12535485
rs4730838
rs4730857
rs6964700
rs10254034
rs12666367
rs1523848
rs2462131
rs1403874
rs2365695
rs2707906
rs2525835
rs333211
rs4731190
rs12706644
rs2523189
rs10274707
rs2714449
rs10230368
rs6956455
rs6973427
rs6973616
rs4731302
rs515693
rs1995971
rs37936
rs573316
rs17153915
rs799943
rs813346
rs17153937
rs10241629
rs12532509
rs1107660
rs2065668
rs3211881
rs7755
rs16886849
rs10233114
rs1058425
rs3807101
rs10266458
rs12673722
rs17275986
rs3807110
rs17154508
rs12535655
rs4731861
rs1016840
rs10954378
rs7793555
rs6964151
rs10232696
rs2367090
rs853050
rs4019352
rs2108056
rs853075
rs9691492
rs6944056
rs10268721
rs17154888
rs327718
rs2158376
rs1397005
rs12707314
rs10486820
rs2189915
rs2967913
rs2967908
rs10273273
rs2909578
rs17155218
rs2098560
rs10241976
rs4464906
rs5745696
rs12707453
rs2214825
rs2887070
rs6970802
rs7800392
rs10808296
rs2097914
rs258702
rs2237511
rs4728499
rs10486945
rs3801740
rs2367910
rs38540
rs17247184
rs3801721
rs38545
rs1156450
rs6964888
rs3801712
rs1859543
rs929351
rs3801706
rs1010344
rs42051
rs13245449
rs2368020
rs2018982
rs2237526
rs17156280
rs12673314
rs17148126
rs6977797
rs6965042
rs10486965
rs6467904
rs1859545
rs17156427
rs10486972
rs10486973
rs17156492
rs12707512
rs8180764
rs17156605
rs9642144
rs10250565
rs6979348
rs6959361
rs10954689
rs12707524
rs13233504
rs2888019
rs9690648
rs2107829
rs41593
rs6979844
rs10954701
rs10264030
rs2158654
rs4543487
rs1557785
rs1557784
rs7779384
rs17289395
rs2709920
rs17157388
rs2709911
rs7789583
rs11768410
rs10274230
rs2722961
rs2713174
rs10270844
rs9640942
rs1860610
rs2058346
rs1979768
rs727549
rs538007
rs302110
rs13223636
rs1972459
rs533887
rs659632
rs9642167
rs6949364
rs1526486
rs6953094
rs1526490
rs7803495
rs797636
rs6467970
rs701297
rs7796609
rs701320
rs1533995
rs4355720
rs2527031
rs10488270
rs7781152
rs12707628
rs10256270
rs724050
rs594533
rs2715048
rs4291215
rs7795440
rs11761247
rs4518607
rs17159401
rs11767793
rs1881480
rs11976258
rs2158727
rs12673176
rs993312
rs17647278
rs2191483
rs2732757
rs2534868
rs11771648
rs1403786
rs10260944
rs11768400
rs2463484
rs2498552
rs4142954
rs2498539
rs7807771
rs4727104
rs1852700
rs10499891
rs4301374
rs7794764
rs4466324
rs4529380
rs4496887
rs10246934
rs1533029
rs9640563
rs17160199
rs717708
rs2524941
rs2373018
rs10232080
rs10245061
rs2107940
rs2373124
rs2708569
rs6965526
rs1405879
rs1507599
rs701332
rs802467
rs2237547
rs2237552
rs2237553
rs2237554
rs10276808
rs2282965
rs2299219
rs10258008
rs7781178
rs7797095
rs11979332
rs1767725
rs17161290
rs7459046
rs9886113
rs7812191
rs17161329
rs3747807
rs11981403
rs17766292
rs10273853
rs2214930
rs996745
rs7808249
rs7802658
rs2097937
rs2373593
rs31658
rs31659
rs31662
rs31670
rs1202283
rs4148809
rs2888611
rs6946119
rs2235047
rs4437575
rs4148750
rs4148745
rs4148743
rs4148738
rs2235040
rs4148735
rs2235035
rs2235033
rs10276036
rs1922240
rs4148734
rs1202172
rs1202171
rs4148733
rs17327624
rs10279744
rs6968026
rs7810426
rs41654
rs7791836
rs7792197
rs181096
rs181075
rs181049
rs181048
rs2538894
rs2718359
rs12533988
rs2718393
rs10487028
rs10487029
rs2538909
rs10248331
rs2519936
rs17164334
rs2285444
rs10237276
rs3915191
rs6962263
rs2107601
rs12113884
rs12672637
rs6944177
rs10486893
rs16868583
rs17303604
rs4728798
rs7787455
rs2057673
rs17308638
rs720142
rs2214339
rs10085679
rs1208835
rs1208854
rs10274783
rs1916830
rs801839
rs10487075
rs38998
rs39027
rs7799830
rs4727203
rs10952964
rs7786696
rs7798110
rs4728833
rs7349967
rs7805617
rs12704490
rs6972943
rs7810287
rs17769458
rs2374085
rs259152
rs17769931
rs10487094
rs12670363
rs7798970
rs12532326
rs6952332
rs7791143
rs6963097
rs4512312
rs2888738
rs6465236
rs6953717
rs11563440
rs2016903
rs10226014
rs2040514
rs42627
rs12672971
rs6465265
rs6954511
rs4727233
rs2106730
rs11563819
rs6465280
rs4728931
rs11767691
rs7809531
rs12534295
rs758706
rs2286696
rs7778348
rs10240696
rs17163534
rs803173
rs10953033
rs813003
rs2063390
rs4236518
rs12704597
rs17648
rs6963218
rs17351398
rs6465306
rs10281519
rs934170
rs7791011
rs10249530
rs2564438
rs11761294
rs13241074
rs2710942
rs1076465
rs2160256
rs2540552
rs2974129
rs11763307
rs2269811
rs2299233
rs4265
rs10271174
rs7796370
rs10953069
rs17164519
rs39744
rs10278819
rs2287179
rs4727279
rs2282978
rs3731343
rs2282983
rs11765954
rs2106135
rs2237573
rs6964803
rs7781436
rs2079147
rs10234981
rs3731283
rs2374589
rs1544342
rs2188513
rs6950717
rs10230949
rs719480
rs10236337
rs10488532
rs2157743
rs7810211
rs9784907
rs2285505
rs17165299
rs6956125
rs10251417
rs17785143
rs11764153
rs6963373
rs6465381
rs6976450
rs17165529
rs989506
rs12670112
rs8180847
rs2519613
rs17165691
rs2157814
rs17165714
rs2519588
rs12670534
rs10259426
rs6952561
rs2519658
rs17165823
rs10230334
rs17165909
rs180231
rs7794610
rs10215958
rs41524
rs6949013
rs4487683
rs6947835
rs6955291
rs7802654
rs11983945
rs735392
rs1557658
rs10262915
rs1858822
rs411717
rs42518
rs2521206
rs369982
rs441051
rs7805430
rs10046552
rs11764718
rs10487261
rs10273041
rs2374736
rs7778237
rs4330611
rs1533831
rs6963838
rs6965194
rs7790776
rs11770288
rs1527676
rs10266293
rs7802749
rs2240027
rs854534
rs854536
rs2285694
rs854547
rs3917550
rs3917498
rs2272365
rs2299260
rs2299261
rs854568
rs2299262
rs854569
rs854571
rs13236941
rs10953143
rs9641162
rs1053275
rs7493
rs10487133
rs1639
rs2299267
rs43037
rs12530498
rs7778623
rs43052
rs43061
rs43063
rs43065
rs6973126
rs2078990
rs6465469
rs12668651
rs2888979
rs1485004
rs1633996
rs10499921
rs11767450
rs2690295
rs1478991
rs1585737
rs3857801
rs995596
rs984862
rs319327
rs10280608
rs1488516
rs319348
rs319301
rs1488517
rs17705339
rs2299268
rs2299269
rs2214097
rs2299278
rs42065
rs12666041
rs4729233
rs1007452
rs1029391
rs6956954
rs4729243
rs7812151
rs13245850
rs1859277
rs764454
rs764453
rs7789537
rs2524983
rs1989968
rs2724037
rs3094750
rs4296976
rs7793261
rs4346937
rs12704871
rs1464807
rs17413103
rs6465535
rs11982457
rs12673272
rs12673393
rs990902
rs2948276
rs1403179
rs1542250
rs10265665
rs4727353
rs1403180
rs13227263
rs1207731
rs17600042
rs1207721
rs1526084
rs2037719
rs1343646
rs4729330
rs1918523
rs953687
rs11765888
rs10280571
rs10230834
rs11973256
rs4727369
rs10256461
rs2023783
rs6960161
rs4729365
rs10486002
rs10486003
rs6465600
rs7796445
rs10247565
rs1397204
rs1229542
rs1912445
rs10269471
rs17169254
rs12538837
rs11772060
rs2270603
rs10953259
rs12539761
rs1688605
rs2132046
rs6465693
rs900478
rs13221723
rs13223572
rs11773403
rs4727416
rs2394936
rs2214847
rs219822
rs12672417
rs9297145
rs10499948
rs10953281
rs4236541
rs11769698
rs10281195
rs10953286
rs9969217
rs2003499
rs952319
rs10242455
rs1419745
rs4646453
rs776746
rs2687079
rs1357319
rs2222411
rs2687145
rs1403195
rs2527927
rs2571997
rs2525549
rs2525550
rs4729568
rs941289
rs6975031
rs6955367
rs314313
rs314376
rs7803865
rs13232524
rs4729624
rs12538004
rs4729644
rs9792109
rs6942824
rs10953322
rs2070682
rs10953329
rs3757460
rs6942609
rs7799285
rs6944579
rs6958889
rs6943474
rs6947185
rs4727494
rs12668018
rs17469756
rs10241776
rs6954768
rs1859628
rs6960162
rs6465819
rs10242865
rs4727499
rs1468395
rs17135662
rs848652
rs2529179
rs2906725
rs2690943
rs10270083
rs4236558
rs7785266
rs407366
rs404284
rs1060697
rs6465845
rs11971570
rs201484
rs11760331
rs2694158
rs1725604
rs803118
rs6976282
rs6465876
rs10267275
rs6953980
rs17135892
rs10499952
rs11489600
rs4498476
rs7804867
rs4363136
rs17142677
rs12539777
rs12530735
rs10488281
rs17143710
rs1075737
rs17151768
rs16872018
rs2256504
rs2245617
rs3808024
rs2073559
rs10265101
rs12705150
rs2299379
rs10487166
rs10487167
rs634500
rs694894
rs2283029
rs10487172
rs7341475
rs2237637
rs155333
rs39339
rs39343
rs39379
rs1848959
rs13223714
rs1877109
rs2299394
rs2237642
rs17157128
rs3905915
rs802787
rs10272697
rs6965133
rs4639449
rs7794418
rs6943822
rs10264893
rs194825
rs2385142
rs4265124
rs4729974
rs4727590
rs1557664
rs10240925
rs10487202
rs1557689
rs4383914
rs6465983
rs6465984
rs12705208
rs10953427
rs10273121
rs2385168
rs17137711
rs11763095
rs1858780
rs6977743
rs10216261
rs13234934
rs10216100
rs756669
rs41055
rs2018510
rs28253
rs10231685
rs10254402
rs2193203
rs11761864
rs9641335
rs4730030
rs6951477
rs10487222
rs11977439
rs12531723
rs17269890
rs4584085
rs4367471
rs10249174
rs13221774
rs4530975
rs4460308
rs4130477
rs4283980
rs2465065
rs4073894
rs4382394
rs12705284
rs10953457
rs7805974
rs2470949
rs2428161
rs10274607
rs2240453
rs2385537
rs13437626
rs11771875
rs10271614
rs4585682
rs1721492
rs6949597
rs10435352
rs16871759
rs1706916
rs17345800
rs17280230
rs7799245
rs516507
rs711437
rs11974376
rs485832
rs10272208
rs620806
rs562850
rs669641
rs570801
rs1939549
rs3999821
rs17152107
rs1204371
rs1204370
rs12533538
rs17152163
rs4727629
rs997438
rs7781203
rs1002709
rs10272675
rs17152217
rs17152219
rs1859814
rs212433
rs1029569
rs2108042
rs10265194
rs10487834
rs234
rs10487833
rs10248057
rs10953485
rs17152355
rs193841
rs2727744
rs6947411
rs2528883
rs2526975
rs2526977
rs7793669
rs7357197
rs3887998
rs6967330
rs367311
rs7795448
rs12533103
rs7782502
rs10487831
rs16872046
rs12705332
rs6466086
rs176549
rs10487823
rs10236515
rs7791378
rs1065322
rs17152854
rs2106303
rs6973843
rs17356935
rs719917
rs17153071
rs6466117
rs7796425
rs7798447
rs7792872
rs7802274
rs1003802
rs2286149
rs10274553
rs342275
rs11760995
rs7804859
rs12705390
rs4730197
rs42154
rs193740
rs1724262
rs1636808
rs849375
rs849376
rs757902
rs1526083
rs4730205
rs849412
rs13247349
rs6466139
rs13246564
rs12532970
rs6946733
rs2251838
rs3735613
rs17425839
rs3752645
rs2237659
rs11766060
rs7783562
rs6966616
rs7785892
rs3815148
rs1548524
rs2023685
rs2253833
rs11769313
rs13224313
rs10247487
rs929393
rs2158837
rs6959729
rs7805114
rs11764157
rs4727688
rs2158839
rs10267797
rs10238021
rs2237686
rs2072209
rs1548638
rs4727695
rs25659
rs929395
rs2528699
rs1990158
rs10268853
rs9690688
rs418255
rs2074748
rs17155006
rs4730287
rs7795932
rs449514
rs2284280
rs428459
rs12534073
rs1269629
rs7777322
rs2284284
rs2300012
rs2267881
rs17333297
rs12154880
rs10487849
rs2300033
rs16872525
rs722519
rs13227836
rs10276271
rs2041001
rs2300052
rs17134769
rs40843
rs11536567
rs2215141
rs10480450
rs40957
rs6959354
rs2214133
rs4321913
rs2188598
rs6967009
rs2280645
rs1513921
rs2037048
rs4143238
rs10953597
rs10953607
rs13222164
rs10808158
rs7788553
rs11765085
rs1524276
rs1357687
rs10499980
rs711517
rs6974557
rs2396158
rs10953644
rs6949632
rs6978512
rs2396180
rs3114834
rs2523239
rs12539392
rs10245119
rs1525501
rs12374709
rs17157477
rs4730422
rs1989874
rs12705672
rs10272725
rs38760
rs12705687
rs10487324
rs7783665
rs9656169
rs12673482
rs16873085
rs2966406
rs2940371
rs7801066
rs2966417
rs1354991
rs4730438
rs10272579
rs10808165
rs4727740
rs1404916
rs7807511
rs10499991
rs2030780
rs12155444
rs4376443
rs1528041
rs1528044
rs10500002
rs10279573
rs1528034
rs258984
rs7809411
rs10487300
rs17158299
rs7778044
rs2107147
rs6959929
rs214469
rs37712
rs37715
rs37743
rs37748
rs38744
rs12671676
rs6466378
rs2529489
rs4730488
rs2529490
rs2528679
rs2528680
rs2097938
rs11767617
rs1859025
rs2074119
rs3801778
rs3757646
rs17546921
rs12534231
rs12154389
rs739617
rs17158930
rs2040627
rs13229792
rs3852333
rs6946299
rs10240134
rs39774
rs2522217
rs17159164
rs254869
rs40143
rs2106913
rs2560650
rs453
rs35846
rs6466401
rs2729536
rs7786289
rs17159305
rs10260793
rs2214432
rs2523017
rs2523018
rs757196
rs11773464
rs10233673
rs7789649
rs10435366
rs10237213
rs2708594
rs2520479
rs2529588
rs3807213
rs4730550
rs7817
rs2041066
rs3095049
rs1234352
rs1234382
rs2905286
rs1989835
rs10215501
rs1227171
rs2396570
rs6973324
rs10500013
rs10275389
rs4144248
rs1590154
rs9656200
rs2253486
rs7809250
rs2246845
rs12672763
rs7797620
rs6466440
rs1722305
rs4476935
rs2692198
rs2462390
rs10246634
rs1701827
rs10500030
rs10500033
rs7789131
rs2188422
rs1799999
rs10228303
rs1826607
rs1868757
rs13243235
rs1376243
rs12538008
rs1728431
rs12537074
rs2140619
rs11505922
rs2894699
rs2106900
rs10486023
rs17137135
rs9640758
rs1058335
rs1378769
rs4730641
rs4595064
rs7800698
rs4730659
rs2709517
rs998903
rs886149
rs2520575
rs7795179
rs4613914
rs2464884
rs12540806
rs10279558
rs4730670
rs13237551
rs6954514
rs10270358
rs11983531
rs13227701
rs12706043
rs10268441
rs10264239
rs6946417
rs4327800
rs7785169
rs2896169
rs6948855
rs2402002
rs10253192
rs12534795
rs6946453
rs6972100
rs1965523
rs2402028
rs6961913
rs6945747
rs4727826
rs12668723
rs2402053
rs1048508
rs2204679
rs760444
rs1728723
rs1180286
rs12530912
rs959173
rs3815412
rs729949
rs7795356
rs2191502
rs10487352
rs714180
rs38841
rs10487353
rs2237712
rs10243024
rs38857
rs13223756
rs10215153
rs2237717
rs41741
rs41752
rs7457973
rs12706135
rs193579
rs6942674
rs7788285
rs38895
rs38896
rs739693
rs38913
rs2228946
rs2283054
rs4148688
rs4148689
rs3808186
rs213942
rs4148699
rs213965
rs213987
rs4148724
rs975722
rs2067080
rs10233278
rs6965740
rs727164
rs10237179
rs7782815
rs916784
rs1859031
rs7777391
rs9640779
rs39745
rs10487384
rs6953304
rs3808178
rs17141053
rs41934
rs4730865
rs4727871
rs970642
rs10230874
rs2689753
rs6972496
rs1606004
rs17141653
rs10278849
rs1523794
rs10953873
rs2699729
rs11770908
rs1320849
rs4730900
rs12531411
rs6466686
rs12113195
rs2402455
rs4727899
rs1916861
rs4730945
rs12670725
rs17142462
rs7795185
rs7804857
rs10488290
rs10268591
rs802372
rs10488302
rs1072198
rs42333
rs3757557
rs2244863
rs2538485
rs2160010
rs2192289
rs12176609
rs10953925
rs2110280
rs798949
rs6950680
rs13233295
rs4731007
rs2536149
rs2707461
rs11521036
rs10488051
rs757714
rs10253361
rs2192301
rs4731040
rs1916886
rs960930
rs1147498
rs1147491
rs1206381
rs1206367
rs2215359
rs3213699
rs4140745
rs284386
rs1899689
rs11762444
rs1154609
rs2189601
rs3807874
rs2074589
rs3757536
rs6466819
rs11768210
rs6974720
rs4521704
rs2192017
rs2471189
rs2251761
rs4140960
rs7782606
rs37911
rs17144817
rs17144969
rs2501449
rs2501439
rs1006091
rs6952251
rs11761289
rs11983656
rs2037690
rs1917669
rs1404838
rs4288315
rs12670549
rs12533726
rs10269555
rs10277013
rs12671529
rs7795788
rs4318999
rs2098192
rs2215579
rs1860722
rs2037697
rs4147635
rs9656304
rs1525636
rs6466874
rs4731117
rs4731121
rs12672990
rs693998
rs2191308
rs6953544
rs12668266
rs10254660
rs1860487
rs10255489
rs10261325
rs2191277
rs6947191
rs4727992
rs2215426
rs2079886
rs2191468
rs4644181
rs4573205
rs7799219
rs1019200
rs7802554
rs2402711
rs993080
rs6466925
rs11983138
rs6973149
rs2079644
rs2058136
rs2402741
rs1524760
rs1917361
rs1917365
rs7795796
rs10046543
rs4639456
rs2267708
rs727505
rs4377885
rs11761669
rs7787605
rs900047
rs1404897
rs10500102
rs2293346
rs2968865
rs792637
rs4731236
rs6957121
rs6415363
rs12668003
rs6973477
rs1559971
rs10500113
rs1526413
rs4096763
rs6963279
rs6467022
rs1345224
rs2097782
rs2107097
rs2107098
rs6949266
rs7780223
rs1592397
rs2107084
rs4728029
rs6963314
rs6942778
rs2158214
rs1419584
rs10256927
rs10233794
rs7778806
rs6965646
rs2079055
rs719319
rs337331
rs336673
rs1034576
rs13240504
rs11978873
rs2283061
rs2283062
rs7796391
rs2283064
rs2106200
rs10274867
rs12706739
rs2402820
rs1074728
rs4731323
rs1468157
rs2299498
rs10256873
rs2299505
rs6951643
rs4731330
rs2157752
rs1204515
rs17150358
rs2237775
rs1204556
rs1204572
rs1154333
rs1154325
rs2237777
rs1018854
rs2237785
rs6979287
rs7794734
rs6975798
rs2237790
rs2299546
rs886001
rs17862319
rs7784231
rs952912
rs11563401
rs10487472
rs10278805
rs6957751
rs10226106
rs17864970
rs2285337
rs11563620
rs17867852
rs9640842
rs10487483
rs17713208
rs4731365
rs954008
rs7809567
rs10487488
rs10232298
rs3779536
rs806214
rs1440971
rs6467148
rs1029927
rs10260037
rs3808090
rs3779526
rs7789322
rs322762
rs2167289
rs2021808
rs2060715
rs4731429
rs1466146
rs1545444
rs12534540
rs714510
rs2288549
rs4728108
rs11765126
rs6467202
rs1109552
rs6958788
rs3807125
rs731770
rs4731513
rs339054
rs2290228
rs109829
rs3778760
rs1043595
rs4731517
rs7787924
rs2029623
rs7797420
rs1532222
rs7808907
rs11767238
rs7783840
rs1077483
rs11975493
rs3734969
rs17348939
rs2012919
rs1526897
rs6971551
rs753336
rs13223151
rs639605
rs11771549
rs754964
rs659495
rs754386
rs1450878
rs9792084
rs6942490
rs1984823
rs4731621
rs2402970
rs7796553
rs10267039
rs6467264
rs2693737
rs7639
rs10215972
rs1464890
rs6467287
rs10282425
rs901799
rs11981987
rs1038627
rs2171492
rs2306848
rs6955764
rs7794088
rs10234851
rs1544705
rs4731691
rs13239658
rs12672192
rs2288080
rs1038638
rs3857859
rs12216641
rs290794
rs7810507
rs287624
rs12154262
rs10954285
rs11973626
rs7805466
rs207210
rs12155446
rs12533596
rs6467327
rs6978148
rs10237038
rs10259462
rs350655
rs10251389
rs1004677
rs7791880
rs6974649
rs7790081
rs6978036
rs12534322
rs12530892
rs7798605
rs6467366
rs7796129
rs6967528
rs13235516
rs1965692
rs17814449
rs4731772
rs6943595
rs4728215
rs6961875
rs3800688
rs7807320
rs12534221
rs1862084
rs10272488
rs11765576
rs10251246
rs2971760
rs2333894
rs1421361
rs10272905
rs1004592
rs12706996
rs9641911
rs1582681
rs12666394
rs2216982
rs7800092
rs4311612
rs1514055
rs1567857
rs1355884
rs13241685
rs10258063
rs1562835
rs2598202
rs12386622
rs10954365
rs9641933
rs9649574
rs17215844
rs12707028
rs10156075
rs2060723
rs17216066
rs12111855
rs10231824
rs1364513
rs10225838
rs10271349
rs10274622
rs7776974
rs13232076
rs7788831
rs1364505
rs1863015
rs2241728
rs2241733
rs17166480
rs7784129
rs10081378
rs10808265
rs10260766
rs7806862
rs1991313
rs1000293
rs10273006
rs6975497
rs548221
rs481158
rs10233448
rs593435
rs6947991
rs998827
rs4731898
rs4989636
rs4731912
rs6967574
rs2042066
rs12707077
rs10266231
rs6955659
rs17424227
rs2343323
rs4335058
rs1317057
rs17575985
rs1149552
rs4731953
rs17167076
rs6956293
rs6961517
rs10488165
rs7785217
rs12540206
rs10954428
rs6963221
rs13222377
rs11971531
rs12707127
rs10279261
rs958404
rs1030268
rs2001618
rs2971971
rs2971955
rs2346442
rs6952869
rs6950383
rs728579
rs2544165
rs2598272
rs1646667
rs1643067
rs6957963
rs1646726
rs1424437
rs1646744
rs6975650
rs1791002
rs12672751
rs13225343
rs2734665
rs7789596
rs1722883
rs9641977
rs3792574
rs13228697
rs7788959
rs12672388
rs6962033
rs12539076
rs10488449
rs6964492
rs10275303
rs10488451
rs12538586
rs10488456
rs11769810
rs7779600
rs1563046
rs9641997
rs7794696
rs7800283
rs1452912
rs3800717
rs3778850
rs3778851
rs3800739
rs741688
rs3800748
rs10488465
rs1452909
rs1015350
rs1542309
rs3800752
rs2732900
rs10281202
rs12666242
rs292637
rs292661
rs292703
rs292706
rs12707223
rs6467580
rs7803365
rs11767423
rs967049
rs3812278
rs11772832
rs2696887
rs6961391
rs10271506
rs11984203
rs10260691
rs4291211
rs4548120
rs3112353
rs3112354
rs4236657
rs3112358
rs4732142
rs4397342
rs10233321
rs4732148
rs10954507
rs2960897
rs722737
rs17810062
rs13242172
rs4333513
rs13228917
rs973429
rs4732158
rs7794499
rs11772267
rs17168541
rs17168543
rs1994464
rs7793221
rs7798858
rs2129800
rs11766224
rs1488003
rs6965572
rs834771
rs756421
rs1346209
rs12707279
rs1025195
rs10488407
rs12707297
rs10488413
rs2882248
rs10252342
rs7788361
rs10261789
rs4518582
rs10268066
rs9649615
rs10954541
rs10249472
rs12539319
rs7804133
rs3735028
rs10488596
rs1424569
rs1364403
rs10488600
rs1364405
rs7806357
rs6943656
rs7780181
rs17506733
rs17506824
rs11971309
rs324658
rs324666
rs324572
rs11761344
rs1364716
rs1425070
rs6975389
rs4090714
rs833010
rs6467700
rs1725021
rs1839780
rs10435425
rs322240
rs322246
rs12671280
rs6977749
rs2242045
rs13240024
rs320692
rs161338
rs728054
rs1863037
rs6467709
rs6964837
rs1646366
rs17169298
rs7789901
rs3800621
rs6976725
rs3778802
rs10234581
rs2059320
rs3800654
rs1559490
rs3778818
rs2617890
rs273944
rs273957
rs273945
rs273981
rs273995
rs13235479
rs6467728
rs4728425
rs4732279
rs759851
rs4732282
rs10245239
rs17277937
rs6467734
rs8180809
rs6467735
rs1872929
rs2465079
rs2451233
rs10238886
rs2465074
rs2253200
rs17361616
rs376305
rs7791577
rs1874326
rs4728438
rs1631216
rs11762109
rs11770967
rs17160449
rs296917
rs3800569
rs1344381
rs6467797
rs1562853
rs411467
rs3807147
rs3778689
rs10227043
rs6467814
rs9918611
rs6973895
rs6944423
rs10270572
rs7802841
rs2774960
rs2774962
rs2774969
rs512927
rs17133444
rs2236426
rs6467822
rs12056143
rs2134955
rs7798474
rs6955929
rs6467832
rs17160838
rs10260850
rs2355787
rs8137
rs6953625
rs4732386
rs2030712
rs1464799
rs7781224
rs7801393
rs9690885
rs6605559
rs10215942
rs10236187
rs7793114
rs194150
rs194149
rs2267684
rs1015572
rs1015570
rs2267696
rs2267698
rs6965165
rs4726457
rs7805971
rs41734
rs8192835
rs3823717
rs41723
rs41721
rs41716
rs10487667
rs7806848
rs8192856
rs8192860
rs2267705
rs2267706
rs2286196
rs13227771
rs11486906
rs11983076
rs12056023
rs2471312
rs12703676
rs2471282
rs2471292
rs4726761
rs4725675
rs11764865
rs6970317
rs12703742
rs6964909
rs12703771
rs12669654
rs7777468
rs10247426
rs6464773
rs12155423
rs17621014
rs4726826
rs2252397
rs10254777
rs2293177
rs269264
rs10487888
rs1476868
rs1267612
rs10281173
rs801089
rs6464239
rs7805034
rs17161914
rs10232772
rs1012435
rs1860813
rs6964666
rs4726441
rs917157
rs217002
rs7790976
rs2057915
rs7458320
rs2158680
rs10258837
rs917158
rs10245819
rs10215677
rs10259042
rs10245768
rs10266594
rs11760722
rs1181729
rs7782169
rs1181755
rs4726453
rs4726454
rs1110074
rs2366254
rs1569085
rs3757470
rs17520514
rs10261515
rs17162459
rs10454324
rs9640357
rs2163953
rs1285961
rs2471744
rs1285933
rs1285935
rs4726484
rs4607527
rs6977302
rs4593441
rs13224443
rs6954522
rs13223215
rs3020838
rs1573617
rs6963035
rs2001012
rs928923
rs17162991
rs17162994
rs2156936
rs1155458
rs2734062
rs2734103
rs11768398
rs11972143
rs10276363
rs17232
rs361445
rs7778566
rs7793482
rs2040369
rs2226967
rs10277702
rs2213199
rs17282
rs16622
rs17274
rs2855150
rs17257
rs9640373
rs17254
rs1985888
rs2734224
rs3134904
rs4281045
rs1009848
rs6947538
rs4252499
rs10256437
rs10254374
rs6970163
rs4395807
rs1994497
rs9986765
rs562509
rs10500136
rs10216140
rs6962852
rs7800251
rs17164250
rs4726612
rs4595035
rs1525107
rs1525108
rs1525110
rs2966709
rs2949762
rs2949769
rs12540107
rs7811442
rs11768025
rs10487545
rs6971999
rs6979994
rs17164520
rs17164583
rs12672742
rs2961139
rs2951346
rs1881901
rs1635884
rs720475
rs4725651
rs17195725
rs886469
rs10272083
rs41238
rs10275875
rs10274162
rs7781839
rs7804157
rs9640426
rs17286117
rs1476612
rs228578
rs228587
rs1547941
rs6958341
rs2699467
rs6464631
rs10258763
rs12671406
rs1525461
rs642782
rs7799018
rs6962216
rs6953302
rs12531488
rs4725670
rs3919487
rs7808050
rs10487514
rs996342
rs41675
rs850377
rs1528011
rs13222586
rs11979955
rs10500154
rs850499
rs2888244
rs7806350
rs1523728
rs7458913
rs7806864
rs2372133
rs4726774
rs6943389
rs11972095
rs7777578
rs6979491
rs17402143
rs10500163
rs10248963
rs13438740
rs17503262
rs965003
rs1639480
rs1639489
rs700273
rs700278
rs2693405
rs2693394
rs9640471
rs12154459
rs802012
rs10952646
rs17587202
rs347180
rs12540802
rs2642483
rs1494453
rs10487921
rs12674168
rs11972861
rs9801492
rs7341537
rs4529377
rs7784949
rs7810174
rs6946957
rs10081175
rs7800935
rs10281702
rs2372808
rs10255503
rs7812091
rs6980283
rs2888440
rs7806761
rs4725704
rs1496547
rs7803889
rs2036118
rs9769600
rs7790788
rs10279700
rs4726834
rs4637733
rs6959535
rs10500174
rs826802
rs7784277
rs10276770
rs826821
rs826823
rs10250570
rs700303
rs826660
rs826645
rs1528529
rs7779225
rs2022225
rs7790550
rs10952682
rs10230324
rs1830343
rs7781317
rs971818
rs10487689
rs1541415
rs851845
rs17170584
rs700318
rs4425670
rs2074712
rs2373177
rs1404732
rs17824874
rs6958954
rs10233755
rs10252313
rs2708240
rs2538990
rs2215798
rs2710109
rs4725752
rs13225365
rs7794874
rs2539000
rs2707575
rs1997530
rs12534783
rs2254307
rs11771941
rs2189883
rs2710144
rs7797894
rs10271435
rs10485845
rs17481892
rs17170840
rs10256700
rs2906308
rs2972126
rs6973203
rs2972112
rs1859537
rs2972102
rs17170876
rs13230925
rs17170878
rs1015931
rs4382390
rs4526286
rs2373347
rs6952506
rs1406603
rs17433476
rs11980146
rs6973491
rs17170936
rs4726946
rs12673933
rs11514853
rs11771834
rs6946212
rs17170960
rs9648853
rs1177924
rs1177946
rs1637863
rs4726964
rs10242598
rs2530311
rs12538810
rs6464907
rs2717808
rs10280054
rs887822
rs6978741
rs7793987
rs11773084
rs1029888
rs2072408
rs10952786
rs7804456
rs7801276
rs9986856
rs6464927
rs1676904
rs10236884
rs716818
rs4727007
rs1202451
rs1202453
rs2158632
rs12530946
rs1202390
rs1202397
rs17171195
rs757795
rs1473127
rs1608849
rs1404862
rs1076283
rs3735317
rs10266573
rs6971236
rs709067
rs4727088
rs354033
rs11763561
rs12533800
rs12536519
rs740136
rs709063
rs855679
rs7782781
rs6974897
rs3823698
rs7795944
rs9648699
rs7777525
rs7806429
rs10282458
rs7777181
rs7810209
rs10266589
rs4725919
rs1403222
rs9640279
rs6952669
rs10280903
rs4725925
rs11763374
rs2140144
rs6944136
rs10244273
rs2075078
rs6945478
rs1860870
rs11767311
rs10265670
rs10281675
rs10952287
rs11972506
rs11772167
rs10231759
rs10952289
rs6980179
rs4725367
rs6956432
rs6977381
rs4725970
rs11978239
rs2215564
rs10250704
rs11760854
rs17173651
rs11761679
rs17173656
rs11762978
rs17545756
rs10952303
rs310589
rs7786151
rs219235
rs219237
rs369410
rs2975199
rs7805834
rs405281
rs7795959
rs11760463
rs7792547
rs6464144
rs9640291
rs3753151
rs7811407
rs6952258
rs1029946
rs1029945
rs2538045
rs6464156
rs2727565
rs2727527
rs4726084
rs885273
rs6965771
rs9632641
rs1881638
rs12540943
rs1881629
rs11770376
rs1108845
rs11772236
rs7806048
rs4726114
rs17569415
rs6960270
rs10251856
rs7808913
rs10282254
rs6464211
rs10239783
rs10952352
rs4726160
rs4726173
rs6464268
rs12539937
rs4476919
rs7793141
rs7809363
rs520556
rs12533514
rs567778
rs6464297
rs954359
rs4448172
rs1040320
rs1015997
rs2735614
rs627322
rs17520767
rs7810943
rs960600
rs7795684
rs12533454
rs6948646
rs968917
rs2053640
rs4726278
rs10271744
rs10246632
rs12703304
rs12703305
rs10952420
rs7782578
rs1444460
rs7785341
rs6968031
rs3110887
rs3111275
rs3111276
rs3111283
rs10247334
rs7810934
rs4726308
rs13241070
rs7806949
rs6947489
rs4621714
rs10228200
rs2192275
rs2538414
rs12671878
rs38993
rs10487688
rs12673076
rs1981632
rs2901963
rs2190997
rs7779540
rs10155813
rs6973850
rs10280963
rs7811481
rs4074568
rs4380850
rs12674128
rs12703333
rs10274025
rs6464401
rs7780487
rs6959816
rs2024366
rs10488311
rs12536378
rs10228095
rs12703349
rs4726411
rs7804017
rs10256276
rs286852
rs17174407
rs13225765
rs11981725
rs9690036
rs2337377
rs7791484
rs10278985
rs12671881
rs10263063
rs11771157
rs10232716
rs6464429
rs11772385
rs10952491
rs11764641
rs1491835
rs11769619
rs7795467
rs6597439
rs6597441
rs12667032
rs749120
rs6980443
rs12666480
rs12154602
rs9642649
rs884375
rs3807218
rs3807222
rs10261505
rs880730
rs1387192
rs3823523
rs729269
rs547894
rs2316242
rs515906
rs10268004
rs6953917
rs12532804
rs6943853
rs7795325
rs6968780
rs4960560
rs3823527
rs3778738
rs4960629
rs3817522
rs7783483
rs12671155
rs2280656
rs1047064
rs2002865
rs884687
rs10249191
rs930436
rs453534
rs11760608
rs1583830
rs10231654
rs1561603
rs2581844
rs732050
rs1436818
rs1730186
rs10254608
rs1730146
rs2082991
rs7800026
rs10254908
rs10246702
rs2951012
rs1657307
rs12691433
rs12113740
rs4434576
rs10229853
rs4506162
rs9690040
rs7456406
rs4716915
rs10264222
rs6978591
rs17837543
rs6942469
rs10488639
rs722445
rs1421320
rs6971850
rs7786816
rs4568502
rs11772335
rs6459791
rs6953751
rs6965868
rs10949732
rs6961346
rs4716551
rs4716908
rs11761850
rs6975820
rs288758
rs1151790
rs1151793
rs10249283
rs1731836
rs1731837
rs1731847
rs11768525
rs898696
rs7777688
rs1531381
rs11763188
rs3857649
rs12533675
rs1824552
rs6459961
rs4716945
rs6945743
rs7807731
rs12534938
rs6963951
rs10248131
rs4716979
rs10251705
rs10228290
rs6969328
rs11770182
rs4717004
rs12113716
rs6460003
rs1181930
rs4716593
rs10281910
rs11769720
rs11983146
rs1922086
rs1873884
rs1175449
rs12386611
rs10216266
rs4716596
rs4717031
rs4435995
rs6976733
rs4555974
rs10258969
rs11769797
rs7808581
rs1917035
rs1880342
rs10949589
rs2365281
rs4716610
rs7793415
rs6957217
rs6459682
rs2177559
rs12668409
rs2177558
rs4716619
rs1534339
rs12536996
rs2695582
rs1547584
rs7801996
rs737982
rs4716437
rs4716655
rs10265924
rs10260986
rs6956930
rs6952611
rs10250838
rs10252508
rs1111467
rs6968944
rs10275055
rs7812154
rs7791257
rs12670999
rs12919
rs10949620
rs6966038
rs6943214
rs6459727
rs6979947
rs1636608
rs1182392
rs13226247
rs6459771
rs2072421
rs7804019
rs17837764
rs7798373
rs2366564
rs3735198
rs10263303
rs221293
rs221295
rs221300
rs4716760
rs6970138
rs1263572
rs11764539
rs17731604
rs1638742
rs1242782
rs1242780
rs1242778
rs6944306
rs6955644
rs4716836
rs2164219
rs4019377
rs4716858
rs1036373
rs4716881
rs11772608
rs11760246
rs10256092
rs12698138
rs4909289
rs2335832
rs10949703
rs4521710
rs6976380
rs7802248
rs1563067
rs1377374
rs1670357
rs1630862
rs1670339
rs12674047
rs10256091
rs10081235
rs2178528
rs11760681
rs877279
rs1530967
rs13242357
rs9801117
rs2878802
rs7787974
rs6459900
rs6965685
rs7809017
rs2730268
rs262149
rs2040897
rs2071624
rs12674049
rs399867
rs3793235
rs7780644
rs6979985
