# Supplementary material for: Fine-scale mapping of meiotic recombination in Asians
Source: BMC Genet. 2013 Mar 8;14:19. doi: 10.1186/1471-2156-14-19 (PMC3599818; doi:10.1186/1471-2156-14-19)
Supplement: Additional file 3 — Genetic Maps. Archive containing combined genetic maps for all chromosomes. The SNP list text files contain the rs numbers of all of the SNPs shared by the Mongolian and Korean cohorts, ordered by physical position. The map files give the genetic distance between each of these markers in order in centimorgans. All observed Asian recombination events are mixed to form this map. [file 1471-2156-14-19-S3.zip › SNPlist8.txt]

rs10488368
rs3750097
rs2906337
rs17206521
rs3752670
rs6991723
rs11136516
rs747351
rs2161010
rs7822166
rs17063980
rs2023410
rs1550948
rs11775137
rs17064974
rs10088894
rs10503146
rs11774384
rs13429
rs1043720
rs1064416
rs2278764
rs17738513
rs7821637
rs7002094
rs4735853
rs2084414
rs896523
rs11136864
rs3736436
rs12549884
rs1669733
rs4735900
rs11137016
rs336439
rs9314603
rs1616976
rs4735916
rs12386928
rs6559181
rs6985968
rs7015256
rs1393703
rs1393701
rs1553412
rs7000358
rs17739674
rs17752292
rs7357355
rs4735825
rs10503153
rs10099591
rs6983944
rs4415346
rs7826110
rs2701907
rs17668154
rs11136346
rs7842241
rs717406
rs12716579
rs9693703
rs11986875
rs1463249
rs4495453
rs4295683
rs6998229
rs10092608
rs6558440
rs11785306
rs13255561
rs10093402
rs10096219
rs10866924
rs1019023
rs11994904
rs17748677
rs6558481
rs2214861
rs2906576
rs2301963
rs2956929
rs7014992
rs2957091
rs10448097
rs7826897
rs1062172
rs2957054
rs2977187
rs11992719
rs7461883
rs11136424
rs9802017
rs10091778
rs9693412
rs7011997
rs4242520
rs12679580
rs4379489
rs7004405
rs17756915
rs11136442
rs2272611
rs17064407
rs17830077
rs2280823
rs4532638
rs4876266
rs4876265
rs6558568
rs6558578
rs11136459
rs4876236
rs7819286
rs893875
rs12542139
rs3779853
rs6558595
rs2235121
rs2235123
rs7834633
rs7820357
rs2294069
rs12548396
rs4876223
rs2280899
rs12680793
rs10503170
rs2099746
rs9314453
rs12543116
rs17752483
rs17064809
rs6981174
rs17759080
rs317223
rs10111830
rs4876151
rs6558659
rs2045423
rs6558668
rs1483809
rs6985435
rs7843177
rs6982025
rs10088564
rs17515
rs4333626
rs17063062
rs7827228
rs17755518
rs6558685
rs6987820
rs4388475
rs2978340
rs12548957
rs7814325
rs6992851
rs4875854
rs2627272
rs17078893
rs341744
rs897275
rs584541
rs2670063
rs1513337
rs653808
rs663659
rs666276
rs664600
rs694565
rs7844468
rs11986048
rs11986105
rs4875731
rs3824271
rs3802292
rs750318
rs12542474
rs2045637
rs2045638
rs17079488
rs12681200
rs12545633
rs11998250
rs7823658
rs7846371
rs10104470
rs7004125
rs259856
rs17319192
rs10086940
rs17079571
rs13261550
rs1867045
rs12545450
rs12544537
rs10099364
rs1442403
rs1467980
rs1562116
rs1442407
rs1442410
rs7814326
rs12542756
rs10108636
rs4355794
rs6558759
rs2406459
rs718121
rs718119
rs4875574
rs10503201
rs4875192
rs10102960
rs11136609
rs9773092
rs13253492
rs10092265
rs895696
rs270063
rs1393846
rs12548247
rs6558778
rs4875712
rs10106960
rs10087333
rs4493928
rs2100119
rs4413794
rs17066326
rs17066342
rs7844359
rs17066348
rs11136641
rs13265032
rs7816319
rs13263218
rs986183
rs2469358
rs2469354
rs900217
rs900213
rs17066529
rs9644345
rs11786532
rs17066769
rs2469395
rs1482196
rs2624087
rs2624088
rs2624100
rs10091095
rs7837233
rs17326642
rs12674750
rs2623749
rs1031977
rs10503215
rs17067208
rs2623708
rs17067292
rs13255936
rs1545821
rs2449088
rs12543111
rs12675982
rs2623641
rs7015612
rs1871816
rs9693433
rs17063168
rs17807654
rs10088247
rs2975373
rs6558826
rs4626624
rs2975348
rs4875793
rs2930378
rs10107710
rs2554507
rs10216531
rs2554702
rs2688266
rs11784451
rs2912292
rs2449821
rs2740841
rs11136688
rs2740822
rs2627453
rs1529316
rs17068332
rs2554728
rs940155
rs17068473
rs2059581
rs1403593
rs2261759
rs2688388
rs2554599
rs2740931
rs4379463
rs2897595
rs3843921
rs12548766
rs7814265
rs2554704
rs1820437
rs10095133
rs17068984
rs12674985
rs17332525
rs10107716
rs4242493
rs4606080
rs10094785
rs1647354
rs1613009
rs10503236
rs1519177
rs1714813
rs2407308
rs9314520
rs3849836
rs17405426
rs4875303
rs17405538
rs5028016
rs11781720
rs1647315
rs13249547
rs1714717
rs3849842
rs3843924
rs1394481
rs1714821
rs11992223
rs1714684
rs13270159
rs1504769
rs1700100
rs2680599
rs10503246
rs11136715
rs812941
rs2680606
rs4875322
rs11776902
rs7002661
rs10866968
rs6558866
rs11985125
rs17413882
rs17069985
rs10503256
rs10100309
rs1036556
rs11986849
rs11993860
rs1367320
rs11781210
rs17414118
rs6558872
rs11774916
rs11988906
rs13270991
rs1864517
rs1430448
rs980238
rs17336844
rs9314531
rs4875349
rs4875350
rs1725122
rs12545504
rs1217543
rs4609213
rs11136748
rs11994887
rs6996668
rs1983474
rs1344297
rs2466732
rs2617069
rs2617070
rs2725024
rs4875363
rs4875364
rs2617084
rs2724985
rs2617091
rs7009652
rs1382249
rs17070764
rs2725045
rs1564179
rs2616972
rs17070881
rs10503267
rs1478281
rs2725007
rs2617042
rs10094093
rs7465653
rs17070996
rs1904119
rs7011905
rs2725010
rs1471419
rs974790
rs293884
rs293888
rs1457186
rs1379326
rs6985100
rs10091902
rs17347502
rs7835487
rs6986423
rs4875384
rs12675806
rs11136777
rs1457179
rs7016863
rs2028223
rs17071459
rs1561357
rs17071510
rs4875388
rs17071555
rs17071569
rs11775951
rs11774281
rs1379324
rs7018016
rs6992030
rs4875396
rs2407667
rs4875398
rs1031611
rs2043810
rs7845668
rs893465
rs7001869
rs4076510
rs4875417
rs7815832
rs12542818
rs7011965
rs3911307
rs2977729
rs2924726
rs4875428
rs10108375
rs10104215
rs1454284
rs1993286
rs13253703
rs7817362
rs12547271
rs4875138
rs2407743
rs12679429
rs11786333
rs11776268
rs11779265
rs4875441
rs12545609
rs4373539
rs11994385
rs7832451
rs7823489
rs7813806
rs4875493
rs4875505
rs6983919
rs11989948
rs993880
rs983480
rs2052335
rs6982488
rs1420823
rs7003556
rs7843974
rs10101849
rs7011009
rs2056666
rs10503301
rs11787457
rs10503306
rs7819214
rs10089077
rs1011000
rs2018500
rs1526371
rs11783661
rs4875575
rs2732995
rs12680380
rs2527748
rs2527749
rs730091
rs4875186
rs718969
rs11136906
rs2527721
rs6981227
rs2527724
rs12677048
rs2733084
rs13260760
rs10503314
rs10503315
rs10503316
rs4875607
rs2732972
rs6991017
rs10503326
rs2527161
rs2733005
rs1635627
rs10108612
rs1858459
rs1355663
rs1355667
rs17074991
rs2840445
rs11787399
rs12548556
rs7826510
rs10503343
rs2703289
rs2840478
rs2703301
rs2703305
rs2816393
rs2703312
rs2222831
rs2703318
rs13259125
rs2700797
rs2840500
rs9314588
rs2700791
rs2816469
rs890027
rs1424724
rs6984460
rs1343923
rs17075950
rs890024
rs890026
rs7842740
rs17076075
rs17063397
rs2700823
rs10503358
rs2570668
rs2248963
rs11775757
rs17368494
rs7015351
rs4506242
rs4610770
rs17076277
rs7822472
rs4454296
rs4537324
rs17381669
rs12681546
rs7834259
rs13265841
rs17076494
rs7002446
rs2916687
rs2920629
rs1057187
rs6995735
rs2442546
rs13264652
rs894888
rs1968586
rs1129706
rs2440414
rs1373306
rs2034143
rs2440399
rs17077154
rs3020213
rs2515464
rs734701
rs11989215
rs10092206
rs17623313
rs11775442
rs1375668
rs2959822
rs17553089
rs2515493
rs2922894
rs3739391
rs3739392
rs7817104
rs11777882
rs2922852
rs2922851
rs2442569
rs2442562
rs2959797
rs2911968
rs2912065
rs2980654
rs2433146
rs6559176
rs1014199
rs11783611
rs1365042
rs10503366
rs2912054
rs2936507
rs2928579
rs3811120
rs2912024
rs2936534
rs1541749
rs10503365
rs890228
rs12381471
rs17078199
rs9773025
rs12546593
rs2741098
rs2980948
rs2741108
rs2702833
rs2741127
rs2927345
rs5743404
rs2741710
rs2741689
rs2741688
rs3918350
rs2702938
rs2003880
rs2702860
rs13251447
rs2738100
rs3888293
rs2977812
rs9774483
rs6982814
rs11776120
rs4358823
rs6999181
rs4240691
rs2945230
rs712255
rs698291
rs10503375
rs7845203
rs7014953
rs1548198
rs2945913
rs17150353
rs2976955
rs17151257
rs13256028
rs2921092
rs11783173
rs4639513
rs7007897
rs12546760
rs4840346
rs4272382
rs10099072
rs7838399
rs17154314
rs12550829
rs10085952
rs17627505
rs6994742
rs940031
rs11780672
rs554241
rs17697237
rs659256
rs656070
rs2428
rs11906
rs17154769
rs4841044
rs7820324
rs13282211
rs9329172
rs366178
rs419658
rs4840374
rs11776838
rs1045529
rs2979269
rs2100021
rs6992247
rs189798
rs19334
rs2010390
rs2929461
rs2929457
rs735449
rs11249913
rs330068
rs12543276
rs17716118
rs7004769
rs11781511
rs12548931
rs2199403
rs2199402
rs7018002
rs9329191
rs2409571
rs12546198
rs7841407
rs4841139
rs10099338
rs6601306
rs2409615
rs17149982
rs7006443
rs11997395
rs1458939
rs17150066
rs11777274
rs17150086
rs6990812
rs10100760
rs6997620
rs17733293
rs11991621
rs10111980
rs13273033
rs9644708
rs12545912
rs4840437
rs11249943
rs6989782
rs17150478
rs7830613
rs17734290
rs7015101
rs10092705
rs10503396
rs2055729
rs7836428
rs471480
rs656319
rs11774592
rs576405
rs6601409
rs1521194
rs1402525
rs814406
rs17151026
rs17739179
rs6983332
rs4255142
rs17151244
rs7006628
rs13257383
rs11774836
rs17749155
rs11773947
rs6991385
rs4529465
rs13256234
rs10503404
rs17151405
rs2975722
rs2975696
rs2975687
rs4240637
rs7001821
rs2952166
rs2952161
rs7821327
rs4240641
rs11990063
rs13249929
rs17708276
rs4841324
rs4260896
rs6601443
rs12679609
rs7015455
rs17151903
rs9657539
rs13254942
rs17767186
rs6985267
rs10096610
rs7005230
rs9969635
rs7833781
rs4840487
rs4392859
rs10086950
rs11995447
rs7846328
rs6984615
rs4531010
rs12679591
rs4406360
rs7008087
rs10094938
rs7011457
rs6601491
rs13250449
rs12546950
rs11775769
rs4382429
rs9329228
rs4841404
rs4841405
rs4368940
rs7017257
rs718742
rs6989370
rs17152302
rs6601525
rs6984094
rs4840517
rs17152584
rs10089153
rs4841455
rs2409667
rs2898249
rs13248287
rs6985109
rs4240671
rs4841458
rs6984496
rs4841462
rs7821914
rs7837828
rs4320511
rs4307299
rs7460507
rs2409728
rs6601575
rs958648
rs3824211
rs7003840
rs10086412
rs2409764
rs10503422
rs9792175
rs12680762
rs2618455
rs2252534
rs17807624
rs11250154
rs7824704
rs2248334
rs2409809
rs10088151
rs10112596
rs12550668
rs10503426
rs6983129
rs12541318
rs1390950
rs2898295
rs2740434
rs2645400
rs804280
rs1466785
rs7001819
rs1736058
rs12676995
rs12898
rs17154027
rs9644757
rs13260325
rs4840599
rs9644758
rs4128298
rs11989783
rs6985349
rs4841662
rs7463440
rs6980603
rs11786924
rs13282410
rs12677284
rs2017656
rs2977124
rs2947384
rs1401471
rs13260185
rs11204005
rs10888160
rs13278029
rs11779957
rs1474140
rs544302
rs633979
rs497197
rs1044011
rs532841
rs1465649
rs12678758
rs17186859
rs1188274
rs1729161
rs1209990
rs17127579
rs10503444
rs1203096
rs1209992
rs17128435
rs10503446
rs10888181
rs1188130
rs1729135
rs11988200
rs1671339
rs7018361
rs11776015
rs1729134
rs1671413
rs1470994
rs1671417
rs7837580
rs289566
rs289585
rs17817461
rs1023865
rs3816747
rs17222010
rs17094404
rs12547480
rs2062068
rs11783751
rs4379451
rs7817551
rs1021087
rs12680822
rs17227506
rs9325661
rs12155866
rs6530658
rs10503460
rs4629867
rs1383879
rs12677921
rs13253300
rs10503464
rs1947904
rs6982631
rs17237821
rs17117212
rs3848988
rs6985907
rs6989987
rs17117331
rs17117333
rs10503475
rs10101535
rs10105056
rs10092799
rs2410098
rs12164168
rs2054608
rs4831501
rs10441655
rs11783232
rs12681911
rs1485536
rs1996696
rs1601435
rs10503468
rs4831264
rs1485545
rs4831521
rs17118370
rs12682570
rs1841907
rs17118702
rs7817792
rs6992644
rs11203582
rs10441664
rs2035202
rs7016966
rs17229260
rs890534
rs10089267
rs17231019
rs1820528
rs7000337
rs12676434
rs7830532
rs728845
rs1903597
rs1461870
rs1461869
rs17119376
rs9657207
rs17119539
rs4831602
rs825908
rs10503501
rs10503502
rs1912470
rs9325717
rs10096729
rs12542406
rs1397282
rs11989868
rs11998116
rs2264044
rs1441938
rs10087547
rs17120202
rs2247686
rs972018
rs2251611
rs2255685
rs1031053
rs1992448
rs1441933
rs2246433
rs7341577
rs12676853
rs17120323
rs4602887
rs10095307
rs2622331
rs10099062
rs17601930
rs17120612
rs1480695
rs4607611
rs11777723
rs7388469
rs7835159
rs7005262
rs11203672
rs6530824
rs10888094
rs10111834
rs4831667
rs7815606
rs12678080
rs12056421
rs17120838
rs1378035
rs1454592
rs17655367
rs2410229
rs7015642
rs17120908
rs7842009
rs268434
rs10503533
rs268379
rs12548503
rs12544054
rs268387
rs268386
rs1077593
rs268352
rs17472288
rs17575734
rs9325744
rs1457230
rs2410246
rs17121207
rs6651387
rs6984851
rs10090441
rs11992414
rs7818926
rs4431598
rs1565919
rs1155092
rs1156474
rs6530863
rs1390050
rs12542277
rs17657098
rs6990315
rs4831722
rs2029795
rs6985514
rs12114860
rs17576922
rs1353319
rs17576999
rs1976289
rs2132128
rs4430095
rs11784308
rs17657865
rs1429088
rs1975057
rs11203713
rs1579450
rs17657927
rs13253051
rs1035972
rs354519
rs3789004
rs7818067
rs4416821
rs10104063
rs10109890
rs2721216
rs2009017
rs751687
rs352804
rs1421240
rs352806
rs352810
rs987926
rs1421241
rs1598294
rs1584963
rs2604376
rs2721215
rs352766
rs352768
rs17121980
rs352774
rs11776568
rs2205236
rs2604383
rs2721207
rs2410284
rs13438987
rs2736056
rs10091618
rs240664
rs6989226
rs1455067
rs2604308
rs17675663
rs17122084
rs2736020
rs2736017
rs2410283
rs1563297
rs9325770
rs17122164
rs2720602
rs13271046
rs7829952
rs13252630
rs13263124
rs4455832
rs4467935
rs8181023
rs2628294
rs12544662
rs2628272
rs1484744
rs1385290
rs1872342
rs1904577
rs351562
rs17484273
rs970440
rs10100384
rs968646
rs2170116
rs2163120
rs2054526
rs12545451
rs12675862
rs9325791
rs4461937
rs10094727
rs822249
rs1719425
rs822304
rs822277
rs17584028
rs6997423
rs6997598
rs17584140
rs1433289
rs521882
rs635070
rs10503585
rs883355
rs7813540
rs1721078
rs709845
rs6988267
rs2014286
rs17624806
rs10090288
rs3850762
rs6587015
rs7835868
rs2904647
rs2705196
rs2705195
rs2959634
rs2517082
rs2904669
rs17124196
rs2904670
rs7845103
rs9644664
rs10110023
rs709848
rs2285270
rs3764796
rs4921744
rs6587029
rs7000979
rs1548353
rs1858709
rs17124423
rs739337
rs7011504
rs9325808
rs10089145
rs6587039
rs7837826
rs4921768
rs17124483
rs6587041
rs13254505
rs6981038
rs6986498
rs1557591
rs17632013
rs12543516
rs17632120
rs2720540
rs13270915
rs1858715
rs2720492
rs2720498
rs2588232
rs2720499
rs2588233
rs2301539
rs7838611
rs2517275
rs2720565
rs2588152
rs2246488
rs17632963
rs13258423
rs2237846
rs2293879
rs6586619
rs12543990
rs4388484
rs2410501
rs4921804
rs209973
rs2937897
rs7386698
rs406253
rs2937891
rs3862100
rs6981770
rs2904738
rs3862101
rs11203910
rs3739407
rs6999721
rs385586
rs6986061
rs11781440
rs10107122
rs7816561
rs2979802
rs429412
rs369024
rs6586661
rs2517289
rs2517317
rs3853531
rs439374
rs478420
rs439511
rs12056629
rs10503607
rs2237848
rs382752
rs369753
rs10112857
rs9325825
rs1029340
rs1858720
rs17126237
rs7388381
rs2739679
rs714131
rs4921865
rs2739726
rs6586704
rs2157651
rs10888150
rs17693103
rs11203945
rs6586730
rs1353035
rs11787149
rs1495750
rs7013253
rs4646241
rs1390358
rs1112005
rs7832071
rs1799929
rs1799930
rs1208
rs4646257
rs12545528
rs6998197
rs2410564
rs6997340
rs2201554
rs7817770
rs12544627
rs1995002
rs1995003
rs2035686
rs13259283
rs3739396
rs901934
rs1565231
rs10503616
rs10503617
rs11780899
rs13256522
rs2634449
rs10110600
rs17694984
rs2717751
rs6983527
rs1825975
rs9325833
rs17596751
rs1487742
rs10106032
rs1121922
rs4921950
rs4921608
rs11203986
rs11998342
rs1872890
rs923315
rs4244449
rs1487745
rs6586764
rs13250313
rs17383361
rs10503633
rs11993467
rs2172289
rs1487753
rs11778064
rs11203999
rs1492286
rs11785914
rs4921966
rs11779137
rs7007413
rs1492289
rs6993670
rs17127410
rs12155557
rs7839913
rs17468779
rs17127480
rs2059645
rs720266
rs10503641
rs1426918
rs11988880
rs7010496
rs764511
rs7841005
rs919149
rs1506895
rs4921984
rs7843518
rs7000610
rs6651479
rs9657493
rs4921994
rs2048091
rs13268591
rs6985201
rs692512
rs11785844
rs2410603
rs1395524
rs333047
rs12678474
rs2672282
rs17127976
rs12544391
rs1514706
rs7010888
rs2683321
rs10503656
rs7826320
rs1915416
rs1514692
rs6997589
rs3824328
rs17128272
rs11995233
rs12155715
rs2410611
rs7357583
rs11204039
rs6586830
rs3802328
rs17128418
rs12682196
rs11204047
rs3923920
rs7017776
rs10105097
rs10107533
rs6996732
rs4922069
rs2957624
rs2979874
rs10283283
rs17128793
rs4628268
rs4244455
rs6985674
rs1492644
rs7836255
rs1845040
rs1994788
rs2013213
rs1388943
rs11204065
rs10503663
rs6984390
rs7014781
rs7820520
rs920590
rs17482069
rs6993525
rs1561747
rs7822518
rs3898938
rs253
rs2410616
rs1441777
rs13265868
rs6421418
rs1018077
rs10503670
rs6586896
rs2088343
rs1497023
rs1497022
rs13258461
rs3779672
rs952860
rs6586897
rs1390938
rs2270637
rs10503675
rs952149
rs12682557
rs2173115
rs2935312
rs903998
rs4921697
rs6984493
rs1532445
rs11995187
rs4922151
rs12677666
rs13270944
rs4922153
rs11782092
rs1872346
rs2062348
rs4921704
rs1385309
rs11785348
rs4442161
rs4922188
rs12677076
rs17092361
rs17092374
rs7815251
rs4922204
rs2898501
rs10101153
rs9785133
rs7000921
rs12543862
rs4307359
rs13273637
rs4921723
rs17603298
rs17420770
rs4592052
rs13275957
rs10107413
rs9325872
rs13277342
rs981629
rs6988396
rs1376013
rs1868662
rs17493272
rs2198012
rs6992419
rs2410659
rs1376010
rs2597419
rs2410665
rs11204137
rs2616157
rs10103263
rs6981033
rs964189
rs4961396
rs6998466
rs6586940
rs17605349
rs17093389
rs512598
rs12114032
rs1474239
rs1402651
rs7821595
rs17577994
rs9692729
rs10111769
rs12549890
rs4739279
rs898647
rs17606303
rs2613674
rs2613675
rs9773568
rs2631926
rs2610935
rs2613702
rs1563916
rs989329
rs1599096
rs2631879
rs10110485
rs2631889
rs898249
rs2066940
rs11987632
rs1037779
rs999055
rs2926426
rs4606049
rs1549467
rs4739229
rs9325882
rs10103656
rs13280180
rs17607826
rs17607868
rs7011968
rs1426194
rs7003897
rs13255593
rs11204175
rs11781337
rs12677442
rs1564480
rs7836489
rs11777093
rs11993990
rs4464960
rs4506202
rs10095228
rs748065
rs899430
rs899427
rs11784816
rs17296501
rs3824338
rs1456
rs7836362
rs7812993
rs4872360
rs7819541
rs3857979
rs4871976
rs13249656
rs4872461
rs7008597
rs12545568
rs750668
rs870215
rs2280521
rs2461491
rs17733355
rs2005080
rs13269603
rs4872524
rs10216447
rs17674754
rs17088531
rs10104039
rs10103576
rs7388527
rs4872539
rs10503717
rs17676811
rs10503719
rs17088625
rs12679264
rs12682049
rs1533308
rs1996148
rs1509814
rs11986200
rs1040053
rs11135681
rs12676524
rs1553777
rs7007235
rs2457436
rs17088737
rs17757261
rs2466220
rs2466225
rs2466195
rs763424
rs876435
rs10866818
rs4268128
rs10111172
rs4278155
rs4242391
rs7464769
rs6557634
rs3824217
rs7836184
rs9918794
rs11135720
rs2280941
rs17760913
rs11135722
rs3808522
rs1063582
rs11135724
rs11775841
rs7832355
rs6997194
rs8180974
rs12681931
rs7824768
rs11781871
rs17696480
rs12549539
rs7822769
rs7846081
rs2235116
rs732563
rs17770799
rs11135740
rs7824718
rs7837994
rs11781222
rs17698981
rs7830129
rs10104250
rs2942219
rs11780097
rs3942244
rs11135759
rs11986046
rs7003364
rs1512268
rs9632856
rs17782264
rs2033788
rs6998928
rs310289
rs4988713
rs1212399
rs6985798
rs12678791
rs6988827
rs409783
rs1705691
rs4872211
rs288372
rs11991223
rs2013265
rs17051757
rs17051825
rs11135788
rs436760
rs7829965
rs5005306
rs9650409
rs2291578
rs1982863
rs13261041
rs4510877
rs7831504
rs11991530
rs1492415
rs4346997
rs7464587
rs4625043
rs10091460
rs4871923
rs4377969
rs4461905
rs17826587
rs984923
rs13253569
rs11775313
rs418872
rs926105
rs7844382
rs196885
rs11786728
rs17830286
rs17830392
rs4242416
rs11779795
rs17763685
rs2950324
rs2950328
rs7002363
rs6557801
rs879958
rs2979831
rs1554766
rs11985184
rs1055618
rs17053273
rs6557833
rs907157
rs2709627
rs2666172
rs12542851
rs10096386
rs2271111
rs7837477
rs958579
rs10503771
rs13277090
rs17053743
rs9644098
rs17053914
rs7812975
rs2433130
rs11135879
rs1346092
rs2467713
rs1365016
rs17208604
rs1425735
rs1346090
rs2467680
rs1365008
rs12543714
rs11780396
rs4872356
rs11993418
rs4416827
rs11781208
rs10503779
rs901170
rs1385723
rs17237257
rs1485750
rs11781080
rs11135905
rs2171079
rs7000178
rs17817279
rs10866846
rs17818083
rs7003404
rs1485749
rs17818622
rs1008975
rs7824253
rs4872393
rs4871965
rs13269936
rs7818429
rs7011753
rs2951996
rs13248144
rs4527882
rs17245857
rs17055073
rs11135930
rs2170483
rs12681736
rs10093390
rs2046223
rs3808566
rs1042992
rs10503786
rs6557920
rs328096
rs12678637
rs17404138
rs327232
rs11780026
rs4733013
rs7829347
rs708621
rs17666
rs11990945
rs1122215
rs1465939
rs6557943
rs4073055
rs13278281
rs4732626
rs1442341
rs10102186
rs3739216
rs13261597
rs6557946
rs12547707
rs2036108
rs13261054
rs11779546
rs7820633
rs3102087
rs563097
rs10503802
rs1996396
rs2874779
rs7818211
rs11776692
rs3906912
rs12680290
rs10102339
rs4621816
rs11775507
rs2166536
rs12544814
rs10110140
rs12115054
rs957008
rs11135990
rs2292979
rs17446091
rs6986075
rs6557991
rs1879188
rs10109834
rs17057065
rs2322718
rs7000615
rs11775958
rs7005936
rs11135993
rs1019832
rs891398
rs2741335
rs7816586
rs7357432
rs6558002
rs747276
rs7828349
rs4149253
rs4149256
rs2741354
rs2741353
rs1873933
rs2640723
rs1316801
rs6558007
rs9314349
rs492638
rs484458
rs2582369
rs12677898
rs1036710
rs473024
rs3103908
rs581360
rs11780158
rs2010776
rs6987111
rs1551720
rs4732776
rs10091985
rs10090871
rs2726959
rs7002829
rs4515501
rs11136019
rs4472469
rs2726943
rs13268059
rs17485069
rs4732619
rs1377337
rs10097488
rs4732803
rs1377336
rs13271784
rs9644136
rs17487691
rs6558039
rs4732823
rs4319045
rs7840565
rs13253111
rs12675992
rs12544946
rs12543257
rs6986290
rs6987991
rs9314364
rs7015363
rs1461223
rs1563943
rs2614053
rs2614059
rs2614062
rs2614071
rs2614079
rs2722910
rs189509
rs4732849
rs351779
rs6558061
rs17059088
rs1060411
rs7833751
rs10503830
rs11779401
rs352199
rs164658
rs7006959
rs352428
rs6985395
rs240920
rs189523
rs240940
rs12544882
rs11786308
rs241175
rs171313
rs10102198
rs7839852
rs12547794
rs11782284
rs10503835
rs7000444
rs10091515
rs10112345
rs7831454
rs629768
rs597695
rs2341674
rs601962
rs10503841
rs11136066
rs7819183
rs10099616
rs4732954
rs11987193
rs12548021
rs17552942
rs10095540
rs11991416
rs17060309
rs10099976
rs10090180
rs17555250
rs11136081
rs6558124
rs6994244
rs10503852
rs10866875
rs10109022
rs12546747
rs7016719
rs10448083
rs7388052
rs11988652
rs11989810
rs7017060
rs13275481
rs12547428
rs7387246
rs16876177
rs10101117
rs7003522
rs7845816
rs10954792
rs9297181
rs991124
rs10086650
rs1511168
rs4733102
rs10954851
rs11984896
rs12334730
rs2341177
rs2938234
rs6994064
rs6468234
rs2958757
rs10111941
rs11996929
rs12541729
rs4509276
rs2979481
rs6988150
rs7812836
rs7833229
rs3779647
rs8190898
rs2278092
rs323368
rs323372
rs2160935
rs2543607
rs9987093
rs1125841
rs13278931
rs4733220
rs2037962
rs2247296
rs1800392
rs6994361
rs2737375
rs4733070
rs1559681
rs7005168
rs2575038
rs6998531
rs10503885
rs10503886
rs2681600
rs10107214
rs2247267
rs6984519
rs4478530
rs4268090
rs7819063
rs13277456
rs12677942
rs7003184
rs16878273
rs2202262
rs10503892
rs1566778
rs776385
rs1481628
rs922353
rs10954818
rs7827456
rs1462904
rs16878764
rs13249578
rs11776959
rs9297186
rs17620153
rs1481737
rs10087434
rs981817
rs1481762
rs1481742
rs1383966
rs11782156
rs1481731
rs7822564
rs16879099
rs4733117
rs16879107
rs7818821
rs716144
rs10503905
rs10503907
rs6999977
rs1487155
rs1685103
rs970998
rs10503913
rs9297191
rs10503915
rs4584111
rs4458837
rs6996957
rs7000656
rs16879442
rs7005606
rs2439312
rs17664708
rs4602844
rs10954863
rs2439281
rs10095694
rs2466051
rs2439321
rs2919390
rs2954045
rs6988339
rs16879809
rs16879814
rs2919377
rs16879886
rs2919389
rs3735781
rs17673099
rs16880153
rs4236723
rs12544147
rs1122551
rs6989877
rs10503940
rs7836034
rs7821511
rs17685354
rs7843085
rs7829322
rs10503942
rs12549316
rs2732315
rs6468171
rs1440530
rs7841080
rs1530344
rs7840674
rs10107668
rs6997661
rs10503951
rs4386938
rs11776207
rs11780927
rs7465297
rs10954951
rs924008
rs1495216
rs7818844
rs1390129
rs1495236
rs10091208
rs16881979
rs1562183
rs2009258
rs4556085
rs7819985
rs7826148
rs2685592
rs2687543
rs16883114
rs10503971
rs4739296
rs6468304
rs1451354
rs4521753
rs1919344
rs10104759
rs2589746
rs2579903
rs7826624
rs4481588
rs13250548
rs17270119
rs16884264
rs7818904
rs12541844
rs10106027
rs2226323
rs10096568
rs10106813
rs1413875
rs670603
rs2703862
rs6982811
rs2096481
rs17305805
rs9297245
rs11782119
rs3015779
rs2970636
rs2970631
rs3015729
rs604302
rs16886043
rs7826398
rs519676
rs537583
rs472223
rs422467
rs391449
rs11785575
rs641384
rs391583
rs239441
rs16886686
rs6415415
rs965973
rs2211704
rs16886859
rs7017907
rs2275959
rs12676965
rs2517396
rs7823144
rs16887244
rs2288696
rs7012413
rs6996321
rs881301
rs13279569
rs328300
rs2461327
rs4733989
rs2445024
rs17581781
rs11985941
rs17582026
rs11776404
rs2604496
rs6474458
rs4733942
rs7816405
rs11997272
rs13278546
rs6474499
rs7016882
rs6997835
rs6998357
rs7009521
rs16887854
rs4394356
rs13254784
rs6474512
rs9298648
rs6474513
rs10958812
rs4733963
rs7814264
rs4733969
rs7012884
rs10958533
rs6994035
rs6986118
rs13252535
rs10808922
rs10095849
rs7830114
rs6983541
rs3735880
rs1993120
rs10105183
rs12545052
rs12548872
rs673382
rs12541801
rs2300661
rs12548821
rs7812568
rs3808606
rs13248917
rs1362846
rs6415701
rs13270833
rs2981182
rs6983223
rs7838116
rs16888736
rs16888778
rs12682158
rs10958604
rs2925034
rs4427156
rs10504019
rs1584991
rs3116105
rs2980835
rs10504021
rs6415704
rs4146443
rs210665
rs1882920
rs210662
rs210660
rs11779911
rs1455370
rs210658
rs16889170
rs11785779
rs13278529
rs11786932
rs1429948
rs2599675
rs12541751
rs4737151
rs4736872
rs1031386
rs2589870
rs7833815
rs4576415
rs4737164
rs11781516
rs9643878
rs10097563
rs6987241
rs7822331
rs7833515
rs16889988
rs870478
rs12542793
rs6992115
rs9298606
rs7015608
rs2055949
rs11783346
rs10112489
rs7827529
rs10089590
rs3847180
rs3847182
rs3847183
rs1456767
rs13257857
rs10504039
rs4736921
rs12550040
rs12548368
rs11993985
rs6997731
rs10108063
rs3242
rs11779707
rs11774662
rs7833518
rs747417
rs968427
rs16890473
rs10097592
rs13272209
rs16890610
rs11787055
rs11987150
rs12549902
rs492083
rs563118
rs6989203
rs12543292
rs2355254
rs11986485
rs490157
rs2304872
rs17661532
rs7836809
rs521184
rs7831492
rs10958698
rs1549064
rs2355641
rs10101217
rs4737021
rs12155532
rs12679402
rs7842131
rs13270574
rs7009632
rs4581040
rs7002654
rs10094577
rs5029748
rs2272733
rs10958713
rs3763510
rs2974293
rs6990159
rs7844566
rs11785591
rs7017612
rs892413
rs6474422
rs10958734
rs4345607
rs4559283
rs10958740
rs1971957
rs1921712
rs4737117
rs8185857
rs1357818
rs6999664
rs11778610
rs10113535
rs1916188
rs7018026
rs6420175
rs11136098
rs11776212
rs9785104
rs10441557
rs7833589
rs1542721
rs729228
rs1487438
rs4521758
rs10109984
rs10106778
rs8178016
rs10808897
rs4335148
rs4873779
rs13252104
rs7815183
rs4552930
rs4317605
rs1022140
rs955467
rs13250982
rs10098707
rs10098811
rs7822883
rs2046235
rs1473441
rs900238
rs12548278
rs12542203
rs10093573
rs16939099
rs870397
rs6472144
rs12056536
rs341815
rs10504070
rs10448011
rs341817
rs1828494
rs11987140
rs1480390
rs7832761
rs17664823
rs2139454
rs7828647
rs7386188
rs7818806
rs10504091
rs451034
rs10504093
rs9650160
rs11783503
rs9643689
rs10957739
rs13270712
rs1021202
rs17758599
rs203949
rs203632
rs10096871
rs4873135
rs1597426
rs6473055
rs930671
rs16914760
rs2957600
rs4292700
rs7839253
rs4339654
rs10957915
rs4873457
rs13258880
rs2625758
rs16915033
rs1351754
rs6473235
rs6473253
rs1018207
rs11986411
rs1484127
rs6473431
rs6473485
rs11775456
rs7017034
rs6473574
rs993106
rs6987549
rs10102468
rs10504112
rs10958249
rs1370448
rs10113485
rs1560510
rs2915495
rs11782014
rs10093611
rs7833909
rs4873195
rs12544806
rs10504121
rs2979126
rs4242467
rs16916610
rs4377955
rs6999693
rs4873584
rs12674620
rs16916856
rs4242479
rs11775611
rs6473667
rs1015213
rs16917026
rs2102727
rs6982212
rs10088713
rs10104090
rs16917103
rs268926
rs2459164
rs2252647
rs3909673
rs4308753
rs9650306
rs3849810
rs1895885
rs744897
rs1346159
rs9694119
rs17290977
rs6992634
rs2360804
rs6983307
rs2360805
rs2304365
rs16917588
rs7463107
rs4639533
rs7010386
rs2885068
rs1317186
rs284822
rs2582635
rs10958322
rs6982235
rs2613253
rs984309
rs4873659
rs964785
rs17337252
rs17252559
rs7002395
rs7014449
rs4873679
rs7463424
rs7460309
rs6473743
rs2060864
rs11775217
rs4342624
rs12677436
rs6991827
rs10504149
rs3906476
rs16918308
rs527238
rs533402
rs16918381
rs2625583
rs360983
rs360990
rs6473783
rs4873692
rs2120558
rs4873696
rs894915
rs193334
rs360816
rs1373387
rs7007275
rs1425894
rs17355157
rs7822237
rs1425902
rs1425903
rs6473799
rs10504151
rs12675595
rs2059547
rs6473811
rs7465458
rs2126800
rs16919143
rs6988606
rs11775527
rs6473836
rs16919235
rs9643478
rs11992458
rs1551907
rs2169692
rs12680875
rs10958387
rs13269498
rs6983168
rs16919588
rs16919680
rs1905359
rs11783652
rs4737503
rs311404
rs13265893
rs312134
rs2719386
rs2656246
rs2594813
rs10504164
rs1349101
rs12545123
rs4738837
rs4523231
rs16920345
rs6981891
rs10504166
rs1079005
rs7830517
rs7016063
rs6473938
rs9298506
rs10108776
rs7005270
rs4739035
rs2375537
rs16920698
rs10958432
rs1498179
rs4737754
rs1603708
rs12547514
rs12678874
rs270793
rs270794
rs7813428
rs4737805
rs1480766
rs10113063
rs1480774
rs997855
rs7000240
rs9792156
rs8180956
rs13249396
rs4481574
rs16921571
rs4737297
rs6998105
rs4738073
rs10089802
rs2939678
rs1119277
rs1532899
rs2036619
rs2658913
rs2622554
rs906168
rs2622601
rs13439780
rs2658917
rs2975997
rs2622592
rs2622590
rs2929032
rs2975950
rs1395393
rs2658911
rs17364239
rs10504196
rs10504197
rs7833645
rs4738274
rs11774480
rs4236995
rs13280510
rs12682444
rs10107657
rs10086858
rs4737395
rs2316972
rs16922271
rs333613
rs3808391
rs182832
rs7813271
rs16922470
rs7828258
rs2668016
rs2719268
rs907424
rs2667975
rs7833986
rs11990562
rs4077818
rs12680392
rs6998873
rs12545109
rs10504202
rs12548084
rs752388
rs2582379
rs2610027
rs2609982
rs1440752
rs4316149
rs10504207
rs12679072
rs7827783
rs10504209
rs1834414
rs17785796
rs918909
rs114898
rs408510
rs7821860
rs1567234
rs1508086
rs10504214
rs6474091
rs8718
rs13257046
rs10092697
rs1992461
rs7819796
rs7825430
rs16921695
rs6995671
rs10808915
rs17805332
rs16921974
rs10504231
rs6981613
rs7840862
rs9297977
rs7845730
rs6471619
rs2875745
rs1470733
rs7017808
rs4738613
rs10108135
rs13265778
rs1561081
rs1369776
rs1436027
rs6471656
rs1436014
rs7010864
rs7464304
rs1992045
rs4237021
rs4237022
rs13280976
rs7841432
rs10504246
rs1122328
rs10086632
rs10100238
rs10504242
rs1507081
rs7820808
rs11780161
rs979444
rs2939976
rs4737489
rs992900
rs723312
rs880058
rs880056
rs4448263
rs12680043
rs4298479
rs7843843
rs11783069
rs1840795
rs7006132
rs7818992
rs7820691
rs733665
rs1457047
rs4379435
rs930872
rs1457049
rs897735
rs7835920
rs7007296
rs13277646
rs16923500
rs16923506
rs11786580
rs8192875
rs3808607
rs3824260
rs1582824
rs7833413
rs1050488
rs12679938
rs2680903
rs7818823
rs4738700
rs10109961
rs6471740
rs1565236
rs2726551
rs2693451
rs2726595
rs2726599
rs2726600
rs3109904
rs17292859
rs826727
rs2594959
rs7003713
rs2726585
rs6471757
rs16924215
rs7838202
rs367116
rs10504277
rs378617
rs10504280
rs7842820
rs12234908
rs392450
rs10808698
rs6996132
rs16924684
rs7823467
rs3122694
rs3110134
rs3122656
rs10504290
rs13438889
rs10481228
rs4237032
rs12680662
rs6999295
rs6993988
rs6993016
rs3942395
rs2056265
rs4607594
rs4460359
rs1949102
rs7819235
rs2326457
rs6985045
rs548902
rs16925595
rs473097
rs569688
rs2681561
rs11998573
rs11784742
rs6986917
rs12708003
rs6983247
rs11787427
rs16926000
rs9298035
rs1383239
rs11998308
rs10957132
rs11776511
rs7829407
rs603239
rs663747
rs13256023
rs13255052
rs10957162
rs4342642
rs6984890
rs4237042
rs2280916
rs10808714
rs6988369
rs7846503
rs16926586
rs4554462
rs10957174
rs10108543
rs6991886
rs12678105
rs10113311
rs9692725
rs16926675
rs10957177
rs10504319
rs1808634
rs4738861
rs6471915
rs3940483
rs1985815
rs1367972
rs7814073
rs956969
rs11785638
rs6471937
rs2978508
rs2978521
rs1486650
rs2119228
rs2978522
rs2919308
rs1386220
rs1371741
rs2279571
rs11991141
rs4367528
rs1546111
rs10504326
rs16927470
rs1320082
rs7834148
rs7812327
rs2350587
rs11990408
rs4377960
rs2350920
rs7846572
rs7003213
rs10094729
rs6999120
rs4322003
rs4295658
rs10504335
rs2015490
rs1580702
rs7832140
rs7824857
rs1864731
rs7824027
rs1431913
rs1431919
rs344302
rs344248
rs7000539
rs7832144
rs1483179
rs10504344
rs7007064
rs1483172
rs13262465
rs9643536
rs1384678
rs1451858
rs2084799
rs1376759
rs7835925
rs6982729
rs11782265
rs13280307
rs1451859
rs6993486
rs1079157
rs10107891
rs827682
rs11784165
rs2882923
rs862386
rs11988063
rs16929319
rs16929323
rs16929424
rs2170114
rs4737612
rs4524781
rs7830715
rs10504358
rs7826606
rs4439119
rs4237055
rs4596652
rs1455579
rs1455576
rs16929903
rs4237066
rs1350059
rs1002905
rs9298070
rs7834588
rs4737623
rs10098260
rs4739053
rs2082804
rs4739071
rs10102076
rs4739074
rs12114802
rs10101671
rs6472088
rs7822639
rs4737639
rs6472098
rs17211259
rs1431594
rs974555
rs12115114
rs1431586
rs1452489
rs10504365
rs7004704
rs4739102
rs1562987
rs12334387
rs1217103
rs1406491
rs1520933
rs6472121
rs755223
rs919037
rs7822258
rs10093096
rs13273889
rs6988624
rs2166124
rs755764
rs10957308
rs298181
rs298185
rs1823667
rs7836768
rs7841297
rs6999999
rs7817744
rs7827287
rs6472151
rs12682028
rs4273884
rs4268162
rs2956313
rs2956305
rs10504381
rs6999457
rs2980000
rs9886369
rs4581094
rs10095326
rs6998613
rs4599855
rs6472179
rs12544654
rs7842924
rs4294223
rs1399296
rs12681255
rs1473603
rs4737732
rs6985187
rs12114477
rs4737737
rs6994699
rs6981589
rs17302392
rs11777025
rs6472207
rs6995242
rs10808746
rs7833031
rs1316700
rs6472235
rs16932433
rs7843077
rs13282248
rs6999100
rs9792363
rs16932710
rs4737771
rs9298111
rs16932800
rs949988
rs7822867
rs6991180
rs3739338
rs2555575
rs957655
rs4463406
rs10504398
rs7840192
rs12681862
rs6472297
rs10081557
rs4737838
rs7831538
rs9657034
rs1545824
rs16933415
rs10808755
rs990004
rs13275970
rs7832751
rs1809437
rs6998443
rs450738
rs1351515
rs16933522
rs1477556
rs2553668
rs2162145
rs2553658
rs2623850
rs715388
rs2553687
rs6980766
rs2623813
rs4585742
rs4535726
rs4437632
rs4515534
rs920004
rs6472376
rs4442128
rs7002771
rs1434757
rs1434756
rs1434755
rs16934224
rs6994582
rs874805
rs17377173
rs1155490
rs7824298
rs4570138
rs1404595
rs3812450
rs7826853
rs16934715
rs10504428
rs16934777
rs1434927
rs1434928
rs1434933
rs11780358
rs2890437
rs6987972
rs11780310
rs6986385
rs7016101
rs11987041
rs7817788
rs11985466
rs2958326
rs13280929
rs10087110
rs7838608
rs10091347
rs4737922
rs7001339
rs4737263
rs9298139
rs17613171
rs7825569
rs7001238
rs13263258
rs12680675
rs2981060
rs10504436
rs6472439
rs2042731
rs10504437
rs590695
rs2064033
rs485219
rs1462027
rs683567
rs10504439
rs1462019
rs931002
rs831726
rs10755949
rs7829527
rs769031
rs2704024
rs10504444
rs6472462
rs12546220
rs2583084
rs2704033
rs2583092
rs2245781
rs1530241
rs1946936
rs7820571
rs16936012
rs12541962
rs6472463
rs10504451
rs17646697
rs17646998
rs723290
rs4737996
rs1078494
rs752040
rs1155965
rs4738017
rs4738020
rs2933053
rs2959577
rs2959569
rs2933035
rs10096220
rs2380602
rs4738034
rs969930
rs2008566
rs9643611
rs10095238
rs10504462
rs389540
rs13277769
rs2044885
rs10092351
rs17745692
rs7844675
rs16936659
rs4364664
rs2926702
rs10504473
rs16937001
rs10957521
rs16937012
rs10087358
rs12678139
rs10106461
rs4077921
rs10101215
rs17758721
rs268594
rs441890
rs12675271
rs268651
rs7845516
rs13273773
rs7015180
rs17699084
rs1481789
rs12675959
rs1481785
rs1075532
rs16937430
rs12675825
rs7001898
rs2170420
rs1905039
rs16937466
rs4579563
rs977312
rs2380716
rs9298166
rs8181006
rs4738123
rs1445400
rs3779748
rs6983443
rs1156941
rs1156942
rs1373865
rs9643625
rs4439163
rs4131682
rs10093418
rs3763548
rs1156154
rs1544844
rs1424869
rs12541255
rs16937724
rs7818637
rs6986887
rs1424883
rs1424863
rs6472605
rs3890710
rs10101539
rs6998291
rs4133001
rs16937848
rs12674658
rs1079935
rs1020312
rs7843557
rs10429397
rs2306485
rs6472655
rs894886
rs12540984
rs1025926
rs3735943
rs1443952
rs2278655
rs17741463
rs11775093
rs7013415
rs13277178
rs7000490
rs6988449
rs6988473
rs4467977
rs4363243
rs7017623
rs276648
rs276652
rs922784
rs919541
rs7017184
rs10504537
rs346613
rs346617
rs878927
rs1157449
rs348180
rs348147
rs1430836
rs11781340
rs2060109
rs1019880
rs1346958
rs349358
rs349352
rs349346
rs7009604
rs1440369
rs2383869
rs2246547
rs2246456
rs17763514
rs2245973
rs1899077
rs2053421
rs1025802
rs2255512
rs2958414
rs1440345
rs17186996
rs2919408
rs4571768
rs2958416
rs17189856
rs11994285
rs750574
rs922772
rs6472716
rs6472718
rs11993041
rs2975842
rs10095169
rs2929580
rs10099824
rs17209700
rs2291220
rs7821093
rs6984102
rs10504547
rs10808793
rs2891343
rs16938592
rs6472756
rs2244160
rs12550331
rs4237000
rs6989495
rs12682469
rs744432
rs2383902
rs4634634
rs10098698
rs10112386
rs6472770
rs9298226
rs10957663
rs13254848
rs2383894
rs10099785
rs4237005
rs4738367
rs11783372
rs7018252
rs4738376
rs6991116
rs7812995
rs7015090
rs10096290
rs10086435
rs17223062
rs12545117
rs1481508
rs7831254
rs6472810
rs10110177
rs4738402
rs11775193
rs1905045
rs6472816
rs2891355
rs2036273
rs6472819
rs2010344
rs1827153
rs10957694
rs17249487
rs2977049
rs1499646
rs2936676
rs1875066
rs1875067
rs7835959
rs12545808
rs16938846
rs16938849
rs2142182
rs6988935
rs1003406
rs7008269
rs10504572
rs6996971
rs10283076
rs6472855
rs4735787
rs7845621
rs1863358
rs12542221
rs2553713
rs2588297
rs16938934
rs2732018
rs2956606
rs2570146
rs719240
rs11984778
rs10216950
rs2383928
rs1543024
rs1455800
rs7841455
rs7824974
rs11783568
rs17300285
rs1351224
rs6998702
rs1812736
rs6472910
rs2037095
rs1515013
rs2943584
rs2943547
rs2941422
rs10086261
rs9298259
rs2922766
rs7815096
rs16939127
rs1375639
rs6472930
rs2920930
rs2977332
rs16939198
rs12544711
rs1870889
rs10504601
rs10504605
rs830432
rs830471
rs10092489
rs919577
rs13274172
rs10504616
rs10102172
rs10089473
rs10101497
rs12548726
rs16939309
rs7846606
rs13279286
rs1560846
rs6472979
rs16939332
rs7842199
rs6985531
rs13255855
rs4568596
rs4128631
rs9298290
rs10110693
rs16939431
rs10504646
rs10504651
rs10113289
rs7846385
rs6651329
rs10091931
rs16939473
rs7015264
rs2338961
rs13258743
rs264826
rs264815
rs767720
rs441947
rs16939518
rs1510122
rs10504658
rs10504659
rs17388515
rs1486925
rs11992049
rs10102662
rs1481513
rs11775863
rs1531728
rs11784030
rs12679798
rs972749
rs7825706
rs13282611
rs7828090
rs4294171
rs10504676
rs967426
rs10504678
rs2369440
rs2717540
rs3739330
rs6993386
rs7816685
rs3885022
rs2581738
rs4739140
rs11992182
rs10808826
rs11995144
rs12548312
rs2012054
rs10106730
rs4739148
rs17517571
rs16906530
rs12682020
rs10504696
rs1227655
rs7817332
rs10504700
rs1460163
rs10957923
rs1350681
rs6473158
rs10095143
rs7819002
rs7836445
rs6473163
rs11991867
rs11787508
rs2979715
rs4433192
rs2467778
rs1444547
rs6473177
rs7004035
rs2920949
rs2278667
rs1355213
rs1396858
rs16907253
rs166872
rs7000510
rs12545981
rs1562986
rs10098470
rs2303447
rs16907441
rs4740125
rs4740136
rs7830310
rs10957967
rs7822328
rs1543857
rs872218
rs7830105
rs381349
rs17471953
rs1978564
rs272610
rs7836465
rs11778905
rs12547769
rs4308687
rs10957985
rs11997228
rs1438225
rs6996716
rs895274
rs2028814
rs766455
rs1866274
rs920983
rs3739342
rs6984342
rs2241972
rs10086374
rs16908481
rs11778741
rs4237093
rs10504737
rs10090760
rs1427074
rs9298355
rs10113055
rs9298360
rs399359
rs10095951
rs2581540
rs396738
rs2195099
rs13276421
rs1387551
rs10100803
rs1463259
rs10504743
rs1817107
rs1966850
rs11779650
rs10103353
rs1376842
rs7830040
rs1507090
rs10504748
rs12546538
rs4739858
rs1378211
rs1904275
rs16910225
rs10111495
rs13277937
rs10958105
rs1996193
rs2137962
rs16910612
rs1996190
rs10086623
rs12681967
rs11787010
rs9298389
rs7002811
rs10111398
rs6473372
rs7819717
rs9298392
rs7813666
rs12543690
rs9643449
rs7465344
rs1014032
rs16911067
rs10102377
rs1997054
rs12682090
rs6473393
rs4445223
rs1584545
rs896010
rs4739919
rs1521829
rs1464466
rs7829784
rs13251078
rs13282976
rs1447255
rs1489055
rs7814353
rs4524788
rs7004331
rs12682602
rs4492374
rs7822334
rs7820174
rs731956
rs2067807
rs7841591
rs3910694
rs10808857
rs6473525
rs7822580
rs6473531
rs16912550
rs16912577
rs1907548
rs10504792
rs711012
rs711014
rs16912908
rs2970009
rs2634044
rs1014915
rs4740033
rs7837606
rs13255168
rs9298430
rs1427058
rs12604
rs2204360
rs3736038
rs7829144
rs4150893
rs1553015
rs10907474
rs359535
rs12544346
rs13270013
rs6981582
rs980086
rs387901
rs169555
rs11994068
rs10090327
rs2046370
rs16886892
rs17603302
rs12056435
rs2626345
rs10504821
rs6470428
rs11784259
rs2954348
rs7017719
rs4961193
rs3816240
rs10504825
rs3735972
rs974279
rs1992405
rs13258590
rs16916239
rs11987550
rs7814749
rs1372170
rs1441237
rs7460875
rs4639531
rs1379743
rs1379737
rs10955074
rs2934950
rs4557720
rs7822655
rs4626616
rs6997613
rs2974276
rs17624357
rs2915524
rs4961015
rs11777801
rs4298502
rs7000330
rs11997476
rs10504836
rs10103568
rs2240458
rs7818882
rs12543318
rs10429299
rs10088179
rs2337161
rs278891
rs278886
rs2664363
rs2664366
rs2664367
rs2616499
rs2664370
rs10097366
rs2616493
rs2664355
rs7819728
rs1996637
rs12334533
rs1879199
rs17666091
rs16880322
rs16880333
rs6994019
rs10955542
rs12114224
rs10100297
rs1601817
rs16883682
rs16883803
rs7013582
rs6990990
rs7011535
rs7833665
rs2454332
rs7005417
rs13439196
rs10429371
rs1872892
rs13260549
rs1681375
rs1240028
rs1681444
rs1483374
rs318249
rs13266695
rs10955983
rs7833317
rs10102049
rs4568650
rs7816939
rs6984875
rs1487672
rs17767377
rs10103760
rs7014727
rs10504880
rs311646
rs2132347
rs11780016
rs311636
rs521592
rs4562370
rs160414
rs150615
rs160409
rs160428
rs11995005
rs16900617
rs40457
rs16901369
rs2697668
rs2735376
rs6985793
rs2074596
rs1805870
rs6988013
rs10088826
rs10956500
rs11997469
rs10111402
rs9642892
rs16904195
rs4081549
rs1476428
rs4330650
rs2339228
rs1976495
rs7822476
rs6471254
rs6994971
rs6471261
rs11989738
rs10490979
rs10091357
rs4373488
rs4476968
rs7814787
rs10504904
rs2657197
rs6471286
rs7819525
rs12545507
rs4310163
rs4345518
rs4480073
rs17732285
rs995016
rs10504911
rs1867307
rs10090064
rs10103191
rs1838182
rs2218367
rs1444492
rs7014625
rs10808648
rs3735912
rs1597301
rs10504915
rs511114
rs538100
rs522576
rs1449232
rs6993453
rs1449243
rs2167029
rs2618129
rs7819644
rs10808652
rs7014946
rs12549287
rs4735192
rs4735193
rs10105970
rs9297917
rs17689237
rs4735195
rs279973
rs1472748
rs12550803
rs10100582
rs1483452
rs1483463
rs1483460
rs416829
rs10094221
rs278565
rs278567
rs278536
rs13261155
rs1550883
rs1447301
rs368998
rs277778
rs7821394
rs16915889
rs1864673
rs3847148
rs6471383
rs4529436
rs3736650
rs11995221
rs2914960
rs7839522
rs11779792
rs4735246
rs10956888
rs12681770
rs2978169
rs10086104
rs12542917
rs3018899
rs3018843
rs745175
rs2514788
rs2514801
rs2446869
rs7842215
rs7833351
rs2157
rs10504934
rs3886489
rs2515150
rs2607073
rs17036
rs3179604
rs2514792
rs2450559
rs2515144
rs1817470
rs4735290
rs2930961
rs3099407
rs3099412
rs3098713
rs12679345
rs4735302
rs4735305
rs756474
rs6990716
rs6471454
rs1365205
rs13258807
rs7812489
rs9643347
rs4377930
rs12543503
rs551270
rs2123647
rs896849
rs10956932
rs3802191
rs11780931
rs2678822
rs6471513
rs2044035
rs16917360
rs10109053
rs186131
rs1866926
rs4484658
rs732068
rs2514572
rs894151
rs10086865
rs13270004
rs10504946
rs1492656
rs11775320
rs7812444
rs1388953
rs4734305
rs16917486
rs10504945
rs7823170
rs1352989
rs10504943
rs4132840
rs2055055
rs2035892
rs2035893
rs7463005
rs4060029
rs13255741
rs4545066
rs10504950
rs3133726
rs2133947
rs16917764
rs12676175
rs1566516
rs1500899
rs3104992
rs9297962
rs3134236
rs4570126
rs3134204
rs1484583
rs6990507
rs3134491
rs3102477
rs6982567
rs3134497
rs7819896
rs13268649
rs1484584
rs9297966
rs1385229
rs10106907
rs10086120
rs3107035
rs3134498
rs12681330
rs980160
rs2319360
rs10094696
rs7840789
rs17769268
rs261564
rs893222
rs261558
rs1421223
rs514589
rs535343
rs580234
rs4735413
rs10095562
rs2052380
rs2247792
rs2514527
rs2245832
rs2514542
rs2440212
rs3808480
rs2874041
rs7000455
rs6997311
rs10504962
rs2244711
rs784804
rs2440677
rs6991277
rs746736
rs1020344
rs2439516
rs2589183
rs6985568
rs2575738
rs2582819
rs2575735
rs2439523
rs2439525
rs2437774
rs2589203
rs10100191
rs2704271
rs1561158
rs2018041
rs1075479
rs4644202
rs2853255
rs2513407
rs2436051
rs7845940
rs1431884
rs1835742
rs4734357
rs10738132
rs10110404
rs10093864
rs10105830
rs16895344
rs2513380
rs2289496
rs2853311
rs7825243
rs4520131
rs2243426
rs2247105
rs17741775
rs6468553
rs9649913
rs4735460
rs10100673
rs10282765
rs16892200
rs2448166
rs1351205
rs10504976
rs1382606
rs2512424
rs1045444
rs7818662
rs2262489
rs2512073
rs1872018
rs6996243
rs10099863
rs6468601
rs4735508
rs9792164
rs2513837
rs2444871
rs11784449
rs2444891
rs2444895
rs2248014
rs2447513
rs2045805
rs2514335
rs2306129
rs2514332
rs1462977
rs2045800
rs4735529
rs9297283
rs2443573
rs7016814
rs6991266
rs896421
rs12550682
rs17288024
rs7831552
rs7834444
rs10093553
rs9297285
rs7005600
rs11778073
rs11783149
rs16897076
rs10955187
rs11780500
rs4292660
rs3019286
rs4510823
rs13263759
rs4734429
rs10089778
rs3134172
rs1386374
rs2442756
rs6468693
rs6984315
rs6468704
rs4734443
rs3133691
rs11779445
rs1380994
rs2446908
rs11780823
rs2008612
rs884698
rs1660351
rs1660332
rs6468708
rs16898286
rs2979002
rs3019091
rs3924175
rs2000479
rs745346
rs2154637
rs2844043
rs10505002
rs7001302
rs16898428
rs2844049
rs2000480
rs2469649
rs2507768
rs752036
rs7004470
rs6468728
rs1693586
rs1693551
rs1693552
rs3115893
rs2978107
rs2935555
rs1874631
rs3108910
rs3847153
rs3843552
rs3108919
rs12680064
rs3133539
rs4734487
rs6993937
rs3105454
rs17366009
rs2386922
rs3019261
rs1026228
rs4734506
rs16898906
rs4734512
rs2122922
rs752047
rs3886153
rs16899015
rs7821200
rs2053741
rs11990866
rs2441701
rs2212702
rs1264202
rs16899109
rs475207
rs10094106
rs9297304
rs16867610
rs899296
rs7005727
rs474949
rs615581
rs539674
rs475068
rs10955255
rs2127035
rs470801
rs3735711
rs16867848
rs6980991
rs16868139
rs11994917
rs1111887
rs16868250
rs1080599
rs1111886
rs1893366
rs513472
rs4145554
rs718263
rs6468807
rs1351063
rs1269707
rs1269705
rs6987078
rs16868941
rs7831664
rs6991144
rs2186681
rs11785772
rs10110783
rs610125
rs503985
rs652008
rs6992873
rs620643
rs7013304
rs4291239
rs1111912
rs1984334
rs1037701
rs1265121
rs1265138
rs3907099
rs2853233
rs4495397
rs7002717
rs2961110
rs4317537
rs4734058
rs6468833
rs2892452
rs16869493
rs16869497
rs10096810
rs919951
rs13274948
rs1000672
rs2511733
rs998201
rs2248178
rs2436893
rs2511748
rs10505031
rs2436964
rs16869676
rs2513924
rs2511692
rs9642980
rs2511703
rs10955290
rs10100732
rs1529796
rs4734668
rs2513905
rs2513910
rs1897787
rs892484
rs3808542
rs678839
rs10505039
rs556059
rs628793
rs543736
rs7013362
rs1512351
rs1398271
rs2270673
rs2453997
rs2454039
rs6983777
rs12677471
rs1391117
rs3019159
rs2246446
rs1473541
rs7814399
rs2454013
rs2935579
rs1845430
rs6468861
rs6468864
rs1494272
rs3956319
rs713368
rs2220826
rs2131860
rs827581
rs1464551
rs3133836
rs719842
rs3098241
rs3134292
rs3133817
rs17230328
rs1176674
rs7833762
rs7826043
rs9297342
rs2340768
rs2441863
rs1005685
rs17819924
rs875503
rs7823401
rs17821383
rs2514631
rs4448239
rs2441899
rs3802204
rs7012764
rs2853151
rs1317472
rs2853160
rs2853176
rs2942570
rs2918073
rs2918068
rs11990797
rs4734805
rs6984008
rs1866313
rs13251577
rs13279815
rs1438349
rs6468957
rs1460239
rs1870590
rs9297351
rs11787091
rs6468964
rs2290865
rs16872030
rs284489
rs10505069
rs6991677
rs977396
rs1879688
rs285872
rs3107541
rs285787
rs2685536
rs10505072
rs6990385
rs1078330
rs2957446
rs10464844
rs2035364
rs10103119
rs7009208
rs2122444
rs2622637
rs302964
rs1450164
rs963658
rs6982399
rs10105946
rs6986134
rs1372618
rs1348262
rs17219454
rs10505080
rs1442333
rs1025856
rs1442326
rs1348261
rs6469015
rs10505086
rs2920051
rs1372614
rs10808408
rs1864320
rs1429675
rs950036
rs12550138
rs1393979
rs1393978
rs6469053
rs1503555
rs10089853
rs6469057
rs10108813
rs1954752
rs10110526
rs6996816
rs4436099
rs12548886
rs12678499
rs965158
rs1453226
rs6996005
rs7813598
rs1901783
rs1453227
rs17257240
rs7010155
rs7826885
rs1453212
rs3134125
rs3110430
rs3101525
rs10109609
rs2126582
rs3102434
rs776965
rs1580429
rs2126579
rs776942
rs10088694
rs1784486
rs16875079
rs6999688
rs2449836
rs2449837
rs2449838
rs2930494
rs16875176
rs2930495
rs959782
rs2981196
rs16875208
rs7827343
rs7836820
rs16875331
rs2447243
rs2447232
rs2927109
rs3019944
rs1462011
rs3019920
rs7822406
rs13255596
rs2844267
rs11781710
rs11778352
rs17357855
rs10505096
rs16875856
rs7012260
rs16875907
rs10505100
rs9297393
rs10505105
rs4133395
rs10955450
rs1283653
rs1283706
rs1283703
rs1283663
rs1283687
rs1283678
rs1283682
rs13255500
rs2916085
rs4114169
rs1283712
rs16876325
rs13279908
rs10105614
rs10955457
rs190735
rs281757
rs10505110
rs903489
rs6469123
rs16876604
rs10505111
rs10955465
rs10087176
rs16892437
rs2132070
rs1389979
rs1874203
rs541730
rs628489
rs652739
rs1434520
rs2514830
rs989291
rs988886
rs408506
rs1679666
rs10111798
rs1353645
rs1909023
rs1497628
rs981736
rs3019418
rs11774262
rs1039165
rs1391200
rs2935791
rs3019901
rs4735076
rs6469211
rs10086780
rs4236795
rs12546383
rs4735081
rs11986219
rs4469429
rs6469232
rs7819201
rs10087444
rs2926228
rs4735133
rs1026439
rs1783144
rs1673412
rs1673411
rs3808380
rs2844235
rs2703383
rs10481055
rs11998387
rs12547163
rs3133945
rs7822375
rs3133919
rs7011741
rs7834319
rs16880318
rs1450751
rs13438990
rs1868750
rs4147310
rs13272100
rs10505143
rs2948998
rs1949758
rs17840659
rs13264567
rs4735158
rs7012481
rs11995209
rs4289849
rs4352877
rs1427181
rs12678842
rs4501609
rs13280188
rs12682510
rs10088689
rs13280988
rs9297447
rs1807420
rs4876731
rs7837084
rs11998070
rs1031898
rs10755907
rs12541010
rs16883001
rs2199297
rs10088893
rs11991391
rs17627747
rs2252230
rs6469409
rs10505181
rs10505180
rs4556111
rs1873746
rs12677056
rs1492660
rs10505174
rs7839026
rs13276587
rs17744837
rs10505169
rs4876293
rs2113666
rs2432742
rs7013313
rs1026490
rs2125552
rs17659540
rs6999348
rs12680523
rs2219898
rs1904217
rs11778755
rs1513520
rs2954898
rs10107411
rs10091527
rs1348382
rs17613558
rs7818075
rs9297500
rs7814785
rs4876313
rs16885086
rs1452738
rs13264694
rs11998298
rs7823141
rs4436151
rs4876534
rs4305926
rs16885222
rs6987175
rs1511712
rs6469488
rs10955688
rs2956643
rs2137124
rs7016357
rs7843577
rs7823309
rs7844372
rs10099125
rs6993893
rs4625058
rs925760
rs7836915
rs2176118
rs17706527
rs167069
rs13257128
rs11784489
rs7014060
rs4242562
rs6991398
rs6469525
rs12676786
rs11987094
rs10955722
rs6992289
rs4610784
rs7003117
rs7827613
rs7017679
rs2077760
rs9297533
rs1470969
rs2357704
rs4242563
rs6986502
rs9642829
rs2357734
rs10097028
rs12680449
rs6993473
rs7007151
rs16886947
rs12681436
rs1519084
rs777815
rs16887165
rs777824
rs777831
rs17800411
rs7830357
rs10094733
rs800899
rs800907
rs1180628
rs800885
rs3808409
rs17659542
rs2737205
rs2737227
rs10505260
rs3808477
rs179456
rs12544542
rs800557
rs800558
rs10097735
rs7814835
rs6991030
rs5021979
rs12156416
rs6469617
rs2316305
rs2223064
rs6997637
rs10109846
rs2316310
rs2873125
rs10955767
rs799887
rs10505279
rs2316692
rs6991997
rs10090183
rs13439023
rs11776115
rs6986302
rs6996185
rs4512403
rs4300036
rs10090331
rs9297556
rs6995268
rs4377985
rs4876357
rs12676238
rs1074584
rs4876363
rs2015069
rs11986063
rs11987235
rs17743495
rs17811450
rs4876679
rs1550856
rs6981342
rs6981928
rs7824943
rs10111415
rs7824338
rs12682047
rs1584220
rs3020178
rs1505521
rs2062947
rs7815720
rs10505314
rs11776475
rs10505310
rs2466296
rs1578978
rs11985902
rs2649098
rs961630
rs1499430
rs1392044
rs7831051
rs1499417
rs2649105
rs2649104
rs924386
rs13277475
rs1793699
rs1499424
rs7819010
rs1686354
rs16889708
rs10505299
rs17667572
rs1352557
rs1489407
rs6987041
rs16889867
rs922587
rs755982
rs7000267
rs17746363
rs10093382
rs7838659
rs976980
rs218019
rs3115775
rs3134388
rs3115773
rs11776828
rs4876736
rs3115767
rs1396353
rs9642836
rs11783511
rs12677136
rs11785986
rs13280053
rs13275942
rs4467961
rs2447540
rs12544831
rs7006696
rs2126630
rs4876398
rs7829981
rs11562698
rs10505325
rs9649944
rs2451157
rs2514756
rs11562721
rs9297575
rs2468133
rs7826515
rs11984755
rs11992017
rs10755915
rs2514760
rs12549423
rs10505328
rs2468147
rs4147527
rs1379329
rs2514732
rs10955863
rs2514949
rs2451136
rs2450219
rs2325945
rs3849851
rs16890815
rs2514939
rs1385806
rs7007277
rs9643124
rs4077747
rs2514990
rs12679873
rs10108907
rs4876841
rs2515032
rs2515034
rs2515049
rs2515050
rs12674772
rs10464861
rs12548521
rs7834992
rs3936020
rs1607924
rs10505342
rs2460970
rs1521154
rs10453061
rs11785474
rs10505338
rs1493937
rs1874030
rs10505336
rs3134098
rs3134095
rs6987473
rs3102724
rs2875845
rs3134058
rs3134060
rs10505346
rs1564860
rs7013203
rs16891864
rs16891906
rs1485315
rs1385495
rs17179583
rs16892035
rs4301474
rs7837096
rs2432963
rs2081430
rs1364705
rs1364704
rs11990379
rs16892297
rs1582674
rs4870752
rs2326244
rs2447154
rs2071519
rs4354341
rs7000665
rs10505364
rs1992721
rs10505368
rs4520196
rs7822457
rs10505371
rs987534
rs7012791
rs6989791
rs7012857
rs7017279
rs4871744
rs6469858
rs16892877
rs4871793
rs12541789
rs1554376
rs17822044
rs2037344
rs2037342
rs7386139
rs2176751
rs2326434
rs4871827
rs10104973
rs10087151
rs2326483
rs4870723
rs6988293
rs6989074
rs2290519
rs2305607
rs10111291
rs7814222
rs1158471
rs4279641
rs1869831
rs6469915
rs7812590
rs4455882
rs7008488
rs6988232
rs6986718
rs4324958
rs13265370
rs6469942
rs7818703
rs4360333
rs11989782
rs6995596
rs12679182
rs10090787
rs13282943
rs7017161
rs4871134
rs10110670
rs10505385
rs2019340
rs2060319
rs1036265
rs6469994
rs10103887
rs9297638
rs9642855
rs4871180
rs16894980
rs1354503
rs1354504
rs987231
rs10505398
rs7843884
rs1386443
rs10505400
rs13272291
rs13274659
rs7826123
rs1482181
rs1564569
rs7841293
rs4871210
rs10089677
rs9297647
rs17299925
rs1008786
rs10113295
rs2891979
rs6982521
rs279626
rs2119198
rs1567461
rs13271824
rs1980018
rs13280903
rs1109367
rs6989617
rs1848911
rs7012551
rs10108300
rs6989018
rs4410914
rs13262033
rs4581057
rs7838474
rs4871240
rs17320342
rs4870786
rs6996401
rs2023121
rs7826716
rs2023118
rs4492387
rs10217064
rs7006331
rs4549775
rs7813226
rs4282579
rs10505420
rs10097761
rs11784208
rs10505421
rs4871275
rs4871281
rs4871293
rs4870806
rs2140330
rs10505425
rs1880015
rs6981569
rs12114325
rs16897288
rs7018013
rs9297663
rs4871302
rs6980880
rs10505427
rs4871309
rs13262114
rs13273011
rs17367409
rs4871323
rs7812750
rs7814470
rs4870831
rs7841763
rs7844465
rs11993361
rs10093344
rs6982326
rs7812
rs7159
rs11781842
rs10090419
rs12677755
rs17313372
rs12677062
rs6992733
rs11786727
rs2385165
rs13252935
rs16898012
rs10505429
rs7828295
rs6470144
rs4242340
rs6987216
rs7011195
rs6997530
rs13248008
rs3779983
rs3779989
rs3824252
rs3901852
rs3847178
rs10101515
rs4330677
rs3739284
rs4870855
rs2294088
rs4436105
rs2891779
rs6990663
rs6996389
rs4871389
rs2385296
rs11780880
rs6470161
rs4871396
rs7001678
rs12545556
rs16898657
rs1122389
rs4871402
rs11780509
rs11997295
rs2294013
rs17257150
rs11774189
rs17258233
rs2001966
rs10481151
rs6470192
rs6998986
rs13252473
rs7012454
rs4355755
rs4870877
rs4537289
rs4285468
rs7842762
rs11993947
rs16899163
rs4301439
rs7819813
rs4521739
rs4871453
rs9987271
rs9643188
rs7837991
rs6470235
rs11994044
rs9643190
rs4871473
rs17360508
rs4871485
rs10755924
rs12707907
rs4620270
rs4512366
rs10105517
rs4128469
rs3812471
rs6470249
rs7824951
rs4871506
rs4871507
rs11994203
rs3857946
rs7835359
rs2013845
rs934323
rs7015740
rs4871518
rs4871527
rs4871529
rs7845483
rs3857953
rs16899960
rs2116081
rs10956198
rs6470263
rs1978661
rs6993864
rs7459793
rs4412352
rs6986889
rs7843472
rs7011543
rs6985316
rs7824418
rs4871550
rs10956215
rs7462735
rs11785890
rs11777631
rs6987095
rs7387254
rs6470319
rs11779177
rs1427087
rs2555727
rs2272682
rs10429356
rs7357375
rs7831515
rs3955404
rs10110845
rs10091027
rs7011185
rs10956238
rs2385092
rs7015414
rs4870938
rs16893118
rs2385114
rs4871603
rs4567059
rs4457349
rs2168131
rs4871612
rs4870943
rs16900706
rs879986
rs10086636
rs1454616
rs1454617
rs10956253
rs1979221
rs4871624
rs729005
rs2054068
rs7826323
rs7846616
rs10216366
rs7016291
rs10505457
rs1548060
rs1443993
rs10956264
rs6470390
rs9693804
rs4870957
rs2087688
rs1491467
rs10094283
rs967851
rs11786393
rs1542691
rs1545978
rs4871661
rs6984270
rs10090081
rs4560755
rs4422742
rs7834246
rs4871688
rs726477
rs2467618
rs10505470
rs6981944
rs2736000
rs2735974
rs4870976
rs6470446
rs10111614
rs10464865
rs16901488
rs7012323
rs16901553
rs12550518
rs10100007
rs16901587
rs10481080
rs11774414
rs7817894
rs10110169
rs4871726
rs7828662
rs6470459
rs4870981
rs1387565
rs10505492
rs10956329
rs7816751
rs4871750
rs979201
rs4871753
rs4870993
rs763319
rs1516950
rs7821151
rs12677894
rs10505486
rs961023
rs11787440
rs16901896
rs9297750
rs1026411
rs1386470
rs12334903
rs1456310
rs4288339
rs6470494
rs13252298
rs10505483
rs7817677
rs7816535
rs2044869
rs6992922
rs4871014
rs283710
rs4871780
rs283721
rs2007197
rs16902104
rs17464492
rs687279
rs11782735
rs731900
rs6986543
rs1562871
rs10505477
rs6999921
rs4871791
rs7841264
rs7830412
rs1447293
rs9297758
rs11775749
rs1562431
rs4242384
rs6470532
rs7815738
rs10091329
rs4129666
rs4552863
rs4451272
rs4733597
rs7388104
rs13268507
rs6989963
rs4130120
rs4733879
rs4733616
rs4562278
rs4593503
rs4733658
rs10505504
rs7840975
rs4733676
rs4733792
rs4733798
rs4332094
rs4733579
rs10111989
rs12542175
rs7014406
rs4733581
rs4733582
rs13278957
rs13274181
rs10808562
rs13270017
rs17199521
rs2033098
rs2036239
rs11985818
rs2720685
rs2173537
rs2720709
rs2720659
rs2720662
rs13248311
rs2648876
rs1499370
rs1499368
rs1499367
rs2720672
rs2542417
rs16902654
rs1030102
rs2160766
rs1827135
rs759648
rs10492292
rs12707927
rs2111565
rs2925879
rs10492294
rs4633023
rs4733852
rs4733601
rs998018
rs6987802
rs2049824
rs10808569
rs7820941
rs976226
rs975730
rs4478536
rs4348454
rs938646
rs16902898
rs1543157
rs6998301
rs4733871
rs12543535
rs11773945
rs10095762
rs10088218
rs1516975
rs16903097
rs7011171
rs2120119
rs1347001
rs4545057
rs4593504
rs12548036
rs7017252
rs13265167
rs2004375
rs10110974
rs4487715
rs6470692
rs4385434
rs4339605
rs6984251
rs3935421
rs4733687
rs4480081
rs1835851
rs2579867
rs7846284
rs7846684
rs1465680
rs1368136
rs7017767
rs12234967
rs2395900
rs7000768
rs16904092
rs10505542
rs6470739
rs10505545
rs12677963
rs1583333
rs4636162
rs9656979
rs6470759
rs16904143
rs3903057
rs2062078
rs4527833
rs16904150
rs4285452
rs1600934
rs7823788
rs2086639
rs2894493
rs837072
rs837224
rs837230
rs6470789
rs2060984
rs2060983
rs874617
rs6470791
rs16904196
rs2045093
rs16904201
rs2305511
rs9297805
rs2554373
rs7839523
rs2670882
rs3924416
rs7016144
rs7386870
rs11775398
rs4498576
rs13271059
rs10087780
rs7835480
rs4354322
rs2959319
rs12549037
rs16904325
rs6986527
rs7813092
rs4736556
rs9649963
rs12678126
rs10505559
rs1961665
rs10505560
rs7813720
rs10217074
rs2889548
rs1509844
rs2055831
rs1509849
rs6470848
rs2572862
rs16904362
rs2376823
rs6993816
rs2917065
rs4736688
rs17226545
rs1509851
rs263264
rs12548835
rs448852
rs412723
rs7842798
rs13274422
rs7843127
rs12545028
rs7461923
rs12334868
rs7815277
rs4736462
rs6988340
rs6986982
rs17327852
rs928137
rs10505568
rs884423
rs7009064
rs6989209
rs13270165
rs10099194
rs4736744
rs2149890
rs4736745
rs10956576
rs9643263
rs4523235
rs7820729
rs12681426
rs4513159
rs4409388
rs4596632
rs4352831
rs891429
rs7014931
rs273393
rs273429
rs273403
rs273413
rs273415
rs1507452
rs950604
rs1362534
rs529894
rs491614
rs10956609
rs11997415
rs7832443
rs6471009
rs1995317
rs7834499
rs4401835
rs7831988
rs3802261
rs10505584
rs2403730
rs2118437
rs4736403
rs2469643
rs2436106
rs10505586
rs2403732
rs7825935
rs7842751
rs2436134
rs2469518
rs10283399
rs3779972
rs10092250
rs10956647
rs9643288
rs1437812
rs2163607
rs17596711
rs1379582
rs7010053
rs16904657
rs1020740
rs13276777
rs10956658
rs1457776
rs2100646
rs2597357
rs2673588
rs2673590
rs17659499
rs16904682
rs7012444
rs16904685
rs2721905
rs10216765
rs2597348
rs2673555
rs6471070
rs1901090
rs7823044
rs3847171
rs2597379
rs9297852
rs10956671
rs10956672
rs4621788
rs12675121
rs4736424
rs2280871
rs1593398
rs10283307
rs2433051
rs2553600
rs9643294
rs16904768
rs864898
rs12675044
rs4736613
rs2741228
rs6988193
rs6998423
rs6985454
rs3758113
rs2687837
rs2741205
rs2958668
rs2979029
rs1133076
rs2958692
rs4297024
rs2294025
rs11784589
rs2739126
rs2739137
rs4410884
rs10505605
rs4736640
rs3739262
rs16893344
rs4382455
rs2977533
rs2977537
rs4330674
rs11774069
rs11780866
rs6982341
rs2929967
rs2929975
rs2272646
rs16904873
rs2233333
rs12678229
rs10956699
rs2976562
rs6980682
rs10956705
rs2736862
rs4736452
rs2736869
rs10110481
rs2896714
rs13260735
rs7827061
rs2975738
rs1518893
rs2978043
rs4736690
rs4736691
rs2945779
rs2978023
rs3758105
rs16904944
rs2978062
rs7820431
rs7016568
rs7004947
rs2945733
rs16904963
rs2945770
rs11989055
rs3992973
rs7008657
rs16904967
rs2945741
rs16904971
rs16904973
rs2945743
rs2860223
rs2922500
rs2958787
rs1975605
rs1610133
rs1610131
rs12680336
rs2958829
rs2958828
rs10808617
rs6471155
rs6471157
rs924768
rs4897729
rs2896730
rs6999388
rs963165
rs10109080
rs1119017
rs13267601
rs7820063
rs2404087
rs1446992
rs10505620
rs1584260
rs6982273
rs16905126
rs6471201
rs6471202
rs11787445
rs10100237
rs11997394
rs4529495
rs6471235
rs11784282
rs7011450
rs7003297
rs7823756
rs7833555
rs10110775
rs7833804
rs754233
rs894357
rs4909858
rs4909874
rs11989849
rs1550582
rs6988000
rs7827545
rs723696
rs7007819
rs7004326
rs11992096
rs16905198
rs1077224
rs966659
rs7818331
rs6577718
rs9785140
rs7829427
rs10505628
rs4909609
rs1806765
rs4909629
rs7842422
rs2205362
rs4909801
rs4266608
rs7387346
rs7459564
rs11785063
rs11994368
rs7820325
rs6992707
rs7465467
rs10093958
rs6578047
rs7462529
rs10113126
rs6578068
rs7840848
rs16905273
rs7007485
rs1480781
rs4909885
rs12547387
rs899920
rs13267819
rs767317
rs7016543
rs1383469
rs1564470
rs7840823
rs10107285
rs16905334
rs1009149
rs1106689
rs7829575
rs12679393
rs2317272
rs12545587
rs2317280
rs11166603
rs11166605
rs6992027
rs13249792
rs3935903
rs10875381
rs7823639
rs7846197
rs9657442
rs7004659
rs11166618
rs4385494
rs4552942
rs4130250
rs13276788
rs1448721
rs4524833
rs2978214
rs6577691
rs2922350
rs1448724
rs10505642
rs1448718
rs1473339
rs10505647
rs4527907
rs6577709
rs2317731
rs2317723
rs7007471
rs16905552
rs17620825
rs11166652
rs1873817
rs2119235
rs10095940
rs13269920
rs875366
rs2643881
rs16906098
rs305285
rs305301
rs17646599
rs17587101
rs10505663
rs17587374
rs3850497
rs2610077
rs2610084
rs2649130
rs2649129
rs2582454
rs2649123
rs2610123
rs10505665
rs2613841
rs2582450
rs2649111
rs2610126
rs7837522
rs7842212
rs17650683
rs3844034
rs1499451
rs955169
rs4366108
rs9650554
rs12542475
rs11984900
rs730453
rs11166687
rs4909356
rs4909357
rs4634676
rs7824890
rs7837472
rs6577777
rs4909645
rs13279979
rs7017772
rs4909666
rs4291304
rs7838702
rs964944
rs1849692
rs2943195
rs9693369
rs6985557
rs2992729
rs1514203
rs12550796
rs13269649
rs9650558
rs907990
rs4909376
rs12334660
rs17634990
rs6577810
rs7002130
rs4389979
rs4495466
rs11786747
rs4631498
rs4909694
rs11784218
rs11781661
rs10112884
rs7002489
rs7822022
rs11988641
rs907461
rs1949141
rs9324463
rs907458
rs2668104
rs1511829
rs2221844
rs11998620
rs7462761
rs7828715
rs3750307
rs3898456
rs4273892
rs4634696
rs4909749
rs6577898
rs1398295
rs10109439
rs1398293
rs16908786
rs1567689
rs1022204
rs6577913
rs4909779
rs1519369
rs4909424
rs1519392
rs985095
rs985679
rs6577927
rs6992821
rs1040247
rs6985170
rs7016460
rs6577934
rs7017524
rs4076439
rs10097597
rs4074064
rs4073446
rs11166832
rs11775437
rs4410946
rs11777150
rs7839680
rs11787153
rs10104531
rs11166837
rs12681358
rs4409435
rs9324496
rs2318340
rs13280699
rs13279646
rs4736183
rs2318334
rs9644504
rs12114311
rs11166851
rs11775756
rs2318345
rs2318346
rs2318348
rs1316335
rs10096648
rs1876201
rs1506512
rs2135455
rs2318832
rs6577982
rs16909936
rs1588023
rs16893566
rs10103704
rs6985972
rs6577989
rs12548622
rs11166878
rs4736209
rs12056350
rs6577995
rs12548929
rs2001907
rs7006032
rs4736226
rs7814156
rs12675641
rs4736239
rs2319092
rs2873903
rs11781232
rs13252823
rs3967938
rs2467180
rs899073
rs2467197
rs1600047
rs1827530
rs1008055
rs2455787
rs2468676
rs17725186
rs16910737
rs17787479
rs2468668
rs2471083
rs2447356
rs2468699
rs2261715
rs2545450
rs16910949
rs4736081
rs2542450
rs918184
rs16911045
rs2471093
rs2542422
rs2014712
rs2545463
rs3780051
rs759656
rs885726
rs1159873
rs6578039
rs16911238
rs4736295
rs3739373
rs898663
rs898670
rs898668
rs744885
rs4576408
rs7844870
rs7013367
rs12679771
rs7845933
rs2085925
rs4736012
rs1542502
rs2665917
rs2665919
rs2614730
rs2665951
rs4736121
rs2011620
rs7007245
rs6578061
rs10101071
rs10100512
rs883613
rs7005952
rs4551331
rs6988625
rs2270409
rs4289794
rs6578069
rs4460346
rs7017708
rs7816828
rs13259162
rs4507747
rs4463400
rs4407863
rs7017431
rs7845070
rs11166969
rs7839705
rs6578102
rs10096598
rs3928672
rs9694342
rs7009635
rs7016497
rs10283368
rs10109684
rs11166995
rs11997161
rs1868280
rs11991796
rs10111852
rs12544404
rs7824374
rs12545416
rs1550955
rs4961315
rs3887342
rs1588459
rs10111473
rs13252126
rs7016807
rs2005358
rs307765
rs307748
rs2241735
rs307736
rs307731
rs3922678
rs6578153
rs11782904
rs1865246
rs12677618
rs919873
rs6999890
rs6578160
rs10875469
rs6985508
rs7463766
rs7842575
rs13248753
rs12056882
rs2748406
rs4907323
rs307426
rs1004380
rs754583
rs1496863
rs9650577
rs7844529
rs7015131
rs6583593
rs6583614
rs1992805
rs4917328
rs3937642
rs4917217
rs1542758
rs11167118
rs4506255
rs4917229
rs4244248
rs902829
rs6994266
rs11167132
rs3923878
rs4129585
rs6583612
rs4350094
rs11988550
rs11167137
rs13266463
rs7014552
rs12676425
rs4510986
rs7827372
rs7846567
rs2164308
rs378433
rs439747
rs2003045
rs3764795
rs3819495
rs3753122
rs1134095
rs7011830
rs4736317
rs11984715
rs12675829
rs7824044
rs4246828
rs4602864
rs12677931
rs12680363
rs13255714
rs7388577
rs3829020
rs13253331
rs2294119
rs12542047
rs3793371
rs2382962
rs896962
rs4873815
rs3750204
rs4874100
rs11779128
rs13276513
rs11136344
rs7828303
rs3735840
rs1871538
rs10108150
rs4925811
rs4610795
rs2955203
rs1209853
rs12542335
rs2976464
rs3879822
rs6981680
rs2975282
rs2979109
rs6991681
rs6599566
