# Supplementary material for: Fine-scale mapping of meiotic recombination in Asians
Source: BMC Genet. 2013 Mar 8;14:19. doi: 10.1186/1471-2156-14-19 (PMC3599818; doi:10.1186/1471-2156-14-19)
Supplement: Additional file 3 — Genetic Maps. Archive containing combined genetic maps for all chromosomes. The SNP list text files contain the rs numbers of all of the SNPs shared by the Mongolian and Korean cohorts, ordered by physical position. The map files give the genetic distance between each of these markers in order in centimorgans. All observed Asian recombination events are mixed to form this map. [file 1471-2156-14-19-S3.zip › SNPlist9.txt]

rs561921
rs600951
rs684092
rs679542
rs573851
rs526509
rs540909
rs10757606
rs10757845
rs10757847
rs10813156
rs10971413
rs4741833
rs913703
rs751352
rs12346176
rs4740745
rs2360704
rs10814854
rs10974769
rs10758653
rs9407292
rs2021984
rs10975061
rs9632892
rs2804262
rs4742093
rs2804284
rs2642000
rs1389563
rs2804295
rs2361095
rs12351209
rs2031175
rs10491593
rs9407334
rs10975610
rs9408655
rs10739107
rs4742225
rs4742226
rs12352279
rs9408677
rs9408678
rs9299038
rs912162
rs10815589
rs12005362
rs1323269
rs7035551
rs4742429
rs1323271
rs16924776
rs1322984
rs10977534
rs10816055
rs7853048
rs12004928
rs10759073
rs12005831
rs7033404
rs4741013
rs1016565
rs4741029
rs9140
rs10809097
rs10809101
rs7857644
rs17795247
rs7859614
rs10738191
rs1509186
rs1355141
rs7043899
rs10959548
rs17795397
rs12553921
rs12342237
rs10125101
rs1933041
rs10511427
rs3920797
rs6474685
rs945862
rs1337622
rs1556786
rs9298675
rs885043
rs10960798
rs9969818
rs7872312
rs7863569
rs10491868
rs16927344
rs10809903
rs11790506
rs10809921
rs2185361
rs2226014
rs1412252
rs1538721
rs682927
rs635639
rs590938
rs9407566
rs10125748
rs10961410
rs10961423
rs625929
rs4741361
rs10122783
rs10756548
rs2210421
rs7857963
rs1576747
rs10756631
rs1412254
rs10491858
rs6474880
rs1999435
rs2050757
rs7851396
rs7856537
rs6474897
rs944608
rs7045593
rs702166
rs1535593
rs7869423
rs17723697
rs771889
rs771901
rs2476245
rs2485180
rs1323243
rs10962689
rs10962830
rs2095614
rs1809342
rs771061
rs4741586
rs4741604
rs7035491
rs3847228
rs7045455
rs10116883
rs7019171
rs7020364
rs973494
rs7847373
rs7028292
rs4741624
rs4741625
rs4741626
rs1339359
rs1339361
rs7045276
rs4014071
rs7857865
rs7020398
rs1572748
rs6475359
rs7864828
rs7872017
rs10115271
rs12351786
rs10964427
rs10757122
rs1112534
rs1112533
rs10964497
rs3829069
rs3765580
rs1572745
rs17725419
rs3793490
rs2275417
rs10964758
rs2066109
rs1572744
rs6475500
rs2001776
rs3793504
rs10491695
rs10491697
rs10738600
rs2147263
rs3818384
rs7044370
rs1075038
rs7045699
rs2093836
rs4741657
rs1555646
rs17405547
rs6475680
rs1408328
rs16938276
rs7026913
rs12380394
rs13289330
rs16938404
rs1571835
rs10965708
rs1113842
rs1331825
rs1571838
rs10966082
rs10732343
rs10811970
rs7870386
rs1571840
rs1002518
rs1155009
rs1006575
rs914494
rs11788033
rs954197
rs1002393
rs1002394
rs872257
rs10812133
rs1105016
rs10491713
rs4741721
rs11999258
rs10491717
rs10812210
rs955547
rs2297350
rs482376
rs12684409
rs542859
rs10738726
rs7860538
rs10738732
rs2168136
rs9969780
rs1454627
rs10812379
rs7035616
rs10812382
rs3780181
rs10967306
rs10812407
rs1470943
rs11794855
rs7039810
rs10967775
rs10733413
rs7037204
rs7027886
rs3858032
rs4741769
rs13300111
rs10968653
rs10156534
rs3913468
rs3858036
rs3858038
rs951511
rs10123800
rs4543592
rs3843574
rs2327695
rs16913918
rs7021672
rs7854420
rs626533
rs832206
rs506826
rs657877
rs10970227
rs10813625
rs1322228
rs7021876
rs4741815
rs1407379
rs7873419
rs12006318
rs12683269
rs535614
rs636548
rs490961
rs635647
rs12003214
rs1013026
rs3012688
rs2991304
rs7851558
rs7864459
rs12236983
rs10814271
rs10758319
rs1001389
rs10814284
rs17728981
rs1548299
rs7041297
rs10814428
rs17729263
rs6476614
rs7875110
rs10511454
rs7046742
rs10973348
rs1455180
rs7033034
rs7049103
rs12376878
rs1331260
rs10118031
rs9644834
rs7024250
rs10973755
rs717423
rs1378324
rs12685627
rs4740740
rs11788034
rs10758497
rs2281731
rs2380906
rs10974042
rs789279
rs570649
rs477880
rs10974235
rs12554821
rs1445339
rs553012
rs1445338
rs10491899
rs1017568
rs10974260
rs11791772
rs528938
rs10814808
rs16920144
rs627938
rs10974293
rs515380
rs895236
rs614782
rs1536468
rs6476798
rs11791472
rs7864480
rs7033818
rs2027394
rs2027393
rs3925024
rs7861853
rs1556987
rs2380935
rs564275
rs12686490
rs806031
rs10974334
rs10814844
rs537484
rs499357
rs7872188
rs605571
rs10119616
rs12340614
rs10448238
rs7847753
rs10814860
rs1885236
rs2068911
rs7048915
rs6476823
rs6476824
rs12554508
rs736893
rs10121596
rs2890551
rs2224492
rs17212955
rs13286364
rs6476837
rs16921039
rs4740766
rs12336107
rs10974470
rs17803098
rs4741961
rs12005536
rs17741020
rs4361809
rs6476858
rs17803219
rs4401921
rs4740779
rs4741988
rs10814970
rs10814978
rs7035684
rs4740788
rs2150192
rs7860087
rs7849913
rs10758629
rs10491731
rs928209
rs2026828
rs10815019
rs3780414
rs6476878
rs7022772
rs2072657
rs301430
rs301434
rs4742014
rs4740791
rs10815039
rs2273900
rs301461
rs367800
rs3780397
rs7874378
rs3174298
rs2274821
rs404464
rs3780359
rs10815092
rs1537146
rs12554461
rs7850837
rs12006302
rs10815108
rs7864244
rs10815124
rs7023498
rs10815126
rs1571221
rs1327489
rs10974873
rs4742054
rs4742057
rs7870381
rs4372063
rs10815144
rs10815160
rs10118930
rs10974985
rs1575284
rs7861755
rs7047392
rs10975080
rs10975090
rs10975091
rs3739637
rs10283595
rs849676
rs4742095
rs17804441
rs10481593
rs1411262
rs2890658
rs16923173
rs7043593
rs16923189
rs10975179
rs1536927
rs7865645
rs7037208
rs10975202
rs10975268
rs7869667
rs7023069
rs4740826
rs10739078
rs4740830
rs10815311
rs10975371
rs10758736
rs899381
rs10815347
rs10739083
rs340933
rs10815357
rs10119713
rs2079
rs1412426
rs992969
rs4740840
rs7025417
rs1052335
rs7045097
rs10739098
rs4742202
rs401733
rs524888
rs1547258
rs10975629
rs7848919
rs4419859
rs17591030
rs10975640
rs2150915
rs7035933
rs1755608
rs10815461
rs820505
rs1658957
rs1759414
rs1759402
rs4742245
rs4742269
rs7018851
rs7873365
rs12375929
rs6477126
rs12235748
rs10815480
rs10975897
rs4740862
rs10975906
rs3818891
rs1538844
rs702279
rs2792235
rs16925027
rs2792226
rs2381530
rs2760660
rs946929
rs1093707
rs818882
rs7852014
rs10975990
rs12342947
rs7045222
rs2381536
rs7019042
rs2381542
rs16925271
rs4742307
rs7849812
rs10122120
rs7861396
rs10976050
rs10976053
rs2381567
rs10976062
rs1885975
rs913581
rs10815532
rs10976080
rs7022345
rs913588
rs913590
rs2820917
rs10815541
rs10815547
rs2820899
rs10976129
rs3001093
rs10976131
rs10121450
rs10976135
rs16925635
rs2770714
rs1887866
rs913593
rs1928199
rs16925783
rs884833
rs12353012
rs4406457
rs1926390
rs1926374
rs2381589
rs12684260
rs10511467
rs4740884
rs2148356
rs4620331
rs943172
rs2986256
rs2986261
rs1926370
rs2381609
rs13297172
rs4329320
rs7853724
rs1986733
rs4740890
rs2890751
rs10511474
rs10511481
rs7865752
rs7865991
rs10976357
rs10815631
rs10976375
rs2381635
rs12353094
rs12349053
rs4740897
rs16926462
rs2220182
rs7865284
rs3005761
rs842304
rs842301
rs328864
rs1905760
rs842296
rs842300
rs17629093
rs10976547
rs1332924
rs7021164
rs4742408
rs4742409
rs7870525
rs7863054
rs9299055
rs182753
rs12347887
rs327754
rs14059
rs1332917
rs9407390
rs1930503
rs9299057
rs10976618
rs1853252
rs10815701
rs4302898
rs10976663
rs2093483
rs10976678
rs10815718
rs7047666
rs765931
rs764310
rs2025193
rs9408721
rs4740924
rs10815743
rs7846713
rs10815757
rs16927126
rs7466234
rs7466238
rs721905
rs17631170
rs12003225
rs2185233
rs1416583
rs1339289
rs17550688
rs7043322
rs12238640
rs1781265
rs10976882
rs10815806
rs7048696
rs7045605
rs10815812
rs1392508
rs12552574
rs13439920
rs16927547
rs7032880
rs989814
rs7876037
rs1500336
rs10815867
rs942176
rs10977093
rs10977105
rs1323590
rs2281747
rs2296101
rs2296102
rs7858815
rs4409447
rs1323578
rs13288779
rs10977176
rs7849367
rs13294631
rs10977210
rs1361117
rs10511506
rs7849404
rs7867247
rs17653604
rs10758988
rs10815925
rs10739169
rs12348514
rs2082633
rs1434256
rs1865341
rs1975197
rs2814717
rs10123580
rs10815976
rs10739174
rs7850165
rs6477360
rs10511511
rs1019955
rs10759021
rs10816018
rs10977409
rs2381934
rs12554851
rs1036278
rs7871755
rs10816028
rs440238
rs3887368
rs1331660
rs324533
rs324457
rs1412096
rs12006155
rs17588757
rs10816043
rs324542
rs560380
rs10117009
rs10977509
rs957155
rs12003392
rs968079
rs2381970
rs1445213
rs1959404
rs1445210
rs2890856
rs4742578
rs4568657
rs10977614
rs10977651
rs9408754
rs1412881
rs1332802
rs11793389
rs10977713
rs10816114
rs11795240
rs2382005
rs10759063
rs1475680
rs1333111
rs4342663
rs1412727
rs4237177
rs4551426
rs4742605
rs2038963
rs638230
rs7864331
rs10816160
rs4391483
rs10429529
rs4273904
rs2821498
rs2761723
rs2382056
rs2761735
rs1830775
rs10491919
rs1408126
rs7868673
rs1570591
rs7856322
rs1570592
rs2761763
rs16874
rs9407450
rs4742630
rs7873669
rs10759100
rs10759101
rs10816229
rs10978082
rs6477426
rs2382087
rs7470838
rs2382089
rs2890898
rs727756
rs7023147
rs439467
rs291296
rs294868
rs150409
rs16931175
rs291289
rs10117980
rs2498598
rs17621850
rs1322155
rs1359095
rs1544056
rs1535658
rs7023488
rs2784624
rs833408
rs10809111
rs10756060
rs1008981
rs833455
rs1322307
rs2475432
rs1322310
rs7465708
rs10756064
rs10959176
rs12683583
rs13298283
rs10756070
rs1040910
rs2208707
rs10738180
rs4113604
rs4284079
rs10959258
rs7048649
rs3904270
rs7867915
rs2149814
rs10809252
rs1330257
rs7044282
rs4097990
rs10809322
rs1334050
rs1334045
rs7044787
rs10959552
rs9298665
rs10756234
rs10738226
rs10123397
rs1335477
rs12336537
rs1335469
rs1335467
rs10114729
rs4741165
rs1561955
rs10959970
rs1982275
rs1470308
rs1486806
rs4425849
rs10448181
rs10809647
rs7039047
rs10511574
rs10809674
rs7863023
rs1446262
rs1446268
rs10960478
rs1348742
rs10121447
rs791773
rs7043331
rs10511573
rs10960541
rs1416578
rs4008045
rs1538515
rs1538516
rs6474694
rs2150097
rs7043787
rs10960592
rs6474701
rs791653
rs1325132
rs12235745
rs7874576
rs6474720
rs1041105
rs16929332
rs1408798
rs2075508
rs2762462
rs7871257
rs970946
rs10960809
rs3802478
rs16929633
rs7026254
rs510568
rs10491739
rs13291898
rs637582
rs6474741
rs2065423
rs10511575
rs10511576
rs7021152
rs10491615
rs10514822
rs2009991
rs999648
rs10960924
rs10738318
rs10960942
rs10514823
rs10514824
rs1331673
rs10756461
rs11793993
rs12342234
rs1169239
rs1147782
rs7045869
rs10961039
rs12339756
rs3737150
rs12684544
rs10491752
rs10491758
rs7847125
rs7018881
rs13299116
rs2039465
rs1324189
rs2382402
rs10810000
rs10961183
rs13301366
rs8192959
rs721577
rs656315
rs642806
rs7872836
rs8192981
rs1408314
rs613444
rs1324171
rs992457
rs625476
rs679007
rs979203
rs2382407
rs11792535
rs10756494
rs1562045
rs745034
rs894822
rs1885428
rs10491766
rs7036035
rs13291088
rs7856131
rs10511587
rs7019866
rs1322132
rs1977235
rs16931256
rs10756528
rs10116586
rs480700
rs548824
rs2382437
rs12377502
rs6474821
rs10756536
rs10810105
rs10810113
rs12339675
rs7048086
rs2382444
rs10961439
rs10810120
rs7027532
rs7027899
rs10435726
rs1322990
rs1322993
rs17213362
rs10961479
rs10810132
rs10961483
rs13294659
rs717932
rs10810136
rs10481545
rs17709614
rs7873382
rs11788403
rs2031195
rs1028704
rs303727
rs10810147
rs1323342
rs184230
rs877451
rs10961534
rs487674
rs4741389
rs10810175
rs927971
rs12002454
rs1327999
rs1536647
rs7875776
rs10756576
rs10961573
rs10491771
rs7867360
rs12352208
rs10116154
rs7029906
rs11794863
rs10756585
rs4741411
rs4620377
rs13284172
rs10961636
rs10756597
rs2382479
rs1574768
rs4326470
rs10961677
rs1112042
rs2035987
rs12348146
rs10738377
rs7864052
rs923926
rs1874108
rs7027322
rs16932282
rs10810243
rs2291681
rs10810251
rs1389738
rs7023244
rs7868862
rs11506374
rs1021493
rs16932354
rs2779499
rs729491
rs2065482
rs7862066
rs7862716
rs1996893
rs9776129
rs7044651
rs10961780
rs7034380
rs1523211
rs1357474
rs10756632
rs1916309
rs2011091
rs16932518
rs4146765
rs13290110
rs7047010
rs4490947
rs2800572
rs4741469
rs932712
rs2761134
rs1407977
rs17227372
rs569078
rs12343442
rs10961916
rs475005
rs12345299
rs7023109
rs10122040
rs10125329
rs612183
rs1122677
rs4741484
rs3905248
rs583204
rs4008004
rs491322
rs519761
rs1942476
rs10962015
rs2490855
rs2798703
rs6474915
rs10962033
rs10738395
rs7046713
rs7857933
rs4740614
rs10810402
rs2175082
rs6474944
rs11792770
rs7032595
rs1539172
rs1578558
rs10810456
rs770218
rs1169479
rs1891212
rs1341731
rs10962244
rs2987082
rs3124458
rs16933965
rs4247294
rs1887671
rs3008705
rs3008694
rs10810528
rs10114770
rs9886829
rs1887677
rs11789353
rs765510
rs1410449
rs7851897
rs1328293
rs10113994
rs7856829
rs10962327
rs10962333
rs12554091
rs10511616
rs7023732
rs9695809
rs16934274
rs10810534
rs2151065
rs10733309
rs10756747
rs1571906
rs1360548
rs7018975
rs6475034
rs7851138
rs9407751
rs13297588
rs16934439
rs7857417
rs7019072
rs7035494
rs7861586
rs6475044
rs7864648
rs10123044
rs9407764
rs10810562
rs7039760
rs16934621
rs6475053
rs4961719
rs997693
rs997694
rs7849139
rs10962472
rs10756761
rs10962491
rs12002673
rs7039706
rs7870730
rs7043361
rs10810584
rs2183405
rs10810585
rs17813471
rs1888207
rs10962549
rs1856132
rs5015536
rs10810618
rs6475082
rs4961497
rs2254330
rs7861010
rs4995398
rs10810642
rs1339552
rs1339550
rs12006360
rs10733325
rs10733329
rs1547761
rs10962718
rs7035981
rs1538589
rs4961430
rs11791614
rs10511628
rs1487509
rs10962808
rs13299954
rs2129626
rs10810719
rs972464
rs2815175
rs2210539
rs2815173
rs10810738
rs3808795
rs3808794
rs3808782
rs10963072
rs7035276
rs11792612
rs10756881
rs4466495
rs2180903
rs2208491
rs2593375
rs2754330
rs1885170
rs10810813
rs1543479
rs1885166
rs3808747
rs3808742
rs1998247
rs2208496
rs7875763
rs1570782
rs3808696
rs10491539
rs2224957
rs2209440
rs2209426
rs9407857
rs9407874
rs7860861
rs4430174
rs10810853
rs7863227
rs10756917
rs6475184
rs4335230
rs10810861
rs10810865
rs2811806
rs16936157
rs1778170
rs2891117
rs10963391
rs10810882
rs7018995
rs1360235
rs10511649
rs1329919
rs12347507
rs1411792
rs1537136
rs7031744
rs10963518
rs10963522
rs4424360
rs1944764
rs10756949
rs10756951
rs10963534
rs2891126
rs10511645
rs2244327
rs2809854
rs7861151
rs7024439
rs10810942
rs16936539
rs960616
rs4610856
rs10963564
rs10119710
rs4961635
rs10810961
rs2791443
rs2791446
rs2066151
rs10453192
rs10963622
rs13298611
rs1341061
rs6475228
rs7465987
rs1417641
rs10119114
rs7875881
rs1889009
rs1889007
rs10963684
rs10963691
rs17229989
rs10811002
rs702209
rs10963695
rs7863100
rs4977520
rs776780
rs1332708
rs10811008
rs776761
rs2811802
rs2779127
rs2482972
rs4977338
rs578602
rs944716
rs563805
rs476104
rs507741
rs2164000
rs934473
rs2117193
rs7869627
rs1549988
rs10811030
rs10811032
rs715212
rs2289005
rs1433819
rs10963769
rs7034696
rs10120505
rs10963773
rs4977447
rs10156461
rs16937127
rs7858256
rs7858859
rs10122919
rs7039188
rs1368771
rs1814370
rs11791292
rs10963807
rs10811051
rs1897725
rs2164001
rs7864878
rs945440
rs731168
rs1969933
rs7022140
rs7031603
rs945442
rs4977469
rs10963842
rs6475273
rs12115446
rs1932445
rs10511667
rs10811099
rs10511671
rs4977494
rs10963949
rs3802335
rs4977499
rs12551120
rs1329731
rs2383090
rs4468024
rs1129101
rs957
rs6475326
rs2383096
rs7858547
rs3739480
rs3780218
rs3780215
rs1887486
rs10964229
rs9792671
rs7864112
rs2180940
rs2208552
rs4977308
rs16937677
rs7870850
rs10964242
rs4977232
rs4977233
rs766576
rs4258076
rs7021444
rs7040903
rs13300397
rs13301218
rs2383113
rs1327401
rs2208549
rs1182665
rs10757087
rs7869301
rs957910
rs1327406
rs1327410
rs1536517
rs4977333
rs4977334
rs4977348
rs1419259
rs10124918
rs9407951
rs9406760
rs1112017
rs7860695
rs7851611
rs9792640
rs12349196
rs7023878
rs2383134
rs1413268
rs2039461
rs1413254
rs10738560
rs1889245
rs1889246
rs321209
rs389694
rs10511678
rs10811336
rs7046901
rs4977251
rs10511679
rs4977415
rs717081
rs717082
rs10511680
rs882123
rs10122531
rs224017
rs58024
rs7048991
rs7856579
rs4977421
rs10757132
rs3780830
rs3934325
rs12337265
rs6475448
rs10964588
rs10811359
rs1537071
rs12006514
rs2780841
rs2188229
rs2383141
rs7851779
rs10964654
rs10122604
rs10964665
rs2039391
rs17832099
rs4978017
rs4446809
rs1475660
rs16938162
rs10511687
rs4978125
rs4977732
rs2026994
rs1986633
rs11531714
rs10757156
rs2383162
rs10964759
rs4977848
rs4278230
rs3884620
rs2275886
rs2275887
rs2275888
rs1112165
rs2383177
rs12683129
rs13291085
rs1892130
rs10811474
rs2113716
rs1360286
rs10117202
rs10119678
rs637949
rs1330322
rs7864960
rs10965002
rs10965040
rs1412394
rs720974
rs7026731
rs720975
rs7033598
rs12685827
rs1542302
rs2123340
rs10123003
rs754819
rs10965099
rs7860632
rs1377197
rs1377199
rs2123338
rs1452658
rs10811586
rs10123637
rs10757257
rs6475584
rs2039971
rs4977569
rs7049105
rs10120688
rs4977574
rs2383208
rs10811659
rs10757282
rs12341394
rs10811668
rs7863846
rs1537377
rs1679014
rs7871143
rs7872794
rs7024096
rs2891170
rs10733377
rs505447
rs7868400
rs1392084
rs2221132
rs4977586
rs10511705
rs10811743
rs12350224
rs10757350
rs670126
rs2210865
rs12350664
rs1667087
rs501290
rs586554
rs842853
rs10118643
rs10757359
rs12004142
rs10732340
rs1381922
rs1463033
rs1017783
rs2000341
rs1381919
rs10965529
rs10511719
rs2061701
rs1471397
rs1350996
rs931026
rs10511716
rs4977596
rs10511715
rs10511712
rs10757392
rs1339171
rs1228665
rs1339142
rs10113990
rs7021130
rs7868316
rs7864583
rs1544161
rs17780168
rs1330159
rs1330164
rs10965823
rs4977854
rs10511724
rs10811927
rs10811928
rs10738675
rs10811933
rs274917
rs10511729
rs10511730
rs1041350
rs10511731
rs7867438
rs2197402
rs4977886
rs10733392
rs7859819
rs16907618
rs1854442
rs1023704
rs7861646
rs3793576
rs3793577
rs1329044
rs7038525
rs3793602
rs12341793
rs10966090
rs512089
rs896085
rs1450586
rs10966189
rs10966191
rs2225614
rs7852216
rs12554249
rs1412981
rs7850234
rs1410964
rs16908291
rs829750
rs1985995
rs10757476
rs2805063
rs2844019
rs10966381
rs10122018
rs10124916
rs10511745
rs7863132
rs17782173
rs7861639
rs12686755
rs2169325
rs7851190
rs10757506
rs1461331
rs10812156
rs1125516
rs3126961
rs3118296
rs7039724
rs2224980
rs17773648
rs969320
rs8181148
rs980462
rs4083606
rs3849934
rs12552736
rs13300284
rs10966920
rs10966932
rs1360523
rs1332173
rs4275297
rs1537261
rs12686619
rs1929973
rs2498716
rs944638
rs12340663
rs4534200
rs4978005
rs1231335
rs10812304
rs1782019
rs10967072
rs1147808
rs10967080
rs1220071
rs10967086
rs1220057
rs1219937
rs541805
rs546921
rs2383603
rs1332339
rs10757576
rs16910024
rs1332340
rs10738743
rs12683336
rs957252
rs10967204
rs1434863
rs1434860
rs1821553
rs10812364
rs10967222
rs10967232
rs1434882
rs7850733
rs10511767
rs1932713
rs654048
rs514616
rs353435
rs2618032
rs10967303
rs1336467
rs1414924
rs2484918
rs451664
rs2618022
rs7867403
rs7865029
rs17692319
rs2148602
rs12552748
rs1887221
rs2148600
rs17692544
rs4977708
rs1926760
rs1926784
rs7868631
rs10812432
rs1369052
rs10967458
rs4978090
rs980876
rs983863
rs12708266
rs1369053
rs7045601
rs10967494
rs4978100
rs7853898
rs10114963
rs12338262
rs7035755
rs7035447
rs17756299
rs10812518
rs10812520
rs16910953
rs620090
rs2782434
rs10738763
rs586441
rs7042267
rs7035021
rs4601425
rs664461
rs10511803
rs671804
rs10967750
rs666478
rs581724
rs2152066
rs3818282
rs4879250
rs633903
rs2273720
rs7858722
rs4878368
rs7035592
rs10812542
rs997675
rs1885379
rs10967844
rs911602
rs12337411
rs17778819
rs10118253
rs1984007
rs10967916
rs1110155
rs4878454
rs1058326
rs944404
rs10812599
rs10511816
rs1982915
rs17779794
rs2889829
rs10511813
rs10968042
rs6476005
rs10757678
rs6476012
rs12555932
rs2026147
rs1857079
rs1536983
rs1624203
rs17770626
rs7851811
rs7042098
rs7853855
rs10968164
rs2039996
rs7029145
rs7873614
rs8181126
rs10968202
rs10968222
rs7852245
rs12683422
rs4142124
rs10968272
rs4880001
rs2183918
rs16912278
rs12684725
rs12379046
rs1198006
rs1901565
rs967294
rs10968329
rs2167644
rs7847672
rs16912476
rs2060850
rs10511822
rs10812745
rs10812748
rs2044961
rs1452348
rs991849
rs2068928
rs13440274
rs12057041
rs7871342
rs10968442
rs10812774
rs1331879
rs2183828
rs1331905
rs10812805
rs6476065
rs7849276
rs10491888
rs10118763
rs914537
rs10812830
rs1331901
rs1521731
rs10968701
rs10968724
rs7847762
rs1159906
rs7024629
rs7039397
rs10968743
rs321728
rs866630
rs7852834
rs10491628
rs320947
rs1930735
rs10968884
rs2000194
rs7847094
rs7870900
rs10123671
rs2066346
rs10813028
rs10491659
rs10969027
rs1928676
rs10969046
rs7020596
rs17531439
rs1953010
rs653329
rs12380193
rs13290799
rs683471
rs483312
rs10969304
rs13295776
rs2050416
rs10757901
rs4471130
rs10217716
rs1414029
rs6476171
rs4242678
rs9408166
rs10511835
rs10969481
rs10738831
rs17783091
rs9298912
rs4540481
rs1986466
rs2001688
rs10757934
rs12375503
rs2481560
rs7873017
rs3853264
rs7860646
rs3913598
rs3853275
rs10124699
rs12348782
rs4242682
rs1033216
rs12337598
rs10969868
rs2502921
rs1115506
rs7857535
rs3920720
rs10969982
rs7039161
rs1332234
rs2888998
rs2375107
rs10813420
rs10970083
rs12345271
rs12344989
rs6476284
rs964929
rs10970374
rs974913
rs4879523
rs10813616
rs10758076
rs781098
rs10511884
rs10813645
rs7863126
rs7024321
rs1490319
rs7025945
rs372957
rs7024840
rs439005
rs476578
rs1508318
rs1842636
rs7849297
rs10511895
rs7859569
rs2661847
rs1929351
rs1556395
rs1331247
rs1331249
rs1999368
rs3928808
rs10970899
rs16918170
rs10813797
rs10970941
rs1023087
rs13302577
rs13292540
rs10970972
rs3780473
rs9650702
rs10813821
rs17289402
rs10971005
rs7026407
rs658253
rs621277
rs12003093
rs10813840
rs10813841
rs676932
rs10971073
rs1328994
rs1865471
rs3849901
rs7861120
rs10813871
rs10758161
rs1810807
rs12684472
rs10971164
rs10813878
rs10118347
rs1888871
rs10511913
rs11793416
rs12552198
rs4878520
rs16918936
rs16918958
rs13300152
rs10758186
rs7019909
rs3818593
rs12342831
rs4879666
rs3824459
rs3780484
rs976164
rs10758198
rs1702669
rs831270
rs675469
rs4879696
rs7023320
rs4878538
rs17253468
rs10491618
rs855451
rs1856201
rs10971778
rs307652
rs12164256
rs10441723
rs10814071
rs4319185
rs7020934
rs4878562
rs3933343
rs946847
rs4879788
rs10972129
rs13301559
rs12001113
rs7044318
rs10814123
rs3763613
rs7037232
rs10046843
rs10972203
rs2297132
rs10758270
rs277580
rs277579
rs1806530
rs276678
rs276671
rs276672
rs7033016
rs10814183
rs10283808
rs2298311
rs10972278
rs813422
rs2240113
rs634801
rs10758292
rs4879869
rs10972341
rs10972350
rs13293564
rs7032682
rs4878617
rs4879901
rs13298415
rs7041770
rs4878619
rs1890590
rs10758312
rs1934158
rs3750433
rs3763629
rs4879926
rs867194
rs2295797
rs10758321
rs4879930
rs10738948
rs12554095
rs10814287
rs2181027
rs2890719
rs4271053
rs10972619
rs10814300
rs747804
rs1535912
rs942480
rs7863810
rs7862640
rs10814323
rs1408469
rs10814339
rs2025880
rs10972786
rs16933086
rs616009
rs10758368
rs17385743
rs12376699
rs3780350
rs10511931
rs12379827
rs11794314
rs1887434
rs7857754
rs4880008
rs727653
rs13292929
rs2800257
rs7848675
rs7852051
rs10511934
rs4074255
rs3824339
rs9298973
rs10738979
rs10973118
rs11999298
rs10973120
rs10973121
rs1573257
rs7031673
rs3780150
rs3758163
rs12553834
rs4515644
rs4878668
rs10973133
rs3780160
rs11795002
rs12554848
rs4880048
rs7020413
rs4880051
rs2988003
rs2297106
rs4483247
rs7872067
rs7848138
rs13293339
rs12551069
rs10814520
rs10511937
rs503897
rs765567
rs7856656
rs2768659
rs2840246
rs309444
rs10758440
rs2182317
rs7021824
rs6476656
rs13301493
rs3747539
rs10758452
rs2274323
rs10511944
rs4878174
rs7861989
rs2025439
rs4878724
rs776023
rs735741
rs3827518
rs10114348
rs7047051
rs943936
rs12338824
rs4878743
rs7021766
rs10511945
rs7039254
rs10973683
rs4242645
rs894520
rs10973734
rs4878782
rs1885490
rs480245
rs1885493
rs10732359
rs2181139
rs10973770
rs10814685
rs1555480
rs2073478
rs4646774
rs7853954
rs7865905
rs4878808
rs7857013
rs7857243
rs1467575
rs7046458
rs769153
rs1110183
rs4394481
rs2799729
rs10973874
rs10973939
rs13290916
rs1890112
rs10758513
rs11792859
rs16931666
rs16931661
rs7850704
rs12352401
rs4074217
rs16931494
rs12685777
rs16935357
rs10511953
rs10758522
rs10974007
rs7470425
rs4078397
rs10814762
rs7037234
rs10909268
rs6606438
rs7020465
rs12353500
rs10868851
rs4745041
rs12238439
rs2860101
rs2131355
rs265077
rs11795256
rs4143074
rs2183738
rs1888722
rs17480362
rs4744669
rs4534183
rs10735624
rs963707
rs7866673
rs12380573
rs10511963
rs17392931
rs4745375
rs883952
rs17058792
rs7859638
rs2152649
rs6560444
rs7048825
rs10781329
rs10869686
rs872077
rs4745520
rs9314841
rs10869745
rs3763609
rs3793451
rs7870295
rs11145102
rs10781440
rs2309424
rs7043149
rs955792
rs2486456
rs3750551
rs2039788
rs7866250
rs7035141
rs11138566
rs1217338
rs1806760
rs1761287
rs7021184
rs10867647
rs10867672
rs10481751
rs1412243
rs11139338
rs1967880
rs7860931
rs11139519
rs10511969
rs11793130
rs2297172
rs9314727
rs4744942
rs10124812
rs1330239
rs10511972
rs4439190
rs10511973
rs10780686
rs10217478
rs17086135
rs7870323
rs1389119
rs4487842
rs12236860
rs10868350
rs10868355
rs10868365
rs951770
rs17444393
rs2997657
rs1927103
rs2078391
rs6559970
rs4744983
rs2182731
rs1180109
rs7049118
rs10868816
rs7034715
rs7873409
rs4745013
rs915488
rs4436186
rs3739776
rs2277188
rs1889915
rs10780947
rs10780950
rs17055326
rs10735599
rs3763619
rs7024154
rs7040809
rs11142521
rs17460690
rs11142566
rs4745035
rs10868882
rs6560153
rs1028879
rs17055851
rs10868893
rs718447
rs4526420
rs2275242
rs7022926
rs4143737
rs4416891
rs7021176
rs1337033
rs4143736
rs17056015
rs3010425
rs945688
rs2909295
rs11142667
rs2909292
rs12551626
rs17056295
rs1329778
rs11142705
rs17056365
rs10512009
rs7862138
rs4745073
rs1504381
rs7850256
rs10781011
rs11792896
rs11142807
rs10781015
rs9987681
rs7852943
rs7868777
rs1367629
rs12375722
rs1431173
rs1891295
rs11142873
rs2309982
rs4475568
rs1536864
rs11142907
rs12353518
rs12377667
rs10781030
rs6560217
rs6560218
rs4745104
rs4745106
rs4745108
rs2087716
rs10511999
rs2297089
rs12341685
rs3780610
rs17057142
rs25692
rs2274699
rs4745123
rs10511995
rs4440687
rs2147241
rs1886255
rs4745152
rs10781066
rs9314794
rs10869127
rs10781076
rs7030035
rs4130867
rs1322480
rs1322479
rs11143230
rs7859318
rs7875593
rs875256
rs4745182
rs10746908
rs911861
rs7027119
rs10781101
rs7866546
rs10869180
rs6560277
rs7047875
rs7875995
rs9942926
rs7852729
rs7026124
rs17095
rs7029452
rs13285932
rs10521449
rs12350823
rs12344074
rs9314799
rs1663762
rs2589623
rs12552056
rs10481772
rs4330753
rs11999628
rs348479
rs348483
rs348484
rs4646548
rs722921
rs4237255
rs7856728
rs1424484
rs7853400
rs2226111
rs4745209
rs10746910
rs11143438
rs9694998
rs1342022
rs4744678
rs11143486
rs3758354
rs4745218
rs2795119
rs10512015
rs4581121
rs10746917
rs950058
rs280565
rs1908811
rs17059048
rs1398307
rs156768
rs2493449
rs2171659
rs2007888
rs1379907
rs1458511
rs10781180
rs1388360
rs4288440
rs4483218
rs11143894
rs2991752
rs11792190
rs11143958
rs10869398
rs7867494
rs10781238
rs11144020
rs1570500
rs10869430
rs10512037
rs968357
rs1410225
rs577787
rs546542
rs2274924
rs3750425
rs12004677
rs11144085
rs10512038
rs4300062
rs2184118
rs12683510
rs1359879
rs10118224
rs2376378
rs1176811
rs12553648
rs11144177
rs11144203
rs911737
rs3780178
rs10123421
rs1407376
rs10869518
rs1999462
rs10781270
rs4571789
rs1930069
rs1412461
rs11559396
rs2095060
rs2095056
rs4332197
rs2376734
rs1327377
rs10512040
rs473299
rs13301187
rs1332518
rs7019700
rs914660
rs1328569
rs4745430
rs1014766
rs17061560
rs7044203
rs17663620
rs473295
rs2990413
rs11144593
rs1359715
rs547009
rs1409689
rs13287988
rs11144627
rs6560469
rs1571125
rs10869664
rs2377423
rs3814115
rs10869667
rs4584211
rs7854620
rs10512052
rs10869675
rs1416556
rs1339248
rs1339249
rs1538505
rs1023181
rs2153227
rs1029035
rs12001902
rs1339230
rs7037905
rs7022503
rs6560502
rs4745507
rs1338746
rs4391491
rs12236697
rs1888705
rs1331387
rs7858468
rs17062174
rs12236539
rs12379097
rs10781347
rs1390140
rs2007744
rs1994964
rs1495257
rs2260609
rs7850408
rs2643311
rs11788518
rs1027383
rs11144827
rs2495207
rs2259969
rs10120481
rs10781357
rs2803407
rs7036921
rs2490572
rs11144870
rs6560519
rs11144899
rs10114264
rs4532668
rs1969980
rs543677
rs652061
rs653026
rs7029703
rs6420275
rs7865889
rs2553211
rs7031261
rs786315
rs526347
rs7862059
rs666721
rs505034
rs561970
rs3739523
rs3739524
rs12238013
rs7034735
rs890150
rs10869801
rs10781372
rs11145038
rs10217794
rs10119901
rs12379174
rs954974
rs11145075
rs1343396
rs10521470
rs10124357
rs10869830
rs12003722
rs6560555
rs4745588
rs10116340
rs1125469
rs11145117
rs10121560
rs1929540
rs4745601
rs10869873
rs11793898
rs4361823
rs10869896
rs1953018
rs7869751
rs10115162
rs12342114
rs11145388
rs10869921
rs17063627
rs4745639
rs636562
rs3780296
rs1443864
rs10781448
rs961572
rs1443868
rs716080
rs1144430
rs1147182
rs1663112
rs2225741
rs12339543
rs998494
rs10869955
rs1030828
rs1436450
rs10869979
rs2296937
rs7033572
rs7044868
rs9314866
rs9969693
rs12235401
rs1999437
rs11137568
rs10429454
rs10116267
rs3780193
rs11137607
rs867377
rs10780231
rs11137617
rs1331306
rs2989579
rs10867192
rs13294797
rs1394933
rs2998711
rs3010716
rs1032889
rs1505638
rs234801
rs234791
rs2905476
rs2521904
rs10867257
rs9314675
rs10512079
rs7849146
rs10867271
rs10867274
rs7851210
rs11137856
rs10780261
rs10116105
rs11137862
rs1958925
rs1543690
rs10780262
rs11137879
rs10867326
rs11137996
rs1036598
rs1832756
rs1014331
rs4242641
rs17082096
rs11138082
rs7034543
rs11138091
rs1032404
rs7035088
rs11138107
rs1361536
rs17791273
rs17082152
rs4877474
rs902908
rs273464
rs17791393
rs11138132
rs273472
rs10780298
rs273449
rs1118644
rs980164
rs13292347
rs11138141
rs13296483
rs10512085
rs166648
rs10780301
rs4143031
rs12683067
rs11138152
rs12551528
rs11138176
rs2378383
rs10491791
rs1572803
rs13291796
rs10491794
rs2807304
rs2791573
rs12337384
rs13440432
rs12342140
rs12349682
rs10512090
rs1329742
rs1411160
rs1888073
rs1475673
rs10512091
rs1411162
rs4877517
rs7862155
rs17801563
rs17728874
rs198219
rs7021014
rs267571
rs155531
rs267574
rs17729039
rs4877524
rs1329580
rs7851008
rs9785221
rs7850306
rs971258
rs4877536
rs7044051
rs1034053
rs11138521
rs13294474
rs10124954
rs629614
rs604948
rs4085128
rs11138606
rs970904
rs1413336
rs1333940
rs11138635
rs4877167
rs2378475
rs1833050
rs10512104
rs17083352
rs10867538
rs7860480
rs1857476
rs10512107
rs10465167
rs7019895
rs2209907
rs10780428
rs11788327
rs1328519
rs4877599
rs2183004
rs7036247
rs7870942
rs10491932
rs1359249
rs11138854
rs12552397
rs10735555
rs12000148
rs11138872
rs11138885
rs1570635
rs1412762
rs10867651
rs2378554
rs2482405
rs7038882
rs1332855
rs1556447
rs9918939
rs10867685
rs1186462
rs10867692
rs1929715
rs10867699
rs957692
rs7045025
rs2809841
rs12378661
rs4428744
rs10867738
rs10867741
rs7866986
rs11794108
rs10867752
rs11794168
rs11139244
rs11139281
rs10512118
rs7848966
rs7871271
rs11139315
rs11139321
rs7027019
rs11139324
rs815845
rs10867778
rs815846
rs12057062
rs10867791
rs2591
rs7041897
rs17296588
rs1007995
rs11139400
rs12377016
rs7033983
rs10867812
rs10867814
rs609658
rs12351774
rs7024973
rs11139465
rs1334760
rs12342760
rs11139493
rs12343157
rs10867832
rs13300701
rs1933584
rs2774635
rs10780545
rs7875416
rs7043482
rs871771
rs2151059
rs11139665
rs7856840
rs11139689
rs493701
rs12236312
rs514471
rs11139720
rs11139727
rs7871433
rs932638
rs4877708
rs10491542
rs10121793
rs1417271
rs11139863
rs3897456
rs4113224
rs7860062
rs17745151
rs17085906
rs7019227
rs11139921
rs10780572
rs11139927
rs4322086
rs7041080
rs17400257
rs8181176
rs11139975
rs4877750
rs7035425
rs2889953
rs10867967
rs13298532
rs2378658
rs1535753
rs1886125
rs1535750
rs12683854
rs11140018
rs17086147
rs2277176
rs12550900
rs10780599
rs12337675
rs3860916
rs9314713
rs11140081
rs3893399
rs10868008
rs4014024
rs10868019
rs11140116
rs4097644
rs7863215
rs3934902
rs11140161
rs4451390
rs12001341
rs10113885
rs10868031
rs7865279
rs1052690
rs2811921
rs2274914
rs12001918
rs6559754
rs6559758
rs973460
rs2118166
rs1529952
rs6559768
rs1246293
rs2576363
rs6559770
rs2250159
rs1932652
rs7044725
rs2252035
rs7045243
rs4877824
rs4877826
rs10512145
rs1932649
rs11140482
rs7853758
rs885004
rs11140500
rs10868142
rs10780663
rs4877845
rs4877850
rs13297855
rs4877854
rs10868155
rs1409707
rs4342694
rs12554805
rs11140629
rs1347858
rs10512149
rs2378668
rs7021722
rs11140686
rs1332891
rs11140694
rs1439054
rs1147199
rs1439050
rs1187349
rs3739804
rs1778913
rs10512154
rs7855888
rs1822420
rs2165893
rs1443445
rs6559838
rs12342902
rs3780645
rs1002261
rs2277193
rs6559840
rs4361832
rs4142910
rs4877900
rs2200968
rs1490402
rs615189
rs544862
rs1809699
rs10868257
rs6559849
rs496239
rs665889
rs4877909
rs1387927
rs13289484
rs329202
rs329204
rs7850866
rs7030902
rs11140902
rs7862326
rs2841445
rs2769612
rs2769600
rs2841486
rs11140942
rs1374504
rs9657726
rs2841452
rs2814726
rs876927
rs2378688
rs7043100
rs7049108
rs10868312
rs2278111
rs17088766
rs2059403
rs11141031
rs3916184
rs12379804
rs7039482
rs11141146
rs11141165
rs10868361
rs7872904
rs2183126
rs957617
rs11141262
rs6559926
rs17051878
rs353796
rs4877980
rs7038873
rs2148996
rs1023003
rs10491846
rs962704
rs1537190
rs10746779
rs10512176
rs4142577
rs7869597
rs7860045
rs1331446
rs1929462
rs1929463
rs867685
rs2026340
rs1475617
rs11141495
rs10046817
rs10746786
rs7043314
rs10514834
rs7048294
rs10868487
rs11141561
rs4878016
rs4242637
rs1028880
rs1169848
rs10117472
rs1328170
rs10868499
rs7870447
rs10512177
rs10780802
rs7036455
rs7019409
rs12555841
rs10448319
rs10868516
rs10120212
rs277733
rs277755
rs12554839
rs17471823
rs1888925
rs1923792
rs7874448
rs7022187
rs10120750
rs10746803
rs12376350
rs2183938
rs7025941
rs4878077
rs10512185
rs10868590
rs12335425
rs1475525
rs10780849
rs17477673
rs4878094
rs1014306
rs1421001
rs7036598
rs11141878
rs11141879
rs1861832
rs12685372
rs4877367
rs3095748
rs3124236
rs7869944
rs11141914
rs12235641
rs11141918
rs3118846
rs2274606
rs10512188
rs721936
rs3793646
rs3118860
rs4877369
rs4877370
rs3128501
rs2274611
rs2378759
rs10780872
rs9285055
rs12684240
rs9410970
rs7850237
rs2271992
rs10868677
rs10122903
rs11142066
rs10868691
rs4877394
rs1929945
rs7034985
rs4877412
rs11793717
rs2578248
rs17053864
rs2814828
rs2814839
rs17053978
rs7028051
rs4357392
rs7870611
rs11142288
rs5012630
rs4877455
rs4075961
rs7042278
rs7869563
rs9410344
rs7867530
rs1288653
rs17509757
rs10867129
rs11137439
rs1502693
rs1875620
rs9410425
rs9410427
rs6559328
rs11137472
rs4075163
rs6559331
rs3934594
rs944485
rs1556384
rs2873094
rs1980888
rs7851988
rs7045789
rs11265876
rs7871577
rs4405007
rs7854120
rs1571534
rs2149879
rs3002331
rs2480490
rs10908894
rs12351118
rs4384080
rs11265822
rs2031970
rs1475537
rs2031971
rs1571536
rs10908903
rs4877110
rs4877115
rs12555625
rs1109998
rs10120215
rs11265870
rs10117186
rs10908915
rs11265889
rs11265920
rs10908933
rs9330447
rs11265961
rs12003053
rs9777581
rs9695357
rs7021867
rs7862786
rs4744157
rs7036239
rs7045961
rs16905942
rs10117261
rs10821487
rs12685781
rs4744020
rs652913
rs10993747
rs10116558
rs599721
rs10991907
rs1571447
rs1443363
rs1887903
rs12115490
rs10820898
rs4744096
rs4744106
rs7867808
rs7848094
rs4743859
rs7038808
rs17445269
rs10820972
rs10761166
rs1539519
rs10992388
rs2798058
rs2798062
rs1418939
rs1754073
rs7467386
rs2798018
rs1754069
rs1777011
rs12002244
rs7048728
rs874977
rs1777052
rs883924
rs724248
rs4743992
rs12685637
rs504378
rs528454
rs525843
rs1331501
rs1831521
rs10993618
rs1870661
rs2253777
rs4744492
rs1172918
rs1148853
rs10993693
rs290991
rs7868795
rs290212
rs10993705
rs4744512
rs4529574
rs2613310
rs4744019
rs2306040
rs158688
rs12344755
rs10512203
rs1760118
rs291753
rs10117309
rs296663
rs10991719
rs10991722
rs426365
rs368754
rs296727
rs7047670
rs296630
rs7874712
rs296639
rs395612
rs7849392
rs10991781
rs10991808
rs10512206
rs298722
rs2457715
rs1757648
rs1619450
rs7021746
rs4744045
rs4743835
rs4743836
rs4744055
rs7857589
rs10991969
rs9409602
rs1388966
rs902923
rs902921
rs7850575
rs10512215
rs9299395
rs10992075
rs7029673
rs3935382
rs4743852
rs12337908
rs1881385
rs2312735
rs11789730
rs7858435
rs6479386
rs10761137
rs10123181
rs3858095
rs4743863
rs7848472
rs7868651
rs10992471
rs10992498
rs10992512
rs10992535
rs11790517
rs11788432
rs4573339
rs1131773
rs12375973
rs2398827
rs4335184
rs10821077
rs10992658
rs12378014
rs2398829
rs1125029
rs10992674
rs10992681
rs4617217
rs10761205
rs2306183
rs16936750
rs2991377
rs10761216
rs4744227
rs10992715
rs4744239
rs10821148
rs6479494
rs2001316
rs10761247
rs12341865
rs4287000
rs4744272
rs10992883
rs2265808
rs4498613
rs2265800
rs10761280
rs11789114
rs4744287
rs10821228
rs11787920
rs10992966
rs10992979
rs4743938
rs987511
rs10993017
rs4744316
rs10993060
rs7019633
rs10512230
rs10114341
rs10821312
rs10512231
rs12379483
rs10993121
rs3118766
rs3118756
rs1536690
rs4744346
rs10821352
rs6479549
rs497103
rs3852401
rs600130
rs3780554
rs3780555
rs2993961
rs10993282
rs12685159
rs10124217
rs12344604
rs380205
rs10512235
rs356131
rs2584805
rs4744378
rs1530331
rs4385527
rs12338859
rs3802457
rs7042271
rs10993446
rs12339639
rs10761374
rs540412
rs356678
rs419574
rs16909865
rs10512249
rs1932075
rs10818991
rs7860540
rs4742700
rs10989496
rs10819953
rs10990447
rs10761011
rs10991208
rs458477
rs460175
rs700976
rs414610
rs4743271
rs7031550
rs7854146
rs7047415
rs10983739
rs700962
rs10985233
rs589458
rs4742781
rs12345187
rs690455
rs657451
rs10989076
rs4743525
rs10733713
rs4743556
rs4743558
rs4743598
rs912465
rs4743638
rs13300278
rs13300603
rs913580
rs407179
rs11788785
rs2479828
rs11788621
rs2026002
rs4523395
rs16910762
rs7861990
rs7871404
rs12004815
rs10739226
rs10125623
rs16911482
rs2001382
rs1857085
rs11791310
rs2255139
rs3747509
rs2615143
rs3747506
rs10981625
rs10981664
rs2169455
rs11791849
rs1462090
rs732688
rs16920394
rs7862883
rs4576532
rs10982622
rs10817737
rs1571566
rs1475544
rs2031999
rs2149986
rs16922319
rs2805787
rs3176757
rs953199
rs2036958
rs16924016
rs7850258
rs10818094
rs10984103
rs6586
rs3780416
rs4743150
rs10985045
rs1886002
rs3780465
rs2795491
rs1891322
rs7032570
rs10985325
rs10818610
rs4743193
rs1435261
rs1435260
rs1435259
rs7869364
rs3780446
rs10818782
rs1036382
rs653873
rs642771
rs661532
rs552989
rs550270
rs10986167
rs1415116
rs2151214
rs2779556
rs12552067
rs944761
rs10760389
rs10986577
rs944686
rs884886
rs4743237
rs6478761
rs1179740
rs1758799
rs1167763
rs2151216
rs17779442
rs12684622
rs10986999
rs1930421
rs2900547
rs337532
rs337540
rs1543506
rs1407506
rs999471
rs7873605
rs2295932
rs16918046
rs1413294
rs1543709
rs16918124
rs1413299
rs6478966
rs7863250
rs17711860
rs16918167
rs7031588
rs914991
rs334367
rs10819641
rs3780616
rs1032835
rs4268186
rs1746153
rs10491654
rs894674
rs4743350
rs649057
rs1888162
rs7874483
rs10819684
rs4743365
rs7023690
rs1962051
rs4428721
rs3739795
rs4743380
rs2806700
rs3813712
rs13284428
rs953381
rs10989094
rs1556487
rs1628249
rs10115383
rs4518720
rs1936641
rs4348565
rs10989208
rs10819808
rs16919333
rs6479028
rs4743420
rs10739801
rs1556858
rs10739807
rs1338729
rs16919549
rs16919567
rs2153124
rs10989291
rs13284030
rs1338733
rs490397
rs1330193
rs7864653
rs662454
rs506884
rs10156478
rs2993809
rs2993811
rs10760791
rs17829436
rs10760792
rs17762396
rs1431467
rs1431475
rs3118941
rs10989419
rs10989439
rs10116447
rs12683393
rs7040055
rs16920222
rs2229594
rs10819923
rs11496612
rs10819926
rs578597
rs506571
rs15889
rs1407869
rs16920477
rs12343288
rs7873986
rs1407877
rs7858998
rs10989565
rs10115481
rs13292935
rs1535631
rs17199066
rs2485523
rs10512290
rs10819994
rs1415654
rs1337705
rs1337706
rs1337687
rs7868836
rs4742834
rs1743300
rs10989685
rs823922
rs823921
rs2756916
rs1418247
rs10989766
rs2417318
rs10989791
rs1449653
rs12006073
rs10989818
rs10989820
rs320260
rs12554790
rs320201
rs10117916
rs320205
rs10989904
rs1932158
rs10820103
rs1535628
rs10760858
rs1923987
rs7466994
rs10989951
rs4355836
rs1364817
rs13284305
rs2417361
rs10760891
rs7849848
rs4521822
rs9987484
rs10820215
rs7875761
rs10990238
rs10820241
rs4743577
rs10990302
rs1552766
rs1013136
rs843266
rs7035848
rs843264
rs2812591
rs10990381
rs10990402
rs7856348
rs1417704
rs10990460
rs16936133
rs7873512
rs2166932
rs10990599
rs10990603
rs10990616
rs1176192
rs7865219
rs10990645
rs303549
rs303612
rs4743641
rs7042687
rs1842565
rs1904928
rs16922886
rs303543
rs303542
rs6479169
rs12683176
rs1415687
rs10990708
rs10990763
rs10521066
rs1396553
rs450382
rs4436177
rs7037107
rs10512319
rs10820559
rs10990985
rs4743671
rs10512321
rs10991024
rs548511
rs666577
rs628345
rs1411101
rs1411104
rs2122576
rs1857985
rs4743702
rs1450679
rs7034055
rs10521067
rs867977
rs884258
rs4743707
rs2933323
rs3012352
rs2933316
rs10820639
rs698459
rs10820661
rs1464676
rs7869260
rs6479245
rs7872276
rs1403821
rs1851724
rs1464670
rs7032983
rs10761076
rs1425567
rs6479279
rs10761082
rs2297405
rs2297406
rs4149327
rs4149326
rs4149325
rs2740479
rs1999431
rs4149321
rs4149319
rs2297409
rs3818688
rs4149313
rs2066715
rs4149311
rs7031748
rs2065412
rs2297398
rs4149286
rs4149275
rs4149270
rs4149269
rs4149268
rs10115928
rs12686004
rs2777793
rs10820743
rs2777795
rs4149264
rs2515616
rs2487052
rs2472495
rs2487031
rs2164560
rs10991437
rs2185414
rs1039406
rs13283838
rs328875
rs1846937
rs419490
rs7850052
rs435986
rs600880
rs2417603
rs872628
rs10991522
rs2417604
rs4743805
rs10991561
rs3005738
rs1979021
rs10991583
rs7044574
rs423477
rs453378
rs422084
rs327967
rs327947
rs327990
rs327992
rs10820798
rs10991629
rs2518116
rs885954
rs7039618
rs10978213
rs10978214
rs7019053
rs10739214
rs2417658
rs10816353
rs10978346
rs1984676
rs4336667
rs7867860
rs10978382
rs7047866
rs4255200
rs10816370
rs9409077
rs885578
rs1516893
rs10124823
rs12686569
rs1516887
rs16936272
rs1484375
rs1876376
rs12352728
rs17290816
rs7042670
rs6477517
rs7024043
rs10512347
rs1387595
rs1472029
rs1489664
rs16925535
rs1532115
rs7018699
rs10759185
rs10978516
rs6477527
rs1907438
rs16925649
rs984551
rs10118378
rs17784833
rs1491124
rs1491103
rs10122952
rs2035783
rs7863929
rs1491099
rs4237184
rs4625093
rs4743034
rs9299129
rs6477547
rs1567451
rs1858231
rs1000152
rs10816459
rs10816460
rs784790
rs7874831
rs10978713
rs1007061
rs10759209
rs7858186
rs956578
rs871625
rs17195683
rs4443717
rs12336793
rs2680198
rs10978757
rs13292544
rs10978761
rs2808374
rs2808363
rs17724552
rs12004883
rs16912372
rs11573709
rs10816493
rs817844
rs716004
rs10816494
rs817860
rs1538985
rs817870
rs1771717
rs817827
rs817826
rs817824
rs10816506
rs947126
rs1972384
rs10759237
rs1342321
rs1832741
rs4631527
rs7041758
rs10119193
rs2258083
rs7034018
rs10816539
rs12682930
rs10978949
rs7875152
rs7857028
rs4979219
rs10816552
rs10759250
rs4979249
rs4978541
rs4979255
rs4978566
rs10512379
rs1467311
rs1360257
rs9942958
rs9632903
rs4978629
rs4979515
rs10759261
rs7021395
rs7863573
rs10512377
rs1361369
rs6477606
rs2709418
rs498924
rs10512374
rs10512373
rs1339760
rs1517791
rs10512367
rs10124965
rs10481656
rs10481657
rs7042321
rs10120248
rs10979206
rs10816631
rs837983
rs10512365
rs681015
rs4542003
rs687992
rs12380632
rs556399
rs656048
rs868895
rs1888913
rs1332299
rs1570504
rs1535619
rs1323381
rs1923963
rs2417852
rs7043971
rs1885968
rs1323719
rs6477644
rs640278
rs1211179
rs10979346
rs1535618
rs7049109
rs9657652
rs2147019
rs1924219
rs2224806
rs7030851
rs10759289
rs10979386
rs998335
rs10979395
rs10979397
rs1930095
rs959244
rs4978719
rs7851754
rs12347366
rs10979424
rs2900469
rs7865339
rs7034647
rs2417921
rs16913434
rs10512385
rs10759298
rs946708
rs10512387
rs1416898
rs4474093
rs17199679
rs3915575
rs10979564
rs7872727
rs2027433
rs4978374
rs2230793
rs10979606
rs838826
rs2304779
rs7581
rs3829083
rs1467242
rs10979712
rs6477693
rs4978774
rs6477694
rs10114938
rs1879069
rs10816789
rs3793552
rs10979811
rs3763640
rs7025125
rs7857376
rs10979838
rs10759341
rs3943672
rs17793551
rs3793569
rs10979851
rs3793532
rs16914146
rs3935785
rs10979882
rs10512395
rs1541087
rs1411691
rs10512396
rs4490914
rs17803888
rs10979970
rs6477717
rs10816852
rs7875665
rs1358913
rs10115910
rs16914480
rs10115465
rs10512400
rs4978847
rs2025878
rs4246875
rs1887521
rs730973
rs4295727
rs2795058
rs7032049
rs12001151
rs7867595
rs2900498
rs2769145
rs13299632
rs7042517
rs1475433
rs13283300
rs2095094
rs1981035
rs11999319
rs10120878
rs1930249
rs10980133
rs12000943
rs10816913
rs6477736
rs2017392
rs10980170
rs539817
rs491730
rs10816924
rs7026192
rs11790833
rs491356
rs525681
rs496709
rs10980217
rs914358
rs1969944
rs7847354
rs1023180
rs10816929
rs7032940
rs4978881
rs1041482
rs10980253
rs17805783
rs1571779
rs4135168
rs10816959
rs10739293
rs10816965
rs10980324
rs1327541
rs1998975
rs963143
rs3739453
rs2077800
rs992883
rs992886
rs16914982
rs4475572
rs7031072
rs2986669
rs10980391
rs7038903
rs7869377
rs17806765
rs1889329
rs4300064
rs4978936
rs4460449
rs10817039
rs1112029
rs10980438
rs11795219
rs10980452
rs4978943
rs7875689
rs10448267
rs4978951
rs3001115
rs7856889
rs10980535
rs4532674
rs10980551
rs4144418
rs1940247
rs2148584
rs2274419
rs2766984
rs2821142
rs1180281
rs10980573
rs2821140
rs12553421
rs575107
rs2767001
rs544828
rs474186
rs3739709
rs544276
rs7042724
rs10817102
rs1326893
rs3780528
rs1326890
rs2766996
rs4978968
rs2900519
rs3780523
rs10980644
rs3758282
rs10980679
rs7037390
rs12551377
rs10980699
rs2287005
rs4576485
rs10491533
rs1476946
rs2026801
rs12339649
rs1836108
rs10980833
rs700139
rs10759494
rs700144
rs695207
rs866624
rs3737125
rs12350676
rs4978443
rs10817195
rs10121085
rs1570303
rs1570304
rs2146079
rs10817204
rs12553893
rs4979031
rs10125160
rs315701
rs7875230
rs167565
rs7036787
rs1547308
rs4979054
rs7045644
rs11788458
rs7043162
rs7042346
rs10981150
rs7031902
rs10817242
rs419097
rs1105564
rs12005421
rs2418195
rs10981195
rs12115757
rs10817257
rs7034341
rs2782932
rs12338324
rs2476934
rs700098
rs10817270
rs2900537
rs1887518
rs7869523
rs4568670
rs7861999
rs16916995
rs16917040
rs2676629
rs11789059
rs1568125
rs2173196
rs786963
rs2676622
rs786978
rs805050
rs10513168
rs1891403
rs17742994
rs10733595
rs10513169
rs4979159
rs4978508
rs17750960
rs10817405
rs11790986
rs11792260
rs1408696
rs4978523
rs10981613
rs1411605
rs10981621
rs13294922
rs17828145
rs10981630
rs7867889
rs10981640
rs4979215
rs10981650
rs1128150
rs16926630
rs3810915
rs10513189
rs6477998
rs10817465
rs10759638
rs12352784
rs7860625
rs10817476
rs4979237
rs1077636
rs818702
rs7042485
rs818704
rs818707
rs818708
rs2761016
rs8177804
rs818684
rs12338788
rs17187621
rs7862352
rs12005477
rs10817497
rs9644931
rs586348
rs10759649
rs1556263
rs7852801
rs4979275
rs10817517
rs7868736
rs949527
rs10981981
rs4978557
rs2150014
rs4979298
rs871807
rs10759664
rs7046776
rs9332459
rs4978561
rs17203945
rs1965753
rs10121424
rs12683020
rs3810928
rs10817563
rs2285055
rs13283242
rs891725
rs891724
rs1570589
rs4978567
rs1077140
rs10817572
rs2761687
rs10817573
rs12352644
rs2567725
rs2567724
rs2567706
rs4978568
rs13295729
rs4979352
rs2567714
rs4979354
rs12553755
rs16927476
rs7868992
rs1122517
rs1982850
rs7875437
rs999599
rs10732377
rs5003737
rs1766059
rs1249744
rs1626295
rs7851482
rs2636881
rs2636870
rs10817593
rs2787348
rs10081699
rs10739411
rs2181928
rs7046973
rs10982218
rs10733610
rs10982235
rs10982246
rs16929770
rs10759716
rs10817635
rs10982289
rs10114562
rs4979429
rs7868842
rs13297637
rs4246902
rs7027937
rs16930907
rs4979454
rs17816047
rs10125974
rs11790825
rs2185935
rs10982395
rs6478108
rs1407308
rs2006996
rs2093403
rs10114224
rs7866342
rs7863183
rs7028891
rs3181360
rs10759743
rs10982474
rs10982475
rs10982476
rs10759751
rs10817700
rs1107373
rs11787664
rs3789875
rs953288
rs2236409
rs1330351
rs10982516
rs2482077
rs10125663
rs1537720
rs2012566
rs1111784
rs2094941
rs1537724
rs7027882
rs16932349
rs6478153
rs10982611
rs10982617
rs2992142
rs6478156
rs1414153
rs10982660
rs13290457
rs1157836
rs10982705
rs4978633
rs7037974
rs7852274
rs10817777
rs9409167
rs7874560
rs2188053
rs4978643
rs10982793
rs4979552
rs2900601
rs1981500
rs7859870
rs12115665
rs4979570
rs12378054
rs7863684
rs2213931
rs10759824
rs10982912
rs7855710
rs7047400
rs2157673
rs4979583
rs10982946
rs10119888
rs995804
rs7467853
rs7027312
rs1993013
rs12115454
rs204178
rs916561
rs2213941
rs10983070
rs10759832
rs1003859
rs10983088
rs10817866
rs1998499
rs1570518
rs11999361
rs2273977
rs7020782
rs7853634
rs12353147
rs6478233
rs10983142
rs9299239
rs1396042
rs888401
rs10817892
rs13298648
rs10983184
rs10983190
rs17220352
rs6478241
rs12237388
rs10817902
rs1358859
rs10983262
rs2416564
rs10491578
rs803932
rs719535
rs1441747
rs10817928
rs10125636
rs10491577
rs10983334
rs894207
rs894208
rs10983338
rs1372330
rs13283406
rs10081687
rs10817931
rs4837864
rs10759860
rs8181035
rs10983357
rs1155556
rs13285982
rs4837903
rs7866077
rs2296673
rs1536427
rs10491574
rs2026586
rs4837961
rs10983398
rs7029188
rs944323
rs10817960
rs2150197
rs10116120
rs3849144
rs10983433
rs10759878
rs10817970
rs4144636
rs7042036
rs10817972
rs1537528
rs2418446
rs10817976
rs2225361
rs7047287
rs11792541
rs13295186
rs7857377
rs4838117
rs10983479
rs944976
rs6478277
rs6478278
rs11789058
rs7848256
rs10983506
rs10118188
rs1108381
rs1889318
rs1105892
rs10983521
rs13297784
rs10817996
rs11789213
rs10818002
rs1537526
rs6478282
rs928641
rs1413409
rs977937
rs958804
rs871120
rs10818024
rs1934484
rs12552343
rs10513300
rs7032028
rs4240422
rs9299251
rs4146493
rs10983653
rs16905625
rs1337212
rs10983664
rs1316439
rs2771051
rs528122
rs10983690
rs495062
rs476999
rs1928295
rs1887904
rs16905962
rs7037542
rs1329057
rs7045953
rs10818080
rs1877876
rs908198
rs4837521
rs2151369
rs2722824
rs1930713
rs2780238
rs2722866
rs2769181
rs10818118
rs10818126
rs1410201
rs913365
rs876347
rs1927320
rs12236645
rs4483225
rs7036676
rs3893408
rs7870691
rs1342510
rs10818145
rs1935621
rs10818151
rs17367380
rs10984029
rs10122913
rs10818184
rs10759980
rs7864368
rs1414097
rs1508376
rs1335259
rs4836729
rs13288491
rs1355034
rs577362
rs4433214
rs2174926
rs2416686
rs12236072
rs7025578
rs7048316
rs10984338
rs2818326
rs2818311
rs2818297
rs1158810
rs1158809
rs7468009
rs57440
rs230089
rs7849611
rs1571903
rs17534
rs10818292
rs10818293
rs7039577
rs2025501
rs2210379
rs10984519
rs12348147
rs1929522
rs6478407
rs1331593
rs6478412
rs10984568
rs1412056
rs10491522
rs10818322
rs1009470
rs1331607
rs1331608
rs7860901
rs4412427
rs10818337
rs12344069
rs7850300
rs6478430
rs10818367
rs4642724
rs4240461
rs4240462
rs12552428
rs10513351
rs2781113
rs1360692
rs7018808
rs6478444
rs12001524
rs10818407
rs10818415
rs2900167
rs2002821
rs2416740
rs2416745
rs2900168
rs4836797
rs4836798
rs4837698
rs870777
rs7022811
rs10984840
rs10760078
rs7039543
rs7030865
rs1156214
rs4837732
rs2058485
rs10739558
rs4837752
rs11792165
rs1332249
rs846826
rs7019024
rs4837763
rs7028860
rs2297453
rs3780674
rs2501727
rs7869290
rs1324475
rs1324473
rs10985009
rs7026635
rs10739575
rs10760131
rs7026551
rs7037673
rs2300932
rs10116271
rs2416810
rs10818500
rs2300939
rs2057465
rs942152
rs306784
rs306761
rs2196311
rs306777
rs177698
rs3893199
rs603315
rs10818569
rs10985334
rs1003016
rs7025486
rs12685856
rs12339359
rs1129678
rs10818600
rs10739600
rs7863807
rs10513383
rs7871736
rs2416837
rs7867807
rs10119203
rs12551572
rs10985529
rs10116346
rs6478558
rs4147661
rs4147660
rs870272
rs10818651
rs10985568
rs1467737
rs3808901
rs3808900
rs3808899
rs1060586
rs7034992
rs2026152
rs3818711
rs13293321
rs13283472
rs950104
rs10818700
rs12001982
rs2416863
rs10985662
rs12349388
rs10818708
rs7858202
rs4837991
rs10985702
rs1999183
rs10119609
rs10818727
rs10513409
rs10985737
rs1476859
rs1536929
rs16912015
rs237617
rs16912081
rs7046355
rs10760257
rs10513413
rs10513414
rs10818768
rs10818781
rs700085
rs803732
rs12349082
rs1970586
rs10760271
rs999655
rs7018484
rs10760280
rs7034379
rs1891641
rs10986008
rs10986016
rs4836926
rs11999243
rs2772212
rs10513428
rs7037102
rs10818846
rs2039152
rs10986070
rs1475528
rs913783
rs10818854
rs12003386
rs7857196
rs7022212
rs2489159
rs7863739
rs670961
rs623640
rs7021780
rs12000625
rs3739827
rs12335840
rs10760302
rs10986162
rs4836950
rs1973
rs1887341
rs7857883
rs7873827
rs2416912
rs3861868
rs4836962
rs943486
rs7030878
rs2182660
rs10818924
rs2767770
rs16927233
rs7021109
rs7851784
rs10818930
rs4838140
rs4838141
rs2274779
rs17222478
rs4838159
rs7041730
rs7851555
rs10818977
rs7037254
rs2416933
rs10986358
rs4076333
rs721862
rs913232
rs1041205
rs876663
rs13283523
rs634710
rs12001999
rs7857571
rs4838242
rs11789451
rs7019470
rs7867749
rs2271746
rs10986626
rs420423
rs10986715
rs1463837
rs4837016
rs10986737
rs10986738
rs16928181
rs7046471
rs7022356
rs829311
rs12345049
rs1411351
rs10987052
rs7868608
rs10987080
rs4240495
rs10987096
rs2416993
rs2019199
rs12551360
rs10217721
rs7041264
rs10987122
rs2416996
rs10987141
rs2080558
rs2041944
rs2417001
rs4595229
rs1055352
rs882061
rs4838353
rs888225
rs1536960
rs2773379
rs10987198
rs2094763
rs17272567
rs2809430
rs12686700
rs1317309
rs2015843
rs561769
rs1888156
rs12554306
rs10987253
rs917776
rs10760430
rs13287948
rs12683683
rs7039136
rs3814127
rs10987314
rs17292683
rs3861869
rs3829849
rs13285227
rs10819195
rs16929236
rs10733682
rs3861878
rs867559
rs13292976
rs2417033
rs3850586
rs4837106
rs1329407
rs7038622
rs561041
rs7859816
rs581444
rs670410
rs4837122
rs11790388
rs7040080
rs1123684
rs11793604
rs10114992
rs2789507
rs11789486
rs10987574
rs2779710
rs2779708
rs2779732
rs10987585
rs7863451
rs10513481
rs10987595
rs3802370
rs7863063
rs4130590
rs7047760
rs10819295
rs2076904
rs10117075
rs2287116
rs1999224
rs10739694
rs4451422
rs10819309
rs913987
rs3780668
rs6781
rs3802354
rs6415846
rs7874186
rs4837223
rs7026544
rs10760528
rs6478813
rs7047254
rs878400
rs2900262
rs2502731
rs3003609
rs3003615
rs9644952
rs1004464
rs2286816
rs2270203
rs869455
rs2297771
rs4614101
rs4836625
rs10988111
rs16930747
rs16930845
rs10988217
rs7036689
rs6478869
rs7856501
rs4240433
rs12236289
rs7029664
rs10760603
rs10819490
rs10988323
rs4837360
rs10988338
rs7868621
rs3853486
rs10819510
rs10121772
rs7046787
rs1810914
rs914708
rs1721643
rs2900274
rs1780482
rs1220688
rs10988439
rs2542242
rs1861782
rs10760632
rs7858199
rs894417
rs2241270
rs1017509
rs4836672
rs11999731
rs10116248
rs1043178
rs2296793
rs7019254
rs11792703
rs1057888
rs6478924
rs7870884
rs1393904
rs1923664
rs806861
rs2159640
rs10988593
rs1306
rs10988603
rs7866942
rs12347960
rs10819605
rs7849345
rs3824544
rs7866994
rs10119818
rs10988661
rs4837486
rs1105621
rs4260979
rs12555056
rs11244127
rs10736862
rs7861815
rs4740158
rs1653332
rs1215988
rs553696
rs11243759
rs2313200
rs7863546
rs10793963
rs894242
rs2253084
rs4740366
rs10901285
rs3824400
rs11244164
rs3808814
rs3847193
rs7040543
rs7865017
rs4740383
rs11244207
rs10114591
rs10115314
rs10901317
rs915401
rs4740407
rs1109471
rs951302
rs353533
rs719854
rs4740420
rs2986608
rs11243356
rs7865761
rs4740266
rs12378905
rs11243436
rs3780269
rs3765543
rs3808803
rs875968
rs13301522
rs17539168
rs10901077
rs10793894
rs869382
rs3012724
rs11243524
rs3012739
rs2987364
rs3012755
rs3012758
rs10901103
rs9411321
rs7047055
rs11243598
rs7026534
rs7865653
rs7858174
rs9411446
rs10901130
rs7862560
rs1412076
rs7039329
rs3824574
rs3739929
rs1331627
rs3780825
rs3739915
rs7470548
rs563521
rs529317
rs498495
rs569434
rs10122574
rs494081
rs7021144
rs518457
rs12376178
rs7864386
rs306542
rs1028892
rs11243852
rs4962203
rs10512415
rs306522
rs4498679
rs302917
rs393543
rs1999121
rs10901207
rs4962078
rs932887
rs4962214
rs2772008
rs2771994
rs2526004
rs1073123
rs7874234
rs3011289
rs2905078
rs11243956
rs11998995
rs2905077
rs7036106
rs678946
rs1330292
rs3011286
rs689266
rs8193016
rs586977
rs7864821
rs4962104
rs11999677
rs4507838
rs9919007
rs7025162
rs17150482
rs3025365
rs2519148
rs2873804
rs129886
rs129933
rs10993768
rs2510245
rs7040170
rs2510257
rs491220
rs521446
rs10993790
rs2797826
rs3893493
rs3819500
rs12344583
rs12002767
rs2073883
rs2519778
rs10993845
rs608402
rs654387
rs2519109
rs481964
rs10993877
rs452943
rs460126
rs441233
rs408307
rs457420
rs1075654
rs7033108
rs4917362
rs1889151
rs1889152
rs7875492
rs1930788
rs12339163
rs12339187
rs7039190
rs3132294
rs3118548
rs3118551
rs7871031
rs7859229
rs1536479
rs3118586
rs3132315
rs943423
rs11103433
rs7341858
rs10858265
rs4335205
rs4596720
rs4842145
rs12684637
rs4842153
rs7849193
rs7849777
rs3811158
rs4842173
rs4841940
rs3128625
rs11103564
rs6537958
rs12684609
rs3124957
rs10858300
rs10776918
rs13290953
rs12344168
rs964138
rs4841952
rs10776925
rs607223
rs484397
rs546682
rs542172
rs2769628
rs4842221
rs4262379
rs11790742
rs2031825
rs11103712
rs10858353
rs731533
rs4841959
rs7049140
rs12555792
rs7849389
rs1891987
rs1891999
rs1891996
rs1891994
rs11103754
rs4842231
rs7041454
rs10858374
rs12339253
rs11103794
rs4842247
rs4841964
rs4841966
rs4842251
rs1810884
rs11103828
rs11103845
rs10858396
rs10776810
rs11103015
rs11103033
rs3748191
rs2590504
rs895192
rs6537896
rs2188210
rs13290613
rs404812
rs3762073
rs783771
rs17040318
rs7873626
rs872006
rs1333234
rs1333233
rs10858144
rs541131
rs505391
rs10114302
rs11792453
rs13288811
rs10858181
rs2297690
rs4842059
rs11103302
rs1717453
rs10858225
rs748751
rs3824359
rs4266763
rs1130635
rs4379550
rs3124999
rs3124599
rs3124602
rs11145770
rs7034799
rs4880127
rs11793385
rs11137287
rs11137410
rs10732688
rs10867056
rs11789684
rs4876902
rs7390989
rs7019274
rs7860423
rs1123190
rs12000233
rs3812541
rs9314645
rs2739257
