# Supplementary material for: Fine-scale mapping of meiotic recombination in Asians
Source: BMC Genet. 2013 Mar 8;14:19. doi: 10.1186/1471-2156-14-19 (PMC3599818; doi:10.1186/1471-2156-14-19)
Supplement: Additional file 3 — Genetic Maps. Archive containing combined genetic maps for all chromosomes. The SNP list text files contain the rs numbers of all of the SNPs shared by the Mongolian and Korean cohorts, ordered by physical position. The map files give the genetic distance between each of these markers in order in centimorgans. All observed Asian recombination events are mixed to form this map. [file 1471-2156-14-19-S3.zip › SNPlist10.txt]

rs7906287
rs11253562
rs2448366
rs10508201
rs17221260
rs10903844
rs3125031
rs4881041
rs2288681
rs1133113
rs4554800
rs4881313
rs11252842
rs10466270
rs11252926
rs4881399
rs816646
rs816650
rs12245224
rs7095189
rs11253272
rs816306
rs4881530
rs1536338
rs2274375
rs17221435
rs10904588
rs11253536
rs947403
rs11253552
rs2306408
rs3750729
rs7075188
rs7075141
rs11250242
rs4519019
rs10159718
rs10794720
rs1871626
rs6560713
rs12771555
rs4880782
rs882312
rs7087154
rs7900341
rs10903412
rs11599315
rs2805562
rs2805533
rs12766316
rs17293817
rs2255595
rs12572001
rs9787568
rs2805543
rs17156341
rs10508209
rs11250544
rs1533486
rs4880510
rs4880511
rs10903467
rs952843
rs10508211
rs2676776
rs12411802
rs4880516
rs12268030
rs11250633
rs6560740
rs2813381
rs17156544
rs10903496
rs2999399
rs7898120
rs10794768
rs11250664
rs7094094
rs1909437
rs7086346
rs2387952
rs1875010
rs12267329
rs10903516
rs10903528
rs10751811
rs11814112
rs4880904
rs4345891
rs17294054
rs7089727
rs11250724
rs10903541
rs11250741
rs6560762
rs10508215
rs6560768
rs11250783
rs4444002
rs11250787
rs4367871
rs17157052
rs11250811
rs4880930
rs11250815
rs10903569
rs11250832
rs4077784
rs9919410
rs10903582
rs12354635
rs7923705
rs7079003
rs12218258
rs6560783
rs11250969
rs1335314
rs11250988
rs7091573
rs945255
rs4880974
rs12413439
rs1930656
rs6560802
rs12570606
rs10508223
rs10508224
rs6560804
rs1000416
rs9651405
rs7916063
rs2065528
rs6560806
rs10751864
rs10903729
rs7919956
rs10508226
rs6560807
rs12412942
rs11251161
rs7099701
rs7087615
rs10508230
rs2638458
rs2765689
rs11251231
rs4880562
rs7906049
rs10903763
rs2452199
rs1155447
rs7093049
rs2388264
rs2388268
rs2388251
rs11251389
rs11251392
rs2068455
rs884289
rs11597478
rs11251436
rs1931865
rs11251473
rs2184414
rs1537615
rs7099836
rs7093433
rs2184413
rs7915938
rs7080882
rs7899347
rs4370836
rs7097439
rs10794969
rs1909684
rs1574318
rs11813223
rs17281966
rs1875156
rs7080980
rs12784956
rs7914892
rs17135074
rs7089499
rs10903959
rs2388595
rs2388569
rs3816699
rs2388567
rs2306310
rs1053000
rs9423495
rs2279216
rs7094698
rs4881109
rs7924157
rs2291103
rs4242746
rs10508249
rs17133560
rs7078068
rs17131865
rs2814918
rs2814925
rs4881131
rs4489652
rs7078918
rs12766986
rs1337381
rs12415036
rs1570854
rs10795033
rs7901480
rs2210964
rs1036747
rs1962663
rs11251914
rs11251918
rs705468
rs7070269
rs7098140
rs10508257
rs10508258
rs6601745
rs11252020
rs12779859
rs4881197
rs1872758
rs7094917
rs7071559
rs6601758
rs2171302
rs10795076
rs10508265
rs1872757
rs7906552
rs12245875
rs7076208
rs17842279
rs11252121
rs6601764
rs12266938
rs11252126
rs7914924
rs7901658
rs10904104
rs7906433
rs7902434
rs6601770
rs10795093
rs4881234
rs4881235
rs7074459
rs2031574
rs4881264
rs4242767
rs10508272
rs10904169
rs2031581
rs2765650
rs2935284
rs10508274
rs11252333
rs4881282
rs11252339
rs7916036
rs11252385
rs10795140
rs1810649
rs12248154
rs1998328
rs2065089
rs10904218
rs7917410
rs12765847
rs10904233
rs7914563
rs11252485
rs10904247
rs1751308
rs10904249
rs722920
rs12243318
rs10795169
rs11252571
rs313478
rs313483
rs7079674
rs313474
rs372744
rs11252601
rs12775823
rs1391511
rs6601855
rs7080649
rs4146653
rs7074452
rs11252716
rs1901633
rs1901632
rs7082636
rs11595123
rs12416000
rs4146754
rs11252747
rs2167704
rs2397989
rs2397988
rs2961594
rs2961609
rs2961620
rs2290349
rs10795202
rs7071257
rs7090237
rs3812663
rs4339935
rs7081421
rs12268038
rs7908994
rs10904392
rs7074522
rs7901781
rs1937920
rs10795250
rs1781938
rs2398103
rs11253038
rs1889457
rs11253048
rs2398152
rs11597152
rs7918594
rs7097810
rs7475343
rs7896729
rs7917859
rs7894961
rs12098412
rs10752009
rs10904468
rs10752010
rs10752011
rs7477475
rs12784234
rs10795273
rs10737000
rs10904511
rs4471334
rs4881466
rs7474671
rs7095575
rs12572508
rs7079395
rs9423658
rs4881483
rs11253241
rs11595011
rs11259742
rs4748295
rs1544216
rs1539445
rs17141741
rs4750553
rs7908235
rs11596959
rs2669135
rs4748916
rs10795544
rs1858446
rs1858447
rs12220359
rs2380205
rs907688
rs907689
rs7904512
rs12359234
rs2203197
rs662701
rs6602312
rs7899847
rs649537
rs7902223
rs646490
rs2274026
rs2274027
rs610093
rs7918162
rs12774228
rs633930
rs2669130
rs2296135
rs2229135
rs8177726
rs3136614
rs7913599
rs7077401
rs6602360
rs1323651
rs11256258
rs11256448
rs7072398
rs4749926
rs942201
rs791587
rs10905669
rs12722498
rs2104286
rs11594656
rs12251307
rs6602437
rs8463
rs12571538
rs3750671
rs7096344
rs652318
rs3814195
rs658386
rs2387015
rs11599872
rs11257103
rs647439
rs631902
rs2516614
rs943117
rs7904792
rs3750667
rs1539234
rs4750190
rs4750195
rs12780002
rs4750200
rs1544198
rs11257741
rs17152987
rs7896594
rs12262851
rs2021950
rs1535694
rs1557106
rs2031220
rs947471
rs7917676
rs744254
rs744253
rs1570527
rs4750351
rs7904311
rs582052
rs4750439
rs2236380
rs681071
rs677986
rs10508307
rs586457
rs7918923
rs4364968
rs3793726
rs591441
rs494800
rs501878
rs2236379
rs661891
rs3815975
rs634492
rs650652
rs11259272
rs596866
rs500766
rs4750565
rs11259403
rs6602820
rs7072496
rs1556003
rs1467681
rs1041226
rs1409874
rs11253622
rs975167
rs1327249
rs4339947
rs4748275
rs7895632
rs11254023
rs2387595
rs7896871
rs17394484
rs7099454
rs17395064
rs1442721
rs1992495
rs353206
rs12764177
rs413721
rs10508312
rs2439903
rs10904989
rs10905018
rs11254772
rs7083059
rs11254802
rs7098268
rs1470257
rs12258781
rs10508317
rs10795521
rs10508315
rs12416288
rs2490689
rs11254889
rs1417032
rs11254937
rs7070721
rs11254958
rs7098118
rs9424004
rs10795529
rs17142501
rs1886283
rs2692759
rs2462712
rs2692801
rs942433
rs2762583
rs10508326
rs2692780
rs10905148
rs1359780
rs7916433
rs2182656
rs4083552
rs12773344
rs768953
rs7911580
rs2245841
rs873930
rs4749007
rs12416004
rs1537625
rs1537631
rs1537632
rs4747540
rs1537626
rs10508331
rs7904081
rs1970183
rs1022986
rs11255255
rs10905203
rs10905204
rs1334722
rs10508332
rs913223
rs7094085
rs719748
rs7917456
rs10752116
rs11255338
rs11255374
rs17143029
rs1758653
rs7921606
rs12218503
rs187821
rs1887582
rs768166
rs430753
rs578268
rs1058240
rs477461
rs1244159
rs1514232
rs2798832
rs1999975
rs548966
rs565371
rs1796885
rs1779640
rs10905315
rs1796864
rs7092384
rs10737028
rs17143420
rs4749728
rs946028
rs11255628
rs10795618
rs1892064
rs1415880
rs4747790
rs9783189
rs998139
rs1002654
rs2993385
rs1415879
rs17143655
rs4747793
rs4237397
rs10508353
rs11255711
rs12785018
rs7085991
rs4749765
rs10795645
rs4749775
rs11255728
rs2646387
rs10508356
rs2646437
rs1409124
rs4749783
rs7894791
rs4747803
rs7101305
rs10905409
rs4747806
rs17483588
rs6602329
rs17144252
rs1334553
rs12251468
rs11255840
rs12250379
rs12259226
rs11255878
rs979534
rs983263
rs7913253
rs290898
rs1243411
rs1243400
rs7902767
rs827628
rs1361777
rs962993
rs17145188
rs7898051
rs1149927
rs1149938
rs1242969
rs10795696
rs10795703
rs1570660
rs1149975
rs1149978
rs10905538
rs1150044
rs1150046
rs9804388
rs2152221
rs10905550
rs10905551
rs10508394
rs1572297
rs915255
rs7909244
rs1324880
rs17146207
rs10905601
rs10795735
rs17146434
rs766610
rs10508388
rs11256338
rs7080250
rs2153297
rs10491043
rs10508384
rs10508383
rs10508381
rs10508380
rs7072096
rs1995578
rs2762637
rs2025471
rs12356435
rs7090158
rs10905663
rs4749929
rs12255818
rs991956
rs10752182
rs2895032
rs7083994
rs2025275
rs11256530
rs7475670
rs1572124
rs10795783
rs10458817
rs7896031
rs11256576
rs10508403
rs2255921
rs11256583
rs7894041
rs2251525
rs7896224
rs2186063
rs4747860
rs2248503
rs11817243
rs1324322
rs7905862
rs12264433
rs7073772
rs11256676
rs7085082
rs7096494
rs7084466
rs1327852
rs17148591
rs1327848
rs1327847
rs11256764
rs1327860
rs4749979
rs11593549
rs11256803
rs7474598
rs998789
rs11256826
rs2007504
rs9424099
rs4749995
rs10795833
rs1015087
rs2146553
rs1928724
rs1928722
rs201062
rs201099
rs201100
rs932918
rs1291879
rs1291882
rs6602475
rs1291845
rs1291849
rs7907550
rs1291818
rs2224867
rs1291822
rs12248765
rs1750731
rs17375715
rs11591991
rs1750730
rs1747717
rs7915813
rs630840
rs17149655
rs17377720
rs660676
rs2759642
rs658469
rs596406
rs7899913
rs2399659
rs17452064
rs1109860
rs7094118
rs4750033
rs2765974
rs12220353
rs2653514
rs1058348
rs2765986
rs3780993
rs10752217
rs17453876
rs17454012
rs10905928
rs1875594
rs11257055
rs2246449
rs2378991
rs7917066
rs3847427
rs11595366
rs7901534
rs11257078
rs4750055
rs4750058
rs2499902
rs11257119
rs11257127
rs3824643
rs10508425
rs11257202
rs7101132
rs4747928
rs10795879
rs11257281
rs7101167
rs4750112
rs942531
rs10906021
rs12261792
rs10795911
rs11257426
rs2399767
rs11257529
rs4747964
rs1317549
rs938991
rs12221133
rs11598305
rs1051055
rs17151496
rs10906115
rs7069060
rs10752261
rs11257695
rs17151584
rs1892302
rs10795953
rs17136827
rs11592149
rs1111056
rs11595633
rs6602588
rs11257794
rs12763487
rs11596121
rs4750216
rs1108131
rs2768367
rs2399849
rs1543595
rs12784955
rs1998966
rs2768438
rs11257835
rs12356332
rs2768463
rs10458820
rs10906164
rs2815637
rs7078960
rs1409961
rs2895527
rs4364954
rs7093225
rs2399880
rs12243403
rs7911208
rs10795966
rs11596728
rs7902334
rs17151970
rs879753
rs11257917
rs11257918
rs4417163
rs10906199
rs2399864
rs11812913
rs723210
rs7077423
rs4750253
rs10906218
rs4132050
rs3802570
rs3781076
rs3802569
rs12359004
rs4747999
rs17152268
rs1929388
rs4750267
rs17136885
rs1630635
rs1627294
rs1644391
rs1644395
rs1757065
rs15980
rs1888665
rs7919134
rs12266955
rs1251007
rs10906263
rs10508451
rs7897133
rs10906273
rs4750298
rs604772
rs11258127
rs565850
rs12765118
rs10796006
rs11258156
rs1347979
rs525455
rs1371534
rs7900633
rs17512962
rs825411
rs10796028
rs7919563
rs10906308
rs10796033
rs3765520
rs11258248
rs10906320
rs727518
rs3740210
rs11258275
rs10906326
rs2253447
rs4465274
rs10508458
rs4750340
rs3802577
rs500800
rs12570229
rs10752292
rs17529609
rs7475361
rs3802584
rs12570207
rs17153209
rs6602658
rs2105255
rs4750359
rs7898458
rs7090963
rs9329342
rs12770479
rs7917804
rs6602662
rs7910407
rs11258439
rs7913419
rs4279918
rs2478116
rs7090752
rs2253308
rs7089243
rs7088503
rs10508463
rs4748047
rs4748050
rs943101
rs10796113
rs10906451
rs2031609
rs1541004
rs3814667
rs2015015
rs6602676
rs7900357
rs4750407
rs17153925
rs1881584
rs11258614
rs3740121
rs11258624
rs7088455
rs17154065
rs11258651
rs7900034
rs7096973
rs10508468
rs2995648
rs7904694
rs7082056
rs11258729
rs1026580
rs2797878
rs4553269
rs12240404
rs4354606
rs1993742
rs2926876
rs7081208
rs2447014
rs12358733
rs2447011
rs2446588
rs2457857
rs7901829
rs11258834
rs11258848
rs4750460
rs2614146
rs7893591
rs11258863
rs7921545
rs1327000
rs10906599
rs17325064
rs1359728
rs4306208
rs7914952
rs7914647
rs4750477
rs7919543
rs7080759
rs1556158
rs4750496
rs11258982
rs10906641
rs867970
rs10752336
rs9633785
rs1218427
rs1218444
rs12780355
rs684097
rs11259035
rs652228
rs1967846
rs11259039
rs685087
rs7098507
rs590830
rs11259108
rs12779862
rs4750522
rs4750524
rs11259115
rs11259131
rs7083394
rs10508474
rs7922221
rs3813876
rs7904177
rs10508478
rs12777920
rs1409390
rs11259206
rs7921651
rs17155589
rs10906717
rs8181403
rs1555985
rs4489642
rs7922151
rs7903263
rs10508481
rs10906742
rs11259260
rs9665534
rs7910586
rs12767375
rs12264162
rs4750552
rs11259283
rs12412629
rs7913807
rs2688858
rs2257172
rs10906752
rs2601751
rs1555989
rs11259333
rs2601735
rs7091494
rs7094179
rs6602768
rs2298112
rs7912582
rs11259457
rs7071859
rs7896053
rs1054657
rs11259498
rs1326207
rs10906841
rs10906851
rs10906857
rs4237447
rs3814165
rs12360020
rs9423933
rs10796267
rs4750614
rs7920144
rs7073054
rs9787700
rs17358365
rs17358476
rs6602832
rs4748157
rs6602835
rs10906884
rs4748159
rs17293523
rs11259612
rs11259621
rs1002598
rs7896716
rs11598126
rs11599813
rs10508486
rs4750662
rs7085373
rs878321
rs921480
rs10796316
rs7075597
rs10906931
rs10906932
rs1868996
rs1057969
rs2044892
rs12414926
rs1473362
rs9333118
rs9333114
rs10508492
rs1934944
rs1592035
rs1341103
rs4748204
rs12262809
rs11253684
rs7079031
rs870551
rs2015326
rs10795339
rs2483506
rs11253822
rs4747262
rs4748263
rs3847359
rs1953307
rs1556609
rs1387474
rs10904720
rs7910788
rs2130222
rs7071889
rs10795384
rs1342335
rs17138545
rs10795393
rs7900473
rs7915486
rs10508512
rs2298126
rs11254053
rs6602133
rs7095203
rs6602135
rs12249678
rs10904781
rs7089460
rs10795410
rs7088378
rs7899419
rs10795411
rs10795412
rs12573392
rs7093729
rs11254160
rs2356378
rs7893556
rs11254170
rs17156937
rs3780979
rs3780977
rs2124107
rs7068881
rs10904820
rs921742
rs921743
rs7076779
rs7904368
rs11254223
rs780633
rs11254244
rs703065
rs10904831
rs780844
rs7099855
rs780807
rs11254275
rs11591673
rs11254294
rs2271470
rs10795434
rs10508517
rs4748330
rs4335444
rs7913601
rs12244831
rs11594134
rs10904861
rs1276711
rs7900486
rs10508518
rs12146414
rs7082270
rs9665553
rs7075040
rs12261966
rs10795445
rs2281649
rs7080366
rs5009752
rs6602187
rs359288
rs11254509
rs359305
rs10904927
rs11254514
rs12257417
rs11254539
rs10508525
rs7920769
rs10904952
rs4561106
rs12246530
rs1277443
rs1556056
rs12572065
rs2884128
rs7904413
rs7094705
rs7070601
rs6602207
rs2570287
rs4748413
rs10508553
rs474778
rs7085542
rs11593092
rs11011709
rs11011857
rs2497755
rs7099037
rs11818989
rs7894090
rs2497789
rs16916785
rs2488132
rs11012368
rs11012544
rs2488159
rs1935499
rs7079408
rs10508557
rs10508558
rs10828244
rs7897163
rs1571787
rs11012843
rs11593318
rs16916944
rs2482100
rs1277729
rs1277767
rs11013093
rs1757200
rs1277733
rs10828424
rs7912454
rs9645525
rs7093791
rs12240995
rs1277840
rs2799571
rs16917194
rs11013860
rs17611696
rs7477742
rs11014144
rs10828679
rs7069923
rs10508561
rs10828726
rs7893279
rs11014358
rs7895467
rs1409202
rs12416052
rs4485000
rs12257556
rs10828879
rs3765181
rs10828975
rs1880682
rs10829156
rs4293025
rs10764712
rs16917736
rs2495832
rs1556116
rs16917919
rs9417699
rs11008051
rs4284312
rs7073111
rs7081765
rs2358291
rs12573393
rs10827035
rs10437417
rs10437405
rs10827154
rs1889513
rs10827168
rs2496050
rs7918440
rs11009827
rs2993646
rs7920815
rs1544113
rs1332926
rs6481955
rs10494867
rs12262594
rs11010274
rs3852477
rs1338591
rs3852483
rs16919171
rs11010733
rs7906876
rs1326983
rs7087709
rs1831047
rs4748608
rs650063
rs7083958
rs11011581
rs4748613
rs2481940
rs11594918
rs10508593
rs1331148
rs10508600
rs1830994
rs7918519
rs7920030
rs17758552
rs1887035
rs12765810
rs1326233
rs7082368
rs716829
rs12779340
rs17760485
rs7913119
rs7921016
rs4748630
rs1986635
rs10827940
rs10458694
rs2460594
rs4748641
rs2358873
rs7083165
rs7074175
rs10828003
rs10740971
rs11011957
rs1571944
rs2026417
rs7098387
rs1412558
rs914672
rs11012000
rs7918915
rs16920492
rs10828055
rs10828058
rs10764238
rs12572139
rs1339666
rs2496622
rs11012133
rs10508628
rs10508629
rs10734034
rs2359536
rs10828097
rs7069288
rs10764260
rs6482138
rs6415962
rs11012270
rs7095613
rs6482146
rs1528183
rs10828118
rs11012309
rs4748713
rs4747421
rs10491053
rs2765843
rs3781490
rs3758601
rs3915911
rs703088
rs788957
rs788970
rs4575164
rs7086221
rs952738
rs597837
rs526061
rs491386
rs893881
rs7097035
rs10764307
rs1527042
rs11594335
rs7095405
rs1841530
rs12269257
rs7091304
rs12262659
rs2049587
rs10218879
rs2039028
rs7081480
rs12780653
rs11593040
rs11012716
rs11595807
rs4553272
rs9418419
rs10828264
rs10740997
rs7898685
rs7898954
rs6482199
rs6482214
rs16922373
rs7088318
rs7919839
rs12357384
rs2559523
rs7914338
rs16922601
rs6482235
rs7091875
rs7922014
rs11013140
rs7074731
rs2222870
rs12572188
rs17440393
rs7898656
rs1382580
rs7902903
rs10828408
rs7094823
rs7427
rs7090625
rs1325591
rs10828431
rs2366163
rs12414475
rs1398024
rs10828441
rs4586049
rs11013514
rs7900252
rs11013555
rs1577815
rs7096031
rs11013632
rs6482335
rs6482344
rs4626976
rs3906205
rs12263288
rs4529808
rs4748918
rs6482353
rs10764439
rs12782619
rs10764441
rs2366596
rs2067701
rs10828594
rs7097422
rs12357667
rs10764449
rs11013954
rs12413189
rs1543739
rs3750870
rs11597573
rs1336188
rs17505709
rs4748935
rs220370
rs12258036
rs7095243
rs16924573
rs10443985
rs442463
rs10828629
rs1414681
rs220351
rs1932595
rs10828640
rs11014069
rs1932593
rs1556401
rs7915144
rs4748945
rs16924739
rs16924741
rs17514203
rs7087652
rs3762085
rs10508674
rs1537170
rs11014114
rs12250462
rs12252802
rs7090837
rs2297330
rs10764482
rs10828681
rs4147179
rs7897303
rs4748976
rs1313659
rs1045873
rs2148270
rs10828727
rs10764514
rs274302
rs274293
rs11014341
rs1124017
rs923757
rs2887041
rs10828762
rs11014431
rs12411980
rs2807231
rs10508689
rs2807256
rs558947
rs7918180
rs543850
rs2483702
rs10508694
rs956088
rs11014558
rs16925917
rs3005191
rs1329255
rs7090929
rs10508697
rs1329252
rs1414052
rs16926123
rs7914821
rs11014665
rs2367979
rs7091819
rs10828853
rs872974
rs2505449
rs2442865
rs2442855
rs2437408
rs2505431
rs2437392
rs2437401
rs4749080
rs7086207
rs7920650
rs4749090
rs7899567
rs11014993
rs8190612
rs11015025
rs4749114
rs2050438
rs3006801
rs10828979
rs1537745
rs2992299
rs945296
rs12358081
rs7085145
rs786870
rs787037
rs10829015
rs1775229
rs11015146
rs10741112
rs787043
rs12219836
rs6482566
rs2489556
rs12415035
rs1780196
rs10508720
rs4749184
rs2448111
rs3818409
rs11015279
rs1590445
rs2505971
rs7073300
rs11015358
rs2182296
rs3928123
rs4749210
rs7896781
rs2297145
rs7918793
rs10764690
rs651134
rs11015752
rs2477341
rs12572763
rs2505300
rs1168581
rs10829295
rs2253055
rs12411785
rs2815560
rs2637324
rs11006719
rs9651357
rs11006736
rs2368266
rs2297646
rs1970631
rs7074562
rs4405206
rs12218330
rs4747610
rs12571814
rs2490059
rs2249120
rs3802520
rs7083490
rs12411923
rs1986268
rs4317882
rs7101051
rs2763321
rs7096944
rs11006932
rs11006970
rs11006977
rs7100619
rs7905490
rs3936497
rs12098807
rs1148178
rs1776099
rs7087410
rs7085106
rs16928895
rs11522452
rs2790459
rs2998285
rs2790444
rs6481534
rs332176
rs332114
rs2480552
rs12571273
rs11007191
rs663378
rs655766
rs4749338
rs10826501
rs787116
rs11007230
rs1775940
rs10826516
rs1334750
rs7078596
rs2643955
rs703031
rs1495673
rs11598943
rs2132324
rs10508741
rs788065
rs955245
rs7089095
rs1763383
rs2783614
rs2804551
rs1763430
rs530410
rs1144522
rs7901884
rs573036
rs2793345
rs2783596
rs10508742
rs567107
rs16929855
rs12267702
rs4747646
rs17392645
rs7909464
rs2532772
rs2796325
rs2488264
rs2488265
rs1774950
rs10763707
rs16930152
rs11007522
rs11598403
rs12412488
rs10826610
rs1751960
rs6481579
rs7096453
rs913035
rs12267267
rs7091361
rs7903861
rs973286
rs973285
rs12255867
rs1247442
rs2505907
rs2488690
rs1247459
rs7358069
rs1148204
rs11007696
rs11007707
rs1927456
rs11007712
rs11007716
rs1247098
rs1927461
rs1317043
rs10826694
rs11007747
rs4747682
rs4376805
rs6481636
rs11593046
rs11007773
rs11812527
rs6481643
rs1109609
rs2989426
rs1756737
rs2776632
rs10826733
rs2795593
rs17294794
rs1756750
rs2795610
rs1751645
rs1571764
rs2256283
rs1774240
rs1418278
rs17294968
rs11598974
rs12777578
rs1122730
rs2255515
rs2505127
rs4749528
rs12220246
rs2505115
rs9988732
rs2066341
rs1418323
rs10508745
rs2505098
rs2488034
rs1977583
rs2488005
rs11007930
rs2795863
rs553395
rs3006496
rs586594
rs913644
rs2771247
rs10826786
rs12572092
rs303436
rs598672
rs619864
rs303451
rs603805
rs7081639
rs745453
rs728975
rs3124201
rs4749562
rs10763792
rs8181298
rs7090979
rs2369932
rs7092615
rs1318871
rs16931765
rs2814637
rs388508
rs10826831
rs3122344
rs7083541
rs7078126
rs2011033
rs2029747
rs1494134
rs903270
rs11008222
rs17295437
rs2887737
rs12219452
rs2793104
rs793088
rs2994684
rs793096
rs793094
rs2066250
rs12415753
rs1250302
rs2994674
rs10826902
rs1764443
rs1250294
rs793081
rs7091901
rs10508758
rs12242798
rs220073
rs10733999
rs11008540
rs703069
rs2797129
rs796134
rs796127
rs10508765
rs10826979
rs2797128
rs2808029
rs11008669
rs2808099
rs211315
rs211330
rs211424
rs2998074
rs2998052
rs2806151
rs3891660
rs1080543
rs12775713
rs12268212
rs2986936
rs2479358
rs2490527
rs7072959
rs11008925
rs2490485
rs11008969
rs3006743
rs1763788
rs7899442
rs11009027
rs1762529
rs7075648
rs10763893
rs1541135
rs2488320
rs4587680
rs11009157
rs1187095
rs2475193
rs12146170
rs2666229
rs7088801
rs1923268
rs2666266
rs2057253
rs970654
rs11009230
rs722988
rs11009247
rs2506135
rs2506145
rs2228638
rs734186
rs2474714
rs2273466
rs1331317
rs2269087
rs10490939
rs11593943
rs3780869
rs10490938
rs16934292
rs11598845
rs11819443
rs17296436
rs2776928
rs1331326
rs6481844
rs2150686
rs2804503
rs10740870
rs2785262
rs2785273
rs1125432
rs2785283
rs945583
rs4934972
rs1902411
rs2785245
rs11009438
rs10827274
rs4129050
rs12411502
rs2812672
rs2812599
rs11009512
rs2253574
rs12762330
rs17231134
rs2812656
rs2812661
rs1757476
rs1740721
rs12252306
rs224767
rs1705013
rs7090872
rs7905920
rs1753583
rs1972897
rs2065949
rs678188
rs1111267
rs11009696
rs16935300
rs3781128
rs2384211
rs773951
rs773970
rs10508808
rs2490806
rs7080111
rs10508813
rs4934517
rs2492460
rs4244991
rs2492448
rs12255903
rs10827475
rs4934692
rs11598988
rs7900480
rs10827492
rs11599920
rs2086153
rs16936035
rs1345561
rs10508818
rs7902346
rs10827512
rs2474755
rs7899248
rs16936162
rs618443
rs596815
rs1541183
rs4934762
rs752431
rs625092
rs7922611
rs11010290
rs2804814
rs4934765
rs10508819
rs1475386
rs10764062
rs10827563
rs772071
rs7069154
rs2696310
rs708441
rs2804852
rs708412
rs771872
rs10764066
rs7067945
rs10508823
rs949774
rs16936633
rs10827591
rs1979442
rs1413611
rs7092191
rs10827617
rs315632
rs315630
rs1219625
rs1219622
rs7898560
rs7905625
rs1779881
rs1632588
rs1779876
rs10827631
rs2384598
rs10508845
rs2245720
rs3924753
rs7911626
rs2483025
rs2483008
rs4934826
rs10827651
rs3006968
rs16937227
rs10827697
rs11010839
rs10827707
rs11010891
rs7913660
rs1855640
rs1192667
rs12761676
rs10827750
rs2459420
rs2505160
rs1914159
rs2505166
rs2505171
rs1200910
rs1933748
rs1200875
rs1200818
rs1200826
rs12778104
rs7100025
rs11011159
rs11011160
rs1938417
rs2505693
rs2253294
rs7919427
rs16936517
rs7909373
rs2475205
rs2474876
rs7915791
rs2224371
rs10508859
rs11011294
rs2145484
rs289647
rs734512
rs11011346
rs2753879
rs1208587
rs2749592
rs496627
rs12357256
rs2505244
rs2754369
rs12256543
rs2505860
rs2801023
rs1255410
rs1852961
rs210239
rs1255413
rs17157474
rs1147917
rs158391
rs12413418
rs1807366
rs10508868
rs11817745
rs702371
rs624804
rs11239762
rs13376880
rs3982199
rs7133
rs2744085
rs3121323
rs11239821
rs702376
rs12572458
rs788261
rs947696
rs10900290
rs11239855
rs947699
rs1254986
rs2506011
rs2435347
rs17028
rs3004214
rs7092548
rs1254964
rs2503850
rs2503857
rs2503872
rs2243492
rs3122227
rs3120272
rs17154173
rs2505647
rs10899912
rs1537796
rs7906426
rs1675291
rs748715
rs1009769
rs11238749
rs10899929
rs10899933
rs12218783
rs11238778
rs4948582
rs11238788
rs7924201
rs1532232
rs1460542
rs4948806
rs17154827
rs17154903
rs1492712
rs2047009
rs268322
rs268289
rs268274
rs11238892
rs10160170
rs535176
rs1746048
rs2862116
rs754713
rs1159931
rs977754
rs10508884
rs266105
rs1023262
rs1892034
rs1253941
rs1147963
rs1124063
rs915085
rs1572202
rs11239104
rs10159976
rs12412154
rs1002588
rs12771080
rs10900097
rs7097094
rs2487504
rs7067780
rs4948643
rs6593449
rs17417060
rs1332622
rs10751362
rs3740088
rs12219307
rs11597898
rs949607
rs3814566
rs2297492
rs7913550
rs4948944
rs2002497
rs7100857
rs1856591
rs12413391
rs3851262
rs12573085
rs7074191
rs7914816
rs2153332
rs1122801
rs12765621
rs745986
rs934187
rs3780901
rs3780902
rs3780904
rs7908745
rs4949005
rs4949006
rs7081687
rs1073525
rs4418752
rs3802542
rs7072255
rs6602883
rs7088096
rs5019325
rs4926057
rs4644590
rs4076960
rs4342964
rs4922515
rs2376635
rs7093975
rs743508
rs762454
rs2607872
rs2853840
rs17537178
rs11593867
rs878263
rs12414155
rs9421742
rs9421743
rs12413173
rs4601698
rs896570
rs9422351
rs7096703
rs2790937
rs1864345
rs10857549
rs280613
rs10857553
rs4838403
rs7095392
rs1919710
rs1881742
rs11101282
rs11101285
rs7898026
rs1881735
rs2698761
rs10857580
rs11812546
rs4838416
rs1345111
rs10491042
rs11598598
rs1867588
rs12218054
rs7914646
rs1822861
rs10857619
rs17011106
rs11101437
rs10508904
rs4838645
rs10508908
rs6537576
rs12220888
rs12412647
rs2947344
rs726786
rs1871611
rs1871612
rs10857650
rs877819
rs7922169
rs2671692
rs2943244
rs2663067
rs2255486
rs2102686
rs12770669
rs2250146
rs4272720
rs12776460
rs12269023
rs4240498
rs7080003
rs4488117
rs4558091
rs4603218
rs2725190
rs11101001
rs2725180
rs2804931
rs2725200
rs7910476
rs10857453
rs6537519
rs7893248
rs7897237
rs7900404
rs11101085
rs10857475
rs7915976
rs7088781
rs10857488
rs11101132
rs12572848
rs6537537
rs3750751
rs2228527
rs2228528
rs6537539
rs1949884
rs1917820
rs10776583
rs1917806
rs3810947
rs1880676
rs3810950
rs11101186
rs12246528
rs3793791
rs10857520
rs7903496
rs1917810
rs1268724
rs11101224
rs1258173
rs1258204
rs1438929
rs7921218
rs3123078
rs10994675
rs7098222
rs10824914
rs7076242
rs7908522
rs892987
rs2177371
rs986315
rs1436214
rs7905772
rs10508927
rs7092749
rs1203410
rs10826014
rs1210065
rs1203380
rs4935712
rs2144862
rs16937775
rs927047
rs10826161
rs12358162
rs2983360
rs3920545
rs3011710
rs10508931
rs16906575
rs12358866
rs10994392
rs10821871
rs12768916
rs4317935
rs17591964
rs6479769
rs988879
rs1546501
rs2816838
rs2660214
rs2816835
rs10995322
rs2339686
rs4935212
rs10822101
rs6479874
rs10761738
rs2660204
rs4935222
rs10508935
rs7097013
rs10508936
rs2127610
rs7893773
rs1904683
rs9415777
rs7906944
rs1915672
rs1915673
rs2043556
rs7091469
rs1822690
rs7099142
rs1189326
rs10740244
rs10822867
rs293233
rs293336
rs293244
rs17531066
rs293281
rs293282
rs10508938
rs10508940
rs10997638
rs1926208
rs1326254
rs10508945
rs986401
rs7921499
rs2038916
rs1952138
rs10997890
rs1475362
rs2339791
rs10998122
rs1922127
rs1922139
rs7077665
rs4630239
rs6480412
rs10762344
rs4568954
rs17629494
rs1937696
rs7071831
rs7903366
rs11000178
rs16925106
rs10466028
rs2454572
rs2454568
rs1904036
rs1904046
rs2246714
rs12243919
rs10740411
rs10762543
rs17560636
rs1904006
rs12778630
rs4411238
rs7477839
rs10824034
rs2001283
rs1948837
rs1910534
rs11001056
rs2174257
rs10508964
rs1406473
rs11001444
rs1896368
rs2288335
rs1528873
rs1194683
rs4935035
rs1194659
rs12769610
rs11001909
rs1194649
rs11002107
rs1194742
rs1441119
rs7085224
rs10824621
rs1919738
rs2384013
rs10740487
rs4935336
rs12571712
rs4935044
rs3829168
rs10508975
rs920727
rs10824796
rs11003132
rs12247509
rs10762885
rs10824804
rs6480972
rs3897993
rs7071994
rs10824829
rs17666904
rs2384067
rs10824842
rs2140671
rs2249349
rs1917190
rs10508985
rs11003389
rs10508987
rs2384124
rs2384165
rs7893174
rs7100812
rs10824995
rs2891450
rs4935427
rs1909409
rs2133470
rs17692734
rs1198119
rs16937446
rs422296
rs368703
rs1932011
rs17346
rs9416286
rs7906396
rs767605
rs4935454
rs17696599
rs7067829
rs7100273
rs1361805
rs6481038
rs1954342
rs16937774
rs4519000
rs1900425
rs10825150
rs10825157
rs10825168
rs2660195
rs2660181
rs5003374
rs718310
rs4465289
rs4935100
rs4007264
rs7920089
rs10763079
rs11004121
rs1561674
rs4082042
rs11004142
rs7917091
rs2044002
rs16905888
rs857395
rs1342287
rs4639844
rs1774662
rs2891523
rs7476422
rs1418366
rs1930167
rs11004362
rs1219786
rs2482814
rs9787725
rs1930175
rs1937419
rs11004401
rs7913327
rs1414686
rs7911634
rs7095795
rs11004473
rs1336197
rs10825391
rs1336199
rs2050545
rs11004582
rs10763151
rs975809
rs10825411
rs2061049
rs4935126
rs17596680
rs1349893
rs1733774
rs11004647
rs1922141
rs10430541
rs2680318
rs2247977
rs11004791
rs11004796
rs2680310
rs12415461
rs12767503
rs2084275
rs10763210
rs16907523
rs10509035
rs4336940
rs2463946
rs16907555
rs1916527
rs10509041
rs11005041
rs7086413
rs1392715
rs9415368
rs9416489
rs11005228
rs6481208
rs4935649
rs11005394
rs10825819
rs4117185
rs10825873
rs10740683
rs10763402
rs11005493
rs11005494
rs1914561
rs2025564
rs1925300
rs4935672
rs991653
rs2255696
rs7922854
rs11815915
rs10763447
rs7919353
rs995236
rs7081958
rs10825992
rs1717532
rs4568922
rs7906235
rs4935699
rs1904761
rs763341
rs16913959
rs12249393
rs12256364
rs3008766
rs3008769
rs3008784
rs4492741
rs9416575
rs7097813
rs12572355
rs1505931
rs7478060
rs7913320
rs2537626
rs12771766
rs1698417
rs12359064
rs1199098
rs10826175
rs11006132
rs2114562
rs11006159
rs1649048
rs6481407
rs7097457
rs4948528
rs2028205
rs12356237
rs920259
rs2393469
rs11006267
rs4344442
rs1838539
rs1867551
rs7350384
rs282669
rs282689
rs7095321
rs3844159
rs3844160
rs204940
rs282661
rs17829274
rs7911611
rs6481458
rs1836034
rs12411934
rs2452512
rs284622
rs415267
rs10509100
rs284613
rs11006458
rs7898117
rs513817
rs11006507
rs10509106
rs7905945
rs7906222
rs10826316
rs12570492
rs16913790
rs11598299
rs11006606
rs4948236
rs12354667
rs17776046
rs3763747
rs16913947
rs1171602
rs1171652
rs1171643
rs1171582
rs7896470
rs10993988
rs2014327
rs721992
rs12267686
rs2271564
rs1626088
rs1171826
rs3099371
rs12776024
rs723212
rs1684895
rs3862863
rs10509116
rs2279421
rs1050745
rs7911953
rs10821659
rs16914571
rs7906905
rs10994171
rs4359155
rs7907721
rs9804190
rs2241538
rs11596260
rs10994198
rs3793857
rs10994212
rs10761461
rs10740011
rs7070364
rs10509124
rs12357972
rs2393618
rs10821697
rs2288358
rs7087489
rs4948256
rs17805456
rs10994257
rs10821707
rs1340654
rs1340652
rs10761482
rs1981251
rs4147263
rs16914968
rs4511241
rs10761507
rs10761510
rs1938539
rs1938526
rs2186251
rs7085315
rs17818833
rs7072678
rs10821808
rs1837950
rs11817236
rs1904405
rs10761558
rs2127355
rs1871445
rs1060373
rs7077462
rs12242535
rs2893863
rs12266720
rs2271126
rs7913287
rs7913431
rs1864758
rs7922793
rs7911065
rs4643025
rs10994701
rs1915448
rs10994725
rs12411660
rs4147152
rs2606086
rs16916274
rs12267116
rs2254004
rs10994819
rs2814021
rs2814020
rs17279244
rs7085297
rs1993414
rs16914850
rs12781009
rs12246717
rs4948286
rs2448396
rs2675616
rs751891
rs2588980
rs10994923
rs2675638
rs12248902
rs2588960
rs1444466
rs4948486
rs4948488
rs2893881
rs7073837
rs10821938
rs7087125
rs10821944
rs11599405
rs7912580
rs3125734
rs10821978
rs3852425
rs4636539
rs17221319
rs7923418
rs4237288
rs10995205
rs11818514
rs10822026
rs6479829
rs10761650
rs10740085
rs4537656
rs7915131
rs12413946
rs224126
rs224136
rs1848797
rs224278
rs2136613
rs10509172
rs9633562
rs953026
rs2393935
rs10509177
rs10761678
rs944684
rs10740099
rs7088733
rs12253611
rs1553789
rs1009984
rs907
rs10733789
rs10995495
rs6479909
rs12768534
rs2619601
rs10995587
rs4394724
rs3912164
rs10509195
rs1904382
rs7083226
rs10822227
rs10509199
rs10509200
rs10995687
rs1916408
rs2244205
rs7911391
rs1866308
rs10491072
rs10491073
rs2578018
rs4573574
rs2250648
rs2817989
rs7095461
rs10509208
rs4529793
rs12243555
rs721378
rs10822321
rs10995927
rs10995933
rs2438995
rs10995959
rs2438996
rs4347276
rs12359386
rs2177019
rs3852427
rs2932849
rs4104490
rs10822376
rs12355982
rs10740186
rs9787647
rs1949060
rs10996304
rs7906982
rs9414890
rs10761948
rs12708315
rs1948853
rs7910152
rs10822506
rs10996387
rs10996393
rs7901838
rs7094716
rs12357200
rs1902379
rs1902358
rs4333907
rs4548520
rs17235168
rs10996614
rs12571795
rs10509235
rs10509236
rs7090646
rs4402182
rs16922054
rs10996746
rs4746533
rs1942006
rs10740214
rs10509245
rs1941999
rs10509244
rs1620673
rs1670152
rs1670140
rs1786921
rs1903876
rs7903919
rs1993853
rs10996828
rs10509257
rs10996834
rs17243212
rs1903863
rs10509254
rs10996895
rs7070570
rs16922536
rs10996948
rs10822736
rs10509246
rs7910869
rs1462831
rs7081808
rs1037988
rs17247353
rs4745895
rs1911479
rs1911486
rs16922829
rs10997093
rs2007116
rs1911318
rs10997139
rs7095004
rs2441749
rs1911355
rs10509271
rs10997287
rs10822887
rs4341430
rs10822908
rs10740257
rs4477348
rs7078170
rs4074716
rs4074715
rs4626963
rs12218365
rs4746638
rs4314952
rs12257423
rs7902091
rs7902209
rs6480234
rs10822936
rs12775867
rs716547
rs1925609
rs1925613
rs10997484
rs10997490
rs10997528
rs4573572
rs10509284
rs1904612
rs10762164
rs7083570
rs7083429
rs10997727
rs6480279
rs1909655
rs12265366
rs932656
rs17712705
rs10823136
rs2894058
rs12221035
rs17457687
rs1906719
rs2673797
rs2087344
rs4300300
rs10998021
rs2241970
rs1867569
rs1539316
rs10762231
rs16925541
rs3998860
rs1300253
rs12771648
rs2497099
rs10509305
rs10509306
rs7894724
rs12570170
rs10509309
rs2894074
rs2855022
rs11815117
rs2394505
rs1802295
rs7893492
rs874557
rs7085830
rs4469773
rs10762277
rs10823333
rs12220752
rs906216
rs10998744
rs3829183
rs10998790
rs10998818
rs1227937
rs4745990
rs1237105
rs10823406
rs190925
rs4746864
rs989485
rs1381929
rs874511
rs10509320
rs10998872
rs1599711
rs931028
rs2812561
rs2812568
rs10509319
rs10998893
rs17578395
rs10823416
rs2616076
rs12415402
rs10509316
rs2616102
rs12783211
rs2616127
rs2812533
rs10998923
rs2812541
rs3858150
rs12259781
rs10823427
rs7894473
rs2642589
rs2704465
rs878702
rs10998957
rs10998959
rs2704469
rs768505
rs12416673
rs2642609
rs2763342
rs2763350
rs2763352
rs17497526
rs2763341
rs11598684
rs7101190
rs1227763
rs2704486
rs2395286
rs2763359
rs2683548
rs11813062
rs10999011
rs2763366
rs7071359
rs942576
rs3793832
rs3855625
rs3793821
rs11816683
rs10762324
rs4746015
rs4746937
rs3750776
rs1149692
rs4096394
rs7914288
rs2894103
rs10823470
rs7071474
rs4746949
rs3847356
rs16927253
rs2271699
rs4746969
rs3763735
rs870801
rs10999170
rs7905657
rs7087773
rs7097067
rs6480448
rs4746989
rs2394678
rs4746998
rs10823520
rs6480454
rs12253651
rs10762368
rs10509322
rs7070257
rs4747009
rs4747011
rs7350394
rs7072552
rs7075278
rs4747042
rs7099027
rs10823559
rs871870
rs10823570
rs16927685
rs2894125
rs1413710
rs10509323
rs1334598
rs17599688
rs17527619
rs12773662
rs885822
rs10999435
rs17528058
rs748165
rs10762398
rs10823602
rs9663577
rs6480462
rs2894129
rs10999486
rs10999501
rs2688749
rs10999507
rs1572799
rs12784847
rs2587466
rs2253793
rs12359270
rs2254535
rs7093309
rs12218438
rs1338643
rs4746070
rs1466576
rs12764441
rs12769722
rs844127
rs11813219
rs4747121
rs7078625
rs11598947
rs12569595
rs1338638
rs7100483
rs1361238
rs7087586
rs17542297
rs7100223
rs4747131
rs7077129
rs12572365
rs10823676
rs7073464
rs947364
rs12254744
rs12772655
rs12781290
rs16928536
rs16928594
rs6480504
rs16928637
rs6480507
rs10999773
rs1110399
rs883764
rs780674
rs3824770
rs4747150
rs2185415
rs946880
rs7088556
rs10999865
rs2394807
rs10823781
rs7910896
rs877783
rs1900511
rs17635709
rs1867996
rs12266801
rs7082486
rs10509336
rs7093128
rs10999904
rs7915479
rs10999906
rs10999907
rs7092979
rs10823805
rs2394834
rs2305208
rs3849958
rs1227087
rs12248205
rs3747869
rs10762477
rs12356072
rs1015193
rs2854992
rs7899959
rs7922255
rs4747211
rs10509340
rs11000078
rs10823878
rs7074205
rs7086624
rs11000108
rs11000120
rs4148919
rs4148920
rs4148928
rs4747229
rs4148941
rs4148945
rs4148949
rs730722
rs4148953
rs12418
rs1245582
rs1668161
rs11000152
rs7902637
rs896074
rs3780944
rs7088203
rs11000214
rs7069703
rs10509767
rs7920137
rs6480619
rs7077100
rs2921448
rs2271904
rs11000579
rs12644
rs9664184
rs12570126
rs4082339
rs4114992
rs2675671
rs2688608
rs2633321
rs4745727
rs7902395
rs7914469
rs4745730
rs12355771
rs1908335
rs4451661
rs7098200
rs1904060
rs2169682
rs1904058
rs7100550
rs10509350
rs1538311
rs2488089
rs2153041
rs10824233
rs11001170
rs12221332
rs736086
rs11001272
rs4745763
rs4745765
rs879154
rs12269517
rs2435882
rs1652713
rs1897191
rs7072873
rs11001401
rs9416063
rs11594014
rs3001920
rs3012038
rs12778686
rs16932566
rs10824335
rs7097617
rs12411465
rs1124372
rs7072973
rs11001525
rs11001530
rs9415126
rs942094
rs877531
rs1998455
rs11001539
rs2894317
rs7075958
rs9415129
rs11001545
rs4746341
rs1323072
rs9663814
rs4746342
rs4746343
rs7090986
rs4411232
rs7909516
rs12764182
rs1865640
rs881631
rs1247488
rs1992012
rs2758982
rs2579785
rs10824393
rs2579776
rs7086222
rs17450685
rs12416652
rs16933426
rs7909650
rs1907335
rs1907336
rs10509373
rs12774333
rs1907345
rs4746391
rs1873465
rs12777728
rs11001790
rs1907322
rs2130800
rs16933641
rs1907310
rs7071653
rs2579762
rs2637260
rs6480820
rs11816448
rs2395423
rs2588334
rs860168
rs2588333
rs846615
rs1897584
rs2288840
rs4639876
rs2116829
rs7069982
rs1907733
rs1873695
rs4980117
rs10762739
rs4980118
rs7915877
rs11001950
rs999995
rs11597111
rs6480848
rs1873691
rs11001968
rs12765834
rs2616654
rs2574807
rs10824493
rs527458
rs11002068
rs548216
rs16934354
rs7905358
rs577360
rs1516512
rs872794
rs10509385
rs12220505
rs250712
rs158205
rs1371457
rs10824538
rs42455
rs7071575
rs10824547
rs7895934
rs16934799
rs287177
rs289265
rs7069801
rs42311
rs35787
rs3127447
rs816860
rs816829
rs816828
rs11002200
rs7907504
rs4979892
rs11002212
rs1468037
rs2928137
rs2253530
rs2619635
rs2720010
rs1878001
rs2280163
rs1877998
rs2673467
rs12761718
rs1866437
rs2579174
rs2812427
rs10824579
rs1248671
rs7903506
rs1248889
rs2042867
rs10824587
rs3781180
rs1863900
rs10762769
rs7100515
rs7092503
rs1149754
rs1249135
rs1427827
rs10509394
rs1149737
rs1249148
rs2434123
rs7921332
rs1720296
rs2913115
rs1649990
rs7902136
rs7920472
rs10466038
rs7074180
rs890687
rs10490996
rs12768040
rs11002535
rs11002539
rs2248789
rs1435961
rs4554825
rs12218276
rs2247453
rs10509399
rs164226
rs164247
rs288442
rs288447
rs11595067
rs1684538
rs2593147
rs10762795
rs1655627
rs1665568
rs2002688
rs35662
rs35648
rs10509401
rs2894386
rs157982
rs4547043
rs10824638
rs515372
rs7904670
rs1339481
rs704018
rs810083
rs7907048
rs7084256
rs11002745
rs1439042
rs11002769
rs10762833
rs7068603
rs1371104
rs1946842
rs1946845
rs11002793
rs12246491
rs1437803
rs1370562
rs10824713
rs704010
rs4980027
rs1250004
rs4979843
rs1269867
rs703991
rs7913964
rs10824726
rs703982
rs697238
rs10509406
rs1250576
rs1250590
rs1574190
rs942791
rs4979857
rs11002902
rs1250552
rs3740259
rs884889
rs7093996
rs10740498
rs10824749
rs7910211
rs11003013
rs927452
rs3923564
rs12220777
rs7087123
rs12146166
rs4478933
rs10887466
rs7905482
rs2819872
rs1079242
rs12411806
rs1556897
rs1010245
rs3851059
rs3827869
rs2282367
rs6585989
rs11202832
rs7088704
rs2343308
rs1870136
rs4038156
rs7914650
rs1573973
rs6586088
rs1913759
rs2138287
rs2343556
rs2880655
rs6586106
rs4934372
rs9325452
rs10881857
rs4934394
rs4934395
rs1001527
rs1913754
rs17107520
rs17107524
rs9421684
rs6586155
rs10509415
rs1702243
rs1647210
rs11186820
rs10882026
rs10509416
rs1559553
rs12771203
rs17107698
rs1808459
rs6583663
rs12098864
rs10882097
rs12266945
rs1647196
rs2344722
rs1995666
rs1002745
rs10509419
rs4933622
rs2345199
rs2345209
rs1484170
rs10509420
rs9988765
rs7916201
rs7068956
rs1953661
rs7922505
rs7908787
rs10748689
rs3851061
rs7086676
rs10509430
rs3913914
rs265518
rs2771234
rs2346230
rs12164696
rs1329202
rs1410910
rs10883236
rs11190001
rs2346523
rs17098001
rs1415922
rs1933285
rs17710876
rs11190866
rs12262773
rs510854
rs11191280
rs11191360
rs10748834
rs2346971
rs10883825
rs10883934
rs10786777
rs7902158
rs7069222
rs2207782
rs10884056
rs11192252
rs7907146
rs7074858
rs4562759
rs11192423
rs1884361
rs10490933
rs1649949
rs1739779
rs1739765
rs1649943
rs1649940
rs12220854
rs1764073
rs10884338
rs12255719
rs7085458
rs2225809
rs12251692
rs12265675
rs7087918
rs11193960
rs7909484
rs7902584
rs17100087
rs1937969
rs10509454
rs664183
rs12356244
rs639839
rs1832586
rs2255228
rs1339797
rs4532983
rs4586096
rs1572334
rs915349
rs571797
rs2483307
rs715687
rs11196077
rs490164
rs498979
rs17100953
rs512064
rs580333
rs1333208
rs12416404
rs12771439
rs4525172
rs11197065
rs4933890
rs10509470
rs12573535
rs10886053
rs10509474
rs10886114
rs17101762
rs11198250
rs10886214
rs10886223
rs4076319
rs7068676
rs7074730
rs1414867
rs11199158
rs1159612
rs1359266
rs1408349
rs3829140
rs12359780
rs4933300
rs954988
rs509948
rs607428
rs627941
rs1113145
rs4426079
rs1110421
rs4933939
rs11200718
rs1833044
rs2349763
rs1419271
rs7909859
rs2350106
rs11200794
rs7092579
rs7084533
rs7072402
rs11200878
rs7071034
rs10788325
rs11200905
rs11200924
rs10887255
rs10509491
rs7895270
rs11200925
rs4933989
rs736141
rs4281435
rs7914940
rs1572430
rs10887291
rs1188777
rs7077085
rs2095574
rs12415661
rs2350416
rs2505759
rs2488656
rs1573154
rs10887335
rs2505782
rs4388817
rs10887346
rs17259859
rs17103805
rs4400740
rs10887348
rs17103921
rs945146
rs1577274
rs17104004
rs2505788
rs10887359
rs10887363
rs11201237
rs2991910
rs2991926
rs4511235
rs1933938
rs11201317
rs10788392
rs7918012
rs12771734
rs11201483
rs12772593
rs4934089
rs11201609
rs11201618
rs745186
rs10788451
rs4074250
rs1912298
rs1876887
rs2664395
rs2664405
rs2616673
rs7907900
rs2457450
rs10788461
rs12255557
rs2140661
rs1106789
rs6585984
rs10887536
rs7073759
rs2352099
rs17105979
rs7923188
rs7923344
rs1418396
rs12782728
rs10887538
rs7095652
rs12779841
rs10887549
rs7923926
rs11593396
rs5003944
rs884700
rs11201909
rs7920781
rs12262754
rs1870168
rs2607830
rs2607831
rs2607840
rs1870161
rs2607839
rs2353275
rs1896527
rs7076974
rs6586003
rs10887583
rs12220079
rs10788500
rs10887608
rs4934207
rs2803543
rs2588278
rs7098517
rs12250999
rs4934228
rs12359813
rs2803545
rs2803546
rs2250515
rs11202117
rs11202121
rs10788525
rs4933411
rs7098516
rs4933415
rs11597689
rs10887666
rs12765929
rs10887684
rs6586053
rs17772401
rs10509407
rs9664222
rs12771728
rs12778872
rs1886280
rs4934353
rs791887
rs11202505
rs4934366
rs11816798
rs11202576
rs1871057
rs10509532
rs644205
rs2785070
rs1360950
rs2785079
rs7908382
rs7094771
rs559783
rs1855970
rs945559
rs2311740
rs12247999
rs6586117
rs1889918
rs2184697
rs10887778
rs7070956
rs7070980
rs11202656
rs7079754
rs17109156
rs4933471
rs7069053
rs10509536
rs10509537
rs505384
rs17330985
rs2026914
rs10509539
rs685578
rs17110348
rs637101
rs286493
rs2162361
rs1035796
rs1426618
rs12221213
rs1857157
rs7096710
rs1750274
rs11202766
rs12777350
rs7071218
rs1888606
rs12253503
rs12571524
rs10887850
rs12357879
rs7912222
rs402781
rs11202849
rs7081173
rs17113070
rs4934423
rs7894519
rs11202865
rs10887860
rs10736363
rs1147601
rs7077019
rs10509557
rs2119685
rs1441734
rs7907084
rs12765241
rs2234978
rs2862833
rs7085850
rs4481939
rs7083405
rs2253503
rs2253515
rs17465248
rs2801527
rs11594137
rs1556478
rs1041389
rs885561
rs11203047
rs3892343
rs7094601
rs1120668
rs1041539
rs1727
rs10509572
rs303212
rs215493
rs6586196
rs2026912
rs11593758
rs3740029
rs3740030
rs303162
rs17122097
rs303199
rs303195
rs303175
rs7087280
rs7917083
rs10509575
rs12254170
rs10881601
rs17480179
rs10160034
rs6586201
rs7091402
rs11185790
rs1359624
rs7098233
rs4934499
rs1998646
rs7099148
rs1125326
rs11185902
rs10509582
rs1924715
rs1408583
rs10785909
rs11185913
rs17128560
rs11185930
rs1936216
rs11591672
rs7077721
rs2182239
rs4933174
rs12761190
rs1329154
rs1329180
rs7907572
rs699214
rs1034075
rs699207
rs11186122
rs6583700
rs12571204
rs12762901
rs1274331
rs1782745
rs1936614
rs2800156
rs2710771
rs2901088
rs12412067
rs2901127
rs11186333
rs4282910
rs7905809
rs11597992
rs12218436
rs7099639
rs7080368
rs6583745
rs17536636
rs3910157
rs754313
rs9971054
rs10509617
rs3852502
rs12415601
rs893587
rs12572050
rs10509619
rs1431864
rs10881885
rs10881886
rs7067899
rs10881890
rs1982199
rs12242279
rs2420801
rs10881893
rs11186480
rs11596146
rs10881900
rs10881907
rs2631686
rs3890159
rs2245310
rs10748559
rs7478184
rs11186596
rs11186599
rs11186608
rs1028935
rs1418159
rs1857059
rs2039973
rs1538833
rs2676824
rs2048901
rs1776209
rs1935864
rs7084059
rs10882023
rs1539468
rs701846
rs1571176
rs2182647
rs10882029
rs10882037
rs11186872
rs2259430
rs12257053
rs4646957
rs7078413
rs11187060
rs7100623
rs2275220
rs7914814
rs7917359
rs1111875
rs5015480
rs2497311
rs2488071
rs4244932
rs11187182
rs10509647
rs7075749
rs7081888
rs11187279
rs2149108
rs12784076
rs6583859
rs11187300
rs10882168
rs3893267
rs7914785
rs913419
rs11596790
rs12774626
rs7081443
rs11187350
rs7091054
rs10882205
rs787652
rs2797581
rs787667
rs1614065
rs10786089
rs787694
rs4917747
rs787633
rs4919057
rs6583886
rs787646
rs1617402
rs701878
rs7909892
rs7911195
rs7913298
rs947603
rs10509660
rs10882265
rs10786112
rs940390
rs10882267
rs12252137
rs2077733
rs1572772
rs1326214
rs10882299
rs7919319
rs979117
rs863800
rs7093903
rs6583904
rs7071043
rs12769713
rs7087268
rs10509665
rs4531389
rs11187665
rs7099034
rs1108877
rs1416757
rs4919543
rs10882356
rs829232
rs1935960
rs1935961
rs2209442
rs4918082
rs17416616
rs12250213
rs12244826
rs2689700
rs11187808
rs4545470
rs2689693
rs2860746
rs11187825
rs2226170
rs1547643
rs753724
rs2274223
rs3781264
rs12572897
rs11598738
rs1889486
rs11187969
rs11638
rs11188044
rs7896133
rs2296679
rs7914753
rs10786172
rs2253635
rs4086116
rs2860975
rs1934953
rs2275620
rs6583967
rs7909236
rs11188183
rs12262878
rs11188246
rs11596737
rs10509685
rs12769370
rs11188258
rs7084752
rs1360005
rs3814147
rs3193970
rs3740510
rs17110635
rs1410602
rs726175
rs726176
rs2274629
rs11188311
rs1536562
rs11188326
rs943345
rs1998911
rs11188337
rs10882607
rs10736089
rs1536442
rs12217234
rs11188349
rs4357625
rs10882619
rs501603
rs10509689
rs549042
rs501819
rs10509688
rs12773566
rs4244321
rs7923326
rs12263592
rs17111316
rs3961944
rs1172962
rs10882742
rs11188661
rs12762814
rs7077062
rs727852
rs1923703
rs17111736
rs2901990
rs17388474
rs2093558
rs17111762
rs11188741
rs7915341
rs7919721
rs3789950
rs730179
rs3789955
rs7083245
rs1937090
rs7078184
rs6584080
rs12569424
rs11188799
rs10509711
rs10882811
rs4917743
rs7071006
rs7906985
rs3827867
rs7098785
rs1436187
rs563654
rs4919054
rs11188904
rs12571935
rs12412871
rs17112128
rs10882842
rs11188989
rs17112311
rs7896883
rs7086186
rs2817677
rs7894400
rs902475
rs2817656
rs17410931
rs2784921
rs2784920
rs2636804
rs7073112
rs2817666
rs11595301
rs7894232
rs701808
rs701815
rs13439
rs7074678
rs2297988
rs7895646
rs7081796
rs7095266
rs11189244
rs10786352
rs10882949
rs7908417
rs7077652
rs12259524
rs2297643
rs1105999
rs6584138
rs11189310
rs10786364
rs1343652
rs1417006
rs4919144
rs1010006
rs12246473
rs872570
rs11189412
rs17108636
rs531676
rs6584162
rs11189447
rs2147881
rs2147882
rs535081
rs2147878
rs522110
rs1413615
rs4917802
rs11189479
rs2225693
rs928579
rs11189510
rs746257
rs10786408
rs10883059
rs1925636
rs7098860
rs2862297
rs11189552
rs6584185
rs4919210
rs11189555
rs7894393
rs2147897
rs7924303
rs11189600
rs11189603
rs4917833
rs6584206
rs1998756
rs11189628
rs12572945
rs4919234
rs621644
rs7907389
rs10883130
rs1381549
rs675410
rs10883146
rs12247273
rs658053
rs4620660
rs11189745
rs11189750
rs11189765
rs10883221
rs4917849
rs7908265
rs4444007
rs11189925
rs1573023
rs10748760
rs7921055
rs1857184
rs2805375
rs7074995
rs2862531
rs11190061
rs12098418
rs4919304
rs4919305
rs4917860
rs2234971
rs12253861
rs2494657
rs10883348
rs17492058
rs4595481
rs7078219
rs989978
rs7091572
rs12268645
rs10883381
rs880568
rs11190196
rs2269196
rs1998289
rs2756115
rs717620
rs2756103
rs4148389
rs2273697
rs4148396
rs4148399
rs3740065
rs3740063
rs12826
rs7067971
rs2862691
rs7896859
rs7898374
rs10883428
rs7924071
rs7078766
rs7091871
rs2862925
rs10883438
rs10883439
rs2862954
rs10883450
rs17112705
rs7073610
rs17112787
rs7924284
rs6584356
rs12781019
rs603424
rs1993110
rs646767
rs735877
rs3870747
rs599961
rs1393492
rs538316
rs10883467
rs642370
rs2273696
rs3793706
rs7073586
rs3750633
rs2489046
rs2489053
rs2495727
rs1343522
rs3763696
rs1110286
rs2489013
rs7068072
rs2489007
rs10786601
rs10786603
rs2077642
rs12250029
rs1467616
rs1408344
rs1122556
rs2295718
rs11190790
rs17113682
rs11190842
rs2742042
rs792723
rs4917928
rs10748807
rs792724
rs11190878
rs12263774
rs17113829
rs2863114
rs7904210
rs644633
rs590945
rs633384
rs11190945
rs7090670
rs12355803
rs4451650
rs3127245
rs7006
rs9651449
rs4244347
rs6584453
rs3781298
rs11191150
rs10509754
rs11191161
rs11191170
rs7897
rs4244350
rs812799
rs945781
rs3802680
rs7075281
rs2296580
rs4919652
rs4917978
rs3977736
rs999867
rs2249845
rs10883782
rs4919683
rs4409766
rs10509760
rs12413409
rs11191487
rs12785223
rs7074395
rs3781281
rs1163249
rs4918001
rs1163073
rs1712517
rs10883855
rs2271750
rs11191686
rs11191688
rs2281860
rs902991
rs880549
rs12413931
rs7073079
rs12257568
rs11191799
rs10786769
rs10786770
rs11191818
rs7073827
rs2864004
rs7913069
rs805674
rs2147269
rs17821926
rs805693
rs11191916
rs10883974
rs17823862
rs10883978
rs4925
rs156697
rs156699
rs2282092
rs276219
rs276214
rs7083064
rs7908698
rs10491047
rs1981101
rs7915473
rs280839
rs280845
rs1028915
rs2209963
rs10884017
rs1028918
rs2183164
rs10786805
rs10786808
rs7068684
rs7097737
rs10736171
rs4350297
rs12256390
rs17185757
rs2491365
rs731163
rs1490171
rs2496029
rs2130519
rs10786824
rs3001931
rs1340057
rs4917434
rs2177744
rs813756
rs2864037
rs790638
rs1361800
rs1470804
rs703479
rs10509782
rs10884100
rs10786848
rs11192383
rs11192427
rs2611050
rs4917444
rs7076193
rs10509792
rs17119168
rs17119209
rs10786886
rs1421495
rs11595306
rs17119309
rs12783109
rs2111996
rs876183
rs7908373
rs2111995
rs2418774
rs7914487
rs7075669
rs4568931
rs2644513
rs556646
rs10509809
rs10509810
rs11192698
rs1411831
rs7918637
rs766857
rs10786928
rs11192792
rs12773693
rs1326357
rs2031621
rs1358030
rs1405043
rs821692
rs7077490
rs1891193
rs11192913
rs17177040
rs11192931
rs11192943
rs11814145
rs1269918
rs7074484
rs11192997
rs11192998
rs11193007
rs821925
rs7903481
rs10458732
rs1890457
rs1415020
rs2245123
rs2486154
rs12248379
rs1336619
rs11594752
rs2418828
rs6584767
rs10884387
rs822095
rs822094
rs11193130
rs719965
rs4918274
rs7920985
rs10884409
rs11193198
rs607437
rs12248564
rs661319
rs11815967
rs11193248
rs945805
rs10509830
rs4918292
rs1338025
rs1338961
rs11193377
rs7069476
rs4317913
rs10787025
rs1441270
rs1992407
rs1676801
rs1661004
rs11193535
rs1661008
rs1441279
rs12766593
rs10509843
rs7894245
rs1870183
rs2250938
rs12570947
rs2026777
rs10509852
rs10509853
rs2246712
rs10884573
rs7919814
rs10748965
rs317455
rs1499247
rs10509870
rs319812
rs1329513
rs10491020
rs4918362
rs1329499
rs4918381
rs2210723
rs1332272
rs1888902
rs2225535
rs1332260
rs944645
rs1332257
rs2482583
rs12767064
rs7909075
rs7100485
rs12763874
rs2685480
rs7083338
rs4633384
rs17125651
rs7071395
rs11595433
rs10884707
rs10884712
rs11815325
rs7087336
rs11194526
rs4472861
rs7090906
rs905497
rs10884796
rs11194725
rs10509902
rs10787213
rs2244680
rs2419310
rs1245907
rs1889301
rs7069128
rs2501574
rs6584978
rs7085222
rs10787225
rs7069723
rs6584984
rs10884953
rs11195096
rs4918503
rs4918508
rs7098940
rs10884962
rs11195130
rs11195131
rs10884970
rs17127392
rs1000752
rs10884971
rs5015510
rs6584993
rs4918545
rs4918546
rs7904854
rs7909243
rs11195266
rs10885019
rs11195283
rs9971359
rs4631816
rs17127885
rs10885031
rs7077757
rs7906643
rs4917589
rs10787287
rs2146544
rs1980869
rs11195419
rs602618
rs7908645
rs17128407
rs1556716
rs945335
rs7079973
rs6585041
rs11195465
rs945332
rs12258397
rs1537768
rs1335715
rs1360864
rs17775850
rs7476362
rs10787318
rs10749065
rs4468280
rs6585063
rs4348827
rs7083831
rs10885145
rs4130310
rs10509944
rs17790693
rs1414889
rs7077548
rs2900934
rs3120592
rs11195665
rs1415848
rs11195714
rs1338007
rs10749099
rs12569902
rs1415847
rs7901717
rs959127
rs644420
rs685944
rs2111639
rs1362785
rs17129412
rs6585128
rs6585131
rs952500
rs1421050
rs17129458
rs2804591
rs2792709
rs2792695
rs2804609
rs11195815
rs12766562
rs2792747
rs2792743
rs4306236
rs4575188
rs2001737
rs10509958
rs7896275
rs7097428
rs10885336
rs1926565
rs11195943
rs7904918
rs2419629
rs8624
rs9971308
rs10509963
rs12415142
rs12255141
rs11196003
rs12254159
rs11818906
rs1325172
rs4918760
rs6585163
rs11196032
rs6585167
rs17130000
rs10885372
rs3802554
rs7073681
rs7086803
rs7068695
rs11196098
rs12358731
rs1327694
rs2148887
rs12573128
rs7917983
rs7901695
rs11196203
rs10885409
rs7085532
rs3814573
rs7903424
rs12775879
rs1555485
rs11594610
rs290481
rs7914029
rs4265536
rs4918805
rs4444012
rs2788175
rs501812
rs499832
rs1904444
rs567584
rs10885431
rs7091453
rs531790
rs17130335
rs12763961
rs10885441
rs1124096
rs1566866
rs7910215
rs7895990
rs4917653
rs980069
rs11196356
rs2419831
rs4261225
rs11196361
rs10509980
rs10509981
rs4918842
rs4918853
rs10885476
rs2419840
rs10885477
rs3740530
rs932650
rs1885434
rs2419846
rs1539588
rs3127084
rs713585
rs3127086
rs3121458
rs3189030
rs7906704
rs12415607
rs4457708
rs3124738
rs11196449
rs3814231
rs11196455
rs12358301
rs867300
rs3763795
rs11196479
rs7895170
rs10509990
rs7080052
rs7913176
rs6585251
rs4345919
rs151598
rs114823
rs10885522
rs151600
rs180935
rs11196572
rs6585256
rs2480792
rs10885530
rs10509997
rs672785
rs6585272
rs1334469
rs6585275
rs10437496
rs475150
rs7910088
rs4752697
rs6585278
rs10787530
rs941853
rs10885570
rs4457666
rs10510005
rs11196775
rs2497708
rs10885575
rs986212
rs2497730
rs11196802
rs2483593
rs2483603
rs1333689
rs12570718
rs4751639
rs11196865
rs1005968
rs808332
rs12763449
rs11196917
rs808276
rs17794346
rs11196970
rs11197000
rs7099565
rs7090904
rs11197045
rs1565833
rs653295
rs2769417
rs714849
rs4751923
rs2255909
rs7067647
rs2286631
rs10490919
rs2901061
rs2960686
rs1541466
rs2420124
rs12243113
rs7083759
rs17270580
rs3740571
rs11197481
rs180727
rs180647
rs180594
rs11197510
rs10490904
rs2694773
rs2530343
rs17094083
rs9787473
rs2694808
rs10885864
rs4751955
rs2420244
rs11197571
rs3781545
rs3781550
rs11197596
rs10787638
rs11197611
rs2577355
rs2577346
rs4751584
rs11817421
rs11197672
rs1431486
rs10787677
rs10787704
rs2420287
rs3010494
rs11197742
rs2305206
rs12414627
rs2915753
rs12415178
rs17095060
rs880887
rs17095102
rs12263233
rs758367
rs740599
rs1638412
rs12262871
rs1615201
rs17095224
rs10886010
rs3125617
rs17095255
rs740363
rs1681752
rs2170862
rs11197843
rs2257791
rs3781566
rs17095668
rs11819305
rs2420309
rs1617136
rs2619108
rs363333
rs363398
rs363221
rs363224
rs17096145
rs7100905
rs1772810
rs2794432
rs6585436
rs242965
rs12570134
rs181585
rs2532665
rs430152
rs7088735
rs703363
rs181601
rs181606
rs122989
rs71003
rs12780073
rs181623
rs181652
rs181662
rs181673
rs856003
rs855992
rs855983
rs11198060
rs17096571
rs12572932
rs12572534
rs7919329
rs10510032
rs1006286
rs4751640
rs912741
rs1925266
rs12784400
rs12242357
rs7904164
rs12414011
rs11198167
rs2251887
rs1891842
rs7074463
rs12413849
rs10787805
rs11198185
rs7069291
rs7902268
rs3740550
rs17097314
rs6585474
rs703424
rs7922488
rs11198338
rs11198339
rs12250605
rs7068621
rs17618810
rs6585481
rs236212
rs236214
rs180481
rs17097516
rs2153953
rs853943
rs11198411
rs12253411
rs11198439
rs4751664
rs667335
rs477874
rs2676830
rs2292767
rs10886283
rs10787852
rs3824821
rs4752198
rs11818205
rs10886303
rs11198625
rs11596456
rs7091672
rs12267292
rs7072011
rs1409568
rs611959
rs10430633
rs11198686
rs943269
rs3808952
rs10886416
rs4752269
rs10510056
rs3740563
rs7092272
rs11198893
rs17608302
rs506657
rs1248077
rs17098857
rs10886492
rs2991770
rs12246119
rs12569630
rs17099092
rs7099126
rs196267
rs17099142
rs196333
rs196298
rs112029
rs196239
rs12221243
rs3188055
rs10736277
rs2065660
rs2225692
rs4288683
rs10886586
rs11593974
rs1929677
rs17695675
rs1041517
rs4752394
rs10886614
rs9633731
rs7078050
rs7093218
rs7896655
rs914487
rs1999414
rs7394051
rs12243526
rs2420680
rs2420679
rs10886662
rs2420678
rs7068990
rs10788073
rs2901235
rs7913921
rs7074594
rs6585620
rs11199329
rs10510069
rs10886694
rs2478425
rs12770951
rs11199378
rs2420724
rs978854
rs4752432
rs10510075
rs11199404
rs11199481
rs4751798
rs7916658
rs11199513
rs9421389
rs3011399
rs10886762
rs12764375
rs11199575
rs2997310
rs10510082
rs1254152
rs1254148
rs2919009
rs4751800
rs12415091
rs4751808
rs10886816
rs11815121
rs10510085
rs10886827
rs2435892
rs10510086
rs4752493
rs11199718
rs7911360
rs4752496
rs10886848
rs2252004
rs10886849
rs2438673
rs11199776
rs2254189
rs17101456
rs2254079
rs7085142
rs10788143
rs11593080
rs1907229
rs12220647
rs2901290
rs11199859
rs1125527
rs11199862
rs4752526
rs4258316
rs9630106
rs12413088
rs7097525
rs7895870
rs2420932
rs10886927
rs7074609
rs2420926
rs11199963
rs7911028
rs7918550
rs10788183
rs4752564
rs7911727
rs2912759
rs2912787
rs3135730
rs1219648
rs1219643
rs10466158
rs10510099
rs2935718
rs1693687
rs1219508
rs1693681
rs1693682
rs1219510
rs12263297
rs753455
rs1874664
rs3763755
rs2420963
rs11200146
rs11200147
rs7092052
rs10510102
rs11200215
rs2420970
rs10887032
rs11200306
rs10887040
rs11596204
rs10887055
rs2459083
rs10887058
rs11200385
rs12242677
rs2420995
rs2420993
rs7097450
rs10887078
rs10788247
rs10887087
rs17103093
rs7918107
rs7097751
rs17103129
rs7078373
rs7100333
rs1885516
rs10887096
rs7078370
rs7920046
rs1548270
rs12777747
rs10887110
rs3763763
rs12262185
rs10887112
rs7091348
rs9630083
rs7094347
rs7086791
rs6585810
rs17103336
rs2273796
rs10887121
rs7907952
rs10788275
rs2421013
rs986178
rs7905027
rs2280141
rs2248799
rs12571363
rs2672588
rs2284666
rs2253755
rs2268347
rs4980233
rs1917847
rs950083
rs13376724
rs12411856
rs7906712
rs947260
rs1539065
rs7896663
rs7915633
rs1891110
rs4638251
rs11248331
rs9423236
rs10902853
rs9328842
rs17104498
rs7919446
rs7919930
rs4980251
rs2421170
rs7074044
rs2901363
rs11248407
rs11248424
rs17104841
rs766295
rs11248466
rs17663924
rs17663978
rs7894928
rs11593744
rs7918922
rs4980272
rs7082776
rs7072144
rs11248501
rs6599689
rs1887820
rs11593654
rs11594365
rs7894765
rs17105092
rs12259374
rs7916586
rs12412736
rs7916709
rs11248526
rs943879
rs11248533
rs17666963
rs12217301
rs2282015
rs7098406
rs1557614
rs705162
rs2479901
rs7916003
rs7091074
rs7897598
rs1474016
rs705169
rs10902947
rs1767103
rs2486041
rs1228412
rs11248631
rs1122370
rs748219
rs908471
rs10902975
rs990598
rs10902976
rs12414023
rs1219822
rs10794629
rs7084727
rs4980200
rs4980202
rs732712
rs4980204
rs4980206
rs7082842
rs1219739
rs1896392
rs1914525
rs7913161
rs1219704
rs1914543
rs6588747
rs4460752
rs6588741
rs4929820
rs11245116
rs7905355
rs10218882
rs7100068
rs7900964
rs7919469
rs11245493
rs7911910
rs10794004
rs2674327
rs2361610
rs2807064
rs12252469
rs12785110
rs2001515
rs4315021
rs2154395
rs11245199
rs7084985
rs12413427
rs10901745
rs10901746
rs12251637
rs3891517
rs12269470
rs12264692
rs12260583
rs4962386
rs17152064
rs4962390
rs4962664
rs897304
rs4450131
rs10794178
rs6597851
rs869303
rs12570348
rs7097254
rs12255933
rs1896529
rs7097802
rs3781445
rs12781214
rs893856
rs3012064
rs718949
rs718947
rs718948
rs10901856
rs2946998
rs11245486
rs2936541
rs1152661
rs1152686
rs7908482
rs1152699
rs10510141
rs11245515
rs9285980
rs17152738
rs6597689
rs1459375
rs3863288
rs11244438
rs2125668
rs7897813
rs17152932
rs11244498
rs10510144
rs12768691
rs7077246
rs1025512
rs12766664
rs10794008
rs4962471
rs4962311
rs12242997
rs2304264
rs2043356
rs1433277
rs2365818
rs10510146
rs11244587
rs10794012
rs3814625
rs9422941
rs1872006
rs12354855
rs2170643
rs10510149
rs12573823
rs7907300
rs11244772
rs7920091
rs1710313
rs11813508
rs1380439
rs2078114
rs752295
rs3781031
rs1878030
rs1278300
rs1278325
rs1278327
rs1278331
rs1624391
rs11244843
rs1676741
rs11244857
rs1006666
rs10901549
rs4962514
rs7097356
rs6597750
rs17684676
rs7072808
rs7901456
rs10794077
rs9783128
rs10901589
rs11244955
rs10901590
rs10901597
rs3847470
rs7910333
rs2366705
rs10794081
rs17154787
rs4370848
rs10794082
rs12569571
rs7919486
rs10901607
rs4578294
rs10751556
rs12246110
rs7898677
rs10510159
rs4246194
rs7087986
rs7916680
rs10751560
rs7904837
rs7895337
rs10736874
rs2118113
rs12359545
rs2842169
rs11245078
rs10751569
rs10736877
rs2366870
rs11245106
rs10901666
rs12360172
rs2366878
rs2366879
rs4494239
rs6597797
rs4962610
rs11599718
rs10751582
rs4293044
rs7916510
rs10901734
rs11245205
rs8181424
rs7915184
rs10830183
rs9665324
rs10741150
rs4500401
rs9418677
rs9418698
rs7909186
rs6482980
rs9418731
rs4635002
rs2489401
rs1060561
rs11594560
rs12255713
rs12769332
rs11017018
rs11017023
rs11017083
rs10829711
rs2766032
rs10829749
rs2720972
rs10764990
rs2296635
rs11017615
rs10765017
rs11017739
rs11017780
rs2148379
rs10829972
rs3740547
rs7895671
rs7071660
rs10765102
rs7904011
rs7920092
rs10830078
rs10741271
rs4363506
rs11018140
rs10830107
rs6482922
rs1572237
rs999069
rs4582883
rs11598553
rs971175
rs4363508
rs12267188
rs10765137
rs11018217
rs7901816
rs10830139
rs4751461
rs7903106
rs1316336
rs11018255
rs7912681
rs1892183
rs1892184
rs10830159
rs1926161
rs10830179
rs11816297
rs7093392
rs10765174
rs1887014
rs633114
rs618870
rs11816315
rs680168
rs7087404
rs10830191
rs7077238
rs7081088
rs932837
rs7076228
rs7904367
rs7922288
rs7895103
rs7085243
rs10764735
rs10829321
rs4601676
rs10764743
rs11016053
rs2096285
rs12261926
rs10764747
rs8473
rs945221
rs4750687
rs2183171
rs10741148
rs7900125
rs7922731
rs10829379
rs1273180
rs731092
rs7894663
rs7898000
rs10829389
rs1339516
rs11016227
rs870493
rs2050769
rs1339517
rs950047
rs950045
rs7915042
rs1416722
rs11016239
rs11016242
rs4423106
rs4750960
rs1572760
rs951827
rs7915794
rs1832548
rs7086546
rs1004344
rs12218684
rs10829429
rs10829443
rs10829446
rs4750983
rs10829464
rs10829470
rs11812885
rs11016432
rs1327012
rs913170
rs4750717
rs2387866
rs10764807
rs638395
rs10829495
rs10741165
rs942525
rs4751013
rs7906737
rs7086032
rs12241573
rs4751022
rs7085203
rs7092525
rs11016569
rs2387992
rs7086428
rs10491031
rs11591764
rs10491030
rs11016599
rs11016603
rs1869251
rs2123414
rs10829553
rs10829555
rs11016638
rs12413044
rs12412608
rs2167743
rs1563040
rs11016694
rs716909
rs7905824
rs473925
rs7085947
rs7917272
rs2246405
rs10764876
rs4751078
rs2111627
rs12253191
rs2259409
rs4751084
rs7084480
rs1711655
rs871026
rs3858300
rs4751099
rs511770
rs574831
rs471390
rs531572
rs12247354
rs7071424
rs11016877
rs4751115
rs7081359
rs748190
rs10829622
rs11511217
rs10829630
rs4750773
rs1887181
rs11016951
rs10741201
rs4751139
rs10829654
rs10734091
rs4751144
rs4751145
rs10829661
rs1984104
rs4751153
rs744680
rs10764926
rs7899076
rs12412485
rs10764927
rs1016315
rs10829685
rs671799
rs662041
rs1536089
rs672142
rs12414821
rs4750790
rs12269149
rs12415867
rs11017113
rs10764940
rs10764942
rs1410906
rs11017162
rs1109019
rs4751185
rs1028919
rs2480271
rs11017185
rs375158
rs7903921
rs900907
rs7082417
rs359116
rs431131
rs7082179
rs7912913
rs1484652
rs440563
rs432554
rs7911511
rs984100
rs11017313
rs7094321
rs915206
rs7099902
rs11597303
rs6482814
rs12251302
rs4381291
rs1176486
rs1010794
rs7917753
rs1185023
rs12245254
rs2174715
rs12219907
rs11017438
rs10829791
rs7893547
rs1876317
rs4750832
rs12249881
rs1655097
rs919857
rs1655156
rs7902465
rs12768898
rs4751295
rs12217313
rs1703679
rs10829855
rs7924276
rs4751314
rs7082854
rs4751321
rs1891787
rs2298193
rs11017747
rs11017755
rs2944533
rs11017774
rs12411763
rs10829941
rs2918125
rs10741246
rs2944490
rs11017822
rs2918091
rs10829966
rs10829970
rs1438507
rs11017878
rs7093992
rs11017887
rs11017904
rs7896909
rs7100844
rs7913879
rs7893895
rs12263081
rs7895800
rs3123154
rs6482891
rs4074862
rs12414552
rs4301710
rs4750873
rs7898450
rs10830037
rs7086897
rs12265483
rs10872807
rs9419596
rs6571245
rs7903080
rs9419608
rs7069785
rs11156546
rs9419689
rs4387283
rs9419702
rs9419649
rs9419590
rs4307646
rs10782370
rs11156479
rs4897794
rs9419604
rs7893330
rs3935000
rs7098827
rs11596895
rs2149945
rs7084312
rs7919591
rs1491192
rs902633
rs870552
rs7915260
rs4880341
rs2637648
rs1873504
rs2101613
rs2035804
rs4880359
rs2474339
rs11814053
rs11146360
rs4880376
rs7091957
rs12267364
rs2803989
rs11146559
rs12242379
rs12269281
rs10870219
rs7071996
rs736017
rs12768641
rs4434917
rs12778349
rs10857706
rs2255518
rs6537606
rs1536827
rs743534
rs743535
rs2070676
rs2070677
rs11593189
