# Supplementary material for: Fine-scale mapping of meiotic recombination in Asians
Source: BMC Genet. 2013 Mar 8;14:19. doi: 10.1186/1471-2156-14-19 (PMC3599818; doi:10.1186/1471-2156-14-19)
Supplement: Additional file 3 — Genetic Maps. Archive containing combined genetic maps for all chromosomes. The SNP list text files contain the rs numbers of all of the SNPs shared by the Mongolian and Korean cohorts, ordered by physical position. The map files give the genetic distance between each of these markers in order in centimorgans. All observed Asian recombination events are mixed to form this map. [file 1471-2156-14-19-S3.zip › SNPlist11.txt]

rs1023430
rs473151
rs2272566
rs6598055
rs4758635
rs11246074
rs7394810
rs4963126
rs10902218
rs11246300
rs3895063
rs10794350
rs7483870
rs7394783
rs1128413
rs11246381
rs11246386
rs10794280
rs2301160
rs11245936
rs6597976
rs6421966
rs2735727
rs6578285
rs11024281
rs10832843
rs2090192
rs1554855
rs4881740
rs11599981
rs10734456
rs1809667
rs10837407
rs7947734
rs11605284
rs17832809
rs17244826
rs16927458
rs10400297
rs12806058
rs7937045
rs7938305
rs2292963
rs4752759
rs11041257
rs3817198
rs965912
rs10769945
rs217221
rs2735469
rs17658052
rs7950932
rs11600952
rs12575785
rs6578985
rs734351
rs7924316
rs12292212
rs11021732
rs16928081
rs4930081
rs2651843
rs2521294
rs10831846
rs10831898
rs757091
rs1811815
rs10832134
rs2237866
rs7924846
rs6578273
rs16924843
rs2157760
rs7104624
rs2106467
rs9666537
rs11827207
rs7128926
rs7927129
rs2283200
rs4930149
rs2283208
rs170786
rs2283214
rs1079714
rs231889
rs6578296
rs151288
rs163171
rs163183
rs4930013
rs2237899
rs10798
rs10488671
rs10832869
rs2237903
rs2071115
rs10488673
rs4758621
rs12363575
rs12421922
rs451041
rs4758462
rs3816350
rs4468331
rs11025639
rs7925464
rs1009638
rs11025773
rs2412143
rs7926105
rs4285853
rs10833533
rs12417350
rs4432051
rs12422109
rs6578401
rs2271589
rs925696
rs7120836
rs7929197
rs2193
rs4910584
rs10458894
rs4365044
rs7120938
rs10835407
rs2923945
rs4910595
rs12803023
rs1980412
rs10835678
rs1442727
rs7934676
rs7124081
rs2052731
rs1823634
rs966496
rs11032289
rs12286769
rs96489
rs1505216
rs7129059
rs4910630
rs919519
rs4459298
rs4910511
rs10768139
rs7925271
rs10768149
rs1472229
rs7926081
rs7124760
rs4910663
rs1123991
rs12576387
rs1505194
rs10836470
rs10742359
rs7480497
rs16933260
rs7933187
rs7104808
rs11033635
rs7952595
rs17324812
rs1433901
rs12361955
rs17250577
rs2570591
rs11034596
rs16907254
rs919900
rs10836955
rs11034685
rs10500624
rs840713
rs840716
rs10500622
rs2570583
rs11034915
rs1378738
rs2500035
rs2445290
rs11035102
rs16908782
rs12574869
rs2445319
rs2445333
rs10768550
rs10500616
rs12282135
rs2499945
rs2445296
rs10837368
rs4294557
rs2472527
rs10742552
rs10734485
rs7948698
rs11602279
rs2855039
rs2855122
rs5010979
rs10488675
rs11036634
rs11036766
rs6578603
rs6578604
rs11036815
rs10837814
rs6578605
rs11036912
rs4326830
rs4910755
rs1566273
rs1498477
rs10838092
rs2736586
rs11037417
rs1353735
rs1391619
rs11037444
rs2736578
rs1391617
rs2647593
rs2647543
rs10500643
rs7101919
rs435810
rs11037877
rs4910812
rs7934354
rs1566275
rs10500651
rs16932946
rs10838341
rs7124406
rs10838371
rs3824950
rs7939159
rs2047459
rs11038476
rs10838475
rs10838517
rs3740996
rs10769180
rs999295
rs12285602
rs1498552
rs12363178
rs4758435
rs8181512
rs11039164
rs10838688
rs10742809
rs1377518
rs11039856
rs4758294
rs10839170
rs4254056
rs4758342
rs7939215
rs7947527
rs325664
rs325687
rs325630
rs1381914
rs325608
rs1876826
rs325705
rs11040813
rs10500661
rs2941025
rs2947025
rs6578752
rs11040851
rs10839548
rs2344350
rs10500667
rs2171605
rs1552513
rs2723663
rs2344827
rs2555159
rs4758423
rs2555148
rs4282961
rs7103810
rs11604481
rs2288283
rs2659871
rs7129828
rs12419946
rs12294943
rs10839595
rs16917433
rs11040997
rs7108882
rs10500662
rs497681
rs1506977
rs528268
rs2741806
rs2741762
rs7110568
rs7117376
rs980159
rs11041127
rs6578820
rs10500674
rs11041149
rs16921956
rs2135871
rs1911627
rs11041273
rs11041279
rs1487864
rs11041292
rs16924357
rs12799959
rs7949396
rs17215501
rs1017940
rs1017939
rs12800586
rs1320041
rs7938208
rs7946653
rs16926220
rs1320042
rs4072103
rs10839783
rs7937007
rs7106254
rs7107529
rs4408288
rs3923015
rs3884596
rs10839797
rs4758001
rs10839814
rs6578882
rs7121523
rs6578885
rs11041463
rs4758201
rs4472926
rs11041473
rs11041488
rs4372441
rs11607941
rs5864
rs13854
rs7931064
rs6578894
rs7113286
rs6578901
rs7112002
rs10743039
rs10839909
rs16933545
rs12291194
rs11041670
rs7947377
rs1397591
rs6578916
rs2175376
rs10839957
rs4758037
rs11041699
rs2280728
rs12799847
rs1406095
rs4758040
rs11041740
rs2242503
rs2242504
rs4758291
rs11826236
rs10839984
rs10734629
rs1528125
rs7951027
rs11041815
rs10840002
rs2061036
rs3794012
rs204937
rs7104520
rs10840020
rs1026345
rs7112091
rs7929500
rs10500703
rs7939568
rs725502
rs7105027
rs1026021
rs12361165
rs9633894
rs4929908
rs7928370
rs10769953
rs10500707
rs4929918
rs4910068
rs2455601
rs2116513
rs1560569
rs2056903
rs3763912
rs16906614
rs12794962
rs1984791
rs932287
rs3794149
rs3763904
rs2003906
rs2647530
rs4910440
rs2647537
rs1353729
rs12099067
rs7119300
rs4910048
rs12418581
rs12276181
rs921678
rs12273601
rs4243949
rs920081
rs1056593
rs1045634
rs3763862
rs1032550
rs1996794
rs360169
rs10500712
rs7107328
rs1996062
rs7102482
rs1512829
rs4910089
rs1822295
rs2957657
rs11042702
rs4399321
rs2923084
rs10770107
rs2923088
rs10840399
rs12577015
rs12226767
rs10840406
rs1450270
rs7939845
rs4910143
rs7107588
rs4910153
rs7938782
rs1964537
rs728528
rs10840444
rs722274
rs4910170
rs7129273
rs753002
rs7925816
rs924111
rs3736326
rs17330399
rs3736327
rs11042964
rs4910193
rs2644720
rs771374
rs1554519
rs2896567
rs1533877
rs1486529
rs11603305
rs12269906
rs7123407
rs1386152
rs1386153
rs10500737
rs11601235
rs1486536
rs10770165
rs7940981
rs274486
rs7938527
rs274503
rs1910503
rs4909963
rs11825182
rs10840586
rs1875775
rs10500740
rs7948621
rs17347113
rs7114848
rs7129572
rs10831555
rs10500742
rs7935881
rs12286046
rs12279995
rs10831562
rs11021736
rs4910291
rs11021741
rs7129042
rs4075678
rs4910316
rs12421854
rs2403512
rs10741544
rs745181
rs4910320
rs901555
rs4909989
rs4910323
rs7120774
rs17436486
rs1487128
rs11827640
rs4910328
rs10831607
rs4910331
rs4910333
rs12418191
rs4910336
rs4909996
rs2129529
rs11021835
rs11021836
rs7948809
rs12578026
rs1023982
rs7946706
rs4910001
rs1487122
rs4910006
rs4910008
rs11606228
rs7481099
rs7943717
rs1386426
rs11021879
rs4128873
rs7107470
rs4910382
rs4910014
rs7943730
rs10765863
rs4910384
rs7124824
rs7935223
rs10831643
rs10831645
rs11602762
rs10765880
rs7484121
rs4910407
rs7945768
rs16909992
rs1869697
rs4910413
rs897362
rs10831675
rs4243942
rs16910187
rs753020
rs12418890
rs7108356
rs1979687
rs2279566
rs3812743
rs7478946
rs7113678
rs12295349
rs6485345
rs1038909
rs6485350
rs7116879
rs12421658
rs2035933
rs7107048
rs4500466
rs10765918
rs6485416
rs1159828
rs11605511
rs7932017
rs2013486
rs977244
rs10831740
rs1485957
rs4644628
rs4757237
rs10831742
rs1564946
rs12293251
rs10831758
rs2013262
rs12807026
rs12788362
rs1385850
rs11022250
rs6485587
rs2706645
rs2131771
rs4757276
rs12294434
rs1973386
rs3794075
rs10765933
rs8808
rs7121541
rs16910954
rs7106205
rs10765937
rs3736304
rs1493953
rs1602971
rs2055106
rs7951657
rs1389551
rs1493967
rs11022340
rs10831810
rs1426588
rs4485089
rs4418789
rs884272
rs10831826
rs10741591
rs11022360
rs1991320
rs7101596
rs10765955
rs11547363
rs12421465
rs4641448
rs10831849
rs4471398
rs11022423
rs12292638
rs4757702
rs4288736
rs10831905
rs7930077
rs10500759
rs10047490
rs7115063
rs12289262
rs2304731
rs4757064
rs3937603
rs1440284
rs17411627
rs2727408
rs11022559
rs10500767
rs10500769
rs10831936
rs2727375
rs17416058
rs10430831
rs3109943
rs3849154
rs6486088
rs1441327
rs10766043
rs1348150
rs17418644
rs10766048
rs10500773
rs3860194
rs2197040
rs16924750
rs1481871
rs1481872
rs2170436
rs7108752
rs10832000
rs4757143
rs16912751
rs3816360
rs11022775
rs2290037
rs11022778
rs3816358
rs1044432
rs1459011
rs10500784
rs10500785
rs10500786
rs905278
rs7926942
rs310082
rs1372316
rs964252
rs7949225
rs4756771
rs10832132
rs11022995
rs1857987
rs10766118
rs12271326
rs10832136
rs1507527
rs4471396
rs1507526
rs1354900
rs2403712
rs1919299
rs2049723
rs12799462
rs1528657
rs1881516
rs1830390
rs2697852
rs10832164
rs12283632
rs1528640
rs1919297
rs1609341
rs6486178
rs11603589
rs11023151
rs1025412
rs1864658
rs10832242
rs7937890
rs2915404
rs7125877
rs9667144
rs7121171
rs10766184
rs11023274
rs11023314
rs4757268
rs1353447
rs1894128
rs12275048
rs1792532
rs1714379
rs939048
rs939049
rs4756803
rs2156827
rs10500811
rs7928484
rs11826924
rs11023518
rs4313573
rs2350987
rs7117265
rs4757309
rs7932410
rs4500467
rs4757314
rs4237709
rs6486251
rs2351097
rs2882570
rs2351044
rs2351050
rs7117096
rs10458875
rs7107683
rs7108738
rs16931831
rs3886607
rs1484444
rs923031
rs11023733
rs2002372
rs2196961
rs10832529
rs11023775
rs1470145
rs730993
rs10766291
rs7942880
rs7941496
rs9651573
rs2028162
rs297367
rs297366
rs1393926
rs16933090
rs1354329
rs7118874
rs10832616
rs7110136
rs11024039
rs217762
rs217756
rs12577561
rs172619
rs10832683
rs216493
rs10766352
rs417406
rs392981
rs415300
rs11024074
rs177545
rs16933680
rs6486322
rs10766361
rs7396552
rs11024098
rs6486334
rs4468326
rs7938820
rs214097
rs7127347
rs2634462
rs12791318
rs2285676
rs5215
rs2074311
rs2067043
rs4148636
rs2077654
rs7947462
rs2355017
rs2074309
rs2299639
rs929235
rs2299638
rs4148622
rs4148618
rs4148617
rs11024286
rs2237979
rs7950189
rs2073586
rs2237976
rs1048099
rs4757527
rs12576915
rs4756897
rs1055581
rs17703528
rs7129919
rs7104083
rs2190453
rs2190454
rs7119876
rs10766408
rs7129173
rs2041032
rs757985
rs4757547
rs16934406
rs7107242
rs720459
rs11024333
rs757984
rs11024337
rs10832820
rs7926805
rs757511
rs7946133
rs999420
rs4756919
rs2107427
rs1015445
rs2237936
rs2237930
rs549485
rs529191
rs2237921
rs2283240
rs11024433
rs623143
rs7120998
rs4756930
rs2468782
rs11024532
rs2445149
rs2468802
rs12364058
rs11024557
rs10832908
rs1520887
rs12282742
rs11024603
rs4150579
rs4150581
rs7112492
rs3740713
rs2291751
rs7129164
rs2271079
rs6416020
rs11024757
rs4537730
rs10832973
rs12421865
rs755796
rs1106866
rs1106865
rs11024789
rs4075664
rs4075663
rs11024792
rs4757718
rs7117716
rs12577551
rs7129128
rs3935980
rs4643051
rs11024835
rs7123482
rs958061
rs1817503
rs11024880
rs1503502
rs2062819
rs10833062
rs11606142
rs2242458
rs1503501
rs4757767
rs6483581
rs11025056
rs924693
rs1698892
rs7936229
rs12273302
rs12786261
rs11025088
rs1648222
rs1698889
rs1502978
rs7940014
rs7116545
rs1354269
rs17593306
rs2702733
rs2729888
rs11025109
rs10833102
rs10833106
rs2729910
rs2729921
rs2702741
rs10766556
rs4550206
rs11025135
rs4757809
rs1386450
rs2729881
rs10833122
rs1158744
rs11025158
rs1055543
rs11605946
rs2632065
rs10500855
rs10766570
rs10741780
rs10766573
rs1471903
rs2011233
rs11025203
rs714585
rs10741789
rs1364790
rs11025246
rs4757844
rs2896583
rs7936837
rs7129202
rs10766597
rs6483617
rs730348
rs1838054
rs894548
rs2585789
rs2625312
rs12575413
rs2707098
rs2028608
rs10833190
rs10833192
rs7117995
rs10833197
rs12807015
rs10833202
rs11025333
rs2403544
rs11025336
rs7131051
rs2165800
rs2585780
rs7106847
rs2403547
rs10766610
rs2568127
rs1986254
rs11604874
rs1822276
rs716667
rs6483628
rs2568135
rs4237746
rs10500866
rs11606785
rs2568131
rs11025359
rs12795296
rs10833229
rs2119981
rs1978947
rs6483637
rs6483640
rs2028570
rs7124576
rs11025380
rs2255674
rs1470253
rs1470251
rs7102814
rs2249878
rs1348303
rs10741820
rs7125288
rs831460
rs1520903
rs11025430
rs1520900
rs10458884
rs7950594
rs11025479
rs11025480
rs904182
rs10430897
rs7938228
rs7128099
rs10766655
rs2403583
rs10500879
rs16906178
rs10766662
rs17232653
rs7935587
rs12223128
rs11025608
rs7126169
rs10458887
rs2012543
rs16906507
rs1443548
rs1443551
rs1373165
rs7942430
rs10833367
rs10766703
rs10741848
rs7942096
rs4454712
rs2298826
rs2276432
rs10766721
rs1554368
rs437797
rs11025754
rs11821875
rs443592
rs7130897
rs10500883
rs919474
rs1346690
rs10741857
rs10741858
rs16906988
rs11025798
rs1549717
rs1429793
rs16907022
rs7113943
rs4923177
rs12574638
rs16907140
rs7118352
rs10833416
rs1400373
rs10833428
rs10766761
rs1400369
rs2896623
rs1400386
rs1516770
rs16907306
rs12577018
rs1516761
rs940199
rs7120935
rs1894054
rs1945318
rs2138599
rs1516767
rs7938558
rs1945319
rs1791842
rs1453998
rs1453999
rs10500896
rs4576820
rs7948285
rs16907631
rs12575552
rs1670644
rs11025987
rs2085028
rs12805365
rs1454001
rs1945331
rs16907766
rs1670646
rs1791858
rs1463327
rs10766779
rs1628540
rs10500900
rs10833492
rs11820583
rs4399327
rs12421240
rs2187522
rs7939346
rs10833511
rs11026038
rs10500905
rs4923569
rs12798947
rs16908013
rs10833520
rs11600592
rs1544266
rs12796542
rs1945440
rs10833525
rs1945436
rs7943922
rs1945427
rs10766809
rs4923611
rs11026120
rs7952026
rs12292593
rs1945569
rs11026144
rs764949
rs11026160
rs10833604
rs1945359
rs1945339
rs1009807
rs324172
rs324258
rs2198999
rs1386735
rs1457893
rs1157385
rs16909097
rs10766914
rs11026477
rs7935452
rs11026531
rs10833748
rs340959
rs7942343
rs720092
rs10500932
rs722490
rs7950479
rs1479896
rs404833
rs11026736
rs173063
rs10833804
rs11026771
rs12226338
rs1032682
rs2041466
rs11026796
rs16910190
rs1860678
rs2470332
rs10833865
rs17306286
rs3862134
rs2195030
rs2468574
rs10833942
rs11027012
rs1072786
rs10834000
rs12575780
rs2128493
rs1381720
rs11027256
rs7117598
rs1381718
rs7122954
rs1564097
rs12272427
rs10500968
rs11027552
rs4480547
rs7123551
rs2139515
rs12420740
rs1320357
rs10500976
rs1822339
rs1808034
rs12577327
rs11027860
rs10500979
rs10500980
rs7943454
rs10500981
rs1588346
rs1509605
rs7119179
rs4923200
rs3903036
rs12362733
rs3923615
rs10834417
rs10834425
rs16913066
rs7128434
rs10500989
rs1386253
rs2716548
rs2129354
rs1486698
rs1386239
rs10500991
rs1486708
rs2129359
rs1960472
rs1486683
rs7478820
rs1446190
rs1446168
rs17050
rs12805702
rs7930526
rs10500998
rs7126778
rs2162164
rs2059541
rs12363488
rs1559760
rs2404060
rs11028634
rs10501007
rs2028614
rs1373020
rs10501011
rs1975460
rs7949517
rs10501021
rs10501022
rs12274588
rs1018022
rs2220796
rs327483
rs7111524
rs12223678
rs4550176
rs12796585
rs11029042
rs328467
rs1215897
rs1542714
rs11029096
rs7126809
rs12363688
rs10834893
rs11029130
rs1489507
rs11029302
rs3108827
rs1578894
rs11029419
rs2350205
rs12278192
rs11029522
rs10834970
rs10834971
rs2882349
rs922246
rs11500182
rs1493728
rs7939649
rs293969
rs11029614
rs10501053
rs293974
rs2131691
rs293983
rs12793968
rs421694
rs172415
rs293954
rs11601992
rs1567352
rs7930308
rs7107869
rs4497357
rs10501058
rs10734381
rs7942403
rs10501061
rs4300357
rs10767574
rs11029685
rs4328172
rs7936032
rs10501065
rs7926655
rs10501066
rs10128596
rs1530778
rs7122599
rs4307673
rs16916292
rs2122455
rs7946872
rs7928580
rs1822891
rs11822126
rs7109303
rs7116404
rs10835102
rs7119888
rs2015372
rs1899506
rs3781677
rs1550617
rs11029853
rs920698
rs7938462
rs12419077
rs4923429
rs7944449
rs7939668
rs1478690
rs10835162
rs2448001
rs2472625
rs2127062
rs11029995
rs4128868
rs11030014
rs10767643
rs12786130
rs7939810
rs1488831
rs10501087
rs6265
rs11030104
rs10501091
rs10501089
rs1352864
rs1525704
rs7127104
rs4300381
rs11030292
rs7941325
rs2585810
rs1317526
rs1914475
rs1517569
rs991489
rs715190
rs11030546
rs11030551
rs4923593
rs11529866
rs7106909
rs11030679
rs1397870
rs3765586
rs10767809
rs2667431
rs584041
rs546771
rs1231600
rs329523
rs481303
rs729713
rs704617
rs697311
rs324299
rs697310
rs4408284
rs322622
rs11030828
rs9300005
rs10501118
rs10501120
rs1764528
rs554651
rs1425170
rs2993051
rs569724
rs1436094
rs4923621
rs1819675
rs3847636
rs1879363
rs16920406
rs605765
rs11031006
rs3858431
rs704660
rs514644
rs808182
rs549272
rs16920793
rs545610
rs1336516
rs11031118
rs559337
rs3781849
rs16920925
rs521069
rs3824982
rs2045528
rs1374612
rs2593549
rs11031158
rs294363
rs7931403
rs638196
rs505613
rs1015541
rs273588
rs273565
rs290108
rs290107
rs288463
rs601305
rs1475558
rs1330714
rs7940632
rs3741028
rs11031384
rs502794
rs1232186
rs964111
rs10488689
rs10835810
rs7948834
rs2177482
rs652722
rs11031526
rs1880250
rs224644
rs224670
rs1995623
rs10767910
rs224619
rs7938229
rs85074
rs477838
rs581573
rs10488686
rs4922579
rs10742276
rs10835881
rs742996
rs7121219
rs11031716
rs932503
rs5030311
rs5030280
rs1569776
rs10767935
rs7395210
rs2067666
rs7113149
rs10835941
rs169323
rs201905
rs185689
rs2748353
rs926735
rs7102857
rs197710
rs11827537
rs11605633
rs7105777
rs3802789
rs1064005
rs1033717
rs2273549
rs2024967
rs12360973
rs7127229
rs7111203
rs11032157
rs12797532
rs11606914
rs2761201
rs2224528
rs11032297
rs4755718
rs2076625
rs2076622
rs10768011
rs10836082
rs4755765
rs10836095
rs10742304
rs831611
rs831612
rs7357
rs831626
rs2272064
rs953871
rs3817442
rs16924812
rs1000677
rs4756063
rs3781575
rs2038602
rs7933499
rs1885523
rs4756077
rs911817
rs2273799
rs3758642
rs750780
rs941941
rs7119163
rs3847598
rs2176611
rs7121766
rs11032474
rs7120520
rs10836156
rs910257
rs9787727
rs7105914
rs10836178
rs2611145
rs4755365
rs1967745
rs911500
rs4254051
rs2755145
rs11824839
rs1267471
rs1267468
rs4756135
rs11032619
rs7104735
rs926623
rs742634
rs11032686
rs7944397
rs208682
rs10488736
rs3781710
rs836135
rs1024276
rs286930
rs7113572
rs968251
rs286911
rs7936502
rs3751075
rs286902
rs286900
rs10488739
rs1048904
rs1258464
rs1148930
rs947501
rs10466455
rs506444
rs731727
rs7131272
rs2941043
rs2941061
rs2915178
rs2941054
rs2956086
rs2986429
rs746124
rs2767038
rs2162159
rs11032988
rs353605
rs353587
rs1559759
rs507230
rs2732578
rs404977
rs2785173
rs1425802
rs3751031
rs187115
rs353615
rs353630
rs3794109
rs7945310
rs11607862
rs10768122
rs3794102
rs1042113
rs3818275
rs2281634
rs3847607
rs3794089
rs10836370
rs2273688
rs10768129
rs7127824
rs7130967
rs12294219
rs1320443
rs4756223
rs1923298
rs11033096
rs11033098
rs1885346
rs10836384
rs10768132
rs10836389
rs7122811
rs2145906
rs4755410
rs4756234
rs621363
rs652845
rs10768140
rs590102
rs627426
rs11522594
rs769149
rs11033157
rs16926171
rs695121
rs17727535
rs7942841
rs583326
rs661993
rs7481064
rs623230
rs10128679
rs10836416
rs10836419
rs1348879
rs659401
rs657607
rs11033260
rs1323856
rs11033265
rs2147094
rs12801260
rs1013651
rs676184
rs4756258
rs12226262
rs671068
rs684909
rs10836471
rs11033356
rs882366
rs11033386
rs904554
rs1499514
rs7124427
rs2173553
rs11033407
rs3740962
rs2030834
rs16928390
rs10836489
rs10768179
rs7117426
rs4755435
rs4755436
rs12276510
rs10501144
rs2422178
rs12417545
rs867718
rs955249
rs2422179
rs7111826
rs12576603
rs870716
rs10501147
rs11606476
rs7128260
rs12282145
rs1562327
rs11033546
rs2218565
rs1900337
rs4755450
rs330255
rs606442
rs12789455
rs765539
rs1863398
rs331485
rs4756316
rs331478
rs2458927
rs11033637
rs877947
rs1046864
rs5030472
rs3758873
rs957162
rs994182
rs12294719
rs10836591
rs1022367
rs4756344
rs4756347
rs12418658
rs1568272
rs4755461
rs1518754
rs16929453
rs12222306
rs7937807
rs1480548
rs1480550
rs764848
rs413460
rs1849342
rs907622
rs11033910
rs1381161
rs7946463
rs11033971
rs1599420
rs1461349
rs10768256
rs7112451
rs7942072
rs1822934
rs12293789
rs7933641
rs2860762
rs10836754
rs292769
rs12287107
rs10501186
rs2127541
rs1011641
rs16931575
rs1435155
rs9633825
rs4143110
rs1550061
rs920041
rs11827128
rs10742431
rs11034871
rs10501204
rs983358
rs16932348
rs10768429
rs7129746
rs1155099
rs11605619
rs9943620
rs12274346
rs11035036
rs11035063
rs16932766
rs7101534
rs901947
rs7924427
rs4604853
rs2088544
rs11035264
rs7933968
rs4456239
rs10501215
rs1354925
rs11035407
rs16933776
rs11035461
rs991293
rs1395917
rs7935404
rs12224631
rs7484153
rs6485172
rs10837325
rs10501217
rs1381571
rs7123778
rs3109384
rs2953310
rs7943560
rs10160235
rs11035719
rs4429048
rs4237677
rs4076390
rs11035727
rs4319506
rs12362407
rs1452465
rs1901583
rs10501227
rs896618
rs1440123
rs979531
rs7113061
rs11035901
rs1353354
rs10837436
rs7927392
rs1027388
rs11035992
rs10501241
rs4329677
rs7106315
rs12277750
rs7479005
rs12146589
rs4378373
rs11036146
rs355230
rs7126363
rs10501246
rs1350914
rs4631866
rs1462224
rs2220739
rs11036230
rs7102622
rs2035628
rs7943825
rs2171333
rs2902115
rs7122101
rs4325297
rs2922048
rs2958839
rs1506719
rs1911165
rs4756656
rs1350320
rs11827577
rs7929684
rs2199556
rs509123
rs185952
rs11036615
rs7949300
rs4559679
rs2280136
rs16936245
rs1387038
rs4553355
rs1011340
rs7358511
rs11036827
rs10837824
rs10837825
rs16936559
rs2862468
rs7106357
rs7358433
rs16936642
rs1508534
rs16936690
rs1026644
rs2862573
rs7947115
rs7947249
rs11604506
rs7129198
rs4421732
rs11037018
rs7928165
rs7118856
rs7937072
rs964188
rs6485383
rs1967081
rs11037175
rs4755686
rs7131154
rs11037217
rs10501293
rs1425846
rs7935833
rs7936775
rs1365084
rs10838024
rs11037262
rs1544872
rs1874435
rs6485409
rs1496222
rs7107014
rs1552942
rs11037420
rs2132190
rs17508783
rs7945128
rs11037459
rs10838120
rs16937556
rs995034
rs11037472
rs1483130
rs2625388
rs4755202
rs2862996
rs6485440
rs11037556
rs4620711
rs7932905
rs11037685
rs11037690
rs2862999
rs883856
rs1973717
rs1554314
rs16937773
rs12274692
rs11037774
rs11037782
rs11037788
rs7932879
rs1073369
rs1073368
rs6485492
rs3094395
rs4237645
rs12284962
rs7127924
rs178514
rs7935243
rs3094390
rs2285029
rs11037858
rs4379834
rs2067787
rs1390073
rs11037908
rs1113132
rs4755794
rs729287
rs11037921
rs7925621
rs7925657
rs10769025
rs10769029
rs879238
rs7939723
rs3853292
rs11037953
rs2220885
rs4755813
rs3853291
rs2863089
rs12422154
rs746718
rs1458388
rs7942454
rs813632
rs724411
rs7947798
rs357917
rs7111844
rs11038044
rs12282890
rs1344709
rs17541041
rs1981992
rs7932712
rs17613700
rs3758813
rs3781753
rs919445
rs3781759
rs9971373
rs6485554
rs11038097
rs10838330
rs10742717
rs10838333
rs4755877
rs4373909
rs10769076
rs715059
rs10838353
rs704662
rs4237650
rs10501309
rs2166452
rs1665157
rs16938094
rs835833
rs987632
rs835784
rs7110434
rs12804300
rs861354
rs835805
rs17784515
rs835808
rs835750
rs1466199
rs835743
rs3740792
rs835768
rs3824894
rs7124245
rs835988
rs900851
rs2279359
rs2046657
rs17093
rs12361918
rs900859
rs7125249
rs1484404
rs11602755
rs879346
rs2863147
rs10838418
rs6485591
rs2863159
rs12362429
rs12362444
rs10838437
rs751196
rs7112865
rs4755974
rs1530872
rs7127704
rs11038430
rs11038440
rs7943688
rs11038507
rs1873059
rs12417911
rs896344
rs1562459
rs4756006
rs2277272
rs4148897
rs895734
rs7929114
rs921167
rs756379
rs7106761
rs2666900
rs7941885
rs11038651
rs4756026
rs11038673
rs12281674
rs1554338
rs10769176
rs2959101
rs7926314
rs17787346
rs3929339
rs4756055
rs12800259
rs11038804
rs11038808
rs7124891
rs11038834
rs6485671
rs10437653
rs876701
rs12574668
rs12283172
rs11038910
rs7109698
rs1007738
rs11039035
rs7125807
rs11039112
rs1051006
rs2293576
rs12292911
rs7102372
rs3740698
rs4147730
rs7120548
rs7930612
rs12286721
rs4752791
rs6485788
rs747782
rs1113480
rs7122335
rs1910364
rs4752897
rs11039528
rs1566734
rs3741410
rs10838852
rs7395662
rs11039871
rs4882145
rs4094478
rs2696935
rs10839224
rs202718
rs202712
rs7929543
rs10769599
rs10501329
rs1983448
rs10769643
rs4881702
rs1532421
rs7935661
rs11245639
rs4881718
rs478915
rs8189141
rs10501331
rs527464
rs7102501
rs7925158
rs515667
rs509882
rs559449
rs2868510
rs12797173
rs11231014
rs984371
rs1509166
rs10897314
rs12791006
rs4939020
rs7118155
rs10896271
rs11228236
rs10501353
rs661090
rs658845
rs11228676
rs1397050
rs1397056
rs545457
rs11228739
rs584144
rs516294
rs7942208
rs7119763
rs1938746
rs1613887
rs1792500
rs1792509
rs17641328
rs12272961
rs1793426
rs10501359
rs12421316
rs7117365
rs950120
rs553086
rs527174
rs752969
rs648409
rs567766
rs4442567
rs746886
rs10501367
rs7119375
rs1892964
rs4938861
rs12419699
rs3781902
rs2276039
rs555097
rs3851114
rs7948027
rs2729358
rs11603020
rs3824988
rs12362406
rs10750870
rs1877008
rs11229194
rs12575698
rs2513726
rs3974323
rs1031360
rs1451326
rs2441987
rs1530860
rs1376486
rs1938667
rs7122030
rs1938663
rs11229362
rs1938648
rs11229410
rs11229411
rs948562
rs2154631
rs517679
rs17578360
rs1943264
rs11229722
rs570784
rs11229725
rs1943146
rs17153381
rs2839968
rs10501377
rs2000875
rs11229889
rs4938914
rs10896958
rs17584022
rs1453551
rs1453546
rs1453541
rs7126271
rs559150
rs482355
rs557564
rs7925914
rs567708
rs1290429
rs481950
rs528823
rs543695
rs12361312
rs574700
rs2847666
rs512555
rs667897
rs17602572
rs670139
rs11230195
rs676309
rs10750931
rs2304935
rs2165832
rs10792269
rs4939346
rs950802
rs10897056
rs4938943
rs1838093
rs4938944
rs2282524
rs2120182
rs2070769
rs4146870
rs4939364
rs1051756
rs3802957
rs3819092
rs10897080
rs2847212
rs1224311
rs10897105
rs668667
rs7948556
rs11230466
rs11230467
rs7117409
rs931861
rs7935803
rs595018
rs10792298
rs4938984
rs1544398
rs480081
rs7107068
rs485310
rs473756
rs3019561
rs11230553
rs929230
rs175102
rs522073
rs9651726
rs17704641
rs11230723
rs198756
rs1495941
rs11820769
rs1812458
rs883724
rs198464
rs174534
rs174570
rs3815045
rs882169
rs1800007
rs10897193
rs12575056
rs907638
rs2089925
rs3855281
rs10501388
rs10792327
rs449397
rs259871
rs2463838
rs10736719
rs2232950
rs10501333
rs11231018
rs1406381
rs2463833
rs10792346
rs11231073
rs7119797
rs3110504
rs11231087
rs2259606
rs2509979
rs10897276
rs2513044
rs1293035
rs679626
rs3763851
rs547248
rs544978
rs12223849
rs4963235
rs1944041
rs12279224
rs12804561
rs6591765
rs7949840
rs1404608
rs17158154
rs566456
rs556730
rs7126715
rs9665872
rs4102214
rs510713
rs2298410
rs10897427
rs10897430
rs673767
rs11231657
rs481835
rs480211
rs12286180
rs7926637
rs646384
rs3751120
rs11603192
rs2236648
rs1059440
rs4930702
rs645078
rs559928
rs544761
rs550840
rs596308
rs2076853
rs6421690
rs7104900
rs17146121
rs524386
rs2957154
rs17146413
rs566908
rs2282498
rs12281698
rs1196043
rs1195962
rs17304039
rs673753
rs1787666
rs4601790
rs1151488
rs12801636
rs12289836
rs489574
rs557675
rs7119612
rs10896050
rs1204772
rs735942
rs1786172
rs3814747
rs1893316
rs2576
rs571374
rs3741370
rs4930346
rs531784
rs4930351
rs948360
rs905770
rs2305535
rs540874
rs13897
rs7119426
rs7107498
rs7112925
rs11227678
rs4375446
rs2256154
rs1638567
rs1790740
rs2276118
rs4930431
rs3741165
rs4930211
rs2514051
rs3764821
rs2075626
rs3794186
rs1547890
rs11228153
rs10896300
rs4930568
rs2450908
rs17148984
rs1979579
rs4988300
rs312786
rs11602256
rs3736228
rs3019607
rs10896371
rs10896380
rs4930631
rs2846194
rs10896396
rs1060435
rs11603027
rs11228515
rs10896438
rs3019751
rs7940364
rs4072598
rs10896445
rs7130881
rs4930670
rs12799883
rs3924679
rs7102705
rs12785524
rs4980777
rs4980598
rs7105934
rs7949453
rs7113550
rs11263451
rs1938684
rs624797
rs567577
rs559664
rs9651783
rs2046494
rs606555
rs4980673
rs1872568
rs7930159
rs3017614
rs10908200
rs4980684
rs4522197
rs7105655
rs9736587
rs10737157
rs10752569
rs12577891
rs3895665
rs10160812
rs7130524
rs902869
rs17160521
rs10751234
rs17160555
rs9630219
rs2515284
rs11233661
rs1006718
rs2515258
rs2515274
rs3781663
rs3781661
rs3781659
rs875106
rs7936612
rs10751200
rs507119
rs687660
rs546502
rs682670
rs567105
rs2000605
rs11236570
rs12794889
rs12271322
rs7106873
rs948191
rs7119726
rs544143
rs500335
rs10793250
rs947853
rs12289782
rs525128
rs10899444
rs2015997
rs3017493
rs12295625
rs930585
rs3017478
rs4980651
rs7927376
rs10899699
rs10792477
rs10897617
rs4945154
rs4304805
rs10431150
rs2919696
rs11232920
rs4245438
rs7934077
rs879380
rs1617603
rs731053
rs1660832
rs10897992
rs12794450
rs1792218
rs1122145
rs10160764
rs1792325
rs11608138
rs3750997
rs10898193
rs7940244
rs760420
rs7937196
rs12421579
rs3763797
rs2155142
rs7925545
rs590586
rs2071010
rs2276048
rs590732
rs4944477
rs7129167
rs11607688
rs11235520
rs341078
rs193170
rs4943927
rs341087
rs467139
rs3781913
rs11235559
rs1157343
rs4943997
rs4944804
rs7107376
rs11235639
rs6592508
rs17131839
rs12417247
rs880895
rs3931643
rs12289180
rs7111814
rs2027765
rs11235712
rs1790063
rs7127013
rs625572
rs947837
rs12421053
rs666839
rs680901
rs650393
rs10898929
rs11235880
rs11235909
rs7104794
rs12294934
rs11235937
rs11235948
rs1800849
rs17310472
rs4453265
rs7110734
rs1726744
rs7130254
rs1726751
rs555964
rs17132911
rs1941820
rs596976
rs11236071
rs480358
rs658976
rs17310577
rs2270676
rs11602340
rs684877
rs601904
rs2509563
rs1292504
rs3902018
rs7113533
rs7944514
rs4145953
rs6592579
rs10793104
rs10219235
rs4944947
rs7103136
rs571250
rs4944950
rs17133441
rs113187
rs512780
rs7105085
rs639768
rs7124613
rs2851104
rs10899076
500770
rs3819192
rs1789694
rs12422149
rs3781723
rs17133815
rs10793116
rs1676884
rs578130
rs11236388
rs657561
rs472112
rs685929
rs561923
rs3094303
rs534179
rs482458
rs682292
rs11600640
rs1540210
rs1793398
rs687096
rs674503
rs646474
rs585433
rs598847
rs640927
rs12282340
rs543886
rs575976
rs11236507
rs670345
rs531117
rs10899121
rs12222995
rs1458836
rs6592621
rs7937889
rs4477460
rs7106626
rs7940138
rs582132
rs4944092
rs689095
rs7946933
rs2371933
rs745870
rs12295401
rs11236720
rs3758780
rs10160382
rs17134872
rs11236774
rs2513511
rs7130588
rs1892953
rs1941603
rs1892952
rs731644
rs7127747
rs10899257
rs10128543
rs6592663
rs11236894
rs1941600
rs7924748
rs11822653
rs1894008
rs7949609
rs2276031
rs7943716
rs10899353
rs6592714
rs495889
rs3019238
rs3019244
rs6592725
rs1540181
rs2186573
rs12807406
rs632663
rs10899440
rs665278
rs579711
rs563453
rs657161
rs2511175
rs4945261
rs10899496
rs10899545
rs12420296
rs2277277
rs1792128
rs4944214
rs642378
rs10793345
rs1783944
rs7123924
rs1790557
rs1792137
rs1941379
rs563384
rs648443
rs619587
rs604799
rs671307
rs949365
rs489758
rs1941378
rs495912
rs6592810
rs541710
rs11237658
rs670342
rs671097
rs750878
rs11237669
rs589658
rs7935577
rs11237677
rs660792
rs1435468
rs1821616
rs2016337
rs7937442
rs948764
rs7935464
rs7114639
rs11237718
rs12275464
rs7119070
rs483089
rs575257
rs12788335
rs2508241
rs12417483
rs1938821
rs10501435
rs567236
rs522783
rs500266
rs1011311
rs17137968
rs527774
rs495487
rs12794225
rs536215
rs512398
rs565758
rs506396
rs493524
rs483408
rs529653
rs472186
rs951932
rs1567540
rs11827071
rs7944323
rs10732895
rs11237876
rs6592852
rs1944708
rs7106044
rs10899655
rs4944237
rs6592856
rs7120832
rs11237964
rs10793391
rs2253740
rs1944962
rs1320725
rs1320726
rs1944951
rs10501453
rs283315
rs283312
rs601208
rs624285
rs636471
rs679598
rs587677
rs642770
rs486935
rs645028
rs6592881
rs956168
rs11238074
rs1944469
rs680999
rs482893
rs10488780
rs6591874
rs1528632
rs638437
rs11231963
rs2178239
rs2141418
rs12275367
rs1479310
rs1479312
rs10501461
rs11826437
rs931103
rs11232073
rs7396397
rs11825242
rs11232103
rs2512483
rs2448269
rs1479300
rs7118678
rs7123160
rs12277775
rs7111204
rs7111535
rs1037399
rs2512474
rs11232143
rs2512471
rs11232164
rs2512479
rs10501469
rs10792487
rs1949885
rs1917871
rs1880692
rs11603258
rs12364296
rs1917873
rs1877482
rs12273069
rs4945441
rs10792523
rs2030074
rs1498334
rs7342241
rs1533866
rs1879900
rs11232469
rs11232476
rs2461682
rs2177209
rs10897760
rs10501488
rs10501494
rs7102845
rs7106567
rs2514462
rs936369
rs7109922
rs4944292
rs10897794
rs12361324
rs17142276
rs10897823
rs12277636
rs1945691
rs7938853
rs10501523
rs4944314
rs7117338
rs4944318
rs1945670
rs1945675
rs12364666
rs4944327
rs1580239
rs11232817
rs1459930
rs716281
rs976928
rs2085736
rs17142941
rs6591999
rs7947949
rs7927911
rs7947005
rs17142991
rs1013273
rs1459942
rs7934819
rs10897895
rs11607964
rs1112922
rs6592015
rs1955011
rs582631
rs2168969
rs632608
rs657802
rs611530
rs662869
rs11233070
rs3862761
rs1399358
rs1949707
rs908110
rs2137997
rs17143592
rs4471453
rs4280019
rs1939640
rs1939633
rs10897988
rs1939593
rs948018
rs1939600
rs17143894
rs7933266
rs1790708
rs1939629
rs12421994
rs7943210
rs11233276
rs1472401
rs515495
rs2511866
rs9667326
rs11233357
rs10898071
rs4515990
rs10898077
rs17159801
rs1943344
rs7936604
rs1943345
rs11233500
rs552997
rs1278402
rs4623925
rs11233607
rs1075719
rs2043208
rs10898133
rs17145887
rs654217
rs7950988
rs12290852
rs3862777
rs7926468
rs1878266
rs7951794
rs6592150
rs790343
rs790381
rs790364
rs2514145
rs11233872
rs7108582
rs1014066
rs11233954
rs1022308
rs4944475
rs1580078
rs17147160
rs1567970
rs7106746
rs7121214
rs1515083
rs7942296
rs542988
rs486052
rs543814
rs568789
rs3802894
rs7924334
rs11234045
rs10898250
rs500394
rs11234095
rs17807944
rs1940080
rs11234111
rs11234112
rs17147479
rs11234135
rs472587
rs6592202
rs1943706
rs1943697
rs1943699
rs12274130
rs10501576
rs1943723
rs6592211
rs11828539
rs10898329
rs6592215
rs11600301
rs2155411
rs624493
rs527389
rs668816
rs182990
rs543740
rs349068
rs555156
rs592166
rs2203702
rs4944512
rs10501590
rs497607
rs7940610
rs286024
rs1354397
rs1863256
rs497698
rs431606
rs290180
rs496187
rs510948
rs10898409
rs1893163
rs1445498
rs895255
rs11234429
rs7121363
rs11234460
rs10501600
rs17148585
rs12274987
rs7107881
rs10501602
rs475639
rs10792820
rs677909
rs10501608
rs669556
rs536841
rs541458
rs543293
rs659023
rs7942719
rs7941541
rs7949297
rs10792836
rs10792837
rs3851181
rs7123014
rs10792839
rs10898459
rs19039
rs6592284
rs7110871
rs7105671
rs17818702
rs11234643
rs3741005
rs1452138
rs10898483
rs7112309
rs663208
rs669325
rs611156
rs655934
rs638492
rs1542426
rs1006586
rs498981
rs10501622
rs601300
rs7117375
rs12287767
rs1945043
rs1945143
rs7940772
rs4245423
rs7103017
rs1894012
rs722158
rs10501627
rs1938921
rs543336
rs2512994
rs2433435
rs4075249
rs12786875
rs12801911
rs1939102
rs10898549
rs10501631
rs7105275
rs7104996
rs7108680
rs2212766
rs17212374
rs12277682
rs3740660
rs11234958
rs2513240
rs655050
rs672224
rs654083
rs61552
rs10898619
rs541345
rs644471
rs618159
rs1518386
rs12224600
rs214742
rs11235074
rs4545589
rs4636701
rs10501635
rs7928637
rs2003177
rs11235120
rs12226742
rs10898685
rs7927205
rs4297485
rs1996932
rs1986778
rs1986779
rs12274310
rs12146626
rs2375043
rs11235194
rs4356257
rs11235204
rs10751174
rs11235246
rs11825065
rs4944768
rs4556569
rs4479011
rs12787519
rs9326475
rs17150870
rs17150964
rs147578
rs614179
rs641902
rs11235365
rs2155105
rs545489
rs548838
rs669775
rs1386330
rs10734176
rs552671
rs675578
rs3740925
rs1027027
rs11018537
rs1426929
rs302648
rs7101865
rs579563
rs584368
rs4279997
rs536156
rs217098
rs552650
rs217053
rs7128352
rs10830770
rs2457684
rs10830841
rs4753064
rs11019834
rs2513423
rs308884
rs308879
rs4753106
rs3816649
rs982010
rs1995493
rs2221108
rs17770948
rs1499041
rs904462
rs974337
rs7938768
rs1000061
rs12787863
rs10501694
rs4121738
rs10765188
rs7129973
rs7117190
rs3793975
rs12421746
rs16913107
rs317185
rs10830263
rs1827432
rs497279
rs3017887
rs1836882
rs10830281
rs1836883
rs1836885
rs3019011
rs1488902
rs10830359
rs10830444
rs2155056
rs12797899
rs12417453
rs10830469
rs4753269
rs1354913
rs10128721
rs473703
rs10501719
rs12226373
rs2510752
rs10501723
rs7479104
rs557067
rs506506
rs17257677
rs660753
rs475285
rs7931571
rs2000536
rs10830562
rs1528751
rs11019251
rs1528742
rs2509384
rs1358567
rs4483549
rs7939703
rs11019357
rs1370023
rs2196516
rs7124944
rs12790605
rs11603266
rs1436622
rs11019417
rs11019434
rs11019453
rs2156846
rs10830732
rs10765469
rs10830741
rs2514276
rs11019557
rs2514302
rs707319
rs2568712
rs808003
rs7945313
rs2250842
rs7115718
rs10830780
rs1468013
rs1468014
rs1122273
rs12294567
rs10501763
rs7107272
rs12184451
rs10765519
rs10830834
rs3996554
rs2125301
rs10830888
rs12786200
rs1993543
rs1187154
rs7127751
rs481643
rs517380
rs589449
rs646518
rs10501790
rs11019992
rs1791554
rs540248
rs1458326
rs490958
rs1792361
rs10501795
rs1792366
rs11020051
rs10765558
rs3847531
rs3847535
rs10830950
rs10765565
rs1552511
rs7931608
rs1387154
rs737383
rs3847554
rs4601728
rs621310
rs1703086
rs1876602
rs513407
rs12791593
rs10501802
rs1508607
rs1508608
rs4753436
rs7941228
rs16918677
rs1446913
rs1374475
rs11600203
rs1598546
rs2658779
rs2658781
rs2608280
rs11020388
rs2248020
rs4753466
rs12419851
rs11020405
rs6483253
rs4753480
rs3802775
rs1284108
rs585768
rs671490
rs12289146
rs592928
rs2056247
rs2939619
rs3020006
rs1914723
rs7110588
rs7127348
rs12800562
rs7119843
rs11826531
rs12278306
rs12281327
rs663703
rs504207
rs678135
rs11602404
rs7950328
rs3740864
rs12270338
rs535801
rs628728
rs695093
rs521349
rs11605546
rs2508783
rs7946385
rs7126782
rs7119735
rs476209
rs7107104
rs11020878
rs586026
rs504847
rs643797
rs12789145
rs610728
rs4753145
rs4753612
rs949161
rs2895570
rs2033367
rs333027
rs690028
rs689825
rs10831284
rs2400000
rs7937776
rs10501819
rs3740853
rs7107684
rs11021024
rs906528
rs676761
rs586421
rs496397
rs653118
rs10501821
rs496321
rs11601341
rs12574604
rs682533
rs11021055
rs12361586
rs684856
rs629508
rs10831318
rs10501823
rs3214031
rs9667295
rs11021122
rs12275549
rs514284
rs552910
rs511735
rs517985
rs4121859
rs3937019
rs11021168
rs2510568
rs7102184
rs4237572
rs16922018
rs1893686
rs12795900
rs12280779
rs1943504
rs6483433
rs1943502
rs11021202
rs10831371
rs4753176
rs1255529
rs1939881
rs2186739
rs1939874
rs1255453
rs12277780
rs10831389
rs1150345
rs16922306
rs7947022
rs1255523
rs9651554
rs998939
rs948075
rs753062
rs11021292
rs1893013
rs1255182
rs1727164
rs1569057
rs17207890
rs1266574
rs9919542
rs1893057
rs10501835
rs1940201
rs669669
rs669776
rs10831469
rs12800440
rs1939478
rs1939471
rs10501842
rs10765791
rs10765795
rs531686
rs4572098
rs12282301
rs523519
rs4753191
rs10501846
rs12417347
rs562833
rs485642
rs16923429
rs566607
rs548175
rs1978763
rs4598633
rs543104
rs542284
rs2186760
rs11021596
rs7938693
rs10501855
rs689327
rs4594032
rs1371348
rs11215374
rs10892015
rs996604
rs11219948
rs17129665
rs10501865
rs7939358
rs596117
rs538521
rs11224280
rs7117076
rs11224899
rs1789202
rs1793370
rs923887
rs12224055
rs964183
rs1365449
rs2433346
rs1365440
rs1157094
rs825993
rs11226572
rs979406
rs17285355
rs921561
rs1901630
rs17130141
rs10895894
rs12288740
rs2726854
rs649985
rs7950952
rs2897122
rs1039951
rs10890854
rs11212752
rs4287307
rs2851634
rs4326759
rs10891169
rs2253232
rs522030
rs593423
rs1941867
rs2105597
rs17130457
rs10501877
rs2266114
rs2252684
rs2155907
rs3018267
rs2155910
rs2848526
rs11214880
rs4754504
rs8181480
rs4514383
rs959319
rs10501884
rs10501885
rs6589444
rs10736478
rs10891845
rs10891851
rs11215568
rs11215665
rs7937906
rs11215944
rs7127964
rs11216033
rs10790155
rs7932292
rs17132299
rs1367324
rs2435585
rs232253
rs2126248
rs12290213
rs7104434
rs1021273
rs10892543
rs5005274
rs7946770
rs11218104
rs10501897
rs10501898
rs10750185
rs10750186
rs726533
rs1940521
rs4753939
rs7946983
rs10790499
rs11218644
rs2897525
rs10892901
rs7103056
rs1461687
rs12577504
rs2097104
rs282485
rs12792538
rs4754610
rs1504708
rs1553514
rs1910710
rs12789394
rs7945901
rs2466912
rs11605324
rs2515376
rs10790789
rs2466903
rs976644
rs657807
rs7931769
rs11220658
rs10501921
rs11220675
rs10893622
rs673798
rs648646
rs9326287
rs675333
rs1690805
rs605559
rs7935705
rs17676667
rs2010606
rs1512123
rs11221580
rs1025888
rs10501928
rs7952312
rs2897642
rs1530997
rs10501939
rs770604
rs10791145
rs7929129
rs17094347
rs7934032
rs2012260
rs1363024
rs10894590
rs11223274
rs11223303
rs622451
rs10894660
rs10894664
rs482007
rs518677
rs7928813
rs1942109
rs1216512
rs1216491
rs1216472
rs751623
rs947950
rs1502275
rs650297
rs11224300
rs11224301
rs618781
rs717662
rs1145423
rs11224328
rs583366
rs947866
rs1393357
rs4754691
rs1032779
rs6590810
rs6590813
rs10895009
rs7946913
rs12271498
rs655922
rs11224444
rs11224446
rs607890
rs674693
rs17652307
rs11224479
rs561267
rs12785918
rs10895023
rs10488787
rs10488786
rs576472
rs590616
rs563202
rs523332
rs500760
rs495997
rs7116336
rs481855
rs555572
rs555653
rs538343
rs11224629
rs4121759
rs10895087
rs1943760
rs1218927
rs11224715
rs7948518
rs4520564
rs11224765
rs7948940
rs11224780
rs7117447
rs4129253
rs4129255
rs4272759
rs3924457
rs7112255
rs6590882
rs7121108
rs2513195
rs7938043
rs1938859
rs12278947
rs12286714
rs10895188
rs17097076
rs10895193
rs1939060
rs7104516
rs4548585
rs10501992
rs4754814
rs12293915
rs11225049
rs1441928
rs10791555
rs17097403
rs1942683
rs10501995
rs11225161
rs1894116
rs2282652
rs10501996
rs2604532
rs2846844
rs11225264
rs11225266
rs1954850
rs598693
rs609887
rs643281
rs2156528
rs10502001
rs11603486
rs938595
rs12418815
rs11225314
rs10791579
rs4754854
rs11225332
rs1784411
rs10895322
rs10895328
rs11225370
rs2846703
rs2701993
rs11225388
rs7943404
rs17099462
rs17293152
rs10791595
rs470215
rs470747
rs2071232
rs498186
rs495366
rs12294786
rs11225483
rs7115014
rs655316
rs524534
rs601592
rs536107
rs2509118
rs688244
rs589623
rs664310
rs601535
rs4754901
rs7104041
rs3847580
rs313426
rs12800453
rs313417
rs2122776
rs2122775
rs7129519
rs1481954
rs2122774
rs10895456
rs10459005
rs10895458
rs719527
rs1946013
rs17101182
rs7931713
rs10488758
rs10488753
rs4754977
rs1483272
rs17101477
rs10895516
rs10895517
rs1316710
rs2102800
rs1545860
rs1400549
rs11601578
rs17405661
rs12805390
rs474433
rs10895547
rs1032233
rs2047698
rs629720
rs260864
rs1386751
rs260858
rs361315
rs590216
rs603781
rs11226161
rs168636
rs12277818
rs668285
rs12800164
rs11226303
rs2012496
rs12366084
rs1873095
rs4755036
rs10502035
rs17432191
rs722354
rs2155161
rs1200618
rs1834631
rs1200649
rs491945
rs10791740
rs2282657
rs507879
rs1792763
rs1847298
rs1449046
rs1449045
rs1449050
rs935683
rs2044714
rs10750725
rs2510187
rs7930372
rs2513255
rs2166318
rs10895849
rs1037089
rs2186598
rs1938969
rs1940964
rs4754136
rs637569
rs669397
rs2846216
rs1043144
rs6591147
rs10895904
rs12286785
rs4755142
rs660647
rs1588191
rs563816
rs618453
rs567992
rs907645
rs907647
rs2409639
rs7943420
rs10502070
rs10502072
rs12274945
rs10895970
rs12284877
rs2852371
rs1791459
rs7124340
rs1938630
rs17105870
rs4457720
rs600123
rs597384
rs1487906
rs996782
rs11211907
rs901779
rs10890590
rs1386748
rs7483731
rs10502079
rs11211945
rs11211946
rs2156588
rs960784
rs2465780
rs1455590
rs7126614
rs11212035
rs17106453
rs11212061
rs957838
rs7926602
rs1490942
rs7946787
rs7111266
rs7930061
rs673092
rs10749902
rs660962
rs524764
rs609821
rs4753806
rs17107008
rs1728909
rs484092
rs654093
rs4754231
rs1528494
rs1943684
rs10890738
rs504712
rs10431058
rs494957
rs595138
rs1790137
rs7950899
rs649974
rs7948284
rs11212337
rs561202
rs1351518
rs10890758
rs7116354
rs2442674
rs500063
rs12808838
rs1963626
rs4753821
rs4754265
rs4466794
rs2186903
rs2847190
rs4753826
rs724787
rs12418162
rs11212509
rs10890809
rs4550189
rs12787445
rs4987876
rs228591
rs11212570
rs10890845
rs2640779
rs7943820
rs2155440
rs2846418
rs7125479
rs10890873
rs17695477
rs11212749
rs12793497
rs2726913
rs11212824
rs7939143
rs11212834
rs10749933
rs4258339
rs10502108
rs1509733
rs1553769
rs1509731
rs1396917
rs1384113
rs992975
rs11213005
rs11213022
rs1482047
rs2186672
rs10890995
rs1992276
rs2029297
rs2082544
rs1433558
rs2852136
rs10891034
rs7126496
rs11213210
rs10749952
rs1789395
rs1632023
rs1789390
rs4561177
rs686719
rs1564011
rs2358237
rs7932174
rs1676512
rs2068345
rs1784653
rs1792803
rs2724409
rs7931910
rs2044173
rs935135
rs10488764
rs755128
rs4754458
rs10488768
rs1509317
rs3930078
rs7951655
rs2358377
rs11825647
rs2432703
rs120435
rs10891175
rs226130
rs11213629
rs1025102
rs10749968
rs1906167
rs7121739
rs1843743
rs17728959
rs11213690
rs17730056
rs11213703
rs317519
rs10502124
rs12808559
rs7111487
rs10891220
rs321336
rs6589208
rs1878535
rs321365
rs12276464
rs546440
rs10502133
rs10502135
rs7952641
rs949280
rs1986684
rs4533073
rs10502143
rs7118200
rs12800302
rs4938535
rs949126
rs4938648
rs510388
rs7128353
rs10891288
rs3737445
rs12225443
rs7945387
rs10789856
rs2303436
rs478941
rs243908
rs10891337
rs3819331
rs2564872
rs2103173
rs4937300
rs2177745
rs10502156
rs7944553
rs6589297
rs2068619
rs1945119
rs12365993
rs17114086
rs7105881
rs12287565
rs1557414
rs7118512
rs7102977
rs10789901
rs7929676
rs2360063
rs17495684
rs1459658
rs12419219
rs473990
rs1870497
rs10891422
rs4937686
rs12806454
rs7938281
rs12281613
rs1447460
rs3851570
rs7938406
rs17114689
rs7105462
rs12575544
rs1436110
rs873803
rs1245082
rs1436109
rs4937993
rs17595156
rs12272966
rs1943620
rs11607273
rs1836796
rs1821693
rs2850303
rs17115275
rs605843
rs668204
rs600964
rs660361
rs2236709
rs723077
rs877138
rs1079727
rs2471857
rs4648318
rs17529477
rs7131056
rs4938021
rs10891567
rs2514227
rs4130345
rs7123697
rs4245155
rs11214684
rs1818394
rs3902836
rs2885987
rs7105512
rs17614161
rs2459975
rs2465647
rs7111825
rs7126080
rs2513570
rs7942029
rs17116178
rs1150229
rs1182457
rs11214800
rs12421901
rs11214805
rs1784692
rs2735202
rs17116334
rs10488697
rs17116384
rs2073846
rs238913
rs238896
rs17116443
rs926075
rs2250721
rs10488695
rs681200
rs1184748
rs686989
rs585287
rs675044
rs2073848
rs620095
rs3782007
rs531831
rs12273315
rs527392
rs491823
rs630998
rs420234
rs11214913
rs566775
rs11600671
rs11214926
rs4938087
rs4646335
rs3819100
rs2256292
rs2852447
rs11533178
rs11560849
rs2604287
rs4938097
rs6589425
rs10502183
rs7924722
rs3863298
rs528747
rs542941
rs2271716
rs112750
rs479707
rs10502189
rs581015
rs11215077
rs10891729
rs1517688
rs1517689
rs12288283
rs11215175
rs17117373
rs7123330
rs1712790
rs1792379
rs17117479
rs2097158
rs17117491
rs10891753
rs12287008
rs10502193
rs7949181
rs4019610
rs17117563
rs7107688
rs12804250
rs17563461
rs12798976
rs11215306
rs1557281
rs2514351
rs12225506
rs2513697
rs9971533
rs2513676
rs11215380
rs6589484
rs12576086
rs1938736
rs11215433
rs11215437
rs4597099
rs10891819
rs7950069
rs12290736
rs1013416
rs220860
rs10790077
rs7101558
rs1460913
rs12291124
rs10502207
rs10891874
rs1785016
rs1784975
rs10488714
rs883419
rs12295914
rs1698173
rs7943351
rs4938222
rs6589517
rs367164
rs877601
rs11215750
rs7929741
rs10891914
rs1648364
rs17119183
rs568523
rs1783229
rs1783219
rs1961329
rs4245164
rs920447
rs10891937
rs1440194
rs10502218
rs10502217
rs7948971
rs6589541
rs12576376
rs12792262
rs526151
rs531860
rs4938267
rs4938268
rs4586206
rs553344
rs2174880
rs541407
rs11602880
rs12418858
rs513083
rs17119713
rs1354975
rs11215958
rs573554
rs11601059
rs1944156
rs7941534
rs12791443
rs11215990
rs12361543
rs12794476
rs4307756
rs506305
rs1240773
rs1240776
rs1240782
rs7123583
rs6589567
rs2849176
rs11216162
rs4938316
rs10892044
rs10502221
rs17120197
rs7109876
rs588918
rs17120251
rs1351452
rs12271161
rs90192
rs236919
rs1056136
rs12282721
rs676134
rs609272
rs11216360
rs9651682
rs2305829
rs552498
rs8258
rs587443
rs549289
rs2298767
rs11216430
rs678468
rs755791
rs1940037
rs490458
rs1893900
rs1893899
rs557940
rs537997
rs474749
rs553637
rs4936389
rs11216474
rs4936393
rs10892147
rs621188
rs1892918
rs7942751
rs1942924
rs10892162
rs603377
rs2187182
rs4142640
rs11216534
rs7945999
rs7924993
rs12795949
rs678776
rs479991
rs11216567
rs876798
rs3863318
rs4252287
rs17121510
rs4936417
rs652107
rs600638
rs602445
rs2276435
rs651474
rs11216740
rs948466
rs1941633
rs2276129
rs2155857
rs10502229
rs3741311
rs1786193
rs10790239
rs2155854
rs876479
rs688587
rs625464
rs4537793
rs1805
rs3759000
rs2853009
rs2276424
rs3782046
rs4938507
rs6589663
rs633683
rs494560
rs17748
rs494459
rs10892258
rs538645
rs7117594
rs7933007
rs12365699
rs566416
rs3922
rs11217091
rs4936451
rs4938621
rs1003081
rs568922
rs620331
rs582688
rs4614
rs1784304
rs639373
rs4148170
rs674424
rs2511848
rs2511841
rs12577147
rs4938653
rs10750143
rs685879
rs1785899
rs906824
rs12293402
rs4582984
rs11217364
rs10892425
rs10790332
rs4936492
rs11217409
rs715849
rs9326253
rs542903
rs482090
rs1789792
rs1007369
rs558034
rs543876
rs503175
rs607824
rs507622
rs518932
rs10892507
rs10892512
rs647437
rs590282
rs10502234
rs4936507
rs640663
rs470392
rs674637
rs11217749
rs579368
rs562966
rs11827471
rs4938793
rs7121784
rs17123792
rs1941410
rs11605781
rs17245504
rs2282537
rs7932658
rs7933086
rs2252359
rs3901366
rs12796185
rs4611216
rs4936527
rs1815896
rs7128466
rs7928903
rs12292151
rs1317912
rs12295498
rs10892590
rs10892592
rs10502240
rs10790393
rs7932158
rs10790395
rs10790402
rs7925270
rs11217989
rs1945011
rs11218016
rs6589846
rs11218025
rs3824978
rs17124538
rs2156633
rs11218059
rs10892640
rs10892643
rs4936566
rs11218067
rs645156
rs591671
rs612969
rs10502247
rs583842
rs680511
rs2155369
rs11218195
rs10892689
rs591221
rs10790422
rs6589872
rs727422
rs11218261
rs876501
rs4936618
rs891437
rs4936625
rs17125333
rs4935774
rs676759
rs2101756
rs666004
rs11501162
rs1790213
rs3781834
rs4420280
rs1620003
rs17125523
rs726601
rs1614735
rs663175
rs647905
rs682011
rs11218381
rs10892771
rs540029
rs7937934
rs1944685
rs10892774
rs528956
rs1219385
rs747915
rs3862609
rs12421071
rs1791977
rs2852833
rs7117776
rs725672
rs7949079
rs10502255
rs644271
rs2081443
rs482854
rs12801793
rs11218553
rs531743
rs11218581
rs7115833
rs2078216
rs11218583
rs531964
rs17092961
rs10502250
rs1562821
rs7925049
rs7941064
rs6589937
rs10892876
rs7117189
rs12797830
rs1344168
rs2271719
rs10790522
rs10736526
rs7932902
rs7126066
rs884393
rs12276870
rs10892893
rs4935810
rs4936742
rs11218802
rs10892897
rs12790613
rs11218809
rs955051
rs873590
rs12576789
rs7950437
rs7105908
rs2370794
rs2370796
rs1916040
rs2272094
rs3107635
rs4502006
rs3816621
rs7110039
rs7949414
rs7113273
rs11605822
rs6589967
rs10790556
rs9943547
rs12285884
rs7933163
rs11828777
rs7929006
rs485345
rs559254
rs493642
rs484580
rs11219100
rs6589987
rs10892996
rs7945589
rs11602677
rs10893006
rs10893019
rs9666197
rs2846063
rs2156443
rs4936805
rs2846293
rs17127395
rs2714048
rs2714078
rs12362253
rs4258388
rs2846304
rs17127435
rs4936823
rs1029278
rs1290807
rs2852845
rs1791710
rs2852732
rs2279519
rs1841876
rs4430519
rs10893076
rs10502267
rs10893085
rs10502268
rs10502270
rs7944946
rs1939920
rs4936845
rs10502281
rs10502278
rs9804524
rs7926767
rs7927385
rs7126113
rs12574892
rs723488
rs1453654
rs12576274
rs4936874
rs4936879
rs6590033
rs12800859
rs1453630
rs4376916
rs522334
rs765346
rs2276049
rs880321
rs2276053
rs10502275
rs2466583
rs10790651
rs948071
rs2846233
rs7103798
rs2466627
rs4936919
rs2512219
rs553995
rs11219618
rs3867247
rs7122962
rs4360714
rs10431091
rs4282990
rs12792184
rs10893276
rs4288764
rs4622281
rs10128573
rs11219743
rs10219424
rs679810
rs1784539
rs646487
rs671371
rs2155109
rs11219765
rs2075713
rs557856
rs485469
rs11826296
rs7934672
rs610104
rs11604758
rs4936957
rs11219842
rs4936969
rs12289510
rs12276567
rs3808996
rs4936978
rs2186888
rs920486
rs10893331
rs597900
rs666051
rs7103923
rs7928369
rs725925
rs12577901
rs11220003
rs11220019
rs1035791
rs11824104
rs863955
rs731716
rs7102708
rs4369420
rs12366087
rs10790734
rs599206
rs10893379
rs10893380
rs2241514
rs10893385
rs669525
rs7945490
rs11220164
rs11220184
rs551711
rs523563
rs12575533
rs1365081
rs517463
rs4937066
rs683155
rs635819
rs2471480
rs10893448
rs4937070
rs12797894
rs12222197
rs627761
rs637858
rs592036
rs11220301
rs522643
rs658305
rs486304
rs11220311
rs3740909
rs3740912
rs10458992
rs472650
rs2043436
rs4937097
rs4448703
rs545830
rs10750322
rs11220386
rs679736
rs574943
rs632918
rs562731
rs561514
rs530587
rs515917
rs602735
rs2282580
rs512577
rs499205
rs8177375
rs10893496
rs12280645
rs4553380
rs4935969
rs11220490
rs11220516
rs4937139
rs10893525
rs1000256
rs11823106
rs7127176
rs12803395
rs2155314
rs1892996
rs1784230
rs12291500
rs639294
rs654393
rs4937154
rs541969
rs578341
rs10893545
rs535603
rs489487
rs684589
rs7124593
rs493725
rs4937159
rs11220559
rs559121
rs569694
rs876901
rs693253
rs3909729
rs7949667
rs11220594
rs3862642
rs1946089
rs4935990
rs7101595
rs2226935
rs10790844
rs939512
rs4937216
rs1793660
rs11220660
rs1784318
rs1793675
rs619086
rs1939995
rs676846
rs661021
rs619208
rs10893626
rs715364
rs11220787
rs1944634
rs873496
rs12291238
rs12288215
rs4529888
rs11220834
rs2514897
rs2441686
rs2441687
rs12223971
rs11220845
rs2708531
rs2697717
rs7108023
rs7949452
rs11220916
rs1358556
rs1729076
rs7946281
rs1346947
rs7945994
rs10790914
rs11221044
rs1425220
rs1863254
rs719784
rs1559660
rs12049869
rs10790928
rs1425215
rs478251
rs1940745
rs1785039
rs1940750
rs11221163
rs1477577
rs565536
rs540260
rs12786743
rs12418638
rs11221247
rs12577895
rs7131167
rs871506
rs7104988
rs7112864
rs7939722
rs958889
rs7936180
rs10893867
rs7108537
rs7932088
rs10893872
rs7939247
rs4937333
rs4937337
rs10790956
rs7108562
rs11606009
rs10893882
rs10893883
rs11221332
rs7129690
rs7946009
rs11819995
rs4937342
rs2156696
rs4937357
rs7115037
rs10790966
rs948367
rs500090
rs7128819
rs609017
rs663939
rs595585
rs605093
rs660657
rs12281918
rs1238566
rs586482
rs4558174
rs613587
rs687572
rs675308
rs762827
rs10488705
rs2268611
rs611307
rs7951996
rs687326
rs9667584
rs3758766
rs675482
rs11600347
rs3016774
rs4937378
rs6590356
rs2846700
rs4937387
rs4937390
rs11221512
rs1893142
rs2604230
rs2155548
rs6590359
rs2846685
rs4937396
rs7122006
rs585592
rs1661966
rs10488729
rs594001
rs2323491
rs2439798
rs1031063
rs6590368
rs4372462
rs4616048
rs4275640
rs7107425
rs10444344
rs1908129
rs1032441
rs7125685
rs11221701
rs11221703
rs3019797
rs11828252
rs10750413
rs2954146
rs1873873
rs10750417
rs9645674
rs6590400
rs10894117
rs692611
rs691197
rs11221836
rs10791048
rs1940114
rs10894147
rs10894155
rs536393
rs2288403
rs1733448
rs3734068
rs2323775
rs2303659
rs7949651
rs12288829
rs7124927
rs12281640
rs982125
rs11825992
rs7125179
rs7950184
rs10791062
rs530351
rs1102478
rs633498
rs1671078
rs1675540
rs265303
rs12287260
rs17139358
rs4937504
rs7480329
rs2291347
rs1552330
rs4936101
rs10894199
rs7112698
rs2279568
rs4937523
rs4936105
rs1873886
rs11603849
rs1873887
rs2703752
rs2131532
rs11222164
rs1628692
rs1921575
rs11222239
rs7105145
rs4075242
rs11222312
rs755851
rs1939905
rs10894261
rs11222341
rs7943936
rs7943757
rs12418278
rs7119425
rs12364918
rs1050071
rs12365680
rs948085
rs6590535
rs11222385
rs1991899
rs1347281
rs1647956
rs1030341
rs1655491
rs1647966
rs1945921
rs7114800
rs1105526
rs2276439
rs7951026
rs10894326
rs2187560
rs1945935
rs11222479
rs1627835
rs1114190
rs11222492
rs11222496
rs7481341
rs3133290
rs11222509
rs1793803
rs10894343
rs4937609
rs1105721
rs1793562
rs1793787
rs11222532
rs10894348
rs7129945
rs1894231
rs1793791
rs11222539
rs1793796
rs1557480
rs10894363
rs1110302
rs2511787
rs1793553
rs4128590
rs11222587
rs11222591
rs2512642
rs7108536
rs7481514
rs7107326
rs992564
rs1533339
rs318961
rs402320
rs385987
rs401567
rs386795
rs1543121
rs108490
rs2324520
rs7121897
rs10894424
rs4547102
rs931859
rs2739283
rs789518
rs789517
rs2135533
rs789529
rs789524
rs1848082
rs3105605
rs2875379
rs11222792
rs6590598
rs10894449
rs10894455
rs4937657
rs7104953
rs6590605
rs633040
rs516721
rs544473
rs564266
rs598829
rs519337
rs659910
rs1836841
rs487518
rs488137
rs621789
rs920139
rs497747
rs476378
rs12098973
rs544166
rs525721
rs2027785
rs1029349
rs1940033
rs566390
rs6590611
rs566995
rs11222874
rs527745
rs484096
rs542216
rs1547895
rs10894495
rs12223742
rs3925046
rs4468361
rs4245104
rs4357699
rs10894519
rs3824870
rs1839314
rs3099801
rs3099774
rs716717
rs1449437
rs3099773
rs2305273
rs3099771
rs895924
rs1823365
rs12286374
rs3802791
rs3824898
rs1939957
rs1940026
rs4936168
rs2508967
rs11223081
rs2105632
rs2212480
rs877264
rs12276840
rs2155373
rs2508936
rs490435
rs589721
rs2277271
rs7125475
rs7130651
rs2575890
rs4936173
rs10894589
rs751655
rs11223157
rs11223158
rs9633970
rs535834
rs1105289
rs11223225
rs10160262
rs4937733
rs4937734
rs1506876
rs2725438
rs11223248
rs1395504
rs2135630
rs10894624
rs10894626
rs4542422
rs11223299
rs12276491
rs7114353
rs11223336
rs7129438
rs11223339
rs10791273
rs10894645
rs11603858
rs10894646
rs2060123
rs1007018
rs1431780
rs101259
rs4430517
rs7130004
rs7112210
rs4937752
rs11606197
rs483591
rs566977
rs510960
rs2382620
rs7121368
rs499261
rs12271299
rs1540560
rs540923
rs930176
rs12365021
rs12418625
rs4937758
rs10791288
rs1941213
rs7945328
rs10894670
rs3923706
rs3923708
rs4391826
rs3923729
rs7943845
rs7107264
rs6590700
rs11823416
rs7118965
rs4366501
rs10791292
rs4130016
rs4554901
rs7934518
rs11223500
rs7924634
rs11828595
rs6590719
rs10894710
rs7114493
rs7127453
rs4603319
rs1496246
rs11223560
rs713279
rs4397868
rs1353468
rs10894740
rs11223579
rs12800478
rs2723603
rs9667066
rs2723616
rs715797
rs2853115
rs11223616
rs510306
rs329674
rs329675
rs694424
rs329686
rs7929735
rs4937864
rs678998
rs486111
rs682386
rs724095
rs1146200
rs585166
rs12275749
rs636162
rs2276266
rs6590735
rs7131644
rs1031381
rs1259022
rs4362160
rs1144221
rs1595895
rs1146192
rs1144219
rs512359
rs11600362
rs10894799
rs11223765
rs10750560
rs3802928
rs7113199
rs2165313
rs1866768
rs11223797
rs11223816
rs11223820
rs4936233
rs10894831
rs7109883
rs11223878
rs12417998
rs7936692
rs10894845
rs9919607
rs4937919
rs7926027
rs3017976
rs2187463
rs3019643
rs3019650
rs3017965
rs3019662
rs3017988
rs1939728
rs1892993
rs1955023
rs12364470
rs4937951
rs11223991
rs11600687
rs1944886
rs12288121
rs11223996
rs11827154
rs1289501
rs12805123
rs7106361
rs12786906
rs6590773
rs1939722
rs2247155
rs1892987
rs7932186
rs10458997
rs1478750
rs7939829
rs528420
rs1382498
rs4936257
rs12362099
rs11224158
rs7104706
rs11224169
rs7120419
rs1351188
