# Supplementary material for: Fine-scale mapping of meiotic recombination in Asians
Source: BMC Genet. 2013 Mar 8;14:19. doi: 10.1186/1471-2156-14-19 (PMC3599818; doi:10.1186/1471-2156-14-19)
Supplement: Additional file 3 — Genetic Maps. Archive containing combined genetic maps for all chromosomes. The SNP list text files contain the rs numbers of all of the SNPs shared by the Mongolian and Korean cohorts, ordered by physical position. The map files give the genetic distance between each of these markers in order in centimorgans. All observed Asian recombination events are mixed to form this map. [file 1471-2156-14-19-S3.zip › SNPlist12.txt]

rs1532609
rs2291928
rs2270799
rs2270797
rs11062035
rs515639
rs523169
rs2305164
rs527118
rs524468
rs576159
rs12303118
rs7315852
rs1860360
rs4980898
rs735295
rs10735031
rs10744648
rs215227
rs7294326
rs215231
rs2286783
rs756502
rs7298766
rs2279018
rs1468624
rs740894
rs740895
rs2535415
rs4980944
rs2535436
rs11064121
rs11064128
rs10744703
rs12425791
rs1870199
rs11064294
rs9645766
rs2107613
rs11064524
rs7305099
rs9804992
rs12828016
rs10735067
rs16932084
rs7974686
rs11836039
rs7303072
rs10848438
rs7954247
rs6489260
rs2906115
rs2968887
rs2968869
rs10491954
rs12302187
rs2189669
rs7969171
rs4765834
rs12811969
rs4766398
rs4766399
rs4766400
rs11061881
rs10773971
rs4766401
rs10848539
rs2240511
rs735890
rs10773983
rs11612383
rs10848568
rs2108642
rs1044825
rs12823985
rs10491960
rs11061993
rs2286374
rs740458
rs4765862
rs2429175
rs10505725
rs6489338
rs763385
rs11062038
rs4141130
rs2429135
rs3794302
rs2299664
rs2238034
rs2238043
rs11062138
rs2239016
rs2238056
rs4765914
rs2283298
rs3819526
rs2238079
rs1108385
rs4370987
rs2887780
rs7968680
rs7967959
rs2239062
rs4765678
rs2239074
rs2239075
rs1860097
rs10491965
rs4765933
rs4765687
rs2283314
rs2239087
rs11608740
rs7977039
rs2239109
rs7307271
rs4765961
rs1034937
rs215986
rs2238092
rs876503
rs10848703
rs2109108
rs7307516
rs11062373
rs4765999
rs4759437
rs11062440
rs10848760
rs3825364
rs3782843
rs2335331
rs10848765
rs4766042
rs880159
rs6489438
rs7966190
rs490316
rs17835270
rs12579294
rs7309644
rs2335817
rs9788171
rs10848821
rs7969363
rs3825359
rs10848829
rs1002284
rs7963488
rs3782800
rs527346
rs635332
rs648870
rs10848840
rs1860394
rs4765727
rs2878578
rs10744614
rs4766120
rs6489469
rs10848863
rs11062658
rs2109193
rs11062678
rs12299470
rs17769657
rs10774156
rs17697103
rs17769793
rs917602
rs917600
rs3782744
rs7976970
rs758637
rs11062733
rs7308392
rs11062734
rs11609678
rs17697432
rs4766144
rs11833867
rs10848895
rs4766151
rs758530
rs4766156
rs11062756
rs12422895
rs242022
rs17770663
rs242003
rs4766163
rs7972545
rs11062784
rs12314438
rs2215465
rs2109556
rs11062884
rs10505726
rs11062901
rs658604
rs17699211
rs669867
rs638977
rs17772010
rs609018
rs658719
rs11829142
rs11609958
rs2532560
rs7315461
rs741245
rs10459129
rs2017938
rs6489525
rs7315599
rs12371880
rs10849024
rs3217830
rs3217906
rs3217933
rs11063099
rs12823931
rs734075
rs10849051
rs12820100
rs1003459
rs12308846
rs2884670
rs10444471
rs3815360
rs12368152
rs10128984
rs997868
rs2302251
rs7300543
rs2240764
rs1860343
rs1990316
rs2072355
rs979878
rs7972920
rs4147685
rs2267548
rs2267552
rs2240760
rs1024655
rs766506
rs10492058
rs9788072
rs1860345
rs7313171
rs17702448
rs6489568
rs7958195
rs10492059
rs6489573
rs10849157
rs2041381
rs4631963
rs874682
rs16933918
rs1003564
rs2041377
rs10492061
rs4766306
rs2191367
rs2109423
rs2109422
rs2240865
rs4766314
rs11063422
rs11063426
rs10774292
rs727233
rs17784650
rs12229983
rs7299463
rs1157755
rs1014665
rs2012178
rs7967556
rs10492070
rs11063454
rs7963902
rs11832578
rs16932666
rs10849196
rs2109185
rs7976773
rs3759356
rs4766333
rs12304321
rs4766335
rs476222
rs185096
rs17179072
rs1479478
rs499274
rs11063498
rs554447
rs1479482
rs11063525
rs9783472
rs7303158
rs500677
rs1382840
rs674163
rs534656
rs240817
rs11063567
rs630325
rs7308687
rs10849223
rs2240894
rs740901
rs7959202
rs10849241
rs917668
rs11063631
rs11063634
rs1124462
rs10492092
rs10492093
rs10492094
rs2359895
rs12578981
rs10849252
rs10849262
rs10849265
rs11063667
rs10849266
rs1861835
rs11063674
rs17784533
rs10744682
rs10774330
rs10492095
rs11063699
rs11063708
rs4930767
rs11612899
rs7133664
rs4930758
rs2193160
rs6489635
rs11835311
rs17181375
rs7977845
rs3782586
rs10849298
rs10492184
rs10774348
rs728342
rs4930768
rs10849303
rs11837167
rs2110167
rs10492182
rs393861
rs11063791
rs10492181
rs454736
rs759518
rs17194773
rs1035065
rs4930793
rs17785727
rs17785739
rs3782638
rs16933825
rs10849329
rs10459134
rs1860958
rs2041615
rs3782659
rs2277403
rs10774379
rs11063889
rs7298357
rs10466913
rs11063913
rs3741904
rs11612136
rs2270151
rs4764521
rs216856
rs216896
rs216904
rs216313
rs216298
rs12319392
rs10849387
rs2363878
rs4764487
rs2268009
rs2072370
rs3181301
rs4764547
rs4149570
rs2364493
rs4469949
rs12817967
rs2286596
rs25680
rs11064210
rs2240868
rs7298053
rs2079867
rs917634
rs2072373
rs3759343
rs2091781
rs11064386
rs11064391
rs7956804
rs2707209
rs11064410
rs10774451
rs1055141
rs4963517
rs12579775
rs7311672
rs7962629
rs10963
rs3816423
rs10744062
rs17727473
rs4883177
rs4883216
rs7970379
rs7306824
rs7488891
rs12309292
rs10845159
rs7305170
rs7486933
rs10845265
rs7487755
rs6488338
rs7965166
rs4883421
rs7968271
rs9651863
rs7973596
rs7979377
rs7975207
rs1123136
rs10772625
rs12304327
rs17199006
rs2889504
rs12369506
rs11056193
rs3923482
rs7973211
rs4310684
rs10732571
rs3782679
rs2110067
rs2889630
rs4293193
rs10840962
rs12311395
rs2719027
rs4459385
rs4242889
rs4304840
rs7299505
rs2969097
rs2908452
rs10161484
rs4883182
rs17802465
rs12816475
rs4883193
rs1894815
rs12230907
rs2159963
rs1805733
rs1805732
rs7132930
rs1805721
rs7311509
rs969936
rs226389
rs11611433
rs226372
rs2114851
rs12822596
rs3782677
rs10743614
rs2075395
rs10771415
rs7972426
rs7137336
rs717180
rs252020
rs1549426
rs7294479
rs758963
rs10772001
rs10844359
rs7959272
rs1560011
rs11052552
rs1861089
rs2192439
rs3176774
rs917915
rs1122729
rs4764015
rs253156
rs2268141
rs2034337
rs524994
rs686394
rs10505741
rs619563
rs4764107
rs479624
rs560906
rs686148
rs607567
rs608418
rs7313235
rs479499
rs678208
rs521040
rs3818343
rs590429
rs10505745
rs1979592
rs6488244
rs10734817
rs1010981
rs12582351
rs11053603
rs6488265
rs3741860
rs6488270
rs10772239
rs2900385
rs10772257
rs10772264
rs7137853
rs10734827
rs2255336
rs2733840
rs728010
rs2734562
rs6488306
rs7978850
rs2900467
rs2418087
rs17742529
rs3759254
rs10772350
rs4763577
rs11053915
rs753202
rs17809949
rs7316817
rs7294470
rs10845212
rs6488326
rs1838346
rs10845221
rs10845252
rs2900554
rs1834856
rs1816223
rs12307806
rs2416673
rs1921333
rs2951763
rs2965705
rs17209646
rs17745082
rs11054328
rs1611985
rs11054385
rs7312834
rs17210029
rs10491987
rs10772498
rs2051525
rs2724635
rs1547392
rs2710288
rs7311189
rs2723830
rs3802993
rs10491990
rs762721
rs2710304
rs7314811
rs2710293
rs2710287
rs1894307
rs10772508
rs2855708
rs2855709
rs2855711
rs2723807
rs2723808
rs2239176
rs2239177
rs4262801
rs4763735
rs7312361
rs7962986
rs7305426
rs2909001
rs2909003
rs2448064
rs2430605
rs6488494
rs888152
rs2287155
rs10845479
rs885637
rs1641729
rs2417086
rs1181334
rs12425946
rs11054761
rs4763795
rs2058821
rs1894984
rs12228706
rs1043383
rs9645752
rs7135655
rs2160586
rs11054917
rs918115
rs11834080
rs9412
rs2287206
rs17379216
rs10845574
rs4237941
rs12582396
rs759745
rs7132921
rs17820108
rs1014448
rs12822507
rs4763862
rs10743998
rs7973428
rs7309378
rs12813102
rs10845606
rs10734854
rs3759217
rs34322
rs4763870
rs1473168
rs7974366
rs7301360
rs7301803
rs16908439
rs10845649
rs16916599
rs3863345
rs3863347
rs1291352
rs4763904
rs3759218
rs17819589
rs7978762
rs7956609
rs3825271
rs17820032
rs4763934
rs7967865
rs12367990
rs2291060
rs3782562
rs3812820
rs11055306
rs2417263
rs4763952
rs730457
rs1351229
rs7974181
rs2061868
rs10505776
rs10845746
rs11837280
rs2060301
rs1007054
rs7963991
rs1902760
rs6488606
rs10845768
rs1379511
rs4763985
rs7961199
rs1477105
rs1477106
rs12817623
rs17219978
rs10845792
rs4764003
rs1457622
rs7961819
rs7970177
rs1805490
rs1805510
rs10845809
rs1805543
rs1805545
rs11055557
rs10492132
rs2268109
rs1012586
rs12809496
rs17220663
rs2300252
rs2284411
rs7307315
rs220549
rs2300266
rs2300273
rs12305339
rs2284428
rs10845852
rs10845856
rs10492141
rs10492142
rs2098469
rs918168
rs219904
rs172677
rs1592669
rs4764043
rs7298664
rs11055719
rs17340056
rs1558905
rs11055792
rs4617674
rs10845905
rs4763371
rs12425125
rs4764074
rs10772769
rs7132680
rs11055930
rs2111937
rs1862013
rs10846021
rs3811174
rs10846029
rs2287538
rs7313692
rs4764112
rs2099015
rs11056145
rs11614445
rs11610238
rs10772807
rs6488724
rs4764133
rs918121
rs10846082
rs921
rs10492145
rs12228802
rs2445421
rs2445420
rs2041901
rs7297700
rs17221747
rs3815571
rs16910630
rs7310431
rs4763417
rs3748300
rs10846153
rs4764176
rs7957960
rs976472
rs17835052
rs7980601
rs17762368
rs767201
rs1117153
rs1117152
rs12814009
rs983798
rs7135743
rs12426878
rs1461039
rs10846175
rs1861594
rs2302688
rs2300281
rs12314771
rs10444436
rs7976186
rs4764219
rs10466859
rs10846249
rs3782545
rs2900367
rs1671463
rs1799465
rs7137096
rs1358251
rs1671496
rs17353923
rs12815301
rs1467356
rs3847916
rs11056825
rs1405519
rs2417550
rs3915237
rs10846319
rs7308347
rs10744116
rs7312090
rs11875
rs1042669
rs4149208
rs2160512
rs1981748
rs10846357
rs983459
rs7304507
rs12425910
rs16912020
rs2302690
rs16912030
rs11057006
rs1160130
rs10744133
rs10846402
rs16912181
rs7963143
rs10082759
rs4764294
rs10772976
rs4763452
rs1994283
rs11057102
rs16912313
rs10772983
rs10744146
rs994883
rs4764318
rs2900402
rs2137527
rs6486806
rs1877535
rs11043436
rs653063
rs10840737
rs1912879
rs7139344
rs1163785
rs2437994
rs10840763
rs2467158
rs2467155
rs7296535
rs4319561
rs7971307
rs12812623
rs10840960
rs16913855
rs4491292
rs11043936
rs11043946
rs4366546
rs12582971
rs9300118
rs4595599
rs11044058
rs12581163
rs11044103
rs12371624
rs10743273
rs1374670
rs11044165
rs7969452
rs1992838
rs12818409
rs1816971
rs7964182
rs10841048
rs644164
rs4764412
rs1471891
rs1021267
rs12297631
rs12581828
rs10743285
rs1873386
rs10841104
rs16915276
rs12319755
rs12303068
rs1490719
rs10841121
rs9804790
rs4764446
rs4764458
rs10841146
rs7307141
rs10770437
rs10841159
rs16915128
rs969235
rs11830213
rs16915248
rs10466783
rs16915364
rs7297169
rs12817458
rs751082
rs10841227
rs2638413
rs7299302
rs16915479
rs6486961
rs16915524
rs10770499
rs10505838
rs7487622
rs7960653
rs6486979
rs7313816
rs6416210
rs10161244
rs6486990
rs10770513
rs12581840
rs11044770
rs10770522
rs4762767
rs10841322
rs4762943
rs10505850
rs1015291
rs1388681
rs951062
rs1352902
rs1003189
rs941223
rs11044931
rs10770575
rs10505845
rs4762903
rs11044954
rs10841413
rs10437774
rs2728632
rs2248385
rs2579265
rs2417849
rs2303658
rs7970511
rs10083148
rs1863961
rs6487064
rs4762934
rs2417848
rs10770631
rs1373571
rs2044316
rs1348581
rs7489210
rs7134150
rs10841528
rs4762758
rs11045271
rs11045272
rs4502032
rs10743378
rs4762975
rs11045332
rs4359258
rs12580173
rs7304868
rs11045355
rs10770681
rs4762978
rs11045356
rs10734706
rs11045359
rs10770687
rs1515777
rs2417862
rs11045417
rs12371796
rs17379695
rs972505
rs10841662
rs2033513
rs2417941
rs2417940
rs11045580
rs11830676
rs11045776
rs7302951
rs4149012
rs852549
rs4149013
rs4149014
rs12582717
rs4149035
rs4149056
rs4149057
rs2291075
rs2291076
rs4149058
rs4149068
rs4149076
rs4149081
rs7966613
rs11045913
rs16923647
rs4148988
rs4148987
rs4148986
rs4148984
rs10743413
rs10841798
rs5484
rs11046012
rs11046048
rs11610942
rs4762834
rs11046094
rs7308651
rs1054637
rs3741841
rs7976688
rs7954395
rs16924082
rs7133519
rs852816
rs829060
rs2638441
rs1873638
rs1283817
rs3782667
rs4148674
rs4148673
rs697252
rs704205
rs4148664
rs1283807
rs2032775
rs704212
rs704217
rs4148660
rs4148650
rs11046234
rs10841923
rs16924550
rs11046274
rs2058849
rs10841937
rs7135160
rs10841939
rs2970797
rs1861710
rs10841974
rs722248
rs12817074
rs2300726
rs2300731
rs12826088
rs7132027
rs9804873
rs6487305
rs12302368
rs11046483
rs11046510
rs2271097
rs901625
rs7980208
rs4533092
rs6416228
rs6487314
rs2171392
rs2632487
rs12815089
rs2418082
rs12581238
rs17175003
rs12581592
rs2433642
rs1863656
rs2900511
rs10842083
rs2467446
rs4964029
rs16925543
rs3847886
rs3847888
rs3847896
rs12371334
rs17822825
rs7977446
rs2049776
rs17361720
rs10842122
rs10770960
rs11046822
rs1545632
rs7958592
rs2218451
rs895053
rs10505892
rs4636755
rs11046969
rs7304186
rs7963980
rs1031895
rs4519179
rs10771005
rs6487350
rs10771010
rs16926459
rs10771012
rs1479457
rs1479446
rs10771014
rs10842209
rs1479451
rs4963711
rs1479449
rs2127307
rs2418138
rs1382826
rs10771021
rs10842220
rs9805112
rs11047102
rs11047120
rs9804956
rs9804988
rs11047130
rs10505911
rs12829270
rs7132369
rs7959932
rs7136898
rs7959314
rs7970953
rs10505917
rs12812172
rs989657
rs1909350
rs7961391
rs7952778
rs1498877
rs7136388
rs1909355
rs10505937
rs10743492
rs7133991
rs4131755
rs12581837
rs3922562
rs2728841
rs17412555
rs526058
rs10842318
rs10842319
rs10505939
rs560642
rs556050
rs1508226
rs953334
rs555803
rs483684
rs534831
rs7302658
rs550338
rs541452
rs10743498
rs11047430
rs10771090
rs16927632
rs4963762
rs12833541
rs17284897
rs7295669
rs10743502
rs11047509
rs7956401
rs4963579
rs7974956
rs11047560
rs7961989
rs4963584
rs4595635
rs7296547
rs9668920
rs16927851
rs10743514
rs10743515
rs10505943
rs7485690
rs17369983
rs1872641
rs10505951
rs11047639
rs10771123
rs1471844
rs2353478
rs2133582
rs16928163
rs2173606
rs7305924
rs11047716
rs11047717
rs10771144
rs10505954
rs10505955
rs2352745
rs2242400
rs11047722
rs1497262
rs10842444
rs10505956
rs699036
rs11047761
rs11047765
rs10771158
rs859202
rs861462
rs979553
rs10842458
rs11047820
rs16928445
rs7972080
rs859157
rs2352782
rs4441109
rs3924649
rs11047887
rs11047888
rs4368021
rs6487465
rs7303282
rs10505978
rs10505975
rs7313316
rs1994581
rs7975781
rs11048030
rs1387687
rs12423280
rs11048055
rs6487487
rs10505968
rs2169990
rs10505967
rs10771224
rs1159454
rs7312104
rs279014
rs16929053
rs2169989
rs1382857
rs2357
rs7977844
rs10842596
rs16929452
rs706500
rs2342373
rs865505
rs1167636
rs864916
rs12426577
rs4963941
rs706521
rs10842648
rs17361755
rs1994997
rs2251618
rs12297279
rs1472322
rs16929973
rs2271480
rs10842673
rs4963959
rs2343866
rs10842686
rs1466467
rs6487539
rs7134738
rs16930329
rs11048431
rs16930371
rs1480039
rs1513221
rs11048447
rs10842712
rs9442
rs1049376
rs11048476
rs2171520
rs10842720
rs2343878
rs10505997
rs12229047
rs12826091
rs3816834
rs7955200
rs7955414
rs10743585
rs10505999
rs1352388
rs1532720
rs7975290
rs11048543
rs2220168
rs7303990
rs11048556
rs3782294
rs16931011
rs2046411
rs1007938
rs1449564
rs11048657
rs11048668
rs1351676
rs10506010
rs7296513
rs10771306
rs11048717
rs1017950
rs1484086
rs10842827
rs11048888
rs4085108
rs10743601
rs6487600
rs11048977
rs1037924
rs4964058
rs3751221
rs4931075
rs10842913
rs722135
rs1150935
rs6487610
rs3751223
rs306626
rs306664
rs10506022
rs4402334
rs11049056
rs10771349
rs10842952
rs12422294
rs2075377
rs7295096
rs17801352
rs7959164
rs12370473
rs1010095
rs929952
rs12578595
rs9988960
rs10506027
rs258396
rs258415
rs10771385
rs956679
rs7978444
rs7965247
rs11049219
rs4931638
rs7137085
rs10843027
rs1268693
rs7958748
rs7976725
rs11614036
rs7311105
rs17575653
rs981494
rs6487665
rs3825246
rs9645730
rs2100924
rs2638952
rs786712
rs10843167
rs10771427
rs4931081
rs10843208
rs11049723
rs10743621
rs12318959
rs951821
rs10506041
rs1383392
rs309043
rs1480625
rs2219767
rs4931107
rs7294633
rs1383386
rs17544148
rs11049951
rs1489077
rs11049980
rs11049998
rs10771468
rs2196481
rs1498795
rs959123
rs7310157
rs4931161
rs924107
rs1496218
rs10771512
rs1052583
rs10843393
rs10734773
rs1436321
rs10743666
rs11050234
rs7138552
rs2043623
rs7975356
rs10843438
rs10771544
rs9300190
rs822872
rs2216859
rs2216858
rs7301855
rs11050263
rs12815535
rs12579805
rs12819780
rs10843465
rs12823875
rs16934692
rs11050361
rs10843492
rs11050401
rs11050411
rs11050412
rs302335
rs302321
rs1438513
rs12821746
rs1463604
rs10843580
rs1909154
rs1072769
rs1948644
rs12579700
rs11831618
rs1979523
rs754296
rs11050665
rs2351212
rs7297032
rs1948034
rs1485439
rs10843660
rs11050722
rs1157480
rs2564577
rs1652148
rs4930919
rs1965728
rs2703367
rs1896909
rs10843725
rs10843737
rs6487907
rs7968815
rs11050907
rs10771730
rs1506392
rs4930931
rs10843773
rs1682421
rs1258276
rs7312385
rs256673
rs12833211
rs2352525
rs2434121
rs736537
rs10843843
rs16906853
rs4931380
rs10492243
rs11051101
rs33163
rs11612603
rs674417
rs256714
rs11613187
rs2075367
rs9668315
rs4930946
rs2075364
rs4930947
rs1861918
rs4931393
rs7971358
rs16907089
rs4931403
rs35072
rs35068
rs35065
rs12822390
rs11051218
rs10492354
rs2164501
rs11051344
rs11051350
rs11051351
rs684454
rs7954014
rs639449
rs11610422
rs9971825
rs11051399
rs2568901
rs708209
rs7313889
rs793148
rs4931512
rs3850967
rs3898368
rs1677193
rs4483684
rs7979755
rs900610
rs4931536
rs7309371
rs1032080
rs10506080
rs10844012
rs11051595
rs3933838
rs1666230
rs7315848
rs1259770
rs17510714
rs1965193
rs1345183
rs3213955
rs4931003
rs4931593
rs4931005
rs2630594
rs1260712
rs10844115
rs2652007
rs11051794
rs1144720
rs2683471
rs1798255
rs6488035
rs10771924
rs161974
rs326633
rs10844159
rs326644
rs161981
rs11051898
rs2593998
rs2593993
rs261900
rs261902
rs3748276
rs155202
rs325429
rs7314141
rs2728674
rs10506085
rs10771958
rs10506086
rs10844223
rs7963397
rs10506090
rs7315682
rs7305459
rs7298165
rs4635166
rs17538775
rs1979826
rs1909510
rs11052116
rs11052134
rs11052152
rs10771984
rs7135097
rs3809232
rs7977414
rs7296570
rs7308500
rs12825217
rs10772004
rs2124152
rs2168207
rs4931655
rs10772019
rs7980576
rs11052357
rs1500071
rs7314555
rs11052394
rs10844437
rs12422236
rs12304979
rs2018498
rs1500075
rs1445313
rs4931708
rs7958554
rs16920827
rs1905423
rs17634790
rs9888427
rs11052691
rs1994166
rs11052729
rs10844642
rs12818637
rs2220409
rs10844655
rs11052823
rs10844693
rs10844754
rs10844844
rs10743844
rs17126521
rs17097717
rs6582576
rs7960411
rs6582630
rs7961495
rs10506123
rs2892410
rs11168782
rs1486342
rs1486343
rs10875959
rs1486346
rs11169508
rs1403521
rs7970097
rs1878224
rs17126776
rs1839402
rs12297607
rs1947234
rs871915
rs718150
rs4403834
rs10876723
rs1000499
rs7980595
rs17127112
rs11172162
rs11172357
rs10877173
rs11836770
rs6421196
rs4548690
rs7966456
rs4388962
rs4293188
rs11173979
rs7968509
rs11174104
rs10877733
rs1874560
rs17127259
rs1497050
rs11174338
rs10506139
rs7972838
rs1908912
rs7316296
rs953824
rs2896824
rs4768204
rs10877835
rs10877867
rs11174609
rs814228
rs561057
rs515291
rs11174735
rs1994090
rs7971218
rs11175023
rs4768212
rs10878089
rs900253
rs726330
rs2638270
rs2046932
rs2723260
rs7134379
rs10878356
rs1427265
rs11176053
rs10878386
rs3761863
rs11564172
rs7959481
rs11564249
rs11564168
rs10878623
rs2588400
rs2197356
rs4767983
rs7977973
rs11177109
rs1463739
rs11177364
rs1918943
rs1492336
rs935224
rs1596534
rs10506177
rs2044091
rs1056019
rs10879442
rs10879443
rs11179347
rs278913
rs1797987
rs9668877
rs10879899
rs10785253
rs12305552
rs1350433
rs2733269
rs2730814
rs2710263
rs2608717
rs285559
rs725527
rs2122793
rs285595
rs157972
rs7313159
rs970970
rs10219573
rs4378453
rs287042
rs287070
rs7135276
rs10431603
rs10880112
rs10785280
rs10880139
rs1497187
rs17090707
rs969092
rs10785303
rs11181225
rs11181253
rs10491999
rs1226303
rs2061192
rs10880285
rs3810788
rs11181461
rs17091117
rs10880301
rs6582398
rs1669925
rs11181528
rs3895894
rs11181546
rs11181569
rs7954834
rs4768424
rs1882663
rs4238085
rs17091561
rs10736004
rs4328261
rs4480597
rs17091714
rs868627
rs10506217
rs10880361
rs1914490
rs7297752
rs1474071
rs10880377
rs1520835
rs11181779
rs7962560
rs17092376
rs11181800
rs10506220
rs7311715
rs2407183
rs4768483
rs10880418
rs1514675
rs1849781
rs11610749
rs11181937
rs2407284
rs2138010
rs9634255
rs2047695
rs10785426
rs2407499
rs10785430
rs17615723
rs2897711
rs7970296
rs1478616
rs277241
rs277199
rs401717
rs277203
rs1373422
rs1816854
rs7972025
rs7965635
rs1731422
rs4238092
rs7965873
rs12306662
rs1701094
rs2657575
rs1032886
rs1492310
rs4459374
rs7961974
rs1643432
rs1798021
rs12308701
rs7295193
rs4768555
rs4768560
rs10506250
rs4768564
rs1850406
rs1452260
rs10506256
rs11182653
rs7295947
rs1506678
rs12829945
rs7298235
rs2731034
rs2408141
rs4768081
rs1118582
rs7138247
rs1025088
rs965125
rs17095861
rs7977798
rs10506262
rs10880789
rs7968560
rs11183067
rs11183068
rs17096082
rs2544099
rs10880828
rs4768654
rs6582566
rs11183154
rs10492248
rs2193749
rs2059405
rs1012642
rs11183300
rs7294699
rs10880908
rs9325217
rs1345091
rs4768689
rs3498
rs3742060
rs6582621
rs6582622
rs963326
rs7975820
rs7979418
rs4768124
rs4768745
rs11183610
rs180424
rs17097246
rs180427
rs180438
rs2715785
rs7960695
rs10506269
rs6582686
rs2522269
rs739707
rs2711702
rs10881029
rs10785655
rs727363
rs1917657
rs10881068
rs10881072
rs732523
rs2524326
rs214678
rs855122
rs214656
rs855232
rs215347
rs11183921
rs1468195
rs1008150
rs2698792
rs17224336
rs4768808
rs11608831
rs4768814
rs10875649
rs11168142
rs7313709
rs2051827
rs1232965
rs739856
rs7977613
rs7136422
rs7306680
rs2285831
rs12426178
rs3782908
rs4760636
rs2240108
rs12721364
rs2248098
rs2239182
rs2107301
rs2189480
rs3819545
rs2254210
rs2238136
rs4516035
rs7132324
rs11168314
rs1015390
rs2286025
rs2286024
rs2071358
rs1034762
rs6580647
rs12819124
rs6580649
rs7299271
rs4760609
rs7299704
rs10875739
rs1476608
rs10875746
rs2228500
rs4760620
rs10783232
rs10875770
rs10875772
rs2087343
rs2054902
rs4489787
rs10875815
rs4760707
rs4397895
rs2731094
rs2705141
rs11611327
rs9332441
rs10783282
rs7975385
rs2453472
rs872313
rs10875883
rs10783289
rs3782353
rs12580349
rs11168839
rs6580699
rs4898519
rs11169042
rs11169128
rs17123927
rs10875969
rs7138803
rs638515
rs394119
rs376401
rs584105
rs184172
rs296742
rs7305290
rs3741559
rs2849266
rs378943
rs7303531
rs706789
rs3782323
rs11169282
rs7302981
rs7974480
rs7136702
rs876080
rs2139930
rs3825401
rs10876099
rs861204
rs7137881
rs764606
rs2359006
rs4768947
rs12379
rs4768967
rs6580792
rs10783424
rs9325148
rs4761981
rs4761998
rs11614836
rs3825219
rs3759177
rs7299315
rs11169821
rs4761936
rs3741701
rs17125773
rs17125850
rs1055492
rs6580840
rs6580842
rs4762004
rs1992294
rs7963772
rs2083600
rs303795
rs1566869
rs706830
rs10783480
rs3847859
rs11169953
rs2293094
rs10431538
rs706824
rs771997
rs10876227
rs1283176
rs2701129
rs2272485
rs2141662
rs11170013
rs12814364
rs6580861
rs9669529
rs10783495
rs12315097
rs10444538
rs1574409
rs17653722
rs1902767
rs10783497
rs6580870
rs1902768
rs7296399
rs949391
rs2608017
rs949387
rs11170080
rs17655636
rs12425225
rs10876279
rs978378
rs1791618
rs1732262
rs2857658
rs1395342
rs928994
rs298104
rs3759193
rs4761903
rs4761907
rs12425528
rs609704
rs622446
rs10747643
rs597048
rs670741
rs2292503
rs685382
rs597685
rs2741158
rs711345
rs1877549
rs10876324
rs864344
rs10747645
rs4761958
rs12308045
rs6580907
rs7397684
rs12578793
rs6580909
rs4919756
rs7965628
rs7959052
rs876407
rs2013335
rs2682295
rs2682338
rs10219651
rs6580921
rs727266
rs17122378
rs11829726
rs7313065
rs2280699
rs6580936
rs10082776
rs7314769
rs7954360
rs2272313
rs10783580
rs17100298
rs7970141
rs10747679
rs1812406
rs10506316
rs17708817
rs11170657
rs11170666
rs12227447
rs7980783
rs10783598
rs10783599
rs2886438
rs6580967
rs2120991
rs4759303
rs1947021
rs894734
rs2366144
rs1838173
rs754133
rs17106472
rs11170795
rs17109475
rs3825192
rs11170895
rs12318758
rs7299852
rs1691607
rs17725737
rs7310321
rs12369172
rs2036068
rs4758966
rs1022232
rs11170980
rs868690
rs7969206
rs10876575
rs11171005
rs6580988
rs17115699
rs17115701
rs1153183
rs266676
rs2124048
rs7971094
rs2306851
rs7296324
rs2243442
rs10876654
rs7303230
rs2252690
rs11171208
rs7978952
rs1488047
rs17116813
rs7302796
rs7974526
rs10783719
rs7974512
rs7132431
rs10783722
rs12296692
rs10783746
rs11833187
rs1474447
rs7970885
rs10783764
rs17117846
rs10876844
rs4533076
rs6581079
rs3759097
rs2242295
rs1463592
rs772475
rs2069408
rs705708
rs7311008
rs7962107
rs744051
rs2643626
rs2291738
rs774033
rs774039
rs774045
rs1082214
rs7313455
rs9368
rs2950390
rs2958155
rs4759035
rs6581110
rs10876941
rs7315229
rs17119149
rs7314055
rs7296999
rs840161
rs10506347
rs10506348
rs725957
rs697222
rs324013
rs1466535
rs1799986
rs4074308
rs11172184
rs2063778
rs567895
rs11172254
rs775251
rs812315
rs2277323
rs715930
rs12368653
rs2069502
rs4646537
rs703842
rs2277326
rs4760332
rs17119981
rs7303136
rs17120201
rs10122
rs10877071
rs2653867
rs11172482
rs17120420
rs10783884
rs1553380
rs1502807
rs10877090
rs2642541
rs1729803
rs10877101
rs4760205
rs11611582
rs4093823
rs3858562
rs3842936
rs11829757
rs782113
rs3907505
rs10506375
rs3847725
rs6581191
rs7961265
rs2354997
rs7397895
rs1318702
rs12296161
rs2605430
rs7299020
rs1378823
rs2712498
rs7302361
rs1353609
rs7303938
rs11172790
rs17121643
rs11172818
rs7303924
rs11834651
rs1436666
rs12425533
rs1355469
rs17121944
rs6581227
rs7958198
rs7952875
rs1400011
rs12426927
rs12322293
rs17636351
rs17122292
rs10877264
rs2203392
rs276001
rs420644
rs12422902
rs17122678
rs10877323
rs982322
rs17122830
rs1497474
rs7976838
rs1795886
rs2711679
rs2711667
rs2178671
rs12231693
rs2706300
rs10877333
rs17120243
rs11173183
rs12298193
rs7960213
rs12322313
rs4132660
rs9325169
rs7297578
rs12296463
rs6581309
rs2731468
rs4462385
rs10128952
rs1503583
rs2134631
rs1503575
rs12582888
rs273838
rs10877489
rs10506418
rs931882
rs4024186
rs7304582
rs4340119
rs4237791
rs4290306
rs1516038
rs2674879
rs1516032
rs12301969
rs10877662
rs11174033
rs10877673
rs10877692
rs10877738
rs7311671
rs964841
rs7955539
rs755660
rs990042
rs10877778
rs11835677
rs17125610
rs11174276
rs1561629
rs348639
rs1146077
rs11174344
rs9739152
rs7973394
rs1881959
rs7314903
rs11174364
rs11174365
rs7305482
rs1245652
rs1907971
rs1512024
rs7296326
rs12316469
rs7305206
rs12310616
rs11174456
rs11612567
rs10877839
rs7308021
rs10506443
rs6581454
rs7966917
rs11174549
rs12308140
rs12357
rs11174561
rs17098098
rs10877896
rs2172930
rs1733488
rs3951389
rs2077367
rs2270484
rs342161
rs7308302
rs163682
rs2029720
rs11832267
rs337520
rs337515
rs549433
rs2704757
rs641614
rs4763031
rs668562
rs10877921
rs3847906
rs10506452
rs2839798
rs575657
rs10506453
rs12371144
rs1146097
rs771963
rs1026093
rs10506460
rs1495031
rs983452
rs11174810
rs11174811
rs7302283
rs7315832
rs1495027
rs4763073
rs11174886
rs10506439
rs10784348
rs498768
rs1251764
rs2137391
rs474284
rs11174970
rs1581098
rs567486
rs7304354
rs513203
rs7304120
rs17099839
rs10506464
rs10878092
rs11175211
rs1350136
rs6421210
rs990309
rs9652019
rs10878103
rs7965130
rs2279740
rs10878151
rs10878163
rs7397470
rs7969932
rs10506538
rs17223200
rs6581580
rs2682714
rs11837759
rs2682724
rs1690261
rs8648
rs15958
rs1245175
rs7132617
rs10878211
rs998314
rs3741740
rs1143832
rs464817
rs432586
rs4044903
rs11175622
rs1446527
rs7309476
rs6581609
rs12810270
rs4762075
rs10506528
rs7306938
rs10878260
rs10878261
rs10878264
rs10506525
rs7959667
rs11175794
rs12311233
rs2248625
rs2453269
rs2358939
rs2358944
rs10878322
rs12426429
rs898424
rs11175910
rs1870566
rs2261181
rs2272047
rs2612060
rs11175978
rs7968902
rs1480464
rs10400419
rs1480472
rs10878366
rs10506478
rs1168765
rs17826057
rs3782348
rs12580526
rs1816562
rs6581676
rs10878404
rs873908
rs4913353
rs12172787
rs12821519
rs11176204
rs3891950
rs4913307
rs17102626
rs7971370
rs903088
rs1565731
rs12314237
rs7131878
rs7315608
rs10735937
rs12581526
rs7135224
rs6581712
rs4283063
rs1480008
rs12813764
rs2219872
rs11176419
rs10878506
rs11176420
rs12580444
rs17827216
rs12823702
rs6581721
rs11176449
rs905697
rs12319870
rs12827976
rs1001408
rs10878535
rs962415
rs1316645
rs12818966
rs4277193
rs1394265
rs11832437
rs11176536
rs10128955
rs941095
rs905699
rs774380
rs774381
rs1405469
rs17781082
rs4603385
rs1526832
rs893280
rs2870940
rs12320481
rs17781705
rs11176704
rs1561335
rs12230206
rs7135979
rs11176716
rs1161178
rs10878613
rs10878614
rs1152881
rs1161110
rs10878621
rs12319640
rs10506554
rs10506555
rs11613617
rs2700562
rs2700561
rs10878630
rs2904501
rs2620777
rs1731541
rs1616138
rs4913355
rs1993974
rs717078
rs2014130
rs1158818
rs7976772
rs971125
rs7979071
rs12427294
rs12310775
rs7953008
rs741290
rs1035151
rs7314707
rs2904503
rs7980416
rs10878721
rs10492201
rs10878724
rs2079583
rs4141135
rs7967588
rs10492200
rs10878729
rs10748094
rs7316231
rs1558741
rs988606
rs7304878
rs2193045
rs2069727
rs2069718
rs10784688
rs10878779
rs4913277
rs10878789
rs3814241
rs734871
rs10878796
rs4913281
rs4913432
rs11177160
rs9325187
rs3741808
rs1480050
rs10878810
rs17105331
rs12302475
rs11177183
rs12810375
rs12424945
rs10748104
rs952218
rs391880
rs630244
rs11177202
rs929713
rs6581824
rs1154818
rs10083027
rs9325188
rs2006293
rs10878840
rs1861932
rs7305123
rs2468408
rs2468411
rs1966751
rs11177325
rs2701097
rs3741600
rs12372102
rs12810179
rs1629426
rs1690918
rs2044308
rs2013072
rs7315435
rs1152937
rs1565862
rs3782338
rs10878879
rs4913479
rs17106030
rs11177446
rs11177448
rs11837579
rs10784762
rs10784765
rs4075026
rs12425617
rs12426286
rs7972058
rs10878938
rs12301602
rs604168
rs11177587
rs317685
rs710794
rs3825243
rs11177651
rs1975944
rs7295234
rs11177672
rs7132549
rs7979636
rs221103
rs515533
rs727948
rs1609485
rs7310083
rs17106937
rs17813563
rs710711
rs17225596
rs811822
rs12310676
rs11177829
rs4512898
rs1240259
rs7305307
rs1240218
rs1026496
rs11177955
rs1240276
rs1870419
rs710697
rs1689467
rs1688793
rs1688795
rs1152948
rs1152947
rs1239925
rs7306420
rs789327
rs737371
rs17107607
rs1239915
rs1239919
rs3098309
rs7310352
rs7312892
rs3817487
rs968122
rs12582436
rs17108108
rs412528
rs1988017
rs429295
rs919595
rs2278345
rs4761222
rs2303962
rs2717440
rs2116211
rs2304821
rs1561798
rs11615170
rs2717418
rs2717434
rs2465810
rs2584021
rs11178343
rs11178351
rs2089975
rs12825218
rs11833635
rs7958456
rs7962764
rs2203232
rs12229663
rs10879213
rs11178478
rs4760854
rs715776
rs1533240
rs11178609
rs7311994
rs1705244
rs10879274
rs1533104
rs7488446
rs4760925
rs10506628
rs7956954
rs7307107
rs7961709
rs4489843
rs11178820
rs10784924
rs1290256
rs1298142
rs10784926
rs10506637
rs3741691
rs11613429
rs11178911
rs328744
rs2289077
rs328733
rs11831622
rs328761
rs1035778
rs6582065
rs5019656
rs1843809
rs7300641
rs4760751
rs12229394
rs17110690
rs1386483
rs11834693
rs10784953
rs1484828
rs4572182
rs4254109
rs10879389
rs4237862
rs10784961
rs12321315
rs7301453
rs11179198
rs12228341
rs10879428
rs1444606
rs7964031
rs1835865
rs11179361
rs11179448
rs10784998
rs7955287
rs952394
rs10506711
rs10879542
rs4522241
rs12321835
rs10879553
rs11179559
rs11615274
rs1400062
rs1400061
rs7953604
rs1915297
rs1520550
rs7963521
rs764065
rs12427195
rs11608269
rs10879658
rs11179746
rs1371578
rs17760412
rs10879691
rs10083209
rs1357241
rs7305820
rs7306375
rs7397056
rs11180043
rs11180052
rs1461058
rs1461060
rs1903421
rs10506690
rs10732757
rs7138203
rs1493796
rs2641479
rs17786070
rs2641486
rs1353155
rs7311420
rs7314330
rs7973014
rs6582248
rs11180238
rs988896
rs4444152
rs17114354
rs4131955
rs4131954
rs7314533
rs1526806
rs1405451
rs17114487
rs10506678
rs2168903
rs1458605
rs10506673
rs4473005
rs12318021
rs10785175
rs10785180
rs10785182
rs7301561
rs3924594
rs12229945
rs15513
rs3741496
rs2279246
rs2366988
rs1627431
rs4882602
rs6582294
rs12578478
rs10735989
rs10879957
rs10879959
rs11180638
rs11180642
rs12822896
rs12812846
rs10506666
rs11180671
rs1275552
rs1290030
rs11180710
rs11180712
rs1275619
rs1275584
rs1275599
rs6582311
rs1690139
rs7306547
rs7314267
rs1921484
rs3860052
rs12309098
rs2117047
rs2367446
rs1433362
rs2082529
rs10880034
rs10778037
rs10746132
rs12817840
rs1533517
rs1040214
rs7969306
rs6538109
rs10777160
rs967348
rs6538745
rs7954730
rs12581023
rs4406865
rs7304242
rs7975942
rs7953372
rs1317508
rs6539663
rs10862558
rs10862789
rs772731
rs12423410
rs2369464
rs310786
rs11116798
rs310802
rs10862978
rs11117001
rs310846
rs11117030
rs310799
rs1980257
rs2222329
rs11104627
rs1402280
rs11104727
rs1402279
rs6538140
rs1527063
rs1465070
rs10506744
rs1915364
rs10745517
rs17792562
rs9788022
rs11106659
rs11106871
rs11106879
rs1464368
rs1402317
rs1402318
rs6538405
rs7315115
rs770150
rs1677914
rs1564303
rs1677894
rs17044596
rs17044634
rs1677880
rs3847778
rs3912148
rs1726005
rs438209
rs300432
rs300446
rs17044922
rs451668
rs9971904
rs1448756
rs7294999
rs10777839
rs941192
rs17045106
rs10506777
rs6538820
rs678533
rs17045188
rs7132010
rs7132140
rs7132557
rs1430556
rs11109799
rs1367354
rs11109814
rs4761417
rs17045395
rs1004733
rs1521388
rs10778069
rs1796135
rs17254816
rs7968261
rs1922660
rs4842369
rs1462920
rs10861072
rs10861133
rs17045900
rs1037996
rs12367174
rs17046094
rs10506802
rs1033196
rs10506806
rs10506807
rs17046362
rs10735416
rs1245810
rs10861795
rs1405497
rs11114112
rs4842316
rs8176874
rs7956796
rs4477495
rs17006274
rs7135621
rs12311409
rs12423804
rs2400695
rs1551120
rs10506824
rs2400697
rs4483657
rs1451098
rs3860254
rs11114439
rs11114440
rs4495948
rs6539525
rs7488288
rs1554838
rs1178704
rs10862181
rs11114560
rs1163254
rs11114581
rs7963905
rs1305281
rs1603218
rs12423492
rs2029812
rs1300256
rs6539533
rs11114652
rs11114653
rs2701285
rs1795514
rs1163656
rs12828169
rs11114666
rs7299508
rs10506840
rs7959125
rs7138951
rs4077193
rs10862237
rs12296937
rs7967202
rs17652813
rs10862274
rs1921045
rs2222842
rs1522328
rs879071
rs11114871
rs1403062
rs2400955
rs12298636
rs7959273
rs11114975
rs2066955
rs10778826
rs10506852
rs7972839
rs11115023
rs11115041
rs6539598
rs10506854
rs10746214
rs1529760
rs12367496
rs4537829
rs4842305
rs17009705
rs10506876
rs12822754
rs10506877
rs10506878
rs10862508
rs6539695
rs7304237
rs10466960
rs7294381
rs3993375
rs1655594
rs1682604
rs17740709
rs7975671
rs7304787
rs4882434
rs1400879
rs1517818
rs11115584
rs11115612
rs2056218
rs7956794
rs11115628
rs7137313
rs6539726
rs12818087
rs11115759
rs7136505
rs4408378
rs11115868
rs3112113
rs1490433
rs10862688
rs2645979
rs10862748
rs7298066
rs1460384
rs7957700
rs17011461
rs11116130
rs4631964
rs11116192
rs2128351
rs17815728
rs1905144
rs1482399
rs7957494
rs1459593
rs2125716
rs951141
rs1471239
rs10862905
rs11116552
rs7303141
rs17182841
rs11116671
rs7133817
rs10506911
rs1389798
rs189648
rs7136515
rs2404772
rs1512734
rs10862975
rs1398442
rs11116859
rs1564121
rs11117017
rs1448099
rs7975457
rs12321159
rs2405929
rs12319410
rs7299319
rs10735253
rs10745432
rs11104117
rs2171701
rs10506938
rs1873154
rs2117018
rs17314381
rs1344791
rs11104342
rs10735255
rs4842572
rs4442620
rs17326145
rs790436
rs11104598
rs2247050
rs10858644
rs3911720
rs4435086
rs11104736
rs2468257
rs12423928
rs11104868
rs1703081
rs3782181
rs931936
rs12426031
rs17016022
rs10732643
rs11105066
rs11105085
rs17016116
rs10506959
rs10858795
rs12303900
rs386799
rs1012421
rs12311684
rs11611632
rs1879205
rs3926062
rs12369825
rs1519959
rs979405
rs731288
rs963921
rs796041
rs1676431
rs2220686
rs770082
rs17016837
rs10506974
rs10858915
rs11105439
rs1946327
rs11105458
rs4635138
rs10858938
rs10506977
rs4842697
rs10858941
rs4453292
rs6538219
rs10858945
rs10777222
rs7977089
rs11105501
rs12303180
rs1371075
rs7956251
rs2731272
rs1344963
rs2056700
rs826214
rs7138135
rs1864785
rs11105657
rs4274255
rs2723934
rs7487525
rs1354421
rs1847459
rs10859060
rs11105838
rs10859064
rs4523751
rs4360756
rs2408419
rs10859103
rs17018731
rs7954702
rs1522430
rs17837072
rs1492916
rs1389057
rs1492931
rs10859142
rs7960169
rs12318659
rs2408515
rs10745558
rs3943102
rs10506999
rs17193777
rs10777331
rs10777332
rs11106279
rs11106285
rs7960822
rs10859210
rs11106293
rs10859215
rs10777342
rs10859219
rs12369683
rs4287364
rs4842800
rs10859259
rs11106385
rs7959206
rs790575
rs1836681
rs1658693
rs1798050
rs11610049
rs790455
rs17020113
rs10859283
rs6538324
rs10859291
rs11106500
rs337663
rs11106513
rs406588
rs6538329
rs4760442
rs11836691
rs492806
rs7301434
rs2385087
rs10492344
rs7972070
rs10859340
rs1545079
rs10492340
rs7307375
rs1484157
rs10732649
rs1484156
rs4760469
rs10859354
rs1010951
rs7316876
rs10859378
rs2120576
rs11106763
rs6538367
rs17020854
rs10507024
rs3825179
rs4760381
rs4584620
rs11106841
rs12299519
rs7295493
rs11612798
rs11106945
rs11106947
rs7488386
rs6419366
rs17837158
rs17790482
rs6538421
rs12423753
rs4761720
rs10859513
rs10777527
rs11107116
rs11107144
rs11107153
rs10492323
rs2364871
rs903173
rs17837165
rs12426651
rs12817202
rs7974729
rs11107202
rs10859601
rs10745667
rs4275668
rs7963343
rs10859611
rs4761533
rs270870
rs270873
rs270883
rs270882
rs4761767
rs2971589
rs985716
rs7314666
rs12812362
rs989865
rs6538481
rs12298828
rs7301934
rs3847792
rs3847794
rs7131826
rs4237889
rs17298648
rs10732654
rs3847804
rs4761590
rs3751189
rs17299268
rs10777585
rs10859684
rs11107458
rs11107461
rs2291333
rs12099862
rs7307839
rs10745681
rs2291326
rs865569
rs10507035
rs7957161
rs7979054
rs7303686
rs4761611
rs10507037
rs4761613
rs11107531
rs11107544
rs10859699
rs7968386
rs4761479
rs2128893
rs17022501
rs7962496
rs7139313
rs17022621
rs12580093
rs17022724
rs12307230
rs2366452
rs1316366
rs2651963
rs4761638
rs4761639
rs4761641
rs2625933
rs12426730
rs2292007
rs2651968
rs6538524
rs2128899
rs2366632
rs4761650
rs4761494
rs1316566
rs10859742
rs7963894
rs3810784
rs2008023
rs2366796
rs11835590
rs12579933
rs10507045
rs1434238
rs10745708
rs2052741
rs2033092
rs249153
rs4923680
rs17321133
rs10859808
rs11107828
rs10859814
rs7133992
rs2436634
rs249180
rs12316136
rs7134554
rs11829776
rs6419373
rs7956452
rs6538611
rs10859847
rs1565216
rs2252812
rs282322
rs282323
rs11835203
rs11830614
rs17024165
rs2769432
rs2769436
rs9634217
rs2658717
rs2596741
rs3794261
rs10498964
rs12230722
rs7136572
rs6538657
rs10859907
rs17356907
rs10859915
rs2367563
rs4762598
rs17287370
rs10507060
rs17041209
rs1369822
rs1561092
rs7306887
rs11108299
rs3751264
rs4762636
rs1583518
rs10859974
rs10161146
rs4762254
rs7487781
rs7961807
rs2230885
rs10859995
rs7308827
rs12307364
rs10745747
rs2241136
rs6538697
rs7296106
rs2660843
rs7966098
rs2660848
rs11108393
rs759394
rs759391
rs2192799
rs256182
rs2540503
rs34580
rs34602
rs10492224
rs10735341
rs11835157
rs4608180
rs4762291
rs2268500
rs11108454
rs10860013
rs10507071
rs11832122
rs7957408
rs12582303
rs7311745
rs10507072
rs7972631
rs7307572
rs17375557
rs7959797
rs12582851
rs815894
rs4012
rs718908
rs718910
rs10860071
rs10860073
rs39657
rs252180
rs17026162
rs7309474
rs7302560
rs10860120
rs7975463
rs6538761
rs4762169
rs11108788
rs7297442
rs10745782
rs7310134
rs759572
rs983679
rs7977461
rs1468894
rs10860152
rs17026523
rs17026526
rs11108860
rs1541600
rs1558732
rs12424340
rs10492179
rs7307112
rs2216144
rs2193007
rs10777845
rs2193009
rs2216148
rs966969
rs11108975
rs10860187
rs10860188
rs7296755
rs1582341
rs10745793
rs1861373
rs12369459
rs1833211
rs10507086
rs1592502
rs12424131
rs7960163
rs11109031
rs10860211
rs12227359
rs10507088
rs10777873
rs7971736
rs1579201
rs7305831
rs7965805
rs7973554
rs7966342
rs1450999
rs12819747
rs34552
rs34557
rs4762397
rs12422443
rs12230660
rs17027332
rs1894923
rs737585
rs11109212
rs1420409
rs11109229
rs1450073
rs1450072
rs11616171
rs17027652
rs1450058
rs7300393
rs2192792
rs1861295
rs2011247
rs7969290
rs4762463
rs7132475
rs12425156
rs17027943
rs1383137
rs1420449
rs6538865
rs4762485
rs4762486
rs741525
rs12372285
rs12313192
rs10777934
rs7955167
rs4762488
rs1468832
rs249847
rs7136406
rs11109527
rs2372391
rs12816489
rs10860347
rs2288726
rs11831003
rs10860363
rs12229507
rs1541627
rs11109604
rs2036225
rs7311005
rs936208
rs10860373
rs7298247
rs12828909
rs201412
rs200791
rs10459194
rs7303547
rs7313721
rs2035882
rs2638559
rs2201161
rs923725
rs10860433
rs10777981
rs10860438
rs1398083
rs2724188
rs2133896
rs904883
rs10860447
rs1113292
rs12298165
rs809794
rs1275649
rs2133873
rs1500656
rs10467010
rs11109996
rs12809513
rs6538945
rs1488737
rs11110099
rs10860535
rs934159
rs726732
rs10778045
rs17030054
rs4764971
rs7309753
rs2182621
rs17030162
rs4764980
rs11110397
rs35714
rs35707
rs35685
rs1045603
rs12424802
rs17030406
rs2373358
rs11110461
rs10860618
rs7962756
rs10778061
rs1877879
rs952464
rs11110517
rs1514797
rs1514796
rs11110532
rs7956222
rs6538973
rs11110540
rs10778080
rs1554074
rs12579637
rs703704
rs4764630
rs17405474
rs676527
rs654379
rs12578778
rs7974164
rs7306259
rs1710182
rs1812425
rs2673665
rs11610788
rs12298243
rs17485225
rs591786
rs7956620
rs1849929
rs7298480
rs9651924
rs1483006
rs10860680
rs10745906
rs1514383
rs905610
rs4764639
rs7298531
rs7969185
rs12313149
rs2671436
rs2062167
rs10467013
rs697216
rs844030
rs6538980
rs1009090
rs4359263
rs17031482
rs1566556
rs825041
rs12300992
rs10778125
rs6538998
rs2695301
rs825078
rs825090
rs17031746
rs11110928
rs10778135
rs2695290
rs2695284
rs2041149
rs10492085
rs919214
rs12371710
rs12299074
rs7306175
rs11111093
rs17032130
rs9332443
rs10860831
rs7957782
rs1858173
rs11111254
rs2971575
rs978458
rs5742632
rs35765
rs1350356
rs7306935
rs7309412
rs10860901
rs863854
rs1463770
rs17542122
rs1546154
rs10507151
rs1404288
rs11612372
rs11614216
rs1357767
rs1722402
rs7308417
rs1722388
rs1464789
rs2245360
rs2242381
rs12580432
rs2251897
rs2133298
rs1522307
rs7973675
rs1353769
rs4764926
rs10778213
rs1818702
rs11111480
rs10860950
rs11111501
rs11111512
rs12311525
rs7961837
rs7294776
rs10778237
rs10161218
rs7303147
rs10745966
rs11111591
rs12813302
rs10778260
rs10861038
rs11111689
rs10861067
rs831425
rs7315384
rs831427
rs7958947
rs7296829
rs1863878
rs11614418
rs703645
rs10861081
rs17034439
rs1370785
rs3844213
rs2056128
rs11111760
rs10861099
rs12426059
rs11111790
rs12229276
rs11111796
rs10861107
rs11610714
rs4964629
rs728166
rs10861147
rs4964375
rs3829300
rs4135126
rs12820602
rs17035120
rs7132831
rs1485591
rs4131751
rs4964628
rs10861171
rs4964735
rs4964287
rs7310814
rs2243642
rs12427160
rs2464678
rs11112046
rs2243512
rs2254827
rs7137559
rs6419387
rs2103391
rs6539155
rs10778338
rs4536299
rs2141859
rs1704907
rs7980528
rs12823926
rs2665742
rs167510
rs7309946
rs1650137
rs746035
rs17035928
rs2374409
rs10507178
rs17035996
rs17035997
rs17036007
rs2696004
rs12581164
rs2559640
rs2694414
rs7956015
rs10861266
rs835487
rs835479
rs312144
rs312141
rs10861273
rs312154
rs11112182
rs2468110
rs7488439
rs2642109
rs2468089
rs2248012
rs1565813
rs12230637
rs10861282
rs10507185
rs7307234
rs12300005
rs7134351
rs10861342
rs10459204
rs1196883
rs1663563
rs2272495
rs1196751
rs11112414
rs3794232
rs6419391
rs1344780
rs11112477
rs10861406
rs4964366
rs10746027
rs7970980
rs7980357
rs1347100
rs10507191
rs1526851
rs17037244
rs2694392
rs3915229
rs10861462
rs10861463
rs4293219
rs2374529
rs17266153
rs10778419
rs12306519
rs7134108
rs10507195
rs11112661
rs2888861
rs11112681
rs10746042
rs2374548
rs4130169
rs3741636
rs7960156
rs7311274
rs6539231
rs10778450
rs12581796
rs4964169
rs1541629
rs7971430
rs1345546
rs12370011
rs7970571
rs7955669
rs1344567
rs7312545
rs7139318
rs980535
rs2468215
rs17038089
rs2304265
rs1896364
rs11112867
rs3782691
rs2916097
rs7976650
rs11112894
rs2279758
rs2173596
rs2173595
rs11112903
rs2704895
rs11112928
rs1532587
rs2253838
rs2243506
rs2246353
rs10778470
rs17221107
rs2288270
rs714159
rs4964181
rs763450
rs10507212
rs10507213
rs4964492
rs10444533
rs34748
rs1822736
rs10746071
rs10778520
rs12821586
rs10861688
rs11113179
rs10778528
rs10778536
rs1921120
rs7306232
rs17578618
rs12322483
rs12426177
rs12578281
rs2072547
rs2270382
rs10861724
rs7138971
rs17606728
rs4964213
rs2162316
rs10861732
rs1426466
rs6539328
rs1895990
rs1426463
rs749137
rs6539333
rs7957618
rs11830046
rs10778561
rs17305331
rs7133507
rs1365349
rs12300822
rs1861586
rs6539349
rs4528429
rs12230459
rs1861590
rs7976658
rs7974869
rs2374710
rs10492157
rs6539357
rs3741786
rs3782527
rs10507218
rs11113537
rs1895949
rs7307637
rs7296362
rs1896098
rs7302869
rs4475967
rs338171
rs4964232
rs1365309
rs10507227
rs2888967
rs11113808
rs4964246
rs7296628
rs11113824
rs11113836
rs1515633
rs2673744
rs17040470
rs7979506
rs2559889
rs2559880
rs2673740
rs11113876
rs10492255
rs12297142
rs12297204
rs2111949
rs2160974
rs4388939
rs2287552
rs888551
rs10492251
rs10861950
rs17040818
rs2228315
rs10746129
rs3918347
rs11114094
rs7975694
rs10861980
rs7980554
rs10861986
rs17041115
rs1865147
rs16939904
rs3890995
rs2430682
rs11065634
rs1642036
rs6606697
rs2300455
rs1016331
rs12831686
rs4766584
rs2241220
rs4766587
rs2284689
rs2075263
rs1036515
rs2118310
rs12821085
rs3825393
rs1477117
rs7298565
rs3815575
rs10161126
rs1819873
rs11615462
rs7960944
rs7307931
rs10774834
rs7977614
rs1420747
rs4766619
rs2193536
rs10850783
rs4766635
rs6606743
rs11068651
rs7966820
rs2292354
rs3742010
rs10849677
rs768923
rs11065287
rs11065611
rs7957299
rs11065716
rs2879525
rs850511
rs2188399
rs2283351
rs933296
rs886125
rs4509829
rs4766526
rs6489979
rs4766553
rs3809290
rs4766556
rs1265566
rs1362006
rs7300860
rs7297186
rs10219736
rs16941437
rs10774623
rs2239196
rs739496
rs1544396
rs601663
rs627308
rs608848
rs847898
rs4767944
rs3742000
rs4767293
rs1980364
rs12422941
rs12579336
rs10492014
rs11066209
rs17822304
rs11066322
rs4767879
rs10850061
rs17824050
rs233714
rs1015249
rs4766650
rs1012822
rs17825718
rs10850071
rs3803064
rs1024467
rs7315519
rs11066401
rs4767008
rs7309495
rs10492025
rs10492027
rs4767019
rs4141252
rs2269872
rs7958347
rs10774679
rs4766678
rs2072133
rs2239193
rs2072137
rs13311
rs1635135
rs11613438
rs1732771
rs1613964
rs1284879
rs7970839
rs1458366
rs10507238
rs4578435
rs1346198
rs10507239
rs10850162
rs7973036
rs11066633
rs249047
rs678941
rs16942986
rs724026
rs2891471
rs641021
rs518497
rs606364
rs11610488
rs11066695
rs6489920
rs2042726
rs336264
rs11066726
rs1918413
rs11066740
rs11066758
rs4767133
rs3782434
rs10850222
rs10850231
rs3782447
rs3782449
rs4767155
rs3782452
rs1124665
rs2279051
rs2279050
rs4767166
rs3782456
rs1473403
rs16943516
rs1458702
rs11066861
rs11066869
rs12313095
rs17497206
rs11066947
rs4766718
rs1920589
rs2075397
rs714842
rs1882110
rs10774736
rs978498
rs1920558
rs6489945
rs10850289
rs2701108
rs2162319
rs2701106
rs1920591
rs7972509
rs1863548
rs6489956
rs3825214
rs2551394
rs1946299
rs1895595
rs1265507
rs11067112
rs2686573
rs1248037
rs12425957
rs10507250
rs16944342
rs3858620
rs16944396
rs7309078
rs12828692
rs10507251
rs1650060
rs12299023
rs6489963
rs934078
rs7962531
rs7313392
rs11067228
rs3759173
rs2279801
rs2384478
rs7975475
rs16944593
rs10850373
rs950312
rs4767252
rs10744833
rs11067280
rs10850375
rs10850376
rs4767254
rs10850378
rs10507252
rs10507253
rs7297062
rs2433750
rs7137643
rs1896319
rs1316804
rs2384550
rs2384554
rs2891538
rs11067334
rs10744843
rs17689762
rs10850426
rs10850428
rs16944887
rs35312
rs7299358
rs11609114
rs35441
rs35440
rs6490003
rs10492264
rs12422707
rs1828384
rs11067442
rs35346
rs35341
rs2021780
rs2021859
rs11067474
rs7976959
rs7296611
rs2891555
rs7973825
rs1426434
rs10774797
rs1426426
rs1920942
rs10507257
rs1920955
rs11067531
rs11615833
rs11615848
rs7489064
rs12581320
rs7295176
rs10161338
rs16945589
rs764596
rs16945709
rs1463829
rs6490024
rs2384666
rs7304729
rs7311906
rs10850535
rs10735088
rs2035590
rs1123590
rs12309276
rs11835096
rs12423441
rs10454502
rs4767342
rs2384663
rs1386037
rs780874
rs1647147
rs780885
rs3906005
rs1647106
rs11067772
rs4767374
rs1424610
rs708822
rs1424612
rs708823
rs708828
rs1861870
rs10850571
rs4767380
rs9300329
rs696343
rs7967915
rs697887
rs697889
rs17722146
rs10850577
rs7970731
rs3910444
rs11067898
rs11612304
rs2392969
rs4145166
rs11614312
rs7135639
rs7963698
rs2036285
rs7295770
rs10850606
rs11067986
rs6490057
rs4767397
rs952417
rs1567910
rs10774848
rs16946597
rs6490059
rs1151899
rs17615178
rs7315837
rs10850630
rs10850631
rs1566929
rs10774863
rs16946677
rs1241224
rs2733633
rs4767413
rs2102294
rs11068090
rs12227287
rs2393073
rs11611974
rs7960700
rs2077158
rs7307249
rs11068147
rs180305
rs10850707
rs4767449
rs7297890
rs7969141
rs2088236
rs11068187
rs11832933
rs3088107
rs903770
rs7972948
rs4562927
rs4130296
rs7302025
rs3782193
rs10850758
rs3741472
rs4492907
rs9658535
rs2650163
rs2293054
rs6490121
rs884847
rs7309163
rs561712
rs12579387
rs473640
rs693534
rs4767535
rs816292
rs1552229
rs7299612
rs10850820
rs11068467
rs10774915
rs3861897
rs2930156
rs708849
rs1354121
rs10774922
rs10774926
rs4766852
rs1093315
rs1580855
rs1093289
rs1068931
rs1004361
rs871257
rs816185
rs816183
rs816204
rs10774934
rs845753
rs10774935
rs10850844
rs4766862
rs1878420
rs2393239
rs1568158
rs17585413
rs12424746
rs2393250
rs16947853
rs937767
rs12305827
rs754219
rs637368
rs11068634
rs895470
rs895471
rs7956318
rs17619048
rs7959854
rs12824323
rs1446421
rs4767621
rs1318179
rs10774959
rs11068687
rs874560
rs12318877
rs2570558
rs2570559
rs12317638
rs10850917
rs11608329
rs10850922
rs10850931
rs12424290
rs11616110
rs2393330
rs7963783
rs10850942
rs10638
rs7307331
rs7957463
rs2936840
rs364823
rs468574
rs571113
rs12316703
rs12579764
rs6490178
rs1503767
rs11613092
rs7132650
rs6490188
rs4767688
rs882542
rs2730570
rs2049128
rs4238055
rs2102956
rs2730753
rs1827175
rs4766912
rs2649951
rs10774994
rs10851036
rs7970829
rs4767724
rs937522
rs2730727
rs1392235
rs2698086
rs11503206
rs12306355
rs2204498
rs11069189
rs1961707
rs12305240
rs11069223
rs1405050
rs1568922
rs12578696
rs7962190
rs1525959
rs7302554
rs11064657
rs11064666
rs7134748
rs4767783
rs11612089
rs11064669
rs3884577
rs11064675
rs4075945
rs6490241
rs4073206
rs11064683
rs2723881
rs2555269
rs1541764
rs722306
rs12811848
rs1346227
rs2555298
rs2727709
rs2727714
rs11064722
rs2467021
rs2555280
rs721874
rs2555255
rs2555319
rs10849642
rs2727692
rs2727735
rs4262776
rs4128321
rs1358351
rs2293495
rs11613150
rs579005
rs1727428
rs708891
rs1716451
rs7137869
rs766709
rs2711746
rs2893796
rs2301655
rs6490267
rs278128
rs203366
rs433091
rs203339
rs280582
rs10849704
rs12824557
rs4767858
rs7295447
rs12582427
rs1057686
rs3936255
rs4767886
rs1151836
rs206958
rs4766965
rs2292681
rs4767915
rs10849774
rs2461507
rs2686555
rs529584
rs12426170
rs10431384
rs3751163
rs2066938
rs10849781
rs550349
rs1039302
rs3883901
rs868795
rs11065374
rs7953249
rs10849832
rs2708101
rs1794899
rs208277
rs1718125
rs1653583
rs208293
rs503720
rs7312642
rs12815078
rs1718161
rs10849859
rs1140886
rs3794208
rs2686346
rs2942076
rs7296507
rs4640009
rs7955747
rs6486795
rs3741595
rs11833075
rs925531
rs7962350
rs11043196
rs2242259
rs1169081
rs2280573
rs1047796
rs7972979
rs11060333
rs11057421
rs12824925
rs10846921
rs11058480
rs10744242
rs11059258
rs897393
rs10847980
rs10846489
rs10773003
rs6488868
rs10773007
rs952360
rs786423
rs7358562
rs884892
rs11057306
rs4930737
rs7139193
rs7966867
rs7399224
rs7295552
rs7976110
rs7959519
rs7315108
rs10846570
rs10846571
rs7977078
rs3748265
rs12298484
rs7311233
rs4765568
rs1317291
rs372201
rs924417
rs1027569
rs11057479
rs11057495
rs10846630
rs4514520
rs4424765
rs10846634
rs11057532
rs10846635
rs4350445
rs2342468
rs12318072
rs904647
rs906304
rs7980125
rs3782280
rs1794942
rs10846681
rs12821657
rs12423712
rs12230272
rs275769
rs897718
rs732954
rs4765594
rs2088229
rs9783421
rs9668367
rs12579740
rs11057765
rs11057773
rs1726357
rs921924
rs838923
rs838920
rs10846733
rs11057805
rs1672879
rs3782287
rs7137923
rs7967521
rs12581963
rs3924313
rs11057864
rs4379922
rs10744185
rs11613364
rs11058000
rs12578446
rs12369173
rs3751178
rs10846853
rs4765237
rs4765033
rs10744199
rs12369591
rs748548
rs7301081
rs325087
rs11058155
rs323846
rs11058208
rs7956534
rs4765045
rs964997
rs10459109
rs7969675
rs11612913
rs1006496
rs12811466
rs10846915
rs7973442
rs4435061
rs976833
rs10744221
rs2058012
rs2240496
rs1043607
rs2286289
rs4765271
rs1558062
rs10846980
rs6489016
rs6489020
rs7958447
rs225559
rs225472
rs225475
rs7302674
rs224777
rs224778
rs12427263
rs10773227
rs12821335
rs4141184
rs11058487
rs725146
rs929488
rs7963351
rs11058533
rs10847099
rs7977051
rs2346669
rs10492042
rs10773257
rs961619
rs11058591
rs1476796
rs7486852
rs7138309
rs918043
rs7979851
rs12303658
rs10773264
rs7953729
rs7314997
rs2302270
rs7296549
rs2347027
rs2109149
rs10847172
rs7311521
rs7958432
rs975162
rs7960773
rs10847183
rs7960598
rs1969207
rs1355553
rs7136562
rs7342289
rs7133178
rs10847208
rs7969727
rs4765451
rs12425458
rs1194047
rs7954103
rs11058803
rs12308682
rs4765461
rs6489132
rs4765473
rs10773332
rs7298871
rs7315778
rs1166250
rs2078322
rs1147255
rs1166221
rs7975840
rs719948
rs7138792
rs12820285
rs11058946
rs7974583
rs12317758
rs2662824
rs1509045
rs10847297
rs10847300
rs10847302
rs12422389
rs1447090
rs9788249
rs1910767
rs12229987
rs10847348
rs901235
rs2682621
rs10847390
rs11609868
rs7312143
rs1967060
rs10847417
rs1873911
rs1021831
rs11059315
rs10847434
rs1490889
rs10847435
rs4761014
rs7978095
rs1367903
rs11059385
rs10744327
rs10847469
rs2633462
rs4761027
rs1921406
rs10161546
rs10773456
rs10773457
rs4627127
rs10744349
rs1852880
rs4278557
rs4761055
rs12424015
rs7304558
rs6489224
rs3924902
rs3924901
rs10847502
rs7316076
rs12306801
rs11059474
rs10847508
rs4761061
rs10744356
rs11059477
rs11613043
rs10773486
rs9668398
rs11830497
rs4882706
rs3751177
rs10431335
rs12369129
rs867510
rs11059595
rs10847580
rs7974377
rs12372191
rs11059603
rs10847584
rs11059618
rs1872536
rs11059624
rs6486496
rs2200455
rs10847601
rs1112925
rs4882752
rs7136225
rs1713595
rs11059688
rs10773543
rs7135085
rs1471164
rs11059727
rs10161384
rs12582875
rs902062
rs10773557
rs11059821
rs11608979
rs11829045
rs4882714
rs10847674
rs11059864
rs4760557
rs12227382
rs7967621
rs7966836
rs2398428
rs11059876
rs1843240
rs12819905
rs4760578
rs12299194
rs11059909
rs1059312
rs9738216
rs10847697
rs1385374
rs11060036
rs1795672
rs10847726
rs7295341
rs470588
rs470579
rs479605
rs10847737
rs11060099
rs12814791
rs10847746
rs7133604
rs10847752
rs3851667
rs2292723
rs875729
rs12578725
rs7303836
rs7303978
rs4964851
rs6416194
rs12580388
rs11833199
rs10847773
rs7961192
rs2398449
rs9804847
rs11060151
rs2220292
rs4964848
rs7313362
rs12580240
rs11611914
rs4103620
rs1486631
rs1486630
rs10773608
rs10773613
rs4411335
rs1482294
rs2306517
rs10773623
rs4436610
rs4525307
rs11836111
rs7133595
rs4759592
rs3912817
rs11060244
rs1842737
rs7955684
rs3850005
rs10773635
rs1871898
rs1871899
rs11060283
rs7295361
rs10773647
rs4759527
rs11060321
rs12425217
rs3916142
rs1976829
rs11613346
rs12810725
rs4759943
rs7959926
rs7485201
rs12310859
rs11060369
rs7953756
rs6486476
rs902890
rs1484007
rs7295140
rs11060407
rs7975245
rs10744424
rs155702
rs155688
rs1610177
rs4759974
rs155370
rs155681
rs155371
rs1543045
rs7967283
rs7954580
rs1351806
rs7399129
rs10847914
rs11060474
rs10773689
rs265603
rs10847919
rs264499
rs264514
rs7314134
rs6486497
rs10744430
rs935835
rs11060512
rs1451909
rs7979367
rs4468386
rs7958116
rs12370102
rs11831917
rs10847936
rs7132416
rs4641522
rs10847938
rs10773707
rs11612249
rs7316914
rs12580073
rs12317107
rs2398486
rs2292002
rs11060591
rs2047709
rs1513198
rs2650044
rs10744442
rs708354
rs12824773
rs6486512
rs708345
rs1697664
rs1696432
rs526798
rs1846606
rs628195
rs11611501
rs12830955
rs2169406
rs697792
rs10847990
rs898802
rs937529
rs11060730
rs3741571
rs2078105
rs1979882
rs11060760
rs937642
rs10848032
rs7135366
rs7304152
rs11060784
rs10848039
rs1472513
rs1007880
rs10773760
rs1798296
rs7310638
rs1692761
rs4759647
rs1258572
rs1258568
rs10773772
rs756186
rs12229898
rs7310840
rs10773778
rs11060872
rs10848100
rs11060894
rs12298211
rs11060898
rs9668242
rs12822943
rs11060982
rs4759721
rs12809631
rs10773796
rs11061010
rs10744471
rs2129663
rs11061029
rs10848159
rs11061031
rs10848161
rs1487602
rs4293159
rs7968615
rs10848174
rs1011347
rs2632596
rs10848194
rs1195569
rs7305915
rs3864899
rs10082840
rs10848204
rs1554807
rs1106369
rs10848218
rs7307055
rs11061209
rs10848243
rs7133874
rs1405904
rs1316893
rs4388928
rs4759814
rs10734985
rs7306215
rs7301892
rs9971766
rs885389
rs7489187
rs7485210
rs4759856
rs10848300
rs10744498
rs3923249
rs12315977
rs10773861
rs10848321
rs4759882
rs11061407
rs11061417
rs10744514
rs6486678
rs12579113
rs12582960
rs2280701
rs4907416
rs10082970
rs4964963
rs1545610
rs7485834
rs10794423
rs11246786
rs10902442
rs10751692
rs10902450
rs7488356
rs11830241
rs6598198
rs11246940
rs7137092
rs7961948
rs10902513
rs7981007
rs11208
rs5744750
rs1132375
rs2291256
rs2306537
rs4758954
rs7961682
rs11609813
rs905224
rs11615340
rs11614654
rs2292029
