# Supplementary material for: Fine-scale mapping of meiotic recombination in Asians
Source: BMC Genet. 2013 Mar 8;14:19. doi: 10.1186/1471-2156-14-19 (PMC3599818; doi:10.1186/1471-2156-14-19)
Supplement: Additional file 3 — Genetic Maps. Archive containing combined genetic maps for all chromosomes. The SNP list text files contain the rs numbers of all of the SNPs shared by the Mongolian and Korean cohorts, ordered by physical position. The map files give the genetic distance between each of these markers in order in centimorgans. All observed Asian recombination events are mixed to form this map. [file 1471-2156-14-19-S3.zip › SNPlist13.txt]

rs11147665
rs1855633
rs6490840
rs4770584
rs17061548
rs9511255
rs1885952
rs17068084
rs2006655
rs12870685
rs1806658
rs1330730
rs1977704
rs9551445
rs3933766
rs2446462
rs9550559
rs9579660
rs17241417
rs7982701
rs11147509
rs7327207
rs7324021
rs7321929
rs9552069
rs9509040
rs9509057
rs7984378
rs7330206
rs9509124
rs1547721
rs1572371
rs9550635
rs17475847
rs2095538
rs7995321
rs7327952
rs4769106
rs9506475
rs1105267
rs4770010
rs4409941
rs17081647
rs17305480
rs4573790
rs9506494
rs9552200
rs9315627
rs9552251
rs9509311
rs9509330
rs2149769
rs4769128
rs4294650
rs2034078
rs2585897
rs9315905
rs2251031
rs7318857
rs9509405
rs1199742
rs1345067
rs9509528
rs9552360
rs927911
rs3783152
rs4111077
rs9316157
rs9550720
rs7992895
rs7328482
rs12853474
rs9509659
rs3818314
rs1199950
rs4770182
rs12583972
rs9509829
rs1208333
rs829209
rs10047718
rs9509841
rs3715
rs678603
rs670821
rs1022925
rs723436
rs480910
rs2320340
rs17680062
rs571828
rs912656
rs7994271
rs672905
rs17072214
rs9509881
rs6490675
rs9509908
rs11838565
rs12428031
rs733703
rs732613
rs12429957
rs1961415
rs9552550
rs3117967
rs1924210
rs3117948
rs4424770
rs3129596
rs4769185
rs1924208
rs9509957
rs3129601
rs11618883
rs9509965
rs7981623
rs10507301
rs9509982
rs9509983
rs1323168
rs9316742
rs12859446
rs4769189
rs4769191
rs6490694
rs6490696
rs9552595
rs6490697
rs9510002
rs6490700
rs9578443
rs9552612
rs2224722
rs17076333
rs10781825
rs7325468
rs7331655
rs985288
rs9510050
rs1323702
rs2503339
rs17388344
rs912325
rs951904
rs9578453
rs17076477
rs7999201
rs9510073
rs1002238
rs2038711
rs9506820
rs9316871
rs9580339
rs10870911
rs464457
rs10467553
rs2202729
rs10507309
rs292459
rs2992022
rs4770279
rs5002090
rs6490730
rs4382999
rs7337779
rs4624005
rs9317076
rs7331264
rs4616141
rs10507311
rs2151500
rs9578484
rs399820
rs314874
rs314862
rs431103
rs9317191
rs1330918
rs9510354
rs1330919
rs4770309
rs1360376
rs914069
rs943386
rs2148651
rs9510495
rs9285248
rs754115
rs1926845
rs10507321
rs2311184
rs17078172
rs9552821
rs9552822
rs9552824
rs1336846
rs7322449
rs1336842
rs574662
rs4770403
rs577379
rs12874934
rs3829357
rs3794364
rs685017
rs8002063
rs9552910
rs1887756
rs9552911
rs9510702
rs4083575
rs12867076
rs9510743
rs17070695
rs2297585
rs2274928
rs9317744
rs6490805
rs7317974
rs7325483
rs1889180
rs9553004
rs2149499
rs4770467
rs932880
rs6490812
rs745068
rs753955
rs6490820
rs17079258
rs7324557
rs9553048
rs7325724
rs17079410
rs2031587
rs9318100
rs6490847
rs9553120
rs12876596
rs7338032
rs4770546
rs9510991
rs17429538
rs1113414
rs12584822
rs912150
rs17079928
rs756025
rs17456768
rs9507241
rs17080021
rs2104256
rs9318316
rs2146687
rs7317009
rs7317204
rs9507262
rs7317248
rs4769329
rs1220582
rs1220583
rs2760364
rs9551080
rs17462267
rs7327245
rs1220593
rs2793490
rs912143
rs4770639
rs2861550
rs3803218
rs17077825
rs4769346
rs3818938
rs7140044
rs750391
rs1807110
rs9511316
rs4770705
rs4770708
rs943049
rs9507379
rs4770718
rs8000533
rs12585154
rs11149160
rs7993583
rs751853
rs9507394
rs943051
rs3783061
rs9318740
rs7323115
rs7335910
rs12019525
rs4770734
rs9318813
rs1158061
rs7997326
rs7987497
rs2034566
rs9578798
rs7333197
rs2497582
rs2497585
rs2497600
rs10507341
rs2497615
rs1341416
rs6491016
rs875914
rs17081816
rs17487644
rs7325885
rs10507344
rs9551185
rs10871218
rs7986769
rs12871898
rs9511755
rs1028745
rs9511784
rs1033897
rs11841180
rs1555716
rs9319223
rs17082351
rs9511813
rs7320729
rs9578888
rs6491066
rs9581401
rs4442642
rs11619947
rs17685714
rs9578900
rs6491086
rs9581424
rs10492428
rs3117849
rs3132364
rs9634423
rs9551221
rs9511934
rs17488624
rs661347
rs1181991
rs3783124
rs12877019
rs17624672
rs7358822
rs306416
rs184249
rs9511984
rs1980742
rs912514
rs3783142
rs1048789
rs9512034
rs9553712
rs17083075
rs1886492
rs17083171
rs9553748
rs301075
rs9553752
rs11619338
rs530327
rs10507349
rs576140
rs623054
rs1610367
rs7982250
rs9553839
rs7317889
rs10507367
rs4359303
rs17084299
rs9512257
rs9553874
rs1756472
rs653920
rs9512311
rs1078631
rs1887596
rs4771007
rs10507371
rs1752653
rs9319313
rs4506758
rs7995334
rs1927544
rs9507808
rs17084821
rs17084854
rs4771040
rs1014472
rs9319327
rs9507816
rs9319328
rs4372560
rs9512447
rs2901312
rs1576168
rs7991404
rs9319329
rs1410430
rs2149219
rs12585310
rs9553939
rs11149464
rs9512468
rs7329563
rs9512479
rs9579058
rs17085040
rs9507825
rs12429729
rs10507375
rs8002385
rs4771057
rs7337170
rs7336806
rs7981663
rs9512503
rs9512504
rs1547189
rs507243
rs9512551
rs2484111
rs7984685
rs17085268
rs6491198
rs12874945
rs6491201
rs17085433
rs11149471
rs7338535
rs2094497
rs17085484
rs1537432
rs1218850
rs718617
rs2760902
rs17085580
rs1885988
rs1475221
rs1885990
rs17085657
rs1006353
rs9805452
rs9507904
rs7334690
rs2181774
rs1535565
rs534150
rs7097
rs475916
rs507217
rs542610
rs14144
rs9554090
rs9579104
rs9634346
rs1117380
rs1230997
rs2031137
rs9581895
rs1107169
rs874873
rs881084
rs7984165
rs9512899
rs1778784
rs2185964
rs944496
rs9512906
rs2996450
rs9554197
rs4771195
rs4457856
rs3829382
rs17086212
rs9512980
rs6491248
rs9513027
rs9554265
rs9582005
rs7982828
rs9554285
rs1286883
rs10507382
rs1830792
rs2296189
rs2296192
rs1324057
rs9554325
rs17626553
rs9319427
rs10507385
rs615529
rs9550377
rs7318474
rs17086820
rs9508068
rs974288
rs17086849
rs12428170
rs9314912
rs4573787
rs7320128
rs17086947
rs9508104
rs1305088
rs1300239
rs1974335
rs4272874
rs952648
rs1792042
rs7334216
rs2453703
rs3001940
rs327118
rs2146136
rs3956272
rs1322379
rs3892746
rs4768992
rs326506
rs2479773
rs11620188
rs1887752
rs9508290
rs1927836
rs9579292
rs9579299
rs7997258
rs4769693
rs12584927
rs7982077
rs1999716
rs1335656
rs1023166
rs1543660
rs4341627
rs3011450
rs4769709
rs1544309
rs4769711
rs962094
rs4769010
rs9508344
rs7331072
rs17657154
rs9508348
rs4586276
rs928661
rs9508405
rs3121751
rs9508434
rs2388079
rs4601890
rs7984403
rs9508456
rs1986785
rs4390442
rs2388084
rs4769753
rs1571784
rs1411928
rs2776961
rs6490409
rs3783257
rs2989594
rs914362
rs280936
rs7981502
rs9551705
rs538385
rs9508534
rs943564
rs9578132
rs731966
rs2234416
rs9508556
rs10047744
rs7321345
rs9508579
rs9551767
rs874267
rs1547162
rs4141774
rs10467352
rs7994222
rs7320355
rs633496
rs566495
rs17074118
rs3803269
rs576712
rs12583556
rs541678
rs663528
rs9551805
rs744574
rs482983
rs602639
rs913908
rs7997640
rs9508666
rs4572240
rs2149973
rs17074416
rs169332
rs10492463
rs846489
rs202091
rs2077011
rs628483
rs756850
rs1275179
rs9508716
rs1275190
rs1314940
rs12856169
rs1360485
rs4353357
rs4145277
rs17074691
rs7332693
rs9508795
rs11618264
rs1570613
rs1331697
rs1556429
rs2150796
rs12560710
rs4769852
rs11617748
rs7984952
rs3742302
rs4769045
rs9743363
rs3000634
rs7995384
rs4075131
rs4075132
rs4503649
rs4147063
rs9578030
rs12876893
rs1831549
rs8001778
rs2313742
rs2239974
rs9536252
rs11616949
rs11617305
rs9600625
rs6563504
rs7318879
rs7987780
rs4941533
rs4941567
rs2312972
rs732996
rs7317757
rs2038696
rs12872133
rs4943000
rs9315107
rs7358865
rs17075392
rs9527530
rs12865466
rs1555595
rs9315112
rs972370
rs9539506
rs912607
rs7996043
rs12584266
rs578301
rs558089
rs1119911
rs12430285
rs202451
rs7998013
rs7328437
rs1006096
rs2025908
rs4941903
rs17611047
rs3904063
rs1322571
rs9576911
rs7991339
rs9549299
rs17076740
rs4942034
rs383
rs9566949
rs9562411
rs12864812
rs407912
rs17077115
rs537967
rs798978
rs9315157
rs205015
rs2520696
rs2073995
rs2806628
rs9567484
rs7981590
rs2078326
rs206136
rs9590896
rs206081
rs9943876
rs4942486
rs3752447
rs206321
rs666483
rs169600
rs208431
rs4120131
rs990324
rs9535576
rs4941701
rs731089
rs4943021
rs392490
rs17643100
rs9526838
rs533873
rs527337
rs9526848
rs7984515
rs398655
rs648202
rs9315202
rs677332
rs581971
rs770267
rs17596576
rs495680
rs10492402
rs1408892
rs4291797
rs2555607
rs797212
rs797208
rs10492405
rs7335916
rs1325363
rs797191
rs736596
rs9527209
rs2555603
rs2555605
rs9536928
rs17765011
rs878682
rs3742323
rs9563325
rs2321164
rs7990493
rs9537312
rs9597353
rs525633
rs524673
rs2147552
rs9315215
rs9597507
rs10507408
rs2297074
rs10162243
rs9597677
rs9569913
rs9569943
rs4943126
rs9569991
rs2764015
rs2764020
rs9570045
rs4943138
rs9538485
rs7984109
rs4943142
rs17732441
rs1925089
rs10507415
rs9315248
rs1543551
rs4142590
rs932757
rs10507416
rs3135629
rs7319222
rs9592217
rs12874184
rs581738
rs4941784
rs12584168
rs4943188
rs4943189
rs11839186
rs2065984
rs12875141
rs9571278
rs9540308
rs7993387
rs680856
rs9540478
rs636437
rs610477
rs7324043
rs2209373
rs9540647
rs1337962
rs12877281
rs10507417
rs9540823
rs1002329
rs12427758
rs5027694
rs9592510
rs9541214
rs1344431
rs993628
rs9529312
rs10507420
rs7337690
rs9315305
rs1876582
rs1508489
rs9529615
rs9564594
rs968351
rs9315308
rs9542156
rs4943253
rs9572491
rs9542430
rs9529808
rs1323949
rs9572720
rs9315324
rs7326144
rs9543028
rs1148328
rs2050714
rs499570
rs7333310
rs7333195
rs1381479
rs9574079
rs9600891
rs9315349
rs4143549
rs17052345
rs2322668
rs1777670
rs9601016
rs2798338
rs1324978
rs1886548
rs275960
rs9545074
rs445435
rs9530931
rs6563133
rs9545332
rs7331873
rs9574622
rs956330
rs9545424
rs9574659
rs9565575
rs1926452
rs1750921
rs2051090
rs7990263
rs1171065
rs2094248
rs9574877
rs1171092
rs2322829
rs12429804
rs1170994
rs9531337
rs11839572
rs7334245
rs17789281
rs9575257
rs17053473
rs7994174
rs6563354
rs10492555
rs1556060
rs1328648
rs17202418
rs12861843
rs2296967
rs3790014
rs1928021
rs1928022
rs943895
rs1170932
rs9546862
rs9575933
rs9547461
rs1886856
rs9566123
rs7988671
rs11843000
rs9315422
rs4943383
rs17068405
rs7997435
rs9315432
rs9547615
rs1517882
rs4943394
rs9547623
rs2759295
rs9547641
rs17054377
rs815014
rs2759303
rs7994699
rs9603097
rs7997612
rs9547671
rs6563501
rs7998663
rs3748305
rs12877189
rs576434
rs9566196
rs10507446
rs4943464
rs9576235
rs1998566
rs1324038
rs1980730
rs1322806
rs2146403
rs9547829
rs9566222
rs9576280
rs9547919
rs1072781
rs7334289
rs7335400
rs1358993
rs2025245
rs6563562
rs11618138
rs9576336
rs9576338
rs10507457
rs7139998
rs1125159
rs9548033
rs1556541
rs12858218
rs12586046
rs17056621
rs12583681
rs7993498
rs9566255
rs612701
rs9576387
rs1337605
rs1556781
rs12584914
rs7334221
rs4941887
rs9548222
rs17057315
rs683479
rs668103
rs1924181
rs9548233
rs9548241
rs473755
rs9548306
rs606702
rs16801
rs4586303
rs9566343
rs9532260
rs895898
rs9548425
rs2324005
rs6563631
rs2496453
rs2442356
rs7318271
rs9566362
rs7335905
rs4943605
rs4587830
rs4943613
rs7139901
rs1945499
rs2156810
rs7317127
rs9548534
rs9576641
rs4640053
rs9548568
rs9576663
rs9315639
rs7985641
rs2148418
rs4991626
rs7335044
rs944868
rs2151459
rs7324102
rs6563698
rs1186468
rs6563701
rs17803662
rs1752056
rs1186157
rs17059828
rs9532378
rs7335330
rs7331570
rs9603541
rs737645
rs10492737
rs9566442
rs1022808
rs1040961
rs9576841
rs2324335
rs2324338
rs9315703
rs7333056
rs2324348
rs9566462
rs9576878
rs4943694
rs4328313
rs1555629
rs4943708
rs9603645
rs9576916
rs2146368
rs9548994
rs9532481
rs9549023
rs9646106
rs7339164
rs276420
rs9603665
rs166740
rs1414932
rs7350682
rs953977
rs4943730
rs12872985
rs2039623
rs9315762
rs9549096
rs10507483
rs7321873
rs6563808
rs9603697
rs10492680
rs10492682
rs4943750
rs7981919
rs6563813
rs2324591
rs7334529
rs4941970
rs9549182
rs1028850
rs4943773
rs1555982
rs9635099
rs927924
rs9315776
rs13313352
rs11617562
rs7326616
rs941823
rs9315777
rs2145805
rs1111693
rs12583976
rs7983218
rs2701853
rs2755226
rs1923254
rs2755233
rs2755237
rs2721047
rs17446614
rs2755213
rs2951787
rs2755217
rs9549244
rs9549260
rs17592756
rs7335572
rs4941999
rs2772181
rs1329520
rs9532718
rs4942023
rs1572018
rs589376
rs11620231
rs3794328
rs17532840
rs4346095
rs9590592
rs7358853
rs11147840
rs9532807
rs3783197
rs2770043
rs7985160
rs4942063
rs9532874
rs11617247
rs4941403
rs17533378
rs9532889
rs9532893
rs12429969
rs7322968
rs7332129
rs1328469
rs9566808
rs9566810
rs3945431
rs9566828
rs3818663
rs1536774
rs10507495
rs2149488
rs7337310
rs10507496
rs1343869
rs9566846
rs9532931
rs3742262
rs7334298
rs12585194
rs7997862
rs9525559
rs9525560
rs8001859
rs9532984
rs2253650
rs1170192
rs7984523
rs585206
rs605371
rs957255
rs3742261
rs9525592
rs9533031
rs1037272
rs347384
rs9533042
rs17599382
rs9533044
rs238328
rs17646249
rs10492434
rs9315908
rs9525613
rs9594738
rs7317323
rs10507507
rs9594746
rs7316953
rs17536002
rs9525630
rs9315923
rs168312
rs17536328
rs4941435
rs1325803
rs9567011
rs7994457
rs6561072
rs1407982
rs9533216
rs1535682
rs10507516
rs1323608
rs7989831
rs1359313
rs7990962
rs2147354
rs9533256
rs9315961
rs1011009
rs9567047
rs942462
rs12430711
rs9590722
rs1323864
rs1408165
rs9525704
rs1535900
rs9525705
rs9594831
rs12863816
rs7988150
rs1006378
rs2875504
rs9525716
rs12855887
rs1886153
rs17064002
rs7998368
rs11618074
rs9567116
rs2589317
rs2589312
rs2762185
rs2589315
rs9533422
rs2657124
rs9533423
rs1562121
rs9567132
rs895040
rs9533431
rs7985254
rs7985198
rs754834
rs930577
rs7319813
rs9316004
rs9567145
rs7982922
rs1924632
rs4942210
rs10492573
rs10492572
rs745334
rs9533456
rs9533457
rs1998612
rs2325033
rs9533469
rs9567176
rs9533481
rs2325039
rs7986768
rs1998471
rs7336352
rs4941462
rs9533534
rs9525805
rs1329285
rs2291762
rs7335780
rs9525817
rs9594987
rs11147922
rs883877
rs393632
rs9533608
rs9533623
rs3764147
rs10507522
rs687582
rs9533737
rs7328408
rs4412886
rs4391951
rs9525923
rs2244061
rs1330101
rs2773281
rs2248414
rs7320491
rs1330100
rs2246478
rs6561169
rs9533810
rs6561170
rs4942312
rs2093939
rs9533817
rs1555717
rs9533819
rs9567415
rs2057586
rs8000903
rs7334445
rs7318090
rs1325324
rs9567431
rs1041711
rs9533935
rs9525998
rs9316103
rs2050638
rs1984192
rs2760386
rs4942369
rs7318583
rs7338783
rs4942372
rs10492742
rs6561194
rs1983796
rs1175384
rs9534021
rs12584828
rs1886191
rs11618887
rs6561202
rs9567520
rs7323755
rs2234211
rs4942407
rs7333784
rs12584859
rs2985987
rs3014960
rs3014963
rs1536207
rs7998252
rs2985937
rs942894
rs11618506
rs3014937
rs1925757
rs10507535
rs17067018
rs7983420
rs9562610
rs7321883
rs9316153
rs9316154
rs4620862
rs7988311
rs7989399
rs9534210
rs3803195
rs4942434
rs9316161
rs7985574
rs3749397
rs9534241
rs876508
rs7982931
rs17067358
rs2806926
rs4942460
rs1926447
rs9316180
rs1409432
rs6561296
rs17067732
rs9316187
rs10492452
rs2146878
rs10492449
rs1230465
rs2148169
rs10507539
rs17067933
rs7989987
rs2405314
rs7333428
rs1998556
rs585719
rs474863
rs539843
rs7338389
rs7994252
rs6561323
rs716223
rs6561324
rs842368
rs842400
rs9526225
rs2236592
rs3742274
rs8192892
rs2794658
rs8192887
rs8192880
rs1216967
rs9534487
rs4942577
rs10507544
rs977003
rs1745837
rs1928042
rs582385
rs985933
rs927544
rs9534505
rs4941573
rs6313
rs17289304
rs17289394
rs1360020
rs2183057
rs2149435
rs7985101
rs1536761
rs10507550
rs9595599
rs2802396
rs2802402
rs2567675
rs973908
rs9591011
rs9534563
rs7333999
rs9534565
rs9526287
rs12184711
rs9567814
rs9595629
rs7985155
rs9526301
rs6561366
rs4531630
rs17069883
rs9526313
rs9526329
rs10507556
rs1572872
rs11620370
rs7338889
rs959866
rs7338544
rs9595722
rs17070149
rs4300533
rs7329376
rs1326468
rs4270069
rs1326466
rs1172417
rs9534732
rs9567906
rs4942674
rs9534767
rs4942690
rs1172484
rs7989911
rs2104373
rs7986369
rs12427929
rs1410116
rs7317685
rs7325115
rs9534995
rs7996717
rs9535006
rs4151448
rs9331994
rs9331991
rs7329865
rs8002035
rs1980839
rs1323555
rs9285169
rs9595960
rs4110755
rs7321178
rs9595988
rs12585139
rs10220140
rs919165
rs1449587
rs9526501
rs9591216
rs9596024
rs9535102
rs10492513
rs9568113
rs728329
rs1449572
rs694322
rs9535112
rs357678
rs7331168
rs6561510
rs7981156
rs2057412
rs9591258
rs7986610
rs9568227
rs9568232
rs2981
rs9568240
rs1046028
rs4942848
rs12429331
rs11148151
rs9568269
rs9596166
rs3809325
rs1198329
rs9562933
rs9568363
rs2490637
rs7994224
rs2066557
rs2066593
rs2760912
rs1750567
rs7333147
rs1149842
rs2580195
rs2580188
rs2762051
rs17074055
rs806323
rs2812200
rs12874278
rs2532975
rs1410113
rs201768
rs1023055
rs1149830
rs9526671
rs9316500
rs279074
rs1239947
rs3118914
rs279072
rs978332
rs3118916
rs770389
rs2039100
rs7991818
rs706596
rs1935174
rs12585354
rs813328
rs2794467
rs9591347
rs797502
rs706593
rs2706229
rs2812237
rs675305
rs675241
rs592333
rs1870837
rs9591364
rs9535511
rs2408213
rs9568485
rs1462031
rs1870839
rs9563011
rs9568494
rs7981142
rs1999043
rs12859216
rs7322765
rs9563026
rs9568527
rs4941691
rs2094278
rs9568534
rs17252027
rs17252034
rs9568541
rs6561621
rs9535618
rs9568558
rs7337236
rs1108958
rs10492519
rs7983188
rs10492520
rs751702
rs1475377
rs9535647
rs9568580
rs3930275
rs7989850
rs2026527
rs9535699
rs11616977
rs9563061
rs745374
rs4941703
rs9285179
rs9526786
rs12856726
rs9526795
rs1543525
rs9535764
rs17600031
rs7326878
rs17600458
rs913901
rs686321
rs9535776
rs1886322
rs4459459
rs967597
rs1051332
rs754610
rs9526823
rs3742290
rs2296347
rs9568732
rs630031
rs446606
rs235779
rs10492408
rs459664
rs886347
rs11620606
rs746448
rs9563120
rs11842523
rs2146638
rs1547112
rs7333164
rs11620007
rs2146641
rs1535576
rs7330967
rs1115872
rs1323116
rs7337967
rs9596742
rs9591488
rs7328628
rs1891944
rs9568793
rs9536343
rs8181889
rs9568798
rs1891948
rs990780
rs2759716
rs9596775
rs7997881
rs1373278
rs9536401
rs9568844
rs10507580
rs1927847
rs9536429
rs7492234
rs1887758
rs1927859
rs12429545
rs4144624
rs9536468
rs7317926
rs1537975
rs1336928
rs1328926
rs9591525
rs9536493
rs1415162
rs9316650
rs2785821
rs1336924
rs9536528
rs949944
rs9563183
rs9316670
rs1977889
rs1870302
rs4242932
rs7982447
rs1379823
rs1343530
rs4883812
rs4087469
rs4307824
rs12017848
rs9536591
rs1572184
rs7334350
rs2408987
rs9568977
rs4884857
rs9568981
rs2261530
rs9596918
rs9536655
rs2782514
rs9527199
rs7335700
rs9536709
rs7321782
rs10507589
rs17089525
rs2095575
rs1592084
rs9536749
rs1340580
rs1360934
rs9536851
rs12869335
rs9563258
rs2147639
rs2316640
rs9536962
rs4344605
rs1370072
rs586139
rs2315901
rs2315894
rs11838758
rs658343
rs9569320
rs624126
rs11148349
rs1360646
rs9285201
rs11839457
rs9527458
rs7989771
rs7997193
rs9569414
rs1512649
rs2784017
rs9537429
rs9569549
rs6561906
rs9569579
rs9527585
rs4564470
rs9285212
rs4886014
rs1374482
rs2592873
rs2592866
rs7326551
rs12583390
rs9537936
rs13378962
rs2067649
rs17191595
rs9537973
rs6561963
rs10492604
rs9569858
rs12875142
rs7988007
rs4886078
rs17656241
rs9538062
rs2183493
rs9538106
rs1360338
rs4886089
rs13378149
rs1333537
rs1930808
rs1333525
rs12430890
rs9538184
rs9563646
rs7987753
rs9597861
rs1577029
rs2321870
rs1340562
rs9317034
rs4886114
rs7985340
rs2321996
rs2321995
rs9317053
rs4627213
rs17055997
rs17070101
rs9597949
rs1536626
rs4884323
rs1327933
rs17056234
rs17703668
rs1998828
rs1326086
rs9570085
rs1327961
rs1326101
rs9527970
rs1932745
rs7326215
rs11619975
rs7996198
rs7996337
rs8000074
rs984016
rs7321335
rs3895563
rs4374050
rs1631696
rs1711774
rs831223
rs831207
rs831208
rs9563751
rs17056963
rs11838742
rs342594
rs341555
rs341499
rs341497
rs7339062
rs17729071
rs1337645
rs5027969
rs1083379
rs9528086
rs9563808
rs17184839
rs9598119
rs9538651
rs1341852
rs7981035
rs17058296
rs10507652
rs7334528
rs9538807
rs11619205
rs4884361
rs1407575
rs9528193
rs4886250
rs4886254
rs4441151
rs1329701
rs1329699
rs1399146
rs2184070
rs3119852
rs9538928
rs7989894
rs1953100
rs3119873
rs3127053
rs3127054
rs9528251
rs301669
rs4886286
rs9538998
rs8002365
rs9539014
rs17059284
rs4886298
rs7339191
rs2137986
rs17059391
rs9539057
rs3102191
rs7328894
rs7328574
rs12584439
rs2323266
rs9598277
rs6562187
rs2001300
rs2876807
rs7339413
rs7994561
rs9539217
rs9598309
rs2329305
rs6562203
rs9598358
rs9528405
rs2151037
rs9539326
rs2151035
rs4482174
rs11841518
rs308656
rs3118814
rs417155
rs2225186
rs9598442
rs993158
rs310935
rs1466004
rs9539533
rs2809603
rs9539536
rs2133519
rs2649161
rs3924162
rs7336432
rs9570731
rs17251409
rs1851214
rs2669324
rs546203
rs474398
rs9564010
rs9528597
rs9317297
rs9564019
rs9317298
rs9570848
rs9570891
rs1417285
rs9570966
rs2810865
rs9571014
rs275903
rs275940
rs9598681
rs269588
rs4884542
rs7322446
rs1340313
rs7325852
rs7991961
rs9540099
rs7990262
rs9540125
rs10507711
rs7327125
rs12428541
rs9598814
rs359375
rs12430149
rs359357
rs9540211
rs9540221
rs9540222
rs12584872
rs967958
rs9317455
rs9317477
rs4632020
rs7319923
rs4526902
rs1347207
rs1338176
rs1629705
rs2217513
rs1408729
rs1814211
rs1333169
rs2875444
rs9540413
rs9317509
rs2265326
rs9571419
rs9528946
rs9540481
rs1333019
rs1987886
rs11619878
rs7988964
rs1889083
rs9317527
rs9540505
rs9571456
rs4297585
rs4369533
rs9540556
rs2151399
rs17077670
rs957460
rs9540572
rs9571500
rs1009193
rs9805596
rs7337455
rs4558292
rs9599076
rs2324857
rs9599086
rs1928957
rs17080938
rs1928955
rs9592458
rs2324908
rs1200530
rs9540711
rs1831972
rs166500
rs10507735
rs6562453
rs9529066
rs411313
rs9317591
rs9529081
rs9540824
rs11148709
rs4884684
rs6562468
rs9540879
rs9529132
rs2324967
rs2119758
rs9571680
rs9571702
rs7327516
rs9317631
rs1323923
rs9571708
rs9599174
rs260150
rs4142274
rs3920646
rs9317636
rs9571713
rs17517037
rs4883796
rs17517438
rs7324330
rs4132816
rs17082313
rs9541072
rs2991426
rs4480667
rs17082395
rs13378216
rs7990997
rs9541132
rs4884738
rs11148750
rs7992379
rs4286009
rs9541173
rs4371050
rs17534659
rs9541185
rs9317667
rs11839034
rs2786266
rs1475808
rs7994526
rs17664993
rs167021
rs288777
rs289052
rs9592536
rs17083015
rs1146815
rs1146827
rs1146833
rs7338505
rs9564447
rs7321353
rs958121
rs1329682
rs4627206
rs9571951
rs9541476
rs1395674
rs287485
rs1507197
rs7993004
rs1115301
rs1438649
rs9592570
rs8000097
rs1417429
rs9599360
rs2066219
rs9592594
rs9541678
rs2325219
rs17597133
rs9541763
rs7332181
rs12858540
rs1992744
rs1009408
rs17609144
rs352252
rs17085151
rs12856110
rs9541963
rs9572198
rs9317845
rs9572286
rs1318761
rs7986686
rs7985990
rs2210447
rs9542131
rs4884871
rs9542167
rs9317873
rs299531
rs683300
rs9572353
rs9564649
rs9529683
rs9592680
rs1475473
rs2479926
rs9542212
rs9572406
rs1341525
rs1935108
rs1014744
rs2151491
rs12875183
rs7324719
rs1547299
rs17087132
rs9529745
rs868350
rs9529775
rs9572529
rs17680609
rs9564739
rs9572541
rs9572557
rs1937076
rs7319398
rs9592755
rs9542535
rs7984814
rs2202562
rs17691655
rs803829
rs1041082
rs9572621
rs943001
rs2031566
rs9529848
rs9572668
rs9572687
rs9542630
rs7995527
rs9542637
rs10162279
rs9599820
rs9572709
rs11148874
rs2255485
rs9318013
rs9542665
rs1931470
rs9318019
rs1999603
rs9529906
rs9599855
rs2150484
rs7982150
rs7998414
rs9564837
rs9572786
rs1408889
rs966168
rs1408888
rs17791181
rs2061540
rs9542775
rs2810142
rs9542786
rs7323164
rs2612848
rs12856622
rs936457
rs17233107
rs7990965
rs9318053
rs9599919
rs2706411
rs2706408
rs9542844
rs1022958
rs1343794
rs1033981
rs7328412
rs7326356
rs9652236
rs2148513
rs9318057
rs7322145
rs490995
rs571610
rs502348
rs9318065
rs340528
rs9572943
rs495677
rs980585
rs17239170
rs495593
rs560076
rs4885001
rs1890852
rs1832663
rs9318070
rs9542951
rs10507802
rs2224927
rs1924961
rs9542977
rs1924957
rs1998678
rs4053550
rs9530025
rs4885005
rs17244735
rs1337985
rs1591718
rs17089541
rs1370487
rs7322168
rs17835320
rs9543031
rs17089636
rs1437656
rs2325499
rs7320212
rs2031295
rs9543207
rs7995153
rs12431227
rs12869881
rs7989599
rs11838472
rs9600085
rs17089943
rs4486772
rs9543280
rs6562747
rs11841589
rs1327620
rs1023102
rs7319076
rs7998062
rs7987880
rs9573155
rs287553
rs192607
rs11843025
rs1411320
rs9543336
rs17090113
rs9592910
rs9573220
rs9543383
rs3904775
rs9543403
rs8000977
rs2184896
rs7331759
rs9592942
rs1324059
rs9318214
rs9318215
rs17312529
rs9318219
rs1998574
rs1426
rs9530247
rs9573305
rs9530249
rs9543476
rs2325583
rs3764109
rs9530253
rs9600179
rs7999645
rs17061643
rs8000776
rs9318225
rs9318226
rs9600191
rs9318232
rs10507820
rs1408676
rs10507821
rs958593
rs4531615
rs12428422
rs4885151
rs4144448
rs12875038
rs7988935
rs7325565
rs12868885
rs7338571
rs1964931
rs7139593
rs4885162
rs9600257
rs1980997
rs10492494
rs4403930
rs9543601
rs9318258
rs4885180
rs9573384
rs1931962
rs6562826
rs4885192
rs12859311
rs9543662
rs9318282
rs1326711
rs1326727
rs4883975
rs9573418
rs9318293
rs9530358
rs9565110
rs2031777
rs9593015
rs1327745
rs8000550
rs1854204
rs2077779
rs869878
rs1359873
rs7338213
rs12875327
rs9600396
rs9543825
rs9543827
rs1557023
rs10454657
rs9318318
rs9573486
rs2060136
rs532095
rs1888257
rs9543882
rs493041
rs11148986
rs2274758
rs509448
rs9285295
rs7990050
rs9530435
rs9543928
rs2328943
rs9600477
rs9543947
rs2328949
rs9543956
rs9600487
rs7982613
rs6562915
rs7996197
rs1006412
rs9565180
rs9544021
rs17064886
rs1570554
rs9565191
rs583368
rs7321748
rs4885350
rs579540
rs9318376
rs4884021
rs2273996
rs9530473
rs17065145
rs7321447
rs17065177
rs10507839
rs7317138
rs1538902
rs9600626
rs9544123
rs7990448
rs2136344
rs17065811
rs1015666
rs2810442
rs9573808
rs1929734
rs4438188
rs1146888
rs2647330
rs17066095
rs7992968
rs1394695
rs2777737
rs1498265
rs2173366
rs4884050
rs1005785
rs7991100
rs283968
rs283966
rs2065725
rs10492453
rs12860990
rs989121
rs9530566
rs966061
rs7318168
rs6562962
rs9530576
rs9544339
rs2328986
rs2026069
rs7322485
rs1329325
rs9565288
rs9318443
rs1034078
rs2031942
rs997631
rs1329333
rs7337641
rs9573927
rs12864788
rs7334684
rs9318444
rs12867367
rs10507857
rs10507858
rs7317065
rs9544376
rs9544385
rs7318492
rs618975
rs851256
rs686323
rs9573961
rs7991760
rs1927405
rs9544495
rs486899
rs12427790
rs9318486
rs1323619
rs17067874
rs546003
rs3903828
rs2329243
rs1937388
rs9600927
rs8000788
rs686365
rs4885488
rs2147555
rs9544636
rs7319342
rs4885506
rs2585524
rs2775139
rs1360367
rs2262459
rs9544725
rs1324790
rs10507880
rs17742581
rs1324791
rs2763419
rs17069125
rs3908461
rs2038784
rs17806452
rs12583965
rs1410738
rs1972228
rs1972227
rs1854397
rs9601024
rs9530773
rs1324792
rs2057559
rs9318543
rs9318544
rs9601035
rs9565410
rs9318545
rs10507886
rs9544795
rs2329088
rs9593324
rs9601047
rs4255678
rs4326932
rs9318560
rs7337666
rs9574262
rs12873473
rs9601084
rs9601101
rs2806586
rs9530807
rs9530810
rs1556549
rs9530815
rs17768421
rs9318581
rs17070292
rs1931044
rs7982198
rs1953151
rs1218307
rs7334131
rs7986149
rs1417673
rs7999998
rs4884116
rs1576654
rs1341141
rs9574337
rs7319358
rs9544946
rs944512
rs1441264
rs1003093
rs17181627
rs614968
rs1837746
rs2991493
rs7986907
rs7986836
rs610695
rs1536941
rs2988039
rs9574384
rs9574389
rs314690
rs7984163
rs9601248
rs9565512
rs6563127
rs17071744
rs17071785
rs2802630
rs1577406
rs1953339
rs1577404
rs1155859
rs17071815
rs9574484
rs7984156
rs12430637
rs7324097
rs9593420
rs11843138
rs10507901
rs2329151
rs7981942
rs9574546
rs4885690
rs9574547
rs9318666
rs7336627
rs7988352
rs942233
rs4146682
rs11149155
rs2329154
rs518569
rs348008
rs722023
rs9531050
rs9545409
rs534870
rs558366
rs7997361
rs1930336
rs2151197
rs7321702
rs1772587
rs10507911
rs1772573
rs1176297
rs1176280
rs1176283
rs17073167
rs2759243
rs1853300
rs1358977
rs9601485
rs4884176
rs4536348
rs12867395
rs4145077
rs2329177
rs9545617
rs9565647
rs17074130
rs17074216
rs12583257
rs6563216
rs1577186
rs1931592
rs7318830
rs10507922
rs2876770
rs261446
rs1475720
rs7319079
rs9545837
rs261475
rs9545853
rs1602204
rs9318803
rs7317522
rs9545886
rs9545915
rs981915
rs2173141
rs6563272
rs7984003
rs9318846
rs945359
rs1335850
rs9575097
rs9565791
rs4128764
rs9546178
rs2329247
rs9601950
rs4254200
rs1113104
rs4884202
rs9602002
rs4884207
rs1873769
rs1492730
rs1606405
rs9546330
rs2796871
rs2819247
rs4512990
rs7326374
rs9602183
rs17279140
rs11838516
rs17345502
rs17076866
rs7998184
rs1412852
rs9575337
rs7329971
rs9531481
rs7987156
rs9531490
rs10492561
rs9575396
rs2012065
rs9546526
rs9319013
rs9602372
rs944281
rs9319027
rs7490419
rs9546665
rs12427710
rs7490744
rs11149298
rs9319046
rs9319053
rs7337326
rs11620026
rs8000094
rs9575621
rs7323262
rs9546806
rs4584703
rs12018186
rs2204502
rs9531676
rs17078797
rs9546945
rs9546953
rs9546988
rs12866176
rs2485222
rs2454957
rs9319107
rs9575720
rs12430962
rs7987820
rs2497410
rs2497401
rs9547129
rs12868420
rs7332804
rs7336083
rs9566072
rs17463828
rs1928141
rs9566084
rs1764955
rs722952
rs1753782
rs1538050
rs9547339
rs7322119
rs9547442
rs4396434
rs7326634
rs9514373
rs12584999
rs7333303
rs4576936
rs1114392
rs4772188
rs10507962
rs4608205
rs1410763
rs7987256
rs2880005
rs7324406
rs9516391
rs9301986
rs9634641
rs11619733
rs10450811
rs7337591
rs1292
rs10851096
rs1414011
rs3013622
rs3013624
rs10507970
rs4772329
rs9557593
rs1537735
rs7338592
rs9519267
rs969962
rs7982211
rs7331233
rs4424782
rs9583067
rs9520170
rs729218
rs439022
rs424982
rs338768
rs1455408
rs1120556
rs8002849
rs9559491
rs1536355
rs1326426
rs1326419
rs1115303
rs9301451
rs9301487
rs2807220
rs9522399
rs11069912
rs9515514
rs796185
rs2120871
rs9555865
rs1504432
rs883616
rs17631019
rs7990210
rs1932292
rs9560439
rs1932301
rs7999638
rs1932306
rs9515640
rs9560479
rs1935187
rs7318897
rs1341651
rs955321
rs7992498
rs9588824
rs2637384
rs7995429
rs6492470
rs2637451
rs2805635
rs7321717
rs4773558
rs9560581
rs16944141
rs1335951
rs2151591
rs4773564
rs16944255
rs9301668
rs12867513
rs9522923
rs2350557
rs7993144
rs1925388
rs1853790
rs7329619
rs9556016
rs7997970
rs1159752
rs12584186
rs729270
rs828197
rs7330481
rs1013832
rs12430882
rs9523089
rs1572316
rs9556044
rs9589039
rs272093
rs9523200
rs6492521
rs12584656
rs9589083
rs7984041
rs287534
rs7336176
rs16945688
rs7139676
rs9523304
rs8002779
rs17735544
rs7983063
rs9523322
rs4773630
rs4771834
rs10492619
rs7332002
rs10492615
rs4773644
rs342673
rs2352028
rs2352029
rs9589358
rs7984514
rs10851319
rs1972350
rs2352195
rs1571596
rs6492565
rs7986588
rs7993910
rs9523535
rs7987675
rs16947178
rs7323523
rs10492502
rs7984662
rs7985683
rs1926614
rs9301803
rs7988839
rs9670096
rs2031803
rs7994769
rs2209838
rs10083274
rs2209827
rs9523685
rs2149063
rs9523707
rs9301826
rs11840143
rs7995319
rs2007557
rs10507992
rs9516113
rs11838810
rs9556229
rs17233978
rs7325627
rs2095475
rs7328931
rs306670
rs9561208
rs9523881
rs7338045
rs7328769
rs536605
rs1444231
rs376736
rs317307
rs319533
rs319535
rs11070048
rs16948354
rs400337
rs16948469
rs1328362
rs9556274
rs16948547
rs9516199
rs1323998
rs11070052
rs9516216
rs1323974
rs7981910
rs2762111
rs17234467
rs2147155
rs970263
rs7997642
rs12020313
rs9516244
rs4303337
rs2028787
rs9516247
rs4123443
rs3814275
rs1445253
rs7997500
rs9561401
rs2185150
rs3899317
rs7995407
rs4085921
rs7986313
rs11840833
rs9301902
rs4144545
rs9556321
rs7993501
rs4366594
rs2892667
rs9524260
rs1411513
rs878765
rs7323264
rs1337835
rs9301937
rs601553
rs680323
rs644025
rs16949539
rs9589923
rs1581826
rs1412934
rs1537418
rs9301947
rs9561524
rs4773783
rs9516381
rs1409174
rs1886932
rs9589950
rs9589951
rs1555596
rs9516403
rs9556365
rs1535691
rs10492629
rs12866362
rs9524487
rs2389098
rs1886048
rs1886049
rs3782972
rs9516418
rs4773797
rs9524517
rs6492708
rs1570881
rs7336995
rs8002991
rs6492725
rs1924077
rs942149
rs1417735
rs11843722
rs9584245
rs9561668
rs6492737
rs1109422
rs4773805
rs2389157
rs792306
rs9561694
rs9302001
rs7318375
rs11070098
rs9590106
rs1927496
rs12869867
rs1887589
rs1925857
rs9516496
rs9524690
rs9524692
rs4773833
rs6492757
rs1925856
rs10508010
rs2148065
rs766606
rs7321486
rs4148553
rs4148546
rs4148544
rs4148542
rs17189299
rs2182262
rs1750190
rs1678409
rs2619312
rs1751052
rs1189437
rs1630807
rs1628382
rs3825415
rs1564355
rs1189428
rs2766482
rs1038138
rs1729770
rs4148500
rs4148490
rs1887162
rs4148487
rs1557069
rs1611822
rs1678374
rs9524821
rs2274403
rs4148478
rs1751022
rs1751027
rs4773844
rs4148465
rs2766476
rs9302049
rs1926657
rs7330519
rs9561811
rs9634642
rs2892713
rs4148454
rs2892715
rs4148446
rs4148442
rs4148440
rs4148439
rs4148437
rs7321807
rs7986087
rs870004
rs4771911
rs9524879
rs7330673
rs4771912
rs8001444
rs2992907
rs2993589
rs2993590
rs10508011
rs1766908
rs9590247
rs2389251
rs9561863
rs17300991
rs2993561
rs7334911
rs2993570
rs2993577
rs2992900
rs9556481
rs7333503
rs2066033
rs870707
rs1570904
rs9561897
rs962320
rs7324781
rs11070136
rs9556491
rs17235320
rs12583161
rs12428035
rs9561932
rs9561933
rs7324577
rs9302086
rs764714
rs9525134
rs7987510
rs7322488
rs9300342
rs4771934
rs1925111
rs7328493
rs1888977
rs732123
rs1164596
rs7995242
rs913427
rs4362239
rs529060
rs547571
rs2784475
rs523268
rs7983691
rs17769587
rs11069244
rs6491307
rs1924575
rs11069247
rs7332653
rs9513192
rs1360436
rs9584439
rs11620144
rs10508029
rs7329296
rs7317886
rs7990980
rs3902523
rs7983632
rs17301306
rs9516870
rs8000282
rs6491343
rs9584537
rs1974086
rs1316549
rs9516905
rs9582126
rs9584552
rs16952071
rs11838553
rs7986922
rs16954076
rs4771997
rs4143080
rs10851073
rs1854226
rs1854227
rs9300430
rs9516994
rs16954372
rs9517022
rs2096050
rs2792967
rs1771409
rs9513299
rs947076
rs12561190
rs4772030
rs7338209
rs7331770
rs7331868
rs7321587
rs7329817
rs7983524
rs631618
rs16954803
rs473709
rs7999510
rs9556879
rs285044
rs285046
rs9513355
rs10508035
rs285100
rs944095
rs872606
rs655653
rs7337475
rs679363
rs4772068
rs1571524
rs11616605
rs9584843
rs3825435
rs9584845
rs2274051
rs9554473
rs9517301
rs12860717
rs4772087
rs7334470
rs3742133
rs3858776
rs9556966
rs9517338
rs7993521
rs9517353
rs11839442
rs4423292
rs7996576
rs9557024
rs2390106
rs9517416
rs2297321
rs4646222
rs3782999
rs6491442
rs1331251
rs3782993
rs914300
rs874730
rs12870254
rs1290519
rs1289322
rs772312
rs17782181
rs913560
rs9582266
rs2026026
rs4444196
rs4772158
rs12872448
rs7338982
rs17785113
rs10492574
rs12428588
rs1410285
rs2195
rs7991143
rs9300532
rs12857217
rs2182954
rs2230343
rs2230342
rs9557193
rs9557201
rs727263
rs731150
rs10508037
rs7325747
rs7317555
rs2390277
rs2892976
rs12584267
rs912128
rs7998284
rs1040975
rs1116323
rs4772202
rs9300549
rs17610319
rs17656454
rs11069367
rs7317150
rs9517765
rs7321735
rs12584161
rs3935661
rs17473024
rs17657002
rs2793783
rs4418926
rs9513647
rs9513653
rs9557286
rs4772238
rs2806310
rs9517886
rs725834
rs2806300
rs2761171
rs1028710
rs9554642
rs1886035
rs7992587
rs3783185
rs9557323
rs7982361
rs7986370
rs7324649
rs11069386
rs17578011
rs9554662
rs9557378
rs6491544
rs9518013
rs12019900
rs684215
rs681561
rs9518041
rs1888839
rs9585410
rs2760306
rs12431159
rs1407761
rs9554689
rs3742245
rs1051518
rs17475653
rs11842610
rs1283207
rs2786953
rs1283142
rs987531
rs767932
rs753708
rs6491576
rs1621374
rs6491586
rs9557510
rs9518187
rs617198
rs17614396
rs874319
rs2104452
rs9518213
rs4238226
rs9513824
rs11617409
rs2803215
rs2765330
rs9585570
rs1886853
rs2765316
rs3916904
rs7323234
rs7321815
rs3751405
rs659272
rs1289556
rs671167
rs625331
rs676602
rs9518309
rs583546
rs660622
rs17484928
rs9300653
rs9582457
rs896560
rs9557595
rs17678721
rs7322162
rs9513875
rs17583059
rs568551
rs544823
rs9518364
rs9557604
rs518657
rs528000
rs1931084
rs12869276
rs17584007
rs1338049
rs11617026
rs9518405
rs2783399
rs3916910
rs7997791
rs10467272
rs1335592
rs9300671
rs12870762
rs875118
rs875116
rs972366
rs9518442
rs9518449
rs4114255
rs7986646
rs1436261
rs1898199
rs9585750
rs9554816
rs9518475
rs8000425
rs9300690
rs748478
rs2296910
rs2281990
rs2281991
rs3825514
rs9513942
rs9557735
rs913462
rs9300695
rs1323194
rs2476222
rs17502818
rs10508078
rs2476216
rs17687714
rs7989226
rs12864397
rs9557785
rs11616439
rs483285
rs652157
rs4771419
rs7339421
rs17632458
rs9557824
rs536863
rs554393
rs7322577
rs9518649
rs1336706
rs1336704
rs531381
rs7326285
rs1928510
rs1336724
rs1336714
rs9300729
rs9300730
rs1336712
rs17590168
rs1336666
rs9518729
rs17590535
rs9300745
rs7998733
rs9585934
rs7329251
rs9300747
rs7335250
rs17591314
rs9514035
rs4772492
rs16960241
rs660596
rs661577
rs674929
rs675828
rs1026158
rs3809373
rs2274390
rs9554903
rs12870278
rs9557947
rs4486740
rs1969793
rs2038710
rs731908
rs731907
rs9586010
rs701538
rs803961
rs9554914
rs2026089
rs9557983
rs1952590
rs9586032
rs6491723
rs1991270
rs11617883
rs7985116
rs4772523
rs6491729
rs7335602
rs2301159
rs9554931
rs183965
rs182195
rs188096
rs1854519
rs1886925
rs183963
rs9518912
rs157266
rs11618082
rs11843134
rs9514099
rs279929
rs16961479
rs1730642
rs9300791
rs7992424
rs1002347
rs912969
rs1358668
rs16961766
rs9300799
rs2699316
rs4772539
rs1360354
rs3916929
rs12863155
rs952645
rs9518986
rs7338828
rs1411646
rs9519033
rs9514131
rs9284203
rs9519052
rs1412946
rs9519072
rs11840127
rs9300831
rs9558113
rs3918315
rs10508116
rs9300836
rs1159207
rs1331523
rs979300
rs9519135
rs1618139
rs1757387
rs16963072
rs16963075
rs9300855
rs6491793
rs16963261
rs2777329
rs1537197
rs16963394
rs9558168
rs1415019
rs3916938
rs9558198
rs17344132
rs2806805
rs12874114
rs7996204
rs1974255
rs2575153
rs1513029
rs2791261
rs7981712
rs2669501
rs713607
rs12430125
rs2669502
rs9514215
rs9514217
rs12873903
rs17368053
rs9555029
rs10508133
rs10508135
rs1923867
rs12021074
rs1923873
rs16964614
rs7324053
rs1411548
rs1411549
rs2116995
rs11617701
rs1330518
rs7322064
rs9586517
rs5012127
rs9586520
rs726039
rs9558312
rs1434348
rs9519365
rs9514296
rs12584713
rs7991311
rs9300953
rs556281
rs1337144
rs773328
rs773312
rs12429630
rs9300960
rs11841526
rs1764766
rs4771482
rs1016517
rs17583701
rs9519469
rs9514319
rs1547468
rs951095
rs9519494
rs1832050
rs4771485
rs2031638
rs12870222
rs9519516
rs6416389
rs11620165
rs7998181
rs1536360
rs9332445
rs7996230
rs2148433
rs5006923
rs7139453
rs6491929
rs6491934
rs3007276
rs3007242
rs3007243
rs3007246
rs3916959
rs16966149
rs3015360
rs9586776
rs17481066
rs4771493
rs7324140
rs8002122
rs9301022
rs1324751
rs746187
rs1535989
rs1018617
rs4772684
rs4517638
rs2025522
rs9558552
rs3916968
rs9586864
rs954580
rs11840603
rs778336
rs9583006
rs16967021
rs7320321
rs7996160
rs3899559
rs10508164
rs4772706
rs1328083
rs7326743
rs11843448
rs7983873
rs981900
rs10508168
rs9301077
rs16951986
rs4772722
rs16967662
rs11069612
rs2478288
rs2476746
rs2248394
rs4483718
rs470422
rs9519894
rs1837970
rs9519920
rs9514490
rs9558671
rs17522272
rs9555221
rs12868856
rs355346
rs17182053
rs7990893
rs6492017
rs7320739
rs354440
rs1351059
rs1322740
rs7997770
rs17182487
rs9520069
rs4238247
rs965282
rs7335730
rs911997
rs16968691
rs17464918
rs4772793
rs737461
rs1407584
rs7983579
rs2893262
rs1001781
rs4306376
rs16968858
rs4771532
rs12875338
rs9520124
rs942330
rs7992416
rs9558801
rs11069656
rs9558825
rs16968984
rs11841296
rs9520140
rs9558839
rs7139820
rs9520222
rs288701
rs433782
rs7983935
rs7998574
rs9301178
rs4509878
rs4144633
rs4287433
rs9520279
rs2769895
rs1927766
rs2769872
rs9558965
rs4771555
rs9514629
rs4771561
rs1408569
rs9555336
rs4772864
rs9558993
rs9587342
rs9587343
rs1408571
rs9514649
rs7999230
rs1408563
rs1022876
rs9520396
rs9559019
rs9514669
rs4444189
rs4483719
rs11840489
rs716504
rs16970138
rs9520447
rs1323682
rs2476773
rs7337566
rs16970558
rs2476779
rs677532
rs7333466
rs9555369
rs957788
rs7997636
rs9587423
rs947361
rs7335820
rs1935132
rs1935135
rs4083987
rs9520552
rs9783586
rs4564440
rs2211313
rs3905069
rs4143295
rs9555408
rs7325927
rs10508196
rs4107301
rs2136267
rs816976
rs9587475
rs16971732
rs9559211
rs4304904
rs1325382
rs9587505
rs12874104
rs1223978
rs9514816
rs7996372
rs12584299
rs8002852
rs16972096
rs12431281
rs12874831
rs1224096
rs9514827
rs1224147
rs766106
rs1326406
rs7333523
rs11069734
rs12100249
rs2181766
rs1924338
rs9805724
rs9587585
rs16972472
rs12017532
rs1951896
rs1924351
rs2391644
rs726449
rs7986985
rs7334250
rs9514865
rs4772980
rs4771591
rs927855
rs1926533
rs9284246
rs1926507
rs1926526
rs4772988
rs12431361
rs9520990
rs4578513
rs10492418
rs722223
rs4772995
rs9555504
rs1022801
rs11069751
rs189878
rs9514924
rs9301328
rs443079
rs9559437
rs7322768
rs9559442
rs3903073
rs9559453
rs7331122
rs9514966
rs11069760
rs9559481
rs277846
rs157000
rs157008
rs157024
rs157027
rs1025410
rs275946
rs9514991
rs9521192
rs4976845
rs1028724
rs2038706
rs9515008
rs927606
rs2391713
rs9521234
rs592398
rs9521239
rs7335522
rs7317664
rs4643160
rs4773042
rs4771630
rs943769
rs1328249
rs9521350
rs10492482
rs1328239
rs1927674
rs1410421
rs9301385
rs9301386
rs7324699
rs7985759
rs9521415
rs7996888
rs1331042
rs10492479
rs16974374
rs11069789
rs1023168
rs701580
rs1411766
rs6492208
rs1411765
rs4313685
rs7989848
rs9587939
rs1929210
rs162563
rs9515094
rs1411553
rs7325670
rs9521469
rs9521472
rs2391784
rs1411552
rs7319633
rs11843936
rs12584136
rs9521509
rs11618989
rs4641600
rs336224
rs336214
rs9515124
rs7991265
rs7984646
rs9555657
rs12431261
rs7995016
rs16975259
rs954335
rs4773122
rs9583458
rs7319307
rs3742207
rs1470425
rs11069830
rs1000989
rs10492497
rs9521642
rs1981316
rs529041
rs9583467
rs9521650
rs1143914
rs16975617
rs625053
rs616008
rs672949
rs680484
rs627527
rs492560
rs7987982
rs9583484
rs9521699
rs9559771
rs1556122
rs7322495
rs10161783
rs7318486
rs928111
rs9588148
rs9515201
rs7326145
rs1927343
rs9559792
rs6492270
rs4517640
rs4512966
rs4551896
rs1018643
rs9555701
rs7995158
rs3803237
rs7995370
rs9521789
rs4773194
rs2296851
rs9559823
rs413756
rs2274545
rs9555714
rs3742188
rs419244
rs4773209
rs331596
rs1536621
rs9521853
rs9559849
rs4773225
rs3742193
rs3759463
rs7394
rs4771704
rs450514
rs7999702
rs415756
rs1055145
rs2391875
rs3803227
rs6492325
rs9588291
rs2391883
rs2391891
rs9559922
rs2893386
rs8001852
rs9522070
rs9522086
rs885339
rs11842582
rs4771722
rs2183850
rs9559978
rs831167
rs7998332
rs9515380
rs942653
rs3783088
rs9588385
rs2182064
rs2296352
rs9515399
rs7984371
rs11617351
rs2477471
rs4238286
rs1894756
rs2391933
rs12857756
rs7332901
rs1859756
rs1151440
rs876505
rs876506
rs9522246
rs997702
rs9560093
rs1163829
rs1571625
rs11618843
rs7324250
rs4773388
rs4771761
rs9522285
rs10851266
rs9522321
rs1111850
rs1891067
rs7322706
rs9522348
rs7318804
rs9549433
rs7998345
rs9550222
rs2146443
rs9577173
rs1323964
rs11618595
rs7993373
rs11164144
rs944899
rs9577295
rs9324263
rs9577637
rs9549867
rs9549448
rs17736934
rs928194
rs928195
rs2019920
rs1752739
rs9577722
rs9577723
rs7338029
rs1109306
rs8001869
rs7994045
rs11839831
rs7321562
rs17120218
rs7997172
rs9604361
rs9324315
rs1952109
rs9550174
rs9550176
rs942919
rs2317446
rs1041385
rs1571622
rs282578
rs373653
rs385656
rs9550218
rs3742230
rs1290177
rs1890202
rs1933199
rs2993342
rs3011468
rs2993315
rs9577451
rs3764124
rs3814258
rs755993
rs9604118
rs7986656
rs9577553
rs14067
rs9577555
rs2260897
rs2260218
rs11839787
rs7338868
rs7399591
rs7329468
rs7399469
rs9796292
rs7317882
rs6560933
rs11147317
rs10467349
rs9525291
rs9525300
rs12583345
