# Supplementary material for: Fine-scale mapping of meiotic recombination in Asians
Source: BMC Genet. 2013 Mar 8;14:19. doi: 10.1186/1471-2156-14-19 (PMC3599818; doi:10.1186/1471-2156-14-19)
Supplement: Additional file 3 — Genetic Maps. Archive containing combined genetic maps for all chromosomes. The SNP list text files contain the rs numbers of all of the SNPs shared by the Mongolian and Korean cohorts, ordered by physical position. The map files give the genetic distance between each of these markers in order in centimorgans. All observed Asian recombination events are mixed to form this map. [file 1471-2156-14-19-S3.zip › SNPlist14.txt]

rs2775259
rs1959641
rs1953992
rs11158599
rs11850259
rs7143050
rs4981802
rs17103329
rs2318886
rs11159353
rs17103790
rs10150103
rs9944095
rs10131951
rs1953558
rs11851004
rs4981948
rs3093872
rs1760904
rs872072
rs4982038
rs2945461
rs2275009
rs945012
rs7140768
rs11160653
rs17211432
rs1878705
rs1049562
rs10498268
rs7161172
rs4981223
rs7146340
rs2150351
rs1243705
rs1009310
rs1243647
rs1243631
rs3827902
rs4981262
rs17242727
rs12323741
rs1243659
rs1243661
rs10498270
rs11844727
rs17277515
rs11622794
rs8003288
rs10145023
rs9322855
rs4470055
rs8008440
rs11628398
rs4982347
rs944440
rs8181973
rs10136680
rs970014
rs11624594
rs3827907
rs4312222
rs1045922
rs4982360
rs8009569
rs12587462
rs17196820
rs12588812
rs1889771
rs7152062
rs8005768
rs2771324
rs1958399
rs4981345
rs2771354
rs1952524
rs1243459
rs1243469
rs1958032
rs4246989
rs4982398
rs943992
rs7149011
rs2319627
rs1952144
rs1952145
rs4982419
rs1887063
rs1887064
rs8006593
rs7495
rs4982437
rs7141230
rs10135556
rs8009098
rs17792599
rs6571751
rs3748357
rs3748358
rs10151764
rs1045842
rs1045811
rs1263790
rs3752411
rs2293702
rs2031063
rs1041856
rs1041857
rs10129436
rs17792778
rs1547396
rs6571924
rs12434436
rs10483253
rs4982473
rs2049787
rs8021892
rs12879695
rs9323020
rs3817625
rs4982494
rs12437386
rs2157015
rs10138170
rs7155867
rs726976
rs17255077
rs994827
rs2874146
rs4982524
rs10483263
rs2293728
rs2293729
rs4981390
rs8007442
rs7157624
rs2242540
rs2031068
rs2222924
rs10483267
rs3827932
rs3811322
rs3811321
rs3811306
rs4982548
rs17183131
rs7144892
rs4572291
rs4982558
rs17197802
rs2178785
rs7150327
rs1894371
rs933193
rs3811280
rs2204968
rs6572313
rs6572331
rs10148895
rs7155927
rs9972232
rs741713
rs1467891
rs916048
rs8014927
rs3811247
rs4982635
rs6572449
rs10483273
rs2733777
rs1076861
rs2254272
rs3811207
rs226998
rs226999
rs1483974
rs170544
rs12587781
rs227003
rs227008
rs1263655
rs3751474
rs1263659
rs10129996
rs2225215
rs970348
rs1242927
rs1242933
rs11628990
rs1753430
rs10147839
rs9323178
rs943889
rs1242744
rs7154522
rs2877489
rs11568429
rs12433985
rs2331772
rs4982676
rs2281678
rs4982695
rs10132585
rs12889177
rs3764167
rs3794456
rs717984
rs17126483
rs12887958
rs2236135
rs7157021
rs2013931
rs927041
rs2331937
rs2268878
rs10150592
rs28479223
rs977870
rs1055061
rs1950252
rs4270088
rs4982753
rs10137082
rs388914
rs2239578
rs1555414
rs223123
rs222682
rs222723
rs222728
rs2739499
rs17199254
rs11158273
rs17199261
rs17095687
rs913486
rs221696
rs977492
rs1958290
rs11627706
rs10135915
rs2332101
rs10149590
rs11626721
rs10139382
rs1810792
rs12889813
rs1958298
rs1958297
rs11158422
rs1957684
rs10147475
rs973639
rs743272
rs7145633
rs4568
rs12895335
rs10483285
rs4981508
rs11628929
rs8008583
rs6573766
rs11846223
rs8003430
rs7151934
rs4982912
rs12891613
rs10140911
rs1956896
rs4982925
rs874395
rs2076946
rs1956917
rs987629
rs7142675
rs2093256
rs7143637
rs17257083
rs1951595
rs6573910
rs10873219
rs7154849
rs12892202
rs762084
rs7159732
rs206223
rs854406
rs1461648
rs10142572
rs1461650
rs1461651
rs9323559
rs854380
rs10483287
rs8019575
rs1381318
rs3742523
rs1241605
rs1241598
rs17109307
rs2146918
rs12893349
rs8021478
rs8018041
rs17109462
rs11850957
rs11159034
rs11626436
rs1952497
rs4494455
rs17185649
rs10146559
rs1241482
rs1958682
rs7144438
rs1241502
rs1958375
rs1001789
rs1461556
rs1461550
rs2045123
rs1349878
rs12587387
rs4983073
rs8021110
rs974491
rs8015638
rs12885654
rs10141125
rs17109940
rs7158255
rs8015400
rs7140576
rs12432376
rs11159347
rs7161009
rs7144321
rs17537262
rs1028493
rs11844629
rs8020556
rs1951054
rs1951071
rs7350731
rs1956798
rs7146825
rs2180818
rs10873327
rs8013661
rs1951039
rs12884280
rs1954151
rs12880493
rs10152034
rs1950948
rs7140514
rs1956621
rs8004495
rs2223930
rs1015165
rs12886983
rs1108625
rs12433087
rs724815
rs17110787
rs1155407
rs2144043
rs962215
rs10483313
rs25454
rs2332676
rs6574823
rs1543392
rs9323786
rs911085
rs10483316
rs10483318
rs1956500
rs1950866
rs6574949
rs1998137
rs10498286
rs7153926
rs178205
rs3794485
rs1950406
rs8008779
rs3818246
rs990173
rs2180820
rs10483324
rs11160030
rs1956061
rs12588403
rs1956075
rs8007981
rs1950577
rs1956034
rs2180375
rs12433975
rs1474918
rs1951756
rs1951758
rs4340226
rs1245383
rs7493689
rs202963
rs17112407
rs8020438
rs1245793
rs10483332
rs992745
rs4983243
rs12587505
rs8018341
rs2022896
rs1246115
rs17112934
rs11620859
rs4981658
rs7146235
rs1954578
rs17450437
rs2807822
rs1952841
rs12886295
rs1191353
rs4322586
rs11160943
rs10148758
rs10131241
rs10146509
rs7140165
rs7157863
rs10483336
rs1957100
rs4981673
rs8022827
rs7160695
rs11621151
rs10137138
rs1074664
rs2038420
rs2333423
rs12891361
rs1033693
rs17114224
rs730195
rs2038256
rs10148671
rs1957476
rs1951539
rs17114593
rs4981691
rs7151485
rs17114765
rs12883378
rs1018542
rs7159513
rs17114811
rs1952267
rs12893007
rs10133136
rs10498305
rs10498306
rs1191566
rs1191554
rs4144016
rs11844637
rs11624748
rs7160881
rs2273813
rs875677
rs2333611
rs6571317
rs7154546
rs12147361
rs17096078
rs8008553
rs10144164
rs11851625
rs7145714
rs12589992
rs2333660
rs225902
rs225884
rs12431442
rs718545
rs1372050
rs225986
rs225983
rs11627212
rs10131864
rs10483379
rs1950845
rs17335676
rs179075
rs179083
rs10131977
rs1955768
rs7155872
rs10144249
rs8003828
rs8007496
rs424964
rs10149876
rs8008199
rs229201
rs229261
rs229244
rs10143215
rs11628947
rs4981770
rs2301547
rs2070337
rs179562
rs179558
rs12885818
rs179524
rs7159120
rs911088
rs2157704
rs8012914
rs2239580
rs17097458
rs2273171
rs7155894
rs7160965
rs12897532
rs7157080
rs727675
rs8017888
rs3887865
rs7157977
rs17097879
rs7157390
rs11850273
rs7154915
rs2378931
rs10134871
rs7154326
rs8016747
rs11156692
rs1959071
rs1959072
rs9322878
rs2184307
rs12878913
rs1278886
rs1278889
rs1278919
rs2236532
rs1278953
rs1278955
rs1952966
rs17098421
rs17098436
rs17469788
rs4981950
rs3784166
rs8022007
rs17098608
rs17098609
rs6571501
rs10483404
rs1002624
rs1002822
rs17098722
rs6571509
rs17098767
rs941746
rs11621072
rs1957015
rs3784191
rs9285570
rs4296166
rs1956993
rs1950702
rs12435734
rs768787
rs4981990
rs10483416
rs1950698
rs970662
rs981524
rs1950221
rs7159774
rs9788573
rs7158720
rs2268952
rs12878176
rs2180267
rs4246976
rs8021455
rs4981166
rs7144419
rs1956000
rs11156781
rs10143962
rs9322914
rs1959176
rs12894058
rs10151616
rs6571577
rs1958018
rs10483423
rs4143873
rs10130511
rs7144454
rs7147097
rs7151044
rs912857
rs912855
rs1886779
rs1958022
rs10147763
rs243308
rs8014015
rs12884344
rs8007408
rs912854
rs1952302
rs1111533
rs1315126
rs2053403
rs1315134
rs1124910
rs10483439
rs17100828
rs1315145
rs1303470
rs10483440
rs17101006
rs12433945
rs17101028
rs12147072
rs12891017
rs4981191
rs17101176
rs7152199
rs17101237
rs1020157
rs1957320
rs17101301
rs727447
rs10151666
rs17101308
rs17101319
rs714754
rs17101375
rs12887697
rs10483449
rs2180954
rs8005371
rs10142154
rs8020432
rs8003898
rs17393547
rs1958550
rs2297114
rs2297116
rs1952598
rs17406989
rs1958555
rs12880401
rs7149836
rs10133360
rs7148281
rs4246978
rs7144144
rs7143066
rs2149830
rs3905371
rs2183276
rs4982104
rs11156807
rs9972246
rs9322925
rs6571608
rs7150043
rs1958055
rs9285571
rs17101773
rs6571612
rs10152106
rs17101861
rs17101865
rs7141728
rs8017055
rs8017303
rs10143711
rs7140760
rs943164
rs10149796
rs1958036
rs1958037
rs2148332
rs11849204
rs1032015
rs1680698
rs1680694
rs1384372
rs1769621
rs7142406
rs2035423
rs10498326
rs900360
rs12323935
rs2000015
rs974673
rs12432641
rs2790614
rs1680726
rs2163411
rs17102182
rs963971
rs797355
rs12887146
rs1431056
rs4981220
rs1154110
rs1244376
rs1431062
rs6571636
rs1244355
rs12888812
rs1952627
rs12879626
rs11625107
rs1958601
rs6571647
rs12437203
rs7144272
rs7145141
rs12050125
rs1958589
rs17102505
rs4982180
rs9805943
rs7151149
rs7158783
rs3958
rs17102628
rs6571668
rs9743965
rs8006330
rs17526363
rs7144265
rs7145614
rs12587814
rs7142040
rs12586945
rs10142667
rs10483452
rs2415263
rs11626113
rs8012774
rs17103120
rs8015175
rs11156878
rs4982254
rs8003074
rs8005252
rs2415290
rs1028593
rs10872893
rs4982279
rs4982280
rs6571721
rs8012787
rs10147261
rs17103608
rs723204
rs4147391
rs1168987
rs10147962
rs1177586
rs4981318
rs847510
rs4981319
rs12432424
rs10147834
rs2077091
rs378836
rs1951375
rs107196
rs17174848
rs2780314
rs1742868
rs17104029
rs408283
rs1537423
rs1537426
rs12431579
rs12437348
rs3842844
rs4901597
rs12147399
rs12436124
rs1956964
rs10483472
rs11624944
rs8015279
rs10047954
rs11627968
rs1950359
rs2073250
rs2415352
rs1955749
rs11627979
rs8003795
rs723616
rs17104928
rs8010306
rs2281417
rs9322964
rs8010088
rs10151081
rs2415361
rs1983672
rs10143550
rs1008684
rs1123204
rs2764962
rs848124
rs1853812
rs848086
rs712365
rs712372
rs712374
rs712377
rs2022601
rs2564848
rs967759
rs17105665
rs7150167
rs8015869
rs7148646
rs7160841
rs2022720
rs10483479
rs9322971
rs911008
rs1956424
rs1884777
rs4906569
rs8008478
rs10483487
rs7153409
rs2415387
rs2180094
rs7140725
rs2415388
rs10134334
rs7151222
rs2006729
rs10132119
rs17106785
rs11156962
rs1956430
rs177852
rs11850839
rs1952786
rs17107389
rs11845813
rs10498333
rs1959675
rs869025
rs4901596
rs17557166
rs2803921
rs2812094
rs2250885
rs10498339
rs1168417
rs1952566
rs7145965
rs980010
rs1168515
rs17531891
rs6650500
rs8003056
rs1597353
rs1449720
rs12887285
rs6571869
rs2899884
rs12888299
rs9322991
rs1951218
rs8008452
rs8008173
rs12889216
rs1951214
rs4902228
rs1951226
rs983694
rs4899126
rs12434593
rs10150709
rs8014021
rs10139666
rs6571891
rs2737721
rs1998194
rs8017650
rs7140766
rs11157053
rs10143290
rs10140997
rs2415543
rs2057137
rs2038280
rs8007769
rs4902762
rs4902768
rs1955711
rs1950327
rs10142308
rs744511
rs10135734
rs12437332
rs10483532
rs17109607
rs1956159
rs1958964
rs2749497
rs2144823
rs11847313
rs17769386
rs10151904
rs17109852
rs4903057
rs10132914
rs8007174
rs10872928
rs10148725
rs735543
rs5003313
rs6571989
rs12892036
rs7147817
rs12891944
rs10142167
rs7142594
rs1888592
rs7149748
rs17181203
rs1952951
rs7156053
rs12101290
rs4903832
rs9323025
rs17781095
rs2415626
rs12586926
rs1448563
rs2899919
rs12890301
rs10498358
rs1349124
rs10129178
rs12894660
rs12892905
rs1778370
rs12432061
rs1891881
rs1465643
rs8011757
rs2116127
rs10483529
rs12432600
rs10483528
rs10131081
rs8003518
rs10138982
rs9671590
rs10483527
rs8010160
rs2415678
rs11157247
rs7143254
rs1597045
rs6572108
rs17181636
rs4304945
rs4312226
rs12432351
rs17781403
rs12323560
rs8003107
rs1951874
rs12884688
rs17112334
rs8019977
rs7147815
rs2129320
rs11845409
rs8006978
rs2154294
rs10498365
rs744492
rs2626410
rs725996
rs2247407
rs12432940
rs2813718
rs10130263
rs1909459
rs10498372
rs10498373
rs8015068
rs10138542
rs7151320
rs8018748
rs2415755
rs17113248
rs1616139
rs938787
rs10145477
rs1777069
rs10134020
rs12880675
rs10150337
rs6572182
rs2044747
rs1037295
rs1449837
rs10147755
rs7157656
rs1349248
rs1349249
rs2255461
rs11157326
rs8008865
rs17113722
rs1037298
rs17113911
rs1954399
rs17113932
rs12232158
rs12147683
rs1899138
rs4390503
rs17114077
rs12590884
rs8021539
rs11157351
rs8015410
rs7150034
rs10129960
rs17114202
rs6572201
rs2185359
rs11157362
rs2038532
rs11849993
rs17309078
rs1957258
rs10148742
rs10484239
rs11847608
rs1951560
rs7154601
rs10484235
rs11624058
rs1884415
rs4608241
rs1950548
rs11624198
rs7157808
rs8018991
rs11845128
rs8008963
rs8013412
rs10484182
rs10136083
rs7143770
rs12894164
rs2282277
rs1959363
rs1959367
rs12161896
rs1953851
rs1959515
rs807331
rs807326
rs229703
rs172967
rs7143583
rs7152782
rs4900672
rs11628937
rs2415902
rs1906789
rs1686231
rs17116287
rs1268595
rs4900680
rs372543
rs397080
rs17116865
rs1742673
rs858876
rs17738186
rs8009471
rs12879458
rs2415984
rs11157503
rs1669786
rs2600794
rs2642086
rs360177
rs1381644
rs724701
rs7156263
rs3007103
rs12888829
rs12050092
rs10140329
rs17117955
rs11624702
rs12433343
rs12588192
rs1952220
rs7153058
rs10484192
rs8017252
rs4900734
rs10150578
rs2416054
rs17118504
rs8009848
rs10129193
rs12588764
rs7155197
rs10137971
rs8019551
rs10483568
rs10483565
rs17118957
rs1958628
rs2150167
rs7154720
rs2021986
rs2840260
rs8016883
rs11625446
rs1956340
rs883159
rs7141603
rs1112330
rs6572466
rs7149428
rs696525
rs698304
rs712450
rs784814
rs1521168
rs11628327
rs9944127
rs12883672
rs4900829
rs698321
rs698331
rs698335
rs7151968
rs8013481
rs2792572
rs2792574
rs12589851
rs10149330
rs12147042
rs1660193
rs7158099
rs4243553
rs1976080
rs4900842
rs17120184
rs4409996
rs4243554
rs4900847
rs4576990
rs10498407
rs1953900
rs10131774
rs7492685
rs946626
rs1953915
rs1953912
rs2585389
rs2261151
rs2585356
rs17120651
rs2352907
rs2883047
rs1890723
rs12879285
rs1012902
rs7493522
rs7146832
rs11844129
rs4900914
rs17700640
rs8017939
rs2354435
rs4900928
rs7148147
rs10146912
rs7156717
rs7155791
rs1463411
rs17121925
rs2355654
rs6572635
rs11157718
rs2355659
rs2281530
rs6572640
rs11157721
rs9323181
rs8007035
rs7141809
rs11157727
rs7141328
rs2229869
rs7140473
rs11157739
rs4901022
rs7142232
rs7147228
rs1538903
rs1950730
rs17122693
rs6572681
rs4901047
rs3015469
rs1983764
rs2181088
rs10148309
rs4901053
rs2295846
rs7143959
rs11626645
rs7149295
rs3759526
rs17122988
rs8019546
rs1953886
rs11157776
rs2277456
rs3783273
rs7149936
rs7144098
rs8009731
rs9323202
rs1002145
rs1049371
rs8020721
rs4901069
rs10137862
rs10150121
rs9944007
rs10141612
rs4516135
rs12147541
rs8005389
rs8006348
rs11157795
rs11157796
rs4901076
rs4898681
rs9323204
rs12883139
rs9323207
rs2999383
rs12431939
rs8006468
rs11625012
rs7142110
rs2356895
rs4901119
rs11847121
rs17831163
rs12587969
rs7140868
rs8018566
rs7145011
rs4898693
rs12889345
rs17123938
rs7152689
rs10498429
rs17576849
rs4898695
rs6572764
rs17662791
rs17124206
rs12434748
rs6572777
rs10132386
rs8015142
rs7158526
rs1006973
rs10484085
rs1465113
rs2145449
rs11851031
rs4243580
rs881471
rs10498432
rs8017705
rs12881038
rs1014157
rs7141727
rs11157862
rs4243583
rs2993998
rs12878420
rs10133203
rs4898725
rs1693198
rs7154419
rs17124780
rs1032583
rs1151573
rs17124893
rs11847418
rs7144352
rs2029981
rs2029980
rs1982963
rs2645743
rs10498441
rs10151177
rs10498444
rs4898758
rs17831669
rs8005977
rs17831706
rs12889132
rs1254601
rs1254580
rs1254564
rs781345
rs708531
rs781365
rs781356
rs7155960
rs745080
rs2065055
rs2145957
rs1977232
rs10483614
rs3783449
rs2357804
rs1998777
rs2884345
rs7494379
rs12431981
rs1537128
rs4901327
rs8021587
rs2150541
rs1424832
rs7146135
rs8013473
rs11626176
rs10132541
rs4901403
rs4901408
rs17126361
rs17126390
rs1255320
rs10137772
rs8020203
rs12896513
rs1891552
rs11623604
rs1954333
rs1954303
rs7146329
rs17126556
rs4901431
rs1891550
rs7156227
rs2776514
rs1380131
rs210388
rs210311
rs10141869
rs17126761
rs210357
rs7151053
rs210352
rs17635121
rs169748
rs9323246
rs10147611
rs8009420
rs17126953
rs11849392
rs7154026
rs1952748
rs7156353
rs17127017
rs2071047
rs8014363
rs11157994
rs7149949
rs1983786
rs12878931
rs811165
rs1953743
rs1187428
rs1307282
rs1187430
rs1884015
rs9323260
rs17093094
rs10483632
rs10483633
rs10483634
rs2300425
rs7150062
rs7142388
rs1212968
rs1187586
rs4901523
rs2884569
rs3742560
rs2181050
rs8009711
rs11628843
rs8021281
rs4898848
rs1957358
rs8022453
rs10140164
rs17253619
rs749053
rs10498473
rs17253702
rs8007614
rs11621265
rs2297816
rs6573020
rs4901560
rs10150617
rs12879987
rs946067
rs946065
rs1953738
rs1188069
rs2341883
rs6573038
rs942317
rs6573040
rs12886220
rs10483647
rs10137995
rs12434554
rs883598
rs4898872
rs8014482
rs10144431
rs7142488
rs11628040
rs10459511
rs1953359
rs4901604
rs8005401
rs8011441
rs945272
rs11158063
rs12882996
rs17090690
rs922656
rs12893970
rs1679804
rs1679802
rs379999
rs398652
rs241552
rs241560
rs241561
rs241562
rs1957889
rs3912201
rs242413
rs242400
rs899604
rs12883776
rs242584
rs1152471
rs11158090
rs1152492
rs914009
rs17091335
rs1152555
rs10142596
rs2344750
rs1189136
rs12433428
rs736939
rs1189152
rs1189156
rs1189277
rs9323293
rs7156058
rs4274344
rs8017166
rs961377
rs2151779
rs1959066
rs945044
rs10138354
rs11158120
rs3759670
rs1475520
rs8007927
rs12588300
rs6573103
rs2035444
rs7159296
rs1483111
rs17092027
rs1531827
rs17092082
rs878889
rs12436671
rs198234
rs198231
rs1010737
rs862131
rs698015
rs928110
rs709952
rs10483676
rs860324
rs850246
rs7142995
rs850272
rs17719756
rs10483680
rs1504607
rs1189794
rs4901758
rs1189825
rs9805964
rs7144018
rs7158266
rs1889720
rs7144649
rs17795775
rs956390
rs389413
rs268821
rs730651
rs994941
rs17093240
rs1535574
rs10431700
rs4304940
rs1957693
rs6573161
rs1073382
rs1016684
rs12432604
rs4901814
rs1950993
rs10131433
rs911319
rs17093753
rs8017565
rs8018335
rs8022477
rs17093935
rs808225
rs808229
rs878087
rs7143437
rs11158186
rs1028458
rs1955639
rs2223934
rs4901839
rs8013464
rs10483695
rs4898955
rs4898957
rs10140125
rs7143063
rs7151771
rs17832861
rs11627221
rs3783694
rs7155836
rs7155496
rs160459
rs167481
rs385803
rs710025
rs11629363
rs710019
rs311830
rs17833053
rs2750131
rs1119783
rs311847
rs311855
rs8020436
rs7149631
rs856209
rs856215
rs17095088
rs17254640
rs17095093
rs856221
rs7149250
rs8018026
rs11158219
rs2069334
rs380375
rs431343
rs399223
rs407197
rs85425
rs177758
rs4901878
rs11844528
rs1950666
rs17833464
rs17095545
rs1028535
rs7144633
rs17255171
rs8022227
rs6573242
rs11621396
rs946908
rs12880838
rs8017253
rs8016570
rs1252915
rs2757117
rs17833810
rs11158252
rs1252993
rs7149497
rs4898984
rs17096088
rs1957409
rs1958180
rs755011
rs1958181
rs17093317
rs1271183
rs10134316
rs1253170
rs4898989
rs8660
rs1253113
rs8008450
rs7143940
rs11158264
rs10139045
rs1884737
rs10138713
rs10483719
rs1022723
rs12435660
rs17096786
rs219339
rs219354
rs308979
rs388389
rs17097088
rs1887104
rs8004280
rs7146988
rs1956556
rs1254293
rs10142401
rs10483727
rs10134030
rs17098049
rs17834472
rs730848
rs8018591
rs4902033
rs3923605
rs12435428
rs6573374
rs4902035
rs12434834
rs868826
rs868827
rs7150683
rs2211211
rs872147
rs1957912
rs767757
rs767755
rs11852192
rs11627926
rs11621346
rs17098351
rs12590817
rs2296274
rs959728
rs1886461
rs10483736
rs3783778
rs3783771
rs17098533
rs17098542
rs4902069
rs1091679
rs3783759
rs2252267
rs10483742
rs12883769
rs3825650
rs1088670
rs1088672
rs3783754
rs2251244
rs2255998
rs2249106
rs17834568
rs2244057
rs11844065
rs698027
rs966824
rs1583945
rs17099262
rs12887821
rs988822
rs217685
rs11158366
rs217635
rs170098
rs6573406
rs2152484
rs8019076
rs1959335
rs1270013
rs1254910
rs10138060
rs1892049
rs8008645
rs2353777
rs17808028
rs1892054
rs2226206
rs4902106
rs11851815
rs1954491
rs12879403
rs17113978
rs4435151
rs1514939
rs4902118
rs1806517
rs11846826
rs2354324
rs7151896
rs11158401
rs10459520
rs2186078
rs7155049
rs8004060
rs1352621
rs716585
rs7150844
rs11158419
rs1489866
rs7154360
rs1489870
rs1599848
rs1953248
rs11158442
rs10141395
rs8012204
rs11158445
rs11158449
rs8020132
rs4902186
rs7147349
rs761855
rs1884509
rs1387754
rs11848904
rs10483756
rs2355741
rs10136789
rs7156354
rs6573466
rs10129697
rs4899103
rs11158465
rs17100629
rs17812266
rs4902208
rs7152965
rs17177789
rs9788522
rs17824323
rs2144112
rs8013013
rs7141282
rs1255565
rs1255577
rs9323435
rs728525
rs10143004
rs1475038
rs7144210
rs11158491
rs10152067
rs1255771
rs10498508
rs1255741
rs1271565
rs11158505
rs11849690
rs3818773
rs4275767
rs3829767
rs10140978
rs8007972
rs10142318
rs7144688
rs17751454
rs1255986
rs3020443
rs2987969
rs1956545
rs3783728
rs3818239
rs2198347
rs4313734
rs3742604
rs6573560
rs2123458
rs10151656
rs4902297
rs4902299
rs11848587
rs229658
rs2295522
rs1109606
rs747860
rs229592
rs2357727
rs1626923
rs2269304
rs2269303
rs229587
rs4899146
rs230703
rs170680
rs229670
rs2285002
rs17102161
rs114813
rs444583
rs1957425
rs2898885
rs11846925
rs4499147
rs4310777
rs4899160
rs11620955
rs8020734
rs2296316
rs1953232
rs868814
rs10129544
rs17102450
rs12890679
rs1760956
rs1679870
rs12588253
rs1256501
rs1256519
rs11847263
rs17102601
rs11621121
rs10138671
rs2268957
rs7144971
rs2300871
rs10483785
rs743084
rs6573628
rs3924222
rs8015785
rs4902420
rs7493793
rs7154449
rs7140671
rs4131564
rs6573640
rs10150616
rs8014449
rs2318309
rs2318310
rs1954610
rs4902438
rs12431858
rs17103118
rs1889814
rs1959357
rs17103141
rs17754044
rs1147459
rs17103156
rs12890302
rs1147455
rs1036979
rs1147446
rs1147445
rs1147443
rs878815
rs894917
rs1273870
rs1273868
rs10498522
rs13379041
rs6573648
rs975231
rs1434915
rs7144087
rs1902645
rs8021730
rs12886604
rs3742855
rs13379210
rs17836777
rs4902482
rs12883810
rs11158685
rs3742875
rs3759763
rs910315
rs756473
rs10483804
rs3742883
rs11158693
rs7143196
rs1810523
rs7150860
rs7149343
rs8007347
rs2588833
rs2588821
rs4902562
rs1957572
rs1956529
rs11628653
rs12889770
rs10146321
rs10146772
rs10132294
rs9323508
rs1956534
rs1956533
rs3784122
rs2074562
rs12886429
rs3784131
rs737387
rs1541390
rs2189517
rs11158750
rs2244814
rs1290999
rs11623543
rs2256608
rs963918
rs963917
rs10136316
rs12878344
rs17105965
rs4902613
rs17106012
rs12432197
rs761951
rs12893578
rs8023214
rs10483817
rs10483818
rs8006890
rs1474960
rs17106118
rs7141573
rs10483820
rs10143275
rs957258
rs1274762
rs1007841
rs6573854
rs454988
rs17835428
rs168965
rs12895422
rs194770
rs52701
rs194753
rs194725
rs11158762
rs747854
rs11621104
rs12887372
rs1465788
rs194741
rs1561193
rs194722
rs372177
rs412638
rs17106421
rs17106502
rs181483
rs181484
rs3742888
rs729725
rs3784135
rs3742897
rs4902672
rs2268974
rs2268968
rs173321
rs242093
rs1400194
rs7143324
rs8017671
rs1147474
rs2274442
rs1016692
rs12100668
rs11622064
rs7152301
rs2232059
rs12050204
rs17836248
rs4899297
rs17836256
rs17107061
rs1957369
rs10149246
rs1295826
rs1275746
rs1275749
rs2152373
rs1275828
rs7153985
rs10130729
rs4899318
rs1952202
rs227429
rs227389
rs227397
rs227395
rs170566
rs7157956
rs227446
rs17107635
rs227402
rs227401
rs1380429
rs1156447
rs227434
rs17107766
rs12884186
rs2081487
rs999618
rs17765575
rs8014714
rs715305
rs879192
rs8021780
rs17107951
rs9323533
rs4331283
rs17565772
rs12147825
rs2332422
rs10142102
rs1060681
rs12436902
rs4899357
rs12590610
rs12590471
rs2332431
rs1205235
rs8688
rs4899366
rs7152071
rs10148050
rs8006424
rs10483834
rs1476609
rs3814872
rs8019448
rs10141804
rs17766621
rs2023955
rs244620
rs7155719
rs714421
rs917066
rs11848070
rs11623962
rs221905
rs221903
rs7146371
rs12431920
rs4902914
rs8005382
rs17109144
rs12589785
rs976044
rs41220
rs11628525
rs17092070
rs8015004
rs1204997
rs10137011
rs17178716
rs8019244
rs2533059
rs36457
rs36453
rs36450
rs8003168
rs23219
rs12897929
rs4899409
rs10483837
rs11623492
rs4899412
rs2239268
rs2332706
rs758235
rs36735
rs2067021
rs8018960
rs2190632
rs2283417
rs17179734
rs2283416
rs10142058
rs149686
rs17179828
rs149657
rs149641
rs193545
rs185010
rs847317
rs2238233
rs1568404
rs8010242
rs2079499
rs737498
rs2239254
rs2239253
rs2238199
rs765221
rs2239247
rs8007684
rs847330
rs2239220
rs2238192
rs2877796
rs2238190
rs2283381
rs7143134
rs3819549
rs2239280
rs2239279
rs2074953
rs917427
rs17116363
rs1548687
rs2238173
rs7161351
rs12885387
rs17117164
rs2239222
rs2239281
rs3291
rs3742843
rs2332886
rs2526901
rs11844834
rs2526930
rs1060570
rs7140455
rs740974
rs17120199
rs1990438
rs17120302
rs2052145
rs4899444
rs12435412
rs1990443
rs11620775
rs4903067
rs1123135
rs11626895
rs17781655
rs6574101
rs2192594
rs7144189
rs8014658
rs12885928
rs17122581
rs2806039
rs2806034
rs7144193
rs7144738
rs12884060
rs12432987
rs177393
rs11628713
rs12590918
rs177387
rs2269967
rs17182286
rs10220356
rs6574121
rs4899468
rs2041073
rs758053
rs4899469
rs6574129
rs8019162
rs42923
rs7155553
rs42922
rs17782088
rs8018644
rs1024603
rs17092737
rs2336547
rs17094182
rs2074932
rs3742810
rs2072294
rs4243645
rs4646861
rs4646859
rs4646855
rs2300193
rs4903190
rs8021337
rs10873266
rs887594
rs7140189
rs8019455
rs1548768
rs4148078
rs4148077
rs4903219
rs11159080
rs8014859
rs2058123
rs11159087
rs3815329
rs3815328
rs12588574
rs2028377
rs7148461
rs1008007
rs12435481
rs4903249
rs888417
rs10047892
rs2193596
rs8014204
rs2286910
rs2080087
rs732765
rs4903268
rs2159906
rs12431669
rs96358
rs119076
rs10146482
rs7145159
rs8006587
rs741847
rs17183482
rs7154366
rs8007279
rs7145739
rs7149441
rs1882830
rs11621664
rs2884739
rs10483865
rs926111
rs8018744
rs12884356
rs10483867
rs12433077
rs175642
rs84044
rs7158350
rs10132660
rs12147331
rs2300603
rs957370
rs8021741
rs10133560
rs2075140
rs12588055
rs1184086
rs2303345
rs8015242
rs11159152
rs10143790
rs4903349
rs8015239
rs10137007
rs17103928
rs2287475
rs2160880
rs8536
rs741518
rs4899580
rs11159174
rs741510
rs759707
rs12886269
rs2591089
rs935340
rs935334
rs7151939
rs4903385
rs2360982
rs8008940
rs935332
rs951304
rs4903393
rs1867645
rs1004153
rs4522353
rs4903399
rs11624232
rs11622068
rs17104346
rs8012684
rs2885129
rs2360994
rs755213
rs2360995
rs11626504
rs7152058
rs4569181
rs12896434
rs4344663
rs12590670
rs1077428
rs2361290
rs7150423
rs1676303
rs7143462
rs7160845
rs6574310
rs4903434
rs4899599
rs12147436
rs4903435
rs17783432
rs12433679
rs10873293
rs10483876
rs10083422
rs1861421
rs4903469
rs10483877
rs17735651
rs11159233
rs1076584
rs2075773
rs2075774
rs2242625
rs8020289
rs2056855
rs11159235
rs8003586
rs7160583
rs2293805
rs2242629
rs909228
rs12588405
rs4899628
rs2041960
rs10873298
rs12434850
rs17105180
rs6574349
rs17105232
rs8022640
rs4903539
rs17105290
rs204984
rs17811635
rs2110910
rs158120
rs11159249
rs158110
rs158112
rs158105
rs4899644
rs391966
rs2287381
rs17812556
rs733416
rs368855
rs4899649
rs3783986
rs1861889
rs2111699
rs3177427
rs3759732
rs7155063
rs4903582
rs1061638
rs12897689
rs17751406
rs17751412
rs11622359
rs11624990
rs2284230
rs10135955
rs2299919
rs4497612
rs2299921
rs2267755
rs8018674
rs17752950
rs17106478
rs7146020
rs17106558
rs734654
rs12433276
rs10140793
rs759807
rs1955571
rs3861629
rs4020115
rs17106733
rs4127751
rs12892137
rs177234
rs10150673
rs17106771
rs11159319
rs12147701
rs3850370
rs4556722
rs17826979
rs10483889
rs10873314
rs177203
rs177195
rs17754285
rs888412
rs10483891
rs12880040
rs10483892
rs10146353
rs932246
rs10483894
rs10129666
rs983795
rs1008305
rs8003110
rs2063985
rs1882812
rs1523131
rs2365682
rs11624704
rs6574433
rs12717576
rs2192420
rs12892370
rs1124299
rs2215838
rs2192416
rs1544623
rs368692
rs10483907
rs17835229
rs2370825
rs10147304
rs6574458
rs8009691
rs6574463
rs7143966
rs10133718
rs1863034
rs746459
rs10142370
rs17108195
rs12433859
rs7142344
rs6574472
rs154378
rs2270964
rs10483920
rs12436039
rs10131645
rs2202167
rs10151372
rs2202175
rs11850747
rs6574495
rs12891137
rs766024
rs17510215
rs6574499
rs7151711
rs11159402
rs4899738
rs2197991
rs2597093
rs7141420
rs4903860
rs17109224
rs11845632
rs11850956
rs10130369
rs7147705
rs10134135
rs1424847
rs10467836
rs190092
rs2543578
rs1424842
rs221492
rs765428
rs17109754
rs2160919
rs178376
rs178384
rs17174744
rs12589656
rs7148264
rs11625485
rs8016886
rs17109827
rs8011654
rs17764746
rs2242641
rs2293836
rs11846744
rs2049826
rs2293847
rs2887941
rs7154805
rs17175506
rs4903890
rs10483939
rs7147199
rs760287
rs10147854
rs17175771
rs1468843
rs17110183
rs17110266
rs10483944
rs1491493
rs10483946
rs1160793
rs996211
rs433163
rs224980
rs225013
rs2267872
rs2273173
rs10483947
rs12894797
rs6574554
rs8015253
rs9323685
rs4899767
rs11159460
rs7143237
rs935728
rs4899771
rs1993007
rs10498541
rs1868633
rs17110831
rs2596116
rs10498546
rs2371333
rs2167061
rs6574605
rs327435
rs327434
rs2556611
rs12050151
rs2888032
rs6574612
rs8022139
rs12892567
rs179249
rs2110695
rs3783949
rs12101261
rs917986
rs12883673
rs2268474
rs10151660
rs2300527
rs2075177
rs7157900
rs1957547
rs1951614
rs12894596
rs2241621
rs12887344
rs2146244
rs11628716
rs12435764
rs1569012
rs12888000
rs6574655
rs2025214
rs7141930
rs17115605
rs2888159
rs2371807
rs9323707
rs2067923
rs986055
rs4904019
rs10129518
rs8006900
rs1958223
rs2025965
rs1571379
rs17116019
rs7149815
rs1210840
rs1198030
rs2217448
rs1430477
rs1652605
rs799040
rs799030
rs1958664
rs799121
rs799103
rs709905
rs1457990
rs17116637
rs10483957
rs4904061
rs11846669
rs10483956
rs1911223
rs17116919
rs10483954
rs2689121
rs2689117
rs2798379
rs17678072
rs12895242
rs8011971
rs10484135
rs1242551
rs2150330
rs1242558
rs958937
rs7153719
rs17117337
rs17117347
rs10484138
rs2372236
rs8010114
rs17669424
rs17117462
rs7142426
rs10498556
rs10498558
rs11628311
rs1954071
rs10143718
rs2153487
rs8016995
rs2022767
rs946918
rs1263475
rs1263479
rs1263482
rs1888363
rs11846699
rs10132493
rs2225378
rs2210175
rs10484152
rs12434022
rs726807
rs17703858
rs1485475
rs11852029
rs229842
rs17118701
rs2372464
rs1269347
rs1241928
rs1241940
rs1953454
rs7144922
rs17118908
rs1958420
rs9323737
rs10131057
rs10139484
rs7158721
rs11159614
rs8012291
rs17645661
rs10484119
rs1705664
rs1015277
rs2210184
rs12890538
rs4904160
rs4904162
rs1466407
rs1462339
rs8019836
rs1449108
rs1449115
rs1551013
rs1449121
rs1449112
rs1383782
rs726957
rs4577002
rs1115700
rs17186163
rs7149015
rs12436420
rs10140310
rs2623106
rs12586747
rs1483065
rs1601029
rs17120398
rs856627
rs17740265
rs9672039
rs2888424
rs12887809
rs11159695
rs1767392
rs1562696
rs7144022
rs10498584
rs17796783
rs7141559
rs11847123
rs1957325
rs2372919
rs11621863
rs3886503
rs10151416
rs985037
rs1884008
rs11847175
rs12889429
rs6574830
rs7152571
rs2372976
rs4904262
rs1956633
rs1956632
rs12147536
rs10483984
rs17121469
rs7145874
rs1742180
rs7146816
rs4396464
rs7140553
rs8009268
rs1998531
rs11620923
rs1957808
rs1022849
rs4904274
rs715682
rs1028717
rs7492316
rs4482212
rs7158484
rs2153493
rs2153492
rs17121903
rs12437116
rs4904292
rs1505187
rs17122153
rs1106098
rs1505172
rs10484101
rs804946
rs10147870
rs17122241
rs804963
rs7143328
rs1538878
rs2022022
rs2185498
rs2153532
rs1954196
rs12886761
rs1289248
rs12100975
rs1891548
rs12434656
rs1642273
rs1775671
rs1420920
rs17187078
rs1548984
rs1420812
rs1978243
rs12888628
rs12050431
rs12586410
rs3925163
rs17123033
rs11847428
rs17123087
rs8022058
rs1756673
rs1612313
rs17123224
rs1365524
rs1430561
rs8018273
rs12147698
rs1426790
rs7155212
rs8016534
rs11621042
rs1288748
rs1017604
rs1450706
rs10133218
rs17123886
rs1349377
rs7154214
rs2301123
rs450711
rs2165570
rs3742704
rs2119704
rs7143652
rs4899940
rs1887291
rs8021613
rs8007372
rs7157457
rs379643
rs3559
rs1940554
rs7155220
rs7149354
rs7148961
rs4904445
rs8018774
rs11844638
rs4904448
rs2274736
rs2401751
rs11622270
rs1287825
rs11159863
rs17124965
rs2401785
rs1885186
rs1885185
rs4904488
rs7150671
rs8017825
rs10147907
rs11627903
rs912379
rs11159883
rs4904502
rs4904509
rs1475243
rs6575042
rs10148147
rs9635287
rs8022846
rs1815593
rs12894915
rs759364
rs6575054
rs11846050
rs17125790
rs2110706
rs12431798
rs1887102
rs1952182
rs243227
rs1034116
rs1287404
rs10131830
rs373655
rs386276
rs394499
rs11622222
rs243172
rs8014275
rs2761355
rs2632188
rs2181663
rs998564
rs2401851
rs10137250
rs1028721
rs11159929
rs8016216
rs11159934
rs17126387
rs4904626
rs12889533
rs7154092
rs3825663
rs10146347
rs1152443
rs1554116
rs17260618
rs3861656
rs3850395
rs4462529
rs1515412
rs4900026
rs12892344
rs2282032
rs2282033
rs17799268
rs10132599
rs2300502
rs3213718
rs4904690
rs7150111
rs17719594
rs10147469
rs1286474
rs7145137
rs2343
rs1286439
rs12880506
rs961196
rs4900057
rs10140229
rs942740
rs12893100
rs1742092
rs7154098
rs8018904
rs17126990
rs10133270
rs8003457
rs4904729
rs1286291
rs11622397
rs6575165
rs1286252
rs1286092
rs7150500
rs12892024
rs1286060
rs12436076
rs9323855
rs10139335
rs7146008
rs12433069
rs2295528
rs2295526
rs2295525
rs11622455
rs12886872
rs11624508
rs1285860
rs2401983
rs933528
rs4904763
rs3825658
rs1285767
rs1285803
rs12589086
rs1285808
rs4900077
rs2025065
rs2295882
rs11160006
rs8007484
rs876561
rs2180886
rs11625462
rs1743074
rs1743176
rs1704640
rs7161259
rs6575209
rs12889912
rs12050168
rs7159064
rs3814837
rs2402074
rs1884841
rs10142528
rs2052204
rs2430340
rs7143288
rs2248052
rs2430353
rs876043
rs17805293
rs2284340
rs2246416
rs12586793
rs7154721
rs1040617
rs11846315
rs11848512
rs10144861
rs10140469
rs17807815
rs2402110
rs17127945
rs5008080
rs1241713
rs7148418
rs1241717
rs8005444
rs1241739
rs8006346
rs7156849
rs2402130
rs7145687
rs1884679
rs12891074
rs4444267
rs10143486
rs4904887
rs4347560
rs11845652
rs17128291
rs17184215
rs10142321
rs7152962
rs8017479
rs4144267
rs10498633
rs4904920
rs10134832
rs2149054
rs17783630
rs7150406
rs7141239
rs7157447
rs7141006
rs10141449
rs736087
rs8008611
rs1885747
rs12433867
rs2146498
rs4904964
rs11629324
rs12885166
rs4331280
rs2250672
rs9791
rs716097
rs1242119
rs12586718
rs1242112
rs1242105
rs2208465
rs12879049
rs4900155
rs11850195
rs927293
rs17128654
rs3945958
rs7159455
rs6650495
rs2402214
rs12147615
rs2295394
rs2402226
rs3783919
rs3783910
rs10136012
rs2749509
rs1740689
rs768356
rs7148455
rs12589195
rs960513
rs7157141
rs10132640
rs17128943
rs3742709
rs4905064
rs2102232
rs17129088
rs718465
rs11847714
rs1887193
rs2148562
rs17184397
rs2148567
rs7152624
rs7141441
rs2145472
rs927236
rs12433172
rs12588988
rs17129203
rs927238
rs4900200
rs11848280
rs11629272
rs7155685
rs2402374
rs7140471
rs1884211
rs4905138
rs11621370
rs11846532
rs1122361
rs7157940
rs12587898
rs3814821
rs7141881
rs11623253
rs958187
rs4905166
rs927139
rs4900224
rs11629171
rs2144834
rs877081
rs2753934
rs11629242
rs8008466
rs1956704
rs11160174
rs7144888
rs11628722
rs12892340
rs8014978
rs8021858
rs927255
rs17825644
rs8008729
rs11626701
rs2236241
rs7152296
rs1951007
rs10145558
rs7158068
rs12147719
rs1951017
rs17094919
rs11623932
rs9671457
rs2284655
rs5510
rs8019823
rs2069966
rs1154824
rs10150203
rs7149043
rs1955650
rs12887113
rs11623661
rs11851301
rs1010452
rs4900244
rs17827117
rs2235976
rs10134903
rs1243532
rs12897986
rs12184990
rs11844778
rs1950771
rs10136233
rs3850403
rs11844932
rs10139313
rs11623033
rs4418997
rs1243499
rs17827567
rs7157079
rs12434833
rs8007115
rs10484049
rs1341001
rs1243573
rs1243582
rs3861665
rs1011459
rs2798820
rs2798819
rs8014347
rs7148434
rs7147709
rs1110386
rs12878043
rs1187640
rs3783283
rs3180753
rs941567
rs11160238
rs1950618
rs7148858
rs11628095
rs7161580
rs2144815
rs11849211
rs999986
rs4905296
rs8017312
rs1024200
rs11628020
rs11622677
rs11846336
rs12892702
rs12882488
rs17111984
rs1631191
rs1187763
rs4905306
rs4905310
rs4905315
rs3783290
rs4905326
rs8023231
rs17829075
rs1187738
rs4900277
rs1007813
rs8012206
rs12433744
rs11624667
rs17092955
rs17093029
rs4578582
rs4900285
rs749955
rs4905365
rs7148498
rs6575532
rs7161223
rs1748936
rs1743507
rs1748952
rs2369310
rs1886505
rs7493192
rs2147606
rs12896363
rs4905389
rs10498644
rs10498645
rs7158270
rs1957923
rs12879561
rs877524
rs10498647
rs7160831
rs12893706
rs11628024
rs17093634
rs12432584
rs8017769
rs8014434
rs11160307
rs8003062
rs10143064
rs2146935
rs11851941
rs4905446
rs12895731
rs10149792
rs10144552
rs7158186
rs10498648
rs872117
rs17093887
rs4900310
rs11625405
rs11629183
rs4144132
rs4905470
rs7149163
rs2069575
rs2069590
rs2069598
rs2069600
rs10142830
rs11625494
rs12050217
rs11622365
rs2369522
rs945034
rs17094134
rs12147439
rs7149784
rs1570558
rs234605
rs234600
rs234597
rs234592
rs234587
rs234586
rs12435173
rs17214407
rs17094273
rs234566
rs234565
rs1951834
rs11621572
rs17310162
rs4900337
rs4905528
rs11624336
rs4900340
rs10135821
rs2369898
rs2145639
rs10135234
rs10145396
rs11625059
rs12878184
rs9323955
rs10141420
rs2145634
rs12590723
rs4905564
rs1885159
rs17094645
rs17094678
rs1884064
rs10484165
rs8022742
rs10083347
rs742882
rs8005462
rs1022590
rs7148557
rs12586664
rs8006234
rs12587707
rs4905587
rs17095160
rs8008701
rs7149001
rs7158520
rs234460
rs3850416
rs2810047
rs2129026
rs4905592
rs2810051
rs2781409
rs1384981
rs234220
rs8009402
rs12435621
rs12890644
rs17095685
rs234184
rs234136
rs721919
rs10149128
rs11627426
rs12435663
rs2126439
rs7147798
rs1973150
rs2781400
rs1471356
rs8003238
rs2859997
rs1840790
rs1379230
rs718516
rs4905631
rs2236494
rs2014525
rs876188
rs7144501
rs12892356
rs4900384
rs710285
rs965770
rs17096531
rs7152530
rs9323992
rs10484125
rs17096725
rs1257914
rs1271087
rs4905662
rs10148489
rs10149512
rs8022910
rs8015534
rs7160643
rs8010124
rs8007350
rs1380214
rs12891311
rs1952863
rs2753971
rs2150495
rs17097041
rs17097087
rs17097094
rs10139212
rs10151617
rs1956855
rs17595072
rs995365
rs1956837
rs2145524
rs7148473
rs7161615
rs12898099
rs8014383
rs2038352
rs12586193
rs10142539
rs1950476
rs17528679
rs982894
rs4343209
rs1015226
rs10484060
rs7148667
rs1998228
rs17097925
rs911368
rs10484062
rs200354
rs11851709
rs17098020
rs200339
rs10130070
rs1257618
rs1257630
rs2015350
rs1257641
rs1565612
rs2895736
rs1257667
rs1257670
rs1257687
rs1257580
rs10873499
rs807363
rs10144320
rs2031981
rs12434512
rs12435210
rs8018858
rs8022744
rs8016025
rs868666
rs1269096
rs807450
rs3936653
rs2693684
rs3850422
rs17551753
rs1257446
rs4905809
rs2748805
rs2614467
rs1257333
rs1257324
rs1257321
rs1810114
rs1257282
rs2614475
rs2748821
rs1257267
rs12100924
rs2144594
rs3918051
rs2069492
rs17098899
rs12586342
rs7157032
rs12433885
rs11160545
rs10130307
rs10135429
rs4905897
rs11849597
rs3783322
rs3783324
rs1191109
rs3783326
rs4905917
rs2273704
rs4900450
rs4587910
rs1190967
rs7151749
rs3783332
rs12588659
rs941891
rs2400899
rs2273800
rs1951522
rs941924
rs7157731
rs7142209
rs1190891
rs1190892
rs1190906
rs1888578
rs8007901
rs12883126
rs10138605
rs12590932
rs17099617
rs10146962
rs1555406
rs1190815
rs12891580
rs1884540
rs3783355
rs1998053
rs2400963
rs8005672
rs3809403
rs10136671
rs8181978
rs7141987
rs12586258
rs12100867
rs4906033
rs8015875
rs941713
rs2400968
rs8012425
rs11160625
rs884151
rs11160631
rs11623181
rs4906067
rs17099963
rs17099968
rs1537759
rs1984133
rs3945127
rs12050400
rs1615947
rs7160374
rs10131928
rs2400997
rs4906091
rs4906092
rs7153446
rs1959025
rs11621338
rs12147382
rs7141853
rs2275016
rs9324038
rs2401023
rs8019453
rs1569807
rs4906122
rs2895908
rs10130044
rs4906124
rs4906129
rs10129415
rs3405
rs1746596
rs7145618
rs7148324
rs4906175
rs2253998
rs13749
rs11621560
rs2183637
rs4601978
rs1543540
rs4906198
rs11624218
rs942024
rs7158275
rs1190344
rs941726
rs12586226
rs2144825
rs11846158
rs2403102
rs4906269
rs10133111
rs2269318
rs2285014
rs3818288
rs7157813
rs17101146
rs872945
rs11627664
rs710100
rs8176373
rs8014278
rs10484072
rs11160729
rs2771369
rs7154496
rs2403144
rs4906310
rs8023030
rs6575979
rs11627052
rs2065015
rs3783397
rs10129426
rs729438
rs7154572
rs2896489
rs3742365
rs11628332
rs11160762
rs1885073
rs7145372
rs941949
rs7142555
rs10143250
rs8016091
rs12434726
rs8012258
rs11625738
rs11625777
rs4247027
rs4983387
rs2841279
rs1595947
rs736066
rs894039
rs7144401
rs7159216
rs11160835
rs4399485
rs2056860
rs2816662
rs10134946
rs2010787
rs7146643
rs10142224
rs10150642
rs2583292
rs17113281
rs4773949
rs2337463
rs8022729
rs1544317
