# Supplementary material for: Fine-scale mapping of meiotic recombination in Asians
Source: BMC Genet. 2013 Mar 8;14:19. doi: 10.1186/1471-2156-14-19 (PMC3599818; doi:10.1186/1471-2156-14-19)
Supplement: Additional file 3 — Genetic Maps. Archive containing combined genetic maps for all chromosomes. The SNP list text files contain the rs numbers of all of the SNPs shared by the Mongolian and Korean cohorts, ordered by physical position. The map files give the genetic distance between each of these markers in order in centimorgans. All observed Asian recombination events are mixed to form this map. [file 1471-2156-14-19-S3.zip › SNPlist15.txt]

rs1303908
rs4433784
rs12900257
rs6606792
rs8031642
rs11632888
rs2289815
rs765763
rs8029320
rs7167658
rs6606810
rs7174982
rs6606813
rs12913456
rs1897786
rs3693
rs17137365
rs4592619
rs4778334
rs6606819
rs7181789
rs12900552
rs6576313
rs4778531
rs1589918
rs1608962
rs1405186
rs4778545
rs6576461
rs6576525
rs12899973
rs8029455
rs1722791
rs1524842
rs11632341
rs1717831
rs7181322
rs824211
rs8031166
rs11633486
rs8038712
rs1459958
rs4778346
rs10162946
rs2883191
rs10873649
rs1563817
rs11630255
rs1976756
rs11632280
rs12440442
rs1850475
rs1850489
rs1878504
rs4778426
rs12161938
rs1874853
rs3901472
rs7180201
rs11854546
rs8038746
rs7177703
rs7162406
rs7164751
rs17114595
rs12905620
rs11161135
rs9652530
rs749305
rs4028400
rs3867498
rs4906922
rs752873
rs3867499
rs4534820
rs2201839
rs2075814
rs17785249
rs2554430
rs220030
rs691
rs2355846
rs757439
rs10519492
rs6576426
rs7496451
rs11637057
rs12903486
rs4906719
rs718980
rs7181164
rs2526565
rs2526571
rs2605463
rs4906728
rs11631211
rs9806169
rs952121
rs7176242
rs6576443
rs4906736
rs2930629
rs4906743
rs2066711
rs2066709
rs1047700
rs2062354
rs744280
rs17667563
rs10519525
rs17637182
rs7359209
rs8035375
rs9806181
rs11639253
rs8023362
rs1867511
rs12907525
rs11629954
rs2044313
rs4906795
rs1877250
rs8043094
rs4906640
rs4260026
rs11636552
rs968332
rs1877248
rs7177666
rs4906809
rs4906826
rs1511493
rs11856743
rs938076
rs12440485
rs1511486
rs1511487
rs12910878
rs4906835
rs17736307
rs4906654
rs4594235
rs10162783
rs3915024
rs4906659
rs17116595
rs476730
rs500951
rs1435835
rs2715573
rs7183534
rs4906872
rs11853420
rs2042753
rs8038232
rs8038700
rs10519547
rs11637135
rs1346263
rs2059637
rs12050883
rs8027455
rs11853743
rs2928697
rs981347
rs4906680
rs8030011
rs8024564
rs7173713
rs17738087
rs2194958
rs1863464
rs1426223
rs4906895
rs12437535
rs4906908
rs1864793
rs6422906
rs7183249
rs12185122
rs7403021
rs2376481
rs1368022
rs10519582
rs7177870
rs17671490
rs7494955
rs9330237
rs4887525
rs10519568
rs4398085
rs1029938
rs7162153
rs2286946
rs4887565
rs2192223
rs12911670
rs208147
rs622959
rs12148908
rs1378094
rs6422904
rs10519593
rs7179956
rs6606891
rs1551419
rs11853763
rs11631444
rs11854800
rs12903540
rs8042276
rs9920954
rs12592749
rs4288951
rs3097489
rs10852212
rs7182244
rs2169637
rs1947745
rs16950272
rs1871017
rs1382054
rs737051
rs3101649
rs1603785
rs958076
rs4778116
rs4402510
rs2871771
rs3930739
rs8035334
rs1004611
rs768546
rs4778199
rs2703960
rs1448488
rs12910433
rs3794609
rs730502
rs2305252
rs4778232
rs1448485
rs16950821
rs8024968
rs7170869
rs1597196
rs8043281
rs6497284
rs8028689
rs8039195
rs4966231
rs4424881
rs10519643
rs1994597
rs4779705
rs4603522
rs7173806
rs12442802
rs2171892
rs937051
rs11633365
rs7183262
rs4611418
rs8026346
rs8027684
rs11071118
rs4779952
rs12911875
rs11635074
rs12912234
rs501397
rs817957
rs1996709
rs4779618
rs607503
rs1195491
rs1655645
rs4780212
rs10851926
rs511092
rs508349
rs17682773
rs16955485
rs6495788
rs8030767
rs7171078
rs2125657
rs2337127
rs17683102
rs17683108
rs260546
rs16955658
rs11855457
rs260530
rs3784353
rs17671556
rs7179270
rs1552077
rs7176476
rs785450
rs11853442
rs785440
rs939980
rs9672537
rs7178240
rs4780267
rs711355
rs1533861
rs1719343
rs1568633
rs12906280
rs939981
rs2140173
rs6492918
rs4643293
rs11070252
rs10152753
rs2046362
rs7166258
rs8026961
rs798139
rs8036176
rs11632229
rs1983459
rs2873
rs6493352
rs2955790
rs2949574
rs8041717
rs16956455
rs16956471
rs2288242
rs7173280
rs1035706
rs8039189
rs17815804
rs2241494
rs4779816
rs890158
rs3784601
rs4779824
rs8028220
rs813299
rs1672409
rs1580141
rs17815869
rs17228178
rs985907
rs4779847
rs7178760
rs3865090
rs6493543
rs7162289
rs12439925
rs1465779
rs4268714
rs8042404
rs4779528
rs2125617
rs4779889
rs2219507
rs7170060
rs11858379
rs4779919
rs905426
rs12595731
rs10519688
rs12324569
rs4417522
rs4779937
rs7164876
rs4435224
rs6494074
rs12442622
rs11636101
rs7175581
rs12915265
rs4779978
rs2651418
rs9672615
rs8023613
rs1528734
rs17816333
rs1258732
rs12915737
rs1258749
rs11634255
rs8036757
rs2123067
rs12593365
rs1534596
rs921510
rs10519753
rs10519756
rs8034124
rs4780049
rs4780050
rs17228908
rs12912842
rs899466
rs1564328
rs343916
rs345825
rs7162923
rs345887
rs8028114
rs1349964
rs345800
rs345779
rs345760
rs17816808
rs10519792
rs1454985
rs4780082
rs8037033
rs4238562
rs17817006
rs974379
rs2292548
rs2292547
rs17235868
rs8031751
rs8043175
rs7173234
rs10519807
rs10519808
rs2676071
rs2251107
rs2251110
rs2676073
rs2676077
rs2670941
rs1980102
rs7176762
rs11072416
rs10519816
rs2339268
rs2596193
rs11631192
rs17098
rs2256382
rs16970801
rs11072471
rs17236056
rs7165065
rs2676093
rs12324605
rs1369308
rs3751634
rs2596211
rs1435102
rs1435098
rs9744361
rs7164455
rs682639
rs674155
rs2077268
rs748298
rs16972835
rs16972837
rs10153042
rs671122
rs658750
rs688939
rs16973062
rs2467565
rs7177922
rs951442
rs11072570
rs10775211
rs937303
rs8030397
rs16957279
rs4780144
rs1390158
rs716368
rs16957454
rs4780154
rs2076954
rs17817518
rs12907066
rs3817408
rs17817536
rs11635223
rs10519864
rs17236525
rs1036004
rs12440440
rs2278309
rs3829480
rs10519873
rs10519875
rs11072673
rs16958069
rs967232
rs2059956
rs12443234
rs7163140
rs10519884
rs891343
rs2278314
rs16958147
rs4267279
rs685516
rs525243
rs588655
rs636842
rs527834
rs613479
rs7161944
rs7174442
rs2290942
rs2705343
rs8031147
rs8031404
rs347896
rs347897
rs12440564
rs7498116
rs17236946
rs8027939
rs1347638
rs1978809
rs8027114
rs7164838
rs6495705
rs6495708
rs580839
rs560766
rs1036460
rs549811
rs11857404
rs7163190
rs644339
rs11629839
rs752876
rs7174852
rs670957
rs2067724
rs12906896
rs2015461
rs6495718
rs975985
rs8029715
rs8033479
rs10152363
rs7182356
rs7173632
rs8032009
rs6495739
rs8038010
rs7175947
rs8027514
rs2054252
rs975193
rs12909532
rs2339783
rs898126
rs8027994
rs16960581
rs2589527
rs1899922
rs318332
rs318359
rs10519995
rs8041062
rs16961040
rs12593461
rs1443814
rs6495784
rs16954301
rs920808
rs10775225
rs9672669
rs16961410
rs4923689
rs4924013
rs2947252
rs12440810
rs2132984
rs2683090
rs1989223
rs1497812
rs12591800
rs796881
rs789777
rs789774
rs11638423
rs2055851
rs1397255
rs12438913
rs4502172
rs17619758
rs1435687
rs2573256
rs1435683
rs1435681
rs11073161
rs11073162
rs1474084
rs7495602
rs10518868
rs4923709
rs8024448
rs6495834
rs4456451
rs12443165
rs2444728
rs16963122
rs7173993
rs11633613
rs17703807
rs2467351
rs10518883
rs12899716
rs12903469
rs4924079
rs1453949
rs11858511
rs7162621
rs16963466
rs6495850
rs4924089
rs11073189
rs4923723
rs7183415
rs3743338
rs16963938
rs1037439
rs10518905
rs1194620
rs12101585
rs13329545
rs12908619
rs11073206
rs1901127
rs1450420
rs8039031
rs16964229
rs10518914
rs17432433
rs16964247
rs4923729
rs16964304
rs837133
rs844380
rs940094
rs12102256
rs2204212
rs4989607
rs8041675
rs4244559
rs7161976
rs2701516
rs1356786
rs1356780
rs10518931
rs16964798
rs1401893
rs11632275
rs4924148
rs7170674
rs608908
rs6495904
rs8037685
rs1902623
rs12912594
rs1824183
rs16965201
rs8042854
rs10048048
rs7162236
rs4597272
rs4556752
rs16965467
rs7162442
rs16965556
rs8040172
rs1391571
rs13380163
rs1011289
rs1393404
rs10520067
rs4924208
rs1021796
rs7496477
rs10152693
rs17638772
rs4505261
rs1393418
rs8027757
rs1003180
rs12910308
rs867043
rs8023597
rs4923791
rs4244564
rs12440278
rs11073328
rs4334257
rs4465567
rs7177101
rs17651741
rs10520094
rs17653133
rs2132157
rs10459669
rs2643208
rs1465511
rs981820
rs2912387
rs4924304
rs10520109
rs1469305
rs2725795
rs4258586
rs12442819
rs4923807
rs7497101
rs1368797
rs1433877
rs3910264
rs2033544
rs2411235
rs8040312
rs11855642
rs1380937
rs1433892
rs7182361
rs2004175
rs990579
rs7163993
rs716980
rs11637989
rs7166411
rs1380934
rs1078003
rs1038275
rs9972581
rs2852078
rs10520122
rs17684646
rs7183427
rs2047943
rs156658
rs156787
rs12442944
rs11637020
rs17692507
rs1530219
rs1978915
rs11631318
rs7181250
rs11629523
rs17622532
rs4462564
rs16952143
rs899285
rs936532
rs12908846
rs1876852
rs9972350
rs4142520
rs7183539
rs2631695
rs768663
rs1872761
rs4923838
rs2664135
rs16952186
rs8033957
rs10520152
rs275718
rs275754
rs440383
rs994402
rs1821715
rs1836847
rs2307102
rs711906
rs11637681
rs11858141
rs537455
rs16970391
rs1801376
rs7180335
rs2306480
rs4924445
rs10163076
rs961090
rs2289332
rs10518693
rs2034650
rs667623
rs2924389
rs9806410
rs12442697
rs1453183
rs11630273
rs10518697
rs2412545
rs10152371
rs4924508
rs601436
rs8024138
rs12592197
rs16971222
rs11858678
rs8038834
rs8025660
rs8030683
rs10467974
rs1899
rs2289741
rs16971844
rs2297381
rs721772
rs9944249
rs4924556
rs1899820
rs2695163
rs1918310
rs1197671
rs1048166
rs10518741
rs8035074
rs1530837
rs12232304
rs3743016
rs1704360
rs2598464
rs11632711
rs12439430
rs1668565
rs16972470
rs7163310
rs1712435
rs7176475
rs776694
rs1668575
rs11638728
rs8030796
rs1712426
rs2034521
rs582881
rs4924626
rs682359
rs666511
rs1712391
rs2138831
rs1679012
rs16973008
rs1659219
rs7183546
rs4924675
rs9302112
rs1705360
rs1197547
rs8030587
rs8031218
rs16957063
rs8039217
rs7182141
rs10467975
rs10518779
rs12050604
rs4924705
rs2176870
rs1474199
rs11070396
rs542036
rs471122
rs2602141
rs694985
rs496584
rs2016840
rs2412822
rs7178452
rs16959345
rs8037395
rs8024461
rs10518980
rs7165146
rs2254835
rs7165535
rs3759880
rs8023560
rs16952664
rs7179383
rs735480
rs16976620
rs925350
rs11636774
rs269866
rs6493136
rs1706816
rs3959644
rs10519018
rs1706767
rs1706824
rs1719247
rs1153860
rs2433625
rs1153831
rs950027
rs8042811
rs6493165
rs635205
rs677012
rs8037147
rs1044032
rs12903858
rs17553285
rs12913151
rs12901441
rs655385
rs654994
rs10153006
rs622019
rs8025000
rs11632150
rs670348
rs10519035
rs2460641
rs1918498
rs4480736
rs11852360
rs2463386
rs6493186
rs4117519
rs1316362
rs12101736
rs2460620
rs12438405
rs355391
rs355396
rs17650637
rs10459609
rs9652447
rs1030588
rs7174373
rs16955177
rs16955195
rs1516855
rs10519060
rs491274
rs1996671
rs576486
rs506087
rs8030636
rs10851440
rs10519075
rs1918641
rs12912198
rs12442708
rs1918638
rs16958871
rs1849295
rs12443493
rs10431773
rs10519101
rs2175573
rs9806619
rs7176566
rs282501
rs6493265
rs16959091
rs1470981
rs766132
rs504729
rs281299
rs3198
rs281311
rs1559677
rs421853
rs12439521
rs16959631
rs10519129
rs4774497
rs10519132
rs4603502
rs1898110
rs16959883
rs10851458
rs1224674
rs12593611
rs1912640
rs8032760
rs17328497
rs765
rs76739
rs3743276
rs10519147
rs11070615
rs1224635
rs649603
rs935875
rs785016
rs470754
rs4284577
rs4775730
rs9788731
rs16960508
rs991877
rs10519163
rs2433354
rs4775737
rs8040016
rs8037482
rs8032420
rs2291340
rs8040834
rs3784617
rs964611
rs8032357
rs10519169
rs1426721
rs17352842
rs10519177
rs16961033
rs1678979
rs1876206
rs16961239
rs1036477
rs1566816
rs2413913
rs784411
rs7179618
rs2289181
rs4482220
rs2899423
rs1062124
rs1426199
rs4775777
rs12906456
rs10519193
rs4775785
rs4381535
rs1007662
rs2009404
rs4774529
rs12439459
rs16961946
rs8031813
rs12906122
rs4474633
rs7173509
rs8037958
rs3743293
rs2413930
rs16962177
rs2086255
rs2086256
rs12591300
rs1904316
rs4480740
rs12050614
rs692008
rs692309
rs662968
rs537934
rs626744
rs11633571
rs3803363
rs2899439
rs8023809
rs2413987
rs12442538
rs8034382
rs8027678
rs7164710
rs2413998
rs16963251
rs4522364
rs12903325
rs8041437
rs8040030
rs10519257
rs11639262
rs16963311
rs11853146
rs12904370
rs2414022
rs7177316
rs8036098
rs8041124
rs11070759
rs13329494
rs8029889
rs860526
rs531366
rs11635825
rs12898588
rs17646025
rs17702978
rs6493470
rs7181201
rs1124769
rs882299
rs1111266
rs1438921
rs10519293
rs17522553
rs1075681
rs4775928
rs2899469
rs2255192
rs16964201
rs8023263
rs700518
rs17703883
rs1062033
rs2008691
rs749292
rs7167343
rs2470176
rs3751592
rs3751591
rs7174997
rs12441382
rs2124873
rs2445781
rs2470172
rs2470173
rs2470174
rs10163098
rs3751586
rs2470182
rs12899040
rs2459396
rs17524694
rs8024233
rs1471072
rs2607120
rs2077743
rs12592771
rs2253116
rs2623255
rs4238384
rs10220890
rs12595160
rs2278295
rs3794550
rs3825801
rs6493549
rs4238390
rs16964864
rs8028033
rs10518684
rs12592429
rs1724601
rs1693523
rs17651731
rs3751613
rs8029021
rs4776072
rs8035237
rs8031716
rs12912694
rs6493576
rs8034464
rs3751633
rs2456526
rs4278686
rs2440359
rs2244272
rs1899734
rs2414186
rs16973747
rs8037196
rs7176525
rs719714
rs17709930
rs9920517
rs335489
rs17710168
rs1156234
rs8025430
rs1508033
rs1604277
rs562804
rs2175372
rs497321
rs3913949
rs3913950
rs1116123
rs8041435
rs12594449
rs538505
rs571278
rs10851537
rs1352172
rs1486548
rs1038553
rs1021747
rs624613
rs4776152
rs2202069
rs8033393
rs17630660
rs10518725
rs10220852
rs12910725
rs4144951
rs8036295
rs17662369
rs9672398
rs4332691
rs1906397
rs2926881
rs572528
rs2459367
rs1119905
rs8023615
rs566122
rs2711584
rs1478206
rs8026827
rs2616900
rs1020944
rs2725627
rs1993865
rs2616879
rs899139
rs2725580
rs2711588
rs16973930
rs991264
rs2616915
rs11856192
rs2163195
rs1897031
rs10518754
rs11071022
rs1897023
rs2115820
rs11636356
rs934192
rs1897058
rs12900128
rs8036265
rs17237333
rs16974322
rs4144949
rs12902903
rs12903591
rs11071066
rs11635307
rs4471623
rs2414299
rs716967
rs1158075
rs563881
rs562918
rs573320
rs489526
rs572886
rs2175491
rs11853893
rs6493681
rs2414308
rs1814785
rs579664
rs7163424
rs8040774
rs1851006
rs2303406
rs12904751
rs1985883
rs4500668
rs2414376
rs4776247
rs11636778
rs924552
rs924551
rs1501399
rs8041529
rs1875405
rs7497796
rs2414382
rs2899565
rs12148824
rs11071149
rs10162662
rs1915215
rs1629366
rs1194463
rs937256
rs1528472
rs12910429
rs12911537
rs1865475
rs527015
rs3809540
rs3809539
rs2289059
rs16976187
rs2444039
rs2444043
rs8032859
rs1007912
rs2248033
rs1677234
rs725150
rs7181481
rs687128
rs7163167
rs8037962
rs4774822
rs7178122
rs10518822
rs4520787
rs1912401
rs1912407
rs17238489
rs12593446
rs7174459
rs2175104
rs6493827
rs8025686
rs16976674
rs949551
rs7183768
rs7494783
rs11071240
rs10518834
rs4310791
rs11631518
rs894415
rs1879347
rs2414468
rs2912184
rs1715919
rs703237
rs4774879
rs2279299
rs1010699
rs13329610
rs2163369
rs1657948
rs7183361
rs2733333
rs2431032
rs7164298
rs2243504
rs2440943
rs2431016
rs11071311
rs2247485
rs935322
rs935319
rs4411458
rs734489
rs2431027
rs7177670
rs1567616
rs1664462
rs907473
rs2414505
rs1664454
rs10518915
rs1567620
rs12909385
rs1620235
rs11857181
rs16977493
rs2934441
rs4774941
rs2921429
rs11071319
rs1280416
rs1280419
rs7168890
rs1511951
rs2934442
rs12148280
rs1280367
rs10518923
rs1280368
rs8034218
rs11857629
rs4774952
rs4774956
rs2279606
rs1690337
rs16977585
rs1623697
rs1625458
rs11636335
rs7179813
rs9944168
rs1908196
rs937254
rs2470360
rs1559776
rs16977644
rs12440670
rs552702
rs4774982
rs492325
rs493301
rs1991253
rs17240167
rs12907340
rs629876
rs597804
rs7163184
rs17820733
rs1545237
rs17820763
rs10518943
rs1441826
rs4775002
rs2218260
rs10518951
rs4646645
rs9325
rs1063666
rs4646643
rs3204690
rs4646640
rs2197092
rs4646638
rs3742959
rs4646631
rs2414527
rs1441815
rs12903474
rs1899355
rs2899611
rs4238326
rs4238327
rs2453280
rs8030766
rs16939816
rs4775014
rs10444840
rs10518966
rs1814461
rs1618930
rs17821135
rs11632498
rs17240713
rs7172930
rs1037041
rs261276
rs2566091
rs1711050
rs4775031
rs4775035
rs10518972
rs10518973
rs426684
rs401990
rs16940147
rs487766
rs417344
rs8192701
rs6494006
rs261341
rs261337
rs261336
rs10518978
rs17190580
rs12324517
rs11633131
rs2899632
rs1968687
rs7165654
rs7178362
rs7179747
rs7175421
rs11857411
rs1427282
rs664936
rs474875
rs4775096
rs7167050
rs10518995
rs8028764
rs11855063
rs3191402
rs17190785
rs10519001
rs2242321
rs11854099
rs901481
rs4775125
rs1032182
rs11855027
rs12594481
rs1471745
rs17236557
rs10851648
rs7183561
rs6494105
rs900828
rs12902190
rs7174474
rs4775165
rs11633570
rs10519003
rs6494110
rs11638680
rs1479884
rs7179783
rs8035572
rs6494120
rs10519039
rs9972503
rs2965329
rs2970372
rs2970364
rs893272
rs893273
rs2917821
rs8029090
rs6494150
rs2960807
rs12439637
rs2917833
rs2965341
rs2912107
rs2912108
rs12439270
rs1582741
rs4775229
rs12050578
rs7166263
rs1425935
rs1648245
rs12592441
rs8040351
rs10519010
rs11635176
rs11071513
rs17302972
rs1033028
rs1454102
rs3068
rs3743266
rs17270188
rs2162069
rs340008
rs340029
rs7172348
rs339992
rs17237318
rs4775287
rs4774371
rs1863270
rs6494221
rs8043356
rs12909890
rs17237367
rs4775292
rs17204440
rs1963497
rs2899662
rs12591848
rs875339
rs12441037
rs10519074
rs10152719
rs17204545
rs341411
rs10519085
rs7179259
rs1234805
rs341365
rs11071567
rs2899664
rs2062091
rs6494231
rs2062094
rs1351545
rs2414687
rs17204770
rs2030619
rs10519099
rs1523523
rs12443239
rs2899666
rs782903
rs10152427
rs12915830
rs2011857
rs2689352
rs940222
rs7177611
rs4774386
rs893286
rs782909
rs782918
rs782933
rs8032023
rs4238351
rs11071591
rs4774388
rs4775369
rs1437543
rs1370429
rs1816624
rs4775371
rs7167741
rs2118326
rs930358
rs4461014
rs8032374
rs3934975
rs7174511
rs12148183
rs6494260
rs6494261
rs8038664
rs3884558
rs12912086
rs11853033
rs11857108
rs4613008
rs7166393
rs4369599
rs8039093
rs12910723
rs4990324
rs2414718
rs6494286
rs2414719
rs3848121
rs16944389
rs7182943
rs3848122
rs2259998
rs2255997
rs2243932
rs12900778
rs10519131
rs16944568
rs11857925
rs12903441
rs7178749
rs7171455
rs17303740
rs17238005
rs17238047
rs8023607
rs8026735
rs2414755
rs2303405
rs8034335
rs1436958
rs12439356
rs7163194
rs1436955
rs920179
rs1436953
rs17271493
rs6494311
rs10851710
rs11071655
rs17205561
rs4775474
rs17205603
rs2678435
rs425818
rs17304143
rs289159
rs399119
rs874897
rs416238
rs17271632
rs289123
rs2414771
rs7169837
rs2280265
rs460458
rs289139
rs2459899
rs8032921
rs2456467
rs1117215
rs1066677
rs17271779
rs2456462
rs2471022
rs365642
rs16945203
rs2899680
rs8031461
rs2117550
rs10851714
rs12591920
rs4775519
rs10152905
rs2133093
rs10519173
rs17740623
rs8026446
rs6494361
rs1878782
rs4774453
rs1553107
rs1553106
rs12592944
rs16945848
rs7162883
rs881235
rs16945938
rs17815421
rs570763
rs11853643
rs12443469
rs16946054
rs8031441
rs4775576
rs17750687
rs2414808
rs2414810
rs2035714
rs4775607
rs1050255
rs2729799
rs12899931
rs1444405
rs3743319
rs12910654
rs4984265
rs2306719
rs2046484
rs1392100
rs16946959
rs809926
rs290537
rs11071746
rs11634587
rs17184382
rs289818
rs11071759
rs989547
rs8035983
rs6494458
rs4776701
rs16947645
rs12050807
rs332271
rs3816385
rs3784381
rs3743110
rs1388216
rs16947844
rs7165405
rs7174731
rs7175765
rs12593770
rs11071803
rs11631564
rs1008917
rs1352093
rs1631677
rs7322
rs8024697
rs2946653
rs2073711
rs2019185
rs4415968
rs678113
rs588842
rs7171289
rs870022
rs3743171
rs16948889
rs8027260
rs8028238
rs17810074
rs17816071
rs8035725
rs11634367
rs16949091
rs16949100
rs2113688
rs10519311
rs8032767
rs333557
rs11854757
rs11071854
rs441949
rs471751
rs333603
rs9788677
rs973519
rs1034505
rs16949541
rs4776739
rs17255033
rs7163737
rs8029386
rs12593182
rs4238403
rs16949647
rs11071869
rs16949673
rs11636685
rs4776292
rs16949724
rs8039508
rs16949778
rs12914540
rs750296
rs4255740
rs11071899
rs11857642
rs8042305
rs10152484
rs11638893
rs7171416
rs7359178
rs2469076
rs2278602
rs10775189
rs7173030
rs4390543
rs12906270
rs12898426
rs9806624
rs8025869
rs7183242
rs12595096
rs17272228
rs2414925
rs1987318
rs266359
rs17274866
rs266387
rs7175102
rs8035972
rs412689
rs412705
rs615404
rs266312
rs406365
rs427071
rs266274
rs427259
rs266347
rs422342
rs10518707
rs11631839
rs7181878
rs2053295
rs4147358
rs745103
rs17293443
rs744910
rs11639295
rs7183244
rs11071939
rs12913547
rs12708492
rs12900401
rs7169664
rs7173826
rs7178975
rs6494654
rs2286664
rs16951010
rs10851775
rs11631249
rs11631474
rs938875
rs6494691
rs10518740
rs12593813
rs11635424
rs7183639
rs11071959
rs10518744
rs3784709
rs17244601
rs3784711
rs16951344
rs4776381
rs430610
rs383144
rs11636387
rs405934
rs338387
rs11636268
rs1913303
rs4777016
rs11071981
rs16951657
rs10431808
rs9972591
rs7172828
rs7174755
rs964691
rs2306022
rs11632400
rs7179347
rs2125998
rs4776397
rs4776398
rs2415005
rs967565
rs4777048
rs7161791
rs12050670
rs9972560
rs17320635
rs16952059
rs11858594
rs1445014
rs10518771
rs8023980
rs12901345
rs2046925
rs4108
rs11636025
rs1994716
rs9646210
rs6494768
rs1551345
rs2924633
rs2415029
rs1377775
rs993048
rs7350761
rs6494777
rs4777102
rs11072063
rs11856030
rs311917
rs8038972
rs1466867
rs3898730
rs11072071
rs3865014
rs7165082
rs8041258
rs1504617
rs2134927
rs5003866
rs6494798
rs12903497
rs11630422
rs4777155
rs4777161
rs1426075
rs6494808
rs10162653
rs4777169
rs12441341
rs4777184
rs17315418
rs16953685
rs1426079
rs4632084
rs2006830
rs747131
rs305002
rs305009
rs6494833
rs304948
rs10518848
rs2601882
rs2679617
rs939044
rs2247154
rs11635749
rs869607
rs7162712
rs3784666
rs13379488
rs11856830
rs2102099
rs8036528
rs726193
rs726194
rs8030168
rs11635733
rs10518889
rs1655213
rs1971791
rs907552
rs4357890
rs17697589
rs4384565
rs4412933
rs12907702
rs12594173
rs1896446
rs2162556
rs934005
rs11072220
rs1534617
rs12595787
rs1713551
rs986393
rs1614625
rs1372176
rs1574742
rs6494895
rs1122453
rs2585025
rs11629607
rs11858022
rs10518938
rs1561884
rs7173870
rs7175127
rs10438293
rs1002007
rs7174619
rs17786786
rs6494904
rs11858540
rs1441361
rs4777372
rs16955491
rs2028465
rs1568010
rs4777376
rs2415116
rs1441355
rs2165488
rs8033889
rs10518959
rs4777391
rs9635372
rs7164165
rs8023639
rs11633192
rs4321149
rs11072304
rs12591454
rs8027825
rs4777414
rs1501429
rs12910343
rs7167646
rs1542879
rs16956030
rs11855321
rs8033791
rs11632479
rs8033309
rs16956124
rs11636972
rs3816768
rs12898868
rs7175373
rs1979459
rs2929515
rs2929522
rs2957368
rs2957750
rs2957749
rs4777489
rs2959933
rs12440927
rs2959930
rs16956917
rs1812842
rs1133316
rs8038734
rs1160608
rs12148733
rs730180
rs4777534
rs12594938
rs12439200
rs2010133
rs7495960
rs17755356
rs1947219
rs2415212
rs8034355
rs4238458
rs2415209
rs4366688
rs7174900
rs4274405
rs7163504
rs1479340
rs10518997
rs2292915
rs531019
rs488156
rs568760
rs11072418
rs11072420
rs8032265
rs8023326
rs7171755
rs8028749
rs1564492
rs11633159
rs11574484
rs12913205
rs4887161
rs12903734
rs17773784
rs1869175
rs16958297
rs874955
rs4886415
rs999742
rs1452388
rs1901571
rs16958390
rs4886725
rs4445847
rs11639300
rs2165241
rs1530169
rs10152898
rs10851869
rs3784556
rs876383
rs8033129
rs351230
rs12913651
rs2277603
rs16968477
rs2075594
rs1046146
rs8028430
rs8041357
rs2068982
rs11072496
rs7161903
rs2472299
rs2069522
rs4646425
rs1378942
rs8025170
rs6495126
rs7172677
rs11072536
rs8031650
rs9972533
rs4886699
rs8028182
rs4073214
rs4886728
rs4886456
rs4886741
rs10851884
rs2955737
rs2221075
rs2959830
rs2405420
rs12441886
rs2955725
rs2959860
rs2456050
rs2255408
rs11634019
rs4886491
rs1568083
rs2957607
rs12907805
rs280013
rs3812908
rs2469195
rs2469202
rs11637631
rs1022198
rs4886847
rs2404233
rs11856513
rs17471697
rs883627
rs12898656
rs7177055
rs907371
rs12900004
rs907374
rs16968998
rs2292416
rs12898861
rs12905478
rs11631237
rs4076999
rs4587942
rs4886995
rs3803380
rs11631180
rs16969482
rs9806257
rs17478430
rs2011323
rs2028548
rs8032618
rs7180687
rs3816253
rs2304826
rs8035724
rs12900547
rs4887017
rs11629576
rs4887019
rs4886563
rs1533666
rs1010389
rs11633014
rs2037347
rs17402006
rs7163689
rs967821
rs2280366
rs11856111
rs8027394
rs16969725
rs11072756
rs8036879
rs7172878
rs1394371
rs10519198
rs13180
rs2292117
rs6495306
rs938682
rs12900519
rs11638372
rs11072793
rs9806693
rs1541965
rs1369324
rs12101606
rs3743200
rs1562008
rs10851915
rs1373202
rs734446
rs12911414
rs12440502
rs736827
rs744060
rs729650
rs6495364
rs13379776
rs13379886
rs2102999
rs11634726
rs7171473
rs1001460
rs1434451
rs1434452
rs4779031
rs12916375
rs11635848
rs6495401
rs12905004
rs16970902
rs1018192
rs1395936
rs12908673
rs925114
rs2297773
rs6495411
rs6495413
rs11638410
rs4531695
rs10519275
rs936893
rs4779111
rs1685168
rs1337558
rs10519274
rs1317866
rs11072865
rs2865199
rs1872826
rs11857724
rs8041943
rs3893384
rs7171276
rs1880580
rs7174668
rs1460177
rs12903985
rs7172278
rs17209637
rs282802
rs1074390
rs11855092
rs600671
rs7177659
rs12438477
rs2115536
rs2562756
rs6495460
rs1879894
rs8043397
rs1074979
rs939971
rs939970
rs12591468
rs11635107
rs1370276
rs2114716
rs7164048
rs1030865
rs2043692
rs8039712
rs1865997
rs2028119
rs16971853
rs16971871
rs2162551
rs2009949
rs4384570
rs11856226
rs8032896
rs3858961
rs11855539
rs3848196
rs11072910
rs8042361
rs12442068
rs12901211
rs5000770
rs7167062
rs1912
rs3901896
rs7168908
rs8041887
rs12594226
rs7178902
rs4238521
rs11072922
rs7403706
rs12591047
rs10851937
rs967839
rs2046389
rs2759321
rs2660992
rs7161895
rs925111
rs748696
rs7174853
rs1077541
rs750570
rs7172022
rs8028511
rs991789
rs12594845
rs8029184
rs2271163
rs11856549
rs11072972
rs16972657
rs11630945
rs11629917
rs11072976
rs7162727
rs10519308
rs1317060
rs2048271
rs17336789
rs1509557
rs12438640
rs11633218
rs11857713
rs4778636
rs859
rs1131445
rs4778640
rs6495560
rs4778893
rs4238528
rs4778897
rs3935740
rs7164765
rs4383094
rs4075641
rs7170860
rs1482937
rs12914466
rs4778908
rs1482930
rs16973033
rs4338756
rs1005842
rs11633356
rs4641699
rs7168398
rs8043322
rs4482239
rs6495618
rs7163180
rs11638745
rs12906746
rs1979708
rs1353122
rs12906078
rs4778945
rs1979707
rs17258267
rs11639040
rs12324805
rs2665101
rs4778973
rs2665118
rs2654209
rs17699249
rs1503068
rs4725
rs11854289
rs16973457
rs1145170
rs783540
rs783528
rs783523
rs2099259
rs1553885
rs11631033
rs1533136
rs4779061
rs7163402
rs2046071
rs1271044
rs1256430
rs1256429
rs1256428
rs872599
rs17158132
rs12903066
rs1568657
rs8035001
rs13379920
rs8027577
rs1510473
rs8027171
rs17157748
rs11633764
rs10520579
rs12905964
rs1546074
rs17841193
rs2732150
rs934141
rs2730091
rs17526006
rs2562769
rs12900490
rs1896799
rs17158811
rs2562767
rs2732159
rs2730085
rs2554382
rs17158657
rs7162500
rs4357909
rs4842838
rs2030839
rs1480821
rs11629965
rs10520571
rs713468
rs950168
rs4420497
rs3762170
rs11858419
rs2292463
rs2271431
rs1107179
rs2059927
rs16974510
rs306198
rs12101610
rs12324363
rs12592661
rs1545472
rs11853372
rs12438877
rs17537076
rs1451538
rs12901610
rs2343675
rs4980343
rs2305367
rs1542283
rs16974632
rs8025438
rs4843007
rs11635705
rs4980352
rs930716
rs2290273
rs971804
rs289409
rs289405
rs11073917
rs2304416
rs3816104
rs1606119
rs11633076
rs11073962
rs6496932
rs11858860
rs12901648
rs4407021
rs10520589
rs17553790
rs725686
rs4360875
rs4842888
rs3743321
rs4075254
rs10520596
rs2448026
rs16942698
rs338540
rs11631015
rs16943236
rs17574774
rs338535
rs3765096
rs338527
rs338526
rs2241269
rs2614658
rs2946365
rs2937949
rs16944652
rs7181017
rs6496239
rs4842898
rs2937947
rs2937940
rs7176093
rs2344852
rs2880974
rs2344865
rs4505260
rs4842907
rs11635742
rs11632844
rs4262906
rs12438110
rs4843131
rs6496293
rs1444298
rs2120650
rs1530429
rs8027956
rs1444307
rs1822639
rs8027839
rs1496882
rs1496884
rs2881264
rs1496875
rs2173091
rs1566088
rs4887218
rs7167360
rs17604550
rs12593149
rs4887434
rs4887220
rs4583204
rs1159741
rs4887450
rs6496327
rs6496338
rs10520630
rs715922
rs11633708
rs2346713
rs4609816
rs16977815
rs720736
rs4393536
rs2346734
rs2437802
rs12595578
rs2346709
rs10520634
rs4887494
rs7180391
rs4506860
rs1452454
rs16977933
rs1377095
rs4386109
rs1817124
rs12901259
rs12102177
rs16977969
rs12438353
rs6496362
rs12905488
rs17643872
rs11073674
rs4887512
rs12440042
rs2347450
rs11073678
rs8026055
rs16978053
rs11633969
rs4887516
rs8036797
rs7174605
rs3743039
rs6650533
rs10852081
rs7180015
rs2701405
rs2701394
rs2570123
rs10520646
rs10520647
rs10520648
rs2347971
rs8033765
rs10152646
rs10152618
rs1532585
rs2068490
rs12908741
rs17737592
rs1392163
rs1027548
rs1027549
rs9920857
rs16940074
rs17812133
rs12593745
rs3870431
rs16940235
rs16940240
rs11853234
rs1451646
rs1442309
rs1442313
rs6496420
rs2584162
rs2679098
rs4146308
rs1075725
rs10520658
rs10520664
rs7178330
rs4887306
rs10520666
rs11854174
rs7496279
rs2348569
rs7168662
rs13313527
rs1435403
rs1078163
rs2043516
rs11631508
rs13380271
rs2018052
rs2009966
rs11073758
rs11073759
rs1948066
rs8035265
rs3825884
rs17755717
rs16941252
rs11631112
rs9806762
rs2114252
rs3784410
rs16941328
rs10520676
rs8025158
rs6496466
rs11073768
rs998636
rs11635754
rs16941593
rs2349981
rs752278
rs17196732
rs12148410
rs3743473
rs8025352
rs12901974
rs6496519
rs4497664
rs7173652
rs11633371
rs11630178
rs939585
rs3784759
rs4932435
rs1042630
rs9630453
rs939590
rs4932444
rs8025462
rs4932449
rs7169902
rs4534818
rs7170575
rs932066
rs12595660
rs293340
rs10520681
rs11858077
rs11073837
rs1440379
rs293384
rs4932474
rs2289439
rs2283436
rs2238312
rs1109794
rs950540
rs3825991
rs2108600
rs976072
rs2307449
rs7495044
rs176641
rs208824
rs150304
rs7184034
rs150311
rs11073867
rs2075833
rs1371386
rs8031036
rs4932227
rs16943332
rs4932231
rs12148198
rs2350479
rs2289486
rs894157
rs8179043
rs8023357
rs11633980
rs7181125
rs7168308
rs8034777
rs12900413
rs6496603
rs12594808
rs3803533
rs3853638
rs16943752
rs3844111
rs11073896
rs950116
rs8040937
rs6496620
rs2970358
rs4561444
rs4436756
rs7178679
rs11630634
rs1877782
rs7182248
rs6496636
rs4932297
rs8036117
rs1533327
rs11910
rs11638027
rs11635236
rs8039446
rs10438436
rs2589949
rs8042861
rs11853271
rs16944518
rs16944523
rs3862436
rs4566137
rs1104880
rs12915979
rs7162960
rs3815003
rs2238337
rs414634
rs17183344
rs16944894
rs8041787
rs4932370
rs1266483
rs2290202
rs16945157
rs1108351
rs4101133
rs4932383
rs1005060
rs12909705
rs8038073
rs12441109
rs17641976
rs8024171
rs11633199
rs756873
rs2285529
rs8043369
rs17595027
rs2078875
rs2285625
rs2239994
rs6496780
rs2239990
rs1117388
rs2301664
rs2387110
rs17694187
rs16945630
rs12912727
rs4486861
rs12443360
rs9972541
rs12903434
rs11853306
rs7173692
rs4586406
rs4429270
rs4456480
rs7170769
rs4932554
rs4632107
rs12161968
rs8037713
rs7172774
rs12915467
rs4595781
rs4278722
rs6496858
rs4074268
rs13379979
rs4075845
rs6496866
rs4244910
rs7170211
rs8037251
rs8032981
rs4306482
rs9635404
rs950490
rs7163369
rs4932599
rs12912997
rs12593834
rs7178378
rs7181178
rs1158683
rs8026561
rs11074038
rs1040211
rs207966
rs4984338
rs2239295
rs2015808
rs207964
rs207954
rs7175217
rs2190748
rs2283458
rs732546
rs2302085
rs7172018
rs1053909
rs2270059
rs10520704
rs10852172
rs4778020
rs4778031
rs4778038
rs2079597
rs1026759
rs1479520
rs11632145
rs7176534
rs1551990
rs17702097
rs8026156
rs4777818
rs4777819
rs4304977
rs4777900
rs2127334
rs16946687
rs12101550
rs16946714
rs8025347
rs4777959
rs7170129
rs9302358
rs8027593
rs4517741
rs936925
rs2200674
rs1487984
rs2035645
rs3784732
rs1352323
rs4777715
rs3784723
rs3784722
rs11629679
rs11634493
rs2279447
rs1948133
rs8030836
rs4777996
rs4778000
rs4238484
rs7170474
rs11853354
rs1563368
rs285705
rs11074079
rs2043778
rs376343
rs17523778
rs8032832
rs285753
rs11074094
rs285727
rs1467972
rs2387916
rs7176732
rs7176911
rs2388017
rs4411466
rs8023522
rs961233
rs3817597
rs11634207
rs7164173
rs7179432
rs7163551
rs17526269
rs2293597
rs6497019
rs725458
rs4777763
rs11636203
rs7168274
rs17706003
rs12592710
rs7178024
rs11634230
rs8037591
rs6497031
rs6416581
rs6416582
rs6497041
rs1872052
rs1872050
rs4777805
rs11074155
rs1483324
rs4777647
rs1384740
rs11854021
rs16947893
rs10520724
rs4777855
rs10520728
rs17614005
rs1565242
rs17542256
rs1489129
rs7166163
rs959167
rs7181913
rs16948067
rs10520729
rs10520731
rs1473491
rs12591912
rs2388299
rs17651892
rs6497080
rs16948107
rs7174832
rs7170834
rs12591541
rs4451904
rs4343230
rs16948292
rs4584771
rs4354877
rs11638461
rs4489955
rs6497116
rs7177168
rs8032863
rs4238481
rs10152962
rs7168430
rs1573086
rs1891448
rs1342525
rs12898390
rs2170053
rs7175177
rs8037472
rs2054508
rs7171889
rs4492997
rs1479816
rs2127470
rs7180576
rs2085265
rs12441824
rs1350091
rs8034119
rs1563365
rs16948868
rs921844
rs1347277
rs294560
rs13329421
rs294559
rs7178612
rs4328383
rs3743307
rs17630600
rs12909356
rs8025603
rs11074273
rs10520753
rs1368839
rs7176028
rs17662635
rs3743299
rs1048048
rs12439135
rs4984350
rs16949199
rs1863094
rs2161936
rs11073371
rs12324234
rs6496026
rs8034011
rs2619171
rs10520761
rs1564326
rs7177001
rs2199724
rs1026750
rs17633190
rs12901421
rs8036171
rs11073382
rs9920469
rs2388881
rs8037584
rs2199733
rs2199732
rs2388883
rs12442336
rs8037351
rs4984479
rs8024991
rs935632
rs4306453
rs4281667
rs8037155
rs6496076
rs8026813
rs17553945
rs9920854
rs8036547
rs1026453
rs4482229
rs2168791
rs17554431
rs2894895
rs12148851
rs290639
rs12593543
rs188324
rs8038671
rs290367
rs16949872
rs7176538
rs17667193
rs2397459
rs10520775
rs16975014
rs12439860
rs16975040
rs16975043
rs1424743
rs17568712
rs1424741
rs17491052
rs10162686
rs7172133
rs9920389
rs8039277
rs933769
rs1834212
rs8036454
rs17501060
rs1968284
rs11635339
rs10520788
rs2397811
rs10520797
rs7176736
rs16975518
rs6496132
rs4247092
rs17506333
rs2639193
rs16975649
rs9989352
rs17588404
rs725213
rs11858431
rs6496140
rs7168486
rs10520802
rs10520803
rs16975846
rs16975849
rs958856
rs17591838
rs4984473
rs4984419
rs11635327
rs2122521
rs17521464
rs8033463
rs8029545
rs11857708
rs16976072
rs7171368
rs12901140
rs10520813
rs7178874
rs766716
rs1007328
rs1816629
rs11073466
rs2577001
rs2576997
rs1437583
rs1964412
rs7180368
rs2577002
rs2589248
rs2589238
rs2252024
rs12909542
rs8031676
rs1437757
rs12148157
rs11634785
rs10162920
rs7176150
rs1437773
rs1437759
rs7170093
rs9673104
rs12438146
rs1370555
rs7162183
rs12148530
rs4965149
rs2177043
rs11638543
rs8038026
rs4246287
rs4436745
rs2715792
rs2654534
rs2654535
rs2895446
rs1503340
rs7179800
rs12909347
rs7176899
rs12905077
rs983188
rs1014422
rs758810
rs2191557
rs2191554
rs1468627
rs7183675
rs1558390
rs12900387
rs4542626
rs1981685
rs4965065
rs7168393
rs234544
rs1399066
rs2535468
rs12595609
rs1558389
rs12438849
rs11073519
rs1996155
rs4965150
rs7179102
rs8035802
rs12915943
rs4965176
rs4965177
rs7165213
rs11638539
rs11073559
rs11637962
rs1500635
rs4965087
rs1500646
rs12593275
rs649034
rs11631323
rs158286
rs1032955
rs289450
rs6496245
rs551325
rs1441479
rs12906801
rs2135761
rs11073575
rs2035801
rs8032503
rs12594202
rs6496267
rs3736255
rs7172170
rs12148124
rs11855844
rs10152110
rs11634680
rs1383146
rs11247084
rs7182895
rs7166692
rs8036639
rs753597
rs2199831
rs1442809
rs1442815
rs6598319
rs7179014
rs8039123
rs1023781
rs7166942
rs1982260
rs4965808
rs3889766
rs4346183
rs8042984
rs12915580
rs3923686
rs7181703
rs12148709
rs4545798
rs7183516
rs11632159
rs4129470
rs12595770
rs12595471
rs2311759
rs1863273
rs6598516
rs8043332
rs11247355
rs933812
rs8043217
rs11857369
rs2311754
rs11639026
rs1319873
rs11636483
rs4488419
rs6598531
rs8037494
rs6598534
rs8038645
rs12901358
rs4966009
rs11854132
rs7170035
rs11857366
rs1007212
rs4966023
rs2684761
rs2670499
rs2684777
rs1879612
rs1521481
rs4966035
rs4966036
rs11630259
rs1464433
rs2684811
rs3784606
rs2229765
rs7162314
rs7166565
rs7167580
rs8034284
rs733710
rs2654974
rs2654976
rs2654986
rs2654987
rs2654960
rs2593028
rs1670262
rs11247055
rs11854998
rs1703794
rs260097
rs2305445
rs1670247
rs1965866
rs4965446
rs260116
rs2623190
rs2623191
rs12324187
rs12907394
rs7162949
rs7164003
rs7167899
rs11247079
rs7169075
rs7181973
rs1472986
rs2289558
rs4965476
rs7170529
rs8032018
rs748991
rs4965256
rs11633623
rs4483828
rs2863274
rs12912791
rs1991921
rs3743180
rs7175181
rs7165478
rs12898636
rs11853793
rs8027443
rs11636048
rs749516
rs1055879
rs9920347
rs12101368
rs7182621
rs11635895
rs729679
rs2573652
rs2573593
rs2573605
rs12595247
rs2727183
rs4965271
rs729316
rs8042860
rs2418488
rs7498060
rs6598301
rs12439275
rs1552101
rs7183000
rs7164647
rs7173544
rs8037201
rs6598308
rs11247165
rs8032493
rs4419043
rs1480952
rs11630841
rs4965289
rs4412959
rs4533267
rs4965613
rs10902566
rs4965617
rs4965303
rs6598325
rs12324075
rs2585243
rs1966764
rs1985139
rs1503474
rs2654581
rs2587766
rs2587784
rs2411829
rs1566776
rs7183379
rs11247226
rs12441485
rs7180844
rs6598368
rs12905143
rs6598370
rs11247229
rs11247230
rs4965327
rs11635714
rs8027468
rs1372613
rs304103
rs2002791
rs184234
rs10902581
rs7174784
rs11630690
rs1465936
rs12904644
rs4646649
rs4646653
rs9944290
rs4646655
rs4646656
rs4646660
rs4246328
rs4646683
rs12914598
rs3803426
rs4072820
rs4075386
rs4965745
rs12591383
rs7176015
rs12908142
rs7163635
rs930847
rs936111
rs17744500
rs2924848
rs2925200
rs3986589
rs11631445
rs1002612
rs2412132
rs11247268
rs1807833
rs1993338
rs13329644
rs8036393
rs2012387
rs12441054
rs12148369
rs752092
rs4965810
rs9806366
rs2073595
rs7168817
rs752026
rs1976033
rs11854332
rs7175368
rs12914198
rs8038528
rs11630183
rs730556
rs10152309
rs1135911
rs10152164
rs3784485
rs6598465
rs3784484
rs4965381
rs747536
rs1874274
rs4965847
rs1000914
rs7168655
rs3784457
rs2643356
rs2412014
rs6598473
rs7176003
rs7172696
rs1552948
rs4965877
rs7166898
rs8043067
rs6598484
rs2047223
rs11247301
rs11247303
rs7179692
rs12908851
rs8033723
rs714647
rs7175868
rs1984528
rs11631717
rs2898892
rs12902757
rs12324658
rs9920596
rs11854173
rs516667
rs8024180
rs2456491
rs352743
rs11639153
rs7165135
