# Supplementary material for: Fine-scale mapping of meiotic recombination in Asians
Source: BMC Genet. 2013 Mar 8;14:19. doi: 10.1186/1471-2156-14-19 (PMC3599818; doi:10.1186/1471-2156-14-19)
Supplement: Additional file 3 — Genetic Maps. Archive containing combined genetic maps for all chromosomes. The SNP list text files contain the rs numbers of all of the SNPs shared by the Mongolian and Korean cohorts, ordered by physical position. The map files give the genetic distance between each of these markers in order in centimorgans. All observed Asian recombination events are mixed to form this map. [file 1471-2156-14-19-S3.zip › SNPlist16.txt]

rs1045001
rs6600233
rs798612
rs183350
rs11248850
rs1211375
rs1203957
rs11248914
rs739999
rs1204042
rs743961
rs7190358
rs7203694
rs1045763
rs11864516
rs4984943
rs4984954
rs6600238
rs9924677
rs7187167
rs4984803
rs4984834
rs11645645
rs2745001
rs3784819
rs3784820
rs2667666
rs8049972
rs17135416
rs13333329
rs7199342
rs1028590
rs1657117
rs2429186
rs344363
rs758335
rs150925
rs161427
rs11867129
rs323066
rs4497687
rs8052046
rs7192880
rs9935192
rs9930148
rs4786358
rs2269911
rs1554999
rs224177
rs2741900
rs11077321
rs11077325
rs220380
rs17136316
rs11645952
rs27234
rs37813
rs2074525
rs13335490
rs740862
rs735830
rs17183750
rs129988
rs38025
rs130016
rs130021
rs2283484
rs17256169
rs7197403
rs2601773
rs2079731
rs8061182
rs4786456
rs12933423
rs2058166
rs13338087
rs7204987
rs2532019
rs1034905
rs4785953
rs422955
rs1001776
rs11865087
rs9922685
rs13336225
rs17136962
rs3747579
rs4786490
rs8063084
rs8055559
rs8129
rs3747600
rs1684612
rs1659495
rs1684618
rs930855
rs11861487
rs2075467
rs3813750
rs12446456
rs2251666
rs17771656
rs8049697
rs717344
rs2302553
rs1558560
rs2972284
rs2270256
rs2908668
rs7110
rs1001170
rs3760030
rs4786001
rs9930273
rs7199563
rs9925078
rs17137690
rs7192003
rs2005316
rs4786680
rs1358489
rs490662
rs509164
rs4238859
rs7185578
rs13337426
rs9930112
rs1386057
rs11076923
rs870288
rs1531976
rs11640110
rs1876356
rs1969139
rs7186722
rs4786721
rs7201479
rs9936062
rs13338958
rs9922300
rs9932309
rs1011489
rs2079740
rs917523
rs4414496
rs9941024
rs10500328
rs7205418
rs8061354
rs10852665
rs11076969
rs4786777
rs4786784
rs1529917
rs3859167
rs758470
rs12446993
rs17642774
rs3848386
rs1012259
rs7202978
rs1821694
rs4786794
rs17138979
rs12149334
rs8050038
rs17718128
rs729533
rs1076382
rs887265
rs8057452
rs17139085
rs9928219
rs1559417
rs11076998
rs1424128
rs955905
rs4786804
rs7203563
rs12447958
rs2059271
rs17139207
rs17139226
rs2084789
rs11864276
rs8052564
rs11646393
rs4146812
rs2343519
rs6500750
rs12927811
rs1352157
rs1906058
rs11077003
rs10500331
rs749467
rs1994358
rs1994360
rs6500760
rs12924882
rs1463243
rs1463242
rs12924838
rs12928512
rs2343524
rs7186747
rs1946127
rs12599152
rs12924056
rs17139612
rs4474682
rs10500336
rs10500337
rs8059481
rs2052226
rs4786847
rs4786850
rs10500342
rs4786860
rs1640881
rs11642627
rs17436259
rs2429646
rs1935396
rs17528109
rs1468612
rs2109457
rs2019249
rs9926622
rs1476829
rs1860563
rs2795545
rs2795571
rs2795574
rs2534760
rs8060506
rs813914
rs3095508
rs813913
rs12444030
rs1639161
rs9925034
rs1476970
rs7186783
rs1420057
rs11645123
rs11649176
rs9933668
rs1833172
rs6500805
rs17665171
rs9929593
rs4786910
rs1544616
rs9806855
rs1019257
rs7196815
rs8047413
rs11641284
rs9922564
rs12921288
rs11860754
rs7188565
rs9925893
rs17141359
rs8046305
rs7191315
rs6500818
rs6500827
rs12923180
rs6500842
rs8060556
rs7201500
rs7201125
rs4129042
rs8057091
rs11646938
rs3963484
rs6500870
rs11647023
rs8060416
rs12919552
rs7195006
rs1873705
rs12928362
rs11077121
rs7189849
rs11647415
rs2015669
rs1531562
rs12932433
rs2881358
rs12917899
rs4786964
rs1478705
rs767978
rs4520856
rs1871258
rs13331885
rs12444064
rs1038103
rs8061300
rs7206460
rs17669817
rs8051751
rs17669916
rs2127065
rs2127064
rs12599645
rs4411516
rs13337511
rs9930105
rs12920146
rs12325184
rs9928993
rs12596008
rs2346610
rs2881440
rs17561584
rs8059610
rs4354959
rs12325606
rs4608354
rs4238876
rs11639540
rs4290489
rs4787006
rs12927837
rs17739222
rs17671833
rs12446442
rs4786150
rs4786151
rs8050137
rs4352066
rs12149783
rs8049793
rs4616298
rs6500963
rs7206724
rs7198251
rs4274456
rs17648790
rs9302846
rs11077185
rs17674225
rs12447971
rs4787036
rs11644002
rs1024696
rs1507027
rs8050946
rs1553614
rs7404422
rs1507030
rs1507031
rs12445659
rs3785247
rs3785240
rs7184130
rs12596392
rs9922599
rs7194715
rs11647105
rs7204945
rs4787050
rs3785229
rs9941233
rs11077210
rs9302853
rs7190927
rs17144509
rs2159318
rs8049985
rs740677
rs10521085
rs740676
rs763650
rs12448737
rs7202021
rs10852690
rs7191615
rs9929491
rs984606
rs2907352
rs12447438
rs2907358
rs12597817
rs2159317
rs4787078
rs3111558
rs3923766
rs11077223
rs4608356
rs9935134
rs9788925
rs3922908
rs4396517
rs7205607
rs11863998
rs4787102
rs6501041
rs4559892
rs12921892
rs10500358
rs13336175
rs1354808
rs12923611
rs4787108
rs3105672
rs7197658
rs9934058
rs10852694
rs8063301
rs1532926
rs7193013
rs12600095
rs12929499
rs8050359
rs1376657
rs1078444
rs1117063
rs1451595
rs1466405
rs12596707
rs733632
rs17145465
rs1551170
rs2034587
rs5015251
rs39570
rs1868965
rs12325648
rs10492879
rs12448378
rs12447938
rs4141505
rs2290287
rs7499729
rs1528347
rs12919774
rs8063201
rs11860880
rs6501149
rs13337192
rs9935924
rs9929530
rs2312948
rs2312949
rs9928229
rs2302607
rs1345300
rs1731062
rs1273394
rs2313427
rs1731083
rs11862060
rs12930556
rs7205816
rs17674530
rs7192702
rs12049
rs4985037
rs168841
rs30781
rs4985012
rs10500366
rs9923450
rs8048330
rs12708769
rs7186634
rs9039
rs2941346
rs8063944
rs17680913
rs907026
rs2965860
rs1213205
rs631208
rs1366526
rs837346
rs12596722
rs1428806
rs8061192
rs40129
rs1864157
rs837356
rs837359
rs487592
rs930094
rs35379
rs12325488
rs249276
rs2115409
rs1428801
rs13335962
rs6498758
rs4780486
rs12932123
rs7198962
rs1074042
rs6498771
rs8064140
rs1006733
rs7194473
rs718396
rs12445475
rs10444986
rs316374
rs316375
rs7186415
rs16966127
rs17749681
rs6497419
rs8056965
rs10492827
rs1362321
rs6497523
rs12596342
rs9933832
rs9921541
rs11074502
rs4780721
rs4782108
rs11648615
rs11642346
rs884918
rs3859123
rs844395
rs10500370
rs7201574
rs837697
rs837698
rs9921906
rs3848333
rs10500373
rs3743833
rs1448258
rs2352740
rs11640629
rs7203315
rs7205180
rs1900718
rs11074593
rs11859727
rs1375071
rs10775270
rs1070484
rs1097730
rs3852745
rs1345424
rs1071504
rs11074640
rs1650397
rs16957102
rs8049007
rs11074660
rs7195284
rs1097863
rs13332694
rs6497811
rs7206547
rs2434209
rs12449282
rs6497870
rs12447258
rs12447259
rs8046876
rs4780915
rs4780929
rs7204509
rs3790126
rs7193566
rs2354420
rs2279867
rs17684113
rs1465349
rs12929500
rs1990716
rs4780957
rs16957467
rs2355219
rs2541522
rs16957526
rs2719726
rs2541467
rs1092688
rs9937956
rs8048199
rs7404672
rs4781016
rs4072864
rs4072865
rs17229044
rs8055893
rs12934193
rs7194545
rs16957976
rs3901386
rs741176
rs12924729
rs998592
rs17806299
rs12925474
rs11074952
rs16958108
rs42369
rs3960630
rs7203535
rs1646066
rs8060821
rs11074956
rs405500
rs4451969
rs181694
rs12928822
rs7203055
rs12448800
rs4414511
rs8045471
rs8061112
rs12599165
rs9922089
rs8052471
rs8052665
rs4129934
rs12051011
rs8063528
rs4467099
rs9939986
rs9936203
rs4781110
rs11646835
rs9935945
rs11646660
rs8048521
rs4470164
rs17696760
rs11645506
rs2303822
rs33660
rs13339523
rs7185307
rs7189138
rs13339152
rs11639821
rs8045634
rs9938283
rs10500381
rs350243
rs11859327
rs12918263
rs183008
rs4781183
rs12708747
rs1704147
rs1472979
rs709425
rs905950
rs1960156
rs16959252
rs16959254
rs4781205
rs4781209
rs1641882
rs6498290
rs11075069
rs6498294
rs8052681
rs8048462
rs7188465
rs31712
rs9935286
rs13336229
rs9931578
rs4781243
rs2269445
rs1641879
rs11863694
rs1560114
rs11644821
rs890893
rs12923936
rs11075102
rs17823157
rs11075105
rs9673794
rs4781292
rs7188663
rs7201128
rs4780469
rs10500388
rs4353467
rs1713482
rs1650994
rs1713481
rs1713478
rs1650999
rs1469403
rs1622135
rs8054612
rs1627143
rs13330825
rs1346491
rs12148999
rs7184792
rs2865625
rs16960659
rs9941146
rs16960741
rs7204710
rs7201008
rs4781357
rs4781377
rs4780494
rs251919
rs4553616
rs150058
rs1561409
rs1898680
rs153098
rs422852
rs762780
rs16961369
rs204036
rs8059366
rs8058023
rs9302496
rs12926625
rs7203476
rs8053751
rs886218
rs2051738
rs1557721
rs734826
rs11641181
rs2903305
rs4781471
rs10852366
rs16961998
rs1013331
rs743656
rs4436764
rs16962290
rs6498439
rs10492771
rs1894391
rs7404071
rs2097288
rs3916993
rs4238620
rs12927885
rs7193709
rs179603
rs17199520
rs12599027
rs16962879
rs12446097
rs743671
rs16962967
rs12919408
rs857179
rs231131
rs4343306
rs2113334
rs8054265
rs3136202
rs8054783
rs1651190
rs1794225
rs3909878
rs7200856
rs7205210
rs2011209
rs12596849
rs246169
rs30126
rs30237
rs30226
rs7404450
rs11075236
rs7185689
rs8062460
rs11863214
rs3751877
rs153000
rs3844608
rs153771
rs222133
rs153807
rs9927980
rs2071332
rs7192185
rs2239694
rs8529
rs881803
rs10521101
rs1050162
rs2272554
rs4781689
rs2075516
rs4781693
rs3915499
rs216168
rs169983
rs215034
rs215040
rs4781699
rs12922404
rs246220
rs7198766
rs4148340
rs3784864
rs2062541
rs171583
rs246230
rs4148343
rs35596
rs35597
rs35610
rs35621
rs35625
rs4148350
rs35626
rs35628
rs4148353
rs35629
rs4148358
rs11864374
rs4148373
rs212081
rs212085
rs3213473
rs212622
rs2283508
rs3851722
rs4782114
rs4343272
rs12597308
rs1453505
rs4780718
rs11075317
rs4238653
rs12918362
rs1530990
rs1377549
rs1993228
rs6498640
rs6498646
rs6498657
rs8046186
rs12445045
rs4238652
rs1553087
rs13380472
rs4782031
rs4782029
rs9940419
rs8061958
rs1463462
rs9937570
rs752482
rs7204750
rs3943418
rs12918720
rs16968640
rs8063678
rs9921896
rs9929287
rs4782010
rs12051530
rs12596741
rs7499422
rs7200734
rs4780692
rs2059283
rs11075348
rs9929482
rs7195703
rs12918227
rs7404578
rs7404477
rs1364319
rs7186245
rs4613051
rs8063494
rs11075365
rs4781956
rs4238641
rs12445126
rs3890352
rs8048225
rs8052722
rs4781935
rs1994894
rs2158231
rs10500395
rs7198109
rs173236
rs10451103
rs2106949
rs4780657
rs2251218
rs9284326
rs2291662
rs2270849
rs2967203
rs11866925
rs8047908
rs11074347
rs4438288
rs7190066
rs9937539
rs8043993
rs8062000
rs11074359
rs4536454
rs11074363
rs11074369
rs8060055
rs916767
rs229021
rs12925834
rs8054636
rs12445464
rs7188653
rs6367
rs1023442
rs13330097
rs9930053
rs12443654
rs7194009
rs8045821
rs7201592
rs724855
rs727187
rs6497373
rs7200119
rs12447418
rs6497385
rs226897
rs226898
rs8046353
rs1548446
rs1858973
rs12933291
rs9941245
rs7195332
rs2521478
rs2147865
rs2764776
rs17680065
rs16969515
rs2608202
rs7203498
rs4072617
rs4368165
rs9935840
rs10775267
rs7191955
rs11074446
rs4402575
rs4238593
rs4078023
rs8046269
rs9935655
rs4293393
rs13333226
rs12447998
rs11860025
rs9302387
rs163234
rs163275
rs163273
rs433598
rs396508
rs7498905
rs163253
rs11074471
rs2071524
rs2301770
rs11074476
rs2301620
rs3115441
rs2545886
rs172958
rs4783519
rs16970848
rs11865952
rs4619385
rs730260
rs2283517
rs2075520
rs4783387
rs2031078
rs7195761
rs226035
rs226005
rs3759992
rs11640609
rs150583
rs4783414
rs8050407
rs2945466
rs4281695
rs8059561
rs4783446
rs154537
rs7199619
rs687852
rs9939346
rs10521122
rs1895494
rs209460
rs13333993
rs11647526
rs7199670
rs12597026
rs2519974
rs2369690
rs1054028
rs74990
rs208578
rs208577
rs8055169
rs16975343
rs6497618
rs10459777
rs7193910
rs6497620
rs8047304
rs10083789
rs886038
rs7204492
rs4967948
rs7205273
rs8055868
rs12447134
rs4968008
rs4968011
rs459894
rs420259
rs8043812
rs8058610
rs12924826
rs2188355
rs11644907
rs8051531
rs196008
rs2340988
rs4788423
rs8055243
rs17811655
rs4788426
rs9925126
rs7202459
rs16973180
rs7193148
rs405322
rs392715
rs9937112
rs198182
rs381901
rs2238493
rs1548384
rs12445719
rs198174
rs2238498
rs9940796
rs2247011
rs1557811
rs12598144
rs757200
rs9921785
rs1859201
rs2238511
rs12596171
rs12149602
rs4788012
rs11648329
rs2238521
rs2189290
rs8048828
rs11860503
rs11074618
rs11646074
rs11649670
rs9929255
rs1965079
rs17761993
rs17831015
rs2033219
rs9922232
rs2547033
rs6497755
rs2112783
rs12596320
rs1862450
rs274073
rs8051759
rs274074
rs274075
rs8045868
rs891842
rs10852276
rs7199361
rs8063779
rs7499311
rs6497790
rs11644078
rs1549851
rs277907
rs4787697
rs7200995
rs2277961
rs11642611
rs7185551
rs7188788
rs17199690
rs2018465
rs8054701
rs2345558
rs11074699
rs1003341
rs11645312
rs205153
rs2979750
rs564635
rs9926412
rs12598109
rs13335070
rs1546586
rs4787747
rs12443637
rs4238922
rs6416630
rs4319768
rs7498789
rs9933121
rs12930392
rs12103080
rs9924017
rs7205880
rs12149800
rs4130888
rs4578651
rs12922082
rs4787777
rs4417553
rs12447945
rs4075046
rs7193007
rs12446144
rs4548875
rs4362392
rs4533289
rs11639660
rs8055955
rs13331813
rs6497902
rs11642490
rs4787792
rs9930733
rs3923967
rs4787794
rs11074737
rs8054857
rs4073229
rs11645216
rs7191801
rs4559915
rs4363867
rs11648676
rs4787348
rs4520841
rs4390598
rs12596791
rs6497927
rs3803711
rs11860466
rs4488450
rs11647694
rs889785
rs3096425
rs9807002
rs1115083
rs9302441
rs1424230
rs4787367
rs4349149
rs16975776
rs10492804
rs2106372
rs8051570
rs1862504
rs10521136
rs17705164
rs8056864
rs1895385
rs171064
rs2347000
rs12931897
rs237130
rs237131
rs237142
rs237179
rs6497957
rs235807
rs10492806
rs321452
rs321446
rs12920638
rs12444717
rs17200484
rs211504
rs1862686
rs7194602
rs2188777
rs723875
rs2521678
rs7184068
rs17638206
rs12597906
rs17776288
rs4559911
rs7195544
rs8058203
rs16976493
rs7197985
rs17638585
rs2347642
rs17720036
rs4787923
rs2090296
rs17706010
rs1554173
rs17720149
rs1878090
rs13331646
rs4427807
rs4787415
rs8053463
rs8056488
rs4547336
rs4787948
rs2283563
rs3024530
rs3024560
rs3024585
rs1801275
rs3024685
rs16976728
rs7191188
rs6498016
rs1859308
rs8060368
rs2189521
rs11074858
rs3093315
rs3093378
rs232080
rs963999
rs8043555
rs755295
rs8059523
rs6498038
rs1645336
rs9937641
rs8182215
rs16977003
rs705927
rs4788003
rs1644589
rs12448837
rs2194165
rs2052544
rs1363748
rs4788009
rs749116
rs4788025
rs1121813
rs7197877
rs205371
rs434202
rs205391
rs17516321
rs205393
rs33037
rs8060475
rs7498882
rs4075049
rs9939733
rs12596562
rs7193402
rs7201929
rs8045689
rs8045276
rs3935714
rs8053800
rs12933229
rs252299
rs11859842
rs3764276
rs684286
rs1057452
rs13331733
rs2288043
rs12917712
rs4609871
rs11642740
rs9924308
rs7202714
rs8050812
rs8050463
rs4889630
rs12924903
rs889548
rs4889640
rs11150610
rs2454909
rs11643752
rs4889545
rs4564590
rs4479245
rs10871456
rs1534507
rs17839518
rs4889551
rs8060086
rs9941272
rs3853178
rs171125
rs17841559
rs9935841
rs2034598
rs3095622
rs9928466
rs174642
rs17811434
rs10459879
rs2341960
rs1551300
rs11645720
rs929693
rs494116
rs7197521
rs17752673
rs8054696
rs1004704
rs4785523
rs3859121
rs12446683
rs7404238
rs11076579
rs4785550
rs1386085
rs6500420
rs6416781
rs874880
rs6500206
rs12051209
rs1362578
rs1420598
rs1345407
rs2908907
rs1510986
rs8056754
rs1816581
rs41191
rs41190
rs41188
rs41204
rs1567522
rs1469906
rs8057939
rs27783
rs27795
rs27799
rs27807
rs11862457
rs152655
rs747762
rs9934472
rs2356265
rs918702
rs7186041
rs193908
rs9929500
rs1861659
rs4785319
rs4785322
rs12933502
rs746158
rs11647781
rs7198698
rs16947618
rs1362631
rs12445189
rs4785326
rs9938973
rs11643079
rs1420683
rs11866964
rs16947792
rs9938109
rs8057505
rs2216060
rs12448972
rs4785186
rs2292155
rs4785345
rs4785346
rs7403957
rs1477025
rs8060157
rs12924415
rs4074849
rs8047011
rs1814271
rs12934952
rs11076508
rs4785195
rs4785365
rs7204868
rs1187411
rs11649294
rs8051216
rs877639
rs1477128
rs4785393
rs8046783
rs8054797
rs4344741
rs4598913
rs8044151
rs16948548
rs16948550
rs1073268
rs4785217
rs4785220
rs16948672
rs8057341
rs8060598
rs2066852
rs12932365
rs1861760
rs6500336
rs1477174
rs1390762
rs11647703
rs8053438
rs729442
rs4238819
rs12447842
rs1564981
rs1872678
rs1528602
rs9927190
rs1848175
rs10521219
rs2160485
rs9302755
rs11646341
rs11645288
rs12917626
rs7501246
rs7500652
rs7500931
rs4435249
rs8050599
rs1395600
rs11647185
rs10521242
rs10521240
rs11076452
rs10521032
rs1420982
rs16949742
rs4784274
rs2017684
rs11642176
rs4784368
rs16950026
rs2720400
rs2647979
rs1909333
rs2647972
rs7204626
rs4457988
rs4275850
rs12595945
rs1585528
rs4296257
rs4784640
rs17349932
rs16950382
rs2892188
rs4783960
rs3912519
rs11076194
rs17200940
rs12447052
rs11861163
rs1071370
rs12929879
rs1582317
rs1592485
rs1582326
rs12445989
rs8049647
rs10521256
rs11649329
rs1191205
rs1641354
rs2245948
rs1362385
rs1861315
rs10521263
rs1477015
rs1420198
rs16951056
rs1079926
rs1079927
rs9302550
rs3095663
rs2024476
rs1420537
rs4784212
rs1420540
rs1076479
rs1111480
rs8051542
rs4783780
rs3803662
rs3112572
rs3481
rs3104758
rs4784230
rs3112625
rs12922061
rs3104811
rs3104817
rs3112587
rs12324961
rs16951525
rs1362413
rs4784253
rs6499091
rs11642888
rs2387818
rs1344485
rs7202102
rs8050560
rs9933516
rs11863873
rs1978339
rs7185824
rs6499221
rs3743773
rs9937509
rs16952021
rs1073454
rs2287078
rs6499548
rs2908792
rs8043918
rs3095635
rs17194040
rs8051156
rs10521294
rs7193898
rs16952330
rs3213758
rs2111119
rs1861868
rs16945088
rs8050136
rs9931164
rs9941349
rs6499646
rs1421090
rs1362571
rs1558756
rs2111112
rs8056040
rs7194907
rs1125392
rs8056199
rs7200972
rs1345390
rs2111118
rs7194243
rs2540766
rs3928987
rs2665272
rs16953047
rs2072518
rs8063722
rs12447727
rs2542674
rs1013170
rs2665277
rs8057929
rs8060235
rs1112899
rs8057997
rs8056104
rs11861062
rs2160295
rs748815
rs4784376
rs16953503
rs12932446
rs1420284
rs8061161
rs9933123
rs4784391
rs2388640
rs11645959
rs2052270
rs7184060
rs933518
rs8060871
rs17201719
rs16953625
rs8059628
rs1186822
rs16953731
rs4588402
rs1151282
rs7193843
rs16953806
rs4784411
rs9924623
rs1493899
rs1420562
rs12325243
rs1477085
rs9929251
rs1861536
rs1477075
rs8060423
rs4440156
rs12051467
rs4297673
rs11859037
rs9932117
rs11647194
rs12444175
rs8050357
rs17208368
rs883992
rs2101388
rs7198804
rs13333707
rs16954261
rs12918462
rs13331483
rs1027021
rs16954273
rs1027019
rs16954281
rs4784483
rs11640298
rs1486741
rs12917822
rs9936750
rs4784500
rs728571
rs2589001
rs2589010
rs2588996
rs16954506
rs17291845
rs30958
rs1862855
rs7197650
rs16954658
rs1816616
rs30922
rs733140
rs31042
rs2042447
rs12918370
rs3886934
rs2576561
rs17299191
rs2540726
rs1816594
rs7187536
rs837531
rs12924764
rs11643163
rs243866
rs9302671
rs243842
rs10521320
rs10521319
rs7184467
rs36024
rs187714
rs36023
rs3785151
rs3785152
rs1814270
rs12443955
rs36017
rs36016
rs11862589
rs4564560
rs36013
rs3785157
rs10521330
rs16955708
rs12929956
rs258097
rs4106010
rs8047963
rs11860456
rs6416762
rs12446482
rs17318582
rs7194945
rs3848303
rs7195911
rs6499813
rs11647427
rs1420566
rs12600104
rs2111110
rs9923763
rs16956086
rs1376204
rs3790090
rs8043572
rs2278656
rs9937815
rs2587891
rs2617841
rs12930151
rs1799917
rs7189122
rs4784669
rs2288058
rs9940638
rs1566441
rs1909749
rs12444489
rs9936741
rs1001362
rs12598600
rs4784718
rs4538013
rs12149031
rs12599585
rs6416772
rs1347591
rs16962767
rs8063406
rs2518054
rs12708980
rs1800774
rs1566439
rs17369578
rs289707
rs891140
rs16965220
rs289754
rs1684578
rs158481
rs289723
rs3751710
rs2216758
rs2305696
rs889558
rs4293366
rs7202742
rs16969211
rs12925029
rs1117361
rs223812
rs223892
rs4784805
rs588430
rs2239355
rs170365
rs12917875
rs4784827
rs1450353
rs1349335
rs11859308
rs7197368
rs1109836
rs8047279
rs6499904
rs16958462
rs12446402
rs1463235
rs12444859
rs9922246
rs2923139
rs2923140
rs2967154
rs8058401
rs1582594
rs4784864
rs12149502
rs2967134
rs16959429
rs247032
rs2033250
rs2033249
rs11076207
rs4784018
rs3991716
rs3784901
rs247052
rs17821448
rs11644617
rs4583232
rs4784887
rs2304488
rs9926693
rs12597233
rs9931166
rs10445014
rs2242445
rs1393203
rs2731783
rs1820235
rs1974876
rs4784924
rs8058736
rs1895522
rs1862802
rs11862356
rs4784045
rs6499963
rs30842
rs7197245
rs16960671
rs9972804
rs7194392
rs7196146
rs4404061
rs12051393
rs7196275
rs12595905
rs9939720
rs10500411
rs11076307
rs6500024
rs1820258
rs10521054
rs925338
rs925336
rs17186051
rs7189911
rs17201476
rs12598492
rs17186260
rs7192390
rs1482243
rs41070
rs924465
rs2406550
rs1500278
rs12921587
rs1500292
rs3743706
rs1445451
rs1445454
rs1348665
rs12598252
rs1023810
rs10500413
rs1155035
rs2216750
rs1423946
rs930444
rs930443
rs1155405
rs935754
rs10500425
rs1450360
rs17821987
rs2198021
rs1862746
rs1423908
rs9940222
rs16962092
rs2043595
rs1530795
rs17822077
rs1436044
rs1993020
rs1436046
rs11860620
rs17822114
rs1423893
rs6500144
rs8057229
rs13334604
rs7201354
rs715181
rs1160278
rs7188689
rs4785141
rs3874517
rs996091
rs8063879
rs8047093
rs7195151
rs985184
rs9929283
rs9921415
rs1319109
rs4438299
rs4416006
rs9302538
rs8052159
rs8048207
rs17248982
rs6498807
rs13336134
rs11075445
rs7188068
rs1162202
rs16964149
rs7498886
rs8050940
rs7206906
rs16964317
rs4520859
rs11645947
rs6498840
rs12449237
rs16964398
rs7198613
rs8063416
rs12918987
rs9302544
rs11865949
rs10500464
rs4784190
rs4784195
rs2911301
rs2131402
rs1544811
rs7201164
rs288607
rs13332383
rs17428476
rs4350588
rs16965197
rs12445310
rs1160166
rs197169
rs1510213
rs198033
rs1436413
rs10852411
rs1865826
rs150728
rs2042390
rs2966009
rs2966012
rs1123925
rs2123002
rs7204388
rs4949146
rs7191753
rs8060557
rs322609
rs17385192
rs322590
rs2169310
rs8056081
rs16966881
rs724051
rs17474196
rs16966937
rs2319724
rs1559331
rs1423752
rs1833937
rs4575548
rs7197943
rs318215
rs7184164
rs2926134
rs2917702
rs8052463
rs9972785
rs2194332
rs9936857
rs11646406
rs4638602
rs4371172
rs16967877
rs2320072
rs1364215
rs10500504
rs35164
rs4967886
rs2877427
rs11075565
rs11641070
rs1030248
rs8061424
rs7206260
rs11859242
rs10500510
rs8059958
rs11859675
rs16968715
rs7201346
rs1508212
rs8056267
rs12931539
rs9302570
rs1423772
rs727628
rs16968883
rs8052940
rs861749
rs9929092
rs861017
rs10500519
rs10163315
rs1559347
rs4294817
rs11649061
rs1327486
rs1110756
rs1077177
rs7185833
rs1966963
rs1966503
rs7195999
rs461785
rs8055944
rs153677
rs1071454
rs1493886
rs6499044
rs9635520
rs1126179
rs166213
rs4531732
rs17608497
rs17697705
rs17676610
rs8062968
rs254369
rs7187030
rs173840
rs10500531
rs9931226
rs37162
rs4785878
rs1094972
rs2880827
rs7199809
rs11642497
rs7190355
rs1111217
rs17765854
rs1862670
rs11643876
rs1862671
rs11640392
rs11075616
rs2194278
rs1121926
rs4785890
rs11646308
rs12932657
rs12446628
rs8053639
rs12598065
rs10500535
rs1308841
rs23840
rs2189783
rs2057827
rs163416
rs163417
rs233520
rs233539
rs233540
rs6499068
rs7189512
rs233552
rs7203134
rs6499072
rs1865975
rs7198762
rs9783759
rs9940044
rs2344565
rs11640843
rs2344997
rs9926387
rs11867053
rs896086
rs8051710
rs355954
rs363175
rs422945
rs2241410
rs2303218
rs8045523
rs2031005
rs868213
rs7200919
rs2271292
rs2271293
rs10468274
rs9933029
rs9935025
rs3803650
rs3961282
rs8058517
rs12599487
rs9937560
rs11647934
rs11649335
rs7200772
rs1303939
rs12917815
rs889792
rs1467952
rs1645928
rs3118229
rs3785135
rs8059194
rs1862748
rs4783573
rs4783689
rs8061932
rs2276329
rs10500547
rs9921421
rs193968
rs7198408
rs32853
rs2232228
rs3815821
rs17691749
rs246129
rs153060
rs7187579
rs251796
rs3785073
rs3785074
rs246134
rs11641710
rs8057189
rs744972
rs889398
rs17296283
rs2161630
rs9924271
rs1800566
rs2917682
rs3790083
rs2270838
rs2270842
rs3762177
rs3790072
rs12325419
rs2303792
rs8052125
rs4985534
rs11645214
rs6499323
rs6499330
rs4985416
rs8048078
rs11640251
rs11642770
rs7185187
rs2305688
rs1551528
rs4985364
rs2456141
rs2883935
rs2356417
rs6499508
rs12444419
rs6499515
rs1030483
rs4149499
rs2432524
rs1345868
rs2335712
rs7197486
rs12708923
rs9938025
rs9938539
rs3764310
rs3909541
rs17604349
rs11643192
rs12918956
rs8060878
rs4788620
rs11646048
rs9940976
rs7198449
rs17676691
rs17609347
rs7205109
rs8050315
rs1429430
rs8044476
rs7185166
rs9889054
rs7500397
rs9925261
rs12597280
rs6499601
rs16971447
rs10852516
rs16971471
rs2068360
rs7193343
rs4556810
rs1548374
rs8048267
rs4788699
rs11075967
rs13338699
rs7498310
rs7203768
rs11642259
rs7189557
rs7194274
rs1423730
rs6564635
rs11150387
rs963303
rs12596659
rs10500554
rs8051795
rs6563925
rs9923643
rs4889197
rs6564058
rs12921495
rs7203059
rs16971898
rs9934948
rs1055164
rs1364065
rs17373662
rs12918898
rs6564255
rs1345872
rs825842
rs16972061
rs9931395
rs2380337
rs16972092
rs825858
rs4888447
rs11643638
rs1095396
rs4887838
rs2432547
rs7191888
rs7196605
rs825700
rs705894
rs12597434
rs1160615
rs4887870
rs12596350
rs1480566
rs8055965
rs7203717
rs16972369
rs328349
rs9933173
rs386465
rs417940
rs328338
rs12447239
rs2386717
rs328331
rs744350
rs12447336
rs8063430
rs2639323
rs565955
rs328345
rs328347
rs753808
rs875270
rs1877354
rs2892190
rs2663158
rs2663146
rs7191369
rs2716566
rs2526058
rs2716591
rs2716555
rs12919941
rs12599594
rs2526038
rs2716563
rs2550461
rs200286
rs7200946
rs7201517
rs17334975
rs7192613
rs929878
rs9673539
rs7201205
rs17336700
rs12596957
rs9923084
rs11648326
rs13339629
rs10871290
rs9921991
rs13359
rs9921249
rs4887779
rs7193541
rs4888262
rs8047350
rs4243108
rs8058922
rs7187229
rs4488477
rs6564177
rs933724
rs11644822
rs16950325
rs7203058
rs9937106
rs8043624
rs951575
rs4888327
rs11149788
rs7195303
rs9939124
rs12935567
rs8047814
rs1862737
rs9921330
rs2073619
rs3743607
rs10871308
rs9928744
rs8046416
rs6564261
rs37602
rs4149504
rs2550911
rs4149501
rs6564267
rs1477401
rs8058108
rs7192895
rs1498059
rs10514400
rs1353690
rs9926707
rs8057050
rs8057412
rs1909110
rs10514398
rs7199697
rs10514397
rs1498056
rs2432614
rs419958
rs257821
rs2288060
rs2068767
rs3851752
rs4888484
rs962165
rs7500315
rs16944062
rs9923061
rs1428759
rs2052866
rs4595825
rs1428753
rs9319497
rs4300675
rs1506836
rs4442847
rs4888508
rs1466971
rs4423447
rs7193963
rs4533311
rs7200930
rs8048453
rs8055168
rs4506930
rs12926306
rs7201297
rs7196955
rs8047051
rs11149928
rs1948578
rs1948575
rs12596685
rs1496961
rs12598288
rs1496955
rs2629915
rs10431977
rs284007
rs7184877
rs10514407
rs8061371
rs7206200
rs9921826
rs7199368
rs285014
rs285027
rs1385749
rs9929566
rs284987
rs7500253
rs11643521
rs10871331
rs9922281
rs1025318
rs2162957
rs2343047
rs2115427
rs17712826
rs3743753
rs889706
rs1820253
rs12934894
rs12921392
rs17619850
rs274536
rs274537
rs2650891
rs11149981
rs2562109
rs2562108
rs166673
rs8044972
rs2434895
rs274542
rs9934527
rs16945612
rs10445082
rs4888626
rs8053681
rs12933386
rs12934271
rs768503
rs12599182
rs1366548
rs1317683
rs12448442
rs12918718
rs17688919
rs1826601
rs277514
rs17771505
rs17621854
rs277515
rs8060393
rs282957
rs13336130
rs1493892
rs1389522
rs277522
rs6564449
rs283003
rs2344144
rs10514420
rs1110689
rs8045050
rs13333218
rs157469
rs183997
rs4888652
rs9939762
rs280872
rs280877
rs9319514
rs1449210
rs3891920
rs446663
rs11648988
rs282949
rs12446847
rs17772912
rs2880777
rs7205655
rs1111278
rs12444317
rs8051539
rs2880781
rs17691683
rs10871341
rs1868468
rs9931184
rs3935513
rs4134051
rs2914453
rs2914451
rs12149606
rs2914449
rs16946521
rs2914446
rs17625041
rs2966040
rs10781989
rs11866968
rs1125270
rs8052795
rs254772
rs254775
rs1080941
rs4510022
rs376490
rs12596840
rs9933953
rs442307
rs610243
rs1110752
rs8058686
rs11645365
rs387138
rs625108
rs3886126
rs7188354
rs1429059
rs391578
rs592133
rs17775590
rs403055
rs7192427
rs4888712
rs4887928
rs373612
rs17705146
rs9938043
rs1922617
rs16947096
rs7184271
rs11648121
rs12716853
rs885734
rs4888761
rs7500549
rs17652533
rs12918190
rs8063113
rs11649150
rs8048681
rs9926888
rs4887950
rs9922494
rs4074541
rs7199623
rs9635572
rs7184686
rs9928827
rs8062393
rs4502225
rs6564559
rs3764342
rs7204203
rs8054130
rs2667552
rs1540757
rs1397927
rs2667609
rs11645676
rs17777700
rs10514438
rs2458029
rs7197903
rs11862167
rs2738571
rs1107455
rs2550626
rs16948286
rs2081174
rs12926298
rs7185340
rs1110560
rs7199334
rs9929519
rs17642004
rs9922434
rs16948473
rs12921046
rs2550593
rs6564594
rs4145519
rs1124595
rs3946180
rs7201888
rs2037961
rs9936829
rs9941131
rs1554983
rs7185014
rs6420411
rs1125814
rs2656620
rs8061768
rs11150110
rs7192392
rs8049613
rs2221434
rs2134993
rs11859772
rs12924818
rs4888881
rs8047671
rs7195069
rs7198076
rs12444278
rs7189021
rs1110894
rs10492908
rs12935510
rs7186745
rs11150125
rs4888900
rs4620969
rs16949152
rs12929415
rs2113307
rs12447246
rs16949222
rs16949240
rs2656653
rs8047597
rs2550710
rs2550692
rs1397158
rs16949366
rs4888924
rs12716868
rs7206890
rs11647295
rs1111230
rs7193539
rs7200634
rs12443833
rs11150140
rs2011184
rs1834037
rs1424106
rs383673
rs12828
rs270422
rs270425
rs8062601
rs437620
rs270443
rs9806910
rs8054578
rs8059724
rs9927953
rs17797430
rs11642715
rs12444231
rs9939416
rs8046650
rs11645542
rs11863312
rs8045027
rs4390610
rs7192960
rs12444602
rs17711743
rs4888024
rs12444393
rs16950383
rs8059522
rs10871364
rs16950422
rs12920268
rs7191732
rs7206380
rs7190849
rs1862720
rs12930954
rs2549516
rs10514456
rs10514457
rs4888984
rs2432363
rs8064150
rs9921755
rs2549513
rs1345849
rs1364096
rs8061745
rs821237
rs250133
rs12598123
rs9923971
rs30428
rs3784925
rs1559341
rs30387
rs16950734
rs8048274
rs30408
rs7196953
rs422965
rs889791
rs16950919
rs16950922
rs2348182
rs11150192
rs4496158
rs11646174
rs11150195
rs11861737
rs7188113
rs16951367
rs4243183
rs3924889
rs7191528
rs16951505
rs4307960
rs13337624
rs4274451
rs10514472
rs9940998
rs4888055
rs11150233
rs5029360
rs10514477
rs10514478
rs10514479
rs4888064
rs11648597
rs4402582
rs12597421
rs4889077
rs4441292
rs10514480
rs10514482
rs1110762
rs1842021
rs10514485
rs10514486
rs6564741
rs12102710
rs12928265
rs17796160
rs1904189
rs1564220
rs16952668
rs1518603
rs1996531
rs11150253
rs7500444
rs11859036
rs7187041
rs11646502
rs16952816
rs12917698
rs1401197
rs9927976
rs2679288
rs7202149
rs1401205
rs1829381
rs11644170
rs12444213
rs13335400
rs9929377
rs10514495
rs12599282
rs1106156
rs2170828
rs4889146
rs11642541
rs10514496
rs10514497
rs11641380
rs9924043
rs9937686
rs9929618
rs7189522
rs12934420
rs10514501
rs11863371
rs6564763
rs2316184
rs13329835
rs12448290
rs9927571
rs8047401
rs729936
rs7187075
rs7498627
rs7190322
rs7190315
rs10871396
rs11150312
rs9922010
rs7204972
rs2580315
rs8048893
rs12448585
rs2580317
rs8057212
rs12926856
rs2549908
rs16954219
rs12449175
rs4889218
rs7189152
rs12446053
rs7199318
rs16954399
rs2549854
rs2602431
rs10514513
rs2123624
rs4889241
rs7200569
rs4889247
rs1563073
rs8043708
rs16954787
rs7198127
rs11150362
rs12925874
rs7194394
rs6564842
rs6564851
rs4889294
rs17186765
rs9888791
rs16955031
rs7203686
rs17774216
rs1037973
rs8051575
rs2615697
rs12920856
rs2608578
rs1563655
rs9940384
rs2317240
rs9928937
rs10493891
rs16955433
rs12445748
rs9319570
rs10514517
rs7205651
rs2966115
rs2911276
rs11644375
rs12925980
rs6564896
rs7185203
rs9939954
rs7500611
rs8061723
rs4548853
rs11644382
rs3751859
rs4329917
rs12932714
rs11648079
rs12444183
rs12446319
rs9937704
rs4580153
rs12598194
rs4889384
rs4889393
rs4405545
rs4072683
rs3935743
rs7197601
rs8063355
rs4306504
rs7203619
rs9938623
rs7500286
rs8043619
rs4889444
rs10514519
rs8063813
rs8047356
rs4889448
rs17793122
rs4243226
rs11443
rs2042429
rs9889094
rs10514523
rs6564962
rs2955162
rs1424151
rs10514525
rs10514527
rs12149621
rs11647519
rs4889467
rs13330853
rs7205534
rs1424153
rs8060207
rs1973344
rs9930179
rs2967321
rs9933410
rs11150448
rs2906801
rs10514536
rs9936489
rs4547324
rs4782872
rs1019959
rs3843715
rs11649273
rs767018
rs4782643
rs1025528
rs4783095
rs1865227
rs10871427
rs4782685
rs4783119
rs1529770
rs16957568
rs9931462
rs9931472
rs1433142
rs8046910
rs10438633
rs7202949
rs7191353
rs7186479
rs3844407
rs6565043
rs4783229
rs8047615
rs3844412
rs3865186
rs7193788
rs8045889
rs11645359
rs3910222
rs12444015
rs4782726
rs9938576
rs8056521
rs7198915
rs16958148
rs1564029
rs10514554
rs11640875
rs13334902
rs7195110
rs11861528
rs1015972
rs1462035
rs1000078
rs1350888
rs8056064
rs726122
rs12920400
rs12934135
rs12933198
rs7184633
rs8056579
rs6565065
rs4783277
rs1381499
rs2199430
rs2615127
rs192598
rs166980
rs11647182
rs4513093
rs17674039
rs918660
rs918661
rs16958826
rs2216739
rs1862682
rs11150518
rs11150519
rs17674675
rs8050659
rs7499431
rs10492865
rs11648843
rs11150526
rs12923390
rs11646439
rs4782742
rs10492869
rs11647879
rs12925746
rs8060673
rs7498488
rs4783313
rs4783317
rs8058531
rs11864323
rs12446149
rs7187677
rs7192553
rs11645153
rs12920161
rs12933133
rs12929690
rs9941339
rs17194777
rs4075464
rs7194173
rs16959371
rs16959458
rs7203576
rs13339361
rs6565143
rs4341727
rs8055236
rs8046479
rs11150550
rs10514587
rs889730
rs7195057
rs1424171
rs11150557
rs11860907
rs4421965
rs2194341
rs16959914
rs10514584
rs889725
rs17678609
rs1364315
rs12920637
rs8182199
rs12102767
rs2042434
rs882597
rs17195859
rs17195894
rs8056050
rs7201419
rs747674
rs10514574
rs1364301
rs9938206
rs1424169
rs16960303
rs12922599
rs12050931
rs889712
rs16960333
rs16960334
rs8052595
rs8051624
rs2306906
rs17213769
rs11149566
rs734888
rs17214677
rs1364309
rs4782791
rs1027126
rs8057221
rs17288766
rs11646484
rs7194439
rs931408
rs931406
rs7188893
rs2306907
rs17759207
rs4782805
rs4782541
rs4782543
rs4074375
rs4074373
rs4412964
rs8054191
rs11648776
rs10871275
rs4782814
rs4238691
rs11644289
rs4513088
rs8061801
rs9937126
rs8055016
rs7499397
rs12923174
rs1833965
rs7201413
rs12445758
rs12445729
rs9935086
rs16961095
rs12449206
rs16961122
rs8060190
rs11859365
rs11865946
rs1364114
rs9940706
rs1437129
rs3784942
rs7197777
rs7200481
rs368774
rs7200376
rs254326
rs3784956
rs3784958
rs12927653
rs1035537
rs7206133
rs427585
rs422455
rs10514596
rs9932947
rs3784985
rs3784990
rs173839
rs183717
rs11641114
rs2326023
rs2326024
rs247400
rs16961788
rs13334579
rs10514600
rs3096359
rs464557
rs33125
rs247407
rs9933995
rs423694
rs9925984
rs93131
rs434625
rs12446955
rs8049513
rs4782854
rs1974881
rs11649200
rs16962277
rs9928616
rs7342695
rs16962458
rs7184659
rs999783
rs10445073
rs3817151
rs3826139
rs8050801
rs11149625
rs907045
rs9924434
rs2288024
rs1056616
rs4150138
rs4150125
rs4150115
rs7185078
rs7185137
rs7199485
rs244887
rs8063197
rs16963061
rs16963074
rs483566
rs173430
rs437218
rs244866
rs244858
rs425422
rs2042436
rs8051764
rs9910
rs12102682
rs8063863
rs13336802
rs12933433
rs2326254
rs16963588
rs8052881
rs247811
rs247813
rs962877
rs962878
rs2061788
rs3826149
rs531846
rs9630644
rs12923106
rs7191339
rs11866096
rs417190
rs13336427
rs2967846
rs4783026
rs2967866
rs2326344
rs2550423
rs7195507
rs3764286
rs1862794
rs964453
rs8058755
rs12597561
rs6564078
rs6564079
rs10871288
rs8051428
rs2646129
rs2326398
rs1874626
rs2087987
rs17189653
rs8054976
rs2326459
rs1566460
rs7499539
rs4783121
rs3794682
rs8050910
rs12444866
rs9937642
rs4541064
rs2086829
rs8049833
rs2326526
rs13337954
rs900755
rs8052629
rs12925541
rs7404202
rs1552272
rs8053797
rs7499939
rs6540025
rs6540278
rs3815795
rs8587
rs301164
rs10514609
rs2733954
rs370703
rs305082
rs147968
rs12923978
rs2280378
rs388988
rs11117418
rs2934498
rs11644034
rs12711490
rs11642873
rs2280381
rs2280379
rs13331155
rs6540246
rs4280248
rs4843892
rs16940293
rs7500355
rs17239938
rs11648965
rs17818634
rs16940360
rs8059288
rs4843344
rs4843903
rs4076078
rs10514613
rs4843349
rs8059130
rs904205
rs11648565
rs11643956
rs7498190
rs11649469
rs2352930
rs11860820
rs1809844
rs9933359
rs276981
rs4843914
rs276949
rs7203569
rs1693947
rs1032596
rs1704494
rs7185798
rs13335682
rs2665322
rs2289430
rs16940911
rs1687626
rs1687679
rs3111601
rs16941019
rs1687667
rs4843365
rs16941041
rs12600182
rs1728402
rs4843945
rs4843946
rs2103284
rs12446190
rs12917932
rs9923190
rs7202800
rs8063478
rs8046475
rs10863213
rs12446146
rs9924288
rs8058081
rs8055638
rs9939736
rs4077639
rs7187365
rs8054409
rs1580602
rs7204236
rs2306967
rs3751806
rs4843390
rs8046613
rs918727
rs7189970
rs1035550
rs7199466
rs8062421
rs7185213
rs7189414
rs16941558
rs1424018
rs16941577
rs8043893
rs1992623
rs9925302
rs16935
rs7194028
rs12918407
rs7196854
rs4843415
rs299942
rs299944
rs372197
rs10048146
rs7189606
rs12929537
rs16941905
rs4843425
rs300008
rs300004
rs299995
rs7405302
rs1444432
rs299964
rs299967
rs8051358
rs2194345
rs7404177
rs8055182
rs9922728
rs3922878
rs7498805
rs4843467
rs4843477
rs13380717
rs11642990
rs4335778
rs7404179
rs4843490
rs4240784
rs4072201
rs2313582
rs12445562
rs11648116
rs4843507
rs12445424
rs721544
rs11647733
rs3849233
rs1965172
rs1345117
rs12933233
rs16942679
rs4843534
rs6540016
rs11117263
rs11643650
rs3748391
rs2059883
rs11649456
rs7498934
rs4625729
rs889608
rs3748395
rs2278270
rs4843238
rs2241617
rs12931123
rs9927125
rs12925472
rs6540049
rs9936994
rs9922687
rs8053559
rs3909525
rs17781628
rs1864150
rs1864152
rs2562061
rs12444562
rs7200927
rs4843669
rs8043874
rs1129212
rs8059567
rs1599799
rs4843269
rs8047611
rs7192741
rs9921866
rs731710
rs12933708
rs4843301
rs4843807
rs4843811
rs9938149
rs7197420
rs11076684
rs7199004
rs9932685
rs6500483
rs8062466
rs12709102
rs4420519
rs11076704
rs2341002
rs9933309
rs16965110
rs4782494
rs11647758
rs8046156
rs3096304
rs3102350
rs3114896
rs3096309
rs11645860
rs4347628
rs382745
rs154659
rs7188458
rs258322
rs1230
rs7190823
rs2270461
rs4238833
rs4785763
rs7498985
rs3785181
rs12925933
