# Supplementary material for: Fine-scale mapping of meiotic recombination in Asians
Source: BMC Genet. 2013 Mar 8;14:19. doi: 10.1186/1471-2156-14-19 (PMC3599818; doi:10.1186/1471-2156-14-19)
Supplement: Additional file 3 — Genetic Maps. Archive containing combined genetic maps for all chromosomes. The SNP list text files contain the rs numbers of all of the SNPs shared by the Mongolian and Korean cohorts, ordered by physical position. The map files give the genetic distance between each of these markers in order in centimorgans. All observed Asian recombination events are mixed to form this map. [file 1471-2156-14-19-S3.zip › SNPlist17.txt]

rs4890197
rs7213702
rs4617924
rs7502120
rs8069970
rs4247113
rs4130140
rs7503175
rs9894837
rs741677
rs9907102
rs7225087
rs12600493
rs385894
rs2740351
rs2291778
rs623323
rs561261
rs8069050
rs12939291
rs16956295
rs7218037
rs9892880
rs10902639
rs1979988
rs2360111
rs7222776
rs2304958
rs2304961
rs17622751
rs7217439
rs2083811
rs11655015
rs902966
rs4239042
rs4790084
rs11652315
rs2302460
rs4790589
rs6502793
rs8071756
rs11657222
rs12051752
rs8074026
rs1136287
rs7216863
rs16951673
rs17821469
rs9913923
rs2230931
rs9646401
rs11651343
rs12938667
rs12451211
rs7225860
rs8082647
rs2760743
rs16952025
rs1885987
rs2281726
rs12451892
rs12452567
rs1056321
rs2028600
rs4790344
rs9905797
rs7209772
rs9905703
rs7209248
rs9747501
rs11656227
rs2873468
rs4790372
rs9901515
rs1076164
rs17762404
rs12951927
rs12451246
rs2317467
rs8070261
rs12950579
rs2317465
rs6502656
rs7220383
rs17822257
rs2165888
rs4790404
rs9905977
rs6502692
rs769433
rs7220491
rs11868610
rs7225748
rs7220042
rs16952716
rs10521125
rs2241094
rs12150427
rs4790124
rs9894016
rs769427
rs9897376
rs12051739
rs9906934
rs9303170
rs9911226
rs231678
rs769430
rs230475
rs10491216
rs227787
rs11078449
rs7209613
rs9910285
rs4790495
rs923376
rs6502728
rs11869485
rs11078454
rs4790145
rs1039519
rs4790522
rs224546
rs8065080
rs222748
rs150846
rs222741
rs150857
rs161350
rs4790530
rs2567869
rs2915558
rs170209
rs3744678
rs170213
rs3809805
rs2302299
rs1558294
rs7214864
rs758641
rs2176324
rs10521127
rs8081968
rs17763879
rs10521129
rs12601993
rs733622
rs4508454
rs17764251
rs7207359
rs9890496
rs12601491
rs333134
rs333132
rs12952341
rs8069102
rs9896111
rs3760194
rs1038121
rs9895232
rs12600601
rs3786047
rs3744700
rs7223183
rs754814
rs9890937
rs8072071
rs8078776
rs238238
rs238239
rs238228
rs377623
rs3786046
rs17765422
rs4790743
rs2585292
rs6502851
rs2467307
rs7212681
rs2251155
rs11871517
rs3026106
rs1065483
rs9893995
rs2074437
rs11869909
rs3865350
rs8079727
rs3744717
rs907875
rs2175826
rs7221898
rs7214605
rs7223088
rs8073125
rs4985678
rs9901001
rs11078588
rs12944499
rs9912659
rs9901248
rs9908117
rs7218600
rs11871409
rs2042005
rs9901079
rs9889946
rs17178907
rs9916327
rs7218232
rs12936643
rs6502899
rs9907608
rs2157778
rs7207644
rs8064677
rs17654844
rs12936237
rs916625
rs12603280
rs4426395
rs7207798
rs4254373
rs6502926
rs4796346
rs12940563
rs9899257
rs17793825
rs9908162
rs7219963
rs12452055
rs12936184
rs8078518
rs4796460
rs7225045
rs917489
rs4796467
rs8077726
rs7221011
rs4796471
rs1514027
rs9893316
rs1467138
rs10852880
rs1606610
rs8065782
rs8070213
rs9903431
rs907946
rs6502954
rs10852882
rs16942699
rs11654099
rs12949662
rs12601618
rs16955901
rs12941828
rs2007492
rs17804008
rs356054
rs930514
rs7221587
rs218693
rs218671
rs218685
rs11658922
rs6502978
rs6502980
rs12452170
rs12601392
rs2271233
rs9284356
rs573836
rs9630722
rs311734
rs6502997
rs1126667
rs9675089
rs12950215
rs193399
rs444207
rs12951306
rs2062737
rs4558460
rs2292067
rs3809830
rs4796409
rs7214863
rs7219773
rs2075760
rs2302762
rs2302764
rs4796421
rs10438740
rs12951053
rs2909430
rs2078486
rs4791759
rs4233018
rs7213894
rs4130509
rs4287627
rs4468690
rs4247362
rs4792216
rs3027208
rs3027247
rs8075078
rs4792722
rs4792734
rs2270445
rs12600950
rs8072352
rs4792792
rs17806812
rs6503113
rs2133336
rs12150003
rs11656870
rs8068795
rs7223106
rs6503137
rs1465650
rs2101938
rs1529606
rs7219141
rs9894347
rs8071193
rs1826930
rs764605
rs4497735
rs9912143
rs12944446
rs8067644
rs9895992
rs4791771
rs4791331
rs7223172
rs1525758
rs8081823
rs17808998
rs9914560
rs2091317
rs16957962
rs758413
rs3785982
rs740642
rs7224773
rs718097
rs11652483
rs2302198
rs17808583
rs17808595
rs17808601
rs2551801
rs2551799
rs2531853
rs879687
rs7215971
rs1549333
rs11654567
rs8070753
rs7220482
rs6503197
rs11078800
rs3816577
rs11870073
rs8079031
rs17809138
rs4791845
rs12942488
rs12103586
rs2654718
rs2684461
rs9898588
rs2272033
rs11657361
rs12103880
rs3803854
rs9914518
rs17207766
rs4079466
rs4791362
rs17810148
rs4791876
rs1607987
rs12942260
rs756222
rs4791902
rs8075056
rs6503264
rs3826529
rs7222805
rs7216104
rs7216650
rs8081931
rs3967769
rs11078827
rs9893123
rs8080606
rs17759759
rs11651314
rs11652587
rs3764427
rs11656696
rs7211216
rs10491090
rs2051667
rs12603616
rs12603956
rs11078835
rs4128644
rs4128645
rs1986507
rs8067942
rs6503292
rs4791947
rs4791950
rs9674875
rs886897
rs4239112
rs2320556
rs12940268
rs8072922
rs9893651
rs11078839
rs16943229
rs999338
rs11078840
rs3744550
rs9989461
rs2074874
rs1859999
rs4791979
rs2320796
rs4791981
rs12451599
rs2097657
rs4792010
rs11870194
rs7208186
rs4792038
rs2165875
rs11867377
rs202578
rs8078933
rs202594
rs852315
rs8079174
rs2692341
rs9911349
rs11655962
rs17698212
rs4791445
rs11653555
rs6503347
rs7211507
rs16944143
rs1468482
rs2051979
rs1859995
rs9907306
rs2190963
rs16944241
rs4792103
rs12946384
rs11078885
rs1468524
rs4792107
rs8072737
rs7210183
rs1008360
rs1008362
rs17512210
rs8064939
rs12602611
rs7208113
rs7207444
rs205054
rs7208665
rs7208960
rs1513743
rs8068118
rs10521183
rs176096
rs205047
rs1877644
rs1513747
rs1513753
rs2908948
rs12603788
rs2068746
rs973358
rs16944856
rs1974700
rs1978344
rs2908973
rs2908964
rs9227
rs12936449
rs9912519
rs11649836
rs10521184
rs7221991
rs11651009
rs12948671
rs3744580
rs3744583
rs11078031
rs12603082
rs7215021
rs8079477
rs11078034
rs9902986
rs10445247
rs3785944
rs8067785
rs2159140
rs8065164
rs8069898
rs2013868
rs10468473
rs740395
rs8068445
rs12452363
rs7225431
rs2252
rs2721853
rs2721854
rs7209652
rs2721836
rs887486
rs237325
rs10521196
rs4608374
rs237280
rs180750
rs11870286
rs427488
rs11078078
rs12150051
rs1233861
rs1519252
rs1401539
rs4791505
rs1548660
rs12150632
rs16946427
rs2052003
rs7225754
rs1014574
rs12602716
rs10445272
rs12452107
rs2322592
rs9905820
rs2322594
rs757597
rs8073291
rs16946568
rs4792279
rs882653
rs2072255
rs1024580
rs2072253
rs11078097
rs2190698
rs8078472
rs3785716
rs2240568
rs7211778
rs2302069
rs4792311
rs2286336
rs2051974
rs1859972
rs12937835
rs7220714
rs8066062
rs8067791
rs7212685
rs2674948
rs2674962
rs12950609
rs3915963
rs2106794
rs11651762
rs4792347
rs11869775
rs17573398
rs1541352
rs11870353
rs16947829
rs3859246
rs3859253
rs2996026
rs8068169
rs16947982
rs7209938
rs11651136
rs10521225
rs6502282
rs4792373
rs3785690
rs726799
rs8074072
rs1013122
rs1013120
rs12452400
rs9915235
rs2108702
rs4791554
rs4792390
rs17665827
rs7208104
rs11078195
rs1860124
rs9303092
rs12949531
rs9913487
rs11649927
rs12451418
rs4496199
rs17605937
rs17669311
rs11078213
rs7222384
rs12451218
rs17669645
rs1005628
rs1029657
rs10521248
rs11871705
rs8076834
rs1029659
rs971030
rs6502324
rs7216745
rs8066253
rs8077837
rs8071450
rs12950714
rs9630712
rs9903314
rs1017077
rs2159132
rs16949319
rs3785655
rs7215862
rs7220093
rs3912263
rs3848445
rs2127994
rs8082455
rs2127995
rs2022240
rs17621552
rs8082497
rs2875006
rs1015767
rs7210988
rs9789000
rs2109174
rs11652573
rs11649913
rs9911505
rs7226014
rs11649886
rs11871821
rs2196791
rs8068028
rs7225931
rs9303119
rs8069352
rs16950436
rs10521282
rs7215329
rs12150281
rs17636929
rs2215300
rs9901401
rs2191176
rs10521286
rs11658465
rs10521291
rs16950732
rs16950769
rs9912058
rs10521292
rs17714053
rs7217839
rs8075436
rs8078179
rs6502412
rs7210007
rs8081521
rs16950911
rs16950913
rs8077409
rs12603925
rs12938178
rs12940625
rs2191116
rs9914552
rs8082487
rs9899379
rs9916167
rs12951674
rs12951468
rs230924
rs230941
rs231020
rs2024157
rs230966
rs230884
rs4792597
rs4792606
rs12150270
rs17775172
rs7219850
rs7218204
rs2074890
rs578065
rs8079686
rs9903817
rs1797463
rs1076423
rs1076424
rs10491104
rs3785628
rs17779879
rs3112511
rs11869614
rs597985
rs673760
rs12602910
rs571877
rs2981611
rs2981614
rs1017095
rs546844
rs7218473
rs1005369
rs7213482
rs7213658
rs17793572
rs9907308
rs4629023
rs4606773
rs2292528
rs1047799
rs3803761
rs12602675
rs8080386
rs9896078
rs2041393
rs9912172
rs7223820
rs10521328
rs16961675
rs4315391
rs1242483
rs906405
rs1242500
rs4646408
rs3785499
rs4646406
rs4244593
rs897456
rs748196
rs746899
rs4646371
rs4646362
rs4244598
rs4646344
rs12453139
rs4925094
rs7224617
rs4925109
rs12951376
rs8065563
rs8078811
rs854779
rs854774
rs854802
rs12952556
rs8065874
rs8080951
rs4441330
rs4244595
rs1859083
rs2076562
rs2258367
rs9903337
rs8070758
rs7208857
rs3886478
rs3744391
rs763751
rs6587126
rs8080617
rs2240096
rs2018675
rs2244280
rs1961669
rs2453594
rs16960251
rs4925026
rs4621031
rs962801
rs4646798
rs11657205
rs2228100
rs3744695
rs887241
rs2072327
rs4646786
rs4646785
rs17794370
rs157406
rs16960454
rs16960503
rs12453720
rs7209752
rs4924803
rs3850783
rs6587061
rs10512426
rs9912200
rs9905095
rs11204325
rs4381653
rs1044414
rs2291034
rs4985969
rs8064815
rs12946498
rs7217403
rs1320252
rs11867371
rs1317349
rs4985854
rs4985855
rs1878958
rs4889729
rs17052396
rs7209871
rs16966494
rs11080053
rs1824900
rs9905895
rs7220080
rs1382048
rs883127
rs9303651
rs8069590
rs8070481
rs2945378
rs2945379
rs2945387
rs1075952
rs4239242
rs4795856
rs9913854
rs2297516
rs2297518
rs4795067
rs8072199
rs11080358
rs11653617
rs7213268
rs7218768
rs4404123
rs9902833
rs17792426
rs11080055
rs8076949
rs8070486
rs1990287
rs11567842
rs880375
rs631905
rs3181215
rs4795457
rs11658900
rs4795461
rs2277665
rs6505098
rs11080075
rs7220474
rs8064530
rs8066520
rs17795242
rs2279957
rs6505114
rs16963476
rs1876437
rs8078815
rs8066154
rs797973
rs1568373
rs550818
rs3110496
rs2289629
rs4794859
rs7223455
rs8073292
rs9897794
rs1906451
rs4583306
rs2020936
rs1050565
rs4794873
rs216459
rs216460
rs9904033
rs9895785
rs7214570
rs3816780
rs9889755
rs1124918
rs2953013
rs1013948
rs7215555
rs11867465
rs735053
rs7218430
rs11868735
rs9909944
rs167564
rs770497
rs770521
rs315431
rs425083
rs16966835
rs315502
rs16966855
rs757289
rs1468263
rs6505265
rs16967029
rs8079471
rs12453610
rs17732573
rs3795244
rs17806303
rs1034593
rs1989805
rs9890602
rs225186
rs225206
rs225209
rs225218
rs2052413
rs4795715
rs321185
rs321183
rs2249638
rs17247848
rs2253180
rs7212113
rs4447477
rs9895463
rs16967818
rs4999077
rs28906
rs7226216
rs7223092
rs16561
rs4795735
rs16593
rs16589
rs16581
rs1557753
rs2097727
rs17808461
rs4795739
rs4795742
rs4077500
rs9303660
rs4795744
rs16968024
rs12452579
rs7224279
rs7223306
rs4078691
rs7207422
rs7212444
rs1574389
rs8064691
rs4271640
rs17184147
rs7218135
rs16968117
rs319783
rs17836713
rs396996
rs178590
rs319763
rs4795753
rs880305
rs12952139
rs17184364
rs11080209
rs2346689
rs10459963
rs63953
rs439783
rs4795769
rs2014285
rs17184873
rs7207801
rs1021891
rs2089164
rs7225320
rs10853155
rs11655073
rs12941510
rs4795781
rs9902936
rs8075266
rs2036535
rs1553497
rs1546350
rs17836818
rs4510072
rs7222667
rs12450310
rs11870839
rs7207490
rs7214958
rs9915613
rs8077806
rs9891235
rs7224103
rs7209298
rs7225564
rs1984634
rs12603366
rs10512451
rs1388164
rs9908295
rs8079764
rs10512453
rs12452093
rs10512454
rs6505377
rs2130818
rs7220709
rs6505380
rs1414847
rs2881782
rs317400
rs17783671
rs188826
rs1556738
rs1556737
rs4795840
rs317330
rs317366
rs4239243
rs8081899
rs9892726
rs9889896
rs4451997
rs6505393
rs1989943
rs11080248
rs929259
rs11080254
rs8069624
rs2003533
rs7213460
rs17542274
rs1019113
rs1024611
rs4795904
rs12453746
rs885691
rs12602195
rs365654
rs2072070
rs159316
rs159279
rs17574949
rs159289
rs159293
rs159305
rs212498
rs210837
rs4795917
rs17577327
rs159254
rs159251
rs12453748
rs210824
rs756881
rs295075
rs12450373
rs295066
rs893218
rs16969893
rs17614930
rs732807
rs2438057
rs8064381
rs213137
rs4255823
rs12449765
rs11080277
rs6505413
rs917500
rs16970028
rs2191057
rs9909134
rs9898832
rs9891306
rs11654085
rs7210915
rs2009472
rs1860278
rs1860277
rs4990638
rs8066088
rs4795972
rs1075045
rs12944981
rs1990264
rs11651919
rs11655495
rs1860199
rs1860198
rs12150241
rs11871805
rs3135998
rs10083888
rs936656
rs8069929
rs9303682
rs6505447
rs4796059
rs1480945
rs1471616
rs9893542
rs2622525
rs4796069
rs7212322
rs2263090
rs1545283
rs1822403
rs8076768
rs11652532
rs11655913
rs17549947
rs17631940
rs11080351
rs10512471
rs16971032
rs8065286
rs11080354
rs10512472
rs2840044
rs321601
rs9896368
rs4251719
rs9904675
rs2251660
rs865922
rs854665
rs12600516
rs854462
rs854477
rs1719220
rs1634508
rs10491121
rs1357365
rs8065403
rs4796217
rs12601485
rs2306589
rs2242308
rs11263771
rs7503092
rs757011
rs975577
rs10491120
rs2239998
rs757010
rs211981
rs12949442
rs17561428
rs12600420
rs8079109
rs9893845
rs7359578
rs11652880
rs295869
rs4796285
rs17138064
rs17138063
rs8074928
rs9889432
rs3760440
rs13380844
rs17571920
rs2088367
rs6607353
rs4795165
rs1109593
rs10908286
rs1564796
rs2411163
rs9330248
rs725038
rs9330250
rs2680398
rs2542663
rs17249662
rs853234
rs853195
rs1048701
rs6607279
rs11870876
rs11654048
rs8080313
rs7224979
rs12936144
rs8081410
rs17661075
rs6607284
rs3094521
rs4794756
rs1557812
rs2158254
rs9892543
rs9900825
rs2376366
rs11263765
rs6607302
rs4794779
rs8074124
rs8065346
rs7503524
rs16965350
rs2075051
rs8080886
rs16966483
rs2429990
rs968113
rs2879097
rs2019203
rs228274
rs228285
rs2338115
rs2075061
rs11653487
rs115327
rs1130638
rs1982815
rs1014263
rs9914342
rs4795343
rs13755
rs12453656
rs9896717
rs9893861
rs16235
rs531728
rs4404103
rs907092
rs9303277
rs12150079
rs2872507
rs4795402
rs8066582
rs16965666
rs9916782
rs4077125
rs13706
rs2715556
rs2290207
rs896136
rs2023906
rs608517
rs7216890
rs803124
rs2469825
rs2462960
rs2429552
rs723729
rs1405334
rs4890128
rs8079180
rs2429542
rs9915172
rs9898164
rs981684
rs17558560
rs12453124
rs9895468
rs1558282
rs16966294
rs9303298
rs9900340
rs7212483
rs757274
rs12603998
rs2158298
rs2269861
rs11871942
rs1859251
rs1510075
rs238824
rs7214006
rs758741
rs9916485
rs4890111
rs757102
rs7208580
rs1378494
rs3826547
rs4239272
rs2857248
rs2071565
rs11655712
rs2071600
rs3760521
rs721411
rs4523977
rs4796691
rs7406082
rs6503675
rs11652600
rs4239268
rs2074158
rs11079033
rs12601982
rs8074524
rs744166
rs17405722
rs7208107
rs7220372
rs8067384
rs11649877
rs4792953
rs10512488
rs16968038
rs2593595
rs2229611
rs8067341
rs9911630
rs9912203
rs4792990
rs2086247
rs7215223
rs1463558
rs2127224
rs2279191
rs2271958
rs1320304
rs1613373
rs536652
rs479249
rs8081000
rs1398882
rs1107748
rs7220711
rs17531431
rs1234612
rs7215012
rs231485
rs124725
rs1731906
rs7221263
rs1731893
rs231471
rs1618809
rs400460
rs2879165
rs4792935
rs2011951
rs3785817
rs11867692
rs4793119
rs4098686
rs7217026
rs10083843
rs7502699
rs12450654
rs3744477
rs880295
rs1558085
rs4043263
rs8064954
rs7213960
rs2304987
rs2289674
rs2277616
rs3826425
rs3744473
rs3785891
rs17629022
rs755547
rs12941574
rs11652522
rs8077267
rs6503409
rs962888
rs12452088
rs1053733
rs2239925
rs3744761
rs8069937
rs8070447
rs11657325
rs1989229
rs2867316
rs4792814
rs7214661
rs6503436
rs1230103
rs1724422
rs1724425
rs1105568
rs11655764
rs17690703
rs9890016
rs16940742
rs7220988
rs2023861
rs2016730
rs199494
rs10514911
rs7207916
rs11079738
rs2083797
rs1530364
rs4968282
rs1662596
rs1838105
rs197925
rs7214920
rs2316667
rs10514915
rs9895150
rs11655536
rs11652097
rs16969966
rs12452359
rs4525555
rs7209700
rs2292700
rs951351
rs7218813
rs7342870
rs9912101
rs11079784
rs16942199
rs16946264
rs11650354
rs12950390
rs4794110
rs727972
rs2074189
rs2277693
rs2074191
rs2074185
rs16948835
rs8064241
rs2525105
rs17617010
rs8071778
rs4794488
rs12603115
rs3792693
rs2123341
rs4534896
rs7206951
rs1912155
rs2325948
rs11079833
rs3096645
rs4793601
rs9899950
rs2280352
rs508696
rs9901447
rs632824
rs533842
rs2411377
rs12941604
rs16944762
rs8073244
rs2969
rs1523136
rs11657661
rs9972911
rs6504595
rs4794022
rs1523133
rs7221333
rs2204211
rs727108
rs2240300
rs1867087
rs11655704
rs17637472
rs4987082
rs1049620
rs6917
rs2671666
rs2412101
rs2671632
rs1317636
rs2537710
rs603769
rs7219984
rs16948298
rs10853111
rs2289600
rs2289601
rs7225566
rs883010
rs8079058
rs1058564
rs11079884
rs7208910
rs880043
rs7215959
rs2301628
rs2075555
rs8082154
rs2254177
rs7225245
rs2412303
rs7211624
rs7211667
rs9903959
rs11655670
rs2412322
rs9890721
rs3785915
rs12936750
rs9890089
rs9898731
rs739923
rs1978153
rs1051640
rs4794179
rs12945389
rs11079928
rs2412340
rs11079932
rs764888
rs4586493
rs4626
rs4278789
rs4389180
rs7216106
rs7226130
rs9899816
rs3786004
rs10514981
rs16949649
rs2041296
rs4794220
rs11655149
rs4794245
rs4793696
rs2191147
rs720434
rs9915136
rs4794255
rs7226040
rs17695385
rs2073864
rs886078
rs9303590
rs4794293
rs4794295
rs1263989
rs1269480
rs1405191
rs8074185
rs1526182
rs1501255
rs1405187
rs767325
rs767326
rs16950626
rs9890222
rs8076116
rs203104
rs203059
rs16950939
rs11871160
rs1393735
rs2938139
rs11650166
rs12940840
rs4605214
rs1531993
rs11867974
rs10514997
rs10515000
rs9909851
rs744366
rs1386271
rs10515014
rs9893354
rs11871693
rs9303599
rs1492219
rs10515023
rs9303605
rs10515027
rs7223463
rs4300699
rs17633246
rs6504803
rs9907365
rs4239183
rs792786
rs1398506
rs12603672
rs1086990
rs11080041
rs807081
rs807072
rs7209915
rs806942
rs806920
rs8074080
rs1006512
rs8082530
rs4260101
rs870768
rs2055474
rs1502508
rs4309447
rs10515044
rs2957385
rs1508947
rs4483901
rs11867476
rs2331796
rs11079098
rs9894902
rs7215254
rs7216997
rs3803826
rs9916504
rs1457358
rs4793764
rs11079107
rs2045417
rs8071099
rs9916190
rs7220060
rs1396087
rs11654350
rs8066010
rs4794497
rs9303350
rs1991549
rs7207449
rs9913683
rs1373155
rs1561977
rs7218580
rs17635115
rs7218098
rs7208876
rs12938277
rs17635849
rs11079129
rs2958897
rs2958896
rs17709877
rs2907636
rs16955153
rs11657917
rs2934884
rs2934890
rs2934892
rs11079136
rs9303359
rs9891263
rs4794540
rs2934914
rs7215402
rs7210248
rs17683844
rs2958921
rs8079105
rs17746183
rs9904377
rs17745123
rs8070668
rs9910653
rs7222197
rs2541244
rs2628310
rs7211784
rs4793787
rs7221850
rs17817743
rs244391
rs244401
rs8068991
rs4617927
rs7224610
rs4239192
rs17210532
rs11656978
rs2287222
rs12940636
rs11079162
rs933577
rs4583311
rs888206
rs7207017
rs4630612
rs4794588
rs8079205
rs12150374
rs11868220
rs9908046
rs7213282
rs12601890
rs1396216
rs1396215
rs1396214
rs878601
rs8067664
rs17819558
rs8079541
rs12450638
rs9905891
rs16956119
rs6504989
rs12936661
rs1426744
rs3760280
rs2960088
rs7211024
rs10515112
rs8079136
rs16956486
rs9897669
rs11079206
rs17758963
rs8066419
rs1431314
rs1431316
rs2163451
rs9894332
rs1431322
rs1431318
rs8065311
rs10491196
rs10491197
rs12600929
rs7501479
rs17820020
rs17213040
rs9903956
rs2215760
rs929586
rs764583
rs10515128
rs1545261
rs17760296
rs12150511
rs1561902
rs2159226
rs1003395
rs17820725
rs6503752
rs4793823
rs10491158
rs11868596
rs227723
rs227722
rs9913235
rs9912498
rs3900881
rs3914803
rs7219027
rs12937672
rs17820808
rs4794665
rs10515134
rs1970872
rs7225724
rs4556852
rs205499
rs2525994
rs9909750
rs3785474
rs12453004
rs9303389
rs6503785
rs12601255
rs2332850
rs759258
rs7217371
rs998113
rs3826296
rs3785484
rs886282
rs6967
rs1557756
rs1007462
rs11079282
rs11651683
rs7224874
rs9652853
rs9901454
rs12951587
rs11655896
rs7207598
rs10468553
rs2270379
rs12602160
rs9915194
rs12951074
rs792393
rs792376
rs792367
rs1982270
rs1561945
rs11079303
rs9915128
rs277068
rs277067
rs2332933
rs2111016
rs10083834
rs7225034
rs1024819
rs11868483
rs12602441
rs870781
rs9912125
rs1477065
rs17761980
rs11870096
rs2333025
rs12603362
rs17762121
rs8065120
rs12936919
rs16942160
rs9898481
rs12950269
rs16942197
rs4793902
rs4793903
rs2190759
rs8067261
rs886926
rs9303396
rs9892194
rs17671102
rs10083864
rs1476730
rs10491161
rs203257
rs2685515
rs9911607
rs2586072
rs2586029
rs722168
rs9893666
rs9902569
rs2585833
rs12948279
rs8072724
rs7207343
rs181219
rs16942685
rs181224
rs9303397
rs1075009
rs10853004
rs12602498
rs2302312
rs4401102
rs11652685
rs9903279
rs2014835
rs2302190
rs8066773
rs1864754
rs12946522
rs304270
rs1390006
rs8067682
rs2687065
rs10853010
rs2286485
rs2290266
rs7213065
rs8070264
rs8073039
rs7210298
rs17494053
rs7215464
rs16943700
rs1292053
rs180535
rs9303417
rs6503954
rs8078292
rs7220716
rs7221641
rs1197062
rs2643103
rs8080854
rs4456565
rs9914370
rs16944783
rs8077816
rs2052074
rs4968531
rs3826417
rs3785864
rs11871179
rs7223401
rs7212729
rs8082635
rs7215706
rs12948356
rs10853029
rs3785849
rs3843245
rs4968431
rs1990293
rs9907597
rs1990292
rs11079427
rs878745
rs4968563
rs3785833
rs2270150
rs744651
rs7208968
rs16945325
rs4968435
rs4968436
rs10853034
rs8066522
rs2188729
rs7219555
rs4968451
rs7219969
rs11658522
rs16945724
rs10512492
rs4968414
rs7218522
rs10459940
rs10512495
rs954562
rs9912556
rs12451705
rs8078112
rs17683292
rs9891713
rs7208997
rs9303464
rs3999623
rs16946625
rs7216013
rs1588368
rs4968755
rs9895708
rs4968762
rs1029765
rs4329
rs4343
rs7221979
rs7211213
rs721575
rs8076717
rs2665840
rs8069687
rs2008018
rs3020619
rs2070720
rs17688326
rs1985961
rs880069
rs1874087
rs6504208
rs1867625
rs7503902
rs7501783
rs1427463
rs2075552
rs6504242
rs6504246
rs2676294
rs12944877
rs11656396
rs11655004
rs16959655
rs12953276
rs444394
rs299826
rs414341
rs1533336
rs4791223
rs2292593
rs4790953
rs16961958
rs2869590
rs740856
rs8069306
rs8068707
rs1034992
rs7224669
rs11651686
rs9916038
rs7222705
rs9908987
rs4563070
rs9914423
rs4791171
rs757558
rs8073426
rs1548581
rs1544427
rs4791155
rs2079301
rs11079581
rs232150
rs10468566
rs2024272
rs2318872
rs9303490
rs10512509
rs7209242
rs17763430
rs6933
rs4791079
rs3176975
rs8073418
rs8081614
rs9901804
rs4411531
rs4536508
rs6504424
rs16959216
rs16959227
rs16959238
rs9913908
rs973753
rs4622543
rs956952
rs1806448
rs6504441
rs11656279
rs7220127
rs9904266
rs9646423
rs9896134
rs9908814
rs227913
rs16959714
rs877447
rs1860985
rs7207345
rs16960009
rs1010546
rs1010544
rs7217618
rs10491200
rs9900205
rs16960114
rs7219495
rs4644888
rs9893560
rs4381631
rs9896575
rs4791036
rs758658
rs6504466
rs8071471
rs740805
rs3760265
rs4791017
rs917611
rs17712337
rs757613
rs6504471
rs17644967
rs9909857
rs4791008
rs2363246
rs8065024
rs8071936
rs2363838
rs7217216
rs6504487
rs973225
rs10512514
rs8080100
rs11654663
rs12600354
rs2364979
rs8072057
rs2949942
rs2570046
rs2706682
rs2364951
rs2570037
rs2642039
rs8065590
rs2886357
rs4791091
rs8071463
rs7213585
rs1860040
rs7210299
rs7222649
rs3744307
rs7222013
rs8080714
rs3760269
rs10445209
rs9890694
rs9898599
rs3785602
rs1558878
rs16972915
rs6501422
rs9972951
rs6501429
rs1002446
rs918167
rs1030098
rs883541
rs2952283
rs2041980
rs8076465
rs2302234
rs7213247
rs17702693
rs4968906
rs8071496
rs4968909
rs4968911
rs12150054
rs11654241
rs9906395
rs4968816
rs9915812
rs872386
rs4246425
rs4968939
rs9908683
rs1107769
rs9902652
rs8182251
rs4254382
rs9897551
rs8067199
rs1443258
rs9893368
rs17682084
rs8071901
rs3826429
rs3744491
rs4147314
rs4147996
rs1373068
rs4147983
rs4147978
rs4147977
rs11656365
rs3826430
rs4147967
rs4147961
rs7215642
rs2302291
rs2302133
rs2302134
rs4141177
rs736528
rs9282554
rs8064595
rs4968838
rs981453
rs11871771
rs9895649
rs12450167
rs817126
rs17686569
rs17686852
rs474246
rs12451722
rs2365494
rs11869073
rs739559
rs2716197
rs1989854
rs2716184
rs2158039
rs16974282
rs11077460
rs8081453
rs16974415
rs1029413
rs179913
rs6360
rs180112
rs16974626
rs12948136
rs2158970
rs11867479
rs9890060
rs17775002
rs4328485
rs236519
rs236578
rs1468473
rs236585
rs236594
rs1514236
rs236524
rs236528
rs236567
rs4968887
rs236501
rs723498
rs11077488
rs312729
rs16975551
rs10512574
rs312750
rs6501388
rs12601221
rs11077494
rs11658767
rs7218368
rs10512540
rs350615
rs9904090
rs9907685
rs9890889
rs17792120
rs11077513
rs17763873
rs10512541
rs929474
rs9907514
rs8075236
rs7222110
rs2367009
rs3898584
rs2192992
rs1015657
rs10512554
rs1859863
rs12936614
rs10459889
rs12942446
rs1073572
rs6501432
rs8069419
rs8079714
rs2190550
rs1005318
rs9889988
rs7215208
rs2193345
rs2058844
rs17824197
rs1540373
rs9906150
rs4793331
rs4328484
rs723338
rs2367265
rs11870732
rs6501455
rs12946942
rs9899311
rs713158
rs12951634
rs6501473
rs7214255
rs725543
rs17225585
rs10512565
rs7215193
rs2159042
rs11869872
rs2367536
rs8080460
rs4793353
rs2190712
rs2215059
rs7225015
rs4480853
rs9900249
rs7217175
rs4479291
rs2429979
rs12952823
rs6501506
rs2529379
rs16976945
rs8077434
rs9910003
rs1990185
rs12709255
rs7214582
rs8068400
rs2342299
rs4793393
rs12451606
rs2058742
rs1861495
rs9893662
rs17246133
rs12449701
rs918077
rs741348
rs2216168
rs4793407
rs735627
rs17246392
rs11077598
rs1859932
rs10512584
rs6501529
rs11869520
rs4793426
rs12953170
rs17779715
rs17779721
rs9906315
rs11655237
rs3744311
rs8066872
rs7224570
rs7219788
rs7210406
rs864496
rs880859
rs857491
rs857501
rs4793456
rs9896668
rs11651456
rs4432291
rs1126965
rs17780256
rs9912126
rs11077617
rs11871247
rs4793297
rs11077622
rs11077623
rs4530179
rs11077628
rs7214498
rs2567512
rs11658152
rs8078261
rs2714025
rs8068946
rs2567507
rs1864685
rs11871756
rs4793307
rs2714027
rs10512589
rs962572
rs2259727
rs16977369
rs2859523
rs2915446
rs2567537
rs2567524
rs2714016
rs2714017
rs2714019
rs4793487
rs10512590
rs2567488
rs2567480
rs2008365
rs7223623
rs7503865
rs4575596
rs6501572
rs16977420
rs8064950
rs17183225
rs17248007
rs8069126
rs12051806
rs17780885
rs9908917
rs4969040
rs2934226
rs903098
rs7206989
rs9898678
rs10512593
rs8073204
rs12947636
rs9916009
rs9913553
rs11077654
rs9891292
rs6501594
rs9915558
rs8081534
rs903107
rs10512594
rs12449970
rs4969059
rs17248364
rs11869268
rs4969069
rs1037260
rs728291
rs1010442
rs1026128
rs7211297
rs4969090
rs12795
rs4969097
rs4969113
rs10438701
rs11650320
rs6501633
rs8071524
rs12232541
rs4789644
rs11651551
rs11657159
rs7207590
rs1123674
rs9893375
rs4789106
rs9905921
rs1078439
rs9910688
rs8080253
rs4789244
rs12952485
rs6501658
rs12946697
rs9906186
rs2683190
rs2619996
rs2683173
rs2353109
rs1552013
rs9891876
rs2019877
rs2683219
rs6501659
rs9896423
rs3888200
rs1585804
rs12452084
rs922560
rs7405477
rs11077705
rs2586812
rs7211638
rs4789604
rs12601154
rs3921965
rs7501484
rs6501685
rs7406779
rs7224842
rs7406894
rs6501689
rs1007482
rs8080915
rs1457820
rs11655133
rs4563067
rs8077819
rs12600564
rs9899862
rs11656352
rs1870990
rs4789649
rs2382642
rs2891034
rs9895512
rs9906415
rs4788837
rs8070953
rs9915892
rs783258
rs1171196
rs10512596
rs783250
rs965229
rs563530
rs16978145
rs11657185
rs8072111
rs7224452
rs477963
rs512038
rs2034310
rs9904111
rs7420
rs880827
rs895690
rs3785533
rs2385067
rs3803783
rs1542752
rs4789111
rs4789114
rs1044228
rs10512598
rs11077773
rs4789128
rs729405
rs2242231
rs9894656
rs9892996
rs7219
rs16967789
rs4789182
rs930297
rs7223674
rs6501798
rs7501644
rs1671035
rs2290454
rs736521
rs1093992
rs820215
rs8065144
rs881502
rs2278826
rs8077046
rs9911122
rs8068689
rs347675
rs2279053
rs421578
rs9909931
rs9889656
rs898085
rs12948783
rs895156
rs9898576
rs11077846
rs11650502
rs12450896
rs719430
rs2286593
rs11868472
rs2240769
rs685441
rs2411036
rs7225404
rs10048187
rs532753
rs8064352
rs8065442
rs894945
rs894941
rs4789378
rs3848391
rs755768
rs17609991
rs12951502
rs544748
rs720825
rs716284
rs2053568
rs517459
rs572850
rs569908
rs16969682
rs2008417
rs8078846
rs11658050
rs2174919
rs2411107
rs8079187
rs2063197
rs4789440
rs387601
rs367539
rs753403
rs312872
rs93075
rs8070652
rs8081210
rs12947286
rs7226077
rs11869200
rs11077917
rs746300
rs4789473
rs1077758
rs8077107
rs17546529
rs6501970
rs2077613
rs16970418
rs4789483
rs4789484
rs9891526
rs9902073
rs875188
rs16970529
rs12947580
rs9910961
rs4986072
rs4789504
rs9893580
rs8066459
rs4789523
rs17639398
rs4411562
rs16970803
rs2613514
rs8073715
rs2661679
rs2854701
rs2071214
rs1508147
rs12938580
rs4789576
rs8074003
rs7211232
rs11077372
rs11077373
rs595711
rs691127
rs9902160
rs2120660
rs1515022
rs11657650
rs642612
rs17729319
rs17656528
rs11867901
rs11870238
rs16971539
rs1108366
rs1108367
rs11651198
rs4969205
rs9910295
rs4796808
rs11870479
rs7502404
rs9911523
rs7212406
rs6501243
rs2376999
rs2889529
rs4789916
rs8074370
rs4789908
rs11871320
rs11077405
rs11891
rs7212486
rs753277
rs2703537
rs4789947
rs7214618
rs2045660
rs2703519
rs7221761
rs7223911
rs4789976
rs16972227
rs898534
rs897588
rs898533
rs4789996
rs11656298
rs4789999
rs12938262
rs4790005
rs8076416
rs4790007
rs12600765
rs1877677
rs12944016
rs8079646
rs4789892
rs925607
rs8070406
rs2377405
rs971626
rs2137774
rs7212291
rs12451758
rs7216806
rs4073995
rs4074469
rs4313838
rs9900295
rs7218526
rs1663183
rs11655981
rs7220430
rs3169601
rs4889939
rs2289529
rs715041
rs8064429
rs11150846
rs8065486
rs12945249
rs3829612
rs6420489
rs9905727
rs8081176
rs7222014
rs8082521
rs4078429
rs4491586
rs7212223
rs3923514
rs4889863
rs11653499
rs9890502
rs7503807
rs999977
rs7208502
rs9915378
rs4969230
rs7219896
rs4969444
rs2589133
rs9908195
rs7219745
rs9897968
rs6420481
rs11653897
rs8072124
rs4076037
rs4969385
rs11664
rs2659015
rs2659029
rs8073897
rs11549223
rs7405450
rs7502869
rs2070871
rs8079572
rs12450996
rs7211306
rs7209788
rs4789693
rs9909476
rs4789786
rs3794716
rs4789704
rs12452077
rs4789817
rs1046889
rs3744165
rs7225515
rs2292971
rs12940475
rs7405583
rs9901757
rs7224733
rs10852789
