# Supplementary material for: Fine-scale mapping of meiotic recombination in Asians
Source: BMC Genet. 2013 Mar 8;14:19. doi: 10.1186/1471-2156-14-19 (PMC3599818; doi:10.1186/1471-2156-14-19)
Supplement: Additional file 3 — Genetic Maps. Archive containing combined genetic maps for all chromosomes. The SNP list text files contain the rs numbers of all of the SNPs shared by the Mongolian and Korean cohorts, ordered by physical position. The map files give the genetic distance between each of these markers in order in centimorgans. All observed Asian recombination events are mixed to form this map. [file 1471-2156-14-19-S3.zip › SNPlist18.txt]

rs8088001
rs585955
rs571882
rs675712
rs2305027
rs17451399
rs16942962
rs694372
rs17548840
rs7505153
rs618671
rs8099279
rs1320665
rs9945820
rs11081065
rs9959369
rs9954032
rs8091667
rs1940442
rs3932728
rs722725
rs2621180
rs9960856
rs1940428
rs12962668
rs1383226
rs2170162
rs16944827
rs2621167
rs2846672
rs2846670
rs2621174
rs2621176
rs9941426
rs9941423
rs2341746
rs1893292
rs561379
rs666530
rs487718
rs578026
rs490341
rs2219281
rs11660343
rs561802
rs518471
rs16947777
rs11664283
rs2847153
rs3819101
rs2298582
rs2612102
rs10853356
rs6506537
rs1275321
rs4798614
rs7231736
rs7244120
rs7243816
rs8091765
rs2846828
rs2846581
rs7228988
rs17501715
rs8090931
rs1085998
rs812573
rs1720464
rs789040
rs789047
rs1022177
rs789029
rs789030
rs1511692
rs304398
rs690196
rs6505623
rs8091851
rs9945019
rs7233006
rs9950729
rs1507727
rs12959615
rs16940526
rs1395956
rs17382680
rs7245110
rs9958365
rs8094828
rs8098945
rs2345589
rs1158984
rs17473016
rs2028327
rs12326912
rs1371264
rs9989587
rs2580133
rs1439436
rs12709578
rs11661394
rs313025
rs313038
rs12607691
rs10502296
rs1510022
rs9962590
rs12604106
rs12455401
rs1940693
rs8085513
rs1940678
rs7229380
rs17521158
rs478743
rs11659972
rs546198
rs667236
rs11080921
rs1013861
rs670003
rs12604453
rs7227539
rs2017823
rs3914786
rs2347267
rs4797988
rs9955021
rs1517608
rs8095716
rs770236
rs2677879
rs7244453
rs7239383
rs1372622
rs2044107
rs4798011
rs492170
rs17552605
rs12373417
rs9950998
rs623561
rs17553620
rs583523
rs642887
rs7226712
rs12454179
rs16943989
rs642926
rs3819090
rs627538
rs10460009
rs11661932
rs4414562
rs9955849
rs2230164
rs4413045
rs948298
rs6506057
rs8089599
rs7235847
rs9951849
rs1962519
rs4441365
rs4507002
rs1662312
rs7237476
rs894565
rs7238320
rs1791067
rs12961250
rs752364
rs1662298
rs768214
rs1662830
rs4798089
rs4798095
rs238117
rs11664141
rs10513868
rs3879738
rs3786455
rs12964965
rs510668
rs8083633
rs16945001
rs652264
rs2240898
rs12455524
rs16945135
rs1631989
rs17725408
rs1639365
rs1791397
rs11081062
rs1380775
rs1116345
rs414273
rs168206
rs7235163
rs11873533
rs3959690
rs3786441
rs7230741
rs17648967
rs4797124
rs17649611
rs9961715
rs11873667
rs8092957
rs6506138
rs3915772
rs7237105
rs7244051
rs3760605
rs4798142
rs9948987
rs7228206
rs1465947
rs10502318
rs1372631
rs6506157
rs4530234
rs9952576
rs2049161
rs1402627
rs11081097
rs6506187
rs9959484
rs2139875
rs7238924
rs7239719
rs8087894
rs641205
rs2684432
rs541039
rs12970430
rs576143
rs8090376
rs664209
rs12454242
rs12963270
rs6506201
rs9303950
rs169455
rs280989
rs3907767
rs12959533
rs9948698
rs12958338
rs1658190
rs6506216
rs8098335
rs7231700
rs17367114
rs9949571
rs7506384
rs11662587
rs10438879
rs4511626
rs9960242
rs1501044
rs1466882
rs1392867
rs188357
rs291640
rs292302
rs10853325
rs292354
rs1395064
rs4798299
rs9961211
rs8092774
rs7238524
rs1587953
rs1940954
rs4798341
rs12605370
rs4797212
rs11081197
rs7237985
rs4798367
rs8096852
rs9955455
rs1719976
rs1785401
rs1719961
rs2186912
rs1785394
rs1719990
rs8090286
rs7234955
rs12605083
rs1893197
rs9964854
rs6506313
rs6506314
rs8092313
rs9635816
rs16948655
rs12965086
rs1917927
rs9965626
rs3752062
rs11877277
rs4797233
rs9954653
rs6506336
rs8086915
rs8088919
rs10502334
rs558673
rs724676
rs12961507
rs4798416
rs564950
rs2027686
rs1539807
rs601748
rs629505
rs559687
rs948229
rs549827
rs650502
rs4798428
rs12457334
rs16949268
rs948225
rs2212524
rs623220
rs1785234
rs1784816
rs11662751
rs7228441
rs528801
rs636589
rs1452539
rs12969470
rs186884
rs4797242
rs2042724
rs12455109
rs8083385
rs919093
rs4798446
rs6506393
rs7234920
rs11873891
rs7506840
rs8093330
rs1941500
rs9956661
rs9948162
rs8084667
rs7233982
rs2004296
rs948429
rs1941491
rs1941509
rs1941505
rs4632219
rs1941498
rs16950453
rs1941487
rs1941492
rs6506425
rs8092311
rs9965330
rs4638664
rs6506446
rs2282522
rs16950727
rs7236448
rs766992
rs1272845
rs8084092
rs949215
rs16950868
rs11875257
rs658121
rs671871
rs607230
rs7228564
rs601239
rs601304
rs12961939
rs693754
rs952428
rs591004
rs658188
rs475598
rs7231835
rs677136
rs11873300
rs2126566
rs16951199
rs2065551
rs10853343
rs334411
rs484528
rs11874166
rs450015
rs406756
rs7231458
rs4798539
rs9965173
rs883105
rs7236011
rs7245205
rs882453
rs8093562
rs4797292
rs872694
rs9962232
rs11081333
rs555107
rs560098
rs9951080
rs554825
rs510626
rs6506515
rs476268
rs956551
rs8091758
rs1893224
rs7228736
rs1374108
rs661059
rs6506525
rs4121619
rs1470471
rs664592
rs4798592
rs607396
rs16952507
rs594771
rs4798593
rs385769
rs10502362
rs10502363
rs16952620
rs10502365
rs2165412
rs17566499
rs1016188
rs11661715
rs12185387
rs7233195
rs7237410
rs6506544
rs2156236
rs9807802
rs11660158
rs2286934
rs722973
rs8094072
rs4798618
rs976168
rs12954626
rs948346
rs16953216
rs3786385
rs1272648
rs9304010
rs686693
rs1466342
rs11661181
rs2017946
rs1318213
rs2169014
rs668168
rs668798
rs609949
rs675000
rs12969349
rs9948091
rs10502370
rs651568
rs625852
rs632912
rs898199
rs4797316
rs12457756
rs726688
rs2156472
rs11873700
rs8098728
rs7242980
rs11876268
rs7232163
rs9955691
rs12455669
rs6506598
rs17582975
rs4505407
rs12455759
rs321667
rs422303
rs573508
rs2160913
rs2111836
rs12455939
rs1784530
rs2186769
rs7239976
rs650593
rs4797329
rs12606001
rs9966269
rs8084760
rs603368
rs16954178
rs12326073
rs564629
rs568267
rs690215
rs3810053
rs656602
rs612012
rs627543
rs629699
rs12962546
rs650548
rs10502383
rs690336
rs1481042
rs631729
rs590770
rs2377929
rs1545814
rs11081443
rs8084310
rs12956492
rs1573320
rs9964650
rs4798749
rs4798750
rs1533049
rs4797351
rs16954690
rs987850
rs1784773
rs8095681
rs12457810
rs10502391
rs8092135
rs16954914
rs1114591
rs9963940
rs3786173
rs12456408
rs4798812
rs751355
rs12967882
rs329017
rs329007
rs167897
rs1942150
rs2306134
rs7233980
rs627112
rs11872991
rs4325639
rs694861
rs7244365
rs12457551
rs8091319
rs587351
rs930841
rs1378528
rs7228240
rs7238992
rs2864780
rs4798837
rs1031559
rs1455585
rs16955490
rs921835
rs1116701
rs11659898
rs6506696
rs8099036
rs9304044
rs16955559
rs6506699
rs9962736
rs12961249
rs9945476
rs2267568
rs2267567
rs16955689
rs2299841
rs9961019
rs471999
rs2299836
rs661556
rs11661017
rs8096805
rs9957463
rs29069
rs9807392
rs3069
rs28212
rs29183
rs29029
rs580428
rs610573
rs607246
rs670362
rs4796869
rs11080389
rs4797414
rs3924516
rs4796877
rs12604920
rs9958678
rs4797425
rs206492
rs206484
rs189982
rs1123784
rs206420
rs11080403
rs206416
rs206614
rs9964529
rs12457958
rs2033293
rs17542285
rs206514
rs11665287
rs11080417
rs206501
rs8093170
rs557214
rs3748415
rs547668
rs518978
rs607946
rs546966
rs484583
rs9947634
rs16974966
rs564499
rs8082984
rs11662036
rs482497
rs539632
rs8096344
rs8095590
rs3748428
rs4796900
rs12458196
rs872086
rs4797472
rs1918674
rs8086028
rs8086878
rs17488442
rs1918678
rs16975376
rs8095854
rs16975392
rs1189858
rs11080462
rs11874473
rs264203
rs11663246
rs906283
rs4796911
rs9952954
rs2625379
rs2870108
rs7236754
rs8090019
rs11080482
rs9959126
rs8084083
rs2016302
rs11080490
rs7359786
rs2865141
rs16755
rs1039685
rs13381578
rs1027799
rs9303722
rs10468673
rs4797509
rs2101976
rs7236593
rs7243042
rs459329
rs459799
rs4797529
rs2282534
rs472091
rs1551899
rs9947295
rs16976642
rs8094039
rs9303749
rs12457818
rs871044
rs6505683
rs4797585
rs4797589
rs661885
rs7506045
rs7244678
rs3786284
rs628419
rs630110
rs1962196
rs12965571
rs10853220
rs7229921
rs10853223
rs7235296
rs3786261
rs11662125
rs16973056
rs4566245
rs496485
rs723836
rs8093571
rs3931007
rs2542172
rs2542145
rs2847297
rs2542170
rs2276378
rs6505770
rs12605189
rs6505772
rs9303778
rs7236987
rs578208
rs6505780
rs571002
rs12327306
rs8090759
rs4797731
rs8093058
rs4797739
rs12607576
rs7232054
rs4797757
rs8084225
rs9960998
rs9961087
rs11665323
rs2867878
rs1026330
rs10853232
rs8099604
rs8099000
rs3931961
rs8089195
rs11663520
rs12458775
rs12960760
rs11661042
rs3809906
rs8099189
rs7244887
rs1149360
rs7228010
rs1785149
rs1290366
rs4797788
rs6505831
rs12605886
rs1785125
rs3744811
rs1149356
rs1785074
rs1284077
rs4797010
rs948329
rs3744819
rs4308014
rs4464147
rs4797824
rs4797825
rs12456733
rs7230126
rs4519393
rs17702715
rs7237509
rs7238756
rs3930962
rs17619153
rs17705736
rs6505891
rs11080775
rs786038
rs7230084
rs7239317
rs1481280
rs1006881
rs7239190
rs8096984
rs291784
rs973730
rs1893384
rs12966680
rs2276157
rs9961451
rs8088667
rs1871510
rs7239154
rs7231221
rs11663716
rs2061935
rs1426022
rs8084363
rs875309
rs11081839
rs10502432
rs4800117
rs2385484
rs867939
rs7231539
rs4572512
rs12457136
rs12458941
rs9951447
rs12607689
rs2110135
rs2159930
rs178003
rs554133
rs4800418
rs948387
rs299252
rs1521920
rs1031287
rs12954266
rs11082146
rs7236187
rs12966840
rs11662508
rs11874608
rs12455718
rs16977599
rs7233350
rs7236739
rs2337029
rs12455370
rs12604929
rs2164029
rs8090534
rs4800466
rs7238618
rs1276322
rs12607475
rs10502437
rs4800476
rs2037640
rs9957219
rs2270885
rs7241000
rs1788823
rs12970899
rs12605771
rs1788773
rs2337186
rs12454479
rs12454564
rs4800511
rs11662907
rs1154237
rs1786045
rs17259549
rs5026773
rs6508123
rs17203066
rs1487434
rs12172863
rs1487435
rs12957820
rs4043684
rs4476256
rs8092106
rs894930
rs8085837
rs17259667
rs3786418
rs12604451
rs11083004
rs6508259
rs7244139
rs7237307
rs716510
rs4800182
rs1623173
rs275872
rs2730027
rs7235655
rs883597
rs1532010
rs1030110
rs1421116
rs1421118
rs8086269
rs10502447
rs489631
rs10502444
rs532622
rs12965720
rs550010
rs1421123
rs550544
rs550830
rs560383
rs1791523
rs7243817
rs1945148
rs1547874
rs1945162
rs9304469
rs1945166
rs339877
rs339866
rs339843
rs1668145
rs1376119
rs17187933
rs8086430
rs1451296
rs1470743
rs7242722
rs1451290
rs4800599
rs9304473
rs16941039
rs4800192
rs1668834
rs930701
rs12608210
rs4800199
rs6508340
rs10502463
rs2096902
rs8090665
rs9960691
rs4800613
rs948456
rs997340
rs9963409
rs8085461
rs6508347
rs7226381
rs4423505
rs8082787
rs9946213
rs4129657
rs4133168
rs10432210
rs8084413
rs12955466
rs12456829
rs12971136
rs4583338
rs1420912
rs12607563
rs6508378
rs12957550
rs8093402
rs1362713
rs4800221
rs17223656
rs17525
rs273747
rs274231
rs12458367
rs9950413
rs1840435
rs979166
rs1840440
rs12608228
rs1786719
rs1612695
rs1786747
rs1786734
rs4800675
rs12604801
rs1785721
rs4800685
rs4800691
rs4800696
rs1459099
rs1674614
rs1870431
rs9952224
rs963267
rs2339102
rs4800250
rs1791772
rs12957369
rs1785581
rs16942307
rs17799849
rs7241214
rs3903163
rs12326669
rs4340399
rs3893675
rs17662554
rs8095338
rs1539814
rs9948310
rs7227201
rs4404156
rs554339
rs496344
rs2438415
rs1370911
rs533289
rs2848993
rs548449
rs9947227
rs9807159
rs4800756
rs510992
rs11661323
rs470455
rs1667550
rs11872394
rs1017416
rs487455
rs1941809
rs566381
rs2339219
rs2339220
rs9807596
rs596015
rs3865409
rs9951307
rs162003
rs8094228
rs1786648
rs630285
rs1030198
rs232331
rs1436904
rs10502481
rs1941115
rs1941114
rs765940
rs1817608
rs9967331
rs4800787
rs16943314
rs12956990
rs9965371
rs12232768
rs11660925
rs2247559
rs9965472
rs7230264
rs10853672
rs1519143
rs1474130
rs1105237
rs2090608
rs8097179
rs9948080
rs609129
rs590651
rs9964652
rs582149
rs8086716
rs8094680
rs9967021
rs8097440
rs10502499
rs7235990
rs4800820
rs1815921
rs2002401
rs10502503
rs9956521
rs7232129
rs8084703
rs11083237
rs8090315
rs11564422
rs9945664
rs1785613
rs10853679
rs949018
rs1220029
rs528438
rs1785835
rs9965582
rs11564338
rs11564339
rs9954191
rs11564351
rs10853686
rs12456839
rs1464612
rs4800874
rs12966353
rs1857705
rs1039555
rs2847407
rs948390
rs3104240
rs1692481
rs12457391
rs1518589
rs538695
rs9953307
rs1941873
rs16946189
rs2032725
rs1816028
rs2056096
rs9949320
rs2222025
rs4502305
rs4129495
rs10221443
rs1492801
rs1118493
rs7505949
rs8097651
rs1552788
rs1492817
rs9952206
rs11661822
rs3977734
rs12605009
rs721082
rs2015085
rs8093176
rs11083374
rs4359526
rs4490071
rs1404432
rs1997021
rs954640
rs2419027
rs4799836
rs3021410
rs2949514
rs11877591
rs4513176
rs2419024
rs16947786
rs12967520
rs4499314
rs7227358
rs1443002
rs1442982
rs11662381
rs12455602
rs12457970
rs2920330
rs2585710
rs7227835
rs1348338
rs2729396
rs12956757
rs2729429
rs2617921
rs2542754
rs1943560
rs10502547
rs2591101
rs4547414
rs8093313
rs3910337
rs17655377
rs9957591
rs2099454
rs7238072
rs11081675
rs190681
rs17799201
rs2852003
rs276933
rs276926
rs1586959
rs1658096
rs1583609
rs1789055
rs1790706
rs7243239
rs1469945
rs4447498
rs2919999
rs1426308
rs7242742
rs2920005
rs1426310
rs1426311
rs11081692
rs12709651
rs3911656
rs8094212
rs11660216
rs2298614
rs1031729
rs2704050
rs8084771
rs2290128
rs1791159
rs3764478
rs1667254
rs4799585
rs1667280
rs1667284
rs2595372
rs2155945
rs985492
rs10502574
rs11081713
rs12962411
rs1074636
rs11665424
rs2009538
rs8083251
rs13381098
rs17718931
rs4799626
rs12607965
rs4799327
rs593234
rs10775450
rs1808891
rs2000669
rs660959
rs676968
rs646452
rs649408
rs686196
rs16963169
rs10502591
rs3786310
rs3786309
rs13381344
rs16963382
rs10502602
rs966444
rs8092624
rs1426723
rs8099574
rs330305
rs330267
rs1693336
rs1021599
rs9949710
rs1511036
rs16963829
rs749676
rs12606529
rs7241727
rs9675424
rs271491
rs6417060
rs1457890
rs1350393
rs7244803
rs7232171
rs12454561
rs1941689
rs9304127
rs9954233
rs9956636
rs10775455
rs4799355
rs2282632
rs7232237
rs12957087
rs10502621
rs8090097
rs12458173
rs7241176
rs16965062
rs4799737
rs4239385
rs4076036
rs4073420
rs9965596
rs4327121
rs4239389
rs12966991
rs11874754
rs4556864
rs9961251
rs7243528
rs2439859
rs2509595
rs2685557
rs1240977
rs4799369
rs9955050
rs1383290
rs9989533
rs17668591
rs7233779
rs1617318
rs511638
rs10502637
rs6507109
rs1035597
rs680798
rs503301
rs477705
rs500903
rs649361
rs569455
rs580924
rs8093346
rs4799791
rs4799792
rs767876
rs2909339
rs17646608
rs2063295
rs9964280
rs355319
rs4799386
rs17646987
rs2422313
rs17647094
rs2663718
rs355297
rs906835
rs8091613
rs520040
rs7243359
rs3744988
rs3786391
rs16967040
rs1787216
rs1893424
rs9948792
rs767531
rs4799816
rs4799402
rs8097969
rs2276314
rs4799410
rs1050631
rs1944320
rs1785914
rs3110564
rs3737467
rs3737466
rs3737473
rs1785928
rs4267398
rs17740112
rs631108
rs594445
rs3786278
rs3786279
rs9956546
rs3744897
rs10853434
rs12605111
rs1790649
rs2090036
rs7238168
rs1554009
rs9950563
rs997128
rs12604520
rs17565834
rs12956578
rs8097811
rs12963484
rs12969158
rs1390431
rs950777
rs1105460
rs2172946
rs9966518
rs11659804
rs9951261
rs11661849
rs16967980
rs978034
rs8087852
rs17674337
rs17747296
rs4799869
rs953224
rs17566463
rs4799872
rs3859357
rs3859360
rs17747476
rs9953875
rs12104044
rs903732
rs1893436
rs17747602
rs2644262
rs2957176
rs12965274
rs537910
rs685435
rs8088944
rs516514
rs687318
rs471713
rs879567
rs2303508
rs1147765
rs323312
rs1786073
rs1625542
rs17653286
rs4799911
rs521409
rs920797
rs2009759
rs1539848
rs11660741
rs7234088
rs11659413
rs6507201
rs879931
rs8182392
rs11874426
rs10853440
rs10502673
rs17750345
rs1786798
rs10502674
rs1786809
rs4799942
rs4799461
rs2217127
rs1212167
rs972900
rs1942026
rs4291982
rs4538077
rs4799982
rs4129469
rs4528652
rs6507234
rs16969543
rs8090179
rs9807741
rs9952844
rs9950759
rs9950528
rs1567612
rs949092
rs870391
rs7228861
rs958801
rs2959219
rs885033
rs885034
rs1027992
rs2226880
rs11082075
rs7241992
rs7242598
rs1944390
rs9304191
rs867752
rs16970360
rs2033103
rs12326401
rs1365461
rs890476
rs1426685
rs1025206
rs4800030
rs12457667
rs7242236
rs1943413
rs1439495
rs12607793
rs4453582
rs12961726
rs8092033
rs4570936
rs1396654
rs17663182
rs2032268
rs978807
rs2276209
rs12455905
rs2589035
rs2852346
rs2848791
rs478082
rs650998
rs2588844
rs4799520
rs17702736
rs16972367
rs1355829
rs10502727
rs307132
rs7236890
rs188642
rs2862294
rs394365
rs8091511
rs1374642
rs4332809
rs4799285
rs1943600
rs2156481
rs16972967
rs9955175
rs11082181
rs8096656
rs1821379
rs4254390
rs16973345
rs203179
rs4072101
rs12605364
rs417197
rs1429871
rs967354
rs1982037
rs323585
rs323592
rs12957072
rs7229865
rs1869282
rs7240599
rs11665535
rs9960241
rs4243274
rs8097376
rs4609938
rs4633807
rs17696757
rs2552488
rs17697518
rs11877111
rs1539826
rs1496814
rs1874517
rs8093947
rs2440455
rs2848786
rs16974806
rs2000706
rs2612339
rs2612333
rs2587613
rs2315174
rs1433930
rs4890354
rs9304251
rs1025443
rs1541896
rs7240984
rs4280335
rs9944879
rs7238810
rs16975402
rs12150764
rs8089834
rs870833
rs16975707
rs10502778
rs16975731
rs12967716
rs1461724
rs431856
rs447379
rs451873
rs393841
rs346455
rs1461710
rs10502789
rs4474776
rs11082282
rs17694970
rs8094466
rs8085520
rs655464
rs613691
rs2163385
rs3861286
rs11082289
rs7242948
rs9965337
rs656134
rs7226659
rs669898
rs12185395
rs525291
rs577423
rs673709
rs1945004
rs9945309
rs4441358
rs4547424
rs1878679
rs1518154
rs1518159
rs1076971
rs3744959
rs659230
rs686345
rs12455863
rs8099501
rs1527436
rs2049619
rs8084855
rs10502817
rs1967349
rs1380834
rs16977678
rs1563882
rs1563881
rs11877406
rs12956451
rs2359437
rs9947041
rs2359442
rs8087931
rs12605673
rs687861
rs12967106
rs17767634
rs1456611
rs3951468
rs2359893
rs12960247
rs10048286
rs10502829
rs954794
rs8087972
rs7237741
rs16978131
rs10853522
rs12958322
rs11873246
rs10853523
rs9807656
rs12232728
rs16978169
rs11665106
rs1004945
rs10502844
rs6507588
rs17786522
rs881433
rs617459
rs11660213
rs2120315
rs8090594
rs1138614
rs9783858
rs17726928
rs7235772
rs12960053
rs7233512
rs954019
rs17728367
rs16978257
rs12961378
rs10502853
rs16978274
rs1893484
rs7230339
rs7239907
rs6507598
rs8095987
rs957001
rs1026186
rs16978286
rs10502858
rs269960
rs7227110
rs10502860
rs16978310
rs10438962
rs11082439
rs12326462
rs7236910
rs12458939
rs7237237
rs11661915
rs1462149
rs7241614
rs2014869
rs2612570
rs7230301
rs1345490
rs8086752
rs3844038
rs16978365
rs2612543
rs2612548
rs2705389
rs2705363
rs1421203
rs8083023
rs2852306
rs16978425
rs2035534
rs12604591
rs1385340
rs7232775
rs4890292
rs1484874
rs1484875
rs7243707
rs9955441
rs900973
rs923073
rs2035533
rs17670646
rs3786397
rs1122903
rs1893791
rs12964854
rs4890569
rs4890571
rs1385337
rs1484878
rs16978469
rs2298718
rs10853535
rs1058396
rs474270
rs900968
rs505060
rs495078
rs11082490
rs490696
rs8098175
rs2276199
rs498972
rs654466
rs4890620
rs9965812
rs1791407
rs1791414
rs11664743
rs9963153
rs7237514
rs11082521
rs4890643
rs11082523
rs2364835
rs11874989
rs7231421
rs4602126
rs16978552
rs1470324
rs6507701
rs3911131
rs1376080
rs12962116
rs1868710
rs1377016
rs1452277
rs9957285
rs10468983
rs1551233
rs896057
rs4890668
rs988213
rs986117
rs4133965
rs11873154
rs732109
rs17768724
rs1462981
rs4890674
rs101940
rs328150
rs328130
rs12458980
rs8090543
rs1878058
rs435202
rs10502875
rs16939940
rs1073744
rs12962535
rs17700084
rs328131
rs328118
rs11872518
rs948570
rs10502877
rs3893060
rs3893181
rs16940040
rs3809962
rs8087911
rs2571034
rs2247021
rs6507721
rs2576060
rs1434527
rs7231801
rs4458096
rs1434514
rs9304346
rs2187401
rs16952766
rs2004310
rs11082588
rs8098297
rs6507763
rs6507765
rs10502882
rs8092886
rs17798773
rs11661651
rs3968537
rs16955746
rs9960268
rs905313
rs2938033
rs8091406
rs1792670
rs4940086
rs12607921
rs4313606
rs7243734
rs10460075
rs7238127
rs3935039
rs3923478
rs9947627
rs12326262
rs4940307
rs1893835
rs1944577
rs12969947
rs8084060
rs8098909
rs8083017
rs12960634
rs12455475
rs12455069
rs6507835
rs6507838
rs4940352
rs952602
rs871082
rs1489169
rs1352516
rs1038670
rs4245266
rs4258691
rs4940366
rs937019
rs1877415
rs8095607
rs7240702
rs11082686
rs11664663
rs299711
rs169936
rs299719
rs299728
rs1023943
rs8089251
rs6507861
rs10502895
rs9947954
rs11662494
rs877885
rs9952724
rs12963496
rs11082698
rs12604748
rs4939800
rs4939809
rs16949934
rs1011420
rs2046244
rs12455557
rs9966237
rs1994559
rs8093350
rs2337110
rs1319945
rs8091955
rs1319946
rs1000031
rs12458062
rs8096534
rs1317625
rs16950056
rs937023
rs937021
rs4939826
rs698613
rs357906
rs181553
rs833523
rs357893
rs1787200
rs7239949
rs7236575
rs4939846
rs11082743
rs2276200
rs498929
rs9635952
rs7229278
rs1316937
rs17712538
rs8086057
rs6507931
rs8090363
rs4939883
rs883560
rs17726403
rs7504430
rs11082773
rs7506177
rs869013
rs515324
rs578211
rs2298624
rs3937010
rs1623892
rs1787523
rs12962880
rs1790778
rs1787585
rs16951323
rs8089939
rs17728590
rs7235775
rs7240708
rs7243216
rs1815937
rs2852100
rs4939616
rs17716413
rs949931
rs17716461
rs7237077
rs1705533
rs1511151
rs11082803
rs2469478
rs1662892
rs4939622
rs894770
rs894771
rs11663629
rs1561698
rs6507980
rs9947393
rs7235470
rs1372196
rs920535
rs2119547
rs2028456
rs3017259
rs4939630
rs2958004
rs2957997
rs4441369
rs4939634
rs4081996
rs1370480
rs930362
rs992595
rs10502909
rs4939992
rs2118370
rs893316
rs11662176
rs3813086
rs8097986
rs2051308
rs1545130
rs1966779
rs7359749
rs2586731
rs2847541
rs2586777
rs2586776
rs2849233
rs2255672
rs2586770
rs3813089
rs1373183
rs654136
rs3764465
rs12456284
rs1893376
rs948552
rs2282543
rs1539857
rs10502916
rs7238856
rs4456603
rs8085901
rs876410
rs12454293
rs321891
rs321881
rs321870
rs7233656
rs8089159
rs9646553
rs9957078
rs1432396
rs7231303
rs919703
rs1368153
rs12606811
rs322548
rs322538
rs9961380
rs12606400
rs10502924
rs4940126
rs10502927
rs748317
rs12456947
rs10502933
rs17752493
rs2202370
rs9964139
rs1383525
rs8091985
rs6508101
rs4145178
rs2928953
rs9304414
rs12605027
rs9963534
rs7243527
rs2879414
rs12604475
rs2440835
rs3902020
rs1348406
rs1373179
rs8099038
rs919635
rs17753970
rs2256
rs1443570
rs1443568
rs10502943
rs11660123
rs11877840
rs12456286
rs17748116
rs17754840
rs347546
rs1221983
rs12457422
rs1031062
rs1301943
rs4940191
rs948590
rs1145299
rs12606567
rs7231528
rs10853620
rs1460191
rs768204
rs12962177
rs1460199
rs16960544
rs1431743
rs7233856
rs9948007
rs7239852
rs1943108
rs1943107
rs2156283
rs1541287
rs9955796
rs7504990
rs7242428
rs9945571
rs7505465
rs4132357
rs9959803
rs11662175
rs2879526
rs1431187
rs10502969
rs1394466
rs1010360
rs11082993
rs2134297
rs4453579
rs2270954
rs1899384
rs1442063
rs7228258
rs4347699
rs727683
rs1822215
rs10502983
rs10515963
rs8084077
rs969656
rs12604288
rs1626480
rs1391451
rs2339871
rs9304456
rs8094493
rs11083046
rs3730729
rs607877
rs4638651
rs8088446
rs1866037
rs12960472
rs896517
rs9947055
rs1077552
rs723940
rs988733
rs4800947
rs4800967
rs2871673
rs1833288
rs1978357
rs3737477
rs8092980
rs3819180
rs7243035
rs1893799
rs949029
rs9963853
rs2051293
rs2276195
rs3794894
rs1788019
rs2958163
rs17597288
rs627685
rs9949107
rs1452787
rs12457949
rs17089925
rs4800933
rs9960987
rs784240
rs4801000
rs1382117
rs2135518
rs2588478
rs2588477
rs17603170
rs1978503
rs2551447
rs4392148
rs1477440
rs2588489
rs2535724
rs6566444
rs1945737
rs1894151
rs1792708
rs1792695
rs1789589
rs1792738
rs1944351
rs1792723
rs3884622
rs1789575
rs10513886
rs216568
rs216562
rs302044
rs1005419
rs559998
rs7506986
rs4801053
rs4801054
rs9945889
rs8097445
rs12327159
rs1421264
rs2576418
rs8092563
rs1542007
rs2083020
rs8094838
rs7237084
rs17751362
rs2278495
rs2027704
rs4801076
rs9957920
rs4800960
rs948655
rs9956663
rs4801083
rs1943387
rs1468885
rs8092341
rs2111286
rs8087849
rs8097646
rs641676
rs1942965
rs121317
rs1217566
rs570046
rs562330
rs2279096
rs10503014
rs542856
rs644016
rs585491
rs643693
rs754789
rs597741
rs2269221
rs8099511
rs7243988
rs492274
rs11356
rs2070109
rs17832328
rs1893673
rs4306606
rs317838
rs11659313
rs7236365
rs317809
rs319448
rs319424
rs9675873
rs2663862
rs2663841
rs2850232
rs4940555
rs4121751
rs7240052
rs4084177
rs1893468
rs1893469
rs4941229
rs11660210
rs6566918
rs12955136
rs1787777
rs483540
rs4940646
rs520210
rs8094453
rs12458881
rs12455563
rs4941364
rs292444
rs17064520
rs4941375
rs7243360
rs7232823
rs9956458
rs12963674
rs10503022
rs12606138
rs9947412
rs12454023
rs3744865
rs4940674
rs4940675
rs8098336
rs7242486
rs2043265
rs6566969
rs10514883
rs3826591
rs2003159
rs8085067
rs4940400
rs2277719
rs3809973
rs11152081
rs11152086
rs8086790
rs9958735
rs12956101
rs11659233
rs4940732
rs9944639
rs8082808
rs7234150
rs6420554
rs12458537
rs9950541
rs11663212
rs7238068
rs937816
rs7226876
rs7343039
rs6567036
rs6567038
rs17761686
rs17695084
rs1877055
rs7226536
rs9958493
rs7236560
rs8083219
rs4349256
rs8097047
rs4261640
rs4940826
rs9319941
rs12963675
rs17779005
rs4940846
rs12605184
rs6567060
rs10503023
rs4940849
rs11152132
rs1979302
rs755719
rs4940851
rs9951619
rs6567072
rs13381162
rs8094209
rs638518
rs473567
rs12960077
rs12962482
rs4940460
rs8087926
rs9953205
rs8097973
rs4940873
rs2331532
rs1444489
rs12969965
rs17779962
rs12958775
rs11874251
rs12458899
rs4998985
rs600795
rs12961264
rs640994
rs656750
rs619037
rs667482
rs1944295
rs1944992
rs1013320
rs2564483
rs2851871
rs2000887
rs2564489
rs1429589
rs12457013
rs1864309
rs17836348
rs12970058
rs1652065
rs11152170
rs1652069
rs10503032
rs3114279
rs1791311
rs1791316
rs870471
rs1629874
rs1943427
rs9957747
rs17781327
rs9947770
rs1791350
rs952786
rs952785
rs8096418
rs12454840
rs4286195
rs1942919
rs8083367
rs12454115
rs9319956
rs10515981
rs7407770
rs9953959
rs8088707
rs7231647
rs4940481
rs2156222
rs1539953
rs4613164
rs3862706
rs9966951
rs1942880
rs633265
rs476828
rs8097644
rs9947403
rs12970134
rs9956274
rs1379444
rs9946888
rs9675886
rs2229616
rs17066859
rs8097783
rs10503040
rs8095679
rs11152223
rs515705
rs472418
rs522919
rs695020
rs4940946
rs8099832
rs7243288
rs242621
rs242720
rs154921
rs154916
rs12455952
rs1820438
rs17067980
rs10503052
rs950408
rs1033013
rs4941005
rs1355120
rs1495805
rs13381832
rs1495816
rs917673
rs7233985
rs8088963
rs2159594
rs9954337
rs7242062
rs11659484
rs12965182
rs929525
rs17068357
rs1943329
rs521515
rs645694
rs17068541
rs6567223
rs8099455
rs11152303
rs1452603
rs2032282
rs8082947
rs881728
rs9960910
rs4940533
rs9789123
rs8096507
rs1981382
rs9963320
rs514874
rs7228493
rs17069203
rs930171
rs565610
rs7235710
rs1587999
rs12150701
rs1567038
rs4072376
rs1805034
rs4524034
rs17069898
rs8083014
rs17069902
rs8089829
rs17069904
rs12959396
rs2957128
rs3017365
rs3017368
rs2957146
rs2980976
rs8094440
rs6567282
rs8095034
rs948758
rs4941135
rs589835
rs6567287
rs6567288
rs1052315
rs306212
rs541425
rs500424
rs607127
rs693250
rs1585315
rs4941171
rs2877745
rs6567315
rs4941185
rs12457700
rs4987774
rs8083946
rs8096380
rs7234941
rs12457893
rs3927911
rs1381548
rs2850761
rs12458289
rs1462129
rs2849372
rs2032343
rs1541296
rs489520
rs8092640
rs8094406
rs7230170
rs962296
rs1912108
rs10503080
rs948640
rs8097774
rs6567356
rs11152385
rs9967149
rs7227145
rs11152393
rs12960235
rs17071357
rs7229071
rs2168312
rs611263
rs645623
rs1818813
rs4940595
rs1701644
rs1701643
rs2048031
rs10503087
rs1701607
rs1243062
rs963075
rs9960471
rs7234924
rs3786343
rs213069
rs4941244
rs4941246
rs7234317
rs4356573
rs9676116
rs1363014
rs7244008
rs11152428
rs8089715
rs17072836
rs1019433
rs17797346
rs2959456
rs8089956
rs3889625
rs7235285
rs1506232
rs12165103
rs1463938
rs17073558
rs17073641
rs12052035
rs2919463
rs1615361
rs1620718
rs9947925
rs12963466
rs17179730
rs10503096
rs644833
rs906065
rs4941330
rs7239967
rs470490
rs96214
rs616329
rs2850696
rs653197
rs482117
rs1944304
rs610091
rs17771736
rs976882
rs11663884
rs17778588
rs11660670
rs1444072
rs4941345
rs10515997
rs1955235
rs2628202
rs2628205
rs2628209
rs12956030
rs2587427
rs2587428
rs2111296
rs7234383
rs17181489
rs2587376
rs12960490
rs2715290
rs2715281
rs9319707
rs7231695
rs1553833
rs725901
rs482015
rs4891573
rs1016425
rs4490086
rs10513917
rs8098714
rs4494651
rs4410187
rs3923430
rs7228283
rs9967050
rs7240522
rs8098345
rs7232857
rs12457479
rs1378582
rs9955055
rs2219216
rs4891319
rs6566286
rs11151371
rs1480679
rs5000099
rs426921
rs1444106
rs894910
rs764133
rs6566303
rs2440515
rs2448730
rs1373364
rs4127445
rs7231324
rs4127447
rs551231
rs515540
rs652082
rs638006
rs9953435
rs4583369
rs13381776
rs12454539
rs12966426
rs1518036
rs10163736
rs2319298
rs9319756
rs9952899
rs7243192
rs8084412
rs17078680
rs555604
rs546735
rs512684
rs681275
rs681725
rs964389
rs8092546
rs7242588
rs1943033
rs676435
rs2109197
rs9948246
rs2000748
rs17213468
rs8089008
rs11872870
rs17079246
rs7229736
rs1547548
rs533291
rs568069
rs3842993
rs8091123
rs2941394
rs507533
rs1477990
rs17079595
rs309251
rs9960027
rs309242
rs17079623
rs9955865
rs595533
rs899111
rs6566386
rs590974
rs1539893
rs1942287
rs9954597
rs10503137
rs17080075
rs10503139
rs10503142
rs1431419
rs17080200
rs7241100
rs1346933
rs1835655
rs3891810
rs9952211
rs4891724
rs672613
rs567379
rs17827157
rs674474
rs638337
rs12962369
rs11664768
rs7235407
rs1392833
rs8097771
rs11875354
rs1532662
rs17185211
rs17081109
rs1442675
rs1372768
rs1442671
rs1442664
rs12958772
rs4513200
rs10513968
rs9960318
rs4325666
rs12606443
rs4891764
rs4243315
rs11151527
rs10513972
rs4131991
rs12605879
rs1961994
rs766786
rs766787
rs12956753
rs11873810
rs7233752
rs10871655
rs4494649
rs7237554
rs882114
rs2852143
rs1790955
rs10513976
rs8086400
rs1788244
rs2051322
rs3851135
rs283232
rs10163564
rs4891832
rs7232344
rs7230661
rs11151581
rs1484735
rs2711407
rs1440329
rs1077156
rs2711390
rs3943675
rs10513984
rs8093705
rs17819738
rs7239026
rs7232319
rs8092151
rs17082882
rs17082950
rs999330
rs12968614
rs1730539
rs2063331
rs1282645
rs1282565
rs1950068
rs1282706
rs1395849
rs12607471
rs2221605
rs2135854
rs2660917
rs2252017
rs973060
rs1881600
rs2698156
rs2156025
rs17181300
rs948612
rs7237072
rs4891904
rs7227144
rs17191343
rs4548984
rs8085116
rs1376201
rs8086780
rs10871682
rs17062140
rs9951245
rs17281897
rs334430
rs6566530
rs7237766
rs611633
rs644557
rs1037537
rs2034784
rs1378148
rs10514013
rs642672
rs11151679
rs12604506
rs12604935
rs7242691
rs9953717
rs10514017
rs12967868
rs6566546
rs12608218
rs1942410
rs4891443
rs1942405
rs10514019
rs1942402
rs1942399
rs1942396
rs948665
rs11151691
rs4374282
rs2013353
rs17085008
rs7227772
rs993816
rs7243961
rs1505733
rs17325316
rs1995595
rs17085199
rs2685441
rs2657769
rs9963169
rs4414583
rs4330010
rs1032202
rs1487341
rs17085473
rs17085516
rs17085543
rs8095105
rs8091327
rs7238505
rs7242135
rs11873090
rs11876001
rs4556890
rs7506906
rs6566624
rs9962456
rs7243794
rs9962377
rs7228776
rs595333
rs11665041
rs17086215
rs4892024
rs4493152
rs4892037
rs2000724
rs1942446
rs12961224
rs10514056
rs4892047
rs8084533
rs4891489
rs1942467
rs8098624
rs9948277
rs2156102
rs2187116
rs1942454
rs9954739
rs11151821
rs878202
rs2194633
rs17086863
rs2469032
rs2469034
rs3919594
rs11661950
rs1472671
rs9285373
rs1158869
rs1979888
rs17087084
rs7240537
rs9319866
rs7234917
rs12957914
rs11151851
rs948910
rs17087292
rs9958350
rs4891505
rs1113285
rs2226859
rs1943812
rs12969596
rs4508503
rs948742
rs4555235
rs11664759
rs4458094
rs17087465
rs1942788
rs17241824
rs11873008
rs17751492
rs1539946
rs1942761
rs17087818
rs12967668
rs715837
rs1942719
rs10514080
rs10514081
rs17829023
rs1943860
rs17829298
rs11662228
rs11874112
rs8083552
rs12954862
rs9951853
rs7232803
rs17088258
rs4321279
rs4891524
rs1991621
rs2115978
rs17088329
rs9319883
rs1430542
rs1367345
rs4892150
rs4892151
rs7227420
rs9949820
rs8086918
rs4891527
rs1835389
rs12607510
rs8086628
rs17088617
rs1943919
rs4892168
rs1943918
rs2850496
rs2850492
rs2850488
rs17088883
rs1788645
rs1573424
rs948798
rs8182439
rs11151933
rs11151935
rs8091374
rs1790834
rs1582404
rs4328535
rs10514126
rs7236071
rs4891549
rs17089168
rs8094904
rs17807682
rs17089188
rs17089194
rs1149882
rs1256719
rs1469295
rs10514133
rs2346058
rs2114230
rs9319907
rs747175
rs4891559
rs12717112
rs17816861
rs17817077
rs12964208
rs8087768
rs2346064
rs12961730
rs9967490
rs12964454
rs574481
rs514931
rs768759
rs9963355
rs7244112
rs4337381
rs9960454
rs9319675
rs894575
rs2036660
rs629126
rs1047521
rs1132845
rs2581651
rs1866732
rs2639966
rs17056685
rs6566067
rs2581643
rs2581639
rs2639982
rs10871570
rs12962247
rs4891058
rs17192737
rs4891266
rs17056857
rs4891267
rs1529905
rs4534943
rs2405218
rs11874486
rs7244148
rs6566091
rs3826652
rs719179
rs10514170
rs11665332
rs4891291
rs952058
rs4542744
rs2849808
rs1943188
rs2849802
rs11150900
rs1544254
rs1943200
rs7230112
rs1943193
rs1893611
rs1460281
rs1380711
rs12455590
rs2732234
rs17058322
rs9946424
rs12454238
rs7241677
rs8087536
rs17058444
rs7243643
rs2732229
rs898491
rs17058548
rs9989503
rs12454626
rs4552097
rs7407955
rs11876265
rs10871526
rs7245337
rs359732
rs10514199
rs2405941
rs1395813
rs12458310
rs991531
rs10871528
rs2116282
rs359752
rs1653157
rs724879
rs724881
rs359724
rs1030570
rs17342920
rs6565851
rs8095066
rs9962854
rs6565866
rs6565872
rs7226718
rs8091904
rs11875168
rs12969302
rs584970
rs2554832
rs4891158
rs12958722
rs589811
rs1981370
rs11150946
rs690191
rs678704
rs689902
rs1056714
rs3866685
rs2406198
rs7232036
rs6565889
rs7232061
rs4891027
rs3207268
rs8084598
rs4891028
rs13381277
rs9952968
rs9959129
rs884230
rs1463965
rs3829636
rs17649429
rs953830
rs4553711
rs9953092
rs4393659
rs9947426
rs4891196
rs7240382
rs4890926
rs4890871
rs2406342
rs6565917
rs12607401
rs17573103
rs517637
rs643242
rs8091823
rs9675994
rs509620
rs17576996
rs7232502
rs12604476
rs470212
rs470473
rs7241461
rs642506
rs9959822
rs1026521
rs2282566
rs1630958
rs1629089
rs1789089
rs1789121
rs1789107
rs1124941
rs2717113
rs9961805
rs7230283
rs12953809
rs8097893
rs2717128
rs11876385
rs11659917
rs2850895
rs1944550
rs2849273
rs11151028
rs11151031
rs2850845
rs1540050
rs7231241
rs2027742
rs2027737
rs1893833
rs6565965
rs7231191
rs9954180
rs7228277
rs8089255
rs1942583
rs12458918
rs7505169
rs11662378
rs7236489
rs11151064
rs4474778
rs926002
rs1915697
rs1829651
rs165147
rs8098340
rs1521475
rs165152
rs2136551
rs517543
rs512467
rs9807163
rs1024116
rs12456242
rs12964643
rs1995446
rs2727057
rs7238821
rs1506273
rs11151086
rs2135401
rs12956032
rs1876175
rs6566037
rs9960012
rs7229393
rs12967197
rs4129743
rs8099804
rs11665253
rs12968263
rs4395161
rs4799153
rs4381678
rs9955563
rs1566898
rs2174451
rs9963053
rs4541161
rs6506735
rs905863
rs1876021
rs7237294
rs1039611
rs2411409
rs8087551
rs7244169
rs11081606
rs1944017
rs11081609
rs1123132
rs646700
rs626675
rs12607049
rs7230742
rs897992
rs4799159
rs1561389
rs7231100
rs11081638
rs11081650
rs2018949
rs12970626
rs2015066
rs2931023
rs1113678
rs12454185
rs9957751
rs4799238
rs3017648
rs594821
rs612829
rs2472640
rs496809
rs4799001
rs499548
rs685000
rs7227411
rs7228827
rs9954753
rs9948304
rs4799034
rs7240019
rs2002311
rs1562722
rs8090560
rs1667682
rs12959273
rs4799062
rs383068
rs430544
rs7228520
rs2363127
rs7233060
rs732771
rs3786228
rs2279103
rs503347
rs3933772
rs4799084
rs3744839
rs7236339
rs8083927
rs7227096
rs1715230
rs1064059
rs2886235
rs12373373
