# Supplementary material for: Fine-scale mapping of meiotic recombination in Asians
Source: BMC Genet. 2013 Mar 8;14:19. doi: 10.1186/1471-2156-14-19 (PMC3599818; doi:10.1186/1471-2156-14-19)
Supplement: Additional file 3 — Genetic Maps. Archive containing combined genetic maps for all chromosomes. The SNP list text files contain the rs numbers of all of the SNPs shared by the Mongolian and Korean cohorts, ordered by physical position. The map files give the genetic distance between each of these markers in order in centimorgans. All observed Asian recombination events are mixed to form this map. [file 1471-2156-14-19-S3.zip › SNPlist19.txt]

rs12459906
rs7256434
rs12151104
rs6510799
rs2301742
rs8104762
rs1060442
rs4147918
rs4147932
rs7252565
rs1048909
rs1875960
rs4807942
rs11084919
rs7251590
rs6510636
rs2864419
rs7248779
rs887029
rs887270
rs7257500
rs2058459
rs2110119
rs885704
rs4806877
rs4806878
rs8100809
rs4806887
rs4806891
rs11666431
rs216283
rs415647
rs2074864
rs312058
rs17696630
rs10405694
rs4807451
rs2158935
rs1046278
rs11668141
rs3746118
rs757437
rs7256835
rs8107133
rs8102566
rs3760905
rs1045750
rs918484
rs8102860
rs243404
rs243342
rs4530284
rs8109860
rs11670570
rs10411311
rs11668223
rs2779180
rs1055919
rs2656938
rs4807664
rs262577
rs262566
rs1982468
rs10407399
rs10409229
rs2249152
rs11673509
rs1061273
rs2613791
rs2620816
rs887279
rs3948683
rs4375786
rs2240743
rs797544
rs10411903
rs2240239
rs8104044
rs3097891
rs2260187
rs17271883
rs10426709
rs4807826
rs581910
rs552320
rs11666200
rs11670610
rs17271924
rs7256341
rs11673527
rs10417646
rs10853992
rs9304930
rs4807846
rs2233188
rs7258848
rs6510888
rs4807863
rs7260240
rs7253024
rs2304196
rs6510896
rs348362
rs3844450
rs344595
rs392751
rs2277984
rs1389623
rs171094
rs2305806
rs568259
rs473021
rs2546128
rs2617815
rs4807102
rs186295
rs330876
rs445817
rs373533
rs465543
rs422318
rs17704999
rs7256163
rs460698
rs8102545
rs252569
rs11878694
rs17637922
rs2352958
rs2914559
rs1864193
rs2229431
rs2059807
rs3815902
rs8109559
rs10500204
rs17253937
rs4804416
rs10424224
rs919275
rs6510975
rs2434444
rs2432104
rs12977471
rs6603155
rs4804662
rs541600
rs7260296
rs794084
rs753733
rs1010047
rs11465413
rs2287886
rs735240
rs3745376
rs15282
rs807969
rs1864029
rs3826741
rs11667975
rs3829817
rs1466447
rs250508
rs2967605
rs2277987
rs2967603
rs2042300
rs2303686
rs11672367
rs4804078
rs2910344
rs1582532
rs1862456
rs7260214
rs10410136
rs1895364
rs1867692
rs1867691
rs1862460
rs1344572
rs2591591
rs17000836
rs1862462
rs7245949
rs1108380
rs10402812
rs4804386
rs8111366
rs6511838
rs955628
rs714395
rs12610559
rs3752199
rs10417371
rs7260343
rs7252788
rs4635448
rs10407146
rs8103697
rs7247108
rs2217652
rs1433062
rs6512121
rs6512130
rs971366
rs10418705
rs16982090
rs7247038
rs889162
rs5004102
rs9304984
rs16996444
rs8113425
rs4239546
rs6511284
rs8100015
rs10412065
rs747574
rs1673130
rs8113341
rs10403787
rs897803
rs10409478
rs11666402
rs2116940
rs16999714
rs12462481
rs3745264
rs2304240
rs17697947
rs280500
rs8112449
rs1051738
rs4804505
rs2043332
rs2278444
rs12459603
rs1529729
rs688
rs7249565
rs3745682
rs638137
rs420703
rs322151
rs318699
rs317913
rs17638167
rs2052474
rs8100206
rs4804629
rs11882565
rs286268
rs799193
rs11671713
rs2607451
rs1975349
rs269807
rs6511789
rs12974502
rs12981699
rs2902317
rs3745651
rs8107642
rs1133330
rs10403210
rs3760912
rs752340
rs2302080
rs4926242
rs2074879
rs16016
rs7256928
rs4461194
rs2419549
rs2900964
rs10422148
rs4926290
rs10425651
rs2112460
rs1120559
rs10409463
rs346144
rs419728
rs2053815
rs16979344
rs8107465
rs6511901
rs2305777
rs8108124
rs4517893
rs3786654
rs2420538
rs8104167
rs6511939
rs3764626
rs11666622
rs2524363
rs2732794
rs3795033
rs8113284
rs17230384
rs8101893
rs12975272
rs12461494
rs12972670
rs11085914
rs1029652
rs7249667
rs3803927
rs7248013
rs17297326
rs7247974
rs12610304
rs10402035
rs1089
rs8103378
rs10518246
rs16980312
rs7251788
rs2074265
rs4808217
rs7254735
rs7259226
rs10417567
rs2079014
rs2060261
rs998900
rs665586
rs11085962
rs3794989
rs3764561
rs4646530
rs2056821
rs2056822
rs2077080
rs759998
rs1290624
rs2073600
rs2283612
rs6512050
rs1543285
rs7255963
rs17708401
rs4808358
rs11085969
rs10518251
rs10518253
rs1465708
rs1036251
rs8103263
rs2886297
rs2074901
rs1558139
rs3093135
rs1060463
rs3810427
rs1594687
rs2107461
rs2364513
rs2161574
rs17708984
rs897775
rs2279059
rs748262
rs3786586
rs1870071
rs12982931
rs11667601
rs16981316
rs1020723
rs12983375
rs773845
rs17195267
rs773878
rs4808057
rs12975235
rs3745336
rs4808062
rs2353203
rs11669497
rs8100291
rs7259798
rs2305758
rs1979260
rs10423232
rs17533903
rs2279006
rs7258100
rs751599
rs973905
rs6512186
rs11666324
rs11666267
rs2375636
rs2033259
rs3810441
rs7258943
rs12978632
rs17710624
rs8106359
rs2161489
rs4239635
rs36692
rs2072496
rs3212701
rs7245564
rs7255589
rs17654580
rs388159
rs429774
rs11086090
rs885683
rs2238646
rs1862145
rs11086106
rs731945
rs4808801
rs2314664
rs6510994
rs889363
rs876982
rs8104653
rs2238655
rs3180770
rs6511018
rs964132
rs3746259
rs7257072
rs10896
rs1064395
rs17751021
rs10415849
rs4808199
rs10401193
rs1054685
rs880090
rs17699333
rs8110890
rs2023414
rs10425230
rs166018
rs12461018
rs10411195
rs1599797
rs7258519
rs4809015
rs10424838
rs1035064
rs386976
rs258576
rs17679334
rs2075090
rs10409629
rs1725926
rs1618723
rs836896
rs10410777
rs2078584
rs4425024
rs10416706
rs6511099
rs8100262
rs959419
rs2115097
rs12609346
rs7258003
rs2336638
rs1465427
rs10426078
rs6511183
rs10406661
rs29727
rs8101643
rs7247623
rs25760
rs2937161
rs1401926
rs1401927
rs2292986
rs4808289
rs7258660
rs6511286
rs1912579
rs17701366
rs10403430
rs2457796
rs1828454
rs1229933
rs807946
rs1651558
rs1634459
rs17701834
rs452707
rs17554694
rs8103471
rs7257051
rs1830175
rs281205
rs11085515
rs283147
rs7259269
rs283142
rs1808668
rs1230300
rs11523642
rs10415391
rs2915930
rs8101792
rs2163819
rs2915927
rs1216115
rs1216119
rs2915921
rs9917007
rs16999432
rs11673496
rs3813587
rs7248791
rs1842018
rs289362
rs2935448
rs8110734
rs11670874
rs2131525
rs2262948
rs12973342
rs4932927
rs251750
rs6511674
rs10420981
rs1122950
rs10414625
rs2195987
rs7254714
rs8113462
rs35713415
rs888315
rs17206080
rs4932742
rs9305015
rs7508396
rs17620029
rs10405242
rs2198978
rs1592841
rs4419164
rs10426848
rs7252041
rs11880417
rs12151234
rs7252689
rs2215263
rs17620912
rs10500230
rs4805012
rs16970394
rs7250467
rs745845
rs934108
rs4806017
rs2607214
rs1840816
rs1840819
rs11083422
rs3972333
rs7258875
rs4806230
rs10401181
rs16961351
rs4407171
rs2159077
rs10414856
rs4806397
rs12709831
rs7251331
rs4805218
rs4239555
rs17831750
rs7247342
rs2024140
rs8113142
rs4141232
rs16961899
rs17591634
rs7255921
rs11083709
rs4805303
rs1433123
rs12610768
rs10401545
rs954093
rs11665724
rs7247484
rs1549949
rs1433116
rs7248324
rs8107172
rs1469706
rs1549947
rs16962557
rs10424053
rs12462085
rs1990766
rs10518258
rs759628
rs10418830
rs10408404
rs879122
rs877836
rs8108111
rs4517903
rs4805397
rs11083957
rs1079336
rs8107574
rs11671788
rs7245731
rs8109570
rs10416935
rs16963005
rs4804892
rs12978630
rs997554
rs7247377
rs10411749
rs12983160
rs891065
rs1560188
rs16963209
rs11672342
rs10406613
rs4805496
rs4805497
rs2080887
rs16963567
rs4144518
rs11668282
rs4805512
rs2161210
rs12459839
rs381588
rs335744
rs335747
rs880580
rs8109301
rs11882977
rs10407916
rs758326
rs7257460
rs7257017
rs7248284
rs4804925
rs12977050
rs1433078
rs1835987
rs7247350
rs8113277
rs3786811
rs3786804
rs3786803
rs1978720
rs8110509
rs919803
rs3786800
rs1004046
rs4805573
rs4805578
rs9676752
rs12610504
rs732877
rs16964420
rs1017382
rs10418710
rs16964544
rs7254171
rs1990763
rs12460918
rs4805612
rs1077644
rs880550
rs1865106
rs12973831
rs10405541
rs12977165
rs2198894
rs4805634
rs278206
rs12459777
rs278184
rs16964867
rs278204
rs278163
rs378490
rs10418485
rs8102512
rs4805660
rs1078373
rs3816963
rs2867598
rs1027453
rs1039106
rs1982933
rs2542294
rs10414271
rs10421853
rs12976500
rs12976546
rs7247652
rs929812
rs16965971
rs8112540
rs17501293
rs9304830
rs10417470
rs6510214
rs10412222
rs511811
rs510077
rs278245
rs7245504
rs7248751
rs2075416
rs8112773
rs2867743
rs10500256
rs8107818
rs1013441
rs8110947
rs11879922
rs1468918
rs8104048
rs2075303
rs4805755
rs2868083
rs11670709
rs10500261
rs17832981
rs10553
rs9304837
rs1827700
rs1035478
rs929816
rs3815760
rs2868197
rs7253956
rs892024
rs4378720
rs4805021
rs8109247
rs12972060
rs2287680
rs2287681
rs17833533
rs3848596
rs11881580
rs8113143
rs8111018
rs11670126
rs17694094
rs10500264
rs889108
rs11084721
rs7259974
rs1423056
rs11084724
rs16967971
rs17530508
rs4805877
rs9676705
rs1005731
rs4362488
rs7250833
rs1477336
rs11880064
rs17834067
rs33824
rs4805902
rs754692
rs2278260
rs1529486
rs891035
rs12327733
rs17324938
rs17227288
rs7255249
rs8112179
rs8105751
rs10853928
rs7256619
rs9304851
rs16968366
rs8110889
rs10402398
rs16968399
rs8109215
rs284689
rs284688
rs10520203
rs285685
rs10500267
rs1549190
rs1017207
rs1017205
rs11670672
rs7250593
rs17329096
rs7245865
rs494387
rs752294
rs526251
rs1260534
rs12611086
rs1759092
rs10520211
rs10500271
rs6510416
rs12973790
rs189030
rs7254168
rs10408252
rs7255649
rs12610509
rs1117941
rs8112457
rs10853941
rs4806050
rs4806052
rs7257305
rs10415993
rs17775212
rs11084785
rs2546048
rs2862783
rs1811
rs2112502
rs1063235
rs295771
rs8113650
rs2290642
rs8107142
rs12461158
rs1688029
rs4806077
rs7250814
rs17775666
rs3787037
rs2901967
rs17612800
rs8106303
rs11084803
rs10404092
rs1688014
rs540818
rs12986103
rs12975066
rs11669258
rs2073898
rs3746250
rs16970288
rs12611325
rs10420543
rs16970293
rs11668636
rs1005948
rs7254211
rs4806163
rs11882238
rs12609727
rs12973004
rs4805131
rs10410294
rs3761090
rs7257917
rs16970742
rs12460721
rs2023865
rs7245762
rs12977802
rs10410162
rs2438517
rs2432055
rs10421862
rs2967449
rs1673086
rs10420413
rs10403877
rs547483
rs6510588
rs11084878
rs7246657
rs7408736
rs8110164
rs1530500
rs256733
rs12461941
rs8109038
rs10153500
rs2909109
rs3910952
rs241935
rs17248670
rs10420891
rs16975930
rs10426712
rs7250821
rs833915
rs10422365
rs17309382
rs705503
rs1421675
rs6508757
rs733128
rs8111180
rs4802351
rs12609246
rs892055
rs2043299
rs11880894
rs12461783
rs2071090
rs2960321
rs1468571
rs979971
rs973009
rs2368524
rs751941
rs8108375
rs10412049
rs10402813
rs930100
rs11083505
rs11083515
rs11879005
rs12972991
rs12980275
rs8099917
rs12980602
rs11665818
rs39587
rs251896
rs685125
rs12972575
rs1629174
rs7257553
rs1433110
rs17641650
rs7251429
rs12463334
rs3786939
rs4830
rs978671
rs3922314
rs10518261
rs12162264
rs3810385
rs7250408
rs12972914
rs2110230
rs1001974
rs7252868
rs887804
rs887806
rs8105066
rs11882490
rs535840
rs339520
rs4479364
rs10407447
rs11670988
rs1981958
rs16974263
rs4803342
rs17656504
rs10413521
rs7259265
rs2250994
rs10401344
rs3865452
rs2607426
rs2233152
rs4803400
rs3844443
rs8109818
rs7251950
rs16974799
rs8192719
rs11673698
rs1628289
rs2304232
rs8109627
rs11880539
rs1473248
rs17318596
rs2316973
rs12462093
rs2191139
rs7255742
rs4803480
rs2302188
rs1076362
rs2191240
rs6508987
rs929502
rs2109075
rs11083635
rs10416824
rs4803512
rs717225
rs1864207
rs4803523
rs1195296
rs3745231
rs1206028
rs13346092
rs10421714
rs8109696
rs2052013
rs10422381
rs7257560
rs7259375
rs2599469
rs2682578
rs2305375
rs2261316
rs3213287
rs8113762
rs1402325
rs4803646
rs4251859
rs2239374
rs4493171
rs4802190
rs380442
rs379758
rs10426528
rs2356400
rs2356401
rs2116939
rs11673332
rs349036
rs383133
rs453932
rs454904
rs8110348
rs4803676
rs2061332
rs7259777
rs9646643
rs9646644
rs2722711
rs1582
rs2722737
rs2571081
rs1594895
rs4142248
rs2734456
rs1062098
rs2722697
rs2293164
rs16979231
rs1661197
rs846885
rs2357107
rs203717
rs2965160
rs2965164
rs7248283
rs9973305
rs4803750
rs1871045
rs10402271
rs16979595
rs3786507
rs10416445
rs1114832
rs12460985
rs344807
rs2306660
rs2336219
rs11882642
rs7250901
rs1079271
rs892100
rs10405576
rs10418603
rs4803866
rs12460033
rs12461550
rs2015728
rs9304651
rs2341635
rs749818
rs12982353
rs2007332
rs1035254
rs10403760
rs11881540
rs7257956
rs16980332
rs8106108
rs2286805
rs11671303
rs4802307
rs11671133
rs2238692
rs1024782
rs10412551
rs16980543
rs10403174
rs6509283
rs745831
rs7258489
rs7259810
rs11083841
rs314661
rs2871987
rs10419661
rs4804000
rs1060043
rs311384
rs17659879
rs17729227
rs698705
rs830160
rs12459087
rs17271418
rs2081893
rs2161621
rs2081182
rs10411441
rs10405467
rs8112377
rs4427918
rs3745752
rs11666668
rs2910400
rs296376
rs16981893
rs2972521
rs6509349
rs7253057
rs12975551
rs2303690
rs3936340
rs1171099
rs10418719
rs875765
rs2386983
rs10410302
rs8102185
rs1019786
rs16981247
rs251684
rs11564538
rs3730872
rs972800
rs4802442
rs1062808
rs6509365
rs17360180
rs8109054
rs6509397
rs2544785
rs2544784
rs2665582
rs281380
rs281408
rs12975781
rs11881904
rs10420053
rs3765148
rs12610125
rs1062708
rs11669977
rs17206784
rs4802547
rs4802552
rs3764625
rs11667393
rs352815
rs1654322
rs2278405
rs11671438
rs2293011
rs3786567
rs2280401
rs6509438
rs13346402
rs1865077
rs12104272
rs3745469
rs7251463
rs8104825
rs2286948
rs10518267
rs10403127
rs731826
rs3170545
rs8108252
rs6509448
rs3786669
rs6509451
rs245111
rs8101040
rs584975
rs686912
rs4801824
rs1670725
rs1377814
rs643786
rs1405655
rs3745516
rs3816551
rs1620498
rs12609653
rs1862479
rs1014205
rs6509477
rs10419078
rs2042279
rs2042280
rs8104662
rs2387137
rs4801842
rs722036
rs10853822
rs2411335
rs266114
rs266868
rs8112276
rs2664152
rs2659079
rs8101572
rs7254626
rs268910
rs16988619
rs1654520
rs10451448
rs1722560
rs10426
rs2691229
rs2569472
rs1404318
rs17728296
rs7351079
rs2569481
rs867191
rs17658926
rs10500304
rs10405562
rs2569433
rs9917107
rs12983058
rs4801860
rs11670380
rs3826656
rs1803254
rs8103085
rs1697531
rs7258998
rs1710386
rs1875421
rs17659963
rs2547321
rs1974821
rs9304712
rs36498
rs10424804
rs10414941
rs9304718
rs7246846
rs3752133
rs8108872
rs11084088
rs7257832
rs1466302
rs1125620
rs10500308
rs4802828
rs7251848
rs11084095
rs4801882
rs4802831
rs7250849
rs2167418
rs7253284
rs11667868
rs12609373
rs4802867
rs4802869
rs4802875
rs4514789
rs6509585
rs7256273
rs3848562
rs7253957
rs1978717
rs17835649
rs11084130
rs7260171
rs10411428
rs8111640
rs10406151
rs10411335
rs2059810
rs10420138
rs8100600
rs4802906
rs17835942
rs8108020
rs10414779
rs321930
rs6509632
rs321938
rs17780009
rs2560996
rs979158
rs329929
rs1984450
rs12327639
rs329966
rs329967
rs1046648
rs7257138
rs10401904
rs329955
rs7256113
rs11084178
rs4801931
rs7260006
rs10403312
rs8112908
rs7507442
rs7252166
rs7257682
rs10401828
rs8101712
rs10420793
rs12982980
rs9304742
rs11084211
rs10164358
rs11667742
rs1661917
rs16984291
rs2560954
rs1661943
rs4801950
rs329719
rs10423632
rs10423215
rs8102278
rs4803058
rs6509732
rs9788
rs2965228
rs12609049
rs2914367
rs10402616
rs3960965
rs8109165
rs2865248
rs7253832
rs4803083
rs8101653
rs2617652
rs2061771
rs2086140
rs11667148
rs7249604
rs1284518
rs1284517
rs17273120
rs3746301
rs10424747
rs4801994
rs1293703
rs8100527
rs8106416
rs9304754
rs583569
rs3848577
rs2042296
rs7257613
rs423367
rs612529
rs10424816
rs2278499
rs40167
rs36621
rs28513
rs2361797
rs1205318
rs17836364
rs8102662
rs10426462
rs2004431
rs1106659
rs10418661
rs3813149
rs2042290
rs2363059
rs6509883
rs1469335
rs1000321
rs17606864
rs12461246
rs10411879
rs10419191
rs13382124
rs4806798
rs11574567
rs370156
rs400322
rs1654660
rs11672983
rs11880295
rs16986092
rs269940
rs8101856
rs269957
rs17699561
rs1654410
rs11669150
rs8113032
rs1654467
rs1671163
rs7259963
rs890869
rs7248997
rs6509933
rs2288520
rs3826884
rs10403164
rs10417909
rs653925
rs310456
rs310451
rs1020947
rs10423927
rs1423071
rs299190
rs10419435
rs12610400
rs4801630
rs2112826
rs8103007
rs7258704
rs644733
rs16986718
rs8104511
rs12976945
rs302431
rs6509967
rs302457
rs302837
rs10405239
rs1865956
rs4801648
rs382958
rs11883015
rs434678
rs11671038
rs439142
rs306496
rs306477
rs11084419
rs8102420
rs1865729
rs1560691
rs2574764
rs17714301
rs386875
rs8104997
rs659424
rs4488567
rs12709954
rs8112791
rs10404583
rs11671868
rs8106321
rs2869158
rs10404293
rs2904015
rs8101140
rs9636161
rs4801720
rs12709959
rs7258501
rs11881919
rs3760848
rs1542038
rs985113
rs4801167
rs3813141
rs3752180
rs741253
rs887954
rs7250785
rs10404342
rs2075167
rs10413937
rs7256661
rs12462745
rs4801373
rs1476830
rs11671362
rs2870477
rs10408898
rs8100496
rs8101034
rs12974085
rs4801408
rs8105449
rs12971478
rs7259756
rs11668315
rs8102873
rs1108544
rs11084476
rs1108416
rs13343495
rs3848521
rs7247032
rs8105442
rs1016438
rs16987743
rs9973275
rs7252632
rs8108292
rs8110121
rs13345715
rs11673172
rs2361128
rs1544492
rs10418480
rs10406954
rs2097983
rs4801454
rs12977393
rs1859955
rs4801214
rs8099984
rs7250371
rs11882015
rs862701
rs862708
rs12980669
rs726260
rs12986235
rs7247474
rs2074058
rs2360761
rs2285668
rs10414608
rs3746222
rs12977037
rs2074205
rs2074206
rs10414451
rs2885007
rs9749085
rs3746210
rs10409409
rs3746207
rs10422444
rs2303817
rs2007552
rs257654
rs1428175
rs11673029
rs1004526
rs2547354
rs918545
rs6510125
rs2431835
rs159667
rs171853
rs260424
rs260441
rs260445
rs8111301
rs12462307
rs11671477
rs931258
rs8105935
rs7254299
rs734379
rs1529959
rs11670871
rs1465789
rs1005050
rs3752109
