# Supplementary material for: Fine-scale mapping of meiotic recombination in Asians
Source: BMC Genet. 2013 Mar 8;14:19. doi: 10.1186/1471-2156-14-19 (PMC3599818; doi:10.1186/1471-2156-14-19)
Supplement: Additional file 3 — Genetic Maps. Archive containing combined genetic maps for all chromosomes. The SNP list text files contain the rs numbers of all of the SNPs shared by the Mongolian and Korean cohorts, ordered by physical position. The map files give the genetic distance between each of these markers in order in centimorgans. All observed Asian recombination events are mixed to form this map. [file 1471-2156-14-19-S3.zip › SNPlist20.txt]

rs6135141
rs1954267
rs6039029
rs6039035
rs6041237
rs2164169
rs10485818
rs10485819
rs16999397
rs438305
rs3827151
rs6082267
rs6048226
rs6075996
rs6082956
rs723477
rs6051353
rs7265169
rs6084337
rs6037660
rs157810
rs157816
rs68488
rs4815707
rs205878
rs6037986
rs397883
rs282162
rs6139752
rs1980586
rs6053666
rs6085283
rs6107716
rs6053809
rs4815889
rs6038382
rs1535234
rs6038447
rs927067
rs1884639
rs4815939
rs910858
rs3746802
rs3746804
rs512236
rs673261
rs6117860
rs610274
rs4816023
rs626703
rs12626011
rs1556170
rs3787565
rs6118168
rs6055803
rs910389
rs11697918
rs1014897
rs478451
rs501322
rs1997924
rs475922
rs6118267
rs530008
rs502716
rs504507
rs529058
rs533747
rs6056135
rs564477
rs6086733
rs6108256
rs6086810
rs7261002
rs16996402
rs6056813
rs2180368
rs6056973
rs4813030
rs6074148
rs6040222
rs6033024
rs11697869
rs7269259
rs17778888
rs203534
rs1407766
rs12624916
rs754363
rs3764712
rs4814137
rs6041524
rs4814138
rs6134682
rs6078807
rs912116
rs9647031
rs1294689
rs6042018
rs1474879
rs4814230
rs6074623
rs910619
rs6109989
rs910620
rs2024799
rs6135060
rs6079325
rs8182997
rs6034006
rs2249431
rs2209313
rs11696842
rs2318044
rs6043583
rs2247082
rs6034368
rs202546
rs615007
rs6135782
rs6135817
rs622259
rs202490
rs6111448
rs200875
rs200894
rs200888
rs156331
rs4814697
rs6136305
rs6045464
rs6105944
rs6035090
rs3790341
rs6105964
rs6035140
rs2281285
rs6035310
rs6035331
rs6515016
rs3944890
rs6046274
rs6136826
rs6106173
rs6112747
rs6137005
rs6137099
rs6132337
rs6113005
rs6113017
rs4511784
rs6113161
rs6082438
rs4815056
rs6075846
rs2064849
rs6113558
rs214796
rs214814
rs214815
rs6106524
rs6113720
rs6082805
rs2422707
rs6137776
rs995008
rs2422741
rs6082996
rs6113955
rs2076405
rs6036390
rs6048880
rs4815227
rs6049206
rs6083349
rs6049496
rs4815270
rs6083460
rs6114605
rs17317517
rs4815349
rs11908093
rs6115038
rs6050455
rs11698357
rs10485601
rs6115181
rs12626155
rs6050664
rs1810636
rs6051100
rs6037336
rs4815533
rs6084136
rs1028408
rs4815541
rs4815542
rs2073126
rs6084154
rs6107192
rs6037397
rs215523
rs3818605
rs622601
rs12480069
rs6133002
rs2277756
rs561059
rs2296236
rs6076466
rs8184236
rs11087565
rs306757
rs911112
rs2295545
rs2295547
rs6051629
rs6037506
rs6115865
rs979332
rs6076524
rs6084432
rs2853215
rs12624922
rs1018491
rs6139191
rs1968648
rs6084472
rs6052105
rs6116065
rs7262903
rs914294
rs7267297
rs4815628
rs6084530
rs6107393
rs6052285
rs4815642
rs6076601
rs4813669
rs7273787
rs1741344
rs1765003
rs1217359
rs6084657
rs2027237
rs6107422
rs6037786
rs6116265
rs734290
rs6052462
rs1886844
rs4815682
rs6052494
rs3892507
rs6139385
rs7266945
rs6076665
rs159774
rs6139405
rs6116324
rs6116326
rs3848821
rs6139415
rs297704
rs297705
rs297708
rs531043
rs297709
rs297718
rs6133117
rs212617
rs10485512
rs6116364
rs297660
rs6139434
rs6133126
rs6139439
rs297765
rs6037864
rs6139470
rs6076687
rs911165
rs4815715
rs6116430
rs6037908
rs6116466
rs2025115
rs2756271
rs6107516
rs12625444
rs4815731
rs6139537
rs6052818
rs6084859
rs8116456
rs2422958
rs6084884
rs16990147
rs6052867
rs2422975
rs2422978
rs3746674
rs1998292
rs6139557
rs2065009
rs1885303
rs2423037
rs2423043
rs13039769
rs2423064
rs2423067
rs16990309
rs12329577
rs2298174
rs6052961
rs1776964
rs8125804
rs1715385
rs1715367
rs1715372
rs4815759
rs735204
rs1002929
rs2875986
rs10485485
rs1884748
rs6053306
rs6085118
rs4815797
rs6053352
rs6076827
rs10485488
rs6053371
rs6076832
rs574755
rs2144933
rs17778816
rs6139746
rs6053442
rs3747908
rs6085188
rs6133219
rs6053458
rs6107653
rs2295372
rs6038219
rs6053572
rs13044797
rs8119133
rs2664374
rs6085252
rs6085256
rs11906586
rs6139832
rs6139850
rs6038300
rs237100
rs1699233
rs1287051
rs6038317
rs1287044
rs1287043
rs2326701
rs1287032
rs881118
rs381571
rs236164
rs236113
rs236128
rs6139887
rs4441549
rs6085382
rs6053870
rs6139909
rs6053889
rs11700084
rs6085405
rs6085406
rs2144936
rs1774886
rs3897510
rs3897509
rs6076954
rs3852936
rs6133296
rs3920632
rs6038449
rs6085525
rs2182712
rs6139981
rs6054264
rs6117277
rs1321440
rs6117342
rs1884898
rs6054383
rs4813800
rs13038490
rs1884897
rs967417
rs6107863
rs2206920
rs6054464
rs6054474
rs4815931
rs2038212
rs6085661
rs4813802
rs8122397
rs235713
rs6054501
rs17804047
rs235704
rs2650972
rs235716
rs6054534
rs6054545
rs13044713
rs6107891
rs6085775
rs6077113
rs6054631
rs6085781
rs6077115
rs6107904
rs6038678
rs6085817
rs4616543
rs2149642
rs3761884
rs368007
rs6054806
rs6140212
rs6085947
rs6117728
rs6516269
rs6086031
rs6038803
rs6077218
rs1022631
rs6108011
rs6117882
rs12151931
rs6055239
rs6077242
rs761007
rs729944
rs2294551
rs2092380
rs6140453
rs6118025
rs2206900
rs989804
rs6039012
rs6133532
rs6055494
rs6133533
rs6039023
rs6055513
rs2223252
rs6055528
rs2207317
rs6118075
rs6118083
rs6055578
rs978266
rs728213
rs6055601
rs8118127
rs6077332
rs4813853
rs6055685
rs1474581
rs6140566
rs10485723
rs6133573
rs742615
rs2719774
rs2719776
rs6140611
rs1237829
rs1232779
rs708916
rs708914
rs2221695
rs764440
rs6140629
rs2050090
rs2423360
rs2423361
rs2423366
rs6055889
rs11087808
rs6039189
rs17436253
rs6086493
rs2206423
rs6108152
rs2103653
rs6118257
rs12624339
rs2327046
rs6055922
rs6108159
rs6108160
rs6055944
rs6118268
rs8126070
rs1018443
rs6140677
rs6140683
rs6056028
rs16995121
rs6133610
rs17446308
rs6056080
rs1040496
rs4496390
rs4816085
rs1967681
rs11906514
rs1022537
rs13433377
rs1474683
rs6077425
rs6039298
rs6056198
rs6086627
rs10485728
rs4083408
rs7269546
rs6140786
rs4295085
rs6086686
rs2179798
rs6056252
rs3923472
rs6516421
rs6108226
rs719837
rs6140825
rs6140828
rs6108237
rs6056361
rs6039386
rs13041524
rs6039399
rs6086797
rs6056448
rs2208297
rs2145266
rs16995654
rs5011374
rs6056505
rs6140909
rs6118558
rs6056519
rs7272444
rs6056552
rs6039442
rs16995800
rs6133703
rs2179321
rs6056595
rs2299679
rs976649
rs6056647
rs16995983
rs4816145
rs6039502
rs6133723
rs9967942
rs6056740
rs6140981
rs6056755
rs6039524
rs6056766
rs6086964
rs10485734
rs6039533
rs6039540
rs17408919
rs8120907
rs6056812
rs6108331
rs7274475
rs2423456
rs7274775
rs1033470
rs2423462
rs6118717
rs16996383
rs2423467
rs6118724
rs6056855
rs6108337
rs6516498
rs6141035
rs10485735
rs761226
rs2327206
rs6057009
rs420939
rs4816196
rs6087099
rs6057072
rs6118852
rs724675
rs6057073
rs2024802
rs633841
rs8122278
rs670562
rs6077654
rs6032806
rs2210585
rs6039763
rs4813023
rs363032
rs362562
rs362584
rs6133869
rs11087010
rs362560
rs2327290
rs16991555
rs6133927
rs6133929
rs6108571
rs6032881
rs640584
rs16991803
rs1232602
rs7270364
rs3748478
rs6074170
rs6077888
rs2423516
rs6040109
rs6104657
rs6108695
rs6134031
rs6032948
rs4813944
rs2423519
rs6032961
rs6134059
rs1884136
rs6077938
rs4346455
rs4813040
rs6108746
rs1409860
rs964266
rs1887319
rs6108756
rs4813949
rs1887320
rs2094347
rs6108790
rs6077999
rs1926936
rs6033014
rs1327242
rs209939
rs6104699
rs6040339
rs6078047
rs6033026
rs6040345
rs769002
rs6033028
rs4142364
rs12624835
rs2144148
rs6108834
rs6108837
rs3920525
rs6040409
rs4813962
rs2143861
rs2207101
rs2327345
rs6040435
rs6134162
rs6108872
rs714691
rs6040486
rs6108881
rs6033079
rs6033083
rs6040510
rs6040514
rs6078121
rs6108909
rs10485747
rs8122608
rs2327378
rs6108927
rs6131200
rs720794
rs10485749
rs6033146
rs2224184
rs6131233
rs6033173
rs767482
rs2423569
rs4814027
rs6104777
rs6078273
rs17189871
rs6078285
rs2423610
rs6078334
rs17225393
rs6033226
rs6040901
rs6134363
rs13039653
rs803659
rs2423618
rs2423626
rs6040948
rs4814046
rs6078404
rs6078410
rs720489
rs6134428
rs1555145
rs6041037
rs1124057
rs874659
rs2143526
rs6078460
rs13039035
rs13044874
rs12480167
rs726739
rs1474899
rs4814070
rs6074396
rs6131316
rs2423646
rs6041265
rs6033377
rs4633985
rs4814099
rs2208973
rs6109397
rs6078568
rs761796
rs6041387
rs10485756
rs6033438
rs6074460
rs10485759
rs6041478
rs6104937
rs6104941
rs2423674
rs1452320
rs4814142
rs6134624
rs6131375
rs6041542
rs6134632
rs6134639
rs2093892
rs6104958
rs6104961
rs6109533
rs6041592
rs845570
rs708957
rs1582033
rs6041636
rs6131392
rs6109569
rs6041692
rs2073233
rs2423712
rs6074520
rs6134722
rs6041755
rs17812029
rs2327450
rs6074541
rs3761896
rs3761893
rs360529
rs11698429
rs1897293
rs6033600
rs1431431
rs4814194
rs2749391
rs243887
rs243888
rs8126205
rs171500
rs4375935
rs4814204
rs6078936
rs6105046
rs13042841
rs6078963
rs6109781
rs243903
rs4814213
rs6041987
rs719628
rs1076052
rs17263187
rs477184
rs11697977
rs6109872
rs2273480
rs6042183
rs6042192
rs6042222
rs2423744
rs6042307
rs6079136
rs6042333
rs2064644
rs13042637
rs2876363
rs2423760
rs2423762
rs6079235
rs6074678
rs3848779
rs6110156
rs11906933
rs6074695
rs1570484
rs994567
rs6131568
rs6079391
rs6079395
rs1475745
rs1998237
rs6110305
rs6079461
rs444594
rs6105279
rs408086
rs2224290
rs4239713
rs2327863
rs2038909
rs6034011
rs2065558
rs6079540
rs1040740
rs6074798
rs6135263
rs1028542
rs6042929
rs4490256
rs389910
rs407097
rs449849
rs6110458
rs716316
rs2104351
rs6135329
rs383329
rs65567
rs1407327
rs4814335
rs6110510
rs411944
rs373561
rs3932489
rs6043088
rs431587
rs17272940
rs6074844
rs11087123
rs808924
rs16995401
rs199300
rs6043125
rs6079701
rs458032
rs175310
rs2021911
rs2142139
rs17297763
rs992580
rs6079740
rs6131660
rs6079756
rs16995555
rs6043230
rs2423954
rs1013916
rs13039585
rs433078
rs4814371
rs4814372
rs11698317
rs6079838
rs6074898
rs2224300
rs2208133
rs2876409
rs4813182
rs6079855
rs1233727
rs1151921
rs1233744
rs1233757
rs6074920
rs12481689
rs6079894
rs459540
rs7265729
rs465757
rs16996093
rs200744
rs200755
rs200759
rs1569814
rs460870
rs2423969
rs7362631
rs6043433
rs6079935
rs2423975
rs2050223
rs17625810
rs6043509
rs6034280
rs12481033
rs6034296
rs6034316
rs761684
rs6074962
rs6034327
rs6110831
rs6135612
rs6074969
rs6131755
rs6110858
rs6034343
rs16996900
rs6043663
rs775116
rs6043668
rs775112
rs6080100
rs880170
rs10485544
rs6135650
rs6131768
rs775122
rs6080112
rs775146
rs16997087
rs6105521
rs1033859
rs6034382
rs6105524
rs1329820
rs871515
rs4814447
rs3898081
rs6110956
rs6043813
rs6080185
rs1541065
rs1000121
rs2144895
rs3843773
rs6080204
rs6111021
rs6080217
rs6111042
rs4814474
rs4814475
rs6111072
rs6034465
rs1884600
rs6080252
rs12625552
rs4814499
rs6034497
rs8123698
rs1080954
rs10485555
rs6075069
rs6044135
rs6131849
rs1105853
rs6111204
rs2050406
rs964216
rs6080358
rs6044228
rs17746783
rs2206654
rs3761295
rs3171297
rs4813245
rs2057030
rs2143510
rs6034593
rs6080397
rs6105651
rs6034624
rs6135909
rs6044385
rs6034640
rs6044417
rs6044426
rs6044510
rs6044537
rs2206496
rs2206495
rs4814582
rs6034731
rs6080544
rs6075167
rs6044652
rs852075
rs6136003
rs852104
rs852105
rs6080604
rs722798
rs6080616
rs6075190
rs6111497
rs4814604
rs6105744
rs2208203
rs981662
rs6080665
rs4814615
rs6034810
rs6034816
rs6105750
rs8115774
rs2269010
rs6131952
rs2269023
rs919189
rs2284912
rs2269027
rs2269032
rs2269036
rs6080706
rs6136109
rs761018
rs11907226
rs4814623
rs6111548
rs6080725
rs2072958
rs201932
rs201930
rs1132274
rs3790325
rs7267054
rs6044930
rs2296903
rs2077520
rs4814651
rs6034902
rs13038653
rs2745821
rs241140
rs2745851
rs6105835
rs8125824
rs8125878
rs8121302
rs6045092
rs1884709
rs6105852
rs6045160
rs6080964
rs4813301
rs1124933
rs17725255
rs6080991
rs1205217
rs6081050
rs4814709
rs2255412
rs910250
rs3918466
rs969710
rs2076642
rs4361192
rs6045381
rs6132058
rs6105916
rs4813327
rs12624463
rs6035046
rs6081157
rs2247746
rs3762199
rs2093150
rs2273525
rs963435
rs6081256
rs2145247
rs4324384
rs6081369
rs859035
rs16979644
rs11698371
rs6035133
rs6136525
rs2876503
rs1997824
rs6035155
rs10485587
rs911896
rs2876507
rs6081461
rs8124833
rs745552
rs2273854
rs1109825
rs6132156
rs7267946
rs6132158
rs2208796
rs6075475
rs6112243
rs12106200
rs1885623
rs6035244
rs6075479
rs6045880
rs1547100
rs16980240
rs7265772
rs6035269
rs6035283
rs6112304
rs6045989
rs8114946
rs6035308
rs4814844
rs6515002
rs4814851
rs13044355
rs3790201
rs3790209
rs2179601
rs3790217
rs6075515
rs4813361
rs2067845
rs651862
rs6081633
rs11696394
rs16980779
rs6075524
rs6035372
rs16980823
rs1555852
rs3790261
rs3790262
rs3790267
rs6046193
rs6046200
rs6075544
rs16980899
rs728173
rs4814878
rs719541
rs6081714
rs6136819
rs7263316
rs1998115
rs8125901
rs808681
rs808683
rs12481636
rs6112547
rs12480690
rs6046308
rs16981118
rs12480900
rs6046317
rs1040762
rs17298654
rs12481484
rs7273419
rs4814902
rs13045057
rs6081756
rs6035452
rs2876544
rs4814905
rs941736
rs4814910
rs4813375
rs7263747
rs7263900
rs6136859
rs6035459
rs6081774
rs17301007
rs2064948
rs4813376
rs6046396
rs12481305
rs911379
rs911381
rs438920
rs6035481
rs11699866
rs1876813
rs6046489
rs2328472
rs199604
rs14344
rs6046528
rs6081840
rs6132261
rs3828003
rs6035530
rs200183
rs200184
rs6136938
rs6081868
rs6081870
rs9679967
rs1028436
rs6081901
rs6046677
rs6106204
rs6081904
rs6106205
rs6112816
rs2424295
rs1003356
rs6046758
rs6046759
rs996569
rs7269093
rs17310719
rs6075637
rs2424331
rs6075643
rs6046790
rs6081980
rs3748446
rs2068259
rs6081999
rs6132304
rs1210347
rs7351929
rs13044982
rs6137147
rs17718943
rs963487
rs6082202
rs1326396
rs6047132
rs4815007
rs6082248
rs4815008
rs17735762
rs6082269
rs6047186
rs6047191
rs8119865
rs6137217
rs7262228
rs6047216
rs978216
rs6082312
rs6137241
rs6113120
rs6047273
rs6047348
rs17744318
rs2296730
rs804382
rs6035877
rs12624822
rs6082455
rs11906736
rs2424382
rs6035902
rs6035930
rs2328669
rs6113355
rs6047641
rs2180439
rs927059
rs2328683
rs2424408
rs2207878
rs201546
rs6036025
rs11698943
rs16983445
rs1415799
rs804596
rs709004
rs804688
rs427808
rs127929
rs1155011
rs199767
rs2757072
rs950519
rs16984013
rs6082726
rs6075923
rs6048155
rs1999861
rs6048181
rs1203917
rs4815134
rs6036180
rs913296
rs13036763
rs10485635
rs6132542
rs7270374
rs6075948
rs2424471
rs926744
rs11087397
rs6082866
rs6048371
rs6048372
rs6036227
rs926745
rs2424500
rs16984836
rs3746726
rs2567609
rs2567608
rs2424505
rs2749817
rs17682515
rs1338945
rs6083025
rs6137866
rs2424525
rs1114221
rs2995713
rs2995718
rs1984279
rs16985266
rs999072
rs761845
rs2983296
rs2983632
rs2983626
rs2145231
rs911122
rs7263473
rs4328700
rs2070856
rs6049134
rs6049178
rs6083320
rs2260365
rs4815252
rs9967923
rs6049338
rs6114429
rs4416288
rs3905230
rs858140
rs761865
rs6138201
rs6036659
rs6049453
rs858064
rs858063
rs6138267
rs6049612
rs6138276
rs9679898
rs1016591
rs7266805
rs1997790
rs8124204
rs6049660
rs2092469
rs6114708
rs6036803
rs4815271
rs6114735
rs6049718
rs6049726
rs6138309
rs6114760
rs6036843
rs6049811
rs11699265
rs6049825
rs6049829
rs6076248
rs6049925
rs2424664
rs6132784
rs6050259
rs6050267
rs6115010
rs6115013
rs6138482
rs6138506
rs6037034
rs2268879
rs3746337
rs13038092
rs2500406
rs2281212
rs6138601
rs6115214
rs6050732
rs6050755
rs7260957
rs6115458
rs6138833
rs6058012
rs4911533
rs17341431
rs6061032
rs4911540
rs8122147
rs754568
rs2235902
rs6061194
rs6141285
rs2295765
rs2889678
rs1077053
rs1407256
rs6057610
rs6141772
rs6058845
rs6579038
rs6141829
rs6119304
rs1543572
rs6059013
rs6059020
rs6059033
rs6059034
rs6057708
rs6088080
rs6088085
rs378098
rs2070325
rs2889732
rs1407024
rs6087456
rs6059169
rs6059214
rs1884883
rs2424967
rs11698045
rs293712
rs209677
rs6142004
rs3813920
rs2064505
rs6119407
rs2103804
rs6059499
rs17091328
rs6088343
rs2092475
rs761238
rs4911379
rs13041173
rs4911145
rs2268084
rs1015362
rs819163
rs819136
rs6088466
rs10485505
rs6088520
rs2378251
rs1018503
rs6060048
rs2424997
rs6120757
rs2273684
rs6088662
rs6058154
rs3746429
rs6088727
rs1535466
rs867186
rs2425022
rs6088776
rs2247828
rs2425024
rs1555322
rs2250205
rs6058224
rs2145082
rs4911496
rs3748433
rs6088887
rs6060625
rs2064511
rs7271036
rs6088971
rs7263536
rs2590970
rs4305332
rs906466
rs555394
rs1291112
rs1291142
rs6016783
rs6030315
rs4812641
rs1780682
rs6103981
rs1806940
rs747182
rs6094509
rs10854175
rs6018627
rs6063367
rs7353574
rs1928630
rs10154012
rs7509215
rs6067491
rs6067638
rs1076664
rs6067731
rs4239666
rs6096675
rs6096781
rs1569906
rs13037289
rs6022547
rs2076388
rs1474669
rs10485481
rs4809987
rs6014601
rs12481567
rs5743509
rs2232602
rs1780627
rs1739643
rs1739644
rs1005611
rs220541
rs6064832
rs6071173
rs6071181
rs1010321
rs2250350
rs2250474
rs10485651
rs4381836
rs208798
rs10392
rs2064181
rs2867895
rs6129158
rs7260808
rs6129188
rs2868502
rs12625154
rs6129222
rs932426
rs1012338
rs2009579
rs2224304
rs6124135
rs11699853
rs6101464
rs6101466
rs6101477
rs6101544
rs13036738
rs16988087
rs6124157
rs7264045
rs6101598
rs6028492
rs6028498
rs6028552
rs1701858
rs294428
rs292898
rs292887
rs11086760
rs6028637
rs211883
rs6071808
rs13039016
rs11086761
rs211863
rs6071822
rs8116303
rs2180486
rs7261610
rs11086765
rs12481388
rs6016200
rs6028738
rs16988647
rs2025127
rs6124201
rs4810279
rs10485664
rs2145944
rs6028791
rs2208645
rs16988702
rs6028806
rs6093275
rs2870137
rs6071927
rs6028910
rs6129503
rs6028939
rs1406967
rs1358790
rs1321333
rs8123577
rs4812435
rs16988891
rs6101934
rs11908573
rs3092155
rs7267007
rs6101991
rs2207135
rs6029173
rs6093367
rs6102050
rs6029228
rs11696257
rs6072087
rs6016404
rs6016412
rs742745
rs1076759
rs1883702
rs2865879
rs6016431
rs1014748
rs10485676
rs6029316
rs4812456
rs761566
rs6029334
rs2206663
rs4812462
rs6029347
rs16989351
rs6129690
rs6072163
rs6016459
rs4142346
rs6065285
rs16989457
rs1000411
rs6129734
rs12625035
rs753381
rs6124332
rs6129802
rs4812492
rs4142393
rs6102451
rs6124368
rs16985244
rs2145696
rs6102550
rs7508996
rs12480992
rs1465122
rs6029839
rs1891266
rs6029852
rs13042906
rs1543346
rs2143199
rs12625309
rs13039562
rs1987336
rs730806
rs2050083
rs6072574
rs16986312
rs17288773
rs1884034
rs6072593
rs6065422
rs6513759
rs8118745
rs6102652
rs2144009
rs1013596
rs746413
rs4810352
rs6029979
rs17312515
rs16986558
rs2206169
rs6072654
rs11906485
rs6016732
rs6102757
rs1573706
rs6102760
rs11696306
rs1016071
rs13037480
rs16986766
rs4635580
rs6102788
rs6102795
rs6016759
rs6102805
rs16986834
rs4812595
rs1033414
rs6130130
rs999114
rs6016798
rs6030267
rs6065487
rs230153
rs172981
rs230155
rs230158
rs6124468
rs6030295
rs6072770
rs6065509
rs6065515
rs6093693
rs6102929
rs6102934
rs9974028
rs969262
rs6072814
rs2206426
rs6016864
rs3092743
rs2223540
rs3092557
rs17749109
rs6030447
rs733977
rs6016887
rs2038668
rs6072861
rs6072869
rs6030465
rs17749217
rs6103041
rs208254
rs208250
rs11697780
rs6065547
rs4812659
rs208262
rs208193
rs6030572
rs2867591
rs6130271
rs4812664
rs12625239
rs7269908
rs2425553
rs6030634
rs4450678
rs2425584
rs2425599
rs2425609
rs1539034
rs6016963
rs6072984
rs6030670
rs10439560
rs947202
rs4812682
rs6093784
rs10485698
rs926288
rs6030729
rs6030739
rs6103220
rs6073055
rs6017023
rs4810384
rs6073074
rs4142387
rs6093835
rs6030899
rs6030932
rs4812717
rs1062943
rs743998
rs3752558
rs2067061
rs6030975
rs619289
rs3091249
rs285198
rs6017164
rs2143559
rs6031159
rs6031165
rs1569696
rs17753711
rs6093897
rs6103527
rs910908
rs6031256
rs6103533
rs6093903
rs6073269
rs6093910
rs6103555
rs6017240
rs2179593
rs6093921
rs6130511
rs11697172
rs6073312
rs932415
rs2206633
rs3746568
rs1075174
rs2425624
rs6103656
rs6073351
rs6073356
rs6073358
rs738498
rs4810412
rs16988857
rs6130569
rs4812817
rs6073418
rs6031580
rs3212198
rs4812833
rs2093248
rs3092590
rs379863
rs447833
rs2299692
rs967689
rs4812858
rs6017408
rs6094035
rs4812861
rs6130691
rs1080026
rs6031807
rs6073555
rs2868161
rs2425650
rs6130713
rs6031872
rs2299971
rs6017452
rs2284271
rs6130721
rs6031955
rs6124684
rs734784
rs734685
rs7268938
rs7344269
rs6017519
rs8113868
rs991049
rs2868242
rs6104092
rs2227275
rs2284277
rs2267870
rs1981431
rs1981429
rs4812893
rs6032142
rs4812899
rs2745061
rs16990154
rs7348267
rs16990235
rs6073768
rs2250860
rs1487328
rs7263437
rs399672
rs1057275
rs1967656
rs6130959
rs4810476
rs1736493
rs1111750
rs3848726
rs6017731
rs3092169
rs2425752
rs11086996
rs6065925
rs4812997
rs4813003
rs6032678
rs6074047
rs2425756
rs1321001
rs6074067
rs2050113
rs2868714
rs2425810
rs3848731
rs13042657
rs6104543
rs4810496
rs6017783
rs6017787
rs2297056
rs17469458
rs279728
rs456210
rs4809590
rs452442
rs279716
rs2050111
rs202377
rs6063003
rs861025
rs381118
rs393990
rs439143
rs386843
rs3092034
rs847096
rs2143500
rs11907381
rs16991719
rs13044870
rs4810537
rs6017999
rs998422
rs3091470
rs6066084
rs3092763
rs6018135
rs6018168
rs6012080
rs6090583
rs6094511
rs6063038
rs11700355
rs6063040
rs6066131
rs1206748
rs2868882
rs11696413
rs1206766
rs6018220
rs3787265
rs1538913
rs6066171
rs1206810
rs3787260
rs4810605
rs1206819
rs7263655
rs3827060
rs2298002
rs3827057
rs6066209
rs3092171
rs1008031
rs6066223
rs3810524
rs11906361
rs6012184
rs6018485
rs2425938
rs6018493
rs13043637
rs11700063
rs6018564
rs16992677
rs2294891
rs450110
rs2235734
rs1591168
rs6066440
rs4810669
rs4809647
rs4810672
rs13040632
rs4810693
rs4810694
rs6125116
rs13038095
rs6012271
rs6094867
rs1361933
rs6063162
rs6063164
rs6094895
rs6090754
rs2426002
rs6018788
rs748365
rs992585
rs4809665
rs2426053
rs6012300
rs6125184
rs2869313
rs6066563
rs6125187
rs4810748
rs11698718
rs6018866
rs6094986
rs13042256
rs911952
rs17331951
rs151050
rs227876
rs162079
rs162078
rs162076
rs2904065
rs4809679
rs852329
rs13044311
rs6066667
rs754743
rs6095016
rs98531
rs226834
rs639724
rs226841
rs226811
rs8123166
rs226810
rs12480177
rs16993675
rs16993677
rs6095072
rs435954
rs428597
rs6095076
rs749044
rs6066724
rs6012416
rs6122682
rs6095130
rs17347022
rs6125342
rs4810822
rs6090877
rs4810831
rs4810845
rs2073073
rs16994003
rs4809716
rs12480096
rs6063312
rs6122718
rs6066829
rs13045364
rs2869675
rs6095343
rs6019495
rs2179766
rs6012564
rs1983639
rs3795085
rs2273102
rs1569750
rs2281582
rs6095411
rs6019663
rs4141783
rs2426143
rs6019687
rs238150
rs7689
rs6122777
rs6067037
rs237730
rs1007129
rs237450
rs1051295
rs6019806
rs237459
rs237473
rs11905489
rs572845
rs566604
rs506958
rs12625166
rs6012696
rs557446
rs6125685
rs235018
rs421801
rs4141587
rs6512586
rs4810985
rs12625137
rs6095651
rs11697517
rs17724104
rs4809760
rs530461
rs2235618
rs6020178
rs6091084
rs6125888
rs6012846
rs6122877
rs6122879
rs6125931
rs6095836
rs6012881
rs944932
rs2274950
rs4809776
rs4809788
rs13045432
rs6095934
rs6063516
rs13039311
rs4380304
rs6067462
rs941798
rs12479559
rs6020732
rs6096134
rs7267210
rs6096146
rs16995568
rs6091236
rs2426227
rs10470013
rs6020922
rs911019
rs736213
rs6013086
rs11086322
rs6013089
rs230013
rs6067653
rs1204759
rs230033
rs13045259
rs2426256
rs1997815
rs1007126
rs6067705
rs6123005
rs6096361
rs6067742
rs6021150
rs6021183
rs6013184
rs880324
rs228832
rs16996025
rs228851
rs17199748
rs747062
rs4809847
rs6021247
rs6123045
rs6067804
rs2273642
rs6021264
rs8119787
rs6126251
rs6063670
rs6096477
rs6021301
rs1048878
rs742754
rs6013258
rs2426384
rs2151119
rs7261003
rs761212
rs6021441
rs6021451
rs6021460
rs6096597
rs6063719
rs6021472
rs6063722
rs6021501
rs7260695
rs10485620
rs6068023
rs6021571
rs6068027
rs6096689
rs6512783
rs6013355
rs16996391
rs2426407
rs6068047
rs6021649
rs6021658
rs6021661
rs6021671
rs6021688
rs743093
rs2064726
rs6096776
rs6021721
rs6021775
rs2208198
rs2038431
rs6021796
rs6013417
rs2057078
rs724180
rs6021835
rs6068123
rs4809905
rs6063796
rs6126584
rs6021953
rs6021955
rs6068212
rs6063838
rs6068271
rs6068280
rs6022002
rs2689372
rs6068292
rs6022029
rs6022041
rs17807318
rs4809918
rs856336
rs6126645
rs6013505
rs11086401
rs6022070
rs6126673
rs1576399
rs2031979
rs4811406
rs6126690
rs6097169
rs6097170
rs10485813
rs6013586
rs6097189
rs6022221
rs6126728
rs964886
rs6068445
rs2904295
rs1936966
rs8117683
rs11697971
rs1293421
rs1293405
rs1293395
rs6097274
rs1293387
rs6068477
rs757365
rs1293381
rs16997769
rs7345895
rs1355597
rs6126805
rs1877430
rs6097326
rs1543080
rs13039689
rs1996017
rs200597
rs6063929
rs200655
rs169270
rs10485447
rs156618
rs156601
rs4811429
rs6022462
rs6063947
rs6068555
rs2741390
rs6068574
rs2766667
rs2766672
rs6063966
rs204767
rs2041278
rs6013748
rs6063985
rs8117366
rs4811457
rs6126944
rs2058250
rs6013794
rs4811465
rs4811466
rs6097606
rs1476720
rs7269891
rs6022851
rs6068729
rs6123328
rs6022863
rs10485442
rs10485441
rs4809946
rs2276512
rs208381
rs6022903
rs12480106
rs290465
rs290466
rs290468
rs458990
rs394732
rs368195
rs399448
rs6068777
rs12479663
rs209960
rs6022965
rs209957
rs158528
rs6013892
rs210069
rs209967
rs17217119
rs6068799
rs6068809
rs2762932
rs4809957
rs927650
rs3886163
rs4809960
rs2296241
rs2245153
rs1555439
rs6068824
rs964293
rs1418927
rs2585418
rs292117
rs6023101
rs10485791
rs4809962
rs7274170
rs873079
rs11700279
rs6014133
rs6068950
rs1546918
rs2179737
rs1883844
rs6023560
rs6023587
rs6127280
rs6023609
rs6098293
rs2137224
rs6064127
rs6023667
rs912508
rs6023672
rs8124023
rs438220
rs172410
rs2870375
rs159098
rs159126
rs767971
rs1028546
rs6023933
rs6069163
rs6023940
rs6127423
rs6513052
rs4811598
rs6064201
rs11086499
rs3907047
rs3852925
rs3852929
rs6024138
rs2870635
rs6024190
rs6064240
rs2224272
rs666073
rs505165
rs487331
rs13042475
rs860341
rs1361051
rs4535106
rs448013
rs8115146
rs6069380
rs12625310
rs7264859
rs10211770
rs6069418
rs6024483
rs6092192
rs2015541
rs914433
rs1550194
rs984922
rs6069499
rs6024549
rs2011703
rs6014572
rs6024619
rs5024075
rs6513195
rs6064350
rs6064351
rs4811680
rs6127688
rs6127691
rs6024725
rs6069670
rs11086538
rs6024730
rs16979603
rs3746619
rs3827103
rs13043968
rs6069674
rs1926065
rs6127709
rs16979664
rs1326022
rs2426606
rs6127723
rs1886956
rs6024799
rs988166
rs4811693
rs6024830
rs6024831
rs10485805
rs1047972
rs2180691
rs6064389
rs11698292
rs6069788
rs7266311
rs6127813
rs2870758
rs2426643
rs2426644
rs2426649
rs6014814
rs6025140
rs6069865
rs6014819
rs11906748
rs6069888
rs6069889
rs6069900
rs1007725
rs12479850
rs913667
rs6025190
rs12479616
rs12481021
rs1571463
rs6127871
rs6099313
rs4810047
rs7261954
rs388286
rs6025243
rs2249634
rs6099333
rs8117354
rs383284
rs13038229
rs6099360
rs1276408
rs1276448
rs6025272
rs1276465
rs2057237
rs6064480
rs2254239
rs6069957
rs1276374
rs331603
rs969997
rs927839
rs927840
rs979316
rs4811804
rs717908
rs6025386
rs6123661
rs4810059
rs6025402
rs6123677
rs6127972
rs186659
rs1015985
rs6127999
rs4811839
rs2426725
rs4811850
rs2426741
rs6025573
rs6064552
rs2865387
rs17410202
rs6025590
rs12625924
rs17411904
rs1543375
rs2179706
rs2064393
rs6123708
rs13038139
rs8118279
rs6025653
rs4811887
rs2073145
rs4811890
rs4811892
rs6128112
rs6025689
rs157087
rs157091
rs157093
rs6092524
rs6025738
rs6025739
rs6128139
rs911158
rs6025742
rs6015068
rs4811917
rs6128176
rs6123727
rs928163
rs6099789
rs4811928
rs4810107
rs7273716
rs11700371
rs6128206
rs6099816
rs7345275
rs191269
rs1855467
rs6092564
rs6128226
rs6025938
rs6064607
rs6123762
rs4381835
rs6513367
rs874431
rs1412978
rs6128287
rs6026132
rs550913
rs618897
rs3787158
rs595292
rs1537479
rs505714
rs2294970
rs6015260
rs2268921
rs3787146
rs6026278
rs16982013
rs6026297
rs6026308
rs1077350
rs6015299
rs971406
rs6026346
rs6064671
rs8115229
rs6026373
rs2903015
rs6070529
rs6070531
rs6026398
rs6026402
rs6123812
rs6070538
rs6026415
rs218463
rs6128397
rs6070563
rs11908181
rs6070584
rs986733
rs6064700
rs6064702
rs12625742
rs6015380
rs911303
rs6026593
rs919197
rs11697149
rs13044688
rs163781
rs6070696
rs4810150
rs6070706
rs6100323
rs6026675
rs13036348
rs236713
rs171042
rs194869
rs7264385
rs16982556
rs183777
rs6092765
rs6128541
rs1964825
rs6015477
rs4810165
rs3026507
rs906399
rs1877751
rs6100432
rs729997
rs6026872
rs6026876
rs6064780
rs2137862
rs6026886
rs271960
rs271978
rs271973
rs6026894
rs6026912
rs6128620
rs6128635
rs2426800
rs6026986
rs6015534
rs7261185
rs6128665
rs11906354
rs6027069
rs1182484
rs6128695
rs1182531
rs746219
rs964732
rs6027217
rs8122451
rs399839
rs6071088
rs1078297
rs4812145
rs195031
rs17727116
rs6071096
rs13039047
rs242824
rs6100708
rs12481513
rs6100719
rs6100755
rs6064905
rs6128776
rs596757
rs487656
rs11907714
rs4254559
rs7269316
rs7271202
rs1381097
rs1535028
rs6027436
rs1870728
rs6027452
rs6015707
rs6027506
rs354751
rs7264923
rs168525
rs354731
rs6015744
rs911168
rs6417358
rs348841
rs348840
rs6027596
rs348793
rs348780
rs17729021
rs6027650
rs6064938
rs6015771
rs1150440
rs6027709
rs1150438
rs11697512
rs1201895
rs6027736
rs1201901
rs4812180
rs1937314
rs10485469
rs8114338
rs1202047
rs1202063
rs1629243
rs6015839
rs4812219
rs6027861
rs6513544
rs4812223
rs6027896
rs13040718
rs978716
rs6065016
rs237643
rs237644
rs237655
rs6071447
rs6065022
rs6015883
rs6027949
rs748454
rs8114429
rs6124047
rs6093035
rs6101183
rs6129013
rs6124057
rs7263962
rs6028003
rs8125041
rs6129028
rs2208299
rs2865973
rs13040003
rs6124066
rs6015914
rs6071483
rs4812268
rs1555350
rs1321413
rs6071527
rs4810223
rs1573092
rs6129065
rs817684
rs817691
rs1857196
rs2427000
rs6028080
rs2003890
rs2282447
rs1970546
rs7264432
rs6129092
rs2427037
rs6028103
rs6015945
rs6124082
rs6124083
rs6101320
rs4468878
rs4925258
rs6061663
rs6089455
rs2427142
rs6061265
rs13045227
rs7274761
rs2252412
rs6142800
rs2007343
rs2207541
rs4925260
rs1006644
rs6089457
rs6061715
rs6089477
rs6089479
rs6061756
rs2183432
rs2150129
rs6061782
rs6061343
rs6061789
rs6061805
rs2150128
rs6061807
rs1539470
rs4925286
rs884938
rs6121817
rs1557183
rs4925207
rs4925210
rs6142901
rs6089591
rs8121843
rs6142711
rs6089661
rs1407959
rs6121949
rs1047154
rs6089701
rs6089343
rs4925238
rs1321353
rs11906462
rs6062234
rs4619692
rs4073275
rs4809480
rs6089848
rs6062847
rs6090338
rs8126434
rs2243399
rs856937
rs708629
rs6122316
rs6011473
rs2248900
rs11698778
rs6089829
rs6090223
rs6090228
rs6090229
rs6011600
rs6090243
rs2427507
rs6062412
rs2144456
rs911064
rs6089908
rs914464
rs10485825
rs432717
rs2872810
rs6062292
rs914561
rs6089953
rs6089982
rs817377
rs817332
rs2427590
rs3810504
rs1335579
rs16984240
rs3003137
rs2983460
rs912239
rs1535211
rs2427638
rs10485816
rs6062363
