# Supplementary material for: Fine-scale mapping of meiotic recombination in Asians
Source: BMC Genet. 2013 Mar 8;14:19. doi: 10.1186/1471-2156-14-19 (PMC3599818; doi:10.1186/1471-2156-14-19)
Supplement: Additional file 3 — Genetic Maps. Archive containing combined genetic maps for all chromosomes. The SNP list text files contain the rs numbers of all of the SNPs shared by the Mongolian and Korean cohorts, ordered by physical position. The map files give the genetic distance between each of these markers in order in centimorgans. All observed Asian recombination events are mixed to form this map. [file 1471-2156-14-19-S3.zip › SNPlist21.txt]

rs3132407
rs2775862
rs2258691
rs3115511
rs2822391
rs6516610
rs2822404
rs1556276
rs2246835
rs4493342
rs914112
rs2822430
rs17305801
rs447455
rs389468
rs434396
rs2822504
rs380011
rs2822511
rs2822522
rs718670
rs718671
rs2822524
rs2822557
rs1153312
rs1153330
rs887772
rs2822612
rs2205253
rs2205254
rs2822618
rs2822689
rs2822691
rs2822694
rs13051520
rs2049858
rs1028271
rs2822756
rs2178933
rs9980395
rs11909106
rs989938
rs2822787
rs466541
rs458959
rs2822816
rs2822821
rs455547
rs462841
rs461099
rs2822883
rs2822904
rs2822907
rs2822919
rs926130
rs1883003
rs2178998
rs2256417
rs2253363
rs2822985
rs10482862
rs13050325
rs881996
rs2822991
rs2823000
rs7280064
rs2823004
rs2823009
rs2823019
rs2823025
rs2254152
rs2823036
rs2823052
rs9974170
rs2823109
rs965098
rs2823130
rs10482869
rs2823139
rs2823168
rs396032
rs421590
rs2823188
rs2823201
rs1158904
rs2823206
rs2823209
rs2049882
rs2823244
rs1736161
rs2242838
rs2823363
rs2064051
rs2823399
rs2823408
rs2823447
rs761231
rs2823455
rs2823468
rs8130607
rs8133079
rs2248859
rs11911879
rs2205453
rs7279935
rs2823592
rs2823602
rs6517693
rs1689059
rs2823704
rs2823730
rs2823735
rs240494
rs2823756
rs440294
rs2823760
rs2823771
rs3737408
rs9978712
rs2823851
rs2823859
rs11702768
rs2211994
rs2823976
rs2823984
rs2823997
rs2824012
rs7277952
rs367345
rs2039246
rs2824148
rs13051332
rs1014604
rs8129957
rs9305793
rs2824197
rs2824206
rs2223079
rs2824235
rs11702385
rs202859
rs202862
rs7282253
rs2824280
rs17692646
rs7282227
rs1493101
rs1493099
rs2824306
rs2824310
rs4320015
rs2776068
rs2251818
rs2824376
rs2824400
rs2824431
rs2824434
rs728015
rs928250
rs2101523
rs243596
rs10446073
rs2824517
rs2824526
rs2824534
rs197554
rs2824607
rs157058
rs150141
rs1735299
rs205677
rs2824635
rs2824640
rs2150385
rs12627697
rs2254058
rs2824669
rs2824699
rs964529
rs1023126
rs1023127
rs7283555
rs2824721
rs2824722
rs2824724
rs724128
rs2824743
rs2824756
rs2406176
rs2824787
rs2824797
rs2824814
rs978422
rs2824852
rs2824897
rs2824898
rs2142419
rs2824920
rs981204
rs2225409
rs2825011
rs2212786
rs2212866
rs2212771
rs1159082
rs2825226
rs1114412
rs2825246
rs2825253
rs2825255
rs2825264
rs394484
rs2825296
rs2103500
rs2180878
rs4613374
rs8128258
rs2406889
rs2825374
rs2051365
rs2825424
rs2825443
rs2825466
rs2825523
rs2825529
rs860638
rs928252
rs1977966
rs1387616
rs2825591
rs1489734
rs2130328
rs2825628
rs2825629
rs9977588
rs1989458
rs2825725
rs1850587
rs1401047
rs1888413
rs2825802
rs2407489
rs2825875
rs2825879
rs2825891
rs6517908
rs2825908
rs420778
rs382094
rs12482714
rs2825939
rs2825966
rs2825981
rs2826076
rs1487940
rs2826122
rs10439714
rs2826156
rs2826163
rs2826174
rs2826185
rs2826197
rs2826205
rs2826225
rs1985053
rs17791136
rs1735901
rs2826256
rs12482709
rs1735884
rs2826327
rs17801179
rs2826366
rs2826377
rs12482055
rs2826380
rs2826399
rs229448
rs2826415
rs11700986
rs2826487
rs8130625
rs2826492
rs461016
rs4816836
rs2826548
rs2226665
rs1009164
rs761341
rs1033523
rs2826598
rs2826611
rs2826612
rs2826613
rs1783278
rs2826622
rs7275484
rs1022442
rs2826648
rs2826649
rs8184921
rs7509723
rs8132319
rs7510466
rs6518065
rs9979724
rs9979231
rs9978969
rs2826664
rs2826710
rs2826725
rs11702660
rs2826770
rs2826772
rs2826797
rs232381
rs232496
rs2826826
rs3787605
rs232405
rs232407
rs2826844
rs1993668
rs2826862
rs2826865
rs233775
rs2826880
rs12482461
rs1785688
rs17554245
rs2826951
rs1735937
rs2826967
rs1735961
rs2826984
rs1735976
rs2014791
rs2827045
rs2827054
rs2827072
rs2827076
rs1783390
rs4818644
rs2827107
rs1740090
rs2827115
rs2827119
rs2827136
rs2827143
rs2408239
rs2827164
rs2827185
rs2827189
rs2827206
rs1892780
rs2827215
rs2827221
rs2827230
rs2212380
rs2827251
rs2827260
rs2827261
rs11701180
rs743432
rs10470235
rs2827291
rs2827308
rs2827397
rs2827430
rs2827432
rs2827497
rs2827509
rs13050844
rs7278532
rs2827602
rs2827621
rs2827633
rs1849579
rs978881
rs7280372
rs13049914
rs10482931
rs716117
rs1015020
rs2827784
rs641698
rs198065
rs198070
rs4816890
rs187888
rs12482466
rs198095
rs2827912
rs1506011
rs9977399
rs2827992
rs2828013
rs1459408
rs2828019
rs9305174
rs2828035
rs7279292
rs1354479
rs2027719
rs2828098
rs7278309
rs2828155
rs1699983
rs2828167
rs973391
rs2828176
rs13051863
rs2828183
rs987755
rs1557377
rs7282924
rs2828420
rs1514416
rs2828495
rs2828517
rs207529
rs2828520
rs2252653
rs2828539
rs207481
rs2828569
rs6516595
rs2828652
rs2828663
rs9978445
rs2828686
rs2186439
rs2828777
rs2828789
rs16999508
rs1783381
rs1024318
rs1910621
rs1910622
rs1910614
rs1910609
rs975170
rs2828927
rs2828986
rs1892776
rs983240
rs2829066
rs2829078
rs16999927
rs9305222
rs2186437
rs1475862
rs2829156
rs2408971
rs1541289
rs9636757
rs2829184
rs2829230
rs2829233
rs2829239
rs2248225
rs2829294
rs17000332
rs2829319
rs2829347
rs2829355
rs2829374
rs11087931
rs1892732
rs2829434
rs1892727
rs2829443
rs982886
rs1475903
rs2829505
rs2829521
rs2154526
rs1475847
rs2829583
rs2829633
rs2829644
rs2829660
rs2829662
rs7280914
rs2829710
rs2051275
rs2151
rs2829729
rs6516671
rs2829770
rs11701463
rs2829778
rs1783010
rs17001080
rs11911896
rs4816257
rs2829841
rs2026222
rs2829856
rs4816261
rs2829934
rs1505455
rs8126493
rs1787438
rs1783016
rs3787625
rs214488
rs2829984
rs400603
rs440666
rs2830012
rs2830017
rs3991
rs2830036
rs2830051
rs2830052
rs2830076
rs2186302
rs2830104
rs462281
rs2156079
rs2409168
rs464509
rs457581
rs467778
rs2830136
rs985456
rs2830157
rs468476
rs468345
rs459756
rs461626
rs1543651
rs8132767
rs2212805
rs2830182
rs219684
rs2830191
rs1478101
rs219725
rs2830201
rs219699
rs2830203
rs2830204
rs17002090
rs2164171
rs2830212
rs219701
rs219702
rs2830215
rs2830231
rs2830241
rs2830249
rs2830252
rs219628
rs2830257
rs2830261
rs222920
rs222921
rs222925
rs222941
rs7276901
rs222954
rs222956
rs1395053
rs2830292
rs2830307
rs465446
rs458076
rs2830322
rs2830390
rs2212809
rs2830400
rs10482977
rs2187226
rs2830442
rs2830451
rs2830457
rs2830467
rs2830480
rs7278046
rs2830538
rs460420
rs468969
rs467797
rs229094
rs467691
rs13048083
rs229079
rs226794
rs233896
rs233598
rs1497290
rs8128080
rs977152
rs928272
rs2830675
rs2830681
rs2830686
rs933153
rs2830706
rs2830715
rs1571662
rs406069
rs969988
rs1788324
rs2830768
rs2830772
rs2830793
rs239728
rs239734
rs1452096
rs239668
rs239659
rs2830927
rs239649
rs2830933
rs2830952
rs2212828
rs456874
rs2830965
rs7281084
rs2830971
rs2830976
rs115750
rs9647128
rs1673920
rs1379660
rs242318
rs9975163
rs242341
rs2831165
rs181706
rs243698
rs2831208
rs2831210
rs2831270
rs2092018
rs4577362
rs2831350
rs974607
rs2831474
rs2831475
rs2037986
rs2831518
rs6516819
rs2831615
rs439987
rs2831715
rs7278456
rs1474519
rs2831805
rs4420778
rs13047178
rs2150392
rs2831913
rs8134891
rs1236428
rs1236425
rs2142357
rs2205418
rs2831951
rs2831981
rs2409318
rs2832063
rs2832075
rs1048546
rs2832132
rs2248501
rs2776240
rs2255564
rs11700764
rs2832191
rs2255055
rs2150402
rs2832233
rs2832236
rs2832238
rs2832246
rs2832276
rs2832279
rs2832281
rs2832283
rs2027605
rs2832296
rs2832306
rs2832337
rs914136
rs7275620
rs363501
rs363456
rs2832417
rs363528
rs933117
rs412587
rs391460
rs462606
rs2832438
rs459617
rs2142161
rs4817311
rs465867
rs9983495
rs408302
rs2251036
rs2832449
rs9979883
rs460583
rs467028
rs465555
rs440113
rs2832574
rs8131597
rs2832587
rs10432780
rs557668
rs1943954
rs2832660
rs2832729
rs4816355
rs2832760
rs2248642
rs2832826
rs2257164
rs2832852
rs2832855
rs8131342
rs198936
rs1507391
rs1702405
rs2832966
rs2832973
rs2833017
rs9981176
rs2833117
rs7283316
rs2833130
rs2833133
rs2833138
rs2833143
rs2833145
rs1041736
rs1892669
rs2211813
rs2833188
rs1000927
rs1571691
rs2833256
rs7275720
rs2833271
rs2251376
rs723469
rs2248656
rs2262256
rs2256836
rs2833380
rs1414192
rs1414193
rs1855703
rs2833400
rs2833401
rs7280966
rs4816397
rs2833421
rs2833426
rs2833427
rs2833435
rs9305462
rs9979653
rs2833445
rs2833446
rs2833451
rs12626622
rs12626903
rs2833496
rs2833505
rs2833516
rs1012482
rs964603
rs964604
rs9982597
rs2833554
rs2833555
rs2833556
rs1892650
rs12627162
rs2833579
rs2833584
rs11701238
rs2833592
rs12165267
rs2833597
rs2833609
rs10470164
rs9974808
rs2833613
rs8134939
rs2833640
rs2833647
rs2833667
rs2833678
rs2833682
rs2833683
rs2833736
rs2833743
rs2236611
rs2833767
rs2833796
rs2833800
rs2211789
rs7278946
rs2833837
rs2833843
rs2154420
rs2833854
rs9979609
rs2833866
rs12482647
rs2833890
rs2833907
rs1015047
rs16989559
rs2833950
rs1034316
rs6517109
rs8130475
rs12626270
rs2833990
rs2833998
rs7283473
rs8130718
rs2834024
rs2834028
rs2834030
rs2834036
rs8130506
rs762178
rs2834072
rs12482007
rs2834078
rs2834083
rs9979091
rs2834090
rs2834098
rs1013059
rs2834101
rs2834112
rs2834113
rs2834114
rs8134313
rs2834132
rs9975358
rs11088242
rs9978523
rs2248202
rs2834158
rs2284550
rs1058867
rs17711780
rs2834208
rs11702844
rs11088251
rs2834213
rs6517178
rs4817579
rs2834246
rs2834258
rs2256797
rs2300381
rs2268247
rs2244151
rs1108000
rs9636869
rs2268257
rs2070393
rs9979150
rs2834287
rs2834297
rs2834301
rs16991056
rs2236645
rs2834315
rs17730050
rs2834319
rs2834330
rs2834332
rs2834368
rs8129503
rs2211793
rs2834380
rs2834385
rs7281682
rs873811
rs12627001
rs1892592
rs1072130
rs8134775
rs7281899
rs8128875
rs2834451
rs2834455
rs11702479
rs2834479
rs2834481
rs2834484
rs2834497
rs16991742
rs2243982
rs2834506
rs2247891
rs2300391
rs2834549
rs2834555
rs2834585
rs2070367
rs2834601
rs1029225
rs1981390
rs2211702
rs2243988
rs2268284
rs2252175
rs2252585
rs2834675
rs764967
rs2248313
rs2834719
rs2834732
rs2834736
rs2242890
rs2236431
rs7279123
rs2834744
rs984659
rs2834772
rs17264072
rs2834798
rs1997624
rs2834811
rs4817709
rs11911625
rs2242698
rs2834867
rs2834874
rs2075899
rs2834889
rs2242714
rs2834906
rs8129353
rs2834934
rs909143
rs926073
rs2834950
rs9984655
rs2835014
rs2242926
rs7275194
rs2242761
rs737407
rs760061
rs11088327
rs7278588
rs2835133
rs112475
rs1734613
rs2835195
rs2249118
rs2835261
rs2835263
rs8128925
rs2835314
rs2243723
rs2247051
rs2156411
rs2835320
rs2835328
rs4174
rs2284636
rs9977444
rs2835336
rs9981659
rs9984974
rs8134233
rs219761
rs377239
rs432137
rs2835398
rs2835402
rs2249508
rs417557
rs2252884
rs2850092
rs13048309
rs2070649
rs2835446
rs2249959
rs2850104
rs2073418
rs732252
rs3787752
rs13047322
rs1984020
rs12482724
rs6517391
rs2835539
rs1065758
rs13049125
rs8132470
rs2835561
rs2835569
rs2032088
rs2835616
rs7284020
rs2040125
rs9305614
rs2073357
rs7277146
rs2154544
rs2835708
rs2835749
rs2835762
rs17193211
rs2236686
rs2835781
rs2835791
rs2835810
rs2835811
rs12482075
rs2154552
rs717859
rs1709814
rs2835875
rs1008542
rs2898334
rs858003
rs12482570
rs2835906
rs858035
rs2835930
rs2835931
rs2835954
rs4817890
rs2835975
rs2835976
rs2211842
rs2154556
rs991985
rs2836019
rs2836022
rs2226741
rs2836034
rs2836043
rs2836055
rs2836060
rs2836072
rs2836074
rs2211848
rs2836126
rs12482611
rs2257130
rs995819
rs2836146
rs986363
rs2211860
rs928769
rs928770
rs2836265
rs1009207
rs2836285
rs2211866
rs2836325
rs2836341
rs11702396
rs730853
rs2836353
rs2836370
rs2073359
rs9982473
rs3787894
rs3746880
rs2836392
rs928724
rs2836411
rs2211871
rs2836412
rs2836415
rs7278274
rs2836426
rs3787903
rs2836436
rs3787908
rs2836448
rs2836463
rs2836480
rs2836489
rs2836503
rs1999328
rs2212604
rs2836518
rs2836524
rs2836525
rs8130680
rs2836544
rs2836550
rs8130668
rs460574
rs459094
rs462365
rs2836611
rs743446
rs2836643
rs2836651
rs2836657
rs2836658
rs1013841
rs1209952
rs3746882
rs2070531
rs2836714
rs467567
rs992244
rs2000639
rs2836746
rs2836754
rs2836757
rs2836759
rs2142109
rs2836770
rs2836775
rs11702281
rs2836795
rs2836797
rs10854395
rs736813
rs2836824
rs2836831
rs2836835
rs2836837
rs2836850
rs443684
rs445593
rs378108
rs403746
rs1013129
rs2836901
rs2142112
rs2836978
rs726046
rs2836999
rs2837006
rs2837007
rs2837017
rs2837027
rs1475593
rs485224
rs1475594
rs2837076
rs572926
rs2837088
rs502507
rs1524930
rs651029
rs634910
rs2837108
rs2837121
rs2837126
rs464333
rs368269
rs1734852
rs2837132
rs744568
rs741867
rs2837205
rs2837210
rs2837220
rs456800
rs2837225
rs463903
rs1984023
rs741866
rs398802
rs415573
rs374162
rs381716
rs2837263
rs1006891
rs2253861
rs2837282
rs2837283
rs2837286
rs2244189
rs2244297
rs2299776
rs9808736
rs2837290
rs2837291
rs2299787
rs2252046
rs2238703
rs2837297
rs2837304
rs1005412
rs9978224
rs2837318
rs2837322
rs2837323
rs2837361
rs2837365
rs2837366
rs2996053
rs928293
rs2837388
rs2065315
rs2837421
rs420863
rs2837435
rs2837437
rs2837440
rs8130025
rs1554941
rs2837465
rs2837468
rs2837469
rs1888498
rs2837472
rs2837475
rs2837480
rs2837481
rs1571721
rs2837506
rs444584
rs2837526
rs2222979
rs2837540
rs2026272
rs1571717
rs2205081
rs2837583
rs9980938
rs2837587
rs2837611
rs2205084
rs10483067
rs10439672
rs11702220
rs2142077
rs2837630
rs2837637
rs2222973
rs11702766
rs2178844
rs10483069
rs2178842
rs2837682
rs2837688
rs2837705
rs13046236
rs2837756
rs2205137
rs2837763
rs2837767
rs2837773
rs2837780
rs6517607
rs12152040
rs2091896
rs2026273
rs10483070
rs2026274
rs7276043
rs9975938
rs2837801
rs2248626
rs2837803
rs2837808
rs1543291
rs909185
rs2837813
rs9984187
rs2837825
rs11701426
rs2837857
rs6517627
rs2142089
rs2837858
rs1012854
rs2837868
rs11700509
rs1888514
rs7280789
rs7283892
rs2837894
rs1537113
rs914166
rs2011706
rs965546
rs2837956
rs8126990
rs2837957
rs2837959
rs1571729
rs965494
rs2837964
rs9974272
rs7276900
rs766850
rs4816713
rs6517656
rs9983496
rs2837970
rs7278856
rs2837974
rs2837988
rs2837992
rs4818226
rs1888517
rs2838007
rs2838008
rs2838011
rs2838019
rs11910951
rs398800
rs441437
rs466092
rs430948
rs457920
rs2898449
rs469390
rs467593
rs1557372
rs8127664
rs11910678
rs2070788
rs2094881
rs2298857
rs2838053
rs2838055
rs1041834
rs2838065
rs2838072
rs2838077
rs2247788
rs2849684
rs2252308
rs2838088
rs9980272
rs4919929
rs13049422
rs9982385
rs4919933
rs2838101
rs2838103
rs2838116
rs3787962
rs12482855
rs3017438
rs7283743
rs8184900
rs11203189
rs928873
rs4919983
rs2839405
rs2839418
rs3819159
rs1981383
rs7279279
rs8134012
rs915833
rs10483084
rs9977968
rs693386
rs928874
rs2839436
rs2839439
rs220215
rs220216
rs2839440
rs2839448
rs4920059
rs220245
rs150791
rs150792
rs150795
rs220249
rs220250
rs220256
rs13340012
rs150802
rs467997
rs220276
rs220278
rs8132555
rs2839462
rs2839467
rs12481958
rs220111
rs220149
rs220153
rs2839470
rs220162
rs7275646
rs2839471
rs1026400
rs221956
rs221953
rs4148082
rs9975740
rs4148102
rs4148104
rs4148107
rs3787968
rs915847
rs225386
rs2234718
rs2839482
rs7277991
rs7275482
rs4148137
rs3788010
rs1541290
rs170431
rs225357
rs2839502
rs928302
rs3814902
rs7282058
rs11203203
rs9976767
rs1893593
rs2839517
rs1573415
rs4920106
rs4555448
rs2839531
rs228049
rs445343
rs401396
rs444435
rs13048709
rs11701162
rs11910362
rs2839565
rs2269128
rs8131179
rs7281786
rs374281
rs2251273
rs2839570
rs2284965
rs2839580
rs2250870
rs2839583
rs756574
rs2284975
rs2284976
rs967445
rs883472
rs12482896
rs2839601
rs6586261
rs2839603
rs9637299
rs170918
rs234692
rs1788479
rs2839619
rs3737434
rs2839625
rs2839627
rs234730
rs378528
rs2124458
rs4920037
rs8127036
rs8132259
rs2839636
rs2839637
rs9978825
rs2839650
rs7275225
rs2096853
rs4525779
rs9983899
rs2838257
rs643608
rs573283
rs1003792
rs2838298
rs4818955
rs229347
rs2838305
rs162382
rs162379
rs162377
rs162397
rs2838331
rs743466
rs1573336
rs2838407
rs2838416
rs1573474
rs2838429
rs2838441
rs2838442
rs2838446
rs2838447
rs2838456
rs2838475
rs2245462
rs17004630
rs2020945
rs2838508
rs2838515
rs762418
rs762421
rs2838522
rs2838526
rs2026880
rs2276247
rs8134520
rs2236441
rs2096860
rs4818922
rs2838566
rs2838578
rs8134902
rs233274
rs392686
rs468278
rs7509675
rs2329845
rs2210285
rs2838649
rs584681
rs2838674
rs235360
rs2838713
rs684
rs3788145
rs1474552
rs9976299
rs2070947
rs2838738
rs2838751
rs2838756
rs2838769
rs870144
rs2838787
rs385674
rs391815
rs914210
rs2838824
rs1999334
rs1006779
rs2838846
rs2183593
rs7281481
rs1980977
rs2183589
rs2838917
rs11702782
rs2236472
rs1556329
rs3788205
rs2838965
rs2838977
rs2838979
rs4818797
rs914243
rs2839002
rs2839015
rs17351433
rs3788216
rs3788227
rs381083
rs373617
rs2839060
rs7283829
rs2839081
rs13051923
rs7277210
rs2839117
rs914247
rs2254524
rs2075906
rs2839155
rs2839158
rs2280957
rs2839160
rs2839168
rs2839193
rs9980536
rs2839227
rs2839232
rs2839265
rs11702704
rs2078203
rs2839297
rs2070435
rs12483320
rs2070429
rs2248636
rs2839364
rs12152107
