# Supplementary material for: Fine-scale mapping of meiotic recombination in Asians
Source: BMC Genet. 2013 Mar 8;14:19. doi: 10.1186/1471-2156-14-19 (PMC3599818; doi:10.1186/1471-2156-14-19)
Supplement: Additional file 3 — Genetic Maps. Archive containing combined genetic maps for all chromosomes. The SNP list text files contain the rs numbers of all of the SNPs shared by the Mongolian and Korean cohorts, ordered by physical position. The map files give the genetic distance between each of these markers in order in centimorgans. All observed Asian recombination events are mixed to form this map. [file 1471-2156-14-19-S3.zip › SNPlist22.txt]

rs5746647
rs5747999
rs11089263
rs9604967
rs17433377
rs2190742
rs5748622
rs5748623
rs5748636
rs165757
rs165778
rs165810
rs2075120
rs737936
rs7293026
rs13058496
rs8136206
rs759081
rs5992587
rs9605179
rs9618937
rs5748748
rs7287116
rs2041607
rs9618954
rs5748798
rs2399168
rs2845394
rs947822
rs6518660
rs2241046
rs2241049
rs738034
rs971768
rs4819964
rs5994170
rs5994175
rs740422
rs7287119
rs3788268
rs5994180
rs2231495
rs1544504
rs1076105
rs5748952
rs9606661
rs1006015
rs9605246
rs5994231
rs5749006
rs4819993
rs8140080
rs2040692
rs9618000
rs5747087
rs5746366
rs17808076
rs2522314
rs9306194
rs2518768
rs5746419
rs5747211
rs1296795
rs174351
rs885971
rs1296812
rs5746439
rs5747285
rs1080199
rs2587103
rs2535707
rs181402
rs181408
rs5747351
rs5992103
rs382013
rs390041
rs4269007
rs5992861
rs451840
rs451740
rs2016042
rs1076113
rs9604803
rs5746497
rs1072405
rs370241
rs393719
rs424765
rs452579
rs8139236
rs462904
rs458480
rs5992985
rs17207304
rs17809705
rs464541
rs464385
rs362128
rs467504
rs3827281
rs362249
rs7286465
rs5747494
rs9618216
rs2543953
rs2543958
rs2019061
rs5993463
rs2238735
rs2238740
rs2800969
rs2240112
rs16983371
rs2073740
rs982520
rs2283650
rs737810
rs9618567
rs7575
rs712979
rs756658
rs5748243
rs13447270
rs5748260
rs4819804
rs5993715
rs885983
rs5993743
rs7291726
rs1985884
rs7291584
rs9606146
rs4819841
rs5748427
rs5746834
rs12167717
rs1052978
rs11705143
rs6518585
rs5992493
rs7410379
rs756661
rs1012157
rs17210001
rs5993875
rs5993883
rs4646312
rs165656
rs174699
rs2239395
rs2073746
rs1034565
rs397701
rs174876
rs2286925
rs1640299
rs417309
rs373747
rs175197
rs655656
rs589089
rs13055191
rs4020
rs1013634
rs165809
rs1110462
rs7292126
rs5758468
rs5759455
rs561595
rs13433634
rs8135803
rs16988632
rs2016016
rs2539918
rs1339959
rs674478
rs491228
rs2072513
rs165862
rs17820181
rs165924
rs2018682
rs178260
rs398577
rs2075274
rs2239961
rs395938
rs8141816
rs442656
rs429738
rs2075270
rs9620784
rs400946
rs140386
rs140390
rs1014626
rs463426
rs396913
rs5749696
rs16997333
rs9610216
rs2298432
rs2283792
rs6000156
rs2283797
rs61139
rs419893
rs431733
rs986646
rs1894239
rs7286238
rs6519111
rs5750469
rs16982689
rs5756960
rs9619811
rs5757144
rs5757145
rs5757148
rs5757186
rs4145536
rs5995616
rs1543779
rs1557492
rs12484704
rs5750778
rs1573600
rs5750807
rs16987355
rs4395341
rs6002288
rs408785
rs5751168
rs362139
rs361901
rs7290828
rs3747098
rs5758984
rs16989599
rs16989660
rs390407
rs394409
rs463235
rs915613
rs2213953
rs876101
rs6003472
rs2330338
rs2267000
rs756632
rs4820539
rs2071436
rs140504
rs2267025
rs5759742
rs5019659
rs6003692
rs2017342
rs8138381
rs6003709
rs4822416
rs140154
rs140156
rs6003815
rs9306387
rs3747106
rs1076123
rs9620326
rs2267032
rs9612481
rs738803
rs4822441
rs2330626
rs738806
rs5751759
rs2012124
rs17004046
rs4820571
rs5996635
rs738809
rs422674
rs873833
rs2001106
rs2267064
rs8141797
rs5996675
rs2082733
rs9608277
rs1041749
rs1547358
rs5760452
rs8136239
rs6004179
rs9608295
rs9704
rs762283
rs3827322
rs9612740
rs11703684
rs5760620
rs1892723
rs1892722
rs5760628
rs2027609
rs6004274
rs139610
rs139622
rs7287595
rs3818061
rs7288359
rs713664
rs713651
rs6004307
rs4822549
rs2877251
rs139662
rs139668
rs139677
rs139724
rs139753
rs139776
rs5760766
rs742167
rs2103587
rs5760779
rs5760804
rs6004408
rs17668150
rs5760833
rs5760834
rs5996834
rs713989
rs7289890
rs984814
rs8138250
rs12169716
rs4820621
rs1054476
rs8142586
rs9306412
rs9608380
rs5996883
rs133201
rs469997
rs1930961
rs7292626
rs2780695
rs599794
rs1467387
rs5761119
rs16980043
rs5752196
rs5761163
rs133860
rs9620553
rs3859865
rs133896
rs133901
rs8142661
rs13058364
rs13053299
rs12484281
rs5761221
rs4820658
rs3925154
rs6004793
rs2301492
rs2269636
rs695407
rs2157538
rs9613035
rs2285201
rs2285202
rs1006208
rs10427777
rs1034461
rs2105945
rs4822675
rs9306419
rs6004866
rs4822679
rs5752252
rs1033589
rs761670
rs12157917
rs972996
rs4499534
rs9613100
rs9608458
rs2092201
rs16981495
rs5752275
rs9613135
rs11705602
rs713745
rs948335
rs137180
rs5997062
rs596633
rs6005016
rs688700
rs1033427
rs655581
rs5761499
rs654245
rs669184
rs5752314
rs5752316
rs1046453
rs16982107
rs5752338
rs3088103
rs1057890
rs2283823
rs2283824
rs2283825
rs16982287
rs2283827
rs16982302
rs9613208
rs2283831
rs2283832
rs4822743
rs6005101
rs1573768
rs766071
rs978695
rs7291023
rs6005150
rs5761711
rs8140216
rs5761744
rs4822799
rs9613266
rs2331331
rs2213707
rs10483127
rs136511
rs136535
rs9625099
rs136551
rs6005221
rs16983066
rs5761823
rs9306430
rs7290832
rs2097508
rs2213760
rs4822824
rs1011772
rs763136
rs6005257
rs2157465
rs12166741
rs9613337
rs12710564
rs2516087
rs2516089
rs6005266
rs114559
rs134931
rs760526
rs16983494
rs4822836
rs16983522
rs9613353
rs713812
rs9608573
rs5761940
rs8138470
rs10854797
rs760530
rs5752486
rs5761967
rs9613375
rs4822859
rs134949
rs11704703
rs1003704
rs134955
rs6005312
rs13058659
rs8143105
rs2342401
rs561417
rs6519704
rs134784
rs134785
rs134790
rs79137
rs932299
rs549601
rs713855
rs874822
rs134810
rs13054977
rs134815
rs980078
rs572159
rs490362
rs2179099
rs2142619
rs8137706
rs4822872
rs5752534
rs136934
rs136944
rs136945
rs1884134
rs738571
rs5752554
rs1884132
rs2092741
rs2024682
rs737384
rs8136304
rs4822899
rs6005497
rs16984937
rs16984939
rs79880
rs5752585
rs16985013
rs881460
rs1012769
rs6005518
rs9613477
rs9608624
rs12484213
rs1885359
rs4282002
rs133996
rs16985255
rs134025
rs6005543
rs134028
rs9613504
rs134100
rs134112
rs5762311
rs5762322
rs5762324
rs6005583
rs134133
rs738353
rs2267110
rs2267113
rs5762347
rs2283846
rs1807510
rs11704546
rs11090516
rs738453
rs7292046
rs7292562
rs5762425
rs138650
rs5762461
rs130413
rs9608667
rs2056962
rs1534884
rs695388
rs2144922
rs2073327
rs738722
rs5762788
rs6005907
rs5762839
rs6005922
rs5762870
rs132539
rs132549
rs132550
rs132556
rs9613768
rs6005975
rs134557
rs134558
rs134559
rs134560
rs760627
rs760628
rs134592
rs134636
rs12158320
rs132323
rs713886
rs2301290
rs715589
rs6006102
rs174772
rs2267138
rs174709
rs5763241
rs174719
rs9614006
rs2530678
rs2267151
rs1009147
rs140129
rs14115
rs140147
rs5752962
rs9625870
rs737909
rs5763681
rs737911
rs41158
rs12537
rs757026
rs5753021
rs6006427
rs724055
rs2839998
rs4339043
rs2074732
rs5749090
rs4820844
rs2299826
rs2066926
rs5997678
rs2267159
rs4149490
rs2072196
rs4820018
rs9606756
rs9606766
rs5753298
rs4820899
rs5997752
rs9609089
rs136287
rs136230
rs136223
rs738372
rs4820028
rs11089481
rs9609163
rs2240177
rs3788426
rs4820921
rs5753425
rs2041076
rs9619167
rs9621184
rs5997872
rs2017301
rs3747152
rs5753469
rs5749237
rs7287402
rs1034587
rs131213
rs5749272
rs738658
rs4820983
rs5753683
rs1968023
rs6518752
rs2236033
rs6518754
rs131237
rs5753767
rs5998114
rs11703232
rs16989540
rs2051583
rs1012068
rs5994443
rs5994446
rs4820997
rs3788437
rs3761432
rs929036
rs2246704
rs5998196
rs6518758
rs2413073
rs7291990
rs738203
rs2179065
rs7291681
rs738202
rs4821041
rs5753905
rs5749384
rs2049911
rs17761357
rs5998451
rs12165392
rs12167810
rs5998492
rs4821063
rs6518779
rs1001794
rs5754097
rs9609560
rs5754110
rs5749450
rs8142308
rs130454
rs4821071
rs135478
rs2858344
rs4821073
rs743762
rs1016742
rs7291985
rs5754158
rs13053925
rs4577393
rs739104
rs3788464
rs9621508
rs16990857
rs7511209
rs3788477
rs3788479
rs5754222
rs737825
rs11703257
rs743741
rs130529
rs2899194
rs4992163
rs130561
rs135153
rs5754289
rs130274
rs130293
rs242076
rs715572
rs135029
rs12165359
rs1543803
rs241905
rs1991375
rs9609652
rs137518
rs137537
rs137543
rs756550
rs2081727
rs241730
rs241713
rs241715
rs133937
rs470011
rs133967
rs9609684
rs5998705
rs10483168
rs5754395
rs2068324
rs2413163
rs5998713
rs5998714
rs739142
rs16991775
rs4445
rs9609729
rs1476005
rs2213457
rs5749598
rs2267187
rs2267191
rs9680635
rs5998887
rs11705225
rs715487
rs8136357
rs7287710
rs5998935
rs8138344
rs2267206
rs2255556
rs9607047
rs5754601
rs2283911
rs713703
rs4417800
rs5994776
rs695366
rs9306281
rs738961
rs16985355
rs240346
rs240358
rs5999059
rs240077
rs240082
rs2267265
rs5999086
rs686137
rs2267285
rs1018788
rs5999110
rs2267292
rs5754691
rs2267296
rs5749679
rs13057617
rs2267306
rs4821194
rs17736366
rs5999123
rs9607084
rs9621814
rs130503
rs7286472
rs243243
rs5754793
rs739029
rs242885
rs372499
rs5754819
rs395579
rs210809
rs387332
rs4821230
rs737797
rs585124
rs390647
rs432671
rs1489890
rs5754914
rs5994890
rs5749775
rs423172
rs169467
rs130903
rs5755038
rs5999338
rs16994116
rs135159
rs12160213
rs2092117
rs5755093
rs5994978
rs12170683
rs10483180
rs5755269
rs982845
rs743790
rs5749949
rs137269
rs16994750
rs5995002
rs9607195
rs5755349
rs12159254
rs715497
rs7288600
rs2413277
rs137215
rs137222
rs5755409
rs739059
rs1034420
rs1157644
rs2187756
rs4239875
rs3948788
rs1013513
rs5755469
rs2018079
rs12485027
rs11089717
rs5999685
rs7286668
rs5755543
rs362246
rs6518932
rs1883385
rs2413293
rs2899240
rs9622130
rs11089728
rs11089729
rs4820180
rs80724
rs7284619
rs9610221
rs16995370
rs5755606
rs134260
rs739302
rs134378
rs713969
rs2092331
rs2103642
rs138780
rs4467
rs133398
rs2071749
rs133415
rs133416
rs713968
rs139059
rs4821412
rs926336
rs5755753
rs7287460
rs5755767
rs9610322
rs738370
rs5995123
rs2899254
rs5755794
rs2009168
rs136055
rs5756068
rs739206
rs11089778
rs5756080
rs9610404
rs1807672
rs132643
rs132667
rs10483193
rs132692
rs4820222
rs6000199
rs11089784
rs136142
rs1557534
rs136187
rs735854
rs2157256
rs3830104
rs1557540
rs739097
rs2294357
rs9610498
rs139932
rs5756219
rs5756233
rs2050140
rs4820242
rs2283981
rs2283984
rs2283985
rs5750276
rs2267349
rs4821512
rs2746967
rs2284013
rs737795
rs1569785
rs5750303
rs2269511
rs730483
rs4820258
rs4821544
rs16997464
rs909486
rs4820265
rs4821576
rs135120
rs5756504
rs3218312
rs3218295
rs2284033
rs11089825
rs229522
rs5756540
rs229535
rs229562
rs2284037
rs5750402
rs5756581
rs4821628
rs739189
rs12157866
rs5756666
rs2097454
rs5750446
rs6000759
rs9607469
rs5995460
rs12167035
rs9917559
rs732857
rs5756813
rs2285177
rs139842
rs139897
rs5995529
rs4821733
rs8142185
rs2284063
rs132985
rs132991
rs4821758
rs5750562
rs11914064
rs7289126
rs9610926
rs135737
rs1534891
rs5750597
rs4343562
rs196074
rs138465
rs11089893
rs16999281
rs2235229
rs2072797
rs5750678
rs713863
rs2142836
rs4820357
rs5757366
rs5757373
rs5757387
rs17000544
rs17370615
rs17298479
rs139316
rs2235686
rs139426
rs2413583
rs126228
rs5757611
rs2076125
rs137653
rs5750824
rs6001609
rs5757715
rs5757721
rs2413599
rs3788569
rs136832
rs8140044
rs6001679
rs9941927
rs137947
rs713883
rs137994
rs138000
rs3021274
rs6001794
rs139909
rs12484697
rs8135371
rs17001868
rs9306345
rs5750960
rs17002034
rs7292804
rs133074
rs9611388
rs5758077
rs138312
rs5758108
rs138352
rs5758168
rs5995990
rs139453
rs3927
rs17002407
rs132902
rs202628
rs79008
rs2267435
rs2076196
rs8139203
rs6519287
rs126092
rs139553
rs714015
rs133290
rs17379759
rs916440
rs6519301
rs739296
rs133308
rs133335
rs4147641
rs1801311
rs5751247
rs134871
rs134898
rs134902
rs4822104
rs739150
rs6002695
rs9623573
rs11912260
rs2839705
rs5758756
rs137116
rs137132
rs5758873
rs738533
rs1018448
rs7288133
rs7286299
rs3091364
rs5759111
rs9680750
rs926350
rs5759143
rs135007
rs5996274
rs135015
rs9620115
rs738276
rs4988394
rs11574528
rs2066910
rs6971
rs138981
rs5759250
rs12484029
rs2269668
rs713788
rs715632
rs5996309
rs9612040
rs695810
rs738682
rs2413761
rs135059
rs11090604
rs7285825
rs9614177
rs8136307
rs9614417
rs12628583
rs86607
rs137766
rs8141450
rs713913
rs137803
rs5764280
rs5764314
rs6006553
rs5764318
rs4149442
rs470089
rs2285164
rs2285166
rs2285167
rs138099
rs5764359
rs5764010
rs739231
rs743936
rs5764023
rs734561
rs5764034
rs2076211
rs2294928
rs6006611
rs4823185
rs16991341
rs7289308
rs2401520
rs5764066
rs2299846
rs2267603
rs5764076
rs2284156
rs12169088
rs11913389
rs2267615
rs2267617
rs9680627
rs139072
rs9614354
rs2092351
rs139171
rs139265
rs1043669
rs3827389
rs3810624
rs9614407
rs135396
rs12158741
rs6519897
rs949441
rs16992075
rs1557553
rs5764924
rs4823353
rs4426
rs2071815
rs135900
rs135961
rs2027858
rs5765228
rs133753
rs6006762
rs5765710
rs4599231
rs17512927
rs6007211
rs9614859
rs136904
rs5764957
rs5765930
rs739172
rs132470
rs6007287
rs5766005
rs16992816
rs1076933
rs12169108
rs136675
rs1024331
rs5766113
rs7289868
rs4823400
rs5765078
rs5766175
rs1894524
rs6006904
rs3213527
rs5766213
rs1894521
rs1005368
rs5766277
rs4823432
rs131992
rs132034
rs132035
rs132045
rs132047
rs140572
rs6006926
rs12628020
rs5766404
rs5766424
rs7292035
rs6007466
rs132821
rs13058199
rs6007496
rs5766546
rs6007503
rs13055652
rs2294196
rs9615076
rs226495
rs104664
rs7290139
rs16993867
rs9614462
rs9614653
rs136585
rs5764725
rs5765377
rs7290896
rs5765425
rs2283657
rs136723
rs2285182
rs739270
rs5764781
rs743931
rs2051616
rs80610
rs4416
rs8138025
rs5765512
rs2016518
rs2071871
rs17564689
rs6006785
rs5765558
rs16994480
rs138179
rs17652545
rs138204
rs714022
rs5765620
rs713978
rs136026
rs8141212
rs4823324
rs9626459
rs2097429
rs4823325
rs3744749
rs7291412
rs6520015
rs910923
rs135570
rs5768939
rs12330015
rs9615362
rs6008817
rs3747250
rs1984519
rs1122940
rs9616036
rs8141744
rs5768984
rs6520049
rs4823569
rs138476
rs885792
rs135680
rs6008953
rs5769109
rs5769136
rs5769162
rs139590
rs1573727
rs4378909
rs738932
rs6007994
rs3905396
rs16995971
rs2064165
rs136067
rs6009104
rs131889
rs140539
rs2144410
rs9615461
rs910541
rs5767517
rs13055207
rs6007618
rs4823608
rs15646
rs9626702
rs1894519
rs136622
rs136636
rs80451
rs136645
rs17175822
rs5767654
rs880840
rs2001087
rs5767699
rs6008166
rs916234
rs713999
rs1297370
rs1297371
rs5767784
rs5767791
rs130481
rs761419
rs929020
rs6007710
rs132146
rs6359
rs6008324
rs386300
rs6008371
rs6007738
rs6008375
rs5767974
rs9615216
rs132215
rs4315633
rs7288088
rs5766879
rs4823695
rs4823506
rs2338258
rs8136986
rs5768143
rs874960
rs874961
rs9615234
rs16997937
rs1884516
rs9615724
rs5768273
rs4823511
rs5768312
rs9306509
rs5768341
rs738979
rs16998380
rs6008561
rs131127
rs5768405
rs2001902
rs941418
rs9306510
rs8137558
rs9615811
rs2013591
rs4823515
rs133580
rs133582
rs6007822
rs133603
rs5768501
rs926235
rs8135849
rs133629
rs4400
rs742019
rs11913692
rs5767109
rs97762
rs130785
rs130811
rs2879246
rs11090839
rs8136108
rs4823776
rs2071750
rs5768630
rs8137943
rs5767167
rs6007873
rs4823800
rs16999444
rs743061
rs9617477
rs4925429
rs910570
rs132231
rs130191
rs130197
rs6587310
rs130222
rs2027848
rs131016
rs80515
rs135582
rs78446
rs2337496
rs2337497
rs9617449
rs12158344
rs9628576
rs7284992
rs7291493
rs713700
rs4824004
rs2207451
rs13058268
rs5770661
rs9616743
rs1548245
rs4823970
rs2064542
rs5769840
rs4823984
rs738617
rs6009408
rs135223
rs7292563
rs80567
rs6009503
rs1024337
rs9616446
rs737803
rs5769941
rs7285514
rs6009526
rs11090936
rs9616486
rs11704670
rs5770018
rs743803
rs8140508
rs2688158
rs2858612
rs9616534
rs2858649
rs2858524
rs5769526
rs6009583
rs717336
rs10483246
rs2157210
rs848756
rs848749
rs860236
rs848726
rs9306530
rs2269520
rs737356
rs4824031
rs6009663
rs17826616
rs5769644
rs136790
rs7290137
rs2873932
rs134461
rs134458
rs728028
rs2071896
rs135850
rs135851
rs2071893
rs2239843
rs2012378
rs5770651
rs8136360
rs6009824
rs738413
rs738415
rs738416
rs17001267
rs139777
rs6009839
rs4823954
rs1321
rs137878
rs137879
rs7290681
rs2076136
rs2294394
rs3810973
rs138229
rs12484907
rs5771104
rs4838865
rs7410540
rs9616997
rs2236030
rs131820
rs131815
rs470119
rs6520149
rs131749
rs9628185
rs8137951
rs3810648
