# Supplementary material for: Fine-scale mapping of meiotic recombination in Asians
Source: BMC Genet. 2013 Mar 8;14:19. doi: 10.1186/1471-2156-14-19 (PMC3599818; doi:10.1186/1471-2156-14-19)
Supplement: Additional file 3 — Genetic Maps. Archive containing combined genetic maps for all chromosomes. The SNP list text files contain the rs numbers of all of the SNPs shared by the Mongolian and Korean cohorts, ordered by physical position. The map files give the genetic distance between each of these markers in order in centimorgans. All observed Asian recombination events are mixed to form this map. [file 1471-2156-14-19-S3.zip › SNPlistX.txt]

rs311183
rs5939384
rs5982635
rs5983003
rs1377999
rs5983047
rs2034740
rs7889235
rs2124011
rs2694742
rs2694716
rs2694717
rs17051551
rs3850149
rs2694710
rs2694718
rs1205545
rs1726211
rs1612998
rs806628
rs5939485
rs1405537
rs2214592
rs1617688
rs5939519
rs1989994
rs5983142
rs5939197
rs12557427
rs7059886
rs6567539
rs6641779
rs6641786
rs6641787
rs7473249
rs11152514
rs11152521
rs12400933
rs2010818
rs6567566
rs7066317
rs9633179
rs6641821
rs12687129
rs4595276
rs12116286
rs5915682
rs5916433
rs12013552
rs11796450
rs5916449
rs4826863
rs5916465
rs5961454
rs1526470
rs5962087
rs5962095
rs1405303
rs5916544
rs5916547
rs5916554
rs2363842
rs16980025
rs5962157
rs7888834
rs6638669
rs3848948
rs6530093
rs5962164
rs6640263
rs17219123
rs10218421
rs17313736
rs5962193
rs5915786
rs5916714
rs5961268
rs5961524
rs5915452
rs6530556
rs6641142
rs5961574
rs11797715
rs6641152
rs1026101
rs9887395
rs1562605
rs10521585
rs5915943
rs6639359
rs5915507
rs4826682
rs17219861
rs3911290
rs6529769
rs6654770
rs16997189
rs12688712
rs4439269
rs5915540
rs6529798
rs17305063
rs12397095
rs5916081
rs5961728
rs7059273
rs2086721
rs5916176
rs5961326
rs5916183
rs9698745
rs882145
rs5916208
rs1482812
rs11094800
rs2128519
rs6654792
rs5915608
rs1482821
rs5916245
rs996407
rs5961861
rs5961868
rs10521577
rs1384520
rs6638570
rs5916263
rs5961378
rs4463569
rs1921363
rs5961389
rs4132789
rs1882411
rs5915630
rs5915634
rs12851920
rs5916291
rs5961933
rs11094994
rs12559215
rs4826839
rs7065050
rs7064335
rs961541
rs873276
rs5961979
rs1840485
rs5961982
rs4826725
rs5962008
rs5962018
rs2222857
rs7881203
rs5989492
rs5989530
rs5989531
rs11095207
rs5948755
rs6638625
rs1037303
rs5989582
rs5989586
rs6529985
rs6638626
rs6529988
rs4130366
rs4830733
rs5979866
rs5934286
rs1967630
rs2379207
rs5978904
rs6639771
rs802903
rs5933846
rs5979499
rs6639846
rs12559415
rs4531214
rs4129844
rs12687040
rs7049787
rs5979643
rs722220
rs11095465
rs11095466
rs2130835
rs6638698
rs6639885
rs11095468
rs5979984
rs6638717
rs7062732
rs10521662
rs4830517
rs5980117
rs845122
rs845118
rs5980246
rs5978769
rs1012224
rs2108574
rs2240584
rs758119
rs6530125
rs12558773
rs1378052
rs6654721
rs11095480
rs7056974
rs4830389
rs1454625
rs7877108
rs6638761
rs17331489
rs4830576
rs1921708
rs1921703
rs1882368
rs6640082
rs5978863
rs5978865
rs6640107
rs4830395
rs5934414
rs7892812
rs6640123
rs6640134
rs6640144
rs1012417
rs6530178
rs7062955
rs808141
rs5934439
rs2284307
rs5933667
rs7064826
rs2041062
rs16985093
rs5933677
rs6530200
rs1015496
rs2404797
rs17222040
rs5978980
rs1232103
rs1232104
rs739668
rs1232135
rs5934508
rs5933707
rs1395790
rs997483
rs1876415
rs1354868
rs17222293
rs4830621
rs719499
rs5978303
rs6530251
rs4830628
rs4830407
rs12862548
rs16985419
rs10521602
rs5933725
rs7879744
rs1076197
rs16985548
rs845447
rs845441
rs845440
rs2521394
rs2681640
rs2521387
rs11798942
rs2681646
rs5933743
rs2238867
rs877633
rs2283693
rs733071
rs17280788
rs2732872
rs2521661
rs5934683
rs5934702
rs12395804
rs1016627
rs5934708
rs17280844
rs2051687
rs12557532
rs2239419
rs2239421
rs2239422
rs2283703
rs3788949
rs3815016
rs12010339
rs1858884
rs6638987
rs4830691
rs6638991
rs5978372
rs1476467
rs756827
rs756828
rs7995
rs1007744
rs2239941
rs2077530
rs16985991
rs5934809
rs7065191
rs2269815
rs1061191
rs5934826
rs1989891
rs11095532
rs5934861
rs2214261
rs5979296
rs9785542
rs5934885
rs2193644
rs6640640
rs5979317
rs869917
rs2525070
rs7892146
rs763696
rs4830448
rs2283706
rs5978427
rs2897589
rs946252
rs5935001
rs916684
rs5978434
rs5978435
rs5933886
rs5933896
rs7051324
rs5978441
rs5933905
rs5979432
rs5978451
rs17281101
rs1107882
rs12116291
rs6530451
rs12850074
rs2905931
rs2214563
rs7888207
rs5935181
rs5935185
rs2091417
rs6640815
rs17281180
rs5933938
rs6640864
rs1231461
rs5933952
rs1405447
rs17321613
rs857355
rs708466
rs4830761
rs1076177
rs861386
rs857351
rs12555948
rs6640913
rs6640916
rs2158002
rs16998911
rs970615
rs5935254
rs1476500
rs17328072
rs5935271
rs2158001
rs2018094
rs1978110
rs4406587
rs4240146
rs5979585
rs7064115
rs5933992
rs5935311
rs5935314
rs2407836
rs2407834
rs6530511
rs1874039
rs5978530
rs2407843
rs5935341
rs1317151
rs7876155
rs1874036
rs7889761
rs5979642
rs5934013
rs1020104
rs5979648
rs719918
rs12556485
rs7884737
rs893497
rs12839763
rs5979707
rs5979708
rs6641073
rs4355984
rs4830791
rs4830793
rs4240151
rs3827468
rs17321823
rs1731467
rs1266341
rs1266362
rs5934037
rs1268602
rs1731475
rs2239489
rs4639691
rs5979742
rs6641108
rs917580
rs17328218
rs5934039
rs2162
rs5935413
rs2699995
rs5741880
rs178993
rs3788935
rs11095593
rs5935465
rs5979785
rs850635
rs3863537
rs4830487
rs7876945
rs11095604
rs5935513
rs5935523
rs7054838
rs1230224
rs929319
rs5934086
rs4830842
rs12842741
rs1003319
rs5935567
rs7057730
rs6632969
rs12844988
rs6527813
rs7878041
rs10521634
rs1010018
rs727090
rs1367843
rs3747415
rs5978649
rs12391470
rs5934125
rs2285633
rs2285634
rs6527938
rs5979977
rs5935671
rs12688370
rs10521636
rs16999087
rs12854298
rs952076
rs11799042
rs12115935
rs16979405
rs12396177
rs5980010
rs4439289
rs5935714
rs16979482
rs987720
rs5935729
rs2023719
rs5935750
rs5935757
rs2283708
rs3027386
rs12009757
rs5934186
rs5935795
rs10521644
rs2952101
rs5980083
rs978663
rs1444011
rs5980109
rs6527296
rs1031914
rs4830925
rs5980127
rs5980128
rs5978721
rs2291123
rs6527396
rs7887024
rs5935919
rs5935925
rs6653931
rs5935953
rs6632329
rs6527494
rs4830939
rs5935959
rs2317327
rs2071177
rs3829990
rs4313320
rs5935976
rs5935980
rs4830955
rs1567894
rs5936006
rs5936033
rs5980177
rs12011924
rs2040722
rs798149
rs798186
rs10521652
rs5936079
rs705857
rs10521653
rs5936092
rs11798628
rs5934299
rs7052627
rs12847158
rs1229076
rs2522982
rs6632790
rs4830553
rs5980263
rs5980274
rs5936132
rs17311982
rs5934315
rs5980296
rs2522940
rs7053840
rs745913
rs2428447
rs5980317
rs5980319
rs5980322
rs5924560
rs1000657
rs2101036
rs5924545
rs12557633
rs7890034
rs6527779
rs12393815
rs7391251
rs6527787
rs5991368
rs7064728
rs4825340
rs4825352
rs16980660
rs1883665
rs12845504
rs5955922
rs5955923
rs16980730
rs7887408
rs6527831
rs5955937
rs17246840
rs5909150
rs5909434
rs5909473
rs5909187
rs6629282
rs763051
rs10465354
rs4289946
rs10521684
rs183007
rs239767
rs5909264
rs5909265
rs1458178
rs5955519
rs6527893
rs5955695
rs6527895
rs922005
rs4373651
rs930906
rs6633216
rs7053743
rs16981176
rs6633268
rs4825302
rs5955562
rs5909305
rs5955813
rs6527940
rs5955572
rs11795873
rs5955839
rs5955856
rs5955870
rs7885754
rs7064198
rs7882519
rs4078459
rs4129871
rs5950350
rs12010157
rs5950318
rs6527993
rs4969758
rs1523824
rs1357585
rs9306760
rs5951452
rs9887221
rs5904577
rs3788760
rs5951622
rs6418743
rs5951466
rs7053644
rs2032426
rs6528055
rs2071210
rs2071211
rs7062810
rs2238958
rs4824171
rs5904497
rs2238962
rs178676
rs178685
rs2071201
rs178718
rs178720
rs2301305
rs1292027
rs2071585
rs2301310
rs5951498
rs2269466
rs2269467
rs12559632
rs4824228
rs5904508
rs2301316
rs2301321
rs6629454
rs6528097
rs2285074
rs2285079
rs7876232
rs12392507
rs5951418
rs12556801
rs5951426
rs4824189
rs6418753
rs6528103
rs4373645
rs7882491
rs11094826
rs5951570
rs4408025
rs4239951
rs5951567
rs5904541
rs6633552
rs4581172
rs10856312
rs5951578
rs17249158
rs5951443
rs4291390
rs5904557
rs7064695
rs1106849
rs1007942
rs1567197
rs1828078
rs4828945
rs6633576
rs10521922
rs10521921
rs1395983
rs5926120
rs5926123
rs12014002
rs5926214
rs10498926
rs986111
rs2174842
rs5926232
rs5971081
rs6528142
rs17320580
rs5925764
rs5925625
rs11795506
rs5970842
rs4469657
rs5926022
rs5970629
rs5925649
rs5925651
rs5926033
rs12558633
rs3935724
rs6528173
rs4828915
rs4484871
rs2057758
rs5925658
rs5925660
rs2040772
rs6528180
rs6629492
rs1007490
rs6633657
rs6528204
rs5926097
rs4828937
rs5970956
rs5926173
rs4618863
rs4074766
rs4281248
rs5926189
rs1527536
rs5926203
rs5970676
rs6528239
rs5970983
rs5970991
rs7877780
rs5971016
rs11094892
rs2428676
rs16982449
rs978391
rs5926231
rs7065749
rs9887131
rs17347363
rs2158448
rs886542
rs886543
rs886544
rs5970701
rs12852413
rs5971087
rs5971098
rs1527808
rs1527811
rs3952257
rs5970715
rs6526278
rs5926330
rs5925800
rs5970741
rs5970590
rs1033055
rs6629683
rs17343481
rs10521931
rs4828873
rs5970756
rs1033054
rs5925853
rs925343
rs4828877
rs4828879
rs533878
rs578606
rs477233
rs2270142
rs5925593
rs5925882
rs4828895
rs1548733
rs933404
rs873637
rs1894289
rs1978240
rs6526346
rs5925910
rs12008832
rs10521917
rs7064691
rs6526366
rs4390116
rs11094949
rs2520324
rs2238927
rs5990013
rs5990014
rs4285645
rs5949254
rs2319220
rs7877985
rs5944004
rs1557867
rs11798684
rs10126793
rs10482283
rs5986440
rs5986480
rs2074614
rs5986549
rs4141263
rs5986338
rs5943964
rs5944622
rs2250315
rs4273981
rs3764770
rs5944690
rs5944697
rs11573480
rs11573525
rs7053405
rs5986724
rs4898305
rs4634827
rs6629955
rs5986738
rs1481162
rs5944748
rs5986749
rs5944764
rs6418553
rs1904925
rs4134380
rs4409560
rs4289997
rs1025952
rs6526513
rs2313041
rs6630148
rs5986482
rs5944169
rs5944185
rs1532028
rs1565119
rs16987362
rs1487646
rs4557885
rs7062414
rs5944296
rs4300139
rs4141087
rs721987
rs4344230
rs5944473
rs4385610
rs5944500
rs5986623
rs7055033
rs5986629
rs5944587
rs4898286
rs4520323
rs7889633
rs5986678
rs12556295
rs1351260
rs5926715
rs6526586
rs4829010
rs1898744
rs1438959
rs12849623
rs5926597
rs964481
rs5926852
rs6630536
rs2047022
rs1493061
rs1433796
rs1368769
rs12558955
rs5971147
rs4612534
rs5926519
rs1389433
rs1493689
rs965077
rs12014989
rs5971317
rs12846446
rs5985909
rs6630659
rs5985835
rs5985838
rs1921501
rs5985847
rs5985781
rs5943446
rs4893549
rs4893551
rs7876256
rs5985874
rs1349846
rs11095131
rs197022
rs196978
rs5943532
rs6630746
rs5985802
rs7882123
rs10521948
rs12012376
rs5943559
rs4893595
rs7886761
rs1813566
rs5985809
rs634270
rs4607793
rs5943472
rs6526827
rs5985946
rs1500729
rs225067
rs225062
rs7063517
rs4893607
rs225451
rs5943609
rs5943611
rs5943627
rs5943630
rs12014119
rs12007456
rs1983590
rs5928345
rs16988558
rs7065783
rs5971516
rs6526874
rs727561
rs16988634
rs5971558
rs5971559
rs2879751
rs5927841
rs6526897
rs7057181
rs6630944
rs6630946
rs6630949
rs4829289
rs5928341
rs6628477
rs12011329
rs12835711
rs5973298
rs5973335
rs5929008
rs5929060
rs5972089
rs6526959
rs2239433
rs2071309
rs2529557
rs2190560
rs4141069
rs1925504
rs2864927
rs4829424
rs4829169
rs1034948
rs2764761
rs5927517
rs2867195
rs2001510
rs4829186
rs2710410
rs12010301
rs1074193
rs7057097
rs6631133
rs5972224
rs966446
rs6631192
rs5971530
rs4129460
rs11095197
rs5927643
rs5972275
rs4454452
rs7889459
rs5972286
rs5972310
rs6631243
rs387042
rs436747
rs452542
rs441341
rs7061167
rs10521963
rs1921710
rs16989417
rs5927693
rs2178539
rs7064672
rs1882265
rs2293668
rs1921381
rs2404500
rs5972354
rs5972355
rs5972356
rs2141757
rs4829218
rs2692983
rs2692992
rs2692988
rs5927730
rs2733471
rs2404682
rs5927011
rs5927737
rs5927012
rs10126386
rs2733460
rs2692986
rs2692989
rs17338514
rs1921968
rs17338542
rs1921965
rs12011023
rs5927759
rs4581205
rs5927763
rs6527097
rs5972404
rs6631346
rs1497445
rs1497447
rs5927793
rs5971587
rs10521976
rs5972437
rs17283259
rs5927821
rs5927822
rs741934
rs2047373
rs6631394
rs17338737
rs5927043
rs5971598
rs1350474
rs2168861
rs2996018
rs10521981
rs1993560
rs4829235
rs12014135
rs2054232
rs6527134
rs755710
rs755709
rs1458371
rs3932944
rs1293916
rs1293904
rs1293890
rs1293886
rs1293876
rs5927922
rs5972478
rs5927928
rs6628673
rs16990078
rs5971608
rs4829248
rs10521984
rs2897164
rs5972488
rs6631487
rs1795578
rs12840034
rs16990112
rs1795594
rs1795595
rs1718049
rs8181247
rs7065982
rs6628680
rs7879462
rs921896
rs1456737
rs2685901
rs2854965
rs331369
rs1475317
rs331348
rs5927962
rs3788900
rs1293821
rs5927974
rs1555256
rs3827461
rs1546885
rs6653872
rs228397
rs228406
rs228338
rs119301
rs170606
rs5972594
rs7888911
rs6653875
rs228373
rs115571
rs228376
rs228379
rs808568
rs16990472
rs809469
rs808547
rs808543
rs808534
rs10522015
rs2748312
rs2748314
rs2748316
rs1125142
rs2748302
rs6628738
rs5972677
rs1015377
rs5972688
rs7879662
rs7884312
rs5972690
rs3764763
rs6527234
rs1321398
rs6527237
rs5927110
rs1321395
rs1547016
rs6628752
rs5928121
rs12391326
rs5928125
rs12842136
rs1041150
rs2765379
rs2814853
rs2765380
rs2814855
rs2765385
rs6527253
rs5928167
rs2182289
rs5972760
rs17341240
rs5928224
rs6631774
rs5972815
rs17341316
rs988530
rs5972850
rs5928305
rs4539031
rs6631814
rs2176553
rs6631828
rs2506814
rs5928382
rs5927211
rs2455623
rs3006138
rs2938089
rs3005641
rs1948803
rs3006161
rs2938077
rs993010
rs2940037
rs5927259
rs1939361
rs4829329
rs16991349
rs5973166
rs5928556
rs5928558
rs6631923
rs17271953
rs5973203
rs6628850
rs4524959
rs4511010
rs4610907
rs5927301
rs5928639
rs5927312
rs16991510
rs5928646
rs5928654
rs6632085
rs5971902
rs10522029
rs5928689
rs5927348
rs4284186
rs3124854
rs6418673
rs5973324
rs5973332
rs2194610
rs5928813
rs5928840
rs7879199
rs5927408
rs5973375
rs2171999
rs6628980
rs4829397
rs2878682
rs6629045
rs5973588
rs1344032
rs16987407
rs6632536
rs4072691
rs6527545
rs6527546
rs6527554
rs5973655
rs17245760
rs12009741
rs16998563
rs4370685
rs6653974
rs5973741
rs12353703
rs5963414
rs5963529
rs5963574
rs6609023
rs7885235
rs5963778
rs2024915
rs7882048
rs5963262
rs1988119
rs5964151
rs4263904
rs4506367
rs5918417
rs17273781
rs5964260
rs5917513
rs5918422
rs12687809
rs17146892
rs2016751
rs761913
rs1006517
rs5917537
rs2064802
rs5918486
rs2236153
rs5918492
rs5918494
rs5963390
rs5918514
rs10521410
rs10521413
rs5963398
rs9792745
rs6651585
rs4131420
rs4526506
rs4827090
rs5917576
rs6520302
rs7056866
rs6609709
rs1554995
rs5917598
rs12015009
rs5963490
rs12556777
rs6520518
rs1980423
rs7882576
rs5917614
rs10333
rs17474852
rs5963536
rs5917222
rs5917625
rs7056426
rs198785
rs5963545
rs199889
rs5963085
rs199867
rs6520541
rs729151
rs6610219
rs6520551
rs5917677
rs5917678
rs175407
rs5917270
rs11266243
rs441619
rs12559468
rs5917283
rs10521417
rs10126663
rs5963635
rs7878262
rs5917293
rs4827139
rs3916119
rs5963652
rs5917303
rs1490015
rs2029475
rs871948
rs1318834
rs5963665
rs7885258
rs12014387
rs6520587
rs1946947
rs958642
rs207036
rs207042
rs4827169
rs1372262
rs4614139
rs2961429
rs6520592
rs6520594
rs4827023
rs3002420
rs3002416
rs3008915
rs3008896
rs3002397
rs3002427
rs5917339
rs17145638
rs6610384
rs5917348
rs5963173
rs3008972
rs2961401
rs7058033
rs2961403
rs2961408
rs2091004
rs3008935
rs12008496
rs2961392
rs7054029
rs5963796
rs5917990
rs6520659
rs12860626
rs4827038
rs2971597
rs12394713
rs7887612
rs4408056
rs5917387
rs6610469
rs10521419
rs12687206
rs5918075
rs5918076
rs6520724
rs5918081
rs11266298
rs12845211
rs5918101
rs3761594
rs2267494
rs2284116
rs5963931
rs12837663
rs3848979
rs1782566
rs787086
rs787084
rs1894571
rs5917427
rs2056579
rs3021320
rs2807171
rs3013125
rs5918213
rs6609159
rs5964065
rs4827289
rs6651619
rs12557638
rs206064
rs206044
rs2213601
rs7060692
rs2157348
rs5917466
rs5918314
rs7876805
rs5918346
rs17280618
rs5917492
rs6520808
rs7060595
rs3848967
rs9887008
rs2213606
rs7887674
rs723028
rs205820
rs191876
rs205847
rs401335
rs5991524
rs5991562
rs5950942
rs5950893
rs5950978
rs6609234
rs12057128
rs6609239
rs909525
rs2235186
rs6609257
rs1799836
rs2283729
rs2239441
rs5906278
rs2238972
rs2238973
rs766117
rs209764
rs209766
rs5906426
rs994913
rs5953353
rs2208592
rs11795604
rs5906918
rs7888813
rs5906942
rs1451511
rs11798265
rs6610918
rs5906966
rs12396431
rs1451512
rs12687753
rs5905820
rs5953432
rs6610953
rs5907002
rs4824513
rs5952246
rs5905865
rs143649
rs548996
rs12008659
rs5952642
rs5952688
rs4074014
rs5952702
rs5952703
rs4610880
rs7057956
rs4543670
rs5905953
rs5905956
rs12395325
rs1325980
rs2353631
rs2179588
rs1780838
rs2858070
rs974704
rs2745708
rs7887062
rs5906073
rs7050010
rs5905484
rs2206355
rs5906089
rs7063583
rs17215229
rs1207292
rs5906161
rs995154
rs5905526
rs7056867
rs12558883
rs7887506
rs10521444
rs10775832
rs2182344
rs5906201
rs5906215
rs10126199
rs6611279
rs17327362
rs5906254
rs6521138
rs2026821
rs5906259
rs7055107
rs4824410
rs5952400
rs5906282
rs6521178
rs5906368
rs4824604
rs6611365
rs2024759
rs6609469
rs6651580
rs6520270
rs2071778
rs2071777
rs6520278
rs6520279
rs2765814
rs7063555
rs6609568
rs1997638
rs12835890
rs723119
rs909713
rs1207471
rs11091213
rs9887125
rs5906535
rs4824432
rs17148218
rs6608783
rs5906593
rs2977591
rs909322
rs12559480
rs1003590
rs2064034
rs6520412
rs5953326
rs5906864
rs1882984
rs6610030
rs5905779
rs151259
rs179830
rs7885457
rs4472655
rs4599945
rs7883609
rs1934189
rs1934188
rs17328236
rs4301550
rs4554617
rs7889048
rs1934197
rs2295544
rs2316201
rs5915291
rs4826619
rs5915325
rs5915196
rs952422
rs5961233
rs7065618
rs17003236
rs12690023
rs12835284
rs4907790
rs1327301
rs4907775
rs1541242
rs5987448
rs6521838
rs7881054
rs12861544
rs4131729
rs5991774
rs11799030
rs7880612
rs10127016
rs4830374
rs1886889
rs5978122
rs5978154
rs1268420
rs198508
rs7880223
rs6638414
rs4129175
rs6652201
rs7877755
rs12688561
rs2516036
rs4826594
rs4826609
rs2885186
rs7059574
rs704145
rs1476012
rs7878467
rs6521226
rs10521478
rs6521241
rs1927307
rs1927306
rs11091412
rs12556114
rs3859916
rs6612400
rs1536163
rs6612421
rs944611
rs3747284
rs5914710
rs5914806
rs5960817
rs4379572
rs6612721
rs5914893
rs707346
rs17264553
rs6624701
rs10465337
rs12690403
rs471205
rs6625187
rs6525203
rs2031751
rs3788855
rs5919529
rs7880614
rs11094074
rs7357990
rs5919577
rs4480277
rs5980817
rs6625359
rs2050979
rs443731
rs241385
rs907150
rs1277992
rs1277958
rs17302556
rs4844160
rs2136826
rs7058759
rs5980788
rs5981169
rs12852945
rs5937156
rs6525273
rs3761646
rs5937173
rs5937175
rs6418410
rs7062312
rs3899755
rs11798814
rs5936670
rs5981193
rs1574658
rs7888054
rs5937206
rs2209420
rs1925233
rs5981220
rs4144532
rs7062638
rs6625472
rs5936735
rs6525337
rs5980665
rs5936512
rs1202990
rs5936809
rs5936814
rs6625561
rs5980890
rs2296765
rs1409993
rs1409995
rs6625573
rs11796550
rs5936833
rs4844106
rs3849260
rs1199508
rs11094146
rs7063634
rs5936880
rs5936558
rs5980949
rs4844228
rs2896783
rs5936912
rs1925232
rs4295810
rs5936959
rs4240819
rs5937039
rs5937040
rs5937044
rs5937060
rs3125947
rs5981065
rs12852829
rs4844285
rs7886134
rs6624537
rs7058793
rs2280961
rs17311899
rs5937091
rs11796215
rs6525524
rs6625911
rs6625919
rs12011214
rs6625934
rs5951247
rs6525568
rs11094244
rs6525574
rs9887150
rs7877671
rs7890052
rs2368671
rs497551
rs12556351
rs3012642
rs2369215
rs7876333
rs6648016
rs2428414
rs6648365
rs17312304
rs6647429
rs7065349
rs6655556
rs6647461
rs527480
rs11093451
rs479640
rs511721
rs4892385
rs16988557
rs5937900
rs4148833
rs5981813
rs7052314
rs6647780
rs6647792
rs6647157
rs5938222
rs4364798
rs1394072
rs242454
rs2213481
rs2213480
rs6647911
rs929032
rs12687256
rs4892427
rs2214607
rs11093637
rs5938442
rs2207739
rs5937562
rs6648142
rs757312
rs234254
rs233022
rs233015
rs232964
rs7881752
rs958410
rs4826248
rs717689
rs7881148
rs5912576
rs320985
rs4826053
rs2049965
rs4826066
rs6615046
rs3123295
rs4263894
rs12687690
rs1000530
rs2411976
rs2411975
rs3827440
rs10521391
rs1736673
rs1736661
rs1040408
rs2056918
rs1474563
rs5959349
rs5912942
rs5959353
rs1969255
rs5912953
rs5959388
rs12012345
rs1353456
rs2316726
rs4596772
rs2579839
rs2263534
rs2210188
rs195364
rs171860
rs191790
rs1429595
rs6523640
rs1429591
rs5912392
rs6621697
rs5912399
rs6621855
rs11797371
rs5913230
rs2082350
rs4826172
rs5913245
rs5912437
rs7064143
rs11796018
rs10482585
rs4826222
rs7882918
rs6652422
rs12687262
rs2507047
rs7472267
rs1731371
rs6622594
rs7053098
rs4828452
rs12557962
rs5969528
rs2064242
rs2064243
rs2206323
rs7887179
rs7880845
rs5969694
rs1569512
rs2223351
rs4828096
rs12689742
rs667583
rs16979609
rs5921970
rs1753305
rs7064448
rs815869
rs6616854
rs2506825
rs6616862
rs5968205
rs5922869
rs825541
rs1531868
rs1576904
rs5968246
rs5922009
rs6622838
rs6616910
rs5922038
rs5968301
rs2092545
rs5922044
rs6623023
rs12853682
rs12557690
rs865525
rs2342563
rs6623114
rs5923126
rs7054104
rs4828302
rs5923187
rs1573689
rs10126146
rs5922152
rs16980121
rs12557215
rs7054964
rs6623306
rs6623317
rs6623341
rs7049619
rs7882767
rs5968597
rs5967600
rs4129731
rs7879492
rs6418331
rs5923392
rs6617168
rs5968697
rs5967638
rs12392458
rs5967640
rs5923408
rs12853220
rs5923437
rs5923438
rs5968783
rs2746119
rs195045
rs6524611
rs7052641
rs5967714
rs2368531
rs6524650
rs7055735
rs2369065
rs5923542
rs5967740
rs2887437
rs6617242
rs6617250
rs12558371
rs17278850
rs5969003
rs17278919
rs12843712
rs4279740
rs5922313
rs4828400
rs2369579
rs5967776
rs10855652
rs5969113
rs1389359
rs5969117
rs5969131
rs5923940
rs1949393
rs503848
rs1850428
rs4828456
rs5924002
rs6617370
rs5969190
rs6624058
rs10521378
rs2051621
rs2213671
rs17325871
rs5922463
rs11796661
rs222108
rs5924101
rs5924102
rs2476146
rs9887255
rs5967893
rs2616723
rs9887236
rs9887156
rs3747336
rs12009771
rs5969460
rs5969472
rs12008816
rs6617557
rs5924349
rs6617579
rs5924486
rs6614771
rs7391261
rs6614776
rs6617667
rs6617679
rs6617699
rs12559422
rs5940848
rs5940942
rs4893265
rs5942122
rs12014139
rs5985063
rs4545257
rs12559359
rs5941126
rs2213526
rs12839253
rs5985129
rs5941160
rs2534283
rs2984303
rs223750
rs6618142
rs5940769
rs6615048
rs5941432
rs5983987
rs6618293
rs5941539
rs4298657
rs5941593
rs5941729
rs5941802
rs4129790
rs5984629
rs927142
rs10522055
rs12840601
rs5941853
rs1474970
rs17246141
rs7884849
rs6522386
rs5984702
rs556883
rs525869
rs5941909
rs7064408
rs5942003
rs5984120
rs5942091
rs5984885
rs5941047
rs5941048
rs440205
rs370928
rs6652627
rs438108
rs2574054
rs1986011
rs6619061
rs12009352
rs5942313
rs1198725
rs5939632
rs1402078
rs1402080
rs6619260
rs7888015
rs7888166
rs7888310
rs5940113
rs17321588
rs2139612
rs5983497
rs6619299
rs5940195
rs1543329
rs6615532
rs5940239
rs11091901
rs5983240
rs721188
rs10522062
rs6522741
rs1999925
rs5983343
rs1416244
rs17276053
rs10522063
rs213677
rs213678
rs213707
rs5939926
rs7392025
rs7890541
rs984230
rs2799896
rs2799933
rs5949613
rs5990604
rs6619570
rs5950042
rs5950049
rs3120917
rs1338810
rs6522821
rs4350137
rs6619657
rs1934098
rs1780215
rs1837943
rs2142778
rs2982104
rs5949581
rs5949773
rs2142763
rs1040413
rs7876774
rs6620026
rs5949835
rs5990565
rs5990569
rs5949849
rs4969679
rs4969592
rs6620098
rs4370708
rs5949434
rs4969598
rs5949940
rs5949449
rs233218
rs707286
rs829290
rs5921901
rs1014982
rs5921077
rs232368
rs5966620
rs12559171
rs495209
rs600455
rs5967056
rs5921467
rs5920837
rs7056936
rs5967292
rs12387046
rs12009378
rs2497889
rs6620361
rs5967356
rs5967358
rs953712
rs955960
rs955958
rs1481157
rs5966774
rs1383651
rs4625170
rs2497869
rs5921887
rs2170314
rs1458300
rs402270
rs318177
rs400586
rs318168
rs4827913
rs428303
rs1453337
rs1377465
rs1414296
rs10217905
rs1933798
rs6615988
rs1325719
rs5921104
rs1933800
rs5966847
rs2335546
rs1342219
rs4145194
rs5921138
rs5966868
rs5921139
rs6616026
rs5921186
rs7062726
rs1041884
rs241852
rs5921205
rs7067057
rs10521408
rs6616038
rs2262547
rs5920707
rs4263907
rs2498868
rs2473211
rs2222905
rs1932386
rs4827957
rs2207845
rs12397292
rs1924233
rs2172209
rs1832648
rs5921421
rs1020903
rs7053289
rs5920798
rs5921523
rs10126713
rs1986391
rs7063073
rs6620878
rs4133127
rs6523374
rs4991657
rs12841731
rs4828029
rs12009562
rs12841008
rs12687043
rs720403
rs7058934
rs1204399
rs2073164
rs5921682
rs7049377
rs6620953
rs1204418
rs5967221
rs2014595
rs1054490
rs2238990
rs5967281
rs3788765
rs6621025
rs6621030
rs6621038
rs2855259
rs3027641
rs2238983
rs5951269
rs5951273
rs2362161
rs6523526
rs6621138
rs5951290
rs5951406
rs6616283
rs762875
rs5945066
rs5986812
rs16984500
rs17003861
rs5944923
rs5986839
rs4898334
rs5945042
rs5986852
rs6621370
rs5945732
rs985811
rs5945893
rs17342414
rs960109
rs7056159
rs6523686
rs5987642
rs5945750
rs4907821
rs6616440
rs17340286
rs5987697
rs6621632
rs5987719
rs5945770
rs5987519
rs11010
rs5987569
rs12688189
rs612440
rs568707
rs10521502
rs7050563
rs4907851
rs516045
rs178108
rs4471175
rs10521504
rs170130
rs218355
rs5917026
rs942116
rs1172046
rs5962946
rs5916805
rs5917122
rs5917124
rs1361861
rs5916838
rs6621926
rs6616567
rs5916724
rs5916870
rs5962469
rs5916730
rs5962477
rs7063177
rs721953
rs5962570
rs210439
rs5962593
rs10126412
rs408928
rs1804495
rs5916975
rs379742
rs6622104
rs2880013
rs12012022
rs6616617
rs17326228
rs1927309
rs1285742
rs1564802
rs1152324
rs1285715
rs980099
rs1298577
rs6622169
rs5962794
rs5962805
rs6523935
rs6622207
rs5962817
rs6523960
rs7884579
rs6622233
rs10217967
rs5916791
rs6622263
rs5962423
rs6652410
rs5973840
rs807178
rs5973843
rs6524001
rs1266746
rs5929098
rs5929100
rs1883788
rs1455397
rs6642720
rs2352965
rs6642615
rs616948
rs2473638
rs17274511
rs615213
rs556111
rs6642679
rs484369
rs5943366
rs5943373
rs3204027
rs2347955
rs6643458
rs839400
rs839375
rs7057160
rs7886473
rs5985760
rs5943418
rs5985403
rs2147518
rs4893538
rs5942608
rs2249047
rs1024429
rs2499412
rs4893442
rs2066364
rs946820
rs2294504
rs10521528
rs2073785
rs12689346
rs12556646
rs6568014
rs5943245
rs12010464
rs7063207
rs7472960
rs6568045
rs5974275
rs2188165
rs17308025
rs7050419
rs682448
rs7878190
rs5974280
rs680158
rs5974294
rs5974328
rs17004065
rs5974348
rs3125986
rs3116883
rs3116884
rs6642572
rs3125993
rs3125994
rs4259551
rs2369620
rs4829476
rs5929606
rs1205779
rs932361
rs5929629
rs5929303
rs2369732
rs5974090
rs5929362
rs6643336
rs6643344
rs5929386
rs5929180
rs1474804
rs3007182
rs3007183
rs3007186
rs12011993
rs2188133
rs5929469
rs12388307
rs5945977
rs5988106
rs5988159
rs6644136
rs12395478
rs1401413
rs17326360
rs489736
rs11798015
rs547617
rs12846241
rs4911871
rs1335617
rs1321391
rs1406996
rs6643938
rs2843489
rs1575120
rs6421119
rs5946057
rs2207049
rs4911827
rs5950604
rs6608539
rs9698964
rs5950506
rs1523192
rs5950577
rs7061667
rs7060450
rs5952206
rs12389354
rs4131866
rs5905216
rs5905376
rs4824388
rs5952234
rs17308578
rs5905238
rs6520219
rs5952097
rs3788766
rs6608511
rs5952108
rs2001124
rs6608683
rs9329406
rs10907035
rs10796347
rs5912025
rs1506960
rs5910557
rs5909728
rs6646036
rs6646084
rs6645482
rs1948932
rs5910306
rs5910369
rs5957120
rs4431762
rs6603577
rs4430250
rs4462068
rs4266820
rs4825734
rs4373692
rs5957602
rs2526768
rs2819656
rs2819657
rs2840724
rs2840725
rs2526815
rs12396207
rs2190283
rs5911732
rs5958386
rs5958468
rs6646960
rs10521575
rs2192281
rs1338512
rs5956802
rs2539953
rs1937425
rs1218129
rs1937926
rs1781968
rs5910340
rs1781994
rs6603412
rs1294805
rs1294825
rs1937178
rs17326758
rs12014885
rs6603439
rs2495622
rs2495626
rs2430200
rs12690306
rs12007319
rs261724
rs5909566
rs5957080
rs4825619
rs16995350
rs5956098
rs2124399
rs7883690
rs17261061
rs5957106
rs5957108
rs3747383
rs2305570
rs3813932
rs5957113
rs6646338
rs5909594
rs5909596
rs6646346
rs5957154
rs217932
rs5910578
rs403558
rs3810755
rs10521688
rs371298
rs6422468
rs6603530
rs2018358
rs7880203
rs5909648
rs2528719
rs4825677
rs5909662
rs1858934
rs1800823
rs2285553
rs2428236
rs2028033
rs7063278
rs1468422
rs6646569
rs2361185
rs1016298
rs2285405
rs5909691
rs11797246
rs6646655
rs5910831
rs11797418
rs3810747
rs3810745
rs5910867
rs2285548
rs2266791
rs12393998
rs4825704
rs12392661
rs2196262
rs7058251
rs12387725
rs4825726
rs17261621
rs2196260
rs722848
rs722847
rs5909761
rs4825731
rs5911011
rs1978412
rs1978413
rs12559481
rs5909778
rs5909779
rs17324016
rs7051454
rs10126850
rs5911088
rs5957536
rs11795736
rs5957544
rs17282946
rs7887598
rs17324128
rs5957567
rs6648925
rs5957588
rs4142568
rs5957593
rs4240003
rs6423125
rs5957653
rs5957660
rs1522889
rs1522888
rs1015825
rs6413702
rs5909833
rs1996871
rs633959
rs7889784
rs5957788
rs2507237
rs2507262
rs2429687
rs2507269
rs2429799
rs5911181
rs2507266
rs2487722
rs1386921
rs5911262
rs1012539
rs5957875
rs16996558
rs2380275
rs10521707
rs5957894
rs5956407
rs1970367
rs2379170
rs2495699
rs2495661
rs6607965
rs2840646
rs5911332
rs2603608
rs6648797
rs7881831
rs5958105
rs6655749
rs5909923
rs4588999
rs1361626
rs766843
rs1293477
rs4825824
rs4825825
rs1293493
rs924160
rs6648478
rs5911514
rs4825830
rs2213539
rs6648941
rs2213536
rs6648942
rs6648485
rs6648963
rs6648965
rs3761557
rs4825836
rs2157292
rs989638
rs983007
rs12557782
rs4825847
rs5909978
rs2157272
rs2157271
rs5909981
rs4825476
rs4825857
rs5911609
rs550640
rs526716
rs687577
rs5911622
rs5911623
rs6608087
rs503118
rs5910006
rs4546784
rs1815919
rs5911644
rs2744310
rs2498044
rs6648535
rs2982137
rs3005869
rs3005870
rs3005871
rs7878958
rs1474594
rs17334725
rs5911744
rs17330707
rs1279781
rs1279792
rs1798138
rs1279795
rs6649176
rs1290227
rs1279820
rs1279817
rs5910076
rs2356408
rs1292202
rs5911809
rs5911814
rs7357894
rs5958478
rs5956652
rs2239478
rs2076164
rs2266908
rs2283769
rs5911855
rs909774
rs6649243
rs2266904
rs2050030
rs2283765
rs12011051
rs6649251
rs10521726
rs5956662
rs3788776
rs2843518
rs2843520
rs2858443
rs2858429
rs5956674
rs1569565
rs2356746
rs5911941
rs16998207
rs5910122
rs1005379
rs5977571
rs1458964
rs3126101
rs2097322
rs4637997
rs17218023
rs5932820
rs5932821
rs1412692
rs5933049
rs5933188
rs5975398
rs6638105
rs12556152
rs10521737
rs5930628
rs1937245
rs6529663
rs11797015
rs1290566
rs5929790
rs588
rs5974708
rs4448423
rs16998832
rs1937561
rs11796631
rs12842919
rs12834033
rs1937563
rs2269775
rs6636085
rs3131428
rs3131447
rs5976457
rs5930059
rs204332
rs176020
rs594031
rs5931921
rs2858242
rs1071908
rs5931994
rs4830049
rs6634626
rs6634627
rs5930150
rs5932103
rs226541
rs766417
rs2170893
rs2032468
rs5932303
rs5930238
rs5932370
rs240197
rs5976817
rs5975040
rs648
rs5932470
rs6637457
rs6637465
rs17219030
rs4830087
rs5932489
rs916208
rs4364795
rs4636358
rs5932516
rs1204091
rs12687783
rs2039963
rs12854978
rs1341670
rs5930311
rs7882525
rs2027862
rs5975081
rs4992902
rs1894586
rs11798744
rs5932591
rs1997630
rs2103520
rs12392885
rs932288
rs741984
rs1853390
rs1923843
rs2886054
rs12687728
rs6529359
rs7060279
rs5932625
rs6529381
rs3118108
rs1894458
rs17304776
rs5977112
rs3115829
rs5932649
rs4830156
rs4830157
rs11096255
rs2050011
rs5932676
rs11795787
rs5932692
rs5977184
rs209539
rs926640
rs734684
rs5977248
rs5930408
rs2235803
rs7880254
rs2411857
rs5977301
rs17305488
rs12006759
rs3007755
rs3007756
rs12689048
rs5977328
rs5975213
rs5975223
rs5975231
rs5977389
rs2864897
rs4275374
rs5930448
rs4830220
rs1128617
rs7889515
rs4415478
rs17250632
rs5977484
rs2503369
rs2281668
rs12014076
rs2321364
rs10521769
rs10521771
rs859863
rs5977530
rs2797125
rs5932983
rs5930506
rs2070289
rs5977558
rs4830231
rs6637904
rs6529503
rs5933010
rs5933022
rs202739
rs1569893
rs6637930
rs5930544
rs5930548
rs5977652
rs5977655
rs12392851
rs5933183
rs7877499
rs17391
rs1540301
rs7878461
rs17324272
rs6638047
rs5933262
rs2266797
rs2266801
rs2073051
rs5977869
rs756855
rs5933326
rs17277770
rs5933340
rs926596
rs1264380
rs2267527
rs2091845
rs6638155
rs2312984
rs110133
rs12689389
rs17377
rs5977968
rs5975453
rs5977991
rs7061470
rs10521778
rs4830293
rs5930655
rs5933455
rs12858878
rs5978067
rs5930669
rs12690121
rs4830314
rs5933481
rs5933483
rs13328614
rs2498763
rs5975489
rs2247343
rs12559261
rs4830335
rs4411058
rs5930683
rs12689508
rs2813798
rs5930723
rs17174225
rs12686910
rs6528251
rs6635060
rs6528258
rs2048365
rs5930757
rs5929672
rs7883076
rs2489979
rs2446132
rs5974570
rs4829799
rs12007717
rs6654310
rs6528335
rs5975665
rs6633802
rs5975687
rs725584
rs5929732
rs2008413
rs5975695
rs2024704
rs9018
rs5930900
rs5930931
rs2183254
rs2427870
rs2807257
rs12556784
rs3092952
rs3092928
rs4829846
rs6528389
rs1382533
rs7052991
rs5931014
rs6528412
rs6633864
rs6633866
rs10521782
rs5931086
rs4829864
rs2065662
rs5929816
rs7058877
rs6633902
rs2064155
rs1206216
rs1206245
rs1206209
rs2859257
rs6635445
rs2746111
rs1419386
rs1573724
rs9887552
rs4240110
rs5931197
rs697833
rs6635478
rs1324154
rs1408308
rs6633940
rs2366513
rs6635535
rs4829626
rs5929874
rs6635565
rs2085121
rs1346672
rs17342001
rs436627
rs438102
rs1929363
rs12835382
rs972656
rs1487926
rs6635660
rs2050909
rs5931413
rs5976098
rs5976187
rs5929945
rs2017465
rs5976197
rs683357
rs646557
rs500851
rs7880778
rs6635766
rs5976270
rs11095771
rs5931572
rs2886973
rs1029308
rs7887301
rs2213411
rs5931584
rs12842254
rs6635784
rs4145397
rs5974808
rs17340043
rs16993549
rs2367514
rs10126078
rs5931630
rs3971914
rs3859961
rs1268020
rs1268027
rs12557491
rs6635841
rs4829989
rs376165
rs2891098
rs10521801
rs5907636
rs4824855
rs17328647
rs6635906
rs5953790
rs4239992
rs10126631
rs4336783
rs5953923
rs11796241
rs17322695
rs5955388
rs4825220
rs677033
rs369604
rs419307
rs367697
rs386413
rs6634148
rs2340412
rs5907591
rs1323332
rs203647
rs6636095
rs5954074
rs12842403
rs5954080
rs6636114
rs2180065
rs5954093
rs2017077
rs5907655
rs7063248
rs2873231
rs1417426
rs5907076
rs1340714
rs5907727
rs5907743
rs1494435
rs845171
rs5953580
rs861508
rs1007405
rs5954267
rs5907882
rs4825002
rs6528829
rs844970
rs844971
rs6528834
rs5907910
rs5954324
rs12687312
rs2180650
rs5954387
rs7050003
rs6528892
rs2093134
rs1157576
rs2903714
rs5908052
rs5954446
rs1120947
rs7883954
rs6528930
rs2092153
rs17329378
rs6636538
rs5954469
rs4825045
rs5953652
rs17323604
rs6528940
rs12013120
rs742903
rs2179960
rs2869076
rs5954519
rs6636595
rs17413
rs5907262
rs5954587
rs5954609
rs3135496
rs6529005
rs2180212
rs2869922
rs766118
rs5954679
rs5908339
rs5908353
rs1040474
rs5954698
rs5954720
rs6634420
rs6634421
rs6634423
rs5954769
rs5908377
rs5954814
rs6636820
rs4454417
rs5907352
rs5908429
rs5907353
rs5908436
rs991072
rs5954889
rs7884783
rs4571859
rs1569562
rs16979076
rs3765269
rs5908515
rs12840560
rs5908533
rs6636902
rs2235080
rs5908562
rs3975394
rs5908591
rs10284107
rs1569855
rs5954988
rs1006282
rs990582
rs5908660
rs2206199
rs2092286
rs5955042
rs11096054
rs7052934
rs12843000
rs2207575
rs5955082
rs11096072
rs761700
rs11096076
rs5953862
rs6637065
rs17325072
rs6529173
rs878882
rs5907473
rs17325114
rs5908792
rs5953883
rs6654220
rs237523
rs9699308
rs4825186
rs2500144
rs2361527
rs859946
rs12008946
rs859917
rs6649728
rs4825213
rs9778278
rs12387240
rs6608355
rs5945493
rs5945549
rs2742604
rs5920535
rs11094371
rs5965652
rs2382932
rs5966216
rs10482174
rs11094435
rs515229
rs5920352
rs1534909
rs5920380
rs909660
rs5920395
rs5920401
rs5920402
rs11094455
rs566103
rs493483
rs491117
rs6525929
rs5966456
rs9306723
rs5920464
rs5919813
rs5919819
rs1337635
rs2152851
rs11094472
rs12848856
rs17272559
rs2034767
rs4827640
rs5919854
rs7885691
rs1365544
rs1727441
rs1781486
rs2207825
rs9698285
rs7063281
rs725301
rs4306044
rs2057209
rs5919910
rs7058261
rs12845791
rs871156
rs5919967
rs5919984
rs5965673
rs2102122
rs6626075
rs12845174
rs2891774
rs6626078
rs1416770
rs5920061
rs12014291
rs910618
rs6525667
rs1339482
rs1998005
rs5919666
rs11094327
rs232682
rs6525682
rs232707
rs5919695
rs2891837
rs5919700
rs5920181
rs5966258
rs996435
rs5919714
rs410329
rs1575093
rs1590176
rs5920283
rs4824284
rs5904897
rs6525783
rs5904809
rs6626817
rs5904872
rs10498674
rs12007404
rs5904945
rs5904949
rs930631
rs17282865
rs12156967
rs5904984
rs1992835
rs5904725
rs5904726
rs5905031
rs12008050
rs2504169
rs16994085
rs12012006
rs4824242
rs483859
rs640604
rs620787
rs612561
rs2719873
rs5951996
rs2748471
rs7058600
rs1076616
rs1079652
rs5905099
rs5905103
rs12558130
rs5951835
rs5904647
rs1270101
rs6626288
rs7881398
rs5904833
rs6525877
rs11094448
rs2191358
rs5904885
rs5904887
rs5904891
rs12388487
rs5980602
rs2536599
rs2536592
rs1860814
rs2536576
rs5936354
rs729815
rs6540370
rs3860290
rs5980538
rs5936211
rs12559249
rs6641437
rs5936218
rs6540394
rs5936416
rs986810
rs1858885
rs723446
rs5936438
rs11117555
rs1265392
rs1265408
rs5936455
rs5936456
rs2034014
rs1867024
rs12848014
rs5980391
rs12392308
rs4844078
rs6641482
rs12557579
rs2285565
rs4844001
rs16994978
rs5980419
rs741733
rs5936254
rs764908
rs4844011
rs16995119
rs4844019
rs4844021
rs5980348
rs985081
rs5980471
rs4843987
rs544682
rs5980360
rs550402
rs595026
rs6540340
rs6641352
rs7883741
rs381321
rs7878544
rs9697803
rs3895379
rs12398405
rs9698926
rs9284560
rs12010944
rs742581
rs5924952
rs502696
rs2266828
rs2266831
rs593088
rs17252936
rs2283740
rs2073043
rs523773
rs477252
rs500294
rs2283746
rs625952
rs109389
rs5925190
rs5924761
rs6627695
rs546652
rs490733
rs222387
rs2266851
rs5925397
rs5925398
rs222410
rs222417
rs222420
rs5925403
rs528861
rs3747313
rs6877
rs2142003
rs4240082
rs11797944
rs6627820
rs237378
rs5924847
rs12836796
rs633698
rs6627337
rs4828787
rs12560164
rs7890822
rs7876150
rs3853550
rs5970528
rs5970530
rs180484
rs180488
rs501938
rs529386
rs544348
rs180449
rs180456
rs760105
rs760106
rs926046
rs1202911
rs2734239
rs2801359
rs4828625
rs5970014
rs4121201
rs17327758
rs5924961
rs5970075
rs7887266
rs5924979
rs5924654
rs5924980
rs10127161
rs5924655
rs10482211
rs1554912
rs1554913
rs5924683
rs12008689
rs5925020
rs12013494
rs5925023
rs4828647
rs12841656
rs6627187
rs5970118
rs5925050
rs12843815
rs6627483
rs5970148
rs12011671
rs2256882
rs2256756
rs1139916
rs5925079
rs5924705
rs5925086
rs4828672
rs6627207
rs12008895
rs1844894
rs2194898
rs210584
rs7050526
rs5970220
rs5925128
rs994423
rs5925155
rs1565610
rs11798711
rs389292
rs5970292
rs6627588
rs5969896
rs5969901
rs9988325
rs6627611
rs7887285
rs10482208
rs3567
rs5970386
rs8230
rs3827416
rs6627694
rs6526131
rs5925234
rs4376639
rs5925236
rs17419
rs5924768
rs5969920
rs5969921
rs5925253
rs1894356
rs2071262
rs5924779
rs5925285
rs4828734
rs5925294
rs6627292
rs6418513
rs17254754
rs5925336
rs1557506
rs5970431
rs2226983
rs12558151
rs2097251
rs5945306
rs5945320
rs928952
rs933190
rs4144871
rs869131
rs4328010
rs2266870
rs6571294
rs7877342
rs4646263
rs4898458
rs2269368
rs2071128
rs1557501
rs2266888
rs5987245
rs2239466
rs2239467
rs915942
rs7879049
rs5945108
rs5987015
rs2728729
rs2664161
rs5945250
rs11887
rs475025
rs2305517
rs5940512
