# Supplementary material for: Fine-scale mapping of meiotic recombination in Asians
Source: BMC Genet. 2013 Mar 8;14:19. doi: 10.1186/1471-2156-14-19 (PMC3599818; doi:10.1186/1471-2156-14-19)
Supplement: Additional file 4 — Quartet Analysis Algorithm. Archive containing a script to be opened using Python (http:////python.org). The Python source code for the algorithm used in this study (script.py) is available to run on new datasets. Given the identities of the father, mother and two children in a family quartet, and genotype data in PLINK format, it returns a list of recombination prediction intervals. For instructions and input file requirements, please see the file README.txt. This package also includes example input files (*.syn) generated during simulations. [file 1471-2156-14-19-S4.zip]

Archive with 6 entries (6 files):
- famlist.syn
- pedigree.syn
- positions.syn
- README.txt
- reclocs.syn
- script.py
