# Supplementary material for: Fine-scale mapping of meiotic recombination in Asians
Source: BMC Genet. 2013 Mar 8;14:19. doi: 10.1186/1471-2156-14-19 (PMC3599818; doi:10.1186/1471-2156-14-19)
Supplement: Additional file 4 — Quartet Analysis Algorithm. Archive containing a script to be opened using Python (http:////python.org). The Python source code for the algorithm used in this study (script.py) is available to run on new datasets. Given the identities of the father, mother and two children in a family quartet, and genotype data in PLINK format, it returns a list of recombination prediction intervals. For instructions and input file requirements, please see the file README.txt. This package also includes example input files (*.syn) generated during simulations. [file 1471-2156-14-19-S4.zip › pedigree.syn]

famid	NA18757_BNA18638_A	0	0	1	2	2	4	4	4	4	2	2	4	4	2	2	1	1	1	1	4	4	2	2	3	3	2	2	3	3	2	2	2	2	3	3	3	3	1	1	1	1	3	3	4	4	3	3	3	3	2	2	1	1	3	3	1	2	4	4	1	1	1	3	4	4	2	2	1	4	3	3	4	4	2	2	1	1	1	1	4	4	4	2	1	1	4	4	3	3	1	3	4	3	4	3	2	1	1	1	3	3	4	2	3	3	3	3	4	2	3	3	3	3	4	4	4	4	4	4	4	4	1	1	2	2	1	4	4	4	2	4	1	1	3	3	2	2	3	1	1	1	3	3	1	1	1	1	4	4	1	1	4	4	2	2	4	4	4	4	4	4	3	4	3	1	3	1	1	2	1	1	2	2	3	1	3	1	1	3	3	3	4	2	4	2	4	4	2	1	4	4	4	4	3	3	4	4	4	2	2	2	3	1	2	4	2	2	2	4	1	2	1	1	1	3	2	3	2	2	1	1	2	3	2	2	4	4	1	1	3	3	4	4	3	3	2	2	2	3	4	4	1	1	1	1	4	4	1	1	2	2	3	3	2	2	4	3	3	3	4	4	2	4	3	3	3	1	1	1	2	2	1	3	1	1	1	3	1	1	1	1	1	1	3	3	3	1	3	3	3	3	3	3	2	2	2	2	2	2	3	3	4	4	2	2	2	2	2	2	1	1	4	4	2	2	2	2	4	4	3	3	1	1	4	4	3	3	2	2	3	3	3	3	1	1	1	1	2	2	3	3	2	2	3	3	2	2	3	3	3	3	1	1	3	3	2	2	2	2	2	4	3	1	4	2	3	3	4	2	2	4	1	1	1	3	3	4	4	4	1	3	1	3	2	1	1	4	4	3	1	1	2	1	3	1	3	2	2	2	2	4	3	3	1	3	4	2	2	2	1	1	4	4	3	3	4	2	3	1	2	2	1	1	4	4	1	1	2	3	4	1	3	3	2	2	3	3	2	2	4	4	1	1	2	2	2	2	1	1	2	2	2	2	4	4	4	4	2	2	1	1	1	1	3	3	3	3	4	4	3	3	1	1	4	4	1	1	1	1	4	4	3	3	4	4	2	2	4	4	3	3	2	2	1	1	4	4	3	3	4	4	3	3	2	2	1	1	3	3	3	3	2	2	3	3	4	4	4	4	1	1	4	3	4	2	1	1	1	3	4	4	2	4	4	2	2	4	1	3	2	4	2	2	4	2	3	3	3	1	3	3	1	3	2	2	1	1	4	2	3	3	1	3	3	3	4	3	1	3	3	3	4	2	4	3	4	1	1	1	1	1	2	2	3	1	2	2	2	2	4	3	1	1	4	4	2	2	1	1	4	4	2	2	2	4	1	1	2	4	2	3	3	1	4	3	4	2	3	1	4	2	4	4	3	3	2	2	2	2	2	2	1	3	1	1	2	2	4	2	3	3	2	2	4	4	1	1	1	3	3	1	3	3	4	4	3	3	4	2	1	3	3	3	3	1	1	3	3	3	3	1	4	2	2	2	4	4	1	3	2	4	4	4	1	1	1	1	3	3	2	4	4	2	4	4	2	2	2	1	3	3	3	3	1	3	2	2	2	4	4	2	2	4	3	3	1	2	3	1	1	1	4	2	4	4	4	2	4	4	4	4	2	4	1	1	3	3	4	2	1	1	3	1	1	3	2	2	3	2	3	3	2	4	3	3	4	2	1	3	2	2	2	4	1	1	1	1	1	1	4	4	4	4	2	2	2	2	2	2	2	2	1	1	3	4	3	1	1	3	2	2	4	2	4	4	2	2	2	4	2	2	2	2	3	3	3	3	2	4	1	2	3	1	3	2	1	1	3	3	3	4	4	4	2	2	1	1	1	1	1	1	4	2	4	3	1	3	4	1	4	2	3	3	2	4	3	3	2	4	4	4	4	4	4	2	3	3	2	2	4	4	3	4	2	2	1	1	4	4	4	4	4	4	1	1	3	3	1	1	2	4	2	4	1	1	4	2	1	2	1	1	2	2	1	1	1	3	4	4	2	2	4	4	3	1	3	3	3	3	2	1	3	4	2	4	1	1	2	2	2	2	2	1	4	2	4	4	3	3	3	3	3	2	3	3	3	3	3	1	3	3	2	4	4	4	2	2	1	1	3	3	2	2	4	4	4	4	2	4	1	1	2	3	1	1	1	1	4	3	4	2	2	2	4	2	1	1	3	3	3	1	2	1	2	2	1	3	4	4	3	3	4	4	4	3	1	1	1	3	1	3	3	3	2	4	4	4	2	2	3	3	2	2	4	3	4	1	4	4	4	4	4	4	2	4	2	4	1	3	2	2	2	4	4	4	2	1	3	3	1	1	1	3	1	4	3	3	2	2	3	3	4	3	4	3	3	3	3	3	1	3	1	1	4	2	4	2	4	2	1	1	3	3	1	1	1	3	3	1	1	4	2	4	3	3	1	3	4	3	4	4	4	3	4	2	1	3	1	1	3	1	2	2	4	2	2	4	2	2	2	2	3	3	1	3	3	1	4	2	2	2	4	2	3	3	2	2	4	4	1	3	3	3	1	1	4	4	1	1	3	3	2	1	4	4	2	2	1	1	1	3	4	4	2	4	2	2	4	4	2	4	3	3	4	3	3	3	4	3	3	1	3	3	2	2	1	3	2	4	1	3	4	4	3	2	3	3	3	3	4	4	3	3	1	1	1	3	3	1	2	2	3	3	3	3	1	1	2	2	2	2	2	4	4	4	1	1	3	4	3	1	3	3	4	4	2	2	2	4	4	4	3	1	2	2	3	3	4	1	1	3	3	1	4	2	4	2	2	2	2	2	4	2	3	3	2	2	1	1	3	4	2	2	1	1	3	1	1	1	4	4	4	4	2	2	1	1	4	4	4	4	3	3	1	3	4	4	1	2	1	1	2	2	3	3	4	4	4	4	3	3	1	1	1	1	2	2	1	1	3	3	3	3	2	2	4	4	3	3	3	3	3	3	1	1	1	1	1	1	3	3	3	3	1	1	1	1	1	1	3	1	3	4	4	3	3	4	2	2	1	1	2	2	2	2	4	4	2	4	4	2	2	4	3	3	4	4	3	3	3	3	3	1	1	1	4	3	3	1	2	4	4	4	4	4	2	1	1	1	1	1	3	3	2	1	4	2	2	1	2	2	2	3	2	4	3	3	3	1	3	3	1	1	3	4	2	2	1	1	2	4	1	1	2	2	3	3	3	4	1	3	3	1	2	4	4	2	3	4	1	1	2	4	4	4	3	3	1	3	2	4	2	2	3	3	4	4	2	2	3	4	3	1	2	2	4	4	2	2	2	2	4	4	3	3	4	4	2	2	1	1	3	1	2	4	2	2	3	4	2	2	4	2	4	2	1	1	4	4	2	2	2	2	4	2	4	4	1	3	2	2	4	4	2	1	4	4	4	4	1	1	4	4	1	1	4	2	3	3	1	1	4	4	4	4	3	3	1	1	2	2	1	1	4	4	1	3	3	4	4	3	2	2	4	4	2	3	1	1	3	3	3	3	1	1	4	2	3	3	4	1	2	4	3	3	1	1	2	2	3	3	3	3	2	2	3	1	3	1	4	4	1	1	3	3	2	4	2	2	1	1	3	3	1	1	4	4	3	3	3	3	2	2	2	2	4	4	2	2	1	1	1	1	3	3	4	4	2	2	4	4	2	1	3	3	1	1	1	1	3	3	2	1	1	1	4	4	2	2	3	3	1	1	2	4	1	1	3	1	2	2	3	3	1	1	2	4	4	4	1	1	1	1	4	4	1	1	3	3	3	3	3	3	1	1	3	1	1	1	2	2	2	2	4	3	2	2	4	4	1	1	3	3	2	2	4	4	4	3	3	3	3	1	3	3	1	1	1	1	1	3	2	2	3	1	1	1	3	1	1	1	3	1	2	4	1	1	4	2	3	1	3	3	4	4	2	2	3	1	3	1	2	4	3	1	2	2	1	1	4	4	1	1	4	4	4	4	2	2	4	4	2	2	4	4	4	4	1	1	3	3	4	4	2	2	3	3	1	1	3	3	3	1	1	1	2	2	1	3	3	3	1	1	3	1	1	1	2	2	2	2	2	4	4	4	1	1	4	2	2	1	3	1	1	2	2	2	3	3	4	4	3	3	3	3	3	3	1	3	3	1	2	4	3	3	2	4	1	1	4	2	1	1	4	2	3	3	2	2	1	3	4	2	1	1	1	4	1	3	2	4	2	4	1	1	3	1	1	1	4	4	3	1	2	2	1	2	3	1	2	4	3	2	2	1	3	3	1	1	2	2	3	3	3	3	3	3	4	4	2	2	2	2	4	4	3	3	3	3	3	3	3	3	1	1	1	1	2	2	1	1	1	1	4	4	2	2	3	3	2	2	4	4	3	3	1	1	2	2	3	3	1	1	3	3	4	4	1	1	1	1	2	2	2	2	2	2	2	2	4	4	4	4	1	1	4	4	3	3	4	4	4	4	1	1	2	2	4	4	4	2	1	1	1	3	1	1	1	3	4	4	4	2	2	1	2	4	4	2	3	3	1	3	3	3	1	1	3	1	2	2	3	1	3	3	3	1	2	1	3	3	2	2	3	3	1	1	2	2	4	4	3	3	1	1	4	4	1	1	2	2	1	1	2	2	2	2	4	4	3	3	4	4	3	3	4	4	1	1	1	1	4	4	2	2	2	1	3	3	3	3	1	3	3	4	3	1	4	2	3	3	2	2	3	3	4	1	2	2	1	1	1	3	3	1	3	3	1	1	2	4	1	1	1	3	4	2	2	2	2	2	1	3	4	2	1	2	4	4	4	4	1	4	3	1	4	4	3	3	1	2	1	1	3	3	1	1	3	3	1	1	3	3	4	4	1	1	4	4	4	4	1	1	3	3	3	3	4	4	1	1	1	1	2	2	2	2	3	3	1	1	3	3	4	4	4	4	1	1	3	3	1	1	2	2	1	3	2	4	2	4	4	2	2	2	3	3	1	3	3	3	3	3	2	4	3	3	2	2	2	2	1	1	2	2	1	1	4	2	4	2	3	3	2	2	1	1	4	4	2	2	4	4	2	2	4	4	4	4	3	3	2	2	4	4	3	3	3	3	1	1	2	2	1	1	1	1	1	1	3	3	3	3	3	3	1	1	1	1	2	2	2	2	2	2	2	2	1	1	4	4	2	2	4	4	4	4	3	3	3	3	4	4	3	3	3	3	1	1	2	2	2	2	1	1	2	2	4	4	3	3	4	4	1	1	3	3	1	1	4	4	3	3	1	1	4	4	3	3	4	4	2	2	4	4	2	2	3	3	3	3	1	1	4	4	1	1	3	3	4	4	3	3	3	3	2	2	3	3	3	3	2	2	2	2	4	4	4	4	2	2	2	2	4	4	2	2	1	1	2	2	3	3	4	4	1	1	3	3	1	1	3	3	4	4	1	1	4	4	2	2	3	3	1	1	1	1	2	2	4	4	3	3	1	1	3	3	1	1	4	4	4	4	2	2	1	1	1	1	4	4	2	2	4	4	2	2	3	3	4	4	1	1	4	4	3	3	4	4	2	2	1	1	2	2	3	3	2	2	3	3	3	3	1	1	3	3	2	2	2	2	4	4	3	3	3	3	4	4	3	3	4	4	2	2	1	1	2	2	4	4	4	4	2	2	4	4	3	3	3	3	1	1	3	3	2	2	3	3	1	3	2	2	1	1	3	3	2	2	1	1	4	4	1	1	3	3	2	2	1	1	1	1	4	4	1	1	3	3	4	4	3	3	3	3	4	4	3	3	2	2	4	4	3	3	1	1	1	1	1	1	4	4	3	3	1	1	1	1	4	4	4	4	2	2	4	4	2	2	2	2	2	2	1	1	4	4	4	4	2	2	1	1	3	3	4	4	3	3	4	4	4	4	2	2	4	4	1	1	2	2	3	3	2	2	1	1	4	4	2	2	3	3	2	2	2	2	2	2	3	3	4	4	1	1	4	4	2	2	4	4	4	4	1	1	3	3	2	2	1	1	4	2	2	4	4	4	1	1	3	3	1	1	1	1	3	3	2	2	1	1	4	4	4	4	2	2	1	1	4	4	2	2	3	3	1	1	2	2	3	3	4	4	3	3	1	1	3	3	4	4	3	3	3	3	4	4	2	2	2	2	1	1	4	4	3	3	3	3	1	1	3	3	2	2	1	1	2	2	3	3	4	4	4	4	4	4	4	4	2	2	4	4	4	4	2	2	1	1	3	3	2	2	4	4	4	4	1	1	2	2	1	1	2	2	4	4	2	2	3	3	4	4	2	2	4	4	1	1	3	4	3	4	2	4	4	2	3	3	2	2	4	4	3	1	1	1	3	3	1	3	4	2	3	1	2	3	2	2	1	1	2	4	3	1	2	1	1	3	2	4	3	3	1	1	3	3	4	4	1	1	3	3	3	3	4	4	3	3	1	1	1	1	2	2	1	1	1	1	2	2	4	4	3	3	4	4	1	1	4	4	3	3	1	3	4	4	1	3	2	4	2	3	1	3	2	2	3	1	1	3	3	1	3	1	3	3	3	3	3	3	4	4	4	4	1	1	4	4	1	3	3	3	3	1	4	4	1	1	2	4	1	1	3	1	4	4	2	4	2	1	1	2	4	4	1	3	2	2	3	3	1	1	3	3	2	2	3	3	4	4	1	1	1	1	4	2	4	2	1	1	4	4	2	4	1	1	4	3	1	3	1	1	1	1	3	3	3	3	1	1	1	1	2	2	4	4	3	3	2	2	2	2	3	3	2	2	1	1	1	1	3	3	4	4	4	4	1	3	1	1	4	4	1	1	1	1	4	4	3	3	1	1	1	3	3	3	1	1	3	3	3	3	1	1	1	1	4	2	3	3	3	3	2	2	3	3	4	4	1	1	2	2	4	4	4	4	2	2	1	1	4	4	3	3	3	3	4	4	1	1	3	3	4	4	2	2	1	1	1	1	3	3	1	1	2	2	1	1	1	1	2	2	3	3	2	2	3	3	1	1	4	4	1	1	2	2	3	3	4	4	3	3	4	4	2	2	2	4	1	1	4	2	4	4	1	1	2	4	4	4	4	4	1	1	3	1	4	4	3	2	3	3	2	3	2	2	1	1	4	4	2	3	2	4	4	4	1	1	3	1	1	1	3	3	1	1	3	3	3	3	2	2	3	3	4	4	2	2	2	2	1	1	3	3	2	2	3	3	3	3	2	2	1	1	2	2	2	2	3	3	2	2	2	2	1	1	2	2	3	3	2	2	2	2	3	3	1	1	2	2	2	2	2	2	3	3	4	4	3	3	1	1	4	4	2	2	1	1	4	2	4	4	2	1	3	1	3	2	1	2	1	3	1	3	2	4	3	1	2	2	3	3	2	2	2	2	2	3	1	1	3	2	3	3	4	2	1	3	1	1	2	2	1	1	4	2	2	3	2	2	4	4	1	1	4	4	2	2	2	4	2	2	4	4	1	1	2	2	4	4	4	4	3	3	4	4	4	4	3	3	4	4	1	1	3	3	2	2	2	2	2	4	3	3	1	1	3	3	2	4	3	3	1	1	3	3	3	3	3	3	3	3	3	1	1	1	2	3	3	1	3	4	1	3	4	2	3	1	2	4	4	4	2	4	2	4	2	2	2	2	1	3	3	1	1	1	4	4	3	1	2	2	3	3	2	2	2	2	2	4	2	2	1	1	2	4	1	3	3	1	3	2	3	3	4	2	2	2	4	2	1	1	1	1	3	3	3	4	2	4	3	1	4	4	2	2	4	4	4	2	3	3	4	2	1	3	4	4	3	3	3	3	2	1	4	2	1	3	2	2	3	1	2	2	3	3	3	3	3	1	4	2	2	4	1	3	4	2	1	1	2	2	4	4	1	1	3	3	2	2	2	2	3	3	4	4	1	1	4	4	2	2	3	3	3	3	3	3	3	3	4	4	4	4	4	4	2	2	4	4	2	2	1	1	3	3	1	1	2	2	3	3	1	1	2	2	4	4	2	2	2	2	2	2	2	2	3	3	1	1	3	3	4	4	4	4	4	4	3	3	3	3	3	3	1	1	3	3	4	4	1	1	4	4	1	1	2	2	4	4	2	2	1	1	1	1	2	2	1	1	3	1	3	3	2	2	3	3	2	4	3	1	4	4	2	1	2	2	2	4	4	4	3	1	2	1	2	2	3	1	1	1	2	4	2	4	4	4	4	4	3	1	1	3	4	4	1	1	2	2	2	4	2	2	4	4	1	1	4	4	2	2	4	4	2	2	2	2	3	3	3	3	1	3	1	1	3	1	4	4	1	1	3	2	3	3	3	3	3	3	1	1	2	2	4	4	1	3	1	1	3	3	1	4	4	4	1	2	4	4	3	1	1	4	4	4	3	3	3	1	1	2	2	4	3	2	1	1	4	4	3	3	1	2	2	2	2	2	3	3	4	4	3	1	3	3	1	1	1	1	3	1	2	2	1	1	2	2	4	4	3	3	4	4	2	2	1	1	2	2	2	2	2	2	2	2	2	2	4	4	2	2	1	1	2	2	4	4	1	1	2	2	2	2	3	3	1	1	2	2	2	2	1	1	4	4	4	4	2	2	2	2	3	3	4	4	2	2	2	2	3	3	4	4	4	4	1	1	4	4	4	4	4	4	4	4	4	4	2	2	3	3	4	4	3	3	4	4	3	3	3	3	4	4	3	3	4	4	2	2	2	2	1	1	4	4	2	2	1	1	2	2	4	4	4	4	1	1	3	3	1	1	1	1	2	2	3	3	3	3	3	3	1	1	1	1	4	4	3	1	4	2	3	1	1	1	2	1	2	4	1	3	2	4	4	4	1	1	3	2	3	1	3	3	4	4	2	4	2	4	1	1	3	3	3	1	3	3	2	2	2	4	1	1	3	3	2	2	4	4	3	3	4	2	2	1	1	3	4	4	2	2	3	3	2	2	2	2	1	1	3	3	3	3	4	4	2	2	4	2	3	2	1	3	1	1	3	3	2	2	4	4	1	3	4	2	2	4	3	1	3	1	3	4	3	3	2	2	3	3	2	2	1	1	2	2	1	1	2	2	3	3	2	2	2	2	1	1	1	1	4	4	1	1	1	1	2	2	2	2	2	2	2	2	1	1	1	1	2	2	3	3	3	3	1	1	3	3	4	4	4	4	1	1	2	2	1	1	3	3	4	2	4	4	1	1	2	2	4	2	3	3	2	2	3	3	3	1	1	1	3	3	1	1	4	2	2	2	3	3	2	2	1	1	1	4	1	2	1	1	3	1	2	2	3	3	1	1	2	2	1	3	3	3	1	3	3	4	3	3	3	3	1	1	1	4	4	2	1	2	3	3	1	1	3	1	2	4	1	1	3	3	3	1	2	1	3	1	4	4	4	4	4	4	3	3	2	2	1	1	4	4	4	4	4	4	4	4	2	2	2	2	1	1	1	1	4	4	1	1	1	1	1	2	1	3	1	3	4	2	3	1	2	4	4	2	1	2	4	2	1	4	2	2	2	4	1	2	4	4	1	1	4	2	4	2	2	2	2	2	2	2	3	1	3	3	2	4	4	2	2	2	4	4	3	3	1	1	3	1	3	1	4	4	3	3	3	3	3	4	4	4	2	2	4	2	4	4	3	1	1	1	2	2	3	4	1	2	3	3	2	4	2	1	4	2	3	1	1	3	2	4	2	4	3	1	1	3	2	4	4	4	2	4	4	4	2	2	1	1	3	3	3	3	1	1	1	1	3	3	3	3	4	4	3	3	3	3	3	3	1	1	3	3	4	4	3	3	3	3	2	2	3	3	2	2	1	1	4	4	3	1	1	1	2	2	4	4	2	2	1	1	3	3	4	4	2	2	4	2	1	1	2	4	4	4	4	4	2	2	3	1	4	4	3	3	3	3	2	2	3	3	2	2	4	4	4	4	2	2	2	2	4	4	2	2	4	4	1	1	4	4	2	2	1	1	3	3	3	3	4	4	2	2	2	2	4	4	1	1	3	3	2	2	4	4	3	3	2	2	1	1	4	4	4	4	2	3	3	3	2	2	4	4	1	2	3	3	3	3	4	4	3	4	1	3	3	3	1	1	4	2	2	4	2	4	3	3	3	1	1	1	4	2	3	3	4	2	2	4	1	3	1	3	2	4	4	2	2	4	2	2	3	1	1	1	2	2	2	4	2	2	2	4	2	4	1	1	1	3	1	1	1	1	2	2	2	2	3	3	2	4	1	3	2	4	1	3	1	1	1	4	3	1	3	3	3	1	1	1	3	1	1	1	1	3	1	1	3	3	2	2	3	3	1	1	3	1	1	1	1	3	4	4	1	1	3	1	2	4	3	4	3	1	3	3	2	2	4	4	3	1	3	1	1	1	4	2	2	4	2	4	1	1	4	4	4	4	1	1	1	1	2	2	3	3	3	3	4	4	1	1	4	4	1	1	3	3	2	4	1	1	4	4	1	1	4	4	4	4	4	4	2	2	1	1	2	2	4	4	2	2	1	1	1	1	4	4	4	4	1	1	4	4	1	1	2	2	2	2	3	3	2	2	4	4	1	1	2	2	3	3	3	3	1	1	1	1	2	2	4	4	2	2	1	1	3	3	4	4	1	1	2	2	4	4	2	2	4	3	3	3	3	3	4	4	2	2	3	3	2	2	3	3	2	2	3	3	4	4	1	3	2	2	3	3	1	1	3	3	3	3	2	2	3	3	2	2	1	3	4	4	4	2	1	2	4	2	3	3	4	4	3	4	2	2	3	3	4	4	3	2	3	3	2	4	4	3	3	3	1	1	1	3	2	4	3	3	1	1	4	4	3	1	1	3	2	4	2	4	4	3	1	1	1	3	4	2	4	4	2	3	2	4	4	4	3	3	1	1	2	2	2	4	2	2	4	4	2	2	1	1	3	3	4	4	4	4	1	1	3	3	3	3	2	2	4	2	3	3	4	4	4	2	3	3	3	3	4	3	3	3	3	3	2	2	1	1	3	3	2	2	2	2	1	1	1	1	4	4	1	1	3	3	4	4	3	3	4	4	1	1	4	4	4	2	1	1	4	4	2	2	4	4	1	1	1	1	1	1	3	3	4	4	2	2	1	1	3	3	2	2	4	4	2	2	4	4	2	2	4	4	3	3	1	1	1	1	3	3	1	3	1	1	1	1	1	1	3	3	1	1	4	4	3	3	1	1	1	1	2	2	3	3	2	2	3	3	1	2	3	3	4	4	1	1	1	1	1	1	3	3	1	1	2	1	1	1	3	4	2	2	2	2	1	1	2	2	2	2	2	2	3	3	3	3	3	3	2	2	4	4	2	2	4	4	4	4	4	4	4	4	4	4	3	3	4	4	2	2	1	1	1	1	3	3	4	4	2	2	1	1	1	1	2	4	3	1	3	3	1	1	3	3	1	3	4	2	4	2	1	1	4	4	3	3	3	3	3	4	2	4	1	4	2	4	3	2	3	3	3	3	2	2	3	1	3	3	2	2	4	4	3	4	4	2	2	2	4	2	2	2	1	1	2	4	2	4	4	4	2	2	4	4	4	4	2	4	2	2	2	1	3	3	4	4	1	1	4	4	1	1	2	2	3	1	1	1	2	2	2	2	3	3	4	4	1	1	4	4	3	3	4	4	3	3	2	2	2	2	2	2	2	4	4	4	3	1	3	3	1	1	2	2	4	4	1	1	4	4	4	4	1	1	3	3	2	2	3	3	1	1	4	4	3	3	2	2	2	2	2	2	1	1	3	3	2	2	2	2	2	2	4	4	4	4	4	4	3	3	1	3	2	2	4	4	3	3	1	1	3	3	3	3	2	2	4	4	2	2	1	1	1	1	2	2	1	3	1	1	3	3	2	3	4	1	4	4	1	3	2	4	3	3	1	3	1	1	1	3	2	4	4	2	4	4	2	4	1	3	2	1	3	1	1	2	1	3	3	2	1	3	1	3	4	2	3	1	4	1	1	3	3	3	2	2	3	3	2	2	3	3	4	2	4	2	2	2	3	1	2	2	4	4	4	4	2	2	4	2	4	4	2	2	1	2	1	1	4	4	3	3	3	3	3	3	2	2	1	1	3	3	3	3	3	1	1	2	2	4	1	4	3	3	2	4	4	4	2	2	4	4	4	1	1	2	1	1	3	3	1	1	2	1	1	1	2	4	3	3	2	4	3	4	4	3	4	3	4	3	3	4	1	1	2	3	3	1	1	3	1	3	4	3	3	1	1	3	4	2	2	4	4	4	1	1	3	3	1	1	1	1	2	2	2	2	4	4	4	4	3	3	4	4	1	1	4	4	4	4	2	2	1	1	3	3	3	3	2	2	3	3	4	4	1	1	4	4	2	2	1	1	1	1	4	4	4	4	1	1	3	3	2	2	3	3	4	4	3	3	4	4	3	3	3	3	2	2	2	2	4	4	3	3	3	3	2	2	4	4	1	1	4	4	1	1	3	3	2	2	4	4	3	3	3	3	1	1	2	2	2	2	2	2	1	1	4	4	4	4	2	2	1	1	1	1	4	4	4	4	1	1	3	3	4	4	1	1	2	2	3	3	3	3	3	3	4	4	4	4	2	2	3	3	4	4	3	3	3	3	2	2	1	1	1	1	4	4	3	3	1	1	3	3	3	3	1	1	1	1	1	1	1	1	3	3	2	2	3	3	1	1	3	4	1	4	3	1	4	2	4	2	1	3	3	1	3	3	4	1	1	1	2	2	3	1	3	1	3	1	2	4	2	4	3	1	2	4	2	1	4	4	4	4	3	1	2	4	4	4	3	3	4	4	3	3	2	4	3	3	1	1	3	3	1	1	3	3	4	4	1	1	4	2	3	1	4	4	1	3	4	4	3	3	1	1	2	2	3	3	1	3	4	2	3	3	1	2	3	1	2	2	2	2	2	1	4	4	4	2	3	1	1	1	3	3	2	2	4	4	2	2	1	1	3	1	4	2	4	2	3	1	3	3	4	2	4	4	1	3	2	4	3	3	1	3	2	2	4	4	3	3	2	4	1	1	1	1	3	1	2	2	4	4	3	4	3	3	3	3	3	3	1	3	3	4	2	4	3	3	3	1	1	1	3	3	3	1	2	2	3	3	3	3	4	4	1	3	1	1	2	2	4	4	4	2	1	3	3	4	4	3	4	4	1	1	1	1	3	3	2	2	2	2	1	3	3	3	1	1	4	1	1	3	1	1	1	2	2	1	1	1	1	1	2	1	2	2	2	4	1	1	4	4	3	4	4	4	3	3	1	1	1	3	2	4	2	2	2	4	4	4	3	3	2	2	2	4	1	3	2	4	4	2	3	3	3	1	2	4	4	4	2	2	2	2	3	1	3	4	2	1	4	4	1	2	2	2	1	1	3	3	2	2	1	1	4	4	1	1	3	3	4	4	4	4	2	4	3	1	1	1	2	2	2	2	4	4	1	2	1	3	2	2	2	2	4	4	2	4	1	3	4	4	2	1	2	2	4	2	2	2	1	1	1	1	1	3	4	4	4	4	2	4	4	3	4	2	1	1	4	2	4	4	4	4	2	4	3	1	4	3	3	3	2	1	4	4	4	4	4	4	2	2	4	4	4	2	3	1	2	2	3	3	2	2	4	4	2	2	4	4	1	1	2	2	2	2	1	1	1	1	2	2	2	2	3	3	1	1	3	3	4	4	2	2	3	3	2	2	2	2	3	3	2	2	1	1	2	2	4	4	4	4	3	3	1	1	3	3	3	3	3	3	3	3	3	3	4	4	2	2	1	1	2	2	1	1	1	1	3	3	4	4	3	3	4	4	2	2	4	4	3	3	2	2	1	1	1	1	1	1	2	2	3	3	4	4	4	4	4	4	4	4	4	4	3	3	4	4	4	4	4	4	1	1	4	4	1	1	4	2	1	1	2	2	3	3	3	3	4	4	1	2	4	4	3	3	3	3	3	3	1	1	2	2	4	4	3	3	3	3	2	2	2	2	3	3	2	2	4	4	3	3	1	1	1	1	2	2	3	3	4	4	1	1	3	3	1	1	4	4	3	3	4	4	1	1	4	4	3	3	4	4	1	1	4	4	4	4	2	4	3	1	1	1	3	3	1	1	4	4	1	3	1	1	3	1	2	4	3	1	4	4	1	1	4	4	4	4	4	4	1	1	4	4	4	4	4	4	4	4	3	3	2	2	2	2	3	3	3	4	4	4	1	1	2	2	2	2	2	2	3	3	4	4	1	1	2	4	4	4	4	2	1	1	2	2	3	1	3	3	3	3	3	3	1	3	1	3	4	4	1	3	4	4	2	4	3	1	2	2	3	4	3	1	2	1	1	1	4	4	1	1	2	4	4	4	3	3	1	1	2	1	3	1	1	1	1	1	2	2	2	2	3	3	4	4	1	1	3	3	2	2	4	4	3	3	4	4	1	3	3	1	1	2	3	3	4	4	1	3	3	3	3	3	3	1	1	1	3	1	4	2	2	4	3	3	1	1	1	1	1	1	1	2	2	1	3	1	2	2	4	2	3	3	4	2	4	4	2	2	3	3	3	3	3	3	2	4	1	3	1	3	3	1	4	2	4	2	4	3	2	2	1	1	4	4	1	1	3	1	1	3	1	1	4	2	2	1	1	3	2	4	4	4	1	3	1	1	1	1	3	3	4	4	1	3	4	2	4	2	3	3	2	2	4	2	4	2	4	4	1	3	2	1	4	4	3	1	3	3	1	2	3	3	4	4	4	4	3	3	3	1	1	1	2	4	4	4	2	2	3	3	4	4	4	2	1	4	3	3	3	3	4	2	4	3	3	3	4	4	1	1	4	4	1	3	1	1	4	4	4	4	4	4	1	4	4	1	3	3	2	2	1	3	2	1	1	1	4	4	2	1	4	4	4	4	3	3	1	3	2	1	3	4	3	4	3	3	4	4	3	3	4	4	4	2	3	4	2	4	1	2	3	2	3	4	3	3	4	2	2	2	2	4	4	4	4	4	3	3	2	2	2	2	3	3	2	2	4	4	4	4	3	3	2	2	2	2	4	4	4	4	3	3	4	2	1	1	2	4	4	2	3	1	3	1	2	2	1	3	2	2	4	3	1	3	3	1	1	1	4	4	4	4	3	3	2	4	4	2	3	3	2	2	4	4	2	1	3	3	4	4	1	4	1	1	1	1	2	3	1	1	1	1	2	2	2	2	1	1	2	4	1	1	1	1	3	1	4	4	2	2	1	3	3	3	4	4	3	4	2	2	2	2	4	4	1	1	4	4	2	2	4	4	4	4	3	3	3	3	4	4	1	1	1	1	3	3	4	4	3	3	1	1	4	4	1	3	3	3	2	2	1	1	3	3	4	4	3	3	1	1	4	4	4	4	3	3	4	4	3	3	1	1	4	4	2	2	4	4	4	4	2	2	1	1	1	1	2	2	4	4	3	3	4	4	1	1	4	4	1	1	4	4	3	3	2	2	2	2	2	2	2	2	4	4	3	3	1	1	1	1	1	1	2	2	1	1	3	3	3	3	1	1	4	4	4	4	1	1	3	1	4	2	4	2	1	2	1	3	1	2	1	1	2	2	1	3	3	3	3	3	2	2	2	4	3	3	2	2	4	4	1	1	2	2	1	1	2	2	4	4	4	4	4	4	4	4	3	3	2	2	4	4	1	3	1	1	4	4	1	1	3	3	1	4	4	2	3	1	4	4	3	3	3	3	1	2	3	3	2	4	4	4	3	3	3	3	2	2	4	4	3	3	2	2	1	2	4	2	3	1	1	1	3	1	3	1	4	4	1	1	1	3	2	2	3	1	3	3	3	1	1	1	1	2	3	3	3	1	3	2	3	1	1	2	2	4	1	4	2	2	1	1	4	4	3	1	1	1	2	2	1	1	2	2	1	1	4	4	3	1	2	2	2	2	4	4	3	4	1	3	1	3	2	2	1	1	1	1	4	4	3	4	4	4	2	4	4	4	2	3	1	1	2	4	2	4	4	4	4	4	3	3	1	1	4	4	3	3	4	1	4	1	1	1	1	1	1	3	2	2	4	4	2	2	2	2	3	1	1	2	1	3	1	3	3	1	4	4	1	2	2	1	4	2	2	2	2	4	3	3	2	2	2	2	1	1	1	1	1	1	4	4	2	2	1	1	1	1	4	4	3	3	3	3	2	2	4	4	3	3	4	4	1	1	3	3	2	2	4	4	4	4	4	4	4	4	4	4	2	2	3	3	2	2	2	2	2	2	2	3	4	4	3	3	4	2	2	2	2	2	2	2	1	1	3	3	1	1	4	3	1	3	4	2	3	1	3	3	3	2	4	2	1	1	2	2	4	2	3	3	1	1	2	2	3	3	2	2	1	2	1	1	1	3	4	4	1	3	2	2	3	3	1	1	3	3	3	3	4	4	1	1	1	2	3	1	3	3	4	4	2	2	4	4	4	4	3	3	1	1	2	2	2	4	3	1	1	1	3	3	3	3	1	1	1	1	3	3	1	3	1	1	3	4	4	4	3	3	1	3	4	4	2	2	2	2	4	2	3	1	4	2	1	3	4	2	4	2	3	1	4	4	2	4	1	3	1	1	4	4	1	1	2	2	4	2	3	3	1	3	3	1	3	3	1	1	3	3	1	4	1	1	4	4	2	2	3	3	1	1	3	3	4	4	2	2	1	1	1	1	2	2	1	1	2	2	4	4	3	3	1	1	1	1	3	1	4	4	2	2	3	1	4	4	2	2	3	1	1	1	3	1	1	1	3	1	1	1	1	3	2	2	4	4	1	1	1	1	3	3	4	4	3	3	4	4	1	1	2	2	3	3	4	4	3	3	3	3	2	2	3	3	3	3	2	2	2	2	3	3	3	3	2	2	4	4	1	1	2	2	4	4	1	1	3	3	1	1	3	3	1	1	1	1	4	4	3	3	1	1	4	4	1	1	1	1	2	2	3	3	1	3	2	4	1	1	2	2	3	1	1	3	2	4	1	3	2	4	4	1	3	4	3	4	3	4	4	4	4	4	3	1	3	1	4	4	3	3	1	1	3	2	1	3	4	4	3	3	2	2	3	3	3	3	2	2	2	2	1	1	4	4	2	4	4	4	3	3	1	1	4	4	3	3	3	3	3	3	2	2	3	3	2	2	2	2	1	1	2	2	3	3	2	2	3	3	4	4	1	1	1	1	2	2	4	4	2	2	4	4	2	2	3	3	4	4	2	2	1	1	4	4	1	1	2	2	2	2	2	2	1	1	4	4	3	3	1	1	1	1	4	4	2	2	2	2	4	4	4	4	2	1	3	3	1	1	1	1	4	4	1	1	4	4	2	2	4	4	3	3	1	1	1	1	1	1	4	2	4	1	1	2	4	4	4	2	1	3	4	4	1	3	4	2	4	4	2	2	2	2	3	3	1	3	3	3	3	3	1	3	4	2	1	3	3	3	1	1	2	1	3	3	1	1	4	4	1	1	2	2	2	2	4	4	3	3	2	2	3	1	3	1	4	4	2	2	4	2	4	2	1	1	1	1	3	1	3	4	4	2	2	2	4	4	1	1	3	1	3	3	2	2	3	1	2	4	4	4	3	3	3	3	1	1	4	4	3	3	1	1	2	2	2	2	2	2	1	1	3	3	2	2	1	1	1	1	1	1	2	2	1	1	4	4	3	3	4	4	3	3	3	3	2	2	3	3	4	4	2	2	3	3	4	4	3	3	4	4	3	3	4	4	4	4	1	1	1	1	2	2	4	4	4	4	3	3	1	1	4	4	1	1	2	2	2	2	4	4	3	3	3	3	3	3	4	4	3	3	3	3	3	3	3	3	3	3	1	3	2	2	2	2	4	4	4	4	3	1	3	3	4	4	2	2	4	4	4	4	1	1	1	1	3	3	2	1	2	2	2	2	1	1	4	4	2	2	4	4	1	1	3	3	2	2	3	3	4	4	1	1	4	4	3	3	4	4	2	2	2	2	1	1	3	3	2	2	3	3	3	3	2	2	3	3	1	1	3	3	1	1	4	4	1	1	4	4	3	3	3	3	2	2	2	3	4	2	3	1	1	3	1	1	1	1	1	3	2	4	1	3	4	2	3	1	2	4	2	4	1	3	2	2	1	4	3	3	1	3	1	1	4	4	4	4	2	4	3	3	4	4	1	3	3	1	1	3	3	4	2	4	4	3	4	2	2	4	4	2	4	4	1	3	4	3	2	2	3	1	4	2	3	1	4	4	2	2	1	1	1	1	4	2	4	4	1	1	2	4	4	4	2	2	2	1	1	1	4	2	4	4	1	3	3	3	3	1	3	3	2	4	3	3	3	1	4	4	1	3	1	3	3	3	3	1	2	4	1	3	3	1	3	1	1	3	1	3	4	4	2	2	2	3	1	3	1	1	4	4	1	2	2	3	4	4	4	2	4	2	4	2	4	4	3	2	3	3	3	3	1	1	1	1	2	4	1	1	4	4	4	4	3	1	1	1	3	3	3	4	2	2	2	2	4	4	2	2	3	3	3	1	1	1	2	2	2	4	3	3	3	3	1	2	3	3	4	4	3	1	1	3	3	3	1	1	1	3	3	3	2	4	2	2	2	2	1	2	3	4	1	2	1	4	1	3	4	4	2	4	2	2	2	2	4	1	2	1	3	1	1	1	3	3	4	4	2	1	2	4	4	2	2	2	2	4	2	2	1	3	3	3	3	3	4	2	3	1	1	3	4	4	2	4	3	1	1	2	1	1	2	2	1	2	4	3	1	3	1	1	1	1	1	1	3	1	2	4	3	3	3	4	1	3	3	3	1	1	3	3	3	1	2	3	1	1	2	2	3	1	1	1	2	2	3	3	3	3	1	1	2	2	1	2	1	1	3	1	2	2	1	1	3	1	2	2	2	2	2	2	3	3	3	3	3	3	3	3	4	4	3	3	1	3	1	1	3	3	1	1	1	1	2	2	4	4	1	1	3	3	2	2	4	4	1	1	2	2	1	3	3	3	1	3	2	1	2	4	1	3	2	4	3	3	4	4	1	1	4	4	1	3	2	2	1	3	3	3	1	3	1	2	1	3	2	1	1	1	3	4	4	4	3	4	4	2	3	3	2	1	1	1	4	2	3	1	4	4	1	1	1	1	3	3	3	1	4	4	2	2	4	4	2	1	1	1	4	4	4	2	2	2	4	2	2	3	3	3	1	3	1	1	2	4	3	3	3	3	3	3	2	2	2	2	2	2	2	4	1	3	4	2	1	2	4	2	3	4	1	3	3	3	4	2	3	3	4	4	1	4	3	3	1	1	2	2	3	3	4	4	4	4	3	3	2	2	4	4	4	2	4	2	1	1	2	2	2	2	2	2	1	1	3	3	4	4	2	2	4	4	2	2	1	1	3	3	2	2	4	4	2	2	1	1	3	3	2	2	3	3	4	4	4	4	3	3	2	2	1	1	2	2	2	2	4	4	2	2	4	4	3	1	2	2	3	1	3	1	2	2	2	2	2	4	1	1	1	1	4	4	4	4	1	1	4	4	1	3	3	4	4	3	1	3	4	2	2	2	2	4	3	1	2	2	1	2	3	3	3	1	1	3	1	1	3	1	1	3	3	1	1	3	2	2	1	2	2	2	1	3	2	2	4	2	4	2	1	1	2	4	2	4	2	2	2	2	3	3	1	1	4	4	3	1	4	4	3	3	3	3	3	3	1	1	3	3	1	3	2	1	1	3	4	2	4	2	4	2	1	2	4	3	4	1	2	4	1	3	4	2	4	4	1	1	2	1	4	2	4	3	2	1	1	3	2	4	1	3	4	3	2	2	1	1	3	3	2	2	2	2	3	3	4	4	3	1	1	3	1	3	2	1	3	1	3	3	1	1	2	1	4	4	2	2	3	1	2	4	4	3	4	4	1	3	3	3	4	2	2	2	1	1	1	1	1	1	1	1	1	4	1	1	2	4	4	4	4	4	2	4	2	2	2	2	1	1	3	3	1	1	1	1	1	1	1	3	2	2	3	3	4	2	3	3	4	2	4	4	4	1	1	1	2	4	4	4	1	1	1	1	4	4	3	1	3	3	3	3	1	1	1	1	1	1	1	1	2	2	3	2	2	2	4	2	2	4	4	4	3	3	2	2	3	1	2	1	3	3	1	1	1	3	1	2	4	2	2	2	4	4	4	4	2	2	4	4	1	1	4	4	3	3	4	2	3	1	4	4	1	3	2	2	3	3	3	3	2	2	2	4	3	1	4	4	3	3	3	3	1	1	2	2	4	4	2	2	3	3	4	4	2	2	2	2	4	4	3	3	3	3	3	3	2	2	3	3	4	4	3	3	2	2	3	3	1	1	3	3	2	2	4	2	3	3	3	3	2	2	4	4	2	2	2	4	1	1	3	3	1	3	4	4	4	4	2	4	3	3	2	2	3	1	4	3	4	2	3	3	3	4	1	1	2	2	2	4	2	4	2	2	1	3	4	4	3	3	1	1	1	1	2	2	4	4	4	2	4	4	3	3	1	1	3	3	2	4	2	2	1	3	1	2	4	3	3	1	4	4	1	1	2	2	2	2	4	3	1	1	2	2	1	1	3	3	4	4	4	4	1	1	2	2	3	3	3	3	4	4	1	1	3	3	1	1	3	3	4	2	1	1	2	2	4	2	2	1	2	4	2	4	4	2	1	1	4	4	3	3	2	2	1	1	3	3	1	1	1	1	1	3	1	1	4	4	4	4	2	2	3	1	3	3	3	4	2	4	3	3	3	3	3	3	4	4	3	3	3	3	1	1	2	2	1	3	3	4	3	3	4	4	4	4	3	3	2	1	4	4	1	3	1	1	3	1	4	4	2	2	1	1	1	3	3	3	3	3	3	1	4	2	1	3	2	4	1	1	1	1	2	2	3	3	1	1	1	1	4	4	4	4	2	2	3	3	1	1	3	3	1	1	4	4	2	2	1	1	1	1	2	4	3	1	3	3	3	4	4	2	1	2	1	2	4	4	2	2	3	3	2	4	2	4	2	4	2	4	1	2	2	2	2	4	2	4	2	2	3	3	3	3	4	4	1	1	4	4	4	2	1	1	4	3	1	3	1	1	4	2	1	1	2	2	3	3	2	2	4	4	2	4	2	2	2	2	2	2	1	1	3	3	3	3	2	2	3	3	1	1	1	2	3	4	2	3	2	2	1	3	1	1	1	3	3	3	3	3	1	1	1	1	2	1	4	4	2	2	3	3	3	3	2	2	1	1	2	2	3	3	4	2	1	1	1	1	4	4	4	4	1	1	1	1	3	3	2	1	1	1	3	3	3	3	3	3	2	2	3	3	1	3	1	1	4	4	1	1	3	3	3	3	4	4	2	2	2	2	2	2	4	4	3	3	2	1	4	2	2	4	4	2	4	1	2	2	3	3	2	3	2	4	2	2	4	2	1	3	1	1	4	4	3	3	2	2	1	1	2	4	3	3	3	3	4	4	3	3	1	1	1	1	2	2	1	1	2	2	1	1	2	2	1	1	1	1	2	2	1	1	2	2	1	1	4	4	1	1	4	4	1	1	4	4	4	4	2	2	3	3	3	3	4	4	2	2	3	3	4	4	3	3	4	4	2	4	3	1	3	3	2	4	2	4	1	3	2	2	4	2	1	2	1	1	2	4	2	4	2	4	3	3	4	4	3	1	3	3	4	4	2	1	3	1	3	3	3	3	3	3	2	2	1	1	4	4	3	3	3	3	3	3	4	4	2	2	3	3	2	2	2	2	2	2	1	1	4	4	2	2	1	1	1	3	3	3	3	3	3	3	4	4	4	3	1	1	2	2	1	1	2	2	3	3	2	2	2	2	4	4	2	2	1	1	3	3	4	4	4	4	2	2	2	2	4	4	1	1	2	2	1	1	4	4	1	1	2	2	3	3	3	3	3	3	1	1	3	3	4	4	4	2	4	4	1	1	4	4	1	3	1	2	1	3	1	2	4	4	2	2	1	1	4	2	2	1	4	4	3	3	2	2	2	2	1	1	1	1	4	4	1	1	2	2	1	1	4	4	1	1	2	2	3	3	4	4	4	4	4	4	2	2	4	4	2	2	4	4	3	3	1	1	3	3	4	4	1	1	4	2	2	1	3	3	4	2	2	4	3	4	4	4	2	4	3	1	2	4	4	2	3	1	1	2	1	1	1	3	3	4	2	2	1	1	2	1	2	4	2	2	2	2	2	2	3	3	3	3	3	3	2	2	3	1	4	4	2	2	2	4	2	1	1	3	1	1	4	2	1	3	4	4	2	3	1	4	4	2	1	3	4	4	2	1	3	2	2	3	1	3	2	4	1	1	2	4	1	1	2	2	4	2	1	3	4	3	1	2	4	2	1	2	3	1	1	3	2	4	3	1	2	4	2	2	4	4	3	3	2	2	3	4	4	4	1	1	3	4	1	1	3	1	4	4	2	2	4	2	1	1	3	3	1	2	2	2	4	4	4	4	1	3	3	4	3	2	2	2	2	1	4	4	4	4	1	1	1	1	3	3	2	2	2	2	4	4	4	2	4	2	1	1	1	1	2	4	2	2	2	4	1	3	2	2	1	1	1	1	4	4	2	3	2	2	3	3	1	3	2	2	1	1	4	4	3	3	4	2	4	4	2	2	2	2	1	1	3	3	1	1	3	1	4	4	1	1	2	4	3	4	3	3	4	2	4	4	4	4	1	1	4	4	2	2	1	1	4	3	1	1	3	1	1	1	3	3	1	1	1	1	2	2	3	3	2	2	3	3	3	3	1	1	3	3	2	2	4	4	1	1	4	4	4	4	1	1	3	3	1	3	4	2	3	3	3	3	4	2	4	4	3	1	3	3	1	1	3	3	3	3	2	2	4	4	3	3	4	4	4	4	1	1	2	2	1	1	4	4	1	1	4	4	3	3	3	3	4	4	1	3	2	2	2	4	4	2	3	3	3	4	3	1	4	2	1	1	3	3	4	4	3	1	1	1	3	3	2	2	2	2	3	3	1	3	4	4	3	2	4	2	3	1	1	1	4	4	3	1	4	4	3	3	4	4	2	4	3	3	1	1	3	1	2	4	3	1	1	1	3	3	4	4	1	3	1	3	3	3	4	2	1	1	4	2	1	1	4	4	3	3	4	4	1	1	2	4	1	3	1	3	1	1	4	4	3	3	2	2	1	1	4	4	2	2	2	1	2	2	4	4	1	1	2	4	3	4	1	3	4	2	4	2	4	4	3	3	2	2	4	4	2	2	4	4	3	3	4	4	3	3	1	1	3	3	4	4	2	2	3	3	1	1	1	1	2	2	1	1	4	4	2	2	2	2	3	3	1	1	1	1	3	3	4	4	4	4	1	1	1	1	1	1	2	2	4	4	2	2	2	2	3	3	3	2	3	3	4	2	4	2	3	3	2	2	2	2	3	3	3	1	1	4	2	2	1	1	3	1	3	3	4	4	3	3	2	2	2	2	3	3	3	3	3	3	4	4	1	1	4	4	4	4	4	4	2	2	1	1	4	4	3	3	3	3	2	2	2	2	3	3	1	1	1	1	4	4	3	3	2	2	3	3	1	1	4	4	3	3	3	3	2	2	4	4	3	3	2	2	3	3	1	1	3	3	4	4	2	2	1	1	4	3	4	4	1	3	3	3	4	4	4	4	4	4	4	4	2	2	3	3	1	1	4	4	1	1	4	4	3	3	2	2	3	3	4	4	2	2	4	4	1	1	1	1	3	3	2	2	3	3	4	4	1	1	4	4	2	2	4	4	3	3	4	4	3	3	3	3	1	1	4	4	2	2	2	2	1	1	3	3	2	2	1	1	1	1	4	4	4	4	2	2	3	3	2	2	3	3	2	2	2	2	3	3	1	1	4	4	2	2	4	4	4	4	3	3	1	1	3	3	1	1	1	1	3	3	3	3	3	3	3	3	1	1	4	4	1	1	3	3	2	2	1	1	4	4	3	3	4	4	1	1	2	2	3	1	2	4	4	2	1	1	4	4	3	1	1	3	2	2	1	1	3	1	3	1	2	2	1	1	1	1	1	3	1	3	1	1	3	3	3	3	4	4	1	1	3	3	4	4	1	1	2	1	3	3	3	1	3	4	1	3	4	3	1	1	2	2	2	1	3	3	4	2	3	3	2	4	1	3	3	1	1	1	4	2	4	4	1	1	4	4	1	1	2	4	3	3	4	4	2	2	3	3	1	1	2	2	3	3	1	1	3	3	1	1	1	1	3	3	3	3	3	3	3	3	4	4	1	1	3	3	1	1	2	2	3	3	4	4	4	4	3	3	2	2	2	2	1	1	4	4	1	1	4	4	1	1	2	2	3	3	3	3	3	1	3	1	2	4	4	3	1	1	4	3	3	3	4	4	4	4	2	2	2	2	3	3	2	2	3	3	1	1	1	1	2	2	3	3	3	3	2	2	4	4	2	2	4	4	1	1	1	1	1	1	4	4	4	4	1	1	1	1	1	1	1	1	1	1	4	4	2	2	1	1	3	3	3	3	4	4	1	1	2	2	4	4	1	1	3	3	1	1	3	3	2	2	2	2	4	4	4	4	4	4	2	2	4	4	1	1	2	4	2	4	4	4	2	4	3	3	1	1	2	2	4	4	1	1	4	4	1	1	1	1	2	1	4	4	3	3	4	4	3	3	3	4	3	3	4	4	1	1	4	3	1	3	1	2	1	1	3	3	2	2	3	4	2	3	3	3	1	3	2	2	1	1	1	3	4	2	2	1	2	2	4	2	1	3	3	3	4	3	2	4	2	2	2	4	2	4	4	2	1	1	3	1	2	2	2	2	4	4	2	3	2	2	4	4	3	2	4	4	4	4	4	4	4	4	1	3	1	1	3	3	1	1	4	4	1	1	2	2	1	3	2	4	4	2	2	2	4	2	4	4	4	1	3	4	3	3	1	1	1	1	4	4	2	4	1	1	4	2	2	3	2	2	2	4	4	4	2	1	4	4	4	2	3	4	1	1	1	1	1	3	2	3	1	3	1	3	1	1	4	4	3	4	2	2	3	4	2	2	2	3	2	2	3	1	3	1	3	3	2	4	1	4	4	2	4	1	4	2	2	4	4	2	1	3	3	1	4	2	1	2	2	3	3	2	4	2	4	4	4	2	4	2	2	1	4	4	2	2	2	2	2	4	3	1	1	3	2	1	2	2	3	1	1	3	3	3	3	3	4	2	4	4	1	3	3	1	3	1	4	2	4	3	2	2	1	1	3	4	1	3	2	2	1	1	2	1	1	4	1	3	3	4	1	1	4	2	1	3	3	3	4	3	2	2	3	1	1	3	4	2	4	2	4	2	4	2	2	2	2	4	4	2	4	3	4	1	1	1	3	3	4	4	2	2	1	1	2	2	2	2	2	1	3	3	4	3	3	1	4	4	3	3	1	3	4	4	1	3	4	4	4	4	1	3	3	3	2	2	2	2	3	1	2	4	4	4	4	4	1	3	2	4	4	4	4	4	3	3	1	1	3	3	2	2	1	3	2	2	3	3	1	3	1	1	1	1	3	3	1	3	2	2	2	4	3	1	3	1	1	3	1	1	3	1	2	4	3	1	1	1	3	3	4	4	3	3	3	3	3	3	1	3	4	4	2	2	3	3	3	3	2	2	3	3	1	1	1	1	4	4	3	3	1	1	3	3	2	2	3	3	4	4	3	3	2	2	3	3	3	3	1	1	2	2	1	1	1	1	2	2	3	3	3	3	3	3	2	2	1	1	1	1	1	1	1	1	2	2	4	4	2	2	3	3	1	1	3	3	2	2	1	1	1	1	2	2	2	2	4	4	4	4	1	1	4	4	2	2	1	1	2	2	2	2	3	3	3	3	1	1	2	2	3	3	1	1	1	1	4	2	4	4	1	3	1	3	1	1	2	2	1	3	2	2	1	3	3	1	2	4	4	4	1	3	1	1	3	3	2	2	1	1	1	3	1	3	1	4	4	3	2	4	2	1	3	1	2	2	1	3	3	1	2	2	2	1	1	3	2	2	3	3	4	2	4	4	4	2	1	3	3	1	4	1	1	1	4	2	1	3	2	3	4	1	2	2	3	1	1	3	3	3	3	3	3	3	1	2	2	2	2	4	3	3	1	1	3	1	4	2	1	2	2	4	2	1	1	4	3	4	1	1	1	1	1	1	2	2	4	4	1	1	3	3	1	1	3	3	2	2	4	4	3	3	3	3	1	1	4	4	1	1	1	1	2	2	2	2	4	4	2	2	4	2	4	4	2	2	2	1	3	1	3	3	1	3	2	4	2	4	3	3	3	1	1	3	3	1	1	1	1	1	2	2	2	2	1	1	2	2	2	2	3	3	4	4	1	1	4	4	1	1	1	1	2	2	1	1	2	2	4	4	4	4	3	3	1	1	2	2	2	2	1	1	1	3	2	2	1	3	4	4	3	1	2	4	2	3	4	2	1	1	1	3	1	1	1	1	3	3	3	3	1	1	3	3	4	2	2	4	4	4	1	3	4	2	4	4	4	2	2	2	4	4	2	2	4	4	1	1	2	2	4	4	4	4	4	4	1	1	1	1	3	3	1	1	1	1	4	4	2	2	4	4	4	4	3	3	1	1	4	4	3	3	2	2	1	1	2	2	2	2	4	4	4	4	3	3	2	2	4	4	1	1	2	2	2	2	3	3	3	3	4	4	3	3	2	2	1	1	3	3	1	1	1	1	1	1	3	3	3	3	3	3	4	4	1	1	4	4	3	3	3	3	1	1	3	3	1	1	2	2	3	3	1	1	2	2	4	4	1	1	1	1	4	4	4	4	3	3	3	3	3	3	4	4	3	3	4	4	4	4	2	2	1	1	3	3	1	1	3	3	1	1	2	2	1	1	4	4	4	4	2	2	4	4	1	1	2	2	2	2	2	2	1	1	1	1	2	2	1	1	4	4	2	2	3	3	3	3	4	4	1	3	2	2	3	3	4	4	2	2	1	1	2	2	2	4	4	4	4	4	2	2	2	2	1	1	4	4	4	4	1	1	4	4	3	3	3	4	3	1	1	3	4	2	3	3	4	2	2	4	1	1	3	3	1	1	2	2	2	2	4	2	1	3	4	2	3	3	1	1	3	4	1	1	3	1	4	2	3	3	1	3	3	1	2	2	1	3	4	4	3	3	2	4	1	3	4	4	1	1	1	3	2	3	2	2	4	4	2	4	1	1	3	3	3	1	1	1	2	2	3	3	2	1	1	3	3	3	3	1	1	1	4	4	2	2	2	2	1	1	4	4	1	1	4	4	4	3	2	2	3	3	1	1	2	2	4	4	1	1	2	2	2	2	3	1	3	3	1	1	4	4	4	4	1	1	1	1	1	1	1	1	3	1	1	3	3	3	1	1	2	2	1	1	4	4	1	1	1	1	2	2	1	1	4	4	1	1	1	1	4	3	4	4	3	3	4	4	4	2	3	3	1	1	1	1	4	4	1	1	4	4	4	3	2	2	2	4	2	4	1	1	3	3	1	1	2	4	4	2	2	4	2	4	3	3	2	4	2	4	3	1	2	2	4	4	2	4	4	4	1	1	4	4	4	4	2	2	3	3	2	2	3	3	1	1	2	3	2	4	4	2	1	3	3	3	4	4	1	1	3	3	4	4	4	4	3	4	2	4	4	4	1	1	2	2	3	3	3	3	4	2	4	2	2	2	1	2	3	3	2	2	1	1	4	4	1	3	4	4	3	3	2	2	1	3	4	4	3	3	3	3	2	2	4	4	3	3	2	2	1	1	1	1	4	4	4	4	4	2	2	4	3	1	1	2	4	4	4	4	1	3	1	3	4	4	2	2	2	4	2	2	4	4	4	2	4	3	3	3	2	2	1	3	4	2	3	3	1	1	4	2	2	4	3	3	4	1	3	3	4	2	1	3	2	2	1	3	2	2	4	2	1	1	1	2	3	4	3	1	3	1	1	2	2	4	4	1	3	3	1	1	1	1	1	1	1	1	3	3	2	2	1	3	1	3	3	3	1	1	2	2	3	3	1	1	2	2	1	1	4	4	4	4	2	2	4	2	1	1	1	3	2	4	4	4	4	4	3	3	2	2	2	2	2	2	3	4	3	4	2	2	4	4	1	4	3	1	3	3	1	3	1	1	1	3	1	3	2	2	3	3	3	1	3	3	1	1	4	2	2	4	1	4	2	2	4	4	2	2	4	4	3	3	4	4	3	3	1	1	2	2	4	4	3	3	1	1	1	1	4	4	4	4	2	2	1	1	2	2	4	4	3	3	3	3	1	1	4	4	3	3	1	1	4	2	2	2	3	3	3	3	2	2	2	2	2	2	4	4	1	1	3	3	2	2	2	2	1	1	4	4	4	2	2	2	2	3	4	4	3	3	4	2	2	2	2	2	1	1	1	1	4	4	3	3	3	1	3	1	1	3	3	1	1	1	2	3	4	2	3	4	1	1	4	3	4	4	1	3	2	4	4	1	2	2	1	3	4	1	3	3	2	2	3	3	2	1	3	3	4	2	1	3	2	2	4	4	1	3	2	3	1	1	4	2	4	2	3	3	2	2	4	2	4	2	4	2	2	4	2	2	1	3	1	1	3	1	3	3	2	4	1	3	1	2	4	2	2	2	3	1	2	2	4	4	1	3	2	2	4	2	1	2	3	3	3	3	3	3	3	3	4	4	2	2	2	2	1	1	2	2	4	4	2	2	4	4	4	4	2	2	2	2	3	3	2	2	2	4	4	4	3	3	1	1	3	3	3	3	3	3	1	1	1	1	1	1	2	2	4	4	4	4	3	3	4	4	2	2	4	4	1	1	1	1	1	2	4	4	4	4	3	3	4	4	2	2	1	1	2	3	1	1	2	4	2	1	1	4	1	3	1	1	2	4	2	4	4	4	3	1	2	1	2	2	3	3	2	2	3	3	4	4	4	4	2	2	3	3	1	1	1	1	2	2	3	3	1	1	4	4	2	2	2	2	1	1	2	2	1	1	4	4	2	2	4	4	4	4	1	1	1	1	2	4	4	4	3	3	3	3	2	1	1	1	2	2	2	4	3	2	2	2	1	3	1	1	1	1	2	4	2	1	2	4	1	1	4	4	4	4	4	4	4	4	3	3	1	1	3	3	2	2	1	1	1	1	1	1	3	3	4	4	3	3	3	3	1	1	2	2	2	2	3	3	2	3	2	2	1	1	2	2	3	3	3	3	2	2	3	3	2	2	1	1	4	4	3	3	4	4	3	3	3	3	3	3	1	1	4	4	4	4	3	3	3	3	4	4	2	2	1	1	2	2	4	4	4	4	3	4	4	2	2	4	3	3	4	2	1	1	1	2	2	2	1	3	2	2	2	2	4	2	3	1	4	2	2	3	1	4	3	1	2	1	3	3	1	3	1	3	2	2	3	3	4	4	2	2	1	3	2	1	3	3	4	2	2	2	1	1	4	4	4	4	1	1	1	3	2	4	1	3	4	1	1	3	2	3	3	3	4	3	4	4	3	3	2	2	4	4	2	2	3	2	2	2	2	2	3	4	1	3	3	3	4	2	4	4	3	4	4	4	2	4	4	4	3	1	2	3	2	2	1	1	3	3	4	2	4	4	2	2	4	3	3	1	1	3	3	4	4	4	1	2	4	4	4	4	3	3	3	3	2	4	4	2	3	3	2	2	4	3	4	2	4	4	4	2	1	1	4	4	2	4	3	3	1	1	4	1	2	4	4	4	1	1	1	3	2	4	4	4	3	3	2	4	4	3	3	1	1	1	2	3	1	2	4	4	3	1	3	2	1	3	3	3	1	1	1	1	2	2	4	4	3	1	4	4	1	3	3	3	3	3	2	2	3	4	3	3	3	3	3	1	2	2	4	2	2	2	4	4	3	3	2	2	1	1	2	2	4	4	1	1	1	2	3	3	2	2	4	2	1	1	4	4	3	1	3	3	4	4	3	3	1	1	1	1	3	3	3	3	1	1	4	2	4	4	4	2	4	2	1	1	3	3	3	1	3	3	4	2	2	4	1	1	1	1	2	2	3	3	1	1	3	3	4	2	3	3	4	4	1	3	4	4	2	2	3	3	2	2	2	1	3	3	3	1	4	4	4	2	1	3	3	3	2	1	3	4	4	4	2	2	3	3	1	1	2	2	3	3	3	4	1	1	1	1	3	3	2	2	1	3	1	1	1	1	1	1	3	4	3	3	2	4	4	4	3	4	1	1	3	1	1	3	3	1	2	4	4	4	3	1	1	3	3	4	2	2	4	4	2	2	3	3	3	3	2	2	2	2	2	2	3	3	3	3	1	1	3	3	3	3	1	1	4	4	1	1	3	3	2	2	4	3	2	2	4	4	2	4	2	2	3	1	4	2	2	4	1	1	4	3	1	3	2	2	4	4	3	1	4	4	2	1	4	2	4	4	4	2	3	4	3	4	4	2	4	2	3	3	2	2	1	1	2	2	2	2	4	4	4	4	1	1	2	2	1	1	2	2	2	2	3	3	3	3	1	1	1	1	4	4	1	1	4	4	2	2	4	4	2	2	1	3	1	1	2	4	1	1	4	4	3	3	4	4	3	3	1	1	4	2	3	3	1	1	3	3	3	3	2	4	3	1	1	3	1	3	3	4	2	2	4	4	1	2	1	3	1	1	3	4	4	4	3	3	3	3	2	2	1	1	3	3	1	1	2	4	1	4	4	2	1	1	4	4	3	1	3	3	1	1	2	2	1	3	4	2	1	1	2	4	1	1	3	1	1	1	1	1	2	2	1	1	3	1	3	1	1	3	1	3	4	3	1	1	2	4	1	3	1	1	3	3	2	4	4	2	4	4	1	1	4	4	2	2	4	2	3	3	4	4	4	2	2	2	1	2	3	4	1	2	2	4	4	2	2	2	1	1	2	2	3	1	1	1	2	1	1	1	1	1	3	3	3	1	4	2	4	4	2	2	2	1	2	1	1	2	4	4	2	4	4	4	3	3	1	3	4	2	3	3	2	4	4	3	2	2	3	3	4	2	4	2	1	1	1	1	1	3	2	2	4	4	2	2	2	4	4	3	3	1	4	4	4	4	3	4	3	3	4	4	3	4	3	1	3	3	1	3	2	4	3	3	1	3	3	1	2	4	2	2	2	2	3	3	1	1	4	4	1	1	3	3	1	1	3	3	4	4	3	3	4	4	3	3	3	3	2	2	2	2	4	4	1	1	2	2	3	3	1	1	4	4	1	2	2	2	4	1	4	3	4	2	2	4	2	4	3	1	3	3	3	1	2	3	3	3	1	1	2	4	3	1	1	1	3	1	2	2	1	1	2	4	1	3	4	2	4	2	2	2	3	3	1	3	1	1	1	1	2	2	1	3	4	4	1	1	2	4	3	3	3	1	3	1	4	4	4	4	4	4	4	4	2	4	2	2	3	3	1	1	1	2	4	4	2	2	2	1	2	2	3	1	2	2	2	2	3	4	2	1	2	2	3	3	2	4	1	1	2	2	1	3	2	2	3	1	4	2	2	2	1	1	2	4	4	4	3	3	3	1	3	1	3	1	2	2	2	2	1	3	4	2	4	2	1	3	4	4	4	3	2	2	4	2	1	1	1	1	1	1	1	1	4	4	1	1	2	2	4	4	3	3	2	2	3	3	4	4	3	3	4	4	3	3	1	1	1	1	1	1	3	3	4	4	4	4	1	1	4	4	4	4	1	1	2	2	1	1	1	1	2	2	2	2	3	3	3	3	4	4	2	2	1	1	2	2	4	4	1	1	3	3	1	1	2	2	2	2	4	4	4	4	2	2	1	1	2	2	1	1	4	4	2	2	4	4	2	2	1	1	4	4	3	3	4	4	3	3	4	4	3	3	3	3	4	4	1	1	2	2	4	4	2	2	1	1	3	3	2	2	4	4	1	1	4	4	3	3	1	1	2	3	1	2	1	1	4	4	4	4	3	3	1	1	4	2	3	1	2	4	3	3	1	3	3	1	2	4	1	2	1	3	4	4	2	2	1	1	1	1	3	3	4	4	4	4	2	2	3	3	2	2	2	2	1	1	1	1	1	1	3	3	2	2	1	1	1	1	4	4	1	1	1	1	4	4	1	1	3	3	1	1	2	2	1	1	4	4	4	4	1	1	4	4	4	4	3	3	1	3	4	2	2	1	2	3	2	2	2	4	2	1	4	2	2	2	2	2	3	3	4	2	2	2	4	4	3	1	4	2	1	3	4	1	3	1	2	2	3	4	4	4	2	2	3	3	3	3	1	1	3	3	1	3	1	4	1	1	3	3	4	4	2	2	3	3	2	2	4	4	1	3	1	2	3	1	1	3	4	2	1	3	2	2	1	1	2	2	4	4	3	3	4	4	2	4	2	2	4	3	2	2	3	3	4	4	3	3	3	3	3	3	2	4	1	3	3	3	4	4	4	4	1	1	4	4	1	3	3	3	3	3	4	2	4	2	2	2	4	2	4	4	3	3	1	1	2	2	3	3	3	3	4	1	3	3	3	3	4	4	4	4	3	3	3	3	4	2	4	4	4	4	2	2	3	3	1	3	1	1	2	1	1	3	2	2	2	1	1	3	2	2	2	2	1	3	4	4	3	3	4	4	3	3	1	1	1	1	3	3	4	4	3	3	3	3	4	4	4	4	2	2	1	1	4	4	3	3	1	1	2	2	2	2	4	4	3	3	3	3	1	1	1	1	1	1	4	4	2	2	3	3	3	3	4	4	3	3	3	3	1	3	4	2	1	1	3	2	2	3	3	1	3	1	3	1	1	1	2	4	1	1	1	1	2	2	1	3	3	3	1	1	4	2	4	4	1	3	2	2	3	3	4	4	2	2	3	3	1	1	2	2	3	3	2	2	4	4	1	3	2	2	4	4	3	4	4	4	2	2	3	1	2	2	2	2	2	4	2	3	3	3	4	4	3	3	3	3	3	3	1	1	2	2	4	2	4	2	3	2	3	4	1	3	1	3	1	1	4	4	1	1	2	2	2	2	1	1	3	3	1	1	3	3	3	3	1	1	2	2	4	4	1	1	4	4	3	3	4	4	4	4	4	4	3	3	3	3	2	2	2	2	2	2	2	2	4	4	2	2	1	1	2	2	1	1	2	4	3	2	4	4	1	1	1	3	1	3	4	4	3	3	4	4	2	2	2	2	1	1	3	3	3	3	4	4	2	2	1	1	3	3	1	1	2	2	4	4	3	3	3	3	3	1	1	3	4	4	1	1	1	3	2	2	4	4	4	4	4	4	4	4	3	1	1	1	3	3	3	1	3	3	3	3	1	1	4	4	2	2	2	2	4	4	4	4	4	4	2	3	2	4	3	3	3	1	3	3	4	2	3	4	2	4	2	4	4	4	1	1	2	4	2	2	4	4	3	1	2	2	2	2	2	2	3	3	3	1	2	4	1	3	3	3	3	3	1	1	2	3	2	4	1	3	1	1	3	3	1	3	4	4	2	2	3	3	4	2	3	3	2	2	3	3	2	2	2	2	2	2	2	2	1	1	1	1	1	1	3	3	2	2	1	2	2	2	2	2	3	3	2	4	2	4	4	4	3	3	4	1	3	3	2	4	2	4	1	3	2	4	2	4	1	3	3	1	4	4	4	2	4	2	2	4	3	4	2	2	4	2	1	3	3	2	4	3	3	1	4	2	3	1	4	3	1	1	1	1	4	4	2	2	1	3	3	3	4	2	4	2	2	2	3	3	3	4	1	3	2	2	2	4	4	4	4	4	2	2	3	4	3	3	3	3	3	1	3	3	1	3	3	1	2	4	4	4	4	3	2	2	2	2	4	4	3	1	2	4	3	3	1	1	3	3	2	2	2	2	3	3	4	4	3	1	1	2	4	4	2	2	3	1	1	2	3	1	1	4	3	2	4	4	4	3	2	2	4	4	4	4	3	3	2	2	1	3	1	1	1	3	1	1	1	1	3	3	2	4	2	2	1	1	3	3	3	3	3	3	2	2	1	1	2	2	3	3	4	4	4	4	4	4	1	1	4	2	1	1	4	4	3	3	4	4	4	4	3	3	1	3	1	3	1	1	2	2	4	2	4	2	4	2	1	1	3	1	2	2	3	3	3	1	2	2	3	4	2	2	2	3	1	3	2	1	3	1	1	1	2	4	1	1	2	2	1	1	4	2	3	1	3	1	2	2	2	4	2	2	2	4	1	1	2	2	1	1	2	4	4	4	4	2	1	1	4	2	2	2	4	4	4	2	4	4	3	1	3	1	3	1	3	3	3	3	4	2	1	1	3	3	3	3	3	1	4	4	2	2	1	3	4	2	3	1	4	2	2	4	4	4	4	4	2	2	2	1	3	3	1	3	4	4	2	1	4	4	4	4	4	4	1	1	1	1	2	4	3	2	1	3	1	3	1	1	1	3	3	3	2	2	2	2	4	4	4	4	4	2	3	3	2	2	2	4	4	2	3	1	2	4	1	1	2	4	4	2	3	3	2	4	4	3	4	2	4	4	1	2	4	2	3	3	2	2	4	4	3	3	2	2	3	3	3	2	2	2	3	1	4	3	2	4	2	4	4	4	1	1	2	2	2	1	1	3	2	4	2	2	3	3	3	1	4	2	2	4	3	1	4	2	3	3	2	2	1	1	2	2	1	1	3	3	1	1	2	2	1	4	3	1	2	2	3	4	3	1	3	2	3	1	4	4	3	3	4	2	3	1	2	2	4	2	2	4	2	2	2	3	4	4	1	3	4	2	3	3	1	1	1	1	1	3	1	1	2	4	1	1	1	2	2	2	3	1	4	4	2	4	2	2	4	3	1	4	1	3	1	3	3	1	1	2	4	4	4	4	2	2	4	2	3	4	4	3	4	4	3	3	3	3	2	3	3	4	3	1	3	4	1	2	2	4	2	4	4	4	3	2	1	3	4	4	4	4	1	1	1	1	4	4	3	3	2	2	3	3	2	2	4	4	1	1	1	1	2	2	1	1	1	1	3	3	4	4	4	4	3	3	1	1	4	4	4	4	4	4	2	2	4	4	4	4	3	3	2	2	2	4	2	2	1	1	4	4	1	1	1	1	4	4	1	1	3	3	2	2	1	1	3	3	1	1	2	2	4	4	2	2	4	3	3	3	3	3	4	4	3	3	3	3	4	2	2	4	1	3	3	3	1	1	1	1	4	2	3	3	2	2	1	1	1	1	3	3	2	1	3	3	3	3	1	1	4	1	3	1	3	4	2	2	2	4	4	4	4	4	3	3	4	4	4	4	1	1	4	4	4	4	1	1	4	4	2	2	4	4	3	3	2	2	2	2	3	3	4	4	1	1	4	4	4	4	2	2	2	2	3	3	1	1	4	4	4	4	4	2	1	1	2	2	4	4	2	2	4	4	4	4	2	2	4	4	4	4	2	2	2	2	3	3	4	4	4	4	3	3	3	3	1	1	3	3	2	2	4	4	2	2	4	4	2	2	4	4	4	4	2	2	2	2	3	3	2	2	4	4	4	4	2	2	3	3	4	4	3	3	1	1	4	4	3	3	2	2	3	3	2	2	4	4	3	3	3	3	4	4	1	1	2	2	1	1	2	2	3	3	3	3	3	3	4	4	2	2	1	1	2	2	1	1	3	3	1	1	2	2	2	2	3	3	4	4	3	3	4	4	3	3	3	3	4	4	2	2	2	2	2	2	1	1	4	4	1	1	4	4	3	3	3	3	4	4	3	3	4	4	2	2	1	1	4	4	2	2	1	1	2	2	1	1	1	1	4	4	1	1	3	3	3	3	1	1	4	4	1	1	2	2	1	1	4	4	4	4	1	1	3	3	4	4	1	1	2	2	3	3	1	1	2	2	2	2	4	4	4	4	3	3	1	1	4	4	4	4	2	2	2	2	2	2	4	4	3	3	2	2	1	1	3	3	2	2	3	3	1	1	4	4	4	4	1	1	3	3	1	1	1	1	4	4	4	4	2	2	4	4	4	4	2	2	2	2	2	2	1	1	3	3	4	4	1	1	1	1	1	1	1	1	4	4	3	3	4	4	2	2	4	4	2	2	3	3	2	2	2	2	1	1	4	4	1	1	2	2	1	1	1	1	4	4	4	4	3	3	1	1	2	2	1	1	4	4	3	3	3	3	3	3	3	3	4	4	3	3	1	1	3	3	2	2	3	3	2	4	2	2	4	4	3	3	2	2	3	3	4	4	2	2	2	2	1	1	1	1	4	4	2	2	2	2	1	1	4	4	2	2	1	1	4	4	3	3	3	3	2	2	1	1	2	2	4	4	1	1	3	3	1	1	4	4	4	4	4	4	2	2	2	2	1	1	1	1	3	3	3	3	4	4	2	2	2	4	2	2	4	4	2	2	3	3	4	4	2	2	4	4	4	4	1	1	3	3	4	4	2	2	1	1	4	4	4	2	2	2	4	4	2	2	2	2	2	2	1	1	4	4	3	3	2	2	3	3	1	1	1	1	2	2	1	1	2	2	2	2	3	3	4	4	3	3	4	4	2	2	1	1	1	1	4	4	1	1	4	4	4	4	2	2	4	2	1	3	2	1	2	2	4	4	4	2	2	4	2	2	1	1	4	4	3	3	4	4	3	3	4	4	2	2	2	2	4	4	2	2	3	3	3	3	2	2	3	3	2	2	2	2	3	3	4	4	4	4	1	1	4	2	1	1	2	2	1	1	2	2	3	3	3	3	3	3	1	4	1	1	4	2	2	4	2	4	3	1	4	2	2	4	4	4	3	3	4	4	3	2	4	4	4	2	3	1	4	2	4	4	2	2	2	2	3	3	3	3	4	4	2	2	3	3	2	2	2	2	3	3	2	2	2	4	4	4	3	3	3	3	2	2	4	4	3	3	4	4	4	4	4	4	1	1	1	1	2	2	1	1	4	4	2	2	3	3	3	3	3	3	1	1	3	3	4	4	2	2	1	1	1	3	2	4	4	2	4	2	4	4	1	3	4	2	1	2	1	3	4	3	4	2	2	4	3	2	4	2	3	4	1	2	1	1	1	1	1	3	3	1	2	2	2	2	2	4	4	1	2	1	1	3	3	2	3	3	4	4	4	1	4	4	2	2	1	3	3	3	3	3	3	1	4	2	3	1	4	4	4	4	1	3	4	2	1	1	2	4	1	2	2	2	1	2	3	1	3	3	1	2	2	4	3	3	4	4	3	1	2	1	3	3	3	3	4	2	2	2	2	2	4	4	2	2	1	2	2	2	2	4	3	3	4	4	1	4	3	3	1	4	4	3	3	3	4	4	3	3	3	3	3	3	3	3	4	4	4	2	2	4	1	1	3	1	4	4	2	2	2	2	2	4	2	4	3	3	3	1	2	4	1	1	4	2	2	4	3	1	2	2	2	4	3	1	1	3	3	3	4	4	4	4	2	2	4	4	4	4	4	2	4	4	2	2	1	3	3	3	3	1	2	2	4	4	3	1	4	2	3	3	2	2	4	4	2	4	4	4	1	1	2	2	3	3	4	4	2	1	1	3	2	4	4	3	2	2	1	1	3	1	4	4	3	3	1	1	1	1	2	2	4	2	3	1	4	4	4	4	1	1	1	1	1	3	4	2	3	3	1	3	4	3	4	4	4	4	4	3	1	1	1	3	3	3	3	3	3	3	1	1	3	3	4	4	1	1	2	4	4	4	2	2	3	3	4	4	3	1	3	3	2	2	2	2	2	2	3	3	2	2	2	2	3	3	2	4	1	1	3	3	2	4	4	4	2	2	1	1	1	1	2	2	3	1	4	4	3	3	2	1	2	2	4	4	1	3	1	3	3	3	3	3	4	4	4	4	2	2	4	4	3	3	4	3	4	2	2	2	4	4	3	3	3	1	4	4	3	3	1	1	2	2	1	1	4	4	2	2	1	1	1	1	4	4	4	4	1	1	3	3	1	1	2	4	2	2	1	3	1	1	4	4	3	3	3	1	4	4	2	2	2	2	3	3	2	4	2	4	3	3	1	1	1	1	1	2	3	3	4	4	2	2	1	1	2	2	3	3	4	4	3	3	2	2	2	2	1	1	1	1	4	4	4	4	1	1	1	1	1	1	3	3	3	3	3	3	1	1	2	2	2	2	2	2	4	4	1	1	4	4	1	1	2	2	4	4	4	4	3	3	3	3	4	4	1	1	3	3	1	1	2	2	4	4	3	3	3	3	4	4	1	1	1	1	4	4	2	2	1	1	2	2	4	4	1	1	3	3	3	3	3	3	2	2	4	4	2	2	2	2	3	3	1	1	3	3	4	4	2	2	1	1	2	2	2	2	1	1	3	3	2	2	1	1	4	4	2	2	4	4	1	1	1	1	2	2	4	4	3	3	1	1	4	2	2	2	2	2	1	1	1	1	3	4	3	1	2	2	3	3	3	1	1	1	2	2	3	3	3	1	2	2	2	2	1	1	4	4	4	4	2	2	1	1	4	4	4	4	2	2	1	1	1	1	2	2	1	1	2	2	3	4	1	3	2	4	3	3	3	3	4	4	4	4	4	4	1	3	4	4	4	4	4	4	3	3	3	3	2	2	2	2	2	2	2	2	1	1	4	3	2	2	2	2	2	2	4	4	1	1	1	1	2	4	2	2	2	2	2	2	3	3	3	3	4	4	2	2	3	3	2	2	1	1	2	2	2	2	1	1	4	4	2	2	4	4	1	1	2	2	1	1	4	4	3	3	1	1	2	2	2	2	1	1	2	2	3	3	3	3	1	1	1	1	1	1	2	2	3	3	1	1	1	1	1	1	3	3	3	3	3	3	3	3	2	2	2	2	3	3	1	1	4	4	4	4	4	4	1	1	4	4	3	3	2	2	3	3	4	4	2	2	3	3	4	4	4	4	3	3	1	1	2	2	3	3	1	1	2	2	4	4	2	2	1	1	3	3	4	4	3	3	1	1	2	2	3	3	1	1	4	4	2	2	1	1	2	2	2	2	4	4	2	2	3	3	1	1	2	2	2	2	3	3	3	3	4	4	3	3	3	3	3	3	1	1	3	3	1	1	2	2	4	4	3	3	3	3	2	2	2	2	3	3	1	1	2	2	1	1	4	4	4	4	2	2	2	2	3	3	3	3	2	2	3	3	3	3	3	3	3	3	1	1	3	3	4	4	2	2	1	1	2	2	1	1	2	2	2	2	2	2	2	2	3	3	3	3	2	2	2	2	2	2	3	3	1	1	4	4	3	3	2	2	1	1	3	3	2	2	2	2	3	3	2	2	1	1	3	3	3	3	1	1	3	3	2	2	4	4	3	3	2	2	1	1	1	1	3	3	2	2	4	4	4	4	4	4	2	2	3	3	1	1	4	2	2	2	4	4	3	3	2	1	1	1	4	3	3	1	2	2	4	4	4	4	2	4	4	3	3	4	1	2	2	4	4	2	1	2	4	2	2	2	3	3	2	3	3	1	3	1	2	2	2	2	4	2	1	1	3	1	3	4	3	1	2	2	1	3	1	3	4	4	2	4	4	4	1	1	1	3	2	2	2	4	1	3	3	3	2	2	4	4	2	2	4	4	4	4	1	1	1	1	2	2	2	2	2	2	3	3	4	4	2	2	4	2	4	2	1	3	2	2	2	2	3	1	3	4	3	3	2	2	4	4	2	2	2	2	2	2	4	4	3	3	1	1	3	1	2	2	1	1	1	1	1	1	3	1	1	1	4	4	3	1	3	3	1	1	2	2	2	4	3	3	4	4	3	3	3	1	1	3	3	1	4	2	3	3	4	2	2	4	4	1	4	1	4	4	2	4	3	1	4	4	1	3	2	4	2	4	1	3	3	1	3	4	2	2	2	2	4	2	1	3	1	3	2	2	4	4	4	4	3	1	1	1	1	2	3	3	1	3	4	2	2	2	2	2	1	1	2	4	2	3	4	2	2	4	3	1	4	2	3	3	4	4	4	4	3	3	3	3	1	1	3	3	4	2	2	2	4	4	4	4	4	4	4	4	1	1	4	4	3	3	2	2	1	1	2	2	2	2	4	4	3	3	4	4	1	1	2	2	3	1	3	1	1	3	2	4	2	4	4	4	2	3	4	2	3	1	2	2	1	3	2	4	2	4	4	4	2	4	2	4	2	2	2	2	3	3	2	2	4	4	3	3	1	3	1	1	4	2	3	2	3	1	1	1	2	2	1	2	1	3	3	1	2	4	1	1	2	2	2	2	1	1	2	2	3	3	4	2	1	1	2	2	3	3	4	4	4	4	3	3	2	2	2	2	2	2	4	4	3	3	3	3	3	3	1	1	3	3	3	3	4	4	3	1	3	3	2	2	4	4	1	1	2	2	2	2	1	1	2	2	2	2	1	1	3	3	2	2	1	1	3	3	3	3	1	1	3	3	4	4	2	2	1	1	2	2	3	3	1	1	3	3	1	1	3	3	2	2	2	2	4	4	4	4	2	2	2	2	3	3	2	2	1	1	1	1	4	4	3	3	2	2	4	4	2	2	2	2	2	2	3	3	2	2	4	4	2	2	3	3	4	4	4	4	4	4	3	3	3	3	4	4	2	2	1	1	3	3	4	4	4	4	4	4	1	1	3	3	4	4	1	1	4	4	4	4	2	2	4	2	3	1	3	3	1	1	1	1	3	3	1	1	1	1	3	3	3	3	2	4	3	3	2	2	2	2	3	3	2	2	1	3	3	3	3	3	1	3	3	1	4	4	4	3	3	3	1	2	1	3	1	3	3	3	3	3	1	1	2	2	2	4	4	2	3	1	4	2	4	2	1	1	3	3	2	4	1	3	4	4	1	1	4	4	3	3	1	3	3	3	3	3	3	3	4	4	1	3	3	1	3	1	2	2	4	4	2	4	4	1	4	2	2	2	2	3	2	4	1	1	4	4	1	1	3	3	2	2	2	4	3	3	3	1	1	3	2	2	2	2	1	3	2	2	1	1	2	2	1	1	2	2	4	4	1	2	1	2	2	2	2	2	4	2	3	3	4	4	3	1	2	4	1	1	3	1	2	3	4	3	2	4	1	1	4	4	2	4	4	2	4	2	3	1	1	1	3	3	3	3	3	4	4	1	4	2	4	4	2	2	2	2	1	1	4	4	4	4	4	4	3	2	2	4	3	3	2	4	3	3	2	2	1	2	4	4	4	4	2	3	1	1	2	2	1	1	4	4	1	1	1	1	1	1	2	2	4	4	2	2	2	4	2	4	1	1	4	2	4	4	2	2	4	2	1	3	3	3	4	2	3	1	3	1	1	3	2	1	2	2	3	3	1	2	3	1	4	2	4	2	2	4	3	1	1	3	2	2	3	1	4	2	1	1	3	4	3	1	3	3	2	4	4	3	1	1	2	2	1	1	4	4	4	2	4	4	4	2	1	3	2	4	3	1	2	2	4	2	2	2	2	4	1	3	2	3	1	1	4	2	3	3	1	1	2	2	1	1	1	1	3	3	2	2	4	2	1	3	3	1	3	3	4	4	1	1	3	3	4	2	1	4	2	2	4	2	4	2	3	3	4	2	2	2	3	3	3	3	3	4	2	2	1	1	4	4	3	3	2	4	1	1	3	3	1	1	2	2	3	3	1	1	3	3	4	4	2	2	3	3	4	4	3	3	3	3	1	1	2	2	4	4	4	4	2	2	3	3	1	1	2	2	2	2	2	2	4	2	2	2	3	1	2	4	1	3	2	4	2	2	1	1	1	1	2	2	4	4	1	1	3	1	1	1	2	2	3	3	3	3	2	2	2	2	2	2	1	1	3	3	4	4	3	3	3	3	4	4	1	1	1	1	4	4	4	4	3	3	1	1	1	1	3	3	3	3	1	1	2	2	2	2	1	1	1	1	2	2	4	4	1	1	2	2	2	2	1	3	2	2	4	2	1	4	1	3	2	4	1	2	3	3	1	3	3	1	4	3	1	3	2	2	2	4	4	3	4	1	2	4	2	4	2	4	4	4	3	3	3	3	1	1	1	1	2	2	4	4	1	1	2	2	3	1	3	3	1	1	1	1	2	4	3	1	4	2	1	3	4	4	3	3	3	1	1	1	4	2	1	3	1	1	2	2	3	4	4	2	4	2	3	3	3	1	1	1	3	2	1	3	2	2	1	3	2	3	1	1	4	4	4	3	4	4	1	1	3	3	3	1	2	2	3	3	2	4	2	4	4	2	3	3	3	3	2	2	3	3	1	1	4	4	2	2	3	3	3	3	2	2	2	2	4	4	4	4	2	2	4	4	2	2	2	2	4	4	2	2	4	4	2	2	3	3	1	1	1	1	4	4	2	2	2	2	2	2	1	1	4	4	1	1	4	4	3	3	1	1	3	3	4	4	4	4	2	2	1	1	2	2	2	2	2	2	3	3	1	1	4	4	4	4	2	2	1	1	2	2	1	1	4	4	2	2	2	2	3	3	2	2	1	1	1	1	3	3	1	1	4	4	2	2	3	3	1	1	4	4	1	1	2	2	1	3	4	4	1	2	2	4	1	3	3	1	3	3	1	1	3	3	3	1	4	4	3	1	1	1	4	2	2	2	2	2	3	2	2	2	3	3	4	2	2	2	4	4	2	1	3	3	1	1	1	1	2	2	1	1	2	4	2	4	3	3	3	3	4	4	2	2	3	3	1	1	1	1	1	1	3	3	4	4	3	3	1	1	2	2	4	4	2	2	4	4	1	1	4	4	1	1	4	4	2	2	2	2	4	4	3	3	2	2	2	2	1	3	2	2	2	2	2	2	2	2	4	4	4	4	3	1	4	2	3	1	2	2	2	2	3	3	2	4	4	4	4	4	4	2	3	3	3	3	4	4	1	1	4	4	3	3	3	3	1	3	1	1	3	3	1	1	4	3	3	3	1	1	4	4	1	1	4	4	3	3	1	1	4	4	3	3	4	4	1	1	1	1	2	2	3	3	4	4	4	4	2	2	3	3	3	3	3	3	4	4	2	2	1	1	2	2	1	1	1	1	4	4	1	1	4	4	3	3	2	2	3	3	1	1	2	2	3	3	2	2	2	2	3	3	4	4	1	1	2	2	4	4	3	3	2	2	1	1	2	2	2	2	2	2	2	2	1	1	2	2	3	3	4	4	2	2	4	4	2	2	2	2	1	1	4	4	4	4	1	1	1	1	1	1	3	3	3	3	4	4	4	4	4	4	2	2	1	1	2	2	2	2	2	2	4	4	2	2	2	2	2	2	1	3	1	1	4	2	4	4	1	1	1	3	4	3	1	3	2	1	3	1	1	1	2	2	2	2	1	3	1	3	2	4	4	1	3	3	1	1	3	3	1	1	2	2	2	4	3	3	3	3	3	3	3	3	1	1	4	2	2	2	4	4	2	2	3	3	4	2	2	2	2	4	2	2	1	1	4	4	4	4	3	3	3	3	4	4	2	2	2	4	1	1	3	1	3	3	2	4	4	4	2	2	4	4	4	2	4	1	2	2	3	3	4	4	4	4	2	2	4	4	2	2	1	1	4	4	4	4	2	2	3	3	2	2	3	3	3	1	3	1	4	2	4	4	3	3	1	1	1	1	2	2	3	1	2	2	3	4	1	1	2	2	2	2	3	3	3	1	3	3	3	3	3	3	3	3	4	1	3	3	3	3	4	2	2	4	3	3	2	3	4	2	4	2	2	4	1	3	1	3	3	1	3	3	2	2	3	3	1	2	2	1	4	4	1	1	2	2	3	1	3	3	1	3	4	2	4	2	2	2	1	1	1	1	1	1	3	3	2	2	4	4	4	4	2	4	2	1	1	1	2	4	1	3	4	3	3	3	4	2	2	2	4	2	4	3	2	2	1	1	1	1	3	4	4	4	2	2	4	4	3	3	4	3	2	2	1	1	1	3	4	3	2	4	2	2	1	1	2	2	4	4	3	1	1	2	2	2	1	4	3	4	2	2	4	4	1	2	4	3	2	4	1	3	2	2	3	3	3	3	3	3	2	2	2	2	3	1	2	4	1	3	1	1	2	2	1	1	1	1	4	4	1	1	3	1	2	2	1	3	4	2	4	2	2	2	3	1	2	2	3	3	4	2	4	2	2	2	4	2	4	4	4	2	1	1	1	1	2	2	3	3	4	4	2	4	4	4	3	3	2	4	4	4	4	4	4	4	4	4	4	4	3	1	3	1	1	1	1	3	2	2	1	1	3	1	3	1	1	1	3	3	4	2	2	4	3	4	3	3	1	3	1	1	1	1	2	2	4	3	1	3	2	2	1	1	2	2	2	2	4	4	4	4	3	3	1	1	4	4	3	3	4	4	2	2	3	3	1	1	2	2	3	3	3	3	4	4	2	2	1	1	1	1	4	4	3	3	3	3	2	2	1	1	1	1	1	1	3	3	3	3	4	4	4	4	1	1	1	1	1	1	1	1	2	2	2	2	4	4	1	1	4	4	4	4	2	2	2	2	2	2	2	2	3	3	3	3	3	3	2	2	1	1	1	1	3	3	2	2	3	3	1	1	2	2	3	3	4	4	2	2	3	3	1	1	3	3	3	3	3	3	1	1	2	2	3	3	3	3	3	3	4	4	4	4	1	1	2	2	3	3	2	2	4	4	2	2	1	1	2	2	4	2	1	1	4	4	2	2	3	3	2	2	4	4	4	4	1	1	3	3	2	2	3	3	3	3	2	2	4	4	3	3	2	2	2	2	2	2	3	3	1	1	2	2	2	4	3	1	1	4	1	3	1	1	1	1	3	3	2	3	4	1	4	2	3	3	1	3	3	3	1	1	2	2	2	4	4	4	4	4	3	3	2	4	4	2	2	1	1	1	1	3	1	3	3	1	3	3	2	2	2	2	1	1	3	1	3	3	2	2	4	2	2	4	2	4	4	2	2	4	4	2	3	4	1	3	1	1	4	2	2	4	4	2	2	1	4	2	4	2	2	4	2	2	3	1	3	3	2	4	3	3	2	4	3	3	4	4	3	1	3	3	2	4	3	3	3	3	3	3	4	4	1	1	4	4	2	2	4	4	4	4	4	4	4	4	4	4	2	2	1	1	2	2	4	4	3	3	2	2	2	4	2	4	3	3	3	4	1	2	2	4	1	1	1	2	3	3	4	4	2	4	4	4	3	3	1	3	2	2	1	1	4	2	2	2	2	2	4	4	2	2	1	1	2	2	3	3	3	3	4	4	2	2	2	2	3	3	2	2	4	4	4	4	1	1	3	3	2	2	2	2	1	1	1	1	3	3	2	2	2	2	2	2	4	4	1	1	3	3	2	2	4	4	2	2	4	4	2	4	3	1	2	2	2	2	4	4	2	4	3	1	2	2	3	3	3	1	3	3	3	3	3	1	3	4	2	4	3	3	3	4	4	2	1	3	2	4	3	4	2	4	3	3	2	2	2	2	2	2	3	3	4	4	2	2	1	3	2	2	1	1	2	2	4	4	1	1	2	2	2	4	3	3	2	4	3	3	4	4	2	4	2	4	1	3	2	4	3	3	2	2	1	3	4	4	3	1	2	4	4	4	4	2	4	4	3	1	1	2	4	2	1	3	2	4	2	2	4	2	4	2	2	2	3	3	1	1	3	3	3	1	4	4	2	2	3	1	1	3	4	2	2	4	3	4	3	3	3	3	1	3	1	3	1	1	1	3	4	4	3	3	3	2	1	1	2	2	2	2	3	1	3	3	4	1	4	3	3	1	3	3	2	2	2	2	2	2	3	3	2	2	3	1	3	1	2	2	4	4	3	3	3	3	3	3	2	2	2	2	1	1	2	2	3	3	1	1	4	4	1	1	2	2	4	4	3	3	1	1	3	3	3	3	1	1	1	1	3	3	4	4	3	3	2	2	3	3	4	4	3	3	3	3	4	4	3	1	3	3	1	1	3	1	2	4	1	1	3	3	3	1	3	1	1	1	2	2	4	1	3	3	2	1	3	3	1	3	2	2	2	2	4	4	1	3	4	2	2	2	2	4	1	3	4	4	2	2	2	2	2	4	2	4	4	2	2	4	3	1	3	3	1	3	1	3	2	2	4	4	2	2	4	4	3	3	1	1	3	1	3	3	1	3	4	3	3	3	1	4	2	2	4	4	2	3	3	3	1	1	4	4	4	2	1	1	4	2	4	4	4	4	2	4	4	2	3	3	2	4	2	4	3	4	3	3	4	4	3	3	3	3	2	2	2	2	2	4	1	3	1	1	2	2	1	1	2	2	2	2	2	2	3	3	3	3	1	1	1	1	1	1	3	3	2	2	3	3	1	1	4	4	4	4	3	3	1	1	4	4	1	1	1	1	3	3	4	4	2	2	3	3	3	3	1	1	2	2	4	2	3	1	3	3	2	4	1	3	1	1	3	3	3	3	1	1	3	3	1	2	4	4	2	2	4	4	2	2	2	2	3	3	4	4	2	2	4	4	1	3	1	1	2	2	2	2	2	2	1	1	1	1	3	3	4	4	4	4	4	4	2	2	1	1	3	3	1	3	2	4	3	3	4	4	4	4	4	4	2	4	3	3	1	3	2	2	1	1	3	3	2	2	3	3	3	3	3	1	1	3	4	4	3	3	3	3	2	2	3	2	2	4	4	2	1	1	4	4	3	3	2	2	1	1	4	2	4	4	3	3	4	3	2	2	2	2	1	3	1	2	4	2	1	2	4	4	4	2	1	3	2	2	2	4	3	3	4	4	1	1	2	4	4	4	2	4	2	2	4	4	4	4	4	4	2	4	2	2	2	2	3	3	4	4	3	1	3	3	4	2	4	4	3	1	3	3	1	1	2	2	1	1	2	2	3	4	3	1	3	1	1	1	1	3	4	2	4	2	1	3	4	2	4	2	1	3	2	4	3	2	2	4	3	3	4	2	2	4	2	2	3	3	3	3	3	3	4	3	3	1	2	3	3	1	2	4	1	2	3	4	2	4	2	4	3	3	3	1	4	2	1	3	3	3	3	1	4	4	1	2	2	4	2	1	2	4	3	3	4	4	4	4	2	2	3	3	2	2	4	2	2	2	1	3	1	1	3	2	2	2	4	4	4	4	3	3	3	3	2	2	2	2	4	2	3	3	3	3	3	3	2	2	2	2	3	3	2	2	1	1	2	2	1	1	3	3	3	3	2	2	4	4	2	2	2	2	1	1	4	4	3	3	1	1	1	1	3	1	3	3	4	4	1	1	1	1	4	4	3	3	3	3	1	1	3	1	3	4	2	4	2	3	2	1	3	1	4	2	2	4	3	4	2	2	2	4	2	2	3	1	4	2	1	3	1	3	1	3	3	3	4	4	3	3	4	4	2	4	1	3	1	1	3	3	1	3	3	3	4	2	3	3	3	1	2	2	4	4	1	1	3	2	2	4	3	4	1	1	1	1	2	4	4	4	3	1	1	1	2	2	1	3	3	3	2	2	4	4	2	2	3	3	1	1	1	1	2	2	1	1	2	2	2	2	1	1	4	4	2	2	3	3	3	3	2	2	1	1	3	3	1	1	2	2	4	4	3	3	4	4	4	4	1	1	3	3	3	3	3	3	1	1	2	2	4	4	1	1	3	3	4	4	4	4	2	2	1	1	4	4	2	4	3	3	1	1	2	2	3	3	1	1	2	4	2	2	1	1	3	3	2	2	3	3	4	4	1	1	1	1	4	4	1	3	4	2	2	2	4	4	2	2	4	4	1	1	1	1	2	2	1	1	4	4	4	4	1	1	3	3	2	2	3	3	3	3	4	4	3	1	3	3	3	3	3	3	3	3	2	2	2	3	3	3	1	1	1	1	4	4	1	1	4	4	3	3	2	2	3	3	1	1	3	3	4	4	3	3	4	4	4	4	3	3	3	3	1	1	4	4	3	3	4	4	3	3	3	3	1	1	4	4	4	4	3	3	2	2	1	1	3	3	1	1	3	3	3	3	3	3	3	3	3	3	3	3	3	3	2	2	3	3	3	3	2	2	4	4	1	1	1	1	1	1	2	2	3	3	4	4	1	1	3	3	1	1	4	4	1	1	2	2	1	1	3	3	4	4	3	3	1	1	2	2	3	3	3	3	3	1	1	3	1	3	1	2	2	4	3	3	2	2	4	4	3	3	2	2	2	2	3	3	2	2	4	4	4	4	3	3	1	1	1	1	4	4	1	1	3	3	1	1	1	1	1	1	3	3	1	1	3	3	4	4	2	2	3	3	1	1	1	1	4	4	3	3	4	4	1	1	4	4	1	1	4	1	2	2	3	3	1	1	1	1	2	1	1	1	1	1	1	1	1	1	2	2	3	3	4	4	4	4	2	2	4	4	4	4	2	2	4	4	2	2	3	3	4	4	2	2	1	1	2	2	2	2	1	1	4	4	3	3	4	4	1	1	2	2	1	1	2	2	3	3	1	1	4	4	3	3	3	3	3	3	3	3	1	3	4	2	4	4	3	3	1	1	3	1	4	4	1	1	3	3	2	4	2	3	3	3	3	3	3	3	4	4	3	3	1	1	3	3	1	1	2	2	3	3	2	2	4	3	1	1	4	4	2	1	4	2	1	1	4	1	4	3	2	2	3	3	3	4	2	2	3	4	4	4	1	1	1	1	4	3	1	3	4	2	3	3	3	3	3	3	3	3	3	3	2	2	1	1	1	2	2	4	3	3	3	3	4	4	3	3	1	1	2	2	3	3	2	2	3	3	1	1	2	2	1	1	2	2	1	1	3	3	3	3	1	1	1	1	4	4	3	3	1	1	2	2	1	1	2	4	1	1	2	2	4	4	1	1	3	3	1	1	2	2	4	4	3	3	1	1	1	1	2	2	2	2	2	2	3	3	4	4	3	3	2	2	1	1	3	3	4	4	2	2	3	1	3	3	1	1	2	2	4	2	4	4	1	1	2	2	1	2	3	3	1	1	1	1	2	2	1	1	2	2	2	3	2	4	3	1	3	3	4	4	4	3	2	2	4	2	1	1	4	4	2	2	4	2	1	1	4	3	3	3	4	4	1	1	2	2	2	1	4	4	2	2	2	2	4	2	4	4	4	2	2	2	1	3	3	3	4	2	2	2	1	1	2	2	2	4	3	1	4	4	4	4	3	3	1	1	2	2	1	1	3	4	2	2	1	1	1	3	1	3	3	3	1	1	3	1	4	2	4	2	2	2	1	3	3	3	4	4	2	2	4	4	1	1	3	3	3	3	3	3	3	3	3	3	3	1	2	4	4	4	4	2	3	3	4	2	3	1	3	3	1	1	2	2	2	4	3	3	2	2	1	3	3	1	1	1	4	2	3	3	4	2	3	3	3	3	4	2	2	2	2	4	2	2	3	3	1	3	1	1	2	2	4	3	1	3	3	3	4	2	4	2	1	1	4	2	4	4	1	4	4	3	3	1	2	4	2	1	3	1	4	4	2	2	1	4	2	2	1	3	2	4	3	4	2	2	1	1	4	4	4	2	3	1	1	3	2	4	1	3	2	4	3	1	3	4	2	2	3	3	2	2	2	2	1	3	1	3	1	1	3	3	2	4	4	4	2	2	2	2	1	1	3	3	2	2	3	1	1	3	1	2	3	4	1	1	3	3	3	3	2	2	3	3	1	3	3	3	3	3	2	2	1	3	3	1	1	3	1	1	2	4	4	2	2	2	1	3	4	4	2	2	2	2	4	2	1	1	3	3	1	1	2	2	2	2	1	1	3	3	4	2	4	2	4	2	2	2	1	3	4	2	2	2	3	3	3	3	1	1	2	4	3	3	1	3	4	4	4	4	2	2	1	1	2	4	2	2	3	1	3	3	4	4	4	4	2	2	1	3	3	4	4	2	4	2	2	2	1	1	3	3	2	2	3	3	2	2	3	3	4	4	3	3	2	2	3	3	4	4	4	4	1	1	3	3	4	4	2	2	3	3	2	2	3	3	3	3	4	4	3	4	4	4	4	1	4	3	4	4	4	2	2	2	4	2	4	3	1	3	4	2	3	3	4	4	4	4	1	1	3	3	3	3	1	1	2	4	4	4	4	4	4	4	1	1	1	1	1	1	1	1	2	2	2	2	4	4	2	4	3	3	4	4	4	2	1	1	1	3	2	3	2	4	1	3	2	4	1	3	3	2	2	2	4	4	1	3	4	4	1	1	1	1	4	4	4	4	3	3	2	2	2	2	3	3	1	1	1	1	1	1	4	4	2	2	4	4	3	3	2	2	4	4	2	2	1	1	3	3	1	1	3	3	1	1	1	1	3	3	2	2	4	4	2	2	1	1	4	4	3	3	2	2	3	3	2	1	1	1	2	2	1	1	1	1	3	3	1	1	1	1	1	1	2	2	4	4	4	4	1	1	1	1	4	4	2	4	3	4	2	1	2	4	3	1	3	1	3	1	3	4	2	2	3	3	2	2	3	3	3	1	1	4	2	1	4	4	3	3	4	4	4	3	4	4	3	3	1	1	3	1	2	4	4	2	3	3	1	1	3	4	1	2	1	3	3	3	3	3	4	4	4	4	1	1	2	2	3	3	2	2	2	2	4	4	4	4	1	1	4	4	2	2	3	3	1	1	1	1	3	3	4	4	3	3	2	2	1	1	1	1	2	2	1	1	2	2	2	2	1	1	1	1	1	1	1	1	2	2	1	1	4	4	3	3	2	2	1	1	3	3	2	2	1	1	4	4	3	3	2	2	2	2	3	3	1	1	4	4	4	4	2	2	3	3	3	3	4	4	4	4	2	2	3	3	2	2	3	3	3	3	3	3	1	1	2	2	3	3	3	3	1	1	4	4	1	1	4	4	3	3	3	3	2	2	2	2	2	2	1	1	4	4	3	3	3	3	2	2	3	3	1	1	4	4	3	3	2	2	2	2	1	1	4	4	3	3	2	2	2	2	3	3	3	3	3	3	2	2	1	1	2	2	4	4	2	2	4	4	2	2	4	4	1	1	3	3	3	3	2	2	3	3	2	2	2	2	3	3	3	3	2	2	4	4	4	4	2	4	1	1	1	3	3	1	1	3	2	4	4	3	1	3	2	4	4	4	2	4	1	1	1	3	2	4	2	4	2	2	3	3	2	2	3	1	1	2	1	3	2	2	2	4	3	1	1	3	2	4	4	4	3	3	3	3	1	1	2	2	4	1	1	1	4	4	4	4	4	4	1	1	4	4	2	2	2	4	2	2	4	4	2	2	2	2	1	1	2	4	3	3	3	3	2	2	1	1	2	2	2	2	1	1	3	3	2	2	2	2	4	4	3	3	1	1	4	2	2	2	1	3	4	4	1	2	3	3	3	3	2	2	2	2	1	1	2	2	1	3	3	3	1	3	2	2	4	3	3	3	1	2	1	1	1	3	3	3	3	1	2	2	3	1	4	3	1	3	2	2	3	3	3	4	2	2	3	4	4	2	2	4	4	3	2	2	2	2	1	3	1	3	1	3	4	2	4	2	3	1	4	4	3	3	4	2	1	1	3	1	4	2	4	4	2	4	2	2	1	1	2	2	2	4	1	2	1	3	1	3	3	3	1	2	2	4	4	4	3	1	3	3	2	2	2	2	4	4	2	4	4	2	3	3	1	1	3	3	2	1	3	3	3	3	4	2	4	2	2	4	4	4	2	2	3	3	2	2	1	4	1	1	4	4	4	4	2	2	1	3	4	2	3	3	3	2	3	3	1	3	1	3	2	4	3	3	4	3	1	4	4	4	2	2	2	2	4	4	1	1	1	1	2	2	2	2	4	2	1	1	2	2	4	4	1	1	2	2	1	3	4	4	4	4	3	3	4	4	1	1	4	4	3	3	3	3	2	2	4	4	3	3	3	3	1	1	4	4	3	3	4	4	2	2	4	4	3	3	2	2	2	2	3	3	3	3	1	1	4	4	4	4	2	2	3	3	1	1	4	1	3	3	4	1	3	3	2	2	1	1	2	3	2	4	1	3	4	4	3	3	4	4	3	1	4	4	2	2	4	3	2	2	2	2	2	2	1	1	3	3	4	4	3	3	2	2	2	2	3	3	2	4	1	1	1	3	4	2	2	2	2	1	2	2	1	2	3	4	3	3	3	2	4	2	1	3	4	2	4	3	2	4	1	1	4	3	4	4	3	3	3	1	1	2	1	3	2	4	4	4	3	4	4	2	2	2	3	3	2	2	2	4	4	4	4	4	4	4	1	4	3	3	2	2	2	4	1	3	2	1	1	3	1	3	4	3	4	2	4	2	3	3	2	2	4	4	1	1	2	2	1	1	2	2	4	4	4	4	2	2	2	2	1	1	3	3	2	2	1	1	3	3	2	2	4	4	3	3	3	3	4	4	3	3	4	4	4	4	4	4	1	1	4	4	2	2	2	2	1	1	4	4	3	3	4	4	1	1	1	1	4	4	1	1	2	2	1	1	4	4	1	1	2	2	3	3	4	4	4	4	2	2	4	4	2	2	2	2	2	2	2	2	3	3	4	4	3	3	4	4	3	3	4	4	2	2	4	4	4	4	4	4	4	4	2	2	4	4	2	2	1	1	2	2	2	2	4	4	2	2	2	2	2	2	1	1	3	3	1	1	4	4	2	2	4	2	3	1	4	2	2	4	4	2	2	4	1	3	4	2	2	4	4	2	2	2	2	2	2	2	1	1	1	1	1	2	3	3	4	4	3	1	3	3	3	3	4	4	3	3	3	3	1	1	1	1	1	1	1	1	2	2	1	1	4	4	3	3	2	2	2	2	3	3	2	2	1	1	3	4	2	4	2	4	2	4	2	2	4	2	3	1	2	4	3	4	4	4	4	4	1	3	2	4	4	2	1	3	1	3	4	4	2	2	4	3	1	2	2	4	3	3	4	4	2	4	2	4	4	3	1	1	4	4	1	1	4	4	1	1	2	2	4	4	1	1	2	2	1	1	2	3	3	3	2	2	4	2	2	2	1	3	1	1	4	3	3	3	4	4	2	4	3	3	2	4	2	2	3	3	2	2	4	4	4	2	4	2	1	3	1	3	4	2	4	4	2	4	3	3	2	2	4	4	2	2	2	4	2	4	1	1	3	3	2	2	2	2	3	1	3	1	3	3	1	3	3	4	2	1	3	1	3	4	3	1	2	4	1	1	1	1	3	4	3	1	4	2	2	2	4	3	2	4	2	4	2	1	3	3	2	2	1	3	2	2	1	2	4	2	3	1	2	4	2	2	2	2	4	4	2	2	3	3	3	1	4	2	2	4	1	3	2	2	3	1	1	3	3	4	1	1	1	3	1	3	2	4	1	1	2	4	2	2	4	2	2	2	1	1	4	4	1	3	1	2	2	3	4	4	4	2	3	3	3	3	4	4	1	1	1	4	4	4	4	4	3	3	1	3	4	2	1	3	4	4	2	2	3	3	3	3	1	1	4	2	4	4	3	3	3	3	4	4	2	2	1	1	4	2	2	4	1	3	4	2	3	3	1	1	2	2	2	2	2	2	4	3	2	2	2	4	2	2	4	4	4	2	4	2	4	4	4	2	2	2	2	2	4	2	1	3	3	3	2	4	3	3	4	4	1	3	2	4	1	3	1	1	1	2	2	2	2	2	2	4	1	3	4	4	2	4	4	2	3	3	2	2	3	3	3	3	2	2	1	1	1	1	1	1	4	3	2	2	2	4	3	3	1	2	1	3	2	2	1	2	4	4	3	1	3	3	4	2	3	2	4	2	3	1	2	2	2	1	4	2	4	2	4	2	1	3	1	2	4	4	2	2	3	3	3	3	2	2	1	1	4	4	3	3	4	4	3	3	3	3	2	2	2	2	3	3	4	4	2	2	1	1	1	1	4	4	1	1	4	4	4	4	1	1	4	4	1	1	3	3	1	1	1	1	2	2	3	3	2	2	2	2	4	4	1	1	2	2	1	1	4	4	1	3	2	4	3	1	1	3	3	1	4	4	2	4	1	1	1	1	2	4	4	2	1	3	4	2	1	1	2	4	2	4	2	1	2	2	4	4	2	2	1	1	4	2	3	1	3	3	4	4	4	4	2	2	3	3	4	4	2	2	4	4	2	2	1	1	1	1	2	2	4	4	3	3	2	4	3	1	1	3	4	4	3	3	1	3	2	2	1	3	4	2	3	1	4	4	2	2	1	3	3	3	2	4	2	4	3	3	4	4	2	2	2	2	1	1	2	4	1	3	3	1	1	1	4	2	3	1	2	2	2	4	3	1	3	1	1	1	2	2	4	4	4	4	4	4	4	4	1	1	3	3	4	4	2	2	2	2	3	3	2	2	2	2	4	4	3	3	2	2	4	4	2	2	3	3	2	2	4	4	2	2	4	4	1	1	4	4	4	4	3	3	3	3	1	1	2	2	3	3	4	4	4	4	4	4	2	2	3	3	2	2	1	1	4	4	4	4	2	2	4	4	2	2	3	3	1	1	2	2	1	1	4	4	3	3	2	2	3	3	4	4	3	3	3	3	1	1	4	4	4	4	2	2	3	3	3	3	1	1	2	2	2	2	3	3	1	1	2	2	2	2	4	4	1	1	2	2	1	1	2	2	2	2	2	2	1	1	2	2	3	3	1	1	4	4	1	1	2	2	1	1	4	4	3	3	4	4	2	2	2	2	2	2	2	2	4	4	2	2	3	3	3	3	4	4	4	4	3	3	1	1	4	4	1	1	4	4	2	2	4	4	3	3	2	2	4	4	1	1	4	4	2	2	4	4	2	2	4	4	4	4	4	4	3	3	2	2	2	2	4	4	3	3	4	4	1	1	1	3	2	4	4	2	3	1	3	1	2	3	2	4	1	1	2	2	1	1	2	2	4	4	4	2	3	4	2	3	1	1	3	1	2	2	4	4	1	3	2	4	1	1	3	1	4	4	2	4	2	2	3	1	2	2	4	2	3	3	3	1	1	1	4	4	4	2	4	4	1	3	2	4	2	4	1	4	3	3	4	4	1	2	4	1	2	2	3	4	2	4	3	3	2	2	3	3	2	2	2	2	4	4	3	3	2	2	4	4	4	4	4	4	1	1	3	3	1	1	3	3	4	4	4	4	4	2	4	4	1	1	3	3	2	2	4	4	4	4	4	4	2	2	2	2	2	2	1	1	3	3	3	3	2	2	2	2	3	3	2	2	3	3	3	3	1	1	3	3	2	2	3	3	1	1	2	2	1	1	3	3	4	2	1	1	4	2	4	2	2	2	2	4	3	1	1	3	3	1	3	1	4	4	3	1	2	4	1	1	4	4	4	2	1	4	3	1	2	1	1	1	2	4	3	3	3	3	1	3	2	4	4	2	3	1	3	3	3	3	3	2	2	1	1	3	3	3	1	4	1	1	4	1	3	4	3	3	2	4	1	2	2	4	1	3	3	1	4	2	2	2	3	1	4	4	1	3	1	1	2	2	4	4	4	4	1	3	4	4	4	4	1	1	1	1	2	2	3	3	3	3	2	4	1	1	1	1	3	3	4	4	3	3	4	2	2	2	1	1	3	1	1	3	2	4	2	1	3	1	2	2	1	1	3	3	1	1	2	2	2	2	1	3	1	3	2	4	1	2	2	2	2	2	1	2	1	1	4	4	3	3	2	4	1	1	3	1	3	3	4	4	4	4	4	3	4	2	4	4	1	1	3	3	2	4	2	2	3	2	3	3	2	4	2	2	2	4	4	4	3	3	2	4	2	4	3	3	4	4	3	1	1	3	3	4	2	3	4	3	2	2	1	1	2	2	1	1	4	3	2	2	4	2	4	2	2	2	3	3	3	3	2	3	4	2	1	3	3	3	1	1	4	2	4	4	4	4	1	3	2	2	4	2	2	2	1	3	2	4	3	1	2	2	2	2	1	2	2	4	1	1	3	3	1	3	4	4	1	1	4	4	1	3	4	4	3	4	4	2	2	2	3	4	3	3	2	4	1	1	3	3	3	1	1	1	4	4	4	4	1	4	3	1	3	3	4	4	3	3	2	4	2	2	2	2	2	4	3	1	2	4	1	1	4	2	4	4	4	3	2	2	2	2	3	3	4	4	3	3	3	2	2	2	2	2	4	2	1	1	3	2	1	3	1	1	2	2	2	2	2	2	2	2	1	1	2	2	1	1	2	2	2	2	1	1	3	1	3	1	4	4	2	4	3	1	1	4	1	3	3	4	3	3	2	2	1	3	1	3	1	3	2	2	2	2	1	3	2	2	1	4	2	4	4	2	1	3	1	3	3	1	2	4	2	2	4	2	3	2	3	1	2	2	3	3	3	3	3	4	2	2	1	3	3	1	1	1	3	3	2	4	3	3	4	4	4	4	1	3	4	4	2	4	3	1	3	3	3	3	2	2	3	3	3	3	4	4	2	2	1	1	2	2	2	2	3	3	4	4	2	2	2	2	3	3	3	3	4	4	3	3	3	3	3	3	3	3	2	2	3	3	2	2	3	3	2	2	3	3	2	2	4	4	4	4	2	2	3	3	2	2	4	4	1	1	2	2	4	4	3	3	2	2	2	2	2	2	3	3	3	3	3	3	1	1	3	3	1	1	3	3	4	4	3	3	3	3	3	3	2	2	2	2	2	2	3	3	1	1	2	4	1	1	2	4	3	3	3	3	1	1	3	3	3	3	3	1	3	3	4	4	1	1	2	2	3	3	2	2	4	4	2	2	3	3	2	2	3	3	4	4	3	3	2	2	1	1	3	3	2	2	3	3	4	4	1	1	3	3	2	2	1	3	4	4	3	3	2	2	3	3	4	4	1	1	2	4	2	4	1	3	3	3	1	3	1	3	1	3	1	1	3	1	2	4	1	3	2	4	2	4	3	1	4	2	4	4	2	4	4	3	2	4	2	2	2	4	3	3	2	2	3	3	3	1	1	1	3	3	1	2	1	1	3	3	1	3	4	2	4	2	3	4	3	3	4	4	3	3	3	3	4	2	3	3	2	2	3	1	1	1	3	1	4	4	1	1	2	2	1	3	1	3	3	2	3	1	2	2	2	4	1	4	1	3	4	2	1	3	4	4	3	3	2	2	1	1	2	2	4	4	3	3	4	4	1	1	4	4	3	3	2	2	2	2	1	1	1	1	3	3	1	1	3	3	4	4	2	2	2	2	2	2	2	2	2	2	1	1	4	4	3	3	4	2	3	1	3	1	3	1	3	1	4	4	4	1	1	2	2	4	4	2	1	2	3	3	3	1	2	4	2	2	1	1	3	3	2	2	3	3	1	1	4	4	2	2	3	3	1	1	2	2	3	3	3	3	3	1	4	4	4	4	3	3	3	1	1	2	4	4	4	4	1	3	2	4	1	1	3	3	2	4	4	2	3	1	3	1	2	4	4	2	1	3	3	3	1	3	2	2	3	3	2	4	4	2	1	3	2	4	3	3	3	3	2	2	4	4	4	4	3	3	1	1	2	4	4	4	1	1	1	1	4	4	4	3	3	3	4	2	3	1	1	3	2	2	3	3	3	3	4	4	4	4	1	1	3	3	3	3	1	1	1	1	3	1	1	1	1	1	1	1	2	2	2	2	2	2	2	2	3	3	2	2	1	1	2	2	3	1	2	2	4	3	2	1	4	4	2	2	1	1	3	3	2	2	1	1	3	3	4	4	2	2	1	2	1	3	2	1	2	1	1	3	4	4	3	1	4	2	2	1	4	3	4	4	2	1	2	1	3	3	4	3	4	2	4	2	4	4	2	3	2	2	4	2	4	2	3	1	2	2	2	2	2	2	3	1	1	3	2	4	3	4	1	3	1	1	1	3	2	2	1	3	2	1	4	4	2	2	2	2	3	3	1	1	4	4	2	2	3	3	2	2	3	3	3	3	2	2	3	3	1	1	1	1	2	2	2	2	1	1	1	1	2	2	1	1	1	1	1	1	2	2	4	4	3	3	4	4	4	4	4	4	1	1	4	4	3	3	3	3	3	3	3	3	2	2	1	1	4	4	1	1	3	3	1	1	4	4	1	1	2	2	3	3	3	3	1	1	3	3	3	3	4	4	3	3	4	4	2	2	1	3	4	4	4	4	2	2	2	2	4	4	2	2	2	2	1	1	2	2	3	3	4	4	2	2	3	3	4	4	4	4	3	3	3	3	4	4	3	3	3	3	2	2	1	1	4	4	2	2	2	2	4	2	4	2	3	3	1	3	2	4	4	2	3	3	3	3	4	4	4	4	1	1	1	3	2	4	3	4	1	3	4	2	1	3	1	3	1	1	3	1	4	2	4	4	3	3	1	2	3	3	2	2	3	3	2	4	2	1	1	3	2	3	1	3	2	2	4	4	2	2	1	1	3	3	3	3	2	2	3	3	4	4	4	4	3	1	4	2	4	4	1	1	2	4	3	1	3	1	4	1	4	1	2	4	4	2	4	2	1	2	1	1	1	2	3	1	4	2	4	2	2	4	2	4	2	4	2	2	1	1	1	4	4	3	1	1	1	2	3	1	3	4	3	3	1	3	4	3	4	3	3	1	4	4	3	3	1	1	2	2	2	2	2	2	3	3	3	1	1	1	4	2	3	1	4	2	4	2	1	1	2	4	2	2	1	1	3	3	3	3	2	1	3	3	1	1	4	3	4	4	1	1	3	3	3	4	4	2	3	3	2	2	4	2	1	3	1	3	3	3	3	1	3	3	3	1	2	2	2	4	2	2	2	2	3	3	4	4	1	1	3	3	4	4	2	4	1	3	3	3	2	2	3	3	1	2	4	2	2	2	3	4	1	3	2	2	4	4	3	3	2	2	1	1	3	3	1	3	2	2	3	1	4	4	3	1	1	1	3	3	2	2	4	2	4	4	3	4	1	3	2	2	3	3	3	1	2	2	2	4	2	2	1	1	3	1	3	3	2	4	4	2	3	1	3	1	4	4	4	2	4	2	1	3	3	3	3	3	1	1	1	1	4	4	1	1	1	1	3	3	4	4	4	4	1	1	1	1	1	1	4	4	4	4	1	1	1	1	1	1	1	1	2	2	4	4	2	2	1	1	2	2	3	3	3	3	2	2	1	1	3	3	1	1	2	2	1	1	2	2	3	3	3	3	2	2	3	3	4	4	1	1	1	1	1	1	1	1	4	4	2	2	2	2	2	2	2	2	3	3	3	2	3	3	4	4	4	4	4	4	1	4	1	1	2	2	3	3	3	3	1	1	3	3	4	4	3	3	3	3	4	4	1	1	3	3	3	3	2	2	4	4	3	3	4	4	3	3	3	3	4	4	2	2	2	2	3	3	3	3	4	4	2	2	3	3	1	1	2	2	2	2	3	3	2	2	3	3	4	4	2	2	3	3	3	3	4	4	1	1	1	3	2	2	4	3	4	3	4	2	2	3	1	3	1	1	2	2	3	1	3	1	2	2	3	3	2	2	1	1	1	1	3	3	3	3	3	3	1	1	1	1	2	2	3	3	2	2	3	3	2	3	4	2	3	3	2	4	1	1	2	3	1	3	1	3	3	2	2	1	1	3	3	3	2	2	3	3	2	2	2	4	4	4	3	3	2	4	3	3	4	4	3	3	2	1	4	4	2	2	3	3	1	1	3	3	3	3	3	3	4	4	1	1	3	3	4	4	4	4	3	3	4	4	3	3	2	2	2	3	3	3	2	2	1	3	4	4	1	1	3	3	1	2	1	1	4	2	1	1	2	2	4	4	3	3	3	3	2	2	1	3	4	4	3	3	3	4	4	2	1	3	2	2	2	4	3	3	3	4	3	3	2	2	3	4	2	4	3	3	3	3	4	4	2	2	3	3	1	1	3	3	3	3	2	4	2	1	1	3	2	2	1	3	3	1	3	1	3	3	4	4	2	2	1	1	1	1	4	2	2	4	2	4	3	3	2	1	4	2	2	2	2	4	3	3	4	4	4	4	2	3	1	3	1	3	2	4	4	3	3	3	4	2	2	2	2	2	3	3	3	3	1	1	4	4	1	1	3	1	1	1	3	3	2	3	1	3	2	2	2	2	3	3	4	4	1	2	4	2	4	4	4	4	1	1	2	2	1	1	4	4	1	3	2	2	4	2	3	3	1	3	1	1	3	3	1	1	3	3	1	1	2	2	2	2	2	2	4	4	3	3	2	2	1	1	3	3	3	3	2	2	4	4	3	1	2	4	1	1	1	3	1	2	3	3	1	3	4	2	2	3	2	4	1	3	4	4	2	4	1	3	3	3	2	1	3	4	2	2	2	2	1	2	3	3	2	2	4	1	2	4	1	2	3	1	4	4	2	4	4	2	2	2	2	2	4	4	4	4	3	3	2	2	2	2	2	4	2	2	4	4	2	2	3	3	4	4	1	1	2	2	3	3	4	4	4	4	3	3	1	1	2	2	1	1	3	3	4	4	1	1	4	4	2	2	2	2	2	2	2	2	2	2	3	3	4	4	3	3	2	2	1	1	3	3	3	3	3	3	2	4	3	1	2	2	4	2	2	2	2	4	3	1	3	1	1	2	2	2	4	2	1	2	2	4	1	1	2	4	1	4	1	1	4	2	1	3	2	2	3	3	2	4	3	1	2	2	4	2	3	3	2	2	3	3	4	4	2	2	2	2	3	3	2	2	3	3	1	1	4	3	2	2	4	4	3	3	3	3	2	4	4	4	3	2	2	2	1	1	1	3	4	4	1	1	2	2	2	4	3	3	3	3	1	3	2	4	1	1	3	3	2	4	4	4	4	4	2	2	4	4	1	3	3	1	3	3	1	3	1	3	2	2	2	2	3	1	4	2	4	4	1	1	1	3	2	2	2	2	2	1	3	4	1	4	3	1	2	2	4	4	2	2	4	4	4	2	1	3	1	3	1	1	4	2	1	3	2	2	2	2	2	2	2	2	2	2	2	2	4	4	4	4	1	1	1	1	4	4	4	4	3	3	3	3	4	4	1	1	1	1	1	1	2	2	1	1	2	2	1	1	3	3	1	1	2	2	2	2	3	3	1	1	2	2	2	2	2	2	3	3	2	2	2	2	4	4	2	2	2	2	3	3	2	2	3	3	2	2	3	3	1	1	2	2	3	3	4	4	3	3	1	1	4	4	4	4	3	3	4	4	4	4	2	2	4	4	3	3	3	3	2	4	3	3	3	3	1	1	4	4	3	3	3	3	3	3	3	3	1	1	2	2	2	2	2	4	4	4	3	3	4	4	4	4	3	3	2	2	4	2	2	2	1	1	3	3	3	3	4	4	3	3	4	4	2	2	1	1	2	2	4	4	2	2	3	3	1	1	4	4	2	2	3	3	4	4	1	1	2	2	3	3	3	3	2	2	1	1	2	2	3	3	3	3	3	3	4	4	4	4	1	1	3	3	3	3	3	3	3	3	2	2	2	2	2	2	4	3	4	4	1	1	2	2	4	2	3	3	4	4	3	4	4	4	4	2	4	2	1	3	4	2	2	4	4	2	2	4	2	1	3	1	3	3	4	2	2	1	3	3	3	1	4	3	2	4	3	1	3	4	2	4	3	1	3	2	3	3	3	3	3	3	4	2	3	3	2	2	1	1	2	2	1	1	2	2	3	3	2	2	2	2	1	3	4	1	1	1	2	1	2	4	1	2	3	3	4	2	3	3	3	1	2	4	4	4	4	2	2	4	4	2	2	2	3	3	4	4	3	3	3	2	4	4	3	3	4	2	3	3	1	1	1	1	4	4	3	3	1	1	2	2	2	4	4	4	2	2	1	4	2	2	3	3	4	1	2	2	3	3	1	3	4	4	1	2	3	1	4	2	2	1	4	4	4	1	2	2	2	2	4	2	2	4	1	3	4	2	4	2	3	2	4	4	2	2	4	2	1	3	4	2	4	2	1	3	4	2	1	1	1	1	3	1	1	1	3	3	4	2	2	2	2	4	1	1	2	2	4	4	3	3	3	4	4	4	3	3	2	4	2	2	4	2	1	1	2	2	3	1	3	1	1	3	4	4	2	2	2	4	4	4	2	2	4	2	2	2	2	2	3	4	2	2	4	2	2	2	1	1	4	4	4	4	2	2	2	2	3	3	3	3	2	2	2	2	4	4	4	2	2	2	3	1	1	4	2	2	1	1	3	3	1	1	3	3	3	3	4	4	1	1	3	3	4	4	2	2	1	1	1	1	2	2	3	1	1	3	4	4	2	2	1	1	2	4	2	4	2	2	1	1	3	1	4	4	4	4	4	2	2	2	3	3	3	1	4	2	4	4	2	2	1	3	4	2	2	2	3	3	1	4	1	1	3	3	3	1	3	3	3	3	4	4	2	2	4	4	2	2	2	2	2	2	3	3	2	2	2	2	2	2	2	2	2	2	3	1	3	4	3	3	4	2	3	4	3	1	3	3	2	2	2	2	1	4	2	2	4	4	2	4	3	1	3	1	3	3	4	2	1	2	4	2	4	4	2	2	2	2	2	2	1	1	4	4	3	3	4	4	1	1	2	2	1	1	1	1	3	3	2	2	1	1	1	1	3	3	3	3	4	3	3	3	1	3	1	1	4	2	2	1	2	4	3	3	4	2	2	1	4	4	3	3	3	3	4	1	2	2	1	1	1	1	2	2	1	2	2	2	2	4	2	1	3	1	2	2	4	2	2	2	4	4	3	3	1	3	2	2	2	4	3	1	1	1	2	1	2	2	3	3	2	2	2	2	1	1	1	3	1	1	1	1	1	1	3	2	3	3	4	4	2	2	2	4	2	2	4	2	4	4	3	1	4	2	4	4	4	4	3	1	3	3	1	1	4	4	2	4	1	1	2	2	2	2	2	4	3	1	3	3	4	4	4	4	2	2	3	3	4	4	2	2	3	3	4	4	4	4	1	1	4	4	2	2	3	3	3	3	1	1	2	2	3	1	3	1	2	2	2	2	3	3	1	2	3	1	2	4	2	4	1	1	1	1	2	2	4	4	3	3	1	1	1	2	4	2	2	2	2	4	3	3	3	3	4	4	1	1	2	2	1	1	2	2	4	4	3	3	1	1	4	4	4	4	4	4	4	4	3	1	3	3	2	2	1	1	2	2	3	3	4	4	4	4	1	1	1	1	3	3	1	1	3	3	2	2	2	2	3	3	3	3	2	2	1	1	2	2	3	1	2	2	4	4	4	4	3	3	2	2	2	2	4	4	4	4	3	3	3	3	4	4	3	3	3	3	4	4	1	1	4	4	2	2	2	2	2	2	4	4	1	1	4	4	3	3	2	2	4	4	1	1	4	4	2	2	4	4	2	2	2	2	1	1	2	2	2	2	4	4	1	1	3	3	3	3	4	4	4	4	2	2	1	1	1	1	2	2	4	4	3	3	3	3	1	1	1	1	3	3	3	3	1	1	1	1	3	3	2	2	2	2	2	2	1	1	3	3	3	3	3	3	2	2	2	2	4	4	1	1	1	1	1	1	2	2	4	4	3	3	3	1	4	4	1	1	1	1	1	1	2	2	4	4	4	4	3	3	1	1	1	1	2	2	1	1	1	1	3	3	4	4	1	1	1	1	4	4	2	2	4	4	4	4	2	2	4	4	2	2	2	2	4	4	4	4	1	1	4	4	1	2	1	1	3	4	3	3	3	1	4	4	4	4	1	1	3	3	2	1	1	3	1	3	4	4	4	2	3	3	4	2	1	3	1	3	3	3	3	1	4	4	4	4	2	2	4	4	3	3	3	3	2	2	4	4	4	2	4	4	4	4	4	4	1	1	2	1	1	1	3	2	2	4	4	3	3	3	3	1	3	3	3	1	1	2	4	4	1	3	2	2	1	3	4	3	4	3	4	4	4	4	4	4	4	4	4	4	2	4	3	3	4	4	3	3	3	3	3	3	4	4	2	2	3	3	1	1	1	1	3	3	2	2	4	4	2	2	1	1	2	2	2	2	2	2	4	4	3	3	4	4	3	3	4	4	4	4	2	2	4	4	3	3	3	3	2	2	2	2	3	1	2	2	2	4	2	2	3	3	4	2	4	2	4	2	3	3	3	3	2	2	3	3	3	3	3	3	3	3	3	3	2	2	3	3	1	3	4	4	1	1	1	1	3	3	4	4	3	3	1	1	2	2	3	3	3	3	2	2	2	2	4	4	3	3	4	2	3	3	1	3	4	4	4	4	3	3	3	3	2	4	1	1	3	3	2	2	2	2	3	3	3	3	4	4	4	4	3	3	4	4	2	2	1	1	2	2	2	2	4	4	4	4	3	3	3	3	1	1	3	3	4	4	2	2	2	2	4	4	1	1	3	3	4	4	4	4	2	2	4	4	1	1	1	1	1	1	1	1	4	4	2	2	3	3	4	4	3	3	2	2	1	1	2	2	3	3	2	2	2	2	4	4	4	4	4	4	4	4	3	3	2	2	4	4	2	2	2	2	2	2	4	4	2	2	1	1	3	3	1	3	1	3	2	4	4	2	1	3	2	2	1	3	1	3	1	3	2	2	3	1	2	2	2	2	1	3	4	4	1	3	2	2	3	3	1	1	3	3	3	4	2	2	1	3	2	2	3	3	3	1	1	4	2	2	4	2	2	3	3	4	1	1	1	1	3	1	1	1	3	3	1	3	3	1	2	2	3	3	2	2	4	4	1	3	3	4	4	3	3	1	4	4	1	1	4	4	3	3	1	1	2	2	2	2	3	3	2	2	4	4	4	4	1	3	2	3	3	3	3	1	2	4	1	1	1	3	2	2	1	1	3	1	4	2	4	4	1	1	1	1	2	2	1	1	4	4	2	4	4	4	3	3	3	3	2	4	1	1	4	4	4	4	3	1	1	1	4	2	4	4	3	2	1	3	4	3	4	4	3	1	4	4	1	1	3	3	3	3	4	2	3	3	1	3	4	4	1	1	1	1	4	1	2	4	3	1	4	4	3	3	2	2	4	4	4	2	3	1	2	3	2	4	3	4	1	1	2	2	4	4	3	3	3	3	3	1	4	4	1	1	2	2	1	1	2	2	3	3	2	2	3	3	4	4	1	1	4	1	3	1	4	4	3	3	4	4	4	4	2	2	4	4	4	3	1	1	1	1	2	2	1	3	4	4	4	4	3	1	4	4	3	3	2	2	2	2	3	3	4	2	2	2	1	1	4	2	1	1	4	2	2	2	4	4	2	2	3	3	3	1	1	1	3	3	4	4	4	4	1	1	4	4	3	3	4	3	4	3	4	3	2	3	1	2	4	2	2	4	4	2	2	4	2	2	1	2	3	1	3	3	2	2	2	2	4	4	2	2	3	3	1	3	4	2	1	1	3	1	4	4	2	4	4	2	2	1	1	1	2	1	3	4	2	1	1	1	2	2	4	2	4	4	1	3	1	3	3	2	1	3	4	2	4	2	4	4	1	1	2	2	4	2	4	4	3	3	1	3	3	2	4	2	2	4	3	3	2	2	3	4	3	4	1	1	2	2	4	4	4	3	3	3	4	4	2	2	2	1	3	3	3	1	3	1	1	3	3	3	3	3	4	4	2	4	3	1	2	2	2	4	4	2	2	4	2	1	2	4	3	3	2	2	3	1	3	1	4	2	2	4	4	2	1	3	4	2	3	3	4	2	2	2	4	1	4	2	1	1	4	2	3	1	4	3	2	1	1	3	3	1	2	2	1	1	4	4	4	4	3	3	2	2	3	3	2	2	3	1	4	4	2	2	3	3	1	1	2	2	4	3	2	2	3	3	3	3	1	1	2	2	4	4	3	3	3	3	3	2	3	3	3	1	2	2	4	2	1	1	2	4	3	3	2	2	3	1	3	3	1	4	4	2	2	2	1	3	2	2	3	1	3	3	2	4	1	1	4	2	4	4	1	3	4	4	4	4	4	4	2	2	1	1	3	3	1	1	3	3	4	4	3	3	2	2	4	4	4	4	2	2	3	3	2	2	4	4	3	3	2	2	3	3	3	3	1	1	4	4	3	3	3	3	4	4	1	1	3	3	2	2	2	4	4	2	2	4	2	2	4	2	3	1	3	3	3	1	3	3	1	1	1	1	2	2	2	2	3	3	4	4	3	3	3	3	1	1	3	3	1	1	3	3	3	3	3	3	2	2	1	1	3	3	1	1	1	1	2	2	4	4	2	2	2	2	1	1	3	3	2	2	1	1	3	1	3	3	4	3	2	4	4	4	2	2	3	1	2	2	2	4	3	3	2	2	1	3	2	4	3	3	1	3	3	1	4	4	3	3	3	1	4	2	1	1	2	3	3	3	3	3	2	2	1	3	3	1	4	4	3	1	4	2	3	3	2	1	2	1	4	2	4	4	4	4	1	3	3	1	3	1	1	3	3	1	3	3	4	4	3	3	4	2	4	2	2	4	4	2	3	1	2	1	4	2	1	1	3	3	1	3	1	3	3	1	4	4	2	4	2	2	4	4	1	1	4	4	4	4	2	2	3	3	1	1	2	2	1	1	2	2	4	4	4	4	2	2	2	2	3	3	4	4	1	1	2	2	1	1	1	1	4	4	3	3	4	4	1	1	4	4	1	1	3	3	4	4	3	3	2	2	3	3	2	2	2	2	4	4	1	1	3	3	1	1	3	3	2	2	3	3	1	1	2	2	2	2	3	3	1	1	3	3	1	3	2	2	3	3	3	3	4	4	3	3	1	1	4	4	4	4	2	2	3	3	3	3	2	2	1	1	3	3	1	1	2	2	4	2	3	3	4	2	1	1	1	1	3	3	1	1	3	4	1	3	4	3	4	4	3	3	1	1	3	3	2	2	3	3	4	4	2	2	3	3	2	2	3	3	1	1	3	3	3	3	1	1	3	3	1	1	4	4	2	2	2	2	3	4	1	3	1	3	2	2	1	1	3	3	4	4	3	3	4	2	3	3	2	2	2	4	2	2	2	2	3	3	3	3	1	1	4	4	3	3	4	4	2	2	4	4	1	1	4	4	1	1	1	1	2	2	3	3	3	3	4	4	1	1	1	1	1	1	2	2	3	3	4	2	2	2	3	1	4	4	2	2	2	2	1	1	2	4	2	4	1	3	3	3	4	4	2	2	2	2	3	1	4	4	3	1	3	3	2	2	3	3	3	3	2	2	3	3	1	1	2	2	4	2	3	3	1	3	1	1	3	3	1	1	3	1	2	4	1	3	3	3	2	2	3	3	2	4	3	3	1	3	4	2	3	3	1	3	3	1	1	1	1	1	3	3	4	4	3	3	3	3	2	2	3	3	3	3	2	2	3	3	3	3	3	3	1	1	2	2	2	2	2	2	1	1	3	3	2	2	4	4	1	1	4	4	1	3	1	1	4	4	4	2	1	1	2	2	2	2	2	2	2	2	3	3	3	3	3	3	3	3	1	3	3	3	3	3	1	3	3	3	4	4	3	3	4	4	3	3	1	4	2	4	1	3	4	2	3	1	2	3	4	2	4	4	3	3	2	2	3	3	4	4	2	2	2	2	1	1	4	4	4	2	4	4	4	4	1	1	3	3	4	4	1	1	4	4	3	3	2	2	1	1	4	2	4	3	1	1	2	4	2	2	2	2	3	4	1	2	2	2	2	4	2	2	2	2	4	4	2	2	1	1	4	4	2	2	4	2	2	2	2	1	3	1	1	1	3	3	3	1	4	2	3	4	2	4	4	2	4	4	1	1	4	4	2	2	4	4	3	3	4	4	2	2	2	2	4	4	3	3	2	2	3	3	3	3	1	1	1	1	3	3	3	3	4	4	2	2	4	4	2	4	2	4	1	2	2	2	2	4	3	3	1	3	4	4	2	4	1	1	4	3	2	4	2	1	4	4	3	3	3	3	3	3	4	2	2	2	3	1	3	3	1	3	2	2	4	2	2	4	3	3	4	4	4	4	3	2	3	1	3	3	2	2	1	3	3	1	2	3	3	3	1	1	4	4	4	4	2	2	3	1	2	2	4	4	4	4	4	4	1	3	2	4	3	3	4	4	1	3	3	3	2	2	1	1	2	4	3	3	2	4	2	2	2	4	3	3	4	4	4	2	1	2	3	4	4	2	3	1	3	1	4	4	1	1	3	3	3	3	2	2	4	4	3	3	2	2	4	3	3	4	2	2	4	4	4	4	2	4	1	1	1	1	4	2	2	2	2	1	4	4	2	2	3	3	4	4	1	3	2	4	1	1	1	3	1	3	2	2	4	4	1	1	4	4	2	2	3	3	4	4	2	2	3	3	3	3	4	4	3	3	3	3	2	2	2	2	2	2	3	3	2	2	2	2	4	4	4	4	4	4	3	3	4	4	1	1	3	3	1	1	2	2	2	2	1	1	2	2	2	2	2	2	1	1	2	2	4	4	2	2	4	4	4	4	2	2	4	4	2	2	4	4	2	2	4	4	3	3	3	3	2	2	4	4	1	1	2	2	4	4	2	2	1	1	4	4	4	4	4	4	4	4	1	1	1	1	2	2	2	2	2	2	1	1	1	1	1	1	2	2	3	3	2	2	3	3	3	3	3	3	4	4	3	3	1	2	4	4	2	1	1	3	3	3	3	3	2	2	2	4	3	1	4	3	2	4	2	3	4	2	1	3	3	3	1	1	1	1	2	4	3	3	1	1	4	4	1	4	1	1	4	2	2	1	4	4	4	4	1	1	4	4	1	3	2	2	2	2	4	4	4	4	4	4	3	1	3	3	4	3	4	4	4	4	3	3	2	2	3	3	1	1	2	2	2	2	4	3	3	3	1	1	1	3	3	3	3	1	4	4	2	2	1	3	4	4	1	4	3	3	1	2	3	3	3	3	2	4	1	2	2	2	2	2	4	4	1	1	2	2	1	1	1	1	4	1	2	2	4	2	4	2	3	3	4	4	4	4	2	2	2	2	2	4	2	2	4	4	2	4	4	4	4	4	2	1	3	3	4	4	2	2	4	4	4	4	4	4	1	1	2	1	3	3	1	1	1	1	3	3	2	4	2	4	4	4	1	3	3	3	3	3	1	1	4	4	4	2	4	4	3	1	1	3	4	4	4	4	3	3	1	3	3	1	2	2	2	2	2	2	4	2	4	4	1	3	2	4	2	4	2	4	2	2	4	2	2	4	4	2	4	1	1	1	2	2	4	4	1	1	3	3	4	4	1	1	2	2	1	1	2	2	1	1	4	4	4	4	1	1	1	1	2	2	1	1	4	4	2	2	4	4	2	2	4	4	4	4	1	1	2	2	4	4	3	3	3	3	2	2	4	4	2	2	4	4	4	4	2	2	1	1	1	1	2	2	4	4	2	2	3	3	2	2	1	1	1	1	2	2	4	4	2	2	3	3	2	2	3	3	3	3	2	2	3	3	1	1	1	1	1	1	4	4	4	4	1	1	4	4	1	1	3	3	1	1	3	3	4	4	2	2	4	4	2	2	2	2	1	1	2	2	4	4	4	4	4	4	2	2	4	4	2	2	1	1	2	2	3	3	2	2	3	3	4	4	2	2	3	3	2	2	2	2	3	3	1	1	4	4	1	1	4	4	4	4	3	3	1	1	4	4	3	3	3	3	4	4	4	4	3	3	2	2	1	1	4	4	2	4	2	2	3	3	4	4	3	3	4	4	1	1	2	2	2	2	3	3	1	1	1	1	2	1	2	2	2	2	3	3	2	2	4	4	2	2	2	2	4	4	1	1	1	1	2	2	1	1	3	3	2	2	1	1	2	2	3	3	3	3	3	3	4	4	4	4	2	2	1	1	4	4	3	3	4	4	1	1	2	2	1	1	2	2	1	3	4	4	1	1	1	1	3	1	3	3	4	4	2	2	3	1	4	4	1	1	2	2	2	2	3	3	3	3	2	2	4	2	1	1	1	1	3	1	4	2	3	1	3	1	2	4	3	1	3	2	3	2	4	2	4	2	4	4	4	4	3	3	2	2	2	2	2	2	2	2	2	4	4	4	2	2	4	2	2	2	2	4	4	2	1	1	1	3	2	4	2	1	2	2	2	2	3	3	2	4	4	4	3	3	1	3	3	1	1	3	2	4	2	4	2	3	4	4	3	3	4	4	3	3	4	4	2	2	4	4	2	2	4	4	1	1	1	1	4	4	3	3	3	3	3	3	3	3	1	1	1	1	2	2	4	4	3	3	2	2	4	4	3	3	2	2	2	2	3	3	4	4	3	3	2	2	3	3	4	4	4	4	1	1	4	4	3	3	3	3	4	4	1	1	4	4	4	2	1	1	3	3	2	2	4	4	4	4	3	3	3	3	2	2	2	2	2	2	3	3	3	3	2	2	3	3	1	1	4	4	3	3	1	1	1	1	4	4	4	4	3	3	1	1	4	4	1	1	4	4	4	4	1	1	1	1	3	3	4	4	2	2	3	3	4	4	2	2	3	3	4	4	2	2	3	3	1	1	3	3	3	3	1	1	3	3	4	1	2	3	3	1	2	2	1	1	4	4	2	2	1	1	4	4	3	1	2	2	4	2	3	3	2	1	2	4	4	3	1	4	2	4	2	2	1	1	2	2	4	4	4	4	1	1	3	3	2	2	4	4	3	3	4	2	4	4	2	2	1	1	3	3	2	2	4	4	4	4	4	4	4	4	4	4	4	4	2	2	3	3	3	3	4	4	1	1	2	2	2	2	3	3	3	3	3	3	3	3	3	3	3	3	2	4	2	2	3	3	3	3	1	1	3	3	4	4	2	2	3	3	3	2	3	3	2	4	2	4	2	2	3	3	1	3	3	3	4	2	3	1	3	3	4	4	3	3	1	2	3	3	1	2	4	3	4	4	2	4	2	2	3	3	2	2	3	3	1	1	3	3	2	1	4	4	3	3	4	2	3	1	2	4	4	2	2	2	2	2	2	2	2	4	3	4	2	2	2	4	2	4	4	2	1	1	3	3	3	3	2	2	3	1	4	2	3	3	4	4	3	3	4	4	3	3	1	1	4	4	3	3	2	2	3	3	3	3	3	3	1	1	1	1	1	1	3	3	3	3	3	3	1	1	2	2	2	2	4	4	4	4	4	4	2	2	3	3	4	4	2	2	1	1	4	4	2	2	2	2	3	3	1	1	2	2	3	3	3	3	2	2	4	4	4	4	3	3	1	1	2	2	1	1	1	1	1	1	3	3	1	1	4	4	2	2	3	3	2	2	3	3	1	1	2	2	3	3	3	1	3	3	4	2	1	2	3	1	3	1	1	1	2	4	1	3	4	2	2	3	3	3	2	4	1	1	4	2	4	2	3	1	1	2	3	3	2	4	2	4	3	2	3	2	2	4	1	3	3	3	3	3	4	4	1	1	1	3	2	2	2	2	1	2	3	3	2	2	3	3	1	1	1	1	1	1	4	2	3	3	3	3	4	4	3	3	2	2	2	2	4	4	2	2	4	4	4	4	3	1	3	3	3	3	2	2	3	1	4	4	2	2	1	2	1	1	3	3	2	2	4	4	2	2	2	2	3	3	4	4	2	2	4	4	1	2	2	3	4	2	2	2	3	3	2	3	4	4	2	2	2	2	3	1	4	4	2	2	2	4	4	4	2	2	1	3	3	3	1	1	3	3	2	2	3	3	1	3	4	4	1	3	2	4	3	4	2	2	3	3	2	4	3	3	3	1	1	2	2	2	3	1	4	4	3	1	2	4	1	3	4	2	1	1	2	4	3	3	4	4	3	3	2	2	3	3	3	3	3	3	4	4	4	4	4	4	1	1	1	1	1	1	2	2	1	1	1	1	2	2	4	4	4	2	3	1	4	4	1	1	3	1	3	1	2	1	1	1	2	4	2	1	3	1	2	2	3	3	4	2	3	3	2	2	4	2	3	3	2	2	3	3	1	1	2	2	2	2	1	1	3	3	3	3	2	2	3	3	4	4	3	3	3	3	2	2	3	3	4	4	4	4	4	4	4	4	2	2	3	3	2	2	1	1	1	1	3	3	4	4	2	2	3	3	2	2	4	4	4	4	3	3	3	3	1	1	4	4	2	2	2	2	2	2	3	3	4	4	2	2	3	3	2	2	3	3	4	4	3	3	1	1	4	4	1	1	4	4	1	1	2	2	4	4	3	3	3	3	4	4	4	4	3	3	2	2	2	2	2	2	3	3	3	3	3	3	4	4	4	4	1	1	4	4	2	2	1	1	1	1	1	1	4	4	2	2	3	3	2	2	1	1	3	3	1	1	1	1	3	3	3	3	4	4	4	4	4	4	3	1	1	1	4	4	4	4	1	1	1	1	4	2	2	3	4	2	3	3	1	3	4	4	1	1	4	4	1	3	4	4	4	4	4	2	1	3	2	2	1	3	2	2	2	2	4	4	3	1	1	1	3	3	4	4	2	2	3	3	2	2	3	3	4	4	1	1	2	2	3	3	1	1	1	1	3	3	2	2	3	3	3	3	1	1	2	2	1	1	3	3	3	1	3	3	2	2	3	3	2	2	1	1	3	3	2	2	1	1	4	4	1	1	2	2	2	2	1	1	2	2	3	3	3	3	3	3	1	1	3	3	3	3	2	2	2	2	3	1	1	4	3	3	4	4	2	2	3	3	2	2	1	3	2	3	1	3	1	2	3	3	3	3	2	2	2	4	1	3	2	2	2	2	1	1	1	3	1	1	4	4	1	1	3	1	2	3	3	3	4	4	4	4	2	2	2	2	4	4	4	4	1	3	4	2	4	2	3	1	4	4	2	2	3	3	1	1	1	1	2	2	3	3	3	3	3	3	2	2	4	2	3	3	1	1	1	1	4	2	1	3	3	3	3	3	1	3	3	3	3	3	1	1	3	1	2	2	4	4	1	1	1	1	3	3	3	3	1	1	3	2	1	2	3	3	3	1	2	4	1	3	1	3	1	1	3	3	4	2	2	2	2	2	4	4	2	4	3	3	4	4	4	2	1	2	3	3	1	1	4	2	3	1	1	3	4	2	4	2	4	2	2	3	2	4	4	2	3	3	2	2	1	1	4	4	1	1	3	3	1	3	2	4	4	4	1	1	4	4	4	4	2	4	1	3	1	3	2	2	3	3	2	4	3	3	3	3	2	2	4	4	1	1	3	1	2	1	3	3	4	4	3	3	1	1	1	3	3	3	1	1	1	1	3	3	2	4	4	4	3	3	1	4	1	1	2	4	3	3	2	2	1	3	3	1	2	4	1	3	3	1	4	2	3	3	2	4	3	1	2	4	2	2	4	4	3	3	1	2	1	1	2	4	4	4	1	1	2	4	3	3	2	2	2	1	2	2	4	2	1	2	1	3	3	3	1	3	1	1	1	1	2	2	2	1	2	2	3	3	1	1	1	1	4	2	4	4	1	1	4	4	2	2	1	1	4	4	4	1	1	3	1	1	2	2	1	1	3	3	2	3	2	2	3	3	3	3	2	2	3	3	2	2	1	1	1	3	4	2	4	2	4	2	1	1	2	2	2	2	3	3	4	4	3	1	4	4	3	3	3	3	3	3	3	4	4	2	3	2	2	1	3	2	2	3	4	3	4	4	2	4	3	3	4	2	2	2	3	1	2	4	3	1	3	3	1	2	1	1	1	1	3	3	2	2	1	1	4	4	4	2	2	2	4	4	4	4	2	2	3	3	2	4	2	2	3	3	1	1	3	3	3	3	2	2	2	2	1	1	2	2	3	3	1	1	3	3	4	4	2	4	4	3	4	4	1	1	1	1	3	3	1	3	2	3	3	1	2	4	3	3	4	4	2	2	4	4	3	3	3	3	3	3	1	3	1	1	1	1	3	3	1	1	3	3	3	3	4	4	2	2	1	1	2	2	2	2	3	3	4	2	4	4	4	4	1	1	3	3	4	4	4	4	4	4	2	2	1	1	1	1	2	2	4	4	3	3	3	3	1	3	1	3	3	3	3	3	1	1	4	4	4	4	2	4	3	1	2	2	2	2	1	2	3	1	3	3	2	2	4	4	1	1	3	3	2	2	4	4	4	4	4	4	3	3	2	2	1	1	3	3	1	1	4	4	1	1	3	3	3	3	3	3	4	4	1	3	2	2	1	3	1	3	2	4	2	2	3	3	4	4	3	1	4	2	2	2	1	3	2	2	2	4	4	1	2	4	4	4	4	4	3	1	4	4	4	4	4	2	3	3	3	1	2	2	4	4	2	2	2	1	1	1	3	4	3	1	3	1	2	2	1	3	2	2	3	1	4	4	3	3	2	2	2	2	3	3	3	3	3	3	1	1	3	3	1	1	1	1	2	2	3	3	2	2	4	4	1	1	2	2	2	2	1	1	2	2	2	2	1	1	2	2	4	4	3	3	3	3	3	1	2	2	3	3	4	4	4	4	1	1	4	4	4	4	2	2	3	3	1	1	1	1	2	2	4	4	3	3	2	2	3	3	1	1	4	4	3	3	3	3	3	3	3	3	4	4	3	3	1	1	1	1	2	2	4	4	2	2	1	1	4	4	3	3	2	2	1	1	1	1	3	3	2	2	1	1	3	3	1	1	4	4	4	4	1	1	2	2	2	2	1	1	1	1	4	4	4	4	4	4	4	4	2	2	3	3	2	2	3	3	2	2	4	4	1	1	1	1	3	3	1	1	2	2	4	4	2	2	4	4	1	1	3	3	2	2	3	3	3	3	3	3	2	2	2	2	3	3	1	1	2	2	2	2	3	2	1	1	4	2	2	2	1	1	3	3	2	2	1	3	2	2	4	4	3	3	2	2	1	2	2	2	2	2	2	2	4	4	3	3	3	3	1	1	1	3	4	4	4	2	4	4	4	4	3	3	1	1	2	2	3	3	2	2	3	3	4	2	1	1	3	3	3	4	3	3	2	4	1	3	3	1	1	3	4	3	3	1	2	2	1	2	4	4	4	4	3	3	3	3	4	2	2	2	1	1	1	3	1	4	1	3	3	1	3	3	2	2	1	1	3	3	3	1	3	1	3	1	2	1	1	1	1	3	2	2	4	4	1	3	3	3	1	1	2	2	4	4	3	1	1	3	1	3	1	3	1	3	3	3	3	1	2	2	3	3	3	3	2	2	2	2	4	4	2	2	3	3	3	3	3	3	4	2	3	2	1	1	2	4	4	4	2	1	2	2	1	2	2	1	3	3	4	4	1	3	3	1	4	2	1	3	1	2	4	4	3	3	2	2	1	1	2	1	3	3	3	3	2	4	3	3	4	4	2	2	1	1	4	4	3	3	4	4	3	3	4	4	3	3	4	2	1	4	3	3	2	2	2	2	3	3	2	2	4	2	1	3	1	1	4	2	4	2	2	4	1	1	2	2	2	2	1	3	4	2	2	4	3	3	1	3	1	1	3	1	3	3	2	2	3	3	4	4	2	2	2	2	3	3	4	2	1	3	1	2	4	3	1	1	4	2	1	3	2	3	4	2	3	3	1	2	2	1	4	2	4	4	2	2	1	1	4	4	3	3	2	2	1	1	1	1	3	3	4	4	2	2	3	3	3	1	4	3	2	4	4	4	3	3	3	4	3	3	3	1	2	2	2	2	2	2	1	1	4	4	1	3	4	4	4	4	1	3	3	3	3	3	3	3	2	4	4	4	4	2	4	2	3	3	2	4	4	2	2	4	3	1	3	1	3	2	4	2	4	2	2	4	3	3	4	2	2	2	2	2	4	4	4	4	3	3	3	3	2	2	2	2	4	4	2	2	2	2	3	3	1	1	2	2	3	3	1	1	3	3	2	2	3	3	2	2	1	1	3	3	1	1	1	3	3	3	3	3	3	1	2	2	1	1	1	3	4	2	4	3	2	2	2	4	3	4	3	3	2	2	4	4	3	1	1	1	1	3	3	1	3	1	4	4	3	1	3	1	2	1	2	2	2	4	2	4	3	3	3	3	2	2	2	2	1	1	4	4	3	3	3	3	2	2	1	1	3	3	4	4	4	4	1	1	4	4	4	4	1	1	2	2	2	2	2	2	4	4	4	4	3	3	2	2	4	4	1	1	1	1	3	3	3	3	2	2	2	2	3	3	3	3	1	1	2	2	2	2	3	3	3	3	1	1	2	2	1	1	1	3	3	3	2	4	4	2	2	2	1	1	4	4	1	1	4	2	1	3	2	2	2	4	1	3	3	1	1	1	3	3	1	1	3	3	2	2	2	2	3	3	2	2	4	4	4	4	4	4	3	3	2	2	1	3	1	1	2	2	1	2	2	4	3	3	1	1	2	4	2	2	3	1	4	3	3	1	1	2	3	3	3	2	3	3	4	4	2	2	4	1	3	3	1	1	3	1	2	2	1	3	1	1	2	2	3	3	1	3	2	1	2	4	2	1	1	3	1	3	2	2	4	2	3	2	2	4	4	2	2	2	3	1	2	4	4	2	3	4	1	2	3	1	1	3	2	2	3	3	2	1	3	1	3	1	4	2	1	3	4	4	3	1	3	3	1	1	2	2	4	2	1	1	2	2	4	4	3	3	3	3	1	1	2	1	4	4	2	2	1	1	4	4	1	1	3	3	1	1	4	4	4	4	1	3	4	2	4	2	2	2	2	3	3	1	4	4	1	1	4	4	4	4	4	4	2	2	1	1	2	2	1	3	4	3	1	1	3	3	2	2	3	4	3	1	1	3	1	3	2	2	3	3	3	3	3	1	1	1	2	2	2	2	3	3	1	1	1	1	4	2	2	2	2	2	3	3	1	3	2	4	3	3	1	1	3	3	2	2	2	4	1	1	3	3	2	2	2	4	1	2	4	4	3	3	3	1	4	2	1	3	2	2	2	2	2	2	2	2	2	2	1	1	4	4	3	3	1	1	3	3	2	2	3	3	1	1	1	1	3	3	2	2	4	4	3	3	1	1	4	4	2	2	2	2	1	1	3	3	2	2	3	3	2	2	3	1	3	3	2	2	2	2	3	3	3	3	1	1	1	1	3	3	1	1	2	2	1	1	1	1	1	1	2	2	3	3	3	3	4	4	1	1	4	4	4	4	1	1	1	1	1	1	4	4	1	1	1	1	1	1	2	2	2	2	3	3	1	1	2	2	1	1	1	1	4	4	4	4	1	1	4	4	4	4	3	3	4	4	2	2	4	4	1	1	3	3	4	4	1	1	1	1	3	3	3	3	1	1	2	2	3	3	3	3	3	3	3	3	3	3	2	2	2	2	4	4	4	4	2	2	3	3	2	2	4	4	2	2	3	3	1	1	2	2	4	4	2	2	1	1	4	4	2	2	3	3	1	1	1	1	3	3	2	2	2	2	3	3	1	1	2	2	3	3	3	3	4	4	1	1	4	4	2	2	1	1	1	1	4	4	3	3	1	1	2	2	2	2	3	3	2	2	4	4	2	2	3	3	3	3	3	3	4	4	1	1	3	3	1	1	1	1	4	4	3	3	2	2	3	3	2	2	3	3	1	1	3	3	4	4	4	2	3	3	1	3	4	4	3	3	4	4	3	3	2	2	3	1	2	4	4	2	1	3	3	1	3	3	1	1	2	2	2	2	4	4	1	1	2	2	3	3	3	1	3	3	3	3	2	4	1	1	3	2	3	1	3	3	4	4	1	1	1	3	1	3	2	2	2	2	4	4	3	3	3	3	4	4	2	2	1	1	4	2	3	3	4	4	1	3	3	3	1	1	1	1	3	3	3	3	4	4	1	1	2	2	1	1	3	3	3	3	2	2	2	2	3	3	2	2	1	1	4	4	2	2	1	1	1	1	2	2	1	1	2	2	1	1	2	2	4	4	1	1	1	1	4	4	1	1	2	2	2	2	1	1	2	2	4	4	3	3	2	2	2	2	3	3	2	2	4	4	4	4	2	2	4	4	2	2	1	1	3	3	4	4	1	1	2	2	3	3	1	1	2	2	3	3	1	1	3	3	3	3	3	3	1	1	4	4	3	3	2	4	2	2	3	3	4	2	4	4	2	2	2	2	4	4	2	2	1	1	3	3	4	4	1	1	4	4	4	4	4	4	4	4	3	3	4	4	2	2	3	3	4	4	2	2	4	4	2	2	3	3	1	1	3	3	3	3	1	1	1	1	1	1	2	2	4	4	2	2	4	4	2	2	3	3	3	3	3	3	3	4	2	4	4	3	3	1	4	2	4	2	1	3	3	3	3	4	3	1	4	3	4	2	2	2	2	2	2	2	4	2	3	3	1	3	2	4	4	4	3	1	4	4	1	3	3	3	3	1	3	1	1	1	2	2	2	2	3	3	2	2	3	3	3	1	3	3	4	2	2	2	3	3	3	3	1	3	2	2	3	3	3	3	4	4	3	3	2	2	3	3	2	4	2	2	1	1	2	2	3	3	1	3	1	1	3	3	4	4	3	2	1	1	2	4	3	1	2	2	3	3	1	1	1	1	4	4	1	1	4	2	1	1	4	4	2	4	3	1	4	2	1	3	2	4	2	2	2	2	3	1	3	3	2	2	3	3	2	4	2	2	3	3	3	3	3	3	2	2	2	4	3	3	2	4	2	2	3	3	2	4	2	2	2	4	2	4	2	2	3	1	4	4	2	2	4	4	2	2	1	1	1	1	2	2	4	4	4	4	4	4	4	4	3	3	3	3	3	3	4	4	2	2	1	1	4	4	1	1	3	3	2	2	2	2	4	4	2	2	4	4	2	2	2	2	4	4	2	2	1	1	3	1	3	2	2	2	1	3	3	1	2	4	1	1	2	2	2	2	4	4	4	4	4	4	3	3	2	2	3	3	2	4	4	3	2	2	2	2	2	4	4	4	3	3	1	1	2	1	1	3	4	2	3	3	2	2	1	1	1	1	2	2	3	3	1	1	1	1	3	3	4	4	2	2	2	2	4	4	1	1	3	3	1	1	3	3	3	3	2	2	2	2	2	2	3	3	2	2	1	1	2	2	1	1	3	3	4	4	1	1	4	4	3	3	2	2	3	3	4	4	2	2	1	1	2	2	2	2	2	2	4	2	3	3	1	3	3	3	1	1	1	1	4	3	3	3	4	2	3	2	3	3	2	2	1	1	1	1	4	4	2	2	1	1	1	1	3	3	2	2	2	2	4	4	1	1	3	3	3	3	2	4	2	1	3	3	2	4	4	4	1	1	2	4	3	3	1	1	1	1	1	1	2	2	1	1	4	2	2	2	2	2	4	4	1	3	4	4	4	2	4	4	2	2	2	3	4	2	1	3	2	2	1	1	1	1	2	2	1	3	1	3	2	4	2	4	3	1	3	1	4	4	3	3	3	3	2	2	4	4	2	2	1	1	3	3	4	4	4	4	2	2	4	4	1	1	3	3	2	4	3	3	2	2	3	3	2	4	2	1	1	1	4	2	3	3	2	2	2	2	2	2	3	3	1	1	2	2	1	3	3	1	4	2	1	3	2	3	3	1	3	1	2	4	4	4	3	3	1	2	2	4	4	4	2	2	2	2	2	2	3	3	2	2	3	3	2	2	1	1	1	1	2	2	2	4	3	3	1	1	3	3	3	3	1	1	4	2	3	3	3	4	1	1	1	1	3	1	2	2	1	1	2	2	4	4	3	3	3	3	3	3	1	1	4	4	1	1	1	1	2	2	2	2	2	2	3	1	3	3	2	2	3	3	1	1	3	3	1	1	3	3	2	2	2	2	1	1	2	2	1	1	2	2	1	1	4	4	1	1	4	4	3	3	4	4	4	4	4	4	3	3	4	4	4	4	1	1	3	3	3	3	1	1	4	4	3	3	4	4	4	4	3	3	2	2	4	4	3	3	3	3	1	1	1	3	2	2	2	2	4	4	3	3	3	3	4	4	4	4	1	2	3	3	3	3	1	1	2	2	3	3	2	2	3	3	1	1	3	3	3	3	1	1	3	3	1	1	2	2	3	3	2	2	2	4	2	2	2	2	1	1	2	2	4	4	1	3	4	4	3	3	3	3	2	2	2	2	2	2	1	1	4	2	1	1	2	4	3	3	3	3	3	3	1	1	2	2	2	2	3	1	4	2	1	3	3	1	2	2	2	2	4	2	4	2	2	2	2	1	3	3	1	1	1	1	3	3	3	3	3	1	4	4	2	4	2	2	1	3	1	1	3	3	1	1	2	2	4	4	3	3	2	2	3	3	3	3	4	4	4	4	3	3	3	3	3	3	4	4	3	3	2	2	2	2	2	2	1	1	1	1	3	3	4	4	4	4	1	1	4	4	1	1	1	1	1	1	3	3	2	2	1	1	1	1	3	3	4	4	2	2	4	4	4	4	3	3	4	4	4	4	3	3	3	3	3	3	1	1	3	3	1	1	3	1	2	3	2	4	3	3	1	1	2	2	3	3	3	1	3	1	4	4	3	3	4	3	2	2	4	4	4	4	2	2	3	3	3	3	3	3	2	2	4	4	2	2	4	4	3	3	4	4	3	3	4	3	2	2	3	3	1	1	4	4	3	2	2	4	4	2	2	1	3	2	2	2	3	3	2	2	4	3	4	2	1	1	3	3	3	1	4	2	2	3	3	3	4	2	3	3	1	3	1	3	1	1	4	4	3	3	1	1	1	1	2	2	1	1	1	1	3	3	1	1	1	1	2	2	2	2	3	3	1	1	2	2	1	1	2	2	4	4	3	3	2	2	4	2	1	1	1	1	3	3	4	4	2	3	2	4	4	2	4	2	3	2	3	1	2	2	1	3	2	4	1	1	4	4	3	1	1	3	3	3	4	4	2	3	2	2	4	2	2	2	4	1	4	3	1	1	1	3	2	4	2	2	4	4	1	3	3	1	3	3	2	2	1	3	2	1	1	3	3	3	2	2	3	1	2	4	2	1	3	1	1	3	3	3	4	2	2	2	2	4	4	2	4	2	3	1	2	4	2	2	3	3	2	4	2	2	3	3	3	4	3	1	3	3	3	1	3	3	3	4	4	2	1	1	3	3	4	2	4	4	2	4	3	3	2	2	1	1	2	2	2	2	1	1	4	4	4	4	2	2	2	4	4	2	3	1	3	1	3	1	3	1	4	2	4	2	2	2	1	1	1	1	1	3	2	2	2	2	4	4	1	1	4	4	1	1	4	2	3	3	1	3	1	3	4	2	3	3	2	4	3	3	4	4	4	4	3	1	3	3	2	2	3	1	2	4	3	3	1	1	2	2	4	2	3	3	3	3	3	3	3	3	4	4	2	4	4	4	3	4	4	2	3	3	2	4	2	2	2	2	1	3	3	3	2	2	3	1	3	1	3	4	2	4	1	1	3	1	2	4	2	2	2	2	4	2	3	3	3	1	3	3	2	2	4	2	4	1	2	4	2	4	2	4	3	1	1	1	2	2	2	2	3	1	2	3	2	2	1	1	1	1	2	4	1	2	2	2	2	1	4	2	2	2	3	3	1	1	4	4	3	3	3	3	4	4	3	3	3	3	2	2	3	1	3	3	4	4	3	3	4	4	1	1	2	2	3	3	4	4	4	4	4	4	2	2	3	3	2	2	4	4	3	3	4	4	2	2	3	1	1	1	1	1	1	1	1	1	2	2	3	3	1	1	4	4	2	2	1	1	3	3	1	1	4	4	1	1	2	2	3	3	3	3	1	1	3	3	2	2	2	2	3	1	3	3	2	2	3	4	4	4	1	1	3	3	3	3	1	1	4	4	3	3	2	2	2	2	2	2	3	3	3	3	2	2	3	3	2	2	3	3	2	2	2	2	4	4	2	2	3	3	3	3	3	3	3	3	1	1	4	4	3	3	1	1	1	1	3	1	3	3	2	2	4	4	4	4	1	1	2	2	4	4	4	4	3	3	3	3	1	1	4	4	2	2	3	3	2	4	2	2	2	2	1	1	4	4	3	3	3	3	4	4	1	3	1	1	3	1	3	3	3	4	4	4	2	2	4	2	1	2	4	4	1	1	4	4	1	3	2	2	1	3	2	2	4	4	2	2	1	1	2	2	1	3	4	4	2	2	1	1	2	4	1	2	2	4	2	4	3	3	4	4	2	2	3	3	2	2	3	4	2	4	2	4	1	3	1	3	2	4	4	4	3	2	3	1	1	3	4	4	2	2	4	2	2	2	4	2	1	3	3	3	2	4	2	4	1	3	1	3	2	4	3	2	1	3	3	3	2	4	4	3	4	2	1	1	2	2	3	3	2	2	4	4	3	3	2	2	2	1	2	2	1	1	3	3	1	1	3	3	2	2	2	2	3	3	1	1	2	2	2	4	1	1	4	2	3	3	3	4	2	2	1	1	1	1	2	2	1	1	3	3	3	1	3	1	1	3	1	1	3	1	3	3	1	1	2	4	3	4	4	2	4	4	1	3	4	4	2	2	4	4	2	1	1	3	2	4	4	4	4	4	3	1	1	3	2	2	3	1	1	3	1	2	4	2	1	3	4	2	2	4	3	3	2	2	1	3	1	2	4	4	2	2	1	3	2	2	4	2	4	2	4	2	2	2	1	1	2	2	1	3	4	2	1	3	3	1	3	1	3	1	2	2	1	1	3	1	3	1	1	1	3	1	4	4	4	2	4	2	1	1	4	4	4	3	3	4	2	2	2	2	4	1	4	4	3	3	1	3	3	3	3	1	2	2	1	1	1	1	4	4	3	3	4	4	3	3	3	3	4	4	4	4	1	1	4	4	2	2	3	3	1	3	3	3	3	3	1	1	2	2	2	4	2	2	4	4	1	1	2	2	1	2	2	4	3	3	2	2	3	3	1	1	3	3	1	1	1	3	3	3	3	4	3	2	2	2	3	3	3	3	2	2	1	1	3	3	3	3	4	4	3	1	4	4	1	4	1	2	3	3	1	1	1	3	2	1	2	4	4	4	2	4	1	3	4	4	1	1	4	2	2	1	3	3	1	1	2	2	3	3	3	4	2	4	1	1	4	4	4	4	3	3	2	2	4	4	2	2	4	4	4	4	1	1	2	2	2	2	3	3	2	2	2	2	2	2	1	3	1	1	2	1	3	3	1	1	2	2	2	2	1	1	4	4	3	3	2	2	2	2	1	1	3	3	3	1	4	1	2	2	1	3	1	2	1	1	4	2	1	3	3	3	1	3	1	1	1	3	3	3	4	2	2	2	3	3	1	1	4	4	4	4	3	3	3	3	4	2	3	3	3	3	3	3	4	4	1	1	4	2	4	4	3	1	3	3	3	3	3	3	1	1	2	4	2	2	3	2	1	1	1	1	2	2	1	1	4	4	1	2	1	1	2	2	3	3	4	2	1	3	1	1	4	3	2	2	3	3	3	3	2	2	2	4	3	1	2	2	1	1	2	2	1	2	4	2	2	4	4	2	2	4	2	2	4	4	2	2	3	1	2	2	2	4	3	1	3	1	4	4	2	4	3	1	1	3	4	2	1	3	3	3	1	3	4	4	3	3	1	1	4	2	1	1	2	2	4	2	3	3	2	2	3	3	1	1	3	3	2	1	3	3	1	1	3	3	4	4	3	3	1	1	3	1	1	3	4	2	4	4	1	1	3	3	3	1	2	1	3	3	4	4	2	2	2	2	1	1	4	4	1	1	2	2	1	1	3	3	4	4	4	4	3	3	4	4	4	4	3	3	1	1	3	3	1	1	2	2	4	4	3	3	2	2	1	1	3	3	4	4	2	4	2	1	4	2	4	3	3	3	1	3	2	2	1	1	2	2	3	3	3	3	2	4	2	2	3	1	4	2	2	2	1	1	1	1	1	1	3	3	1	1	3	3	1	1	3	3	2	2	3	3	1	1	3	3	2	2	2	2	1	1	1	1	2	4	4	4	2	2	3	3	4	4	1	3	2	4	1	1	3	3	3	3	3	3	3	3	1	1	3	1	3	3	2	4	1	1	4	2	2	2	3	3	4	4	2	4	2	2	1	3	4	2	1	1	2	2	1	1	2	2	3	1	1	1	2	4	2	4	4	4	2	2	2	2	2	4	2	4	4	2	1	1	3	4	4	2	1	1	3	1	3	3	2	2	3	1	1	1	2	4	3	3	2	4	1	3	3	1	4	2	4	4	4	2	4	4	4	4	1	1	3	3	1	1	1	1	3	3	2	2	3	3	2	4	1	1	3	3	4	3	2	4	3	3	2	3	3	1	1	3	1	3	1	3	1	1	1	2	1	3	1	3	1	3	4	2	4	2	2	3	1	3	1	1	3	2	3	1	3	1	2	4	3	3	3	2	2	4	2	4	1	3	2	3	3	1	3	1	4	2	4	2	3	1	2	4	2	2	4	2	4	2	3	4	2	4	4	2	1	3	1	3	2	4	1	4	4	2	2	4	3	3	1	3	3	1	2	4	2	4	3	1	4	2	3	3	1	3	2	2	4	2	2	2	2	2	3	3	1	1	1	1	1	3	4	2	4	4	3	4	3	3	3	3	2	1	2	2	2	4	2	2	3	3	2	2	1	1	3	3	2	2	1	1	3	3	3	3	1	1	1	1	1	1	2	2	3	3	4	4	4	2	4	4	2	2	1	1	2	1	2	4	4	2	2	2	3	4	3	3	4	4	3	3	3	1	3	1	1	3	1	3	4	2	3	1	1	1	4	2	3	3	3	1	2	3	1	3	1	3	3	3	1	1	4	4	4	4	1	1	4	4	4	2	3	1	2	4	3	3	2	2	3	3	3	3	3	3	3	4	4	2	1	3	4	3	4	2	3	1	2	2	3	1	4	2	2	2	1	1	3	3	3	1	2	2	3	1	2	2	3	1	4	2	1	1	4	3	4	3	2	2	3	1	4	4	2	2	4	2	2	2	1	1	2	2	1	1	2	2	1	1	4	4	4	4	4	2	3	1	1	3	4	2	2	2	4	4	3	3	2	2	2	2	3	3	1	3	4	4	2	2	3	3	4	4	1	1	2	2	3	3	2	2	3	3	2	2	1	1	4	4	4	4	2	2	3	3	2	2	1	1	4	4	3	3	3	3	1	1	4	4	3	3	3	3	4	4	4	4	2	2	4	4	3	3	1	1	3	3	4	4	2	2	3	3	4	4	4	4	1	1	4	4	3	3	2	4	3	1	4	3	3	3	3	2	2	2	3	1	3	3	4	4	1	3	3	3	2	2	4	4	2	2	4	4	2	2	4	4	3	3	1	1	3	3	2	2	2	2	4	4	1	1	1	2	3	3	3	3	1	1	3	3	4	2	2	4	4	1	4	4	3	1	2	4	4	4	3	4	1	1	2	4	2	2	2	4	4	4	4	2	1	1	3	1	3	3	1	1	1	1	2	4	1	1	2	4	1	3	3	1	3	3	1	3	3	1	4	3	2	2	2	2	3	3	4	2	3	1	3	1	1	3	2	4	2	4	3	1	3	3	3	1	2	4	2	2	4	2	4	3	4	4	1	2	2	4	2	4	3	4	3	1	4	2	1	1	4	4	1	3	3	3	2	2	4	4	2	4	3	1	3	1	3	3	1	1	4	2	4	2	1	1	1	1	1	3	3	3	4	4	3	3	1	3	4	3	2	4	4	2	1	3	1	1	4	4	2	4	3	3	3	3	1	2	4	4	4	2	1	1	1	1	1	2	2	2	3	3	3	4	4	2	2	2	1	2	1	1	1	3	3	3	4	2	2	2	2	4	4	4	3	3	3	3	3	3	3	3	3	3	3	3	3	3	3	3	2	2	2	2	3	3	1	1	3	3	1	1	4	4	4	4	1	1	1	1	2	2	2	2	2	2	3	3	1	1	3	3	2	2	1	1	2	2	4	4	2	2	1	1	3	3	3	3	3	3	4	4	2	2	3	3	3	3	4	4	3	3	2	2	4	4	2	2	2	2	2	2	4	4	3	3	4	4	3	3	3	3	3	3	3	3	1	1	2	2	3	3	3	3	1	1	3	3	3	3	4	4	3	3	3	3	4	4	1	1	4	4	3	3	3	3	4	4	2	2	2	2	2	2	3	3	3	3	3	3	2	2	1	3	1	1	1	1	2	4	3	3	3	1	4	4	2	2	1	3	1	1	2	2	1	2	1	1	2	4	2	2	3	3	1	1	3	3	1	3	1	3	1	2	4	2	4	2	4	2	3	3	2	2	1	1	2	4	2	2	3	3	1	1	4	2	2	4	2	2	4	4	2	2	2	2	2	2	3	3	1	1	3	1	2	2	1	1	4	2	3	3	4	4	4	2	2	4	3	1	1	1	2	4	2	2	4	4	1	3	3	3	4	4	3	3	4	2	3	1	3	3	2	1	3	3	2	4	2	2	2	2	2	2	3	3	2	2	3	3	2	2	1	3	3	1	4	4	2	3	3	3	3	3	1	1	4	4	1	1	3	3	4	4	3	1	2	2	3	3	2	2	3	3	2	2	2	2	2	2	3	3	2	2	4	4	3	3	1	1	3	3	4	2	3	3	1	1	2	2	3	3	4	4	3	3	3	3	3	3	4	4	3	3	2	2	4	4	4	4	1	1	3	3	2	2	4	4	2	2	2	2	4	4	1	1	4	4	2	2	2	2	2	2	2	2	2	2	1	1	2	2	2	2	1	1	3	3	3	3	4	4	1	1	3	3	2	2	4	4	1	1	2	2	3	3	2	2	1	1	1	1	3	3	2	2	2	2	1	1	1	1	1	1	3	3	3	3	3	3	3	3	1	1	4	4	1	1	2	2	3	3	1	1	2	2	3	3	3	3	2	2	1	1	3	3	4	4	2	2	4	4	3	3	1	1	2	2	1	1	1	1	3	3	3	3	3	3	2	2	3	3	3	3	2	2	4	4	3	3	3	3	1	1	2	2	2	2	4	4	2	2	3	3	4	4	2	2	3	3	4	4	4	4	4	4	3	3	4	4	4	4	2	2	2	2	2	2	3	3	4	4	4	4	3	1	2	2	4	4	2	1	2	2	2	2	3	3	2	2	4	4	1	1	2	2	3	3	3	3	4	4	3	3	2	2	4	2	2	2	1	1	3	1	2	4	4	4	4	2	2	2	2	2	4	4	1	1	1	1	1	1	2	2	1	1	4	4	4	4	3	3	3	3	2	4	1	3	2	4	4	4	1	1	1	1	2	4	4	4	3	3	3	3	2	2	1	3	4	2	2	4	4	2	3	3	3	3	3	3	2	1	3	3	3	3	1	1	2	2	3	3	1	3	3	1	2	1	3	1	2	2	2	2	1	3	4	4	4	4	1	3	1	2	4	2	3	1	1	3	2	2	4	4	1	4	3	3	4	2	3	1	1	3	4	4	4	4	4	2	3	1	4	2	3	1	1	2	1	1	1	3	1	1	1	3	3	1	4	2	3	1	3	1	2	4	3	1	4	4	4	4	1	3	1	1	2	4	2	2	2	2	1	1	1	3	4	2	2	2	3	3	1	1	1	2	3	2	3	3	4	4	3	3	4	4	4	4	1	3	2	2	1	1	3	3	2	2	1	3	2	4	2	2	3	3	3	3	3	3	2	4	2	2	3	3	3	3	3	3	2	2	3	3	1	1	4	2	1	3	1	1	3	3	1	1	3	3	2	2	3	1	2	2	4	2	3	3	1	1	4	2	3	2	1	1	1	3	3	3	2	2	4	4	3	3	1	1	1	2	3	3	3	3	3	3	4	4	3	3	2	2	1	1	3	3	2	1	1	3	1	1	1	1	2	2	4	4	3	3	2	2	1	1	4	4	3	3	2	2	3	3	1	1	2	4	3	3	2	2	2	3	2	4	
famid	NA18965_ANA18524_B	0	0	2	2	2	4	4	4	4	2	2	4	4	2	2	1	1	1	1	4	4	2	2	3	3	2	2	3	3	2	2	2	2	3	3	3	3	1	1	1	1	3	3	4	1	3	3	3	3	2	2	1	1	3	3	2	1	4	4	1	1	3	1	4	4	2	2	1	1	3	3	4	4	2	2	1	1	3	1	2	4	4	2	1	1	4	4	3	3	3	3	4	4	3	3	1	1	1	4	3	3	4	4	3	3	3	3	2	2	3	3	3	3	2	2	4	2	2	2	2	4	3	3	2	2	1	1	4	2	4	4	1	1	3	1	2	2	3	3	1	1	3	3	1	1	1	1	4	4	1	1	4	4	2	2	4	4	4	4	4	4	3	3	3	3	3	3	1	1	1	1	2	2	3	1	3	3	1	1	3	2	4	4	4	4	4	4	2	2	4	4	2	2	3	3	2	2	2	2	2	2	3	1	2	4	2	2	2	4	1	2	1	1	1	3	2	3	2	2	1	1	2	2	2	2	4	4	1	1	3	3	4	4	3	3	2	2	3	3	4	4	1	1	1	1	4	4	1	1	2	2	3	3	2	2	4	4	3	3	4	4	2	2	3	3	1	3	1	1	2	2	1	1	1	1	1	1	1	1	1	1	4	4	3	3	1	1	1	1	3	3	3	3	2	2	2	2	2	2	3	3	4	4	2	2	2	2	2	2	1	1	4	4	4	4	3	3	3	3	4	4	1	1	2	2	4	4	2	2	3	3	1	1	3	3	2	2	4	4	1	3	2	2	3	3	1	1	3	3	1	1	1	1	3	3	2	2	4	2	4	4	1	1	4	2	4	3	4	2	2	4	3	1	1	3	3	4	4	4	1	3	3	3	1	1	1	4	3	3	1	1	1	1	1	3	2	3	2	2	4	2	4	3	3	1	4	4	2	2	1	1	4	4	3	3	2	4	1	3	2	2	1	1	4	4	1	1	3	2	4	4	3	3	2	2	3	3	1	2	4	4	3	1	3	2	4	2	4	1	4	2	2	2	2	4	4	4	4	2	1	1	1	1	3	3	3	3	4	4	1	3	1	1	4	4	1	1	1	1	4	4	3	3	4	4	4	2	4	4	1	3	2	2	2	1	2	4	1	3	2	4	3	3	4	2	1	1	4	3	3	3	4	2	1	3	4	4	4	4	2	1	3	3	4	2	1	1	1	3	4	4	2	4	4	2	2	4	3	3	4	4	4	2	2	2	3	3	3	1	3	3	3	3	2	2	1	1	2	2	1	3	3	3	3	3	4	3	3	3	1	3	2	2	4	3	4	1	1	1	1	1	2	2	1	1	1	2	2	2	3	3	1	1	4	4	2	2	1	1	4	4	2	2	4	4	1	1	4	4	2	3	3	1	3	3	4	2	1	1	2	2	3	4	1	3	2	2	2	2	2	2	3	3	3	1	2	2	2	2	3	3	2	2	4	4	3	1	3	3	1	1	3	3	4	4	3	3	4	2	3	3	1	3	1	1	1	3	2	3	1	1	2	2	2	2	4	4	3	3	2	4	2	4	1	1	1	1	1	3	4	4	2	2	4	4	2	2	1	1	4	3	3	3	3	3	2	2	4	4	2	2	4	4	3	3	2	2	1	1	1	1	2	2	4	4	2	2	4	4	4	4	4	4	1	1	3	3	2	2	1	1	1	1	3	3	2	2	2	2	3	3	4	4	3	3	2	2	3	3	2	2	4	4	1	1	1	1	1	1	4	4	4	4	2	2	2	2	2	2	2	2	1	1	4	3	1	3	1	1	2	2	2	4	4	4	2	2	4	2	2	2	2	2	3	3	3	3	4	2	2	2	1	1	2	3	1	1	3	3	3	3	4	4	2	2	1	1	1	1	1	1	4	4	4	3	1	3	4	4	4	2	3	3	2	2	3	3	2	2	4	4	4	2	4	2	3	3	2	1	4	4	3	3	4	4	4	4	3	3	2	2	3	3	1	1	1	1	1	1	4	4	2	2	1	1	2	2	1	1	2	2	4	4	3	3	3	3	2	2	2	4	4	2	3	3	3	3	3	3	2	2	3	4	2	2	3	3	2	2	2	2	1	1	2	2	2	2	3	3	3	1	3	3	3	1	3	1	3	1	3	1	2	2	4	2	2	4	1	3	3	1	2	2	4	4	4	2	2	2	1	1	2	2	1	1	1	1	4	4	4	2	2	2	4	2	1	1	3	1	3	3	2	1	2	2	1	1	4	2	3	1	4	3	3	4	1	1	3	3	3	3	3	3	4	2	4	4	2	2	3	3	2	4	3	4	1	1	4	4	4	3	4	4	4	2	4	4	3	3	2	2	4	4	4	4	1	1	3	3	1	1	3	3	4	4	3	3	2	2	3	3	3	3	3	3	3	3	3	3	3	3	1	1	2	2	2	2	2	2	1	1	3	3	1	1	3	3	1	1	4	4	4	4	3	3	3	3	3	3	4	4	3	3	2	2	3	3	1	1	1	1	2	2	2	2	4	4	2	2	2	2	3	3	3	3	1	1	2	2	2	2	2	2	3	3	2	2	4	4	3	3	3	3	1	1	4	4	1	1	3	3	1	1	4	4	2	2	1	3	3	1	4	4	4	2	2	2	4	4	4	2	3	3	3	4	3	3	3	3	1	1	3	3	2	2	3	3	4	4	3	3	4	4	2	2	3	3	3	3	4	4	3	3	1	1	1	3	1	1	2	2	3	3	3	3	1	1	2	2	2	2	2	4	4	4	1	1	3	4	3	1	3	3	2	4	2	2	4	4	4	4	1	1	2	2	3	3	1	1	3	3	1	1	2	2	2	2	2	2	2	2	2	2	3	3	2	2	1	1	4	4	2	2	1	1	1	1	1	1	4	4	4	4	4	4	3	3	2	2	3	3	1	1	1	1	4	4	1	1	1	1	2	1	3	1	4	2	4	2	3	3	1	1	1	1	2	2	1	1	3	4	3	3	2	2	4	4	3	3	3	3	3	3	1	3	1	2	1	1	3	3	3	3	1	1	1	3	1	1	3	3	3	3	4	3	3	3	2	2	1	1	2	2	2	2	4	4	2	2	4	4	2	2	3	3	4	4	3	3	3	3	3	3	1	1	4	4	3	3	4	4	4	4	4	4	2	1	1	1	1	1	1	3	1	1	2	2	2	1	2	2	2	3	2	4	3	3	3	1	1	3	1	1	3	4	2	2	1	1	2	4	1	1	2	2	3	3	3	4	1	3	3	1	2	4	4	4	3	3	1	1	4	4	4	4	1	1	3	3	2	4	2	4	3	3	4	4	2	2	3	4	3	3	2	2	4	4	2	2	2	2	4	4	3	3	4	2	2	2	3	1	3	3	4	4	2	4	3	3	2	2	4	4	4	4	1	1	4	4	2	2	2	2	4	4	4	4	1	3	2	2	4	4	2	1	4	4	4	4	1	3	4	1	3	1	4	2	3	1	1	1	4	4	4	4	3	3	1	1	3	2	1	3	4	4	1	1	4	3	4	4	4	4	4	2	2	3	1	3	3	3	3	3	1	1	2	2	1	1	1	4	4	4	1	1	1	3	4	2	1	3	1	3	4	2	1	1	3	1	4	4	1	1	3	3	4	4	2	2	1	1	1	3	1	3	4	4	3	3	3	3	2	2	2	2	4	4	2	2	1	1	1	1	3	3	4	4	2	2	4	4	2	2	3	3	1	1	1	1	3	1	2	2	1	1	4	4	2	2	3	3	1	1	4	4	1	1	1	1	2	2	3	3	1	1	4	4	4	4	1	1	1	1	4	4	1	1	3	3	3	1	3	3	1	3	1	1	1	1	2	2	2	2	3	3	2	4	4	4	1	4	3	3	2	4	4	4	3	3	3	3	1	1	3	3	1	1	1	1	3	1	2	2	1	3	1	1	1	3	1	1	3	3	2	2	1	1	4	4	3	3	3	3	2	2	2	2	3	3	3	3	2	2	1	3	3	2	2	1	4	4	1	1	2	4	4	4	4	2	3	4	4	2	4	4	2	4	3	1	1	3	2	4	4	2	4	3	3	1	1	3	3	1	1	1	2	2	1	3	3	3	1	1	3	1	1	1	2	2	2	2	2	4	4	4	1	1	4	2	2	1	3	1	1	2	2	2	3	3	4	4	3	3	3	3	3	3	1	3	3	1	2	4	3	3	2	4	1	1	4	2	1	1	4	2	3	3	2	2	1	3	4	2	1	1	1	4	1	3	2	4	2	4	1	1	3	1	1	1	4	4	3	1	2	2	1	2	3	1	2	4	3	3	2	2	3	3	1	1	2	2	1	1	3	3	3	3	4	4	2	2	2	2	2	2	3	3	3	3	3	3	3	3	1	1	1	1	4	4	1	1	1	1	2	2	1	1	3	3	2	2	4	4	1	1	1	1	4	4	2	2	1	1	1	1	4	4	2	2	3	3	4	4	4	4	4	4	4	4	2	2	2	2	3	3	1	1	1	1	2	2	3	3	4	4	3	2	2	2	4	4	1	1	1	1	1	1	1	1	4	4	4	4	2	2	2	2	4	4	3	3	1	1	3	3	1	1	3	3	2	2	3	3	3	3	3	3	2	2	3	3	2	2	3	3	1	1	2	2	4	4	3	3	1	1	4	4	1	1	2	2	1	1	2	2	2	2	4	4	3	3	4	4	3	3	4	4	1	2	1	1	4	4	2	2	1	1	3	3	3	3	3	3	4	4	1	1	2	2	3	3	2	2	3	3	1	1	2	2	1	1	3	3	1	1	3	3	1	1	4	4	1	1	3	3	2	2	2	2	2	2	3	3	2	2	2	2	4	4	4	4	4	4	1	1	4	4	3	3	2	2	1	1	3	3	1	1	3	3	1	1	3	3	4	4	1	1	4	4	4	4	1	1	3	3	3	3	4	4	1	1	1	1	2	2	2	2	3	3	1	1	3	3	4	4	4	4	1	1	3	3	1	1	2	2	1	1	2	2	2	2	4	4	2	2	3	3	1	1	3	3	3	3	2	2	3	3	2	2	2	2	1	1	2	2	1	1	4	4	4	4	3	3	2	2	1	1	4	4	2	2	4	4	2	2	4	4	4	4	3	3	2	2	4	4	3	3	3	3	1	1	2	2	1	1	1	1	1	1	3	3	3	3	3	3	1	1	1	1	2	2	2	2	2	2	2	2	1	1	4	4	2	2	4	4	4	4	3	3	3	3	4	4	3	3	3	3	1	1	2	2	2	2	1	1	2	2	4	4	3	3	4	4	1	1	3	3	1	1	4	4	3	3	1	1	4	4	3	3	4	4	2	2	4	4	2	2	3	3	3	3	1	1	4	4	1	1	3	3	4	4	3	3	3	3	2	2	3	3	3	3	2	2	2	2	4	4	4	4	2	2	2	2	4	4	2	2	1	1	2	2	3	3	4	4	1	1	3	3	1	1	3	3	4	4	1	1	4	4	2	2	3	3	1	1	1	1	2	2	4	4	3	3	1	1	3	3	1	1	4	4	4	4	2	2	1	1	1	1	4	4	2	2	4	4	2	2	3	3	4	4	1	1	4	4	3	3	4	4	2	2	1	1	2	2	3	3	2	2	3	3	3	3	1	1	3	3	2	2	2	2	4	4	3	3	3	3	4	4	3	3	4	4	2	2	1	1	2	2	4	4	4	4	2	2	4	4	3	3	3	3	1	1	3	3	2	2	3	3	3	3	2	2	1	1	3	3	2	2	1	1	4	4	1	1	3	3	2	2	1	1	1	1	4	4	1	1	3	3	4	4	3	3	3	3	4	4	3	3	2	2	4	4	3	3	1	1	1	1	1	1	4	4	3	3	1	1	1	1	4	4	4	4	2	2	4	4	2	2	2	2	2	2	1	1	4	4	4	4	2	2	1	1	3	3	4	4	3	3	4	3	4	4	2	2	4	4	1	1	2	2	3	3	2	2	1	1	4	4	2	2	3	3	2	2	2	2	2	2	3	3	4	4	1	1	4	4	2	2	4	4	4	4	1	1	3	3	2	2	1	1	4	2	2	4	4	4	1	1	3	3	1	1	1	1	3	3	2	2	1	1	4	4	4	4	2	2	1	2	4	4	2	2	3	1	1	1	2	4	3	3	4	4	3	1	1	1	3	3	4	4	3	3	3	3	4	4	2	2	2	2	1	1	4	4	3	3	3	3	1	1	3	3	2	2	1	1	2	2	3	3	4	4	4	4	4	4	4	4	2	2	4	4	4	4	2	2	1	1	3	3	2	2	4	4	4	4	1	1	2	2	1	1	2	2	4	4	2	2	3	3	4	4	2	2	4	4	1	1	4	4	4	4	4	4	2	2	3	3	2	2	4	4	1	1	1	1	3	3	3	3	2	2	1	1	3	3	2	2	1	1	4	4	1	1	1	1	3	3	4	4	3	3	3	1	3	3	4	4	2	1	1	3	3	3	4	4	3	3	1	1	4	1	4	2	1	1	1	1	2	2	4	4	3	3	4	4	1	1	4	4	3	3	3	3	2	2	3	1	2	2	3	2	3	1	4	2	1	1	3	3	1	3	1	3	3	3	3	3	3	3	4	4	2	4	1	1	4	4	1	1	3	3	3	3	4	4	1	1	2	2	1	1	3	1	4	3	2	2	2	2	1	1	4	4	1	1	2	3	3	3	1	1	3	2	2	2	3	3	4	2	1	3	1	1	4	2	4	2	1	1	4	4	2	4	1	1	3	4	1	1	1	1	1	1	3	3	3	3	1	1	1	1	2	2	4	4	3	3	2	2	2	3	3	1	2	4	1	1	1	1	3	1	4	1	4	2	3	1	1	3	4	2	1	1	1	3	4	4	3	3	1	1	1	3	3	3	1	1	3	3	3	3	1	1	1	1	4	2	3	3	3	3	2	2	3	3	3	4	3	1	2	2	2	4	2	4	4	2	2	1	2	4	3	3	1	3	3	4	1	1	3	3	4	4	4	2	1	1	3	1	3	3	1	1	2	2	1	1	1	1	2	2	3	3	2	2	3	3	1	1	4	4	1	1	2	2	3	3	2	4	1	3	1	4	2	2	2	4	1	1	2	2	4	4	1	1	4	4	4	4	4	4	1	1	1	1	4	4	2	2	3	3	3	3	2	2	1	1	4	4	3	3	4	4	4	4	1	1	1	1	1	1	3	3	1	1	3	3	3	3	2	2	3	3	4	4	2	2	2	2	1	1	3	3	2	2	3	3	3	3	2	2	1	1	2	2	2	2	3	3	2	2	2	2	1	1	2	2	3	3	2	2	2	2	3	3	1	1	2	2	2	2	2	2	3	3	4	4	3	3	1	1	4	4	2	2	1	3	2	2	4	2	1	1	1	3	2	2	2	1	3	3	3	3	4	2	1	3	2	2	3	3	2	2	2	2	3	2	1	4	2	3	3	1	2	4	3	3	1	1	2	2	1	1	2	4	3	3	2	2	4	4	1	1	4	4	2	4	4	2	2	4	2	4	1	1	2	2	4	4	3	4	1	3	2	4	4	4	4	3	4	4	1	1	3	3	2	2	4	2	2	2	3	3	3	1	3	3	4	2	1	3	3	1	1	3	1	3	3	3	2	3	3	3	1	1	3	2	1	3	3	3	3	1	2	4	1	3	2	2	4	4	2	2	4	2	2	2	2	2	3	1	1	3	1	1	4	4	1	3	2	2	3	3	2	2	2	2	4	2	2	2	1	1	4	2	3	1	1	3	2	3	3	3	2	4	2	2	2	4	1	1	1	1	3	3	4	3	4	2	1	3	4	4	2	2	4	4	2	4	3	3	2	4	3	1	4	4	3	3	3	3	1	2	2	4	3	1	2	2	1	3	2	2	4	3	3	3	3	3	4	4	2	2	1	1	4	4	1	1	2	2	4	4	1	1	3	3	2	2	2	2	3	3	4	4	1	1	4	3	2	2	3	2	3	3	3	3	3	1	4	4	4	2	4	4	2	4	4	2	2	4	1	3	3	1	1	2	2	2	3	3	1	1	2	2	4	4	2	2	2	2	2	2	2	2	3	1	1	1	3	3	4	4	4	4	4	4	3	3	3	3	3	3	1	1	3	3	4	4	1	1	4	4	1	1	2	2	4	2	2	1	1	1	1	1	2	2	1	1	1	3	3	4	2	2	3	3	4	2	1	3	4	4	1	2	2	2	4	4	4	4	1	3	1	2	2	2	1	3	1	3	4	2	4	2	4	2	4	2	1	1	3	1	4	4	3	1	1	2	4	2	2	2	1	4	1	1	4	4	2	2	4	2	2	4	2	2	3	3	3	3	3	3	1	2	3	3	4	1	1	1	2	3	3	3	1	3	3	1	1	3	1	2	4	4	1	3	1	1	3	3	1	4	3	4	1	2	2	4	3	1	1	4	4	4	3	3	1	1	2	2	2	4	2	2	1	1	2	4	3	3	1	2	2	2	2	2	3	3	1	4	1	1	3	3	1	1	1	1	3	1	4	2	1	1	2	2	4	4	1	3	4	4	2	2	4	1	2	2	4	2	2	2	2	2	4	2	2	4	4	2	1	1	2	2	4	4	3	1	2	2	3	2	3	3	1	1	4	2	4	2	2	1	2	4	2	4	2	2	4	2	1	3	2	4	1	2	2	2	1	1	2	2	2	2	3	3	4	4	2	2	2	2	4	4	2	2	2	2	1	1	4	4	3	3	2	2	1	1	3	3	2	2	1	1	4	2	2	2	2	2	1	2	4	2	2	4	1	1	2	2	4	2	4	2	1	3	3	4	1	3	1	1	2	2	3	3	3	3	3	3	1	1	1	1	4	4	1	1	2	2	1	3	1	1	1	1	4	4	3	3	4	4	4	4	1	1	2	2	1	1	3	3	4	4	4	4	4	4	1	1	3	3	1	1	3	3	2	2	4	4	1	1	3	3	2	2	4	4	3	3	2	2	1	1	3	3	4	4	2	2	3	3	2	2	2	2	1	1	3	3	3	3	4	4	2	2	2	2	2	2	3	3	3	3	3	3	2	2	4	4	1	3	2	2	4	4	1	1	1	1	3	4	3	3	2	2	1	3	3	3	3	3	2	2	3	1	2	2	1	3	2	4	4	2	3	1	3	1	4	4	1	1	1	4	4	2	2	2	2	2	2	2	3	3	1	2	4	4	3	3	3	3	1	1	1	1	4	4	4	4	1	1	2	1	1	1	3	3	4	2	4	4	1	1	2	2	4	4	3	3	2	2	3	3	3	1	1	3	3	4	1	3	4	2	2	2	3	1	2	2	1	1	1	1	1	2	1	1	3	1	2	2	3	3	1	1	2	2	1	3	3	2	1	1	3	3	3	3	3	3	1	1	1	1	4	4	1	1	3	3	1	1	3	3	2	2	1	1	3	3	3	3	2	2	1	1	2	2	4	4	4	4	4	3	2	2	1	2	2	4	3	4	3	4	4	2	1	1	4	2	3	1	4	1	4	4	1	1	3	1	1	1	3	1	3	1	4	4	1	3	4	2	4	2	1	2	4	2	1	4	2	2	4	4	1	2	4	4	1	1	2	2	4	2	2	2	1	2	2	2	1	1	3	3	2	4	2	2	2	2	4	4	3	3	1	1	1	1	1	1	4	4	3	3	3	3	4	4	4	4	2	2	2	2	4	4	1	1	1	1	2	2	4	4	2	2	3	3	4	4	2	2	2	2	3	3	3	3	2	2	2	2	3	3	1	1	2	2	4	4	2	2	2	2	2	2	1	1	3	3	3	3	1	3	1	1	3	3	4	3	4	4	3	3	3	3	3	3	1	1	3	3	4	2	3	3	3	3	3	2	3	3	4	4	1	1	2	2	1	1	1	1	2	1	4	1	2	3	1	3	3	1	4	2	2	4	4	4	1	1	2	2	4	2	3	4	2	4	3	1	4	4	3	3	3	3	2	2	3	3	2	2	4	4	4	4	2	2	2	2	4	4	2	2	4	4	1	1	4	4	2	2	1	1	3	3	3	3	4	4	2	2	2	2	4	4	1	1	3	3	2	2	4	4	3	3	2	2	1	1	4	4	4	4	2	2	3	3	2	2	4	4	1	1	3	3	3	3	4	4	3	3	1	1	3	3	1	1	2	4	4	2	4	2	3	3	1	3	1	1	2	4	3	3	4	4	2	2	1	1	1	1	2	2	4	4	2	2	2	2	3	3	1	1	2	2	2	2	2	2	2	2	2	2	1	1	1	1	1	3	1	3	2	4	2	2	3	3	2	4	1	3	2	4	1	3	1	1	1	4	3	1	3	3	3	1	1	1	3	1	1	1	1	3	1	1	3	3	2	2	3	3	1	1	3	1	1	1	1	3	4	4	1	1	3	1	2	4	3	4	3	1	3	3	2	2	4	4	3	1	3	1	1	1	4	2	2	4	2	4	1	1	4	4	4	4	1	1	1	1	2	2	3	3	3	3	4	4	1	1	4	4	1	1	3	3	2	2	1	1	4	4	1	1	4	4	4	4	4	4	2	2	1	1	2	2	4	4	2	2	1	1	1	1	4	4	4	4	1	1	4	4	1	1	2	2	2	2	3	3	2	2	4	4	1	1	2	2	3	3	3	3	1	1	1	1	2	2	4	4	2	2	1	1	3	3	4	4	1	1	2	2	4	4	2	2	3	3	3	3	3	3	4	4	2	2	3	3	2	2	3	3	2	2	3	3	4	4	3	3	2	2	3	3	1	1	1	3	3	3	2	2	3	3	4	2	1	3	4	4	4	2	2	2	4	2	2	3	4	4	4	4	4	2	1	3	4	4	2	2	1	3	2	4	4	3	3	3	3	1	3	1	4	2	3	3	1	1	4	4	3	3	1	1	4	2	4	2	3	3	1	1	3	3	2	2	2	2	2	2	4	4	2	2	3	3	1	1	4	4	4	4	2	2	4	4	2	2	1	1	3	3	4	4	4	4	1	1	3	3	3	3	2	2	4	2	3	3	4	4	4	4	3	3	3	1	4	4	3	3	3	4	2	4	1	1	3	3	2	4	2	3	1	1	1	1	4	4	1	2	3	1	4	2	1	3	2	2	3	1	4	4	2	2	1	3	4	4	2	2	4	4	1	1	1	1	1	1	3	3	4	4	2	2	1	1	3	3	2	2	4	4	2	2	4	4	2	2	4	4	3	3	1	1	1	1	3	3	3	3	1	1	1	1	1	1	3	3	1	1	4	4	3	3	1	1	1	1	2	2	3	3	2	2	3	3	2	2	3	3	4	4	1	1	1	1	2	1	3	3	1	1	1	1	3	1	4	4	2	2	2	2	3	3	4	4	4	4	2	2	4	4	1	1	1	1	2	2	2	2	2	2	2	2	2	2	2	2	4	4	4	4	1	1	2	2	2	2	3	3	3	3	3	3	2	2	2	2	3	3	1	1	2	2	3	3	3	3	1	1	3	3	1	1	2	2	2	2	1	1	4	4	3	3	3	3	3	4	2	4	1	4	2	4	3	2	3	3	3	3	2	2	3	1	3	3	2	2	4	4	3	4	4	2	2	2	4	2	2	2	1	1	2	4	4	4	4	4	2	2	4	4	4	4	2	4	2	2	1	1	3	3	4	4	1	1	4	4	1	1	2	2	3	3	1	1	2	2	2	2	3	3	4	4	1	1	4	4	3	3	4	4	3	3	2	2	2	2	2	2	2	4	4	4	3	1	3	3	1	3	2	4	4	4	1	2	4	4	4	4	1	2	3	3	2	2	3	2	1	1	4	2	3	3	2	4	2	4	2	1	1	1	3	1	2	2	2	2	2	2	4	4	4	2	4	4	1	3	3	3	4	2	4	4	3	3	1	1	3	3	3	3	2	2	2	4	4	2	2	1	2	1	4	2	3	1	1	1	3	3	3	2	1	4	4	4	3	1	4	2	3	3	3	1	1	1	3	1	2	2	4	4	4	4	4	2	3	1	1	2	1	3	2	1	3	1	2	3	3	1	3	1	2	4	1	3	1	4	3	1	1	3	1	2	2	3	4	2	1	3	2	4	2	4	3	2	1	3	2	2	4	4	4	4	2	2	4	4	4	4	2	2	1	1	1	1	4	4	3	3	3	3	3	4	2	1	1	1	3	1	3	3	1	3	2	1	4	2	4	1	3	3	4	2	4	4	2	2	4	4	1	4	2	1	1	1	3	3	1	1	1	2	1	1	4	2	3	3	4	2	4	3	3	4	3	4	3	4	4	3	1	1	3	2	1	3	3	1	3	1	3	4	1	3	3	1	2	4	4	2	4	4	1	1	3	3	1	1	1	1	2	2	2	2	4	4	4	4	3	3	4	4	1	1	4	4	4	4	2	2	1	1	3	3	3	3	2	2	3	3	4	4	1	3	4	4	2	2	1	3	1	1	4	2	4	2	1	3	3	3	2	4	3	1	4	4	3	3	4	4	3	1	3	1	2	2	2	4	4	4	3	1	3	2	2	4	4	4	1	1	4	4	1	1	3	3	2	2	4	2	3	4	3	1	1	3	2	4	2	4	2	4	1	2	4	4	4	3	2	4	3	1	3	3	2	2	2	2	2	2	4	4	2	2	1	2	4	4	4	4	3	3	3	2	4	2	4	4	2	4	3	1	4	4	4	3	3	1	2	3	1	1	1	3	4	4	3	3	1	1	3	3	3	1	1	2	1	2	1	3	1	3	3	1	2	4	3	3	1	3	3	4	1	4	3	1	4	4	4	2	1	3	3	1	3	3	4	1	1	1	2	2	3	1	3	1	3	1	2	4	2	4	3	1	2	4	2	1	4	4	4	4	3	1	2	4	4	4	3	3	4	4	3	3	2	2	4	3	3	1	3	3	1	1	1	3	4	4	3	1	4	4	3	3	4	4	1	1	4	4	3	3	1	1	2	2	3	3	1	1	4	4	3	3	2	1	1	3	2	2	2	2	1	2	4	4	2	4	1	3	1	1	3	3	2	2	4	4	4	2	1	1	1	3	2	4	2	4	1	3	3	3	2	4	4	1	3	1	4	2	3	3	3	1	2	2	4	4	3	3	4	2	1	1	1	1	1	3	2	2	4	4	4	3	3	3	3	3	3	3	3	1	4	3	4	2	3	3	1	3	1	1	3	3	1	3	2	2	3	3	3	3	4	4	3	1	1	4	2	2	4	2	2	4	3	3	4	4	3	4	4	4	1	1	1	1	3	3	2	4	2	2	3	3	3	3	1	3	1	4	3	3	1	1	2	1	1	1	1	3	1	1	1	1	2	2	4	4	1	1	4	2	4	4	4	4	3	3	1	1	3	1	4	4	2	2	2	4	4	2	3	1	2	1	2	4	1	3	2	4	4	2	3	3	3	1	4	4	3	3	2	2	2	2	3	3	4	4	1	1	4	4	1	1	2	2	1	1	3	3	2	2	1	1	4	4	1	1	3	3	4	4	4	4	2	2	3	3	1	1	2	2	2	2	4	4	1	1	1	1	2	2	2	4	4	4	4	2	3	3	4	4	1	1	2	2	2	4	2	2	1	1	1	1	3	1	4	4	4	4	4	4	3	3	2	2	1	1	2	2	4	4	4	4	4	4	1	1	3	4	3	1	1	2	4	1	4	4	4	4	2	2	4	4	2	2	1	3	2	2	3	3	2	2	4	2	2	1	4	4	1	1	2	2	2	2	1	3	1	3	2	2	2	2	3	3	1	3	3	4	4	4	2	2	3	3	2	1	2	2	3	3	2	1	1	1	2	2	4	4	4	2	3	1	1	3	3	3	3	3	3	1	3	3	3	1	4	4	2	1	1	1	2	4	1	1	1	2	3	4	4	2	3	3	4	4	2	4	4	2	3	4	2	3	1	2	1	2	1	3	2	4	3	1	4	2	4	2	4	2	4	4	4	2	3	1	4	4	4	2	4	2	3	3	3	3	2	2	4	4	3	3	4	4	3	3	1	1	2	2	1	1	2	2	3	3	1	1	3	3	4	4	1	1	2	2	3	3	1	3	2	2	4	2	3	3	4	2	4	4	3	3	1	1	3	1	4	4	1	1	2	2	3	3	1	1	3	3	2	2	1	1	2	2	1	1	4	4	1	1	4	4	1	1	4	4	2	2	4	4	1	1	1	1	3	3	3	3	2	2	1	1	1	1	3	3	4	4	1	1	4	4	4	4	4	4	2	2	4	4	1	1	2	2	3	3	4	4	4	4	1	1	2	2	2	2	3	3	4	4	4	4	1	1	2	2	2	2	2	2	3	3	4	2	1	4	2	2	4	4	4	4	1	3	2	2	3	3	3	3	3	3	3	1	3	3	1	1	4	4	3	3	4	4	4	4	3	3	2	2	3	3	3	3	2	2	1	1	4	4	1	1	2	2	4	4	3	3	1	1	2	2	3	3	1	1	1	1	2	2	2	2	3	3	4	4	1	1	3	3	2	2	4	4	3	3	4	4	1	1	3	3	1	1	3	3	4	4	1	1	3	3	3	3	3	3	1	1	3	3	4	4	2	2	3	3	1	1	1	1	1	1	1	1	2	2	3	3	2	2	2	4	3	3	2	4	4	2	2	2	3	1	3	1	3	3	2	2	1	1	1	1	3	3	4	4	4	4	4	4	2	2	1	1	4	4	1	1	3	3	1	1	1	1	4	4	2	2	1	1	2	2	4	4	1	1	1	1	1	1	3	1	4	4	3	1	2	4	2	4	3	1	4	2	4	4	2	2	4	4	1	3	2	2	4	4	1	3	1	3	1	1	1	3	4	4	4	4	1	3	1	3	1	1	4	2	4	4	2	2	3	3	4	4	2	4	4	1	3	3	3	3	2	4	3	4	3	3	2	4	1	3	2	4	1	1	1	1	4	4	4	4	4	4	4	1	1	4	3	3	2	2	1	1	2	2	1	2	2	4	1	1	3	4	2	2	4	4	1	1	1	1	4	4	4	4	3	3	4	4	3	3	4	4	4	4	3	4	2	2	1	1	3	3	3	4	3	1	4	2	2	2	2	4	4	4	4	4	3	2	2	2	2	4	3	3	2	2	4	4	4	2	1	1	2	2	2	2	4	4	4	4	3	3	2	4	1	1	4	2	2	4	1	3	1	3	2	2	3	1	2	2	3	4	3	1	1	1	1	1	2	4	2	4	1	3	2	4	2	2	3	3	2	2	4	4	1	1	3	3	4	4	4	4	1	1	1	1	3	3	1	1	1	1	2	2	2	2	1	1	2	4	1	1	1	1	1	1	4	4	2	2	3	3	3	3	4	4	4	4	2	2	4	2	4	4	1	1	2	4	4	2	4	4	4	4	3	3	3	3	4	4	4	1	1	1	4	3	4	4	1	3	1	1	2	4	1	3	1	3	3	2	3	1	1	3	4	4	1	3	3	1	4	4	2	4	3	3	4	4	1	3	1	1	4	4	4	2	3	4	2	4	2	2	3	1	1	1	4	2	4	4	1	3	4	4	1	1	2	4	3	1	4	4	1	3	4	2	4	2	1	2	2	2	4	4	1	3	1	1	3	1	3	1	4	2	1	1	3	3	1	3	2	1	4	4	4	4	1	1	1	3	2	4	2	4	2	1	3	1	2	1	1	1	2	2	3	1	3	3	3	3	2	2	4	2	3	3	2	2	4	4	1	1	2	2	1	1	2	2	4	4	4	4	4	4	4	4	3	3	2	2	4	4	3	1	1	1	4	4	1	1	3	3	4	1	2	4	1	3	4	4	3	3	3	3	2	1	3	3	4	2	4	4	3	3	3	3	2	2	4	4	4	3	2	2	2	1	2	4	1	3	1	1	1	3	1	3	4	4	1	1	3	1	2	2	1	3	3	3	1	3	1	1	2	1	3	3	1	3	2	3	1	3	2	1	4	2	4	1	2	2	1	1	4	4	3	3	1	1	2	2	3	1	2	2	3	1	3	4	1	3	2	2	1	2	4	4	3	3	1	1	1	3	2	4	1	1	1	1	4	4	3	3	4	4	2	4	4	4	2	2	1	3	2	2	2	2	4	3	4	2	3	3	1	1	4	4	3	3	4	1	4	1	1	1	1	1	1	3	2	2	4	4	2	4	2	2	3	1	1	2	1	3	1	1	3	1	4	2	1	2	2	1	4	2	2	2	2	4	3	3	2	3	2	1	1	4	1	1	1	2	4	2	2	4	1	1	1	3	4	2	3	1	3	4	2	2	4	2	3	1	4	1	1	3	3	3	2	2	4	4	4	4	4	4	4	4	4	4	2	4	3	1	2	1	2	2	2	2	2	3	4	2	3	1	4	2	2	2	2	4	2	2	1	1	3	3	1	1	4	3	1	3	4	2	3	1	3	3	3	2	4	2	4	1	2	2	4	4	3	3	3	1	4	2	3	3	2	2	1	2	1	1	3	3	4	4	3	3	2	2	3	4	1	1	2	3	1	3	4	2	1	3	2	1	1	3	3	3	4	4	2	2	4	4	4	4	3	3	1	1	2	2	4	4	1	1	1	1	3	3	3	3	1	1	1	1	3	3	3	3	1	1	3	3	4	4	3	3	1	1	4	4	2	2	2	2	2	2	1	1	2	2	3	3	2	2	4	4	1	1	4	4	4	4	1	1	2	2	3	3	3	3	1	1	2	2	1	1	1	1	1	1	4	3	3	1	3	3	4	1	1	1	4	4	2	2	3	3	1	1	3	3	4	4	2	2	1	1	3	1	2	4	3	1	3	2	2	2	1	1	3	3	1	1	3	1	4	2	2	4	3	3	4	4	2	2	3	3	3	1	3	1	1	1	3	1	3	1	1	3	2	2	4	2	3	1	1	3	4	4	2	2	1	1	3	3	1	1	4	4	4	4	2	2	1	1	1	1	4	4	4	4	3	3	2	2	4	4	2	2	4	4	1	1	2	2	2	2	2	2	1	1	1	1	1	1	1	1	3	3	1	1	3	3	4	4	3	3	1	1	4	4	1	1	1	1	2	2	3	1	3	1	4	2	1	1	2	1	1	1	3	3	4	4	3	3	4	4	1	1	4	4	4	4	4	4	4	4	4	4	1	1	1	3	4	4	3	4	1	1	2	2	3	3	4	4	3	3	2	2	3	3	3	3	2	2	2	2	1	1	4	4	2	4	4	4	3	3	1	1	4	4	3	3	3	1	3	3	2	2	3	3	2	2	2	2	1	1	3	2	3	3	2	2	3	3	4	4	1	1	1	1	2	2	4	4	2	2	4	4	2	2	3	3	4	4	2	2	1	1	4	4	1	1	2	2	2	2	2	2	1	1	4	4	3	3	1	1	1	1	4	4	2	2	2	2	4	4	4	4	2	2	3	3	1	3	3	1	3	4	1	1	4	4	4	2	4	4	3	3	1	1	1	1	2	1	2	2	1	1	2	2	4	4	2	2	3	3	4	4	3	3	2	2	4	4	2	2	2	2	3	3	3	3	3	3	3	3	3	3	2	2	3	3	3	3	1	1	1	1	3	3	1	1	4	4	1	1	2	2	2	2	4	4	3	3	2	2	1	1	1	1	4	4	2	2	2	2	2	2	1	1	1	1	1	1	4	4	2	2	2	2	4	4	1	1	1	1	3	3	2	2	1	1	4	4	4	4	3	3	3	3	1	1	4	4	3	3	1	1	2	2	2	2	2	2	1	1	3	3	2	2	1	1	1	1	1	1	2	2	1	1	4	4	3	3	4	4	3	3	1	3	1	2	3	3	4	4	4	2	1	3	4	4	3	3	4	4	3	3	2	4	4	4	1	1	3	1	2	2	2	4	4	4	2	3	1	1	2	4	3	1	4	2	2	2	4	4	3	3	3	3	1	3	2	4	2	3	4	3	3	3	1	3	3	3	3	3	2	2	4	4	3	3	3	3	3	3	4	4	2	2	2	2	4	4	2	2	4	4	3	3	3	3	2	2	4	4	4	4	3	3	3	3	2	2	4	4	1	1	1	1	4	4	3	3	4	4	1	1	4	4	3	3	4	4	2	2	2	2	1	1	3	3	2	2	3	3	3	3	2	2	3	3	1	1	3	3	1	1	2	2	3	3	1	1	3	3	3	3	2	2	2	2	4	4	3	3	1	1	1	1	1	1	1	1	2	2	1	1	4	4	3	3	2	2	2	2	1	1	2	2	1	1	1	3	1	1	1	1	4	4	4	4	2	2	3	3	4	4	3	1	1	3	3	1	4	3	4	2	3	4	2	4	4	2	2	4	4	4	3	1	3	4	2	2	1	3	2	4	1	3	4	4	2	2	1	1	1	1	2	4	4	4	1	1	4	2	4	4	4	4	1	1	1	2	2	2	4	1	3	3	3	1	1	1	3	3	4	4	3	3	1	1	4	3	3	3	3	1	3	1	1	3	4	4	1	1	3	3	1	1	3	3	1	1	4	4	4	4	2	2	1	1	1	3	4	4	1	1	3	3	4	1	2	2	2	4	4	4	3	4	2	3	3	3	3	3	1	3	1	2	2	2	1	1	4	4	4	3	1	1	1	4	3	3	3	3	2	2	2	2	4	4	2	2	3	1	3	3	1	3	2	2	4	4	3	3	3	4	2	1	3	3	4	2	3	1	1	3	3	3	1	1	1	3	3	3	2	2	2	2	2	2	1	2	3	4	1	2	1	4	1	3	4	4	2	4	2	2	4	2	4	1	2	1	3	1	1	1	3	3	4	4	2	1	2	4	4	2	2	2	2	4	2	2	3	3	3	3	1	3	4	2	3	3	1	3	4	4	2	4	3	1	2	2	3	1	4	2	1	2	4	3	3	3	3	1	1	1	1	1	3	1	4	4	1	3	3	4	1	3	4	4	1	1	3	3	1	1	2	2	3	3	2	2	1	1	3	3	2	2	3	3	3	3	1	1	2	2	2	2	1	1	1	1	2	2	1	1	3	3	4	4	2	2	2	2	3	3	3	3	3	3	3	3	4	4	3	3	1	3	1	1	3	3	1	1	1	1	2	2	4	4	1	1	3	3	2	2	4	4	1	1	2	2	1	1	3	3	1	1	2	2	2	2	1	1	2	2	3	3	4	4	2	2	4	4	3	3	2	2	3	3	3	3	3	3	2	2	1	1	1	1	1	3	4	4	4	4	4	4	2	2	3	3	1	1	1	1	2	2	1	1	4	4	1	1	1	1	3	3	1	1	4	4	2	2	4	4	1	1	1	1	4	4	2	2	2	2	2	2	3	3	3	3	3	3	1	1	4	4	3	3	3	3	3	3	2	2	2	2	2	2	4	4	3	3	2	2	2	2	2	2	4	4	1	1	3	3	2	2	3	3	4	4	4	4	3	3	1	1	2	2	3	3	4	4	4	4	3	3	2	2	4	4	2	2	2	2	1	1	2	2	2	2	2	2	1	1	3	3	4	4	2	2	4	4	2	2	1	1	3	3	2	2	4	4	2	2	1	1	3	3	2	2	3	3	4	4	4	4	3	3	2	2	1	1	2	2	2	2	4	4	2	2	2	2	3	3	2	2	3	3	3	3	2	2	2	2	2	4	1	1	1	1	4	4	4	4	1	1	4	4	1	3	3	4	4	3	1	3	4	2	2	2	2	4	3	1	2	2	1	2	3	3	3	1	1	3	1	1	3	1	1	3	3	1	1	3	2	2	1	2	2	2	1	3	2	2	4	2	4	2	1	1	2	4	2	4	4	2	2	2	3	3	1	1	4	4	3	1	4	4	3	3	3	3	3	3	1	1	3	3	1	3	2	1	3	3	4	2	4	2	4	2	2	2	3	3	4	1	2	4	1	3	4	2	2	4	1	1	2	1	4	2	3	3	2	2	1	1	2	2	1	1	4	4	2	2	2	2	3	3	2	2	4	4	3	3	4	4	1	1	3	3	3	1	1	1	1	1	3	3	1	1	1	1	4	4	2	2	3	3	2	2	4	3	4	4	1	3	3	3	4	2	2	1	1	3	1	1	1	1	1	1	1	4	1	1	2	2	4	4	4	4	2	4	2	4	2	2	1	1	3	3	1	2	1	1	1	3	1	3	2	2	3	3	4	2	3	3	4	4	4	2	4	4	1	3	2	2	4	4	1	1	2	1	4	4	3	3	3	3	3	3	1	1	1	3	1	3	1	1	2	2	3	2	2	2	4	2	2	4	4	4	3	3	2	2	3	1	2	1	3	3	1	1	1	3	1	2	4	2	2	2	4	4	4	4	2	2	4	4	1	1	4	4	3	3	4	2	1	1	4	2	3	1	2	2	3	4	1	3	2	4	4	2	3	1	4	4	3	3	3	3	1	1	2	2	4	4	2	2	3	3	4	4	2	2	2	2	4	4	3	3	3	3	3	3	2	2	3	3	4	4	3	3	2	4	3	3	1	1	1	3	4	2	2	4	3	3	3	3	2	2	4	4	2	2	4	4	1	1	3	3	3	3	4	4	4	4	2	2	3	3	2	2	1	1	3	3	2	2	3	3	4	4	1	1	2	2	4	4	4	4	2	2	3	3	4	4	3	3	1	1	1	1	2	2	4	4	4	2	4	4	3	3	1	1	3	3	2	4	2	2	1	1	1	1	4	4	3	3	4	4	1	1	2	2	2	2	4	4	1	1	2	2	1	1	3	3	4	4	4	4	1	1	2	2	3	3	3	3	4	4	1	1	3	3	1	1	3	3	4	4	1	1	2	2	4	4	2	2	2	2	2	2	4	4	1	1	4	4	3	3	2	2	1	1	3	3	1	1	1	1	1	1	1	1	4	4	4	4	2	2	3	3	3	3	3	3	2	2	3	3	3	3	3	3	4	4	3	3	3	3	1	1	2	2	1	1	3	3	3	3	4	4	4	4	3	3	2	2	4	4	1	1	1	1	3	3	4	4	2	2	1	1	1	1	3	3	3	3	3	3	4	4	1	1	2	2	3	3	3	3	2	2	2	2	1	1	1	1	2	2	2	2	2	2	1	1	1	1	3	3	1	1	2	2	2	2	4	4	1	1	2	2	3	3	3	3	4	4	4	4	1	1	1	1	4	4	2	2	3	3	4	4	4	4	2	2	4	4	2	2	2	2	4	4	2	2	2	2	3	3	3	3	4	4	1	1	4	4	4	4	1	1	4	4	1	1	1	1	4	4	1	1	2	2	3	3	2	2	4	4	2	2	2	2	2	2	2	2	1	1	3	3	3	3	2	2	3	3	1	1	1	1	3	3	2	2	2	2	1	1	1	1	1	1	3	3	3	3	1	1	1	1	2	2	4	4	2	2	3	3	3	3	2	2	1	1	4	2	3	3	4	4	1	1	1	1	4	4	4	4	1	1	1	1	3	3	2	2	2	1	3	3	3	3	3	3	4	2	3	3	3	1	3	1	4	4	1	1	3	3	3	3	4	4	2	2	4	2	4	2	2	4	1	3	1	2	2	4	4	2	2	4	1	4	2	2	3	3	2	2	2	2	4	2	4	4	3	1	1	1	4	4	3	3	2	2	1	1	4	2	3	3	3	3	4	4	3	3	1	1	1	1	2	2	1	1	2	2	1	1	2	2	1	1	1	1	2	2	1	1	2	2	1	1	2	4	1	1	2	4	1	1	2	4	2	4	3	2	4	3	4	3	4	4	4	2	1	3	2	4	3	3	2	4	4	2	1	3	3	3	4	2	4	2	3	1	2	2	2	4	2	1	1	1	4	2	4	2	4	2	3	3	4	4	3	3	3	3	4	4	2	2	3	3	3	3	3	3	3	3	2	2	1	1	4	4	3	3	3	3	3	3	4	4	2	2	3	3	2	2	2	2	2	2	1	1	4	4	2	2	1	1	1	1	3	3	3	3	3	3	4	4	4	4	1	1	2	2	1	1	2	2	3	3	2	2	2	2	4	4	2	2	1	1	3	3	4	4	4	4	2	2	2	2	4	4	1	3	2	2	1	1	4	4	1	1	2	2	3	3	3	3	3	3	1	1	3	3	4	4	4	4	4	4	1	1	4	4	1	3	1	2	1	3	2	2	4	4	2	2	1	1	4	2	2	1	4	4	3	3	2	2	2	2	1	1	1	1	4	4	1	1	2	2	1	1	4	4	1	1	2	2	3	3	4	4	4	4	4	4	2	2	4	4	2	2	4	4	3	3	1	1	3	3	4	4	1	1	2	2	1	1	3	3	2	2	4	4	4	4	4	4	4	4	1	1	4	4	2	2	1	1	2	2	1	1	3	3	4	4	2	2	1	1	1	1	4	4	2	2	2	2	2	2	3	3	3	3	3	3	2	2	1	1	4	4	2	2	4	4	1	1	3	3	1	1	2	2	3	3	4	4	3	3	4	4	2	2	3	3	4	4	1	1	2	2	3	3	3	3	4	4	1	1	4	4	1	1	2	2	2	2	3	3	3	3	2	2	2	2	2	2	1	1	3	3	4	4	1	1	4	4	4	2	4	4	3	3	2	2	3	4	4	4	1	1	4	4	1	1	1	1	4	4	2	2	4	2	1	1	1	3	1	2	4	2	4	4	4	4	1	3	4	4	2	2	2	2	1	1	4	4	4	4	1	1	1	1	3	3	2	2	2	2	2	4	2	2	2	2	1	4	3	1	4	2	2	2	4	4	3	3	4	4	2	2	1	3	2	2	3	3	4	4	1	1	3	3	4	2	1	1	4	4	3	3	2	2	2	2	4	4	2	2	1	1	3	4	1	1	1	1	4	3	1	1	2	2	3	3	1	1	2	2	4	4	2	4	3	1	4	4	4	2	2	1	4	4	3	1	1	1	3	3	4	3	3	1	3	3	4	2	1	3	2	2	3	3	3	3	1	1	1	3	2	2	4	4	1	1	4	4	4	4	1	1	3	3	3	3	2	4	4	3	3	3	2	4	4	4	1	3	3	3	1	1	1	1	3	3	4	4	4	2	1	3	2	2	4	4	1	3	2	4	1	1	4	4	3	3	4	4	1	3	3	1	2	4	3	3	4	2	2	4	4	4	3	1	4	3	1	3	4	4	3	1	3	3	4	4	3	3	4	1	1	3	2	4	2	2	3	3	3	1	4	4	3	3	2	2	1	3	1	1	4	4	3	1	4	2	3	3	2	4	2	2	3	3	1	1	1	3	4	2	1	3	1	1	3	3	4	4	3	1	3	1	3	3	2	4	1	1	2	4	1	1	4	4	3	3	4	4	1	1	4	2	3	1	3	3	2	1	2	4	3	3	4	2	1	1	4	4	2	2	1	2	2	2	4	4	1	1	4	2	4	3	3	1	2	4	2	4	4	4	3	3	2	2	4	2	2	2	4	4	3	3	4	4	3	3	1	3	3	3	4	2	2	2	3	2	1	3	1	2	2	2	1	1	4	4	2	2	2	2	3	3	1	3	1	1	3	1	4	3	4	2	1	2	1	3	1	3	2	2	4	4	2	2	1	2	3	3	3	3	3	3	4	2	4	2	3	3	2	2	2	2	3	3	3	1	1	4	2	2	1	1	3	1	3	3	4	4	3	3	2	2	2	2	3	1	3	3	3	1	4	4	1	1	4	4	4	2	4	2	2	1	1	1	4	4	3	4	3	3	2	4	2	2	3	1	1	3	1	3	4	2	3	3	2	2	3	1	1	1	2	2	3	3	3	3	1	1	2	2	4	4	2	2	3	3	1	3	3	3	4	2	2	2	1	1	3	4	4	4	3	1	3	3	4	4	4	4	4	4	4	4	4	2	1	3	2	1	2	4	3	1	4	4	1	3	4	2	1	3	3	4	4	2	2	4	1	1	3	1	3	3	1	2	1	3	4	4	3	1	2	4	4	2	2	4	1	3	4	4	2	3	3	3	3	1	2	4	4	2	4	2	3	1	3	3	2	2	1	1	1	1	2	4	2	4	4	2	4	3	1	2	1	3	1	2	4	2	3	3	3	1	4	4	2	2	2	4	2	4	3	3	1	1	3	3	1	1	1	1	3	3	3	3	3	3	3	3	1	1	4	4	1	1	3	2	2	2	1	1	4	4	3	3	4	4	1	1	2	2	1	1	4	2	2	2	1	1	4	3	1	1	3	1	2	4	1	1	1	1	1	1	2	2	1	1	1	3	3	3	3	1	1	1	3	3	3	3	4	4	1	3	3	3	4	4	1	1	1	2	3	3	1	3	4	3	3	1	3	4	1	1	2	4	1	2	3	3	2	4	3	3	4	2	3	1	1	3	1	1	2	4	4	4	1	1	4	4	1	1	4	4	3	1	4	4	2	2	3	3	1	1	2	2	3	4	1	1	3	1	1	3	1	3	3	3	3	1	3	3	3	1	4	4	1	3	3	1	1	3	2	2	3	3	4	4	4	2	3	3	2	2	2	4	1	1	4	4	1	4	4	2	1	1	2	2	3	3	3	3	1	3	1	3	4	2	3	4	1	1	3	4	3	3	4	4	4	4	2	2	2	2	3	3	2	2	3	3	1	1	1	1	2	1	3	1	3	1	2	4	4	3	2	4	4	3	1	1	1	1	1	1	4	4	4	4	1	1	1	1	1	1	1	1	1	1	4	4	2	2	1	1	3	3	3	3	4	4	1	1	2	2	4	4	1	1	3	3	1	1	3	3	2	2	2	2	4	4	4	4	4	4	2	2	4	4	1	1	4	2	4	2	4	4	4	2	3	3	1	1	2	2	4	4	1	1	4	4	1	1	1	1	1	2	4	4	3	3	4	4	2	3	4	3	3	3	4	4	1	1	4	4	1	1	1	1	1	1	3	1	2	2	3	3	2	2	3	3	1	1	2	2	1	1	1	1	4	4	2	2	2	2	4	4	1	1	3	3	4	4	2	2	2	2	2	2	2	2	4	4	1	1	3	3	2	2	2	2	4	4	2	2	2	2	4	4	3	3	4	4	4	4	4	4	4	4	1	1	1	1	3	3	1	1	4	4	1	1	2	2	1	1	2	2	4	4	2	2	4	4	4	4	4	4	3	3	3	3	1	1	1	1	4	4	2	2	1	1	4	4	2	2	2	2	2	2	4	4	2	2	4	4	4	4	3	3	1	1	1	1	1	1	2	2	1	1	1	1	1	1	4	4	3	3	2	2	3	3	2	2	2	2	2	2	3	3	3	3	3	3	4	4	4	1	2	4	1	4	2	4	4	2	2	4	3	1	1	3	2	4	2	1	3	2	2	3	2	4	4	4	2	4	2	4	1	2	4	4	2	2	2	2	4	2	1	3	3	1	1	2	2	2	1	3	3	1	3	3	3	3	2	4	4	4	3	1	1	3	1	3	2	4	3	4	2	2	1	1	4	3	3	1	2	2	1	1	1	2	1	4	3	3	4	3	1	1	2	4	3	1	1	3	3	4	2	2	1	3	3	1	4	4	2	4	4	4	4	4	2	2	2	2	4	4	4	4	4	1	1	1	3	3	4	4	2	2	1	1	2	2	2	2	2	1	3	3	4	3	3	1	4	2	3	3	1	1	4	4	1	1	4	4	4	4	1	1	3	3	2	2	2	2	3	3	4	2	4	4	4	4	1	1	2	2	2	4	4	4	3	3	1	1	3	3	2	2	1	3	2	2	3	3	1	1	1	3	1	1	3	1	1	1	2	4	2	2	3	3	3	3	1	1	1	1	3	3	2	2	1	1	1	1	3	3	4	4	1	3	3	3	3	3	1	1	4	4	2	2	1	3	3	3	2	2	1	3	3	1	1	1	4	4	1	3	2	1	3	3	2	2	3	3	2	4	3	3	4	2	4	3	3	3	1	1	2	4	1	1	2	1	4	2	4	3	4	3	1	3	2	2	3	1	3	1	1	1	3	1	1	2	2	4	4	2	3	3	3	1	4	3	4	2	1	1	1	1	2	2	2	2	2	2	2	4	1	1	4	4	2	2	2	1	2	2	2	2	3	3	3	3	1	1	4	2	3	1	2	1	1	1	2	4	4	4	3	1	3	1	3	1	2	2	3	1	4	2	3	1	1	3	4	2	2	4	1	1	3	1	1	3	4	2	4	1	3	3	3	3	4	4	3	3	4	4	2	1	1	1	2	2	3	3	1	1	2	2	1	1	3	3	2	2	1	3	2	2	4	4	2	2	3	3	1	1	1	1	1	1	4	2	1	3	2	3	4	1	2	2	3	1	1	3	1	3	1	3	2	3	1	2	4	2	2	4	3	3	1	1	1	1	4	2	1	2	4	4	1	1	4	4	4	4	1	1	1	1	1	1	2	2	2	2	1	1	1	1	2	2	1	1	2	2	4	4	3	3	4	4	2	2	4	4	1	1	3	3	2	2	2	2	3	3	2	2	2	4	1	4	2	2	1	2	1	3	3	3	3	1	4	2	2	2	3	3	1	3	3	1	1	3	3	1	3	1	2	2	2	2	3	3	2	2	2	4	3	3	2	2	3	3	4	3	3	3	3	3	4	4	3	3	4	2	4	4	4	3	1	1	3	3	4	2	2	2	1	1	3	3	1	2	1	3	4	4	1	1	2	4	3	3	4	2	3	1	1	3	1	1	1	1	1	3	3	3	1	1	3	3	2	2	4	2	4	2	3	1	2	2	2	4	2	4	4	2	4	1	2	1	4	4	2	2	4	2	4	3	4	2	4	2	1	3	1	3	3	3	1	3	1	1	4	2	2	2	4	3	4	2	3	1	1	3	4	2	3	3	2	4	1	3	2	2	2	2	4	4	4	2	3	4	2	2	4	4	1	1	2	4	2	4	3	1	3	3	4	4	3	3	2	2	1	1	3	3	1	1	1	1	1	1	3	3	3	3	3	3	4	4	1	1	4	4	3	3	3	3	1	1	3	3	1	1	2	2	3	3	1	1	2	2	4	4	1	1	1	1	4	4	4	4	3	3	3	3	3	3	4	4	3	3	4	4	4	4	2	2	1	1	3	3	1	1	3	3	1	1	2	2	1	1	4	4	4	4	2	2	4	4	1	1	2	2	2	2	2	2	1	1	1	1	2	2	1	1	4	4	2	2	3	3	3	3	4	4	1	1	2	2	3	3	4	2	2	2	1	1	2	2	2	2	4	4	4	4	2	2	2	2	1	1	4	4	4	4	1	1	4	4	3	3	4	3	1	3	3	1	2	4	3	3	2	4	4	2	1	1	3	3	1	1	2	2	2	2	2	4	3	1	2	4	3	3	1	1	4	3	1	1	1	3	2	4	3	3	3	1	1	3	2	2	3	1	4	4	3	3	4	2	3	1	4	4	1	1	3	1	3	2	2	2	4	4	4	2	1	1	3	3	1	3	1	1	2	2	3	3	1	2	3	1	3	3	1	3	1	1	4	4	2	2	2	2	1	1	4	4	1	1	4	4	3	4	2	2	3	3	1	1	2	2	4	4	1	1	2	2	2	2	1	3	3	3	1	1	4	4	4	4	1	1	1	1	1	1	1	1	1	3	3	1	3	1	1	4	2	2	1	3	4	4	1	1	1	1	2	2	1	1	4	1	1	2	1	3	4	4	4	2	3	1	4	2	2	2	3	2	1	3	1	3	4	4	1	1	4	4	3	4	2	2	2	2	4	2	1	1	3	3	1	3	2	2	4	4	2	2	2	2	3	4	2	2	2	2	3	3	2	2	4	4	2	2	4	4	3	3	2	4	4	4	2	1	1	3	4	2	1	3	1	1	2	3	2	2	2	2	1	3	3	3	4	4	3	1	1	3	4	4	2	4	3	4	4	4	1	4	3	1	2	2	4	3	3	3	4	2	4	2	2	2	1	2	3	3	2	2	1	1	4	4	3	3	4	4	3	3	2	2	1	3	4	4	3	3	3	3	2	2	4	4	3	3	2	2	1	1	1	1	4	4	4	4	2	2	4	4	1	1	2	2	4	4	4	4	3	3	1	3	4	4	2	2	2	4	2	2	4	4	4	2	4	3	1	3	4	2	3	3	2	2	3	3	1	1	4	4	4	4	3	3	1	1	3	3	4	4	1	3	2	2	1	3	2	2	4	2	2	1	1	2	3	4	3	1	3	1	1	2	2	4	4	1	3	3	1	1	1	1	1	1	1	1	3	3	2	2	1	3	1	3	3	3	1	1	2	2	3	3	1	1	2	2	1	1	4	4	4	4	2	2	4	4	1	1	1	3	2	2	4	2	4	4	3	1	2	2	4	2	2	2	4	4	4	4	2	2	4	4	4	4	1	1	3	3	1	3	1	1	3	3	1	3	2	2	3	3	3	1	1	3	3	1	2	2	2	4	4	4	2	2	3	4	4	2	4	1	3	3	2	4	1	3	3	1	2	2	2	4	3	1	2	1	2	2	2	2	2	4	2	2	1	1	2	2	2	4	1	3	3	3	1	1	4	4	3	3	1	1	4	4	2	2	1	1	3	3	2	2	2	2	2	2	4	4	1	1	3	3	2	2	4	4	2	2	4	4	4	4	3	3	3	3	4	4	3	3	4	4	2	2	2	2	1	1	1	1	4	4	1	1	3	3	1	1	1	1	3	3	1	1	2	2	2	2	3	3	4	4	4	4	4	4	3	3	4	4	1	1	4	4	1	1	4	4	2	2	2	2	1	1	1	1	1	1	4	4	3	3	2	2	3	3	1	1	2	2	1	1	4	4	2	2	3	3	4	4	4	4	4	4	4	4	4	4	2	2	1	1	1	1	3	3	3	3	2	4	1	1	1	2	4	2	2	2	1	1	2	2	4	4	3	3	2	2	4	2	1	1	3	3	3	3	3	1	3	3	4	1	2	4	2	2	1	1	2	4	4	2	2	2	4	2	4	4	2	2	2	2	3	1	2	2	2	2	4	4	3	3	1	1	3	1	3	1	3	3	1	3	1	1	1	1	2	2	4	1	4	4	3	3	4	2	2	2	4	4	1	2	1	1	1	1	3	3	2	2	3	3	3	3	3	2	3	3	2	2	3	1	2	2	2	1	4	4	1	1	1	3	2	2	4	4	4	2	3	1	2	2	2	4	3	4	4	2	3	1	2	2	3	4	3	2	4	4	1	3	1	1	2	2	3	3	1	1	4	4	4	2	4	2	3	1	2	2	2	1	2	4	4	2	3	4	2	4	3	1	1	1	2	2	2	4	3	3	1	3	1	1	1	1	2	2	4	4	3	3	2	2	3	3	3	3	3	3	4	4	1	1	4	4	1	1	2	2	3	3	4	4	4	4	3	3	1	1	1	1	2	4	1	1	1	1	3	3	3	3	4	4	1	1	3	3	3	3	2	2	2	2	3	3	3	3	2	2	4	4	2	2	3	3	3	3	4	4	3	3	4	4	1	1	4	4	1	1	4	4	3	3	3	3	1	1	1	1	1	1	4	4	1	1	4	4	2	2	2	2	1	1	2	2	4	4	4	4	3	3	4	4	2	2	3	3	4	4	2	2	1	1	2	2	1	1	2	2	2	2	4	4	3	3	4	4	2	2	1	1	3	3	2	2	3	3	1	1	1	1	2	2	4	4	4	4	2	2	1	1	2	2	3	3	4	4	2	2	1	1	4	4	4	4	1	1	1	1	2	2	1	1	4	4	1	1	2	2	3	3	4	4	4	4	3	3	2	2	4	4	2	2	3	3	2	2	2	2	3	3	1	1	3	3	4	4	4	4	3	3	4	4	2	2	4	4	3	3	2	2	2	2	1	1	3	3	4	4	4	4	2	2	4	4	3	3	1	1	4	4	4	4	2	2	4	4	4	4	3	3	3	3	4	4	2	2	3	3	2	2	3	3	2	2	4	4	2	2	1	1	4	4	4	4	3	3	1	1	1	1	4	4	4	4	1	1	3	3	4	4	4	4	3	3	4	2	3	3	1	1	1	1	3	3	2	2	4	4	1	1	2	2	3	3	3	3	1	1	1	1	2	2	4	4	1	1	4	4	3	3	3	3	3	3	2	2	4	4	3	3	3	3	1	1	2	2	4	4	2	2	3	3	3	3	2	2	1	1	2	2	4	4	1	1	2	2	3	3	2	2	2	2	1	1	2	2	3	3	3	3	4	4	3	3	1	1	1	1	3	3	3	3	1	1	4	4	4	4	4	4	4	4	1	1	3	3	3	3	3	3	4	4	2	2	1	1	1	1	2	2	3	3	1	1	3	3	4	4	3	3	4	4	1	1	4	4	2	2	3	3	2	2	2	2	3	3	3	3	4	4	2	4	3	1	3	3	1	2	4	3	4	4	2	2	3	3	1	1	2	2	3	3	4	3	1	1	1	1	3	3	2	2	3	1	1	1	1	1	1	1	4	3	3	3	4	2	4	4	4	3	1	1	1	3	3	1	1	3	4	2	4	4	1	3	3	1	4	3	2	2	4	4	2	2	3	3	3	3	2	2	2	2	2	2	3	3	3	3	1	1	3	3	3	3	1	1	4	4	1	1	3	3	2	2	3	4	2	2	4	4	4	2	2	2	3	3	4	4	2	2	1	1	3	3	3	3	4	4	4	4	3	3	4	4	1	1	2	2	4	4	4	4	3	3	3	3	4	4	4	2	1	3	2	2	1	1	2	2	2	2	4	4	4	4	1	3	2	2	1	3	2	2	2	2	3	3	3	3	1	4	1	1	4	2	1	1	4	4	2	2	4	4	2	4	3	1	1	1	2	2	1	2	4	4	3	3	4	4	3	3	1	1	4	4	3	3	1	1	3	3	3	3	2	2	3	3	1	1	1	1	4	3	2	2	4	4	2	2	3	3	1	1	4	4	4	4	3	3	2	3	2	2	1	1	3	2	1	3	4	4	4	4	2	2	1	1	4	4	1	1	3	1	1	1	2	2	3	3	2	4	1	1	4	4	1	1	3	3	1	1	1	1	2	2	1	1	1	1	3	3	1	3	1	3	3	3	3	3	4	4	3	3	3	3	1	1	2	2	2	2	2	2	3	3	2	2	2	2	2	2	1	1	4	4	4	4	1	1	1	1	4	4	1	2	2	2	2	2	1	1	3	1	4	2	1	1	1	1	1	1	1	3	1	1	3	4	3	3	4	2	4	4	4	2	1	2	1	1	1	2	4	4	4	4	4	4	3	4	1	1	2	4	3	3	2	2	3	4	2	2	3	3	4	4	4	4	1	1	1	1	1	1	1	1	2	2	2	2	4	4	4	4	1	1	4	4	4	4	3	3	3	3	4	4	4	4	3	3	4	4	3	3	4	4	3	3	3	3	1	1	2	2	2	2	4	4	1	1	3	3	2	2	3	3	1	1	3	3	4	4	4	4	3	3	2	2	3	3	1	1	3	3	3	3	3	3	1	1	1	1	1	1	1	1	1	4	2	2	2	2	1	1	3	3	4	2	4	4	4	4	1	1	1	3	1	1	3	3	3	3	4	1	4	4	1	1	2	1	3	1	2	2	1	1	2	4	1	3	2	2	4	2	2	2	3	3	1	3	3	1	1	1	2	2	3	3	4	4	1	1	2	4	1	3	3	1	1	1	4	4	4	4	4	4	3	4	4	4	4	2	4	3	4	1	2	2	4	4	2	2	1	1	1	2	3	1	2	2	2	2	3	4	2	1	4	2	3	3	4	4	4	1	3	2	3	3	2	2	1	1	4	2	2	2	1	2	4	2	4	4	3	3	1	3	1	3	1	3	2	2	2	4	3	1	2	2	2	2	3	3	4	2	3	4	2	2	2	2	1	3	1	1	1	1	1	1	4	4	1	3	2	4	4	4	3	3	2	4	3	1	4	4	3	3	4	4	3	3	1	1	1	2	1	1	3	3	4	4	4	4	1	1	4	4	4	4	1	1	2	2	1	1	1	1	2	2	2	2	3	3	3	3	4	4	2	2	1	1	2	2	4	4	1	1	3	3	1	1	2	2	2	2	4	4	4	4	2	2	1	1	2	2	1	1	4	4	2	2	4	4	2	2	1	1	4	4	3	3	4	4	3	3	4	4	3	3	3	3	4	4	1	1	2	2	4	4	2	2	1	1	3	3	2	2	4	4	1	1	4	4	3	3	1	1	3	3	2	2	1	1	4	4	4	4	3	1	1	1	4	4	3	3	2	2	3	3	1	1	3	3	2	2	1	1	3	3	4	2	2	4	1	3	1	3	3	1	4	4	4	4	2	2	3	3	2	4	2	2	1	3	1	3	1	1	3	1	2	4	1	3	1	3	4	2	1	3	1	1	4	2	1	1	3	3	1	2	2	4	1	3	4	2	4	4	1	1	4	2	4	4	3	1	3	1	2	4	1	2	3	2	2	2	4	2	1	2	2	4	2	2	2	2	3	3	2	4	2	2	4	2	1	3	2	4	3	1	1	4	1	3	2	4	4	4	4	4	2	2	3	3	3	3	1	1	3	3	3	1	4	4	1	1	3	3	4	4	2	2	3	3	2	2	4	4	3	1	2	1	1	3	3	1	2	2	3	1	2	2	1	1	2	2	4	4	3	3	4	4	4	2	2	2	3	4	2	2	3	3	4	4	3	3	3	3	3	3	4	2	3	1	3	3	4	4	4	4	1	1	4	4	3	1	3	3	3	3	2	4	2	4	2	2	2	4	4	4	3	3	1	1	2	2	3	3	3	3	1	4	3	3	3	3	4	4	4	4	3	3	3	3	2	4	4	4	4	4	2	2	3	3	3	1	1	1	1	1	3	3	2	2	1	1	1	1	3	2	2	2	1	3	4	4	3	3	4	4	3	3	1	1	1	1	3	3	4	4	3	3	3	3	4	4	4	4	2	2	1	1	4	4	3	3	1	1	2	2	2	2	4	4	3	3	3	3	1	1	1	1	1	1	4	4	2	2	3	3	3	3	4	4	3	3	3	3	1	1	4	4	1	1	3	3	2	2	3	3	3	3	3	3	1	1	2	2	1	1	1	1	2	2	1	1	3	3	1	1	4	4	4	4	1	1	2	2	3	3	4	4	2	2	3	3	1	1	2	2	3	3	2	2	4	4	1	1	2	2	4	4	3	3	4	4	2	2	3	3	2	2	2	2	2	2	2	2	3	3	4	4	3	3	3	3	3	3	1	1	2	2	4	4	4	4	3	3	3	3	1	1	1	1	1	1	4	4	2	2	2	2	2	2	1	1	3	3	1	1	1	1	3	3	1	1	4	4	4	4	1	1	4	4	3	3	4	4	2	2	4	4	1	1	1	1	4	4	4	2	4	2	1	1	2	2	1	1	3	3	1	1	1	1	2	4	3	2	4	4	1	1	1	3	1	3	4	4	3	3	4	4	2	2	2	2	1	1	3	3	3	3	4	4	2	2	2	1	1	3	1	1	2	2	4	4	3	3	1	1	1	1	1	1	4	4	3	3	1	1	2	2	4	4	4	4	4	4	4	4	1	1	1	1	3	3	3	3	3	3	3	3	1	1	4	4	2	2	2	2	4	4	4	2	4	4	3	2	4	2	3	3	1	3	3	3	2	4	4	4	4	2	4	2	4	2	1	1	4	4	2	2	4	4	1	3	2	2	4	2	2	2	3	3	3	3	2	4	1	3	3	3	3	3	1	1	2	3	2	2	1	3	1	1	3	3	1	3	4	4	2	2	1	3	4	2	3	3	2	2	3	3	2	4	2	2	1	2	2	2	1	1	1	1	1	1	3	3	2	2	1	2	2	2	2	2	3	1	4	4	2	4	2	4	2	3	1	1	2	3	4	4	4	4	3	3	4	4	4	4	3	3	1	1	4	4	2	2	2	2	4	4	4	4	2	2	2	2	3	3	2	2	4	3	1	1	2	2	1	1	4	3	1	1	1	1	3	4	2	2	3	3	1	3	2	2	4	2	2	2	3	3	4	4	3	3	4	2	2	4	4	4	2	4	2	2	4	4	1	3	3	3	3	1	3	3	1	3	3	1	2	4	4	4	4	3	2	2	2	2	4	4	3	1	4	4	3	3	3	1	4	3	2	2	2	2	1	3	3	4	3	3	2	1	4	4	2	2	1	3	2	1	1	3	4	1	2	3	4	4	3	4	2	2	4	4	4	4	2	3	2	2	3	1	1	1	1	1	1	1	1	1	3	3	2	2	1	1	1	1	1	3	1	3	3	3	2	2	2	2	1	2	3	3	2	2	4	4	3	4	1	4	2	2	3	1	3	4	3	3	4	2	2	4	4	3	1	3	3	3	1	1	4	2	4	2	2	2	2	2	1	1	3	1	2	2	3	3	3	1	2	2	4	4	2	2	3	3	1	3	1	1	3	3	1	1	4	4	1	1	2	2	1	1	2	2	1	1	1	1	4	2	4	4	2	2	4	2	1	1	3	2	3	1	2	2	4	4	4	4	1	1	4	4	2	2	4	4	4	4	4	4	3	3	3	3	3	3	3	3	3	3	4	4	1	1	3	3	3	3	3	3	4	4	2	2	1	1	4	4	3	3	4	4	2	2	4	4	3	4	2	2	2	2	4	3	3	1	4	4	2	2	4	2	4	4	4	2	1	1	1	1	2	2	3	3	1	1	1	1	1	2	1	1	3	1	2	4	2	3	4	2	4	2	4	4	3	3	2	4	2	4	4	4	3	3	2	4	1	3	2	4	4	4	3	3	2	4	4	3	4	2	4	4	1	2	4	2	3	3	2	2	4	2	3	3	2	3	3	3	3	3	2	2	1	1	3	3	2	4	2	2	4	4	1	1	2	2	1	2	3	3	4	4	2	2	3	3	1	1	2	2	2	4	1	3	4	4	3	3	2	2	1	1	2	2	1	1	3	3	1	1	2	2	1	1	3	3	2	2	3	3	3	3	3	3	3	3	4	4	3	3	4	4	3	3	2	2	4	4	2	2	2	2	2	2	4	4	1	1	4	4	3	3	3	1	1	1	1	1	1	3	2	2	1	1	1	1	2	2	3	3	4	4	2	2	2	2	3	4	4	1	3	1	3	1	1	3	2	1	2	4	4	4	2	4	4	4	4	3	4	4	3	4	3	3	3	3	2	2	3	3	3	3	3	3	1	1	2	2	2	2	4	4	3	3	1	1	2	4	4	4	3	1	3	1	3	4	1	3	2	4	3	3	1	2	4	3	1	1	1	3	2	3	1	3	3	1	3	2	4	4	4	4	3	1	1	1	4	4	4	4	3	3	4	4	4	4	4	4	1	1	2	2	4	4	2	2	1	2	4	1	1	3	1	2	4	4	1	1	3	4	2	1	1	3	3	1	3	1	4	4	4	3	2	4	4	3	3	3	3	3	4	4	1	1	3	3	2	2	4	4	3	3	3	3	3	3	1	1	4	4	3	1	2	4	1	1	1	1	3	3	2	2	3	3	3	3	1	1	4	4	3	3	3	3	4	2	4	4	4	4	4	4	3	3	4	4	2	4	3	1	3	4	2	4	4	1	4	4	4	2	2	4	1	3	1	2	2	2	3	3	4	4	1	1	4	4	2	4	4	2	2	2	3	3	2	1	2	4	3	4	2	2	2	1	2	2	3	4	2	2	4	4	4	4	3	2	2	4	2	4	4	2	2	2	3	3	4	4	4	4	3	3	3	3	1	1	3	3	2	2	4	4	2	2	4	4	2	2	4	4	2	4	1	2	2	2	3	3	2	2	4	4	4	4	2	2	1	3	3	4	3	3	1	1	4	4	3	3	2	2	3	3	2	2	4	4	3	3	3	3	2	4	3	1	2	2	3	1	4	2	1	3	3	3	3	3	2	4	4	2	1	1	2	2	1	1	3	3	1	1	2	2	2	2	3	3	2	4	3	3	4	4	1	3	3	3	2	4	1	2	1	2	4	2	3	1	4	4	3	1	3	4	1	3	1	3	2	4	3	3	2	4	3	2	2	1	2	4	4	2	3	1	4	2	1	1	3	1	4	4	3	1	1	3	3	3	3	1	2	4	3	1	3	2	1	1	4	4	2	4	1	1	1	3	4	4	1	1	4	2	3	3	1	1	2	2	4	2	4	4	4	4	3	3	1	1	4	4	4	4	2	2	2	2	2	2	4	4	3	3	2	2	1	1	3	3	2	2	3	3	1	1	4	4	4	4	1	1	3	3	1	1	3	1	4	4	4	4	2	2	4	4	4	4	2	2	2	2	2	2	1	1	3	3	4	4	1	1	1	1	1	1	1	1	4	4	3	3	4	4	2	2	4	4	2	2	1	3	4	2	2	2	1	1	2	4	4	1	2	2	3	1	1	1	4	4	4	4	3	3	1	1	2	2	3	1	2	4	1	3	3	3	3	3	2	3	4	4	1	3	1	1	3	3	2	2	1	3	4	2	4	2	2	4	3	3	4	2	1	3	2	4	1	2	4	2	3	1	3	1	4	4	2	2	4	2	4	1	2	4	3	2	1	1	4	4	4	3	1	3	4	2	1	1	2	2	4	4	1	1	3	3	1	1	4	4	4	4	4	4	2	2	2	2	1	1	1	1	3	3	3	3	4	4	2	2	4	4	4	2	4	4	1	2	3	3	4	4	2	2	4	4	2	4	1	1	3	3	4	4	4	2	1	1	4	4	4	4	2	2	2	4	4	2	2	2	4	2	1	1	2	4	3	3	4	2	3	3	1	1	1	1	2	2	1	1	2	2	4	2	4	3	4	4	4	3	4	4	4	2	3	1	3	1	2	4	3	1	2	4	4	4	2	2	2	4	3	1	2	2	4	2	3	4	2	4	2	2	2	2	1	1	4	4	3	3	4	4	4	3	2	4	2	2	4	2	4	4	4	2	3	3	3	3	4	2	3	3	2	2	4	2	3	3	4	4	4	4	1	1	4	4	3	1	2	1	3	1	2	2	3	2	1	3	3	3	4	1	1	1	2	4	4	2	4	2	1	3	2	4	4	2	4	4	3	1	4	4	2	3	4	4	2	4	1	3	2	4	4	4	2	2	2	2	3	3	3	3	4	4	2	4	3	3	2	2	2	2	3	3	2	2	4	2	4	4	3	3	3	3	2	2	4	4	3	1	4	4	4	4	4	4	1	3	1	1	2	4	1	1	4	4	2	2	3	3	3	3	3	3	1	1	3	3	4	2	2	2	1	3	3	1	4	2	2	2	2	4	4	4	3	1	2	4	2	1	3	1	3	4	2	4	4	2	2	3	2	2	4	4	2	2	1	1	1	1	3	3	1	1	2	3	2	2	4	4	1	1	1	1	3	3	2	2	3	3	4	4	1	1	4	4	2	2	3	3	3	3	3	3	1	1	2	2	1	1	4	4	4	4	3	3	2	2	1	1	4	4	2	2	2	2	2	2	1	1	3	3	2	2	4	4	3	3	4	4	1	1	1	1	3	3	3	3	2	4	2	2	2	2	4	4	2	2	2	2	2	2	4	4	3	3	4	4	4	4	3	3	4	4	3	3	3	3	4	4	3	1	3	3	3	3	3	3	4	4	2	2	4	4	1	1	1	1	4	4	2	2	2	2	4	2	4	2	3	3	1	3	4	2	1	1	2	4	4	2	1	3	2	2	4	2	1	3	3	1	3	3	4	4	4	4	2	2	4	3	4	4	2	4	4	4	2	2	3	1	3	3	1	3	2	2	4	4	1	3	2	4	3	3	2	2	4	4	4	2	4	4	1	1	2	2	3	3	4	4	1	2	3	1	4	2	3	4	2	2	1	1	1	3	4	4	3	3	1	1	1	1	2	2	2	4	1	3	4	4	4	4	1	1	1	1	3	1	2	4	3	3	3	1	3	3	4	4	4	4	3	4	1	1	3	3	3	3	3	3	3	3	1	1	3	1	4	4	1	3	4	2	4	2	2	2	3	3	4	2	1	1	3	3	2	4	2	2	2	4	3	3	2	2	2	2	3	1	4	4	1	3	3	1	4	2	4	4	2	2	1	3	1	1	2	2	1	1	4	3	3	1	1	2	2	1	4	4	3	3	3	1	3	3	3	3	4	4	4	4	2	2	4	4	3	1	3	4	2	4	2	2	4	4	3	3	1	1	4	2	3	3	1	1	2	4	1	1	4	4	2	2	1	3	1	1	4	2	4	2	1	3	3	1	1	1	4	4	2	2	3	3	1	1	4	4	3	3	1	1	4	4	2	2	2	2	3	3	4	2	4	4	3	1	1	3	1	3	2	2	3	1	4	2	2	2	1	1	2	2	3	3	4	4	3	1	2	4	2	2	1	1	1	1	4	4	4	4	1	1	1	1	1	4	3	1	3	3	3	3	1	4	2	4	2	2	2	2	4	4	1	1	4	3	1	1	2	3	4	4	4	3	3	1	3	1	4	2	1	1	3	3	1	3	2	3	4	3	3	1	3	3	4	1	1	1	1	3	4	2	2	2	1	3	2	4	4	2	1	1	3	3	3	1	3	3	2	2	4	4	2	4	2	2	3	3	1	1	3	4	4	4	2	2	1	1	2	2	2	2	1	3	3	3	2	2	1	1	4	4	2	2	4	4	1	3	1	3	2	2	4	4	3	3	1	1	2	2	2	2	2	4	1	3	1	1	4	4	1	3	2	2	3	3	1	1	1	1	2	4	3	4	1	3	2	4	2	4	1	1	4	4	4	4	2	4	1	1	4	4	4	2	2	4	1	3	1	3	2	2	1	1	2	2	4	4	3	3	4	4	3	3	3	3	4	4	4	4	4	4	3	3	4	4	4	4	4	4	3	3	3	3	2	2	2	2	2	2	2	2	1	1	3	3	2	2	2	2	2	2	4	4	1	1	1	1	4	4	2	2	2	2	4	2	3	3	3	3	4	4	2	2	3	3	2	2	1	1	2	2	2	2	1	1	4	4	2	2	4	4	1	1	2	2	1	1	4	4	3	3	1	1	2	2	2	2	1	3	2	2	3	1	3	3	1	4	1	3	1	4	2	4	4	4	1	3	1	3	3	3	3	3	1	3	3	3	1	1	4	2	2	2	3	3	1	1	4	4	4	4	4	4	1	1	4	4	3	3	2	1	3	3	4	2	2	1	3	4	4	2	4	3	3	3	1	1	4	2	1	3	1	3	2	1	4	2	4	2	1	1	3	3	4	4	1	3	1	3	2	2	3	3	1	1	4	4	2	1	2	1	1	2	4	2	2	4	1	2	1	3	1	1	2	2	2	2	3	3	1	3	3	4	4	3	1	3	1	3	1	1	1	3	3	1	3	2	4	4	3	3	3	3	2	2	1	2	3	3	1	1	4	2	1	1	4	4	2	4	2	2	4	2	3	3	4	3	3	2	2	3	1	3	1	3	3	3	1	1	3	3	2	4	2	2	1	1	4	2	2	1	2	2	2	2	2	2	4	2	3	3	3	3	1	2	4	2	2	2	3	3	1	1	2	4	3	3	2	2	1	1	3	3	2	2	2	2	3	3	4	2	3	1	3	3	3	3	1	1	3	3	2	2	4	4	1	3	2	2	3	1	1	1	3	3	4	2	2	4	4	4	4	4	2	2	3	3	1	1	4	2	2	2	4	4	3	3	2	1	1	1	4	3	3	1	2	2	4	4	4	4	2	4	4	3	3	4	1	2	2	4	4	2	1	2	4	2	2	2	3	3	2	3	3	1	3	1	2	2	2	2	4	2	1	1	3	1	3	4	3	1	2	2	1	3	1	3	4	4	2	4	3	4	1	1	3	3	4	2	2	4	3	3	4	3	2	2	4	4	2	2	4	4	4	4	1	1	1	1	4	2	2	2	2	2	3	3	4	4	2	2	2	2	2	2	3	3	2	2	2	2	3	1	4	4	3	3	2	2	1	4	4	2	1	2	2	2	4	4	3	3	3	1	3	1	3	2	3	1	3	1	3	1	3	1	1	1	4	4	1	1	1	3	3	1	2	2	4	4	3	3	4	4	3	3	3	1	1	3	3	1	4	2	3	3	4	2	2	4	4	1	4	1	4	4	2	4	3	1	4	4	1	3	2	4	2	4	1	3	3	1	3	4	2	2	2	2	4	2	1	3	1	3	2	2	4	4	4	4	3	1	1	1	1	2	3	3	1	3	4	2	2	2	2	2	1	1	2	4	2	3	4	2	2	4	3	1	4	2	3	3	4	4	4	4	3	3	3	3	1	1	1	3	4	2	2	2	4	4	4	4	4	4	4	4	1	1	4	4	3	3	2	2	1	1	2	2	2	2	4	4	3	3	4	4	1	1	2	2	3	1	1	1	3	3	4	4	4	4	4	4	3	3	2	2	1	1	2	2	3	3	4	4	4	4	4	4	4	4	4	4	2	2	2	2	3	3	2	2	4	4	3	3	3	3	1	1	2	2	2	2	1	1	1	1	2	2	2	2	3	3	1	1	4	4	1	1	2	2	2	4	1	1	2	2	1	1	4	4	3	3	2	2	1	1	4	4	3	4	1	3	2	4	2	4	2	2	4	2	3	1	3	3	3	1	1	1	3	4	3	1	4	4	1	1	2	2	2	2	4	4	2	2	2	2	2	2	1	3	4	2	3	2	3	3	1	1	3	3	1	3	3	3	3	3	3	3	3	3	2	2	2	2	3	3	3	2	3	2	3	1	1	3	4	1	1	3	4	2	2	2	3	4	2	4	2	2	2	4	1	3	4	4	3	3	1	1	2	4	3	1	4	4	2	2	4	2	2	2	2	2	3	3	2	2	4	4	2	2	3	3	4	4	4	4	4	4	1	3	1	3	4	4	4	2	3	1	1	3	2	4	4	4	3	4	2	1	1	3	4	4	3	1	2	4	3	4	4	2	4	2	1	1	3	3	1	3	3	1	3	1	1	3	1	3	1	3	3	2	4	4	3	3	2	4	2	2	3	1	2	2	3	3	3	3	3	3	3	3	1	1	4	4	3	4	3	3	2	1	1	1	3	1	3	3	3	3	1	1	2	2	4	2	2	4	1	3	2	4	2	4	1	1	3	3	4	2	3	1	4	4	1	1	4	4	3	3	3	1	3	3	3	3	3	3	4	4	3	1	1	3	1	3	2	2	4	4	4	2	1	4	2	4	4	2	3	2	4	2	1	1	4	4	3	1	4	3	2	2	2	2	3	3	1	3	3	1	2	2	2	2	3	1	2	2	1	1	2	2	1	1	4	2	3	4	2	1	1	1	2	2	2	2	4	4	3	3	4	4	3	3	4	2	2	1	3	3	2	2	3	4	4	2	3	1	2	4	4	2	2	4	4	4	3	3	1	1	3	3	3	3	4	3	4	4	2	4	4	4	2	2	2	2	1	1	3	4	4	4	4	4	2	3	4	2	3	3	2	2	3	3	2	2	1	1	4	4	4	4	2	2	1	3	4	2	2	2	4	2	1	1	1	3	3	1	2	4	1	1	2	4	4	2	4	2	1	3	2	4	4	2	2	1	2	4	3	1	3	3	2	4	1	3	1	3	3	1	1	2	2	2	1	3	2	1	1	3	2	4	2	4	4	2	1	3	3	1	2	2	1	3	2	4	1	1	4	3	1	3	3	3	4	2	3	3	1	1	2	2	1	1	4	4	2	2	4	4	2	2	3	3	4	4	1	1	2	2	2	2	2	2	4	4	1	3	2	3	3	1	4	2	1	3	2	1	4	2	3	1	3	1	1	3	3	2	4	2	3	3	1	1	1	3	2	4	3	1	1	3	2	2	4	4	4	2	2	2	2	2	3	3	2	2	4	2	1	3	3	3	4	4	4	2	1	1	4	4	3	3	2	4	1	1	3	1	1	1	2	4	3	3	1	3	3	1	4	2	2	2	3	3	4	4	3	3	3	3	1	2	2	4	4	4	4	2	4	2	3	1	1	1	2	4	2	2	2	4	4	4	2	2	3	3	2	2	1	1	2	2	4	2	1	1	1	1	2	2	4	4	1	1	3	3	1	1	2	2	3	3	3	3	2	2	2	2	2	2	1	1	3	3	4	4	3	3	1	1	4	4	3	3	4	4	4	2	2	2	3	1	1	3	1	2	3	1	3	3	1	3	2	3	2	1	1	2	1	1	2	1	3	4	1	2	3	2	2	4	3	3	1	2	4	2	4	4	1	3	2	4	2	2	3	3	3	3	1	1	3	3	1	3	4	2	4	4	3	3	1	1	4	4	2	4	4	4	4	4	3	3	3	3	2	1	3	1	2	2	4	4	1	1	2	2	3	1	3	3	1	1	1	1	2	2	3	3	4	4	1	1	4	4	3	3	3	3	1	1	4	4	1	1	1	1	2	2	3	3	4	4	4	4	1	3	3	3	1	1	3	3	3	1	4	2	1	1	3	2	2	1	4	4	4	4	2	4	1	1	3	3	1	3	1	2	3	3	2	4	2	4	4	2	3	3	3	3	2	2	3	3	3	3	2	2	4	4	4	4	1	1	2	2	2	2	4	4	2	2	2	2	4	4	2	2	4	4	4	4	2	2	2	2	2	2	3	3	3	3	1	1	4	4	2	2	2	2	2	2	1	1	4	4	1	1	4	2	3	3	1	3	3	3	2	2	4	2	2	4	1	1	2	4	2	2	2	3	3	3	1	3	4	4	4	4	2	2	1	1	2	4	1	1	4	4	2	2	2	4	3	3	2	2	1	1	1	1	3	3	1	1	4	4	2	2	3	3	1	1	4	4	1	1	2	2	1	1	4	4	1	1	2	2	1	1	3	3	3	3	1	1	3	3	3	3	4	4	3	3	1	1	4	4	2	2	2	2	2	3	4	2	3	3	4	2	2	2	4	4	2	1	3	3	1	1	1	1	2	2	1	1	2	4	2	4	3	3	1	3	2	4	4	2	1	3	3	1	3	1	3	1	3	3	2	4	1	3	3	1	2	2	4	4	4	2	4	4	1	1	2	4	1	1	2	4	4	2	2	2	3	4	2	3	2	2	1	1	3	3	2	2	4	2	2	2	2	2	4	4	4	4	1	1	4	2	3	1	2	2	2	2	3	3	2	4	4	4	4	4	4	2	1	3	3	3	3	4	1	1	4	4	3	3	1	3	3	3	3	1	1	3	3	1	4	3	4	3	1	1	3	4	3	1	2	4	3	3	1	1	2	4	3	3	4	4	3	1	3	1	1	2	3	3	3	4	2	4	4	2	3	3	4	3	3	3	3	4	2	2	1	1	4	2	1	1	3	1	2	4	2	1	2	4	3	3	4	2	4	3	1	1	2	2	3	3	2	2	2	2	3	3	4	4	3	1	4	2	4	4	3	3	2	2	3	1	2	2	2	2	4	4	2	2	1	1	2	2	2	3	4	4	4	2	4	4	2	2	2	2	1	1	4	4	2	4	1	1	2	1	4	1	3	3	1	3	2	4	4	4	1	4	4	2	4	1	1	2	4	2	2	2	4	4	2	2	2	2	2	2	3	1	1	1	2	4	4	4	1	1	3	1	3	4	3	1	1	2	1	3	1	1	2	2	2	2	1	1	1	1	2	2	4	4	3	3	1	1	3	3	1	1	2	2	4	2	3	3	3	3	3	3	3	3	1	1	2	4	2	2	4	4	2	2	3	3	2	4	2	2	4	2	2	2	1	1	4	4	4	4	3	3	3	3	4	4	2	2	4	2	1	1	1	3	3	3	4	2	4	4	2	2	4	4	2	4	1	4	2	2	3	3	4	4	4	4	1	1	1	1	2	2	1	3	4	4	4	4	2	2	3	1	2	2	3	1	1	3	1	3	2	4	4	4	3	4	1	3	1	3	2	4	1	3	2	4	4	3	1	1	2	2	2	2	3	3	1	3	3	3	3	3	3	3	3	3	1	4	3	3	3	3	2	4	4	2	3	3	3	2	2	4	2	4	4	2	3	3	3	3	1	1	3	3	2	2	3	3	2	2	1	2	4	4	1	1	2	2	1	3	3	3	3	3	2	4	2	4	2	4	1	1	1	2	1	1	3	1	2	2	4	1	4	1	4	4	1	2	1	1	4	4	3	3	3	4	3	3	2	2	2	2	2	4	3	4	2	2	1	1	1	1	4	3	4	4	2	2	4	4	3	3	3	3	2	2	1	3	3	3	3	4	4	4	2	3	1	2	4	2	2	4	3	3	2	2	2	1	4	4	4	4	1	1	4	2	2	1	4	4	4	4	3	1	2	2	3	3	3	3	3	3	2	2	2	2	1	3	4	2	3	3	1	1	2	2	1	1	1	1	4	4	1	1	1	3	2	2	3	1	2	2	2	2	2	2	1	1	2	2	3	3	2	4	2	4	2	2	2	4	4	4	2	4	1	3	1	3	2	2	3	3	4	4	4	2	4	4	3	3	4	2	4	4	4	4	4	4	4	4	4	4	1	1	1	3	1	1	3	3	2	2	1	1	1	3	1	3	1	1	3	3	2	4	4	4	4	3	3	3	3	1	1	1	1	1	2	2	3	4	3	1	2	2	1	1	2	4	2	4	4	2	4	4	3	3	1	3	4	1	3	3	4	4	2	2	3	3	1	1	2	2	3	3	3	3	4	4	2	2	1	1	1	3	4	4	3	3	3	3	2	2	1	1	1	3	1	1	3	1	3	1	4	4	4	4	1	3	1	1	1	1	1	1	2	2	2	2	4	4	1	3	4	4	4	4	2	2	2	2	2	4	2	2	3	3	3	3	3	3	2	2	1	1	1	1	3	3	2	2	3	3	1	1	2	2	3	3	4	4	2	2	3	3	1	1	3	3	3	4	1	3	1	2	2	4	1	3	3	3	3	3	4	3	3	4	1	1	2	4	3	3	2	2	2	2	2	2	1	1	2	2	2	2	3	3	4	4	2	2	1	1	4	4	4	4	4	4	1	1	3	3	2	2	3	3	1	1	2	2	4	4	3	3	2	2	3	3	1	1	3	3	3	3	3	3	2	2	1	1	4	4	3	3	3	3	3	3	1	1	3	3	1	1	4	4	3	1	1	1	3	3	4	1	2	4	2	2	4	4	4	2	3	1	2	4	4	2	2	1	1	1	1	1	1	3	3	3	3	3	2	2	2	4	1	1	3	1	3	3	2	2	4	2	2	2	2	2	4	4	2	2	4	2	3	3	1	1	1	3	4	2	2	2	4	4	2	2	4	4	4	4	2	2	2	1	3	3	3	1	2	2	3	3	2	2	3	4	4	4	3	3	3	3	2	4	3	1	3	3	3	1	4	2	1	3	4	3	2	1	4	4	4	3	4	1	4	3	4	2	2	4	1	3	2	2	4	4	3	3	2	3	4	4	4	4	3	3	4	4	2	2	4	4	1	1	2	2	3	3	4	4	4	4	4	4	3	3	3	3	4	4	1	1	4	2	2	4	2	2	2	4	4	2	1	1	3	2	3	1	3	3	3	4	2	2	2	2	4	3	2	2	2	2	4	4	1	3	3	2	2	4	2	2	3	1	1	1	3	3	2	2	2	2	4	4	2	2	1	1	3	3	2	2	4	2	2	2	4	4	4	2	1	1	2	2	2	2	4	4	2	2	3	3	2	2	3	3	3	1	3	3	3	3	3	3	3	4	2	2	3	3	3	3	4	2	1	3	2	2	3	4	2	4	3	3	2	2	2	1	2	4	3	3	4	4	2	2	3	3	2	2	1	3	2	2	4	2	1	1	2	2	4	2	3	3	4	4	3	3	4	4	4	4	4	4	3	3	4	4	3	3	2	2	3	3	4	4	1	1	4	4	4	4	2	2	4	4	1	1	2	2	2	2	3	3	4	4	2	2	2	2	2	2	2	2	3	3	1	1	3	3	1	1	4	4	2	2	1	1	3	3	2	2	4	4	3	4	3	3	3	3	1	3	3	3	1	1	1	3	4	4	3	3	3	2	1	1	2	2	2	2	3	1	3	3	4	1	4	3	3	1	3	3	4	2	2	2	4	2	3	3	2	2	1	3	1	3	2	2	4	4	3	3	1	3	3	3	4	2	2	2	1	1	2	2	3	3	1	1	4	4	3	1	2	2	4	4	1	3	1	1	3	3	3	3	3	1	1	1	3	3	4	4	3	3	1	2	1	3	2	4	3	3	3	3	4	4	1	1	3	3	1	1	1	1	4	4	1	1	3	3	1	1	1	1	1	1	2	2	1	1	3	3	1	1	3	3	3	3	2	2	2	2	4	4	3	3	2	2	2	2	4	4	3	3	4	4	2	2	2	2	4	4	4	4	2	2	4	4	3	3	3	3	1	3	3	3	2	2	2	4	4	2	2	4	2	3	3	1	3	1	1	3	1	3	3	3	3	3	1	4	4	2	2	4	3	3	1	3	1	1	2	4	2	4	1	1	2	4	4	4	4	4	2	2	4	4	3	3	2	2	2	4	3	4	3	1	4	4	3	3	3	3	2	2	2	2	2	2	1	3	1	3	2	3	1	3	2	2	2	2	2	1	3	1	3	4	1	3	1	4	1	1	3	4	2	2	3	1	1	3	4	1	4	4	3	3	1	3	4	1	1	3	1	3	3	1	4	2	2	2	3	3	3	1	1	1	2	2	4	4	3	3	3	3	2	2	1	1	1	1	3	3	3	3	2	1	3	1	1	2	4	4	2	2	4	4	2	2	2	2	3	3	4	4	2	2	4	4	3	3	1	1	2	2	1	2	3	2	3	1	2	1	1	3	2	4	2	4	2	4	1	2	3	1	3	3	3	3	4	4	3	3	2	2	2	2	2	2	4	4	3	3	3	3	2	2	1	1	3	3	2	2	3	3	3	3	1	1	3	3	2	2	3	3	3	3	2	2	2	2	4	4	4	4	1	1	4	4	3	3	2	2	1	1	4	4	4	4	3	3	4	4	2	2	2	2	1	1	1	1	4	4	1	1	4	4	4	4	1	1	2	2	2	2	3	3	4	4	1	1	2	2	4	4	2	2	2	2	4	4	4	4	4	4	4	2	2	2	2	2	3	3	4	4	3	3	3	3	4	4	4	4	1	3	3	3	1	1	2	2	1	1	2	2	3	3	3	3	3	3	1	1	1	1	4	4	2	4	3	1	4	4	4	4	1	1	2	2	3	3	2	2	3	3	4	4	2	2	2	2	3	3	3	3	3	3	4	4	3	3	2	2	3	3	2	2	1	1	3	3	2	2	2	2	3	3	3	3	4	4	1	1	3	3	3	3	4	4	1	1	2	2	2	2	2	2	3	3	4	4	4	4	2	2	3	3	2	2	4	2	4	2	1	3	1	3	3	2	2	2	4	4	4	4	3	3	3	3	2	4	2	4	4	2	3	1	3	3	3	1	2	4	2	4	3	1	2	4	1	3	2	4	2	2	3	4	3	4	2	2	4	2	2	1	2	4	1	1	4	1	3	1	1	3	1	2	3	1	3	1	4	2	1	3	1	1	4	2	3	1	3	1	1	2	3	3	3	3	2	2	2	3	2	1	3	3	4	4	2	2	3	3	2	4	2	4	2	2	3	1	4	2	1	3	3	1	3	1	3	3	4	4	1	3	3	4	4	2	1	1	4	1	3	3	1	1	3	3	2	4	2	3	3	3	2	2	3	4	1	1	2	3	2	2	4	3	2	1	3	1	4	4	4	4	1	1	1	1	2	2	3	3	3	3	2	2	4	4	2	2	3	1	1	1	1	3	2	2	1	3	2	4	2	3	1	3	4	4	2	2	3	3	3	3	2	4	1	3	1	1	1	1	2	2	2	4	1	1	4	4	2	2	1	1	4	3	2	3	4	3	3	1	2	2	4	4	2	1	4	3	4	4	4	4	4	2	3	1	4	4	2	2	1	3	1	1	2	2	1	3	3	1	2	2	1	2	3	1	3	3	2	2	3	3	4	4	2	1	1	1	3	4	1	1	4	4	3	2	2	4	2	2	2	4	1	1	1	1	4	2	1	1	4	4	4	4	1	1	3	3	2	2	3	3	3	3	4	4	1	3	3	3	3	3	3	3	3	3	2	2	3	2	3	3	1	3	1	3	4	2	1	3	4	4	3	1	2	2	3	3	1	1	3	1	4	4	3	3	4	4	4	4	3	3	3	3	1	1	4	4	3	3	3	3	3	3	3	3	1	1	4	4	4	4	3	3	2	2	3	3	1	1	1	1	3	3	3	3	3	3	3	3	4	4	3	3	1	1	4	4	3	3	4	4	4	4	4	3	1	1	3	1	1	1	2	2	3	1	4	4	1	3	1	1	1	1	2	4	1	1	4	4	3	3	1	1	4	4	3	3	3	3	2	2	3	3	3	3	1	3	3	3	3	1	2	1	4	2	3	1	2	4	4	4	3	1	2	4	2	4	3	1	2	2	4	4	4	4	3	3	1	2	1	1	4	4	1	3	3	3	1	1	1	1	1	1	3	3	1	1	3	3	4	4	2	4	3	3	1	1	1	1	4	4	3	4	4	4	1	3	4	2	1	3	1	4	2	2	3	1	1	1	1	1	1	2	1	3	1	3	1	1	1	3	2	1	3	1	4	4	4	2	2	4	4	4	4	4	2	2	4	2	2	2	3	1	4	3	2	4	1	3	2	2	2	4	1	1	4	2	3	1	4	2	1	3	2	2	1	3	2	4	3	3	1	3	4	3	3	1	3	3	3	1	3	3	3	1	2	2	4	4	3	1	1	3	1	3	4	4	1	1	3	3	4	2	3	2	3	3	3	2	3	3	4	4	3	1	1	3	3	3	1	1	2	1	3	1	2	2	3	3	1	4	4	4	1	2	2	2	1	3	1	1	3	3	2	2	3	3	4	4	2	2	4	4	4	4	1	1	1	1	3	3	3	3	2	2	3	3	3	3	3	3	3	3	3	3	2	2	1	1	2	2	4	4	3	3	3	3	2	2	3	3	2	2	1	1	3	3	2	2	1	1	3	3	2	2	1	1	2	2	3	3	3	3	1	1	3	3	3	3	4	4	3	3	3	3	2	2	1	1	4	4	1	1	2	2	4	4	1	1	3	3	1	1	2	2	2	2	3	3	1	1	1	1	2	2	2	2	2	2	3	3	4	4	3	3	2	2	1	1	3	3	4	4	2	2	3	3	3	3	1	1	2	2	4	4	4	4	1	1	2	2	2	2	3	3	1	1	3	3	2	2	1	1	2	2	3	3	4	4	1	1	3	3	4	4	4	4	2	2	2	2	1	1	4	4	2	2	2	2	1	1	3	3	3	3	4	4	3	3	2	2	1	1	4	4	2	2	2	2	2	2	4	4	2	2	2	2	3	3	3	3	2	2	2	2	1	1	2	2	4	4	1	1	4	4	4	4	3	3	1	1	2	2	1	1	4	4	2	2	2	2	1	1	3	3	3	3	1	1	1	1	2	2	2	2	2	2	1	1	3	3	4	4	2	2	4	4	1	1	3	3	3	3	3	3	3	3	3	3	1	1	4	4	4	4	2	2	3	3	2	2	1	1	3	3	1	1	2	2	4	4	3	3	2	2	3	3	1	1	1	1	2	2	3	3	2	2	3	3	3	3	2	2	2	2	4	4	2	2	3	3	3	3	1	1	2	2	3	3	3	1	3	3	2	2	2	4	3	3	2	2	4	4	4	4	3	3	1	1	2	2	2	2	1	1	4	4	2	4	4	4	2	4	3	1	4	4	4	4	2	2	1	1	4	4	2	2	1	1	3	3	2	2	3	3	4	4	1	3	4	4	2	2	3	3	2	2	2	2	1	1	1	1	1	1	3	2	2	4	2	4	2	2	2	2	1	1	3	3	2	2	1	3	3	1	2	1	4	3	1	1	3	3	3	3	2	2	3	3	3	1	3	3	3	3	2	2	3	1	1	3	3	1	1	1	4	4	2	2	2	4	3	3	4	2	2	2	2	2	2	4	1	1	3	3	3	1	2	2	2	2	1	1	3	3	2	4	2	4	4	4	4	2	1	1	4	4	2	2	4	3	1	3	3	1	4	2	1	3	3	1	4	4	3	4	2	2	1	1	4	2	2	2	1	3	3	3	4	4	4	4	2	2	1	1	4	3	2	4	2	4	2	2	3	1	4	3	1	2	3	3	4	2	3	3	4	4	3	3	4	2	3	3	3	4	4	4	1	1	3	3	2	4	2	2	3	3	2	2	3	3	3	3	4	4	3	3	2	4	1	4	3	4	4	4	4	4	2	2	2	4	4	4	3	1	4	4	3	3	4	4	4	4	3	1	3	3	1	3	3	1	2	2	2	4	4	4	4	4	1	1	1	1	3	1	1	1	2	2	1	2	4	4	2	2	3	3	4	4	4	4	1	1	1	1	2	2	2	2	1	1	2	2	1	1	3	3	2	2	4	4	1	1	4	4	1	3	1	1	4	2	4	4	3	4	2	2	2	4	3	3	1	1	1	1	1	1	4	4	2	2	4	4	3	3	2	2	4	4	2	2	1	1	3	3	1	1	1	3	1	1	1	1	3	3	2	2	4	4	2	2	1	1	4	4	3	3	2	2	3	3	1	1	1	1	2	2	1	1	1	1	3	3	1	1	1	1	1	1	2	2	4	4	4	4	1	1	1	1	4	4	2	4	4	4	1	1	4	4	1	1	1	1	1	1	4	4	2	2	3	3	2	2	3	3	1	3	4	1	1	2	4	4	3	3	4	4	3	4	4	4	3	3	1	1	1	3	4	2	2	4	3	3	1	1	3	3	1	1	1	1	3	3	3	3	4	2	2	4	1	1	4	2	1	3	1	1	2	2	2	4	4	4	1	3	2	4	2	2	3	3	3	3	1	1	3	1	1	1	3	3	2	2	2	2	1	1	4	2	1	1	4	4	3	2	4	1	1	1	1	1	3	1	2	2	3	1	1	4	3	3	2	2	2	1	3	3	4	2	3	1	2	4	3	3	4	2	1	2	4	3	3	1	4	4	4	4	2	2	3	3	3	3	2	4	4	4	2	2	4	3	2	2	3	3	3	3	1	3	1	1	2	2	1	3	3	3	3	1	2	4	1	1	2	4	3	3	1	3	2	2	2	2	2	2	1	1	4	4	3	3	3	3	2	2	3	3	2	1	2	4	1	3	4	2	4	2	3	1	4	4	3	3	2	2	2	2	3	3	1	3	3	3	2	2	1	1	2	2	4	4	2	2	4	4	2	2	4	4	1	1	3	3	3	3	2	2	3	3	1	2	4	4	3	3	4	3	2	2	2	2	1	1	4	4	1	1	3	3	1	1	3	3	4	4	3	4	3	1	4	4	4	4	4	4	1	1	3	3	4	4	4	4	4	2	1	3	2	4	1	1	2	2	3	3	2	2	4	4	1	1	3	3	4	4	4	4	3	3	3	3	1	1	2	2	1	1	1	1	4	4	4	4	4	4	1	1	4	4	2	2	4	4	2	2	4	4	2	2	2	2	1	1	4	4	3	3	3	3	2	2	1	3	2	2	2	2	1	1	3	3	2	2	2	2	4	4	3	3	1	1	4	4	2	2	1	1	4	4	1	1	3	3	3	3	2	2	2	2	1	1	2	2	1	1	3	3	1	1	1	2	4	4	3	3	1	1	1	1	1	3	3	3	3	3	2	2	3	3	4	3	3	1	4	2	3	3	3	3	2	2	4	3	4	2	2	4	4	3	2	2	2	2	1	1	3	1	1	1	4	4	4	4	3	3	2	4	3	1	4	2	2	1	3	1	2	2	2	4	2	4	2	2	2	1	2	2	4	4	1	2	1	1	1	1	3	3	2	2	4	2	4	4	1	3	1	3	2	2	2	2	2	4	4	2	2	4	3	1	3	1	1	3	1	2	3	3	4	3	2	4	2	2	2	2	4	2	2	2	3	3	2	2	1	1	1	3	4	4	2	4	4	2	3	3	2	2	3	3	2	3	4	3	1	3	1	1	2	2	1	3	3	3	4	4	4	4	2	2	2	2	4	4	3	3	1	1	2	2	1	2	4	2	1	1	2	2	4	4	1	1	2	2	1	3	4	4	4	4	3	3	4	4	1	1	4	4	3	3	4	3	2	2	2	4	3	3	3	3	1	1	4	4	3	3	4	4	2	2	4	4	3	3	2	2	4	2	3	3	2	3	1	1	2	4	4	4	2	2	3	3	1	1	4	4	3	3	4	4	3	3	4	2	1	1	3	2	4	2	3	1	4	4	3	3	4	4	1	3	4	4	4	2	4	4	2	4	2	2	2	2	1	1	3	3	4	4	3	1	2	4	2	4	3	3	2	4	1	1	1	3	4	2	2	2	2	1	2	2	1	2	3	4	3	3	3	2	4	2	1	3	4	2	4	3	2	4	1	1	4	3	4	4	3	3	3	1	1	2	1	3	2	4	4	4	3	4	4	2	2	2	3	3	2	2	4	2	4	4	4	4	4	4	4	4	3	3	2	2	2	2	1	1	2	2	1	1	1	1	4	4	4	4	4	4	3	3	2	2	4	4	1	1	2	2	1	1	2	2	4	4	4	4	2	2	2	2	1	1	3	3	2	2	1	1	3	3	2	2	4	4	3	3	3	3	4	4	3	3	4	4	4	4	4	4	1	1	4	4	2	2	2	2	1	1	4	4	3	3	4	4	1	1	1	1	4	4	1	1	2	2	3	1	2	4	1	1	2	2	3	3	2	4	4	4	2	2	4	4	4	2	2	2	2	2	2	2	4	3	4	4	3	3	4	4	3	3	4	4	2	2	2	4	4	4	4	4	4	4	2	2	4	4	2	2	1	1	2	2	2	2	4	4	1	2	1	2	4	2	3	1	1	3	2	1	4	4	2	2	2	2	3	1	2	4	4	2	2	4	4	2	3	3	4	4	4	2	2	4	2	2	2	2	2	2	1	1	1	1	2	1	3	3	2	4	1	3	3	3	3	3	4	4	3	3	3	3	1	1	1	1	1	1	1	1	2	2	1	1	4	4	3	3	2	2	2	2	3	3	2	2	1	1	4	4	4	4	4	4	4	4	2	2	2	2	1	1	4	4	4	4	4	4	4	4	3	3	4	4	2	2	3	3	3	3	4	4	2	2	3	3	2	2	4	2	3	3	4	4	2	2	2	2	4	4	1	1	4	4	1	1	4	4	1	1	2	2	4	4	1	1	2	2	1	1	2	2	3	3	2	2	4	4	2	2	1	1	1	1	4	4	3	3	4	4	2	2	3	3	2	2	2	2	3	3	2	2	4	4	4	4	4	4	1	1	1	1	4	4	4	4	2	2	3	3	2	2	4	4	2	2	2	2	2	2	1	1	3	3	2	2	2	2	1	1	1	1	3	3	3	3	4	4	1	1	1	1	4	4	1	1	4	4	1	1	1	1	4	4	1	1	2	2	2	2	3	3	4	4	4	4	1	1	3	3	2	2	3	3	2	2	2	2	2	2	1	1	4	4	2	2	2	2	4	4	2	2	3	3	1	1	2	2	4	4	3	3	2	2	1	1	3	3	4	4	1	1	3	1	3	1	4	4	1	2	4	4	2	4	2	4	2	4	1	1	4	4	3	3	2	2	3	3	2	2	2	2	3	3	3	3	4	4	1	1	4	4	4	2	4	4	1	1	3	3	2	4	1	1	2	2	2	2	4	4	3	1	3	3	4	4	4	4	2	2	1	1	4	4	4	2	1	1	2	4	4	4	1	1	2	2	3	3	2	1	2	2	2	2	2	2	3	3	2	2	2	2	4	4	4	4	4	4	4	4	4	4	2	2	2	2	2	2	2	2	1	3	3	3	2	2	3	3	4	4	1	3	2	4	1	3	1	1	1	2	2	2	2	2	2	4	1	3	4	4	2	4	4	2	3	3	2	2	3	3	3	3	2	2	1	1	1	1	1	1	4	3	2	2	2	4	3	3	1	2	1	3	2	2	1	2	4	4	3	1	3	3	4	2	3	2	4	2	3	1	2	2	2	1	4	2	4	2	4	2	1	3	1	2	4	4	2	2	3	3	3	3	1	2	1	1	4	4	3	3	4	4	3	3	3	3	2	2	2	2	3	3	4	4	2	2	1	1	1	1	2	4	1	1	4	4	4	4	1	1	4	4	1	1	3	3	1	1	1	1	2	2	3	3	2	2	2	2	4	4	1	1	4	2	3	1	4	4	3	1	4	2	1	3	3	1	1	3	4	4	4	2	1	1	1	1	4	2	2	4	3	1	2	4	1	1	4	2	4	2	1	2	2	2	4	4	2	2	1	1	2	4	1	3	3	3	4	4	4	4	4	2	3	3	4	4	2	2	2	4	4	2	3	1	1	3	2	2	3	4	1	3	2	2	3	3	3	1	4	4	4	3	3	1	4	2	1	1	2	4	1	3	4	4	2	2	3	1	3	3	4	2	4	2	3	3	2	4	2	2	2	2	1	1	4	2	3	1	1	3	1	1	2	4	1	3	2	2	4	2	1	3	1	3	1	1	2	2	4	4	2	4	2	4	2	4	3	1	1	3	2	4	2	2	2	2	1	3	4	2	2	2	2	4	1	3	2	2	4	4	2	2	1	3	2	2	4	4	2	2	4	4	1	1	2	4	4	4	1	3	3	3	1	1	4	2	4	3	4	4	2	4	4	4	2	2	4	3	2	2	1	1	4	4	3	4	2	2	4	4	4	2	3	3	1	1	4	2	1	1	4	4	3	3	4	2	3	3	4	4	3	3	3	3	2	1	4	4	4	4	4	2	3	3	1	3	3	1	1	2	4	2	3	3	1	1	2	2	2	2	4	4	1	1	2	2	1	1	2	2	2	2	2	2	1	1	2	2	3	3	1	1	4	4	1	1	2	2	1	1	4	4	3	3	4	4	2	2	2	2	2	2	2	2	4	4	2	2	3	3	3	3	4	4	4	4	3	3	1	1	4	4	1	1	4	4	2	2	4	4	3	3	2	2	4	4	1	1	4	4	2	2	4	4	2	2	4	4	4	4	4	4	3	3	2	2	2	2	4	4	3	3	4	4	1	1	3	3	4	4	2	2	1	1	1	1	3	3	4	4	1	1	2	2	1	1	2	2	4	4	2	2	4	4	3	3	1	1	1	1	2	2	4	4	3	3	4	4	1	1	1	1	4	4	4	4	2	2	1	1	2	2	2	2	3	3	1	1	1	1	4	4	2	2	4	4	3	3	2	4	4	4	4	4	3	3	4	4	2	2	1	1	2	2	4	4	4	4	3	3	2	2	3	3	2	2	2	2	4	4	3	3	2	2	4	4	2	4	4	4	1	1	3	3	1	1	3	3	4	4	4	4	4	4	4	4	1	1	3	3	2	2	4	4	4	4	4	4	2	2	2	2	2	2	1	1	3	3	3	3	2	2	2	2	3	3	2	2	3	3	3	3	1	1	3	3	2	2	3	3	1	1	2	2	1	1	3	3	2	4	1	1	2	4	2	4	2	2	4	2	1	3	3	1	1	3	1	3	4	4	1	3	2	2	1	1	4	4	2	2	4	4	1	1	1	1	1	1	4	4	3	3	3	3	3	3	4	4	2	2	1	1	3	3	3	3	2	2	1	1	3	3	3	3	4	4	1	1	1	1	4	4	3	3	4	4	2	2	4	4	3	3	1	1	2	2	2	2	1	1	4	4	3	3	1	1	2	2	4	4	4	4	3	3	4	4	4	4	1	1	1	1	2	2	3	3	3	3	4	4	1	1	1	1	3	3	4	4	3	3	2	2	2	2	1	1	1	1	3	3	4	4	1	1	1	1	2	2	1	1	3	3	3	1	4	2	4	2	3	3	3	3	4	4	2	2	2	2	4	2	1	2	1	1	4	4	1	3	2	4	1	1	1	1	3	3	4	4	4	4	4	3	4	2	4	4	1	1	3	3	4	4	1	2	2	2	1	3	2	4	2	2	4	4	4	4	3	3	4	4	4	4	1	3	3	4	3	1	1	3	3	4	2	3	3	3	2	2	1	1	2	2	3	1	4	3	3	2	2	2	2	2	4	2	3	3	3	3	2	3	4	2	3	3	3	3	1	1	4	2	2	4	2	4	3	3	4	2	2	2	2	2	1	3	2	4	3	1	2	2	2	2	1	2	2	4	1	1	3	3	1	3	4	4	1	1	4	4	1	3	4	4	3	4	4	2	2	2	3	4	3	3	2	4	1	1	3	3	3	1	1	1	4	4	4	4	1	4	3	1	3	3	4	4	3	3	2	4	2	2	2	2	2	4	3	1	2	4	1	1	4	2	4	4	4	3	2	2	2	2	3	3	4	4	3	3	2	2	2	2	2	2	2	2	1	1	2	2	3	3	1	1	2	2	2	2	2	2	2	2	1	1	2	2	1	1	2	2	2	2	1	1	1	1	1	1	4	4	2	2	1	1	4	4	3	3	4	4	3	3	2	2	3	3	3	3	3	3	2	2	2	2	3	3	2	2	4	4	4	4	2	2	3	3	3	3	1	1	4	4	2	2	2	2	3	2	1	1	2	2	3	3	3	3	4	4	2	2	3	3	3	1	1	1	3	3	4	4	3	3	4	4	2	4	1	3	3	4	2	4	3	1	1	3	3	3	1	2	3	3	3	3	4	4	2	2	3	1	4	2	4	2	3	3	3	4	4	2	2	2	3	4	3	1	4	4	3	1	3	3	3	3	3	3	4	4	3	3	2	2	3	3	2	2	3	3	2	2	4	4	4	4	1	1	1	1	2	2	4	4	1	1	2	2	4	4	3	3	2	2	2	2	2	2	3	3	3	3	3	3	1	1	3	3	3	3	3	3	4	4	3	1	4	4	3	3	4	4	3	3	4	4	3	3	1	1	4	4	1	1	4	4	3	3	3	3	1	1	3	3	3	3	1	1	1	3	4	4	3	1	2	2	3	3	2	2	2	4	2	2	3	3	2	2	3	3	4	4	3	3	2	2	3	1	3	3	2	2	3	3	4	4	1	1	4	3	2	2	1	3	4	4	3	3	2	2	3	3	4	4	1	3	4	4	4	2	3	1	3	1	3	1	3	1	3	3	1	2	1	3	4	2	3	1	4	2	4	2	1	3	2	4	4	2	4	2	3	4	4	2	2	2	4	2	3	3	4	2	3	3	3	3	1	1	3	3	1	1	1	1	3	3	1	1	4	4	4	4	3	3	3	3	4	4	3	3	3	3	4	4	3	3	2	2	3	3	1	1	3	3	4	4	1	1	2	2	1	1	1	1	3	3	3	3	2	2	2	2	4	4	1	1	4	4	1	1	4	4	3	3	2	2	1	1	2	2	4	4	3	3	4	4	1	1	4	4	3	3	2	2	2	2	1	1	1	1	3	3	1	1	3	3	4	4	2	2	2	2	2	2	2	2	2	2	1	1	4	4	3	3	4	4	3	3	3	3	3	3	3	3	4	4	4	4	1	1	2	2	4	4	1	1	3	3	3	3	2	2	2	2	1	1	3	3	2	2	3	3	1	1	4	4	2	2	3	3	4	1	4	2	3	3	3	3	3	1	4	4	4	4	3	3	3	3	1	1	2	2	2	2	1	1	2	2	3	3	1	3	4	2	2	2	3	3	3	3	2	2	2	2	1	1	3	3	1	1	2	2	3	3	2	2	4	4	3	3	2	2	3	3	3	3	2	2	4	4	4	4	3	3	3	3	2	2	2	2	3	3	1	3	4	4	3	4	3	3	2	4	1	3	3	1	2	2	3	3	1	1	2	2	2	4	1	1	1	3	3	3	3	3	3	3	1	1	3	3	1	1	4	4	2	2	1	2	2	2	4	4	1	3	2	2	4	4	4	4	3	3	4	4	3	3	2	2	4	4	1	2	3	1	3	3	2	2	2	1	3	3	4	4	2	2	2	1	3	1	1	1	1	2	3	1	4	4	1	3	2	4	1	2	3	4	4	4	1	2	1	2	3	3	3	4	2	4	2	4	4	4	2	2	2	2	4	4	4	4	3	3	2	2	2	2	2	2	3	3	1	1	2	2	3	3	1	1	1	1	1	1	2	2	1	1	2	2	4	4	2	2	2	2	3	3	1	1	4	4	2	2	3	3	2	2	3	3	3	3	2	2	3	3	1	1	1	1	2	2	2	2	1	1	1	1	2	2	1	1	1	1	1	1	2	2	4	4	3	3	4	4	4	2	4	2	1	2	4	2	3	1	3	1	3	3	3	3	2	2	1	1	4	2	1	1	3	1	1	3	4	4	1	3	2	4	3	3	3	3	1	2	3	1	3	1	4	4	3	3	4	4	2	2	3	3	4	4	4	4	2	2	2	2	4	3	2	4	2	2	1	1	2	4	3	3	4	2	2	4	3	3	4	2	4	2	3	1	3	3	4	2	3	3	3	3	2	1	1	3	4	3	2	2	2	4	4	2	4	2	3	4	1	1	2	4	4	4	1	3	3	1	2	2	3	3	3	1	3	1	4	4	4	3	3	1	2	2	3	3	3	3	1	1	1	3	2	2	4	2	1	3	2	2	3	1	2	2	3	3	2	2	1	1	3	3	3	3	3	3	2	2	4	4	4	4	3	3	4	4	1	3	4	4	3	3	2	2	2	2	3	3	2	2	4	4	1	1	4	2	1	1	1	3	1	1	1	4	4	4	2	2	2	2	2	2	1	1	2	2	1	1	2	2	2	2	4	4	4	4	4	4	2	4	1	3	4	4	3	4	1	1	2	2	1	1	4	4	3	3	3	1	3	3	3	4	1	1	4	4	3	3	1	1	2	2	2	2	2	2	3	3	1	1	1	1	2	2	1	1	2	2	2	4	1	1	4	4	2	2	1	1	3	3	3	4	1	2	3	3	1	3	3	3	4	4	1	1	3	3	4	4	2	4	3	3	2	2	2	2	3	3	3	3	3	4	1	1	3	1	1	3	2	2	4	4	2	2	2	2	3	1	4	4	1	1	3	3	4	4	4	4	3	3	3	3	2	2	3	3	2	1	2	4	2	4	4	4	3	1	2	4	4	4	3	3	2	2	1	3	3	3	3	3	2	2	1	3	4	4	1	3	1	1	3	3	2	2	2	2	4	4	4	4	3	1	2	2	3	3	1	3	2	2	4	2	2	2	1	1	1	3	3	3	4	2	2	4	1	3	1	3	4	4	2	4	4	4	3	3	3	3	3	4	1	1	1	1	4	4	1	1	1	1	3	3	3	3	2	2	1	1	3	3	3	3	2	2	2	2	1	1	1	1	3	3	2	2	2	2	3	3	2	2	3	3	2	2	3	3	3	3	3	3	1	1	3	3	3	3	2	2	1	1	4	4	3	3	3	3	4	4	1	1	4	4	3	3	1	1	2	2	1	1	2	2	2	2	2	2	2	2	2	2	1	1	3	3	1	1	4	4	2	2	4	4	1	1	3	3	2	2	3	3	3	3	3	1	3	3	4	4	3	3	4	4	2	2	3	3	1	1	3	3	2	2	4	4	3	3	2	2	3	3	3	3	4	4	2	2	4	2	3	3	1	1	4	4	2	2	1	1	3	3	2	2	2	2	3	3	2	2	1	1	2	2	2	2	3	3	3	3	2	2	1	1	3	3	2	2	3	3	3	3	2	2	3	3	3	3	1	1	2	2	1	3	1	3	4	4	4	4	4	2	3	3	1	4	4	4	3	3	1	3	1	3	1	3	2	2	3	1	2	4	3	3	3	3	2	2	3	3	4	4	1	1	3	3	3	1	3	1	2	3	1	1	3	1	3	1	2	1	3	3	2	4	4	2	4	2	3	1	2	4	3	1	4	2	3	2	2	2	4	4	2	2	3	3	1	3	3	3	3	1	3	3	4	4	1	2	3	4	4	2	4	1	3	1	4	2	3	1	2	1	2	2	3	1	2	2	1	3	4	4	1	1	3	3	1	2	1	1	4	4	1	1	2	2	4	2	3	1	3	3	2	2	1	3	4	4	3	1	3	4	4	2	1	3	2	2	2	4	3	1	3	3	3	3	2	2	3	4	2	4	3	3	3	3	4	4	2	2	3	3	1	1	3	3	3	3	2	2	2	2	3	3	4	4	3	3	3	3	3	3	4	4	2	2	1	1	3	3	1	1	2	2	4	4	4	4	3	3	2	2	2	2	4	4	2	2	3	3	4	4	2	4	3	2	1	3	1	1	2	4	3	3	3	1	4	4	4	2	4	2	1	3	1	3	1	1	4	4	2	1	1	3	2	1	3	3	2	2	1	1	4	2	2	2	3	3	4	4	2	1	2	4	2	4	4	4	1	1	4	2	1	1	4	4	1	1	4	2	2	4	4	3	1	1	1	1	3	3	1	1	3	3	1	1	2	2	2	2	2	2	4	4	3	3	2	2	1	1	3	3	3	3	2	2	4	4	1	1	4	4	1	1	3	3	1	1	3	3	3	3	2	2	3	3	4	4	3	3	4	4	4	4	3	3	3	3	2	2	3	3	2	2	2	2	2	2	1	1	2	2	1	1	2	2	1	1	1	1	4	4	4	4	2	2	4	4	4	4	3	3	2	2	2	2	2	2	4	4	2	2	4	4	4	2	2	2	4	4	2	2	3	3	4	4	3	3	2	2	2	4	2	2	4	4	2	2	2	2	1	1	2	2	1	1	2	2	4	4	4	4	4	4	2	2	4	4	3	3	4	4	1	1	2	2	1	1	1	1	3	3	3	3	2	4	3	1	2	2	4	2	2	2	2	4	3	1	3	1	1	2	2	2	4	2	1	2	2	4	1	1	2	4	1	4	1	1	4	2	1	3	2	2	3	3	2	2	1	3	2	2	2	2	3	3	2	2	3	3	4	4	2	2	2	2	3	3	4	4	1	1	3	3	3	3	2	2	4	4	3	3	3	3	2	2	4	4	3	3	2	2	1	1	1	1	4	4	1	1	2	2	2	2	1	3	3	3	3	1	4	2	1	1	2	3	4	2	4	4	4	4	2	2	4	4	3	3	1	3	4	3	3	1	3	1	2	2	2	2	1	3	4	4	4	4	1	1	3	1	4	4	2	2	2	1	3	3	1	1	3	3	2	2	4	4	2	2	4	4	4	4	1	1	1	3	1	1	4	2	1	1	2	2	2	2	2	3	2	1	2	2	2	4	3	4	4	2	1	3	1	3	4	2	4	4	3	1	1	1	4	4	1	1	1	1	1	3	2	2	1	1	2	2	4	1	3	3	1	1	2	2	2	2	3	3	1	3	2	2	2	2	2	2	3	4	2	2	2	2	4	4	2	2	2	1	3	3	2	2	3	3	2	2	3	3	1	3	2	4	3	2	4	4	3	1	1	3	4	4	4	4	3	3	4	4	4	4	2	2	4	4	3	3	3	1	2	2	3	3	3	3	1	1	4	2	3	1	3	3	3	3	3	3	1	1	2	2	2	2	4	4	4	4	3	3	4	4	4	4	4	3	2	2	2	2	2	2	1	1	3	3	3	3	4	4	3	3	4	4	2	2	1	1	2	2	4	4	2	2	3	3	1	1	4	4	2	2	3	3	4	4	1	1	2	2	3	3	3	3	2	2	1	1	2	2	3	3	3	3	3	3	4	4	4	4	1	1	3	3	3	3	3	3	3	3	2	2	2	1	2	4	3	4	4	4	1	1	2	2	2	4	3	3	4	4	4	4	4	4	4	2	4	2	3	3	2	2	4	4	2	2	2	2	1	2	1	1	3	3	4	2	2	2	3	3	3	3	4	4	2	2	3	3	3	3	2	4	3	3	3	3	2	3	3	3	3	3	4	2	3	1	2	2	1	1	2	4	1	1	2	2	3	1	2	4	2	2	3	1	1	1	1	3	2	1	2	4	1	2	3	3	4	2	3	3	3	1	2	4	4	4	4	2	2	2	4	2	2	2	3	3	4	4	3	3	3	2	4	4	3	3	2	4	3	3	1	2	1	2	4	2	3	1	1	3	2	2	2	4	4	4	2	2	1	1	2	2	3	3	4	1	2	2	3	3	1	3	4	2	1	1	3	3	4	4	2	2	4	1	4	4	2	2	2	2	4	4	2	2	1	1	4	4	4	4	3	3	4	2	4	4	2	2	3	3	2	2	2	2	3	3	2	2	1	1	3	3	1	3	1	1	1	3	4	4	2	2	2	2	1	1	2	2	4	4	3	3	3	3	4	4	3	3	2	2	2	2	4	4	1	1	2	2	3	3	3	3	1	1	4	4	2	2	2	2	4	4	2	2	2	2	2	2	2	2	4	4	2	2	2	2	2	2	1	1	4	4	4	4	2	2	2	2	3	3	3	3	2	2	2	2	4	3	4	4	2	2	3	3	4	4	2	2	1	1	3	3	1	1	3	3	3	3	2	4	1	1	3	3	4	4	2	4	2	1	2	1	1	2	3	3	1	1	2	2	2	4	1	3	2	2	2	2	2	2	1	1	3	1	2	4	4	4	4	4	4	2	3	3	1	1	2	4	4	4	4	2	3	1	2	4	2	2	1	3	4	1	1	1	3	3	3	3	3	3	3	3	4	4	2	2	4	4	2	2	2	2	2	2	4	3	2	2	2	2	2	2	2	2	2	2	1	3	4	3	2	3	4	2	4	4	3	1	1	3	2	2	4	2	1	4	4	2	2	4	2	4	3	1	3	1	3	3	4	2	1	2	4	2	4	4	2	2	2	2	2	2	3	1	4	4	1	3	4	4	3	1	4	2	1	1	1	1	1	3	3	2	3	1	1	1	1	3	3	3	4	3	3	3	1	1	1	3	2	2	2	2	4	4	1	3	2	2	1	1	4	4	3	3	1	3	1	4	4	2	1	1	1	1	2	2	2	2	2	2	4	4	1	1	3	3	2	2	2	2	4	4	4	4	3	3	3	3	2	2	2	2	3	3	1	1	2	2	2	2	3	3	2	2	2	2	1	1	1	1	1	1	1	1	1	1	3	3	3	3	4	2	2	2	4	2	4	2	4	4	3	4	3	3	2	4	2	4	4	4	1	1	4	3	1	1	4	4	2	2	2	1	2	2	2	2	2	2	3	3	1	1	1	4	4	2	2	2	2	2	4	2	4	2	4	3	4	4	4	4	1	3	4	2	2	2	3	3	3	1	3	1	2	2	3	3	3	3	3	2	2	2	3	3	1	1	1	3	2	2	2	2	1	1	3	1	2	2	4	3	1	3	1	3	1	2	2	2	4	2	2	2	3	3	3	1	4	4	1	1	2	4	1	1	2	4	4	4	3	1	1	3	4	2	4	2	4	3	4	2	1	3	3	3	2	2	1	1	2	2	3	3	4	4	4	4	1	1	1	1	3	3	1	1	3	3	2	2	2	2	3	3	3	3	2	2	1	1	2	2	1	1	2	2	4	4	4	4	3	3	2	2	2	2	4	4	4	4	3	3	3	3	4	4	3	3	3	3	4	4	1	1	4	4	2	2	2	2	2	2	4	4	1	1	4	4	3	3	2	2	4	4	1	1	4	4	2	2	4	4	2	2	2	2	1	1	2	2	2	2	4	4	1	1	3	3	3	3	4	4	4	4	2	2	1	1	1	1	2	2	4	4	3	3	3	3	1	1	1	1	3	3	3	3	1	1	1	1	3	3	2	2	2	2	2	2	1	1	3	3	3	3	3	3	2	2	2	2	4	4	1	1	1	1	1	1	2	2	4	4	3	3	1	1	4	4	1	1	1	1	1	1	2	2	4	4	4	4	3	3	1	1	1	1	2	2	1	1	1	1	3	3	4	4	1	1	1	1	4	4	2	2	4	4	4	4	2	2	4	4	2	2	2	2	4	4	4	4	1	1	4	4	2	1	1	1	4	3	3	3	1	3	4	4	4	4	1	1	3	3	1	2	3	1	3	1	4	4	4	4	3	3	4	4	1	1	1	1	3	3	3	3	4	4	4	4	2	2	4	4	3	3	3	3	2	2	4	4	4	4	4	4	4	4	4	4	1	1	2	2	1	1	3	3	2	2	4	4	3	3	3	3	4	4	3	3	1	1	4	4	1	1	2	2	1	1	4	4	4	4	4	4	4	4	4	4	4	4	4	4	4	4	3	3	4	4	3	3	3	3	3	3	4	4	2	2	3	3	1	1	1	1	3	3	2	2	4	4	2	2	1	1	2	2	2	2	2	2	4	4	3	3	4	4	3	3	4	4	4	4	2	2	4	4	3	3	3	3	2	2	2	2	1	1	2	2	4	4	2	2	3	3	2	2	2	2	2	2	3	3	3	3	2	2	3	3	3	3	3	3	3	3	3	3	2	2	3	3	3	3	4	4	1	1	1	1	3	3	4	4	3	3	1	3	2	4	3	3	3	1	2	2	2	4	2	2	3	1	2	2	3	1	3	3	4	4	4	4	3	3	3	1	4	4	1	3	3	1	2	4	2	3	1	3	3	2	4	2	4	3	3	3	4	2	2	2	1	3	2	2	2	2	4	2	4	3	3	1	3	1	1	1	3	3	4	4	2	4	2	2	4	2	1	1	3	1	4	2	4	2	2	2	4	4	1	3	1	2	1	3	1	2	4	2	2	2	3	1	4	2	3	4	2	2	1	3	2	2	3	1	2	3	2	4	4	2	4	2	4	4	4	2	3	3	2	2	4	4	2	4	2	2	2	2	4	4	2	2	1	3	3	3	1	3	1	3	4	2	2	4	3	3	2	2	1	3	1	3	1	3	2	2	3	1	2	4	2	4	1	1	4	4	3	3	2	2	3	3	1	1	1	1	3	3	2	2	1	1	2	2	3	3	3	3	4	4	4	4	2	2	3	3	4	4	1	1	1	1	3	3	1	1	3	3	1	1	3	3	2	2	3	3	2	2	4	4	1	1	3	3	3	3	3	3	4	4	1	3	4	4	3	1	3	3	4	4	2	2	1	1	2	2	4	4	4	4	1	1	2	2	3	3	3	3	4	4	4	4	3	3	2	2	1	1	3	3	2	2	4	4	4	4	3	3	4	4	1	1	2	2	2	2	4	4	3	3	1	1	2	2	1	1	4	4	4	4	1	1	1	1	4	4	4	4	3	3	3	1	4	4	4	3	3	3	4	4	3	1	1	3	3	3	4	4	3	3	3	1	4	4	3	1	3	1	1	4	2	2	3	3	4	4	3	3	4	2	4	4	2	4	1	3	3	2	4	2	4	3	1	2	2	2	4	4	3	3	3	3	1	3	2	4	1	1	4	2	3	1	2	2	3	3	4	2	3	3	2	4	3	1	4	4	3	3	3	4	2	3	2	4	2	4	4	2	2	4	3	4	3	1	2	1	4	2	3	1	2	4	2	4	1	3	2	4	1	3	2	2	1	2	3	3	4	4	2	2	3	1	2	4	1	1	4	4	4	2	4	4	2	2	3	3	1	3	1	1	3	3	4	4	4	4	1	1	4	4	3	3	3	3	3	3	3	3	3	3	2	2	2	2	4	4	2	2	4	4	2	2	2	2	1	1	3	3	2	2	2	2	4	4	2	2	3	3	3	3	2	2	1	1	1	1	4	4	4	4	2	2	1	1	1	1	1	1	4	4	1	1	1	1	2	2	2	2	4	4	3	3	3	3	2	2	3	3	2	2	2	2	4	4	1	1	2	2	2	2	4	4	3	3	3	3	2	2	2	2	4	4	3	3	2	2	4	4	4	4	1	1	2	2	4	4	3	3	3	3	4	4	2	2	1	1	3	3	1	1	1	1	3	3	3	3	3	3	4	4	4	4	1	1	2	2	4	4	2	2	4	4	1	1	4	4	3	3	2	2	3	1	3	1	4	2	2	4	4	2	1	3	2	2	3	3	2	2	4	2	4	1	2	2	1	1	2	2	3	1	3	3	2	1	3	3	1	1	4	2	1	1	4	4	4	4	1	3	2	2	3	3	2	2	3	1	2	4	4	2	3	3	4	1	2	2	3	3	1	2	3	3	1	3	1	1	2	2	4	4	1	3	1	3	3	2	3	3	3	1	2	2	4	2	3	1	2	4	3	3	2	2	1	1	3	3	1	4	4	2	4	2	3	3	2	2	3	1	1	3	2	4	1	1	4	4	4	4	1	3	4	2	4	4	4	4	2	2	1	1	3	1	1	1	3	1	4	4	3	4	2	3	4	4	4	2	2	2	3	4	2	2	4	2	3	3	2	2	3	1	3	1	1	1	2	4	3	3	1	3	4	4	4	1	1	3	2	2	4	2	2	4	4	2	2	2	2	4	1	3	3	3	1	3	3	3	3	1	3	1	4	2	2	2	3	3	4	4	3	3	3	3	1	1	3	3	1	1	3	3	3	3	3	3	2	2	1	1	3	3	1	1	1	1	2	2	4	4	2	2	2	2	1	1	3	3	2	2	2	1	3	1	1	3	4	3	2	4	4	4	2	2	3	3	2	2	2	2	3	3	2	2	1	1	2	2	3	3	1	1	3	3	4	4	1	1	1	3	2	4	1	1	3	2	3	3	3	3	2	2	3	1	1	3	4	4	1	3	2	4	3	3	1	2	2	2	2	4	2	4	2	4	3	1	1	3	1	3	3	1	3	3	3	3	2	4	3	3	4	4	4	4	4	2	2	4	3	3	2	2	4	4	3	1	3	3	3	1	3	1	1	3	4	4	2	2	2	2	4	4	1	1	4	4	4	4	2	2	3	3	2	1	2	2	3	1	2	2	3	4	2	4	1	2	4	2	2	3	2	4	3	1	4	2	4	1	1	1	2	4	3	3	2	4	3	1	2	4	3	1	3	3	4	4	3	3	1	2	1	3	1	2	2	2	3	4	3	1	2	3	3	1	1	3	4	2	3	3	1	1	2	2	4	2	3	3	3	1	1	3	3	1	2	2	3	3	1	3	4	4	1	3	1	1	4	4	4	4	4	2	3	3	3	3	4	2	1	1	3	3	1	1	1	2	4	4	1	3	2	4	3	1	3	1	1	3	2	1	3	3	3	1	4	4	4	4	3	3	1	1	3	3	2	2	3	3	2	4	3	2	1	3	2	2	3	3	1	1	3	3	3	3	1	1	4	3	1	1	4	4	2	2	2	2	4	3	3	1	3	1	2	2	1	1	3	3	3	4	1	3	4	4	3	3	2	2	4	2	2	2	2	2	3	3	3	3	1	1	4	4	3	3	2	4	2	2	4	4	1	1	4	4	1	1	1	1	2	2	3	3	3	3	4	4	2	1	1	1	3	3	4	2	3	3	2	2	2	2	1	1	4	4	2	2	2	2	3	1	2	2	2	2	1	1	3	3	4	4	2	2	2	2	3	3	4	4	3	3	3	3	2	2	3	3	3	3	2	2	3	3	1	1	2	2	2	4	3	3	3	1	1	1	3	3	1	1	1	3	4	2	3	1	3	3	2	2	3	3	4	2	3	3	3	1	4	4	3	3	1	1	3	3	1	1	1	1	3	3	4	4	1	3	3	3	2	2	1	3	1	3	2	2	4	3	4	3	1	3	3	1	2	2	4	2	2	2	1	1	1	3	2	2	4	4	1	1	3	4	3	1	1	1	4	4	4	4	1	1	4	2	2	2	2	2	2	2	3	3	3	3	3	3	2	3	1	3	1	3	1	3	1	3	1	3	2	4	3	3	1	4	1	3	1	4	2	4	1	3	4	2	3	1	2	3	4	2	4	4	3	3	2	2	3	3	4	4	2	2	2	2	1	1	4	4	4	2	4	4	4	4	1	1	3	3	4	4	1	1	4	4	3	3	2	2	1	1	4	2	4	3	1	1	2	4	2	2	2	2	3	4	1	2	2	2	2	4	2	2	2	2	4	4	2	2	1	1	4	4	2	2	2	2	2	2	1	1	1	1	1	1	3	3	3	1	4	2	3	4	2	4	4	4	2	2	3	3	4	4	4	4	2	2	3	3	4	4	2	2	2	2	2	2	3	3	2	2	3	3	1	1	3	3	2	2	4	4	1	1	2	2	2	2	2	2	2	2	2	2	1	1	2	2	2	2	3	3	1	1	4	4	2	2	1	1	4	4	2	2	1	2	2	4	3	3	3	3	1	3	4	4	2	2	3	3	3	3	3	1	2	2	4	4	4	2	3	3	4	4	2	4	3	3	3	3	3	3	2	2	3	1	1	3	2	2	1	3	2	1	4	4	4	4	2	2	3	3	2	2	4	4	4	4	4	4	1	1	4	4	3	3	4	4	1	1	4	3	2	2	3	1	4	2	4	3	4	4	2	2	4	4	3	2	4	2	4	2	1	2	3	3	4	2	3	1	3	1	4	4	1	1	3	1	3	3	2	4	4	4	3	1	2	2	4	3	3	4	2	4	4	3	2	4	4	2	1	1	1	1	2	2	2	2	2	1	4	4	2	2	3	3	4	4	3	3	4	4	1	1	3	3	3	3	2	2	4	4	1	1	4	4	2	2	3	3	4	4	2	2	3	3	3	3	4	4	3	3	3	3	2	2	2	2	2	2	3	3	2	2	2	2	4	4	4	4	4	4	3	3	4	4	1	1	3	3	1	1	2	2	2	2	1	1	2	2	2	2	2	2	1	1	2	2	4	4	2	2	4	4	4	4	2	2	4	4	2	2	4	4	2	2	4	4	3	3	3	3	2	2	4	4	1	1	2	2	4	4	2	2	1	1	4	4	4	4	4	4	4	4	1	1	1	1	2	2	2	2	2	2	1	1	1	1	1	1	2	2	3	3	2	2	3	3	3	3	3	3	4	4	3	3	2	2	4	4	1	1	3	3	3	3	3	3	2	2	4	4	1	1	3	3	4	4	3	3	2	2	3	3	3	3	1	1	1	1	4	4	3	3	1	1	4	4	4	4	1	1	2	2	1	1	4	4	4	4	1	1	4	4	3	3	2	2	2	2	4	4	4	4	4	4	3	3	3	3	4	4	4	4	4	4	3	3	2	2	3	3	1	1	2	2	2	2	4	4	3	3	1	1	1	1	2	2	3	3	2	2	2	2	3	3	4	4	4	4	3	3	2	2	3	3	3	3	4	4	2	2	2	2	2	2	4	4	1	1	2	2	1	1	1	1	1	4	2	2	2	4	2	4	3	3	4	4	4	4	2	2	2	2	4	2	2	2	4	4	4	2	4	4	4	4	1	2	3	3	4	4	2	2	4	4	4	4	4	4	1	1	1	2	3	3	1	1	1	1	3	3	4	2	4	2	4	4	3	1	3	3	3	3	1	4	4	4	2	2	4	4	1	3	3	3	4	4	4	4	3	2	3	1	1	3	2	1	2	4	2	2	2	2	4	4	3	1	4	4	4	2	4	2	2	2	2	4	4	2	2	4	1	4	1	1	2	2	4	4	1	1	3	1	4	2	3	3	2	4	1	2	2	2	1	1	4	2	4	4	1	3	3	1	2	2	3	3	2	2	4	2	2	2	2	2	3	3	4	2	1	3	2	2	4	4	3	3	3	3	2	2	2	2	4	2	2	4	2	4	4	2	3	3	2	1	4	2	4	4	4	2	2	2	1	1	3	1	2	2	4	2	3	3	2	2	1	3	1	2	3	3	3	3	2	2	1	3	1	2	1	3	1	1	4	4	4	4	1	1	4	4	1	1	3	3	1	1	3	3	4	2	2	1	4	2	2	2	2	2	1	1	2	4	4	2	4	2	4	4	2	4	4	4	2	4	1	1	2	2	3	3	2	4	3	1	4	4	2	4	3	1	2	1	2	2	3	3	1	3	4	4	1	3	4	3	4	4	3	3	1	3	4	4	3	4	3	1	4	4	4	2	3	2	2	1	1	1	4	2	4	4	2	4	3	2	4	4	3	3	4	2	1	1	2	1	2	4	3	1	1	1	1	1	1	1	2	1	2	2	3	1	2	2	4	2	2	4	2	2	4	4	1	3	1	3	2	4	1	3	3	3	2	2	1	1	2	2	3	3	3	3	3	3	4	4	4	4	2	2	1	1	4	4	3	3	4	4	1	1	2	2	1	1	2	2	3	3	4	4	1	1	1	1	1	1	3	3	4	4	2	2	1	1	4	4	1	1	2	2	2	2	3	3	3	3	2	2	4	2	3	1	1	1	3	1	4	2	3	1	3	1	2	4	3	1	3	2	3	2	4	2	4	2	4	4	4	4	3	3	2	2	2	2	2	2	2	2	2	4	4	4	2	2	4	2	2	2	2	2	4	2	1	1	1	1	2	2	2	1	2	2	2	3	3	3	2	2	4	4	3	3	1	1	3	3	1	1	2	2	2	4	2	2	4	4	3	3	4	2	3	1	4	2	2	2	4	4	2	2	4	4	1	1	1	1	4	4	3	3	3	1	3	1	3	3	1	1	1	1	2	2	4	4	3	3	2	2	4	4	3	2	2	3	2	3	3	3	4	2	3	1	2	4	3	1	4	4	4	2	1	2	4	2	3	3	3	3	4	4	1	1	4	4	4	2	1	3	3	3	2	1	4	2	4	2	3	1	3	1	2	2	2	4	2	4	3	2	3	3	2	4	3	1	1	2	4	2	3	1	1	2	1	3	4	3	4	4	3	3	3	3	4	4	1	3	1	1	2	2	2	2	1	1	1	1	2	2	1	1	1	1	4	4	3	3	3	3	2	2	1	2	3	1	2	2	1	3	3	3	1	1	1	1	1	1	3	3	3	3	1	2	1	3	4	4	4	2	1	1	4	4	3	1	4	2	4	2	3	3	2	1	2	4	4	3	1	4	2	4	4	2	3	1	2	2	4	4	4	4	3	1	1	3	4	2	2	4	1	3	2	2	2	4	4	2	3	1	1	3	4	2	4	2	4	1	4	2	3	4	4	2	4	4	2	2	1	1	1	3	3	4	3	1	4	4	4	2	3	1	3	3	3	3	3	1	3	3	3	3	4	4	2	2	1	1	3	3	3	3	1	1	4	4	2	2	3	3	2	2	3	3	4	4	4	4	2	2	3	3	1	3	3	3	4	4	3	3	3	1	4	3	3	4	1	2	3	3	1	2	4	3	4	4	2	4	2	2	1	3	2	2	4	3	3	1	3	3	2	1	4	4	3	3	4	2	3	1	2	4	2	2	3	2	4	2	4	2	4	4	3	4	2	2	2	4	2	4	4	2	2	1	1	3	3	3	4	2	3	1	4	4	1	3	4	4	1	3	2	4	2	3	3	1	2	4	3	3	4	2	1	3	3	3	3	3	3	1	3	1	3	1	1	3	1	3	2	3	1	1	4	2	4	2	4	4	2	4	2	4	4	2	4	3	2	4	2	2	4	1	4	4	2	2	2	2	4	3	3	1	2	2	2	3	3	3	2	2	2	4	2	4	3	3	1	1	2	2	1	1	1	1	1	1	3	3	1	1	4	4	1	2	4	3	2	2	1	3	3	1	4	2	3	3	3	1	3	3	2	2	2	2	1	1	3	1	1	1	2	4	1	3	2	2	3	3	3	3	2	4	1	1	4	2	4	2	3	1	1	2	3	3	2	4	2	4	3	2	3	2	2	4	3	3	3	3	3	3	4	4	3	1	3	3	4	2	4	2	2	2	3	3	2	2	3	3	3	1	1	1	1	1	2	2	1	3	3	3	4	4	1	3	2	2	2	2	4	4	2	2	2	4	4	4	3	1	3	3	1	3	2	2	3	1	2	4	2	2	2	2	1	1	3	3	2	2	4	4	2	2	3	2	3	3	4	4	2	2	1	4	1	2	2	3	4	2	2	2	2	3	2	3	2	4	2	2	2	2	3	3	4	4	2	2	2	2	2	2	2	2	1	1	3	3	1	1	3	3	2	2	3	3	1	1	4	4	1	1	2	2	3	3	2	2	3	3	2	2	3	3	3	3	1	1	2	4	3	3	4	4	3	3	2	2	1	1	4	4	1	1	2	2	3	3	4	4	3	3	2	2	3	3	3	3	3	3	4	4	4	4	4	4	1	1	1	1	1	1	2	2	1	1	1	1	2	2	4	4	2	4	1	3	4	4	1	1	3	3	1	3	1	2	3	1	4	2	2	2	3	3	4	2	3	3	2	4	3	3	2	2	2	4	3	3	4	2	3	3	1	1	2	2	2	2	3	1	3	3	3	3	2	2	3	3	2	4	3	3	3	3	4	2	3	3	4	4	2	4	4	4	2	4	2	2	1	3	4	2	1	1	3	1	3	3	4	4	1	2	4	3	1	2	4	4	2	4	3	3	1	3	1	1	2	4	2	2	2	2	4	2	3	3	4	4	2	2	3	3	1	2	4	3	4	4	3	3	1	1	4	4	3	1	2	4	3	1	2	2	2	4	3	3	3	3	4	4	4	4	3	3	2	2	2	2	2	2	3	3	3	3	3	3	4	4	2	4	1	1	3	4	2	2	3	1	3	1	3	1	4	4	4	2	1	3	2	2	1	1	3	3	3	1	2	1	1	3	3	3	2	4	2	4	2	4	1	1	1	3	4	4	4	4	1	1	1	1	2	2	3	3	2	2	3	1	3	3	4	2	1	1	4	4	1	3	4	2	4	4	2	2	3	1	2	1	3	1	2	2	2	1	4	4	1	3	1	3	3	2	4	4	2	2	3	3	2	2	3	3	4	4	1	1	2	4	3	1	1	1	1	1	3	3	2	4	3	1	3	3	1	3	2	4	1	3	3	1	3	3	3	3	2	2	3	1	2	4	1	3	3	1	2	2	1	3	4	4	1	3	2	1	2	2	1	3	2	2	3	1	3	3	3	1	1	1	3	3	3	1	2	2	2	4	1	1	4	4	3	3	4	2	2	2	3	3	2	2	3	3	3	3	3	1	2	1	3	1	3	1	2	4	4	4	3	3	2	2	2	4	1	3	3	3	1	1	4	4	1	1	1	1	3	3	3	3	4	4	4	4	2	4	2	2	4	4	4	4	3	1	2	2	2	4	1	1	4	2	2	2	3	4	1	1	1	2	2	2	3	3	3	3	3	3	2	2	2	4	3	3	1	3	1	1	2	2	3	3	3	3	3	3	1	3	3	3	3	3	1	1	1	1	2	2	4	4	1	1	1	1	3	3	3	3	1	1	2	2	2	2	3	3	3	3	4	4	3	3	3	3	2	2	3	3	4	4	2	2	4	4	2	2	2	2	3	3	4	4	4	2	1	2	3	3	1	1	4	2	3	1	1	3	4	2	4	2	4	2	2	3	2	4	4	2	3	3	2	2	1	1	4	4	1	1	3	3	3	3	4	4	4	4	1	1	4	4	4	4	2	2	3	1	1	1	4	2	1	3	2	2	3	3	4	4	2	4	4	2	3	3	1	3	1	2	3	3	4	4	3	3	1	1	3	1	3	3	1	3	1	1	3	3	4	2	4	4	3	3	4	4	1	1	4	4	3	1	2	2	3	3	3	3	2	4	1	3	3	1	2	2	4	3	2	4	3	1	2	4	2	2	4	2	3	1	1	2	1	1	2	4	4	4	1	1	2	4	3	3	2	2	2	1	4	2	2	2	1	2	3	3	3	3	3	3	1	1	1	1	2	2	2	1	2	2	3	3	1	1	4	1	2	2	4	4	4	1	2	4	2	2	1	1	4	4	1	1	1	3	3	1	2	2	3	1	2	3	3	3	4	2	4	3	3	3	1	2	1	3	2	2	1	1	3	3	2	2	2	2	2	2	1	1	2	2	2	2	3	3	3	3	3	1	4	4	1	1	3	1	3	1	4	4	4	2	3	2	2	1	3	2	2	3	4	3	4	4	2	4	3	3	4	2	2	2	3	1	2	4	3	1	3	3	1	2	1	2	1	1	3	3	2	2	1	2	4	4	4	4	2	2	4	4	4	4	2	2	3	3	4	4	2	2	3	3	1	1	3	3	3	3	2	2	2	2	1	3	2	2	3	3	3	3	3	1	4	4	2	2	4	3	4	4	1	1	1	1	3	3	3	1	3	2	1	3	4	2	3	3	4	4	2	2	4	4	3	3	3	3	3	3	3	1	1	1	3	1	3	1	1	2	3	3	3	1	4	4	2	2	3	1	2	2	4	2	4	3	2	2	4	4	2	4	3	1	3	3	2	4	2	4	2	4	2	2	3	1	3	1	4	2	2	4	3	3	1	3	1	1	3	3	3	3	3	3	1	1	4	4	4	4	4	4	1	1	2	2	2	2	2	2	1	1	3	3	2	2	4	3	1	3	3	4	1	2	2	2	2	2	2	4	3	3	2	4	1	3	3	1	1	3	2	2	3	3	3	1	3	4	3	3	4	2	3	3	2	2	3	3	3	1	4	2	2	2	3	3	4	4	1	1	2	2	2	4	3	3	2	4	4	4	1	1	4	4	4	4	4	3	1	3	4	4	4	2	2	2	3	3	1	1	2	2	4	4	2	2	1	1	1	1	4	4	1	1	1	1	2	2	3	3	1	2	3	1	2	2	2	3	3	2	4	2	1	3	3	3	3	3	3	3	1	1	1	3	1	3	4	2	3	3	2	2	4	4	3	3	1	2	2	2	1	1	2	2	2	2	1	1	2	2	4	2	3	3	3	3	1	1	4	2	1	3	4	4	2	4	1	1	2	4	2	4	4	2	3	3	1	1	1	1	2	2	4	4	3	3	2	2	3	3	4	1	4	4	1	3	3	3	3	3	1	3	2	4	3	3	1	1	3	1	4	2	2	4	2	2	1	1	4	4	3	3	4	2	3	1	1	1	3	3	4	2	1	1	4	3	1	1	4	4	4	4	1	1	2	2	2	2	1	1	3	1	4	4	4	4	4	4	4	4	2	2	3	3	2	2	3	3	2	2	2	4	1	1	3	1	3	3	1	1	2	2	2	4	2	2	4	4	3	1	1	3	2	2	3	3	1	3	3	3	2	2	4	2	1	3	3	1	4	2	2	2	2	2	3	1	2	2	4	2	1	1	3	3	4	2	3	3	2	2	4	4	3	2	2	2	2	2	2	2	2	2	2	4	2	4	3	3	3	3	1	3	1	3	4	4	4	4	4	4	4	4	3	3	1	1	2	2	3	3	2	2	3	1	4	2	1	1	3	1	3	3	3	1	2	2	1	3	3	1	1	3	4	3	3	3	2	2	1	1	3	4	4	4	3	3	3	3	2	4	2	2	4	1	3	1	4	1	3	1	3	1	1	3	2	4	1	3	1	3	3	3	3	3	3	3	2	2	1	1	1	1	2	2	4	4	3	3	3	3	1	1	2	2	4	2	1	1	3	1	3	3	3	3	3	1	3	3	1	1	2	4	3	3	3	3	2	2	2	2	4	4	2	2	3	3	3	3	3	3	2	4	2	3	1	1	4	2	4	4	1	1	2	4	2	1	1	1	3	3	4	4	3	3	1	3	2	2	3	3	2	1	4	4	3	1	2	4	1	1	1	1	3	3	3	4	4	4	3	1	2	2	2	4	1	1	3	3	1	3	2	2	3	3	2	2	1	3	2	2	4	1	3	1	2	3	2	2	3	3	2	2	2	4	3	1	1	1	2	4	2	2	4	4	1	1	2	2	2	2	3	1	2	2	4	2	3	3	3	1	1	2	1	3	3	1	2	4	3	1	4	2	2	2	2	2	3	3	2	2	3	3	2	2	3	3	1	1	2	2	3	3	3	3	2	4	3	1	2	1	1	2	2	4	4	3	2	1	1	3	4	4	1	3	4	4	2	1	1	1	1	1	4	4	2	4	3	1	1	3	3	3	4	2	4	1	3	1	4	4	3	1	1	1	2	2	2	2	2	2	1	1	4	4	3	3	4	4	4	4	3	1	3	1	3	1	3	1	4	2	4	4	4	4	4	4	3	3	2	2	4	4	2	2	3	3	3	3	3	3	4	4	4	4	2	2	3	3	4	4	2	2	2	2	4	4	4	4	3	3	3	3	2	1	2	2	4	4	2	2	2	2	3	1	1	3	2	2	3	3	1	3	3	3	2	4	3	2	2	4	1	3	3	3	1	1	3	1	3	1	3	3	1	1	2	4	1	3	3	1	2	2	3	3	4	4	2	2	3	3	1	1	3	3	4	4	1	3	1	1	3	1	1	3	1	3	4	4	1	3	1	3	1	2	2	2	4	2	4	2	1	3	3	1	2	2	2	2	1	3	4	4	3	3	3	1	2	2	1	1	3	3	4	4	4	4	1	1	4	4	4	4	1	3	2	2	2	3	2	4	4	2	4	4	3	3	2	2	2	4	3	1	3	1	1	3	1	3	4	2	2	2	1	3	1	3	1	1	3	2	2	4	1	1	3	3	1	1	2	4	1	1	1	1	4	4	2	2	4	2	4	2	3	1	4	4	3	1	2	4	3	3	2	2	4	2	3	3	1	3	1	1	3	3	1	1	3	3	2	2	2	2	3	3	2	2	4	4	4	4	4	4	3	3	2	2	3	3	1	1	2	2	2	2	4	4	3	3	1	1	4	4	2	2	1	1	3	3	1	1	2	2	3	3	3	2	2	3	2	4	4	2	4	1	3	3	1	1	3	1	2	2	1	3	3	1	4	2	3	4	3	3	1	1	4	4	1	1	3	3	3	3	2	4	2	2	2	2	4	4	2	2	4	2	1	3	2	2	2	4	4	3	1	1	3	3	3	1	1	2	3	3	1	2	1	3	3	3	2	4	1	1	4	4	3	3	1	3	1	1	2	2	2	4	1	1	2	2	4	4	3	3	3	3	1	1	1	1	4	4	2	2	3	3	2	2	3	3	1	1	3	3	4	4	4	4	3	3	2	2	2	2	2	2	3	3	3	3	4	4	3	3	4	4	2	2	2	2	2	2	3	3	3	3	3	3	4	4	1	1	3	3	2	2	4	4	1	1	3	3	3	3	2	2	3	3	3	3	1	1	1	1	2	2	2	2	3	3	1	1	1	1	4	2	4	2	2	2	1	3	1	3	4	4	1	3	1	1	3	3	2	2	4	4	1	1	2	3	1	2	2	2	1	2	4	4	4	3	1	1	2	2	1	1	2	2	2	4	2	4	2	4	2	4	1	2	4	2	3	3	1	3	3	1	2	1	3	3	1	2	1	1	3	1	2	2	4	4	3	3	1	1	4	4	2	2	2	2	1	1	3	3	2	2	3	3	2	2	3	1	3	3	2	2	2	2	3	3	3	3	1	1	1	1	3	3	1	1	2	2	1	1	1	1	1	1	2	2	3	3	3	3	4	4	1	1	4	4	4	4	1	1	1	1	1	1	4	4	1	1	1	1	1	1	2	2	2	2	3	3	1	1	2	2	1	1	1	1	4	4	4	4	1	1	4	4	4	4	3	3	4	4	2	2	4	4	1	1	3	3	4	4	1	1	1	1	3	3	3	1	3	1	2	1	3	3	3	3	3	3	3	3	3	3	4	4	2	2	2	4	4	4	2	2	3	3	1	2	2	4	2	2	3	3	1	1	4	2	4	4	4	2	3	3	4	4	2	4	3	1	1	1	2	2	3	3	4	2	2	2	4	3	3	3	2	2	1	3	1	3	2	4	3	1	2	2	2	2	2	1	1	1	4	1	3	1	1	1	2	2	2	4	3	3	2	2	4	2	2	4	3	1	3	3	4	3	4	4	1	1	3	3	1	1	1	1	4	4	3	3	2	2	4	3	2	2	3	3	1	1	3	3	4	4	4	4	3	3	1	1	4	4	3	3	4	4	3	3	2	2	3	3	2	2	4	4	1	1	3	3	3	3	1	1	2	2	2	2	4	4	1	1	2	2	3	3	3	3	3	3	3	3	2	2	1	1	3	3	3	3	3	3	4	4	1	1	1	1	1	1	2	2	2	2	4	4	3	3	3	3	4	4	2	2	1	1	4	4	3	3	2	2	1	1	4	3	3	3	1	1	3	1	1	3	2	4	2	1	4	2	2	1	1	3	3	3	3	2	2	2	3	4	2	1	3	3	3	4	2	3	1	2	3	3	1	1	3	1	4	2	3	1	2	2	3	4	2	1	1	1	4	4	1	1	2	2	2	2	1	1	2	2	4	4	3	3	2	2	2	2	3	3	2	2	2	4	4	4	1	2	2	4	2	2	1	1	3	3	2	4	3	1	3	2	3	3	3	1	1	2	3	3	1	1	1	3	1	3	3	3	3	1	2	4	3	3	4	2	2	2	1	3	4	2	2	4	1	2	3	2	4	4	4	2	1	1	1	3	4	4	3	1	2	4	4	4	2	4	4	4	3	3	2	4	2	2	3	3	3	4	4	2	2	4	4	2	3	3	3	1	3	3	1	3	3	1	3	1	3	1	2	2	2	4	2	2	3	4	2	2	4	3	3	3	3	3	4	3	4	2	3	4	1	3	2	4	2	4	3	1	3	3	4	3	1	3	3	4	2	4	2	2	2	2	2	2	2	4	3	3	3	1	4	2	4	4	1	3	4	4	3	1	3	3	1	3	1	3	1	1	2	2	2	2	3	3	2	2	3	3	1	3	3	3	2	4	2	2	3	3	3	3	3	1	2	2	3	3	3	3	4	4	3	3	2	2	3	3	4	2	2	2	1	1	2	2	3	3	3	1	1	1	3	3	4	4	2	3	1	1	4	2	1	3	2	2	3	3	1	1	1	1	4	4	1	1	2	4	1	1	4	4	4	2	1	3	2	4	3	1	4	2	2	2	2	2	1	3	3	3	2	2	3	3	2	2	2	2	3	3	3	3	3	3	2	2	4	2	1	3	4	2	2	2	3	3	2	2	2	2	4	2	2	2	2	2	1	3	3	4	2	2	4	4	2	2	1	1	1	1	2	2	4	4	4	4	4	4	4	4	3	3	3	3	3	3	4	4	2	2	1	1	4	4	1	1	3	3	2	2	2	2	4	4	2	2	4	4	2	2	2	2	4	4	2	2	1	1	1	1	2	2	2	2	3	3	1	1	4	4	1	1	2	2	2	2	2	2	2	2	2	2	3	1	4	2	3	3	2	4	4	3	2	2	2	2	2	4	4	4	3	3	1	1	2	1	1	3	4	2	3	1	2	2	1	1	1	3	2	2	3	3	1	3	1	1	3	3	4	4	2	2	2	2	4	4	1	1	3	3	1	1	3	3	3	3	2	2	2	2	2	2	3	3	2	4	1	1	2	2	1	1	3	3	4	2	1	2	4	4	3	3	2	2	3	3	4	4	2	2	1	3	2	4	2	2	4	2	4	2	3	3	1	3	3	3	1	3	1	3	4	3	3	3	4	2	3	2	3	3	2	2	1	3	2	1	2	2	2	2	3	3	1	1	1	3	1	2	4	2	2	4	1	1	3	3	3	3	2	4	2	2	3	3	2	2	2	2	1	3	2	4	3	1	1	3	1	1	1	1	2	2	1	1	4	2	2	2	4	2	4	4	3	1	2	4	2	4	4	4	1	2	3	2	2	4	3	1	2	2	1	1	1	1	4	2	3	1	3	1	4	2	4	2	1	3	3	3	1	4	1	3	3	3	2	2	2	2	2	2	3	3	3	3	4	4	4	4	2	2	4	4	1	1	3	3	4	4	3	3	2	2	3	3	4	2	1	2	1	1	2	4	3	3	2	2	2	2	2	2	3	3	1	1	2	2	1	1	3	3	4	4	3	1	3	2	1	3	1	3	4	2	2	4	3	3	2	1	4	2	4	4	2	2	2	2	2	2	3	3	2	2	3	3	2	2	1	1	1	1	2	2	4	2	3	3	1	1	3	3	3	3	1	1	2	4	3	3	3	4	1	1	1	1	3	3	2	2	3	1	2	2	4	4	3	3	3	3	3	3	1	1	3	4	3	1	3	1	4	2	1	2	4	2	3	3	1	3	2	2	1	3	1	1	2	3	1	1	3	3	4	2	1	2	3	1	2	2	3	1	3	2	2	1	2	4	3	1	4	4	1	3	4	4	4	4	4	4	1	3	2	4	1	4	3	1	1	3	3	3	1	1	2	4	1	3	4	4	2	4	3	3	4	2	4	4	1	3	1	3	2	1	1	1	2	2	4	2	2	4	1	3	1	3	4	4	2	4	2	1	1	3	3	3	3	1	2	2	1	3	2	2	3	3	3	1	2	3	3	3	1	1	1	3	3	1	3	2	1	3	4	2	2	2	3	2	4	2	3	1	4	2	4	4	1	3	2	4	4	3	4	3	4	2	3	2	2	2	1	1	4	2	1	1	2	4	3	3	3	3	3	3	1	1	2	2	2	2	3	1	4	2	1	3	3	1	2	2	2	2	4	2	4	2	2	2	2	1	3	3	1	1	1	1	3	3	3	3	3	1	4	4	2	4	2	2	1	3	1	1	3	3	1	1	2	2	4	3	3	2	2	2	3	3	3	4	4	2	4	4	3	1	3	1	3	1	4	2	3	3	2	4	2	2	2	2	1	1	1	1	3	1	4	2	4	4	1	1	4	2	1	3	1	1	1	3	3	3	2	4	1	3	1	3	3	1	4	4	2	2	4	4	4	4	3	3	4	2	4	2	3	3	3	1	3	1	1	1	3	3	1	1	3	3	2	2	2	2	3	3	1	1	2	2	3	3	3	3	3	3	4	4	3	3	4	4	2	2	4	4	4	4	2	2	3	3	3	3	3	3	2	2	4	4	2	2	4	4	3	3	4	4	3	3	4	4	2	2	3	3	1	1	4	4	3	2	2	4	4	2	2	1	3	2	2	2	3	3	2	2	4	3	4	2	1	1	3	3	3	1	4	2	3	3	2	3	2	2	1	3	1	3	1	3	1	1	4	4	3	3	3	1	3	1	2	2	3	1	1	1	3	3	3	1	3	1	4	2	1	2	3	3	1	1	4	2	3	1	3	2	4	4	1	3	4	2	4	2	1	1	1	1	3	3	4	4	2	3	4	4	2	2	2	2	2	2	1	1	2	2	3	3	4	4	1	1	4	4	1	1	3	3	3	3	4	4	3	3	2	2	2	2	2	2	1	1	3	3	1	1	3	3	4	4	2	2	4	4	3	3	1	1	3	3	2	2	3	3	1	1	3	3	3	3	4	4	1	1	4	4	1	1	1	1	3	3	3	3	2	2	2	2	4	4	2	2	2	2	1	1	4	4	2	2	3	3	4	4	2	2	3	3	4	4	1	1	1	1	1	1	3	3	4	4	2	2	1	1	3	3	2	2	4	4	4	2	3	3	2	2	1	3	2	2	2	2	1	3	4	2	4	2	2	4	4	4	2	2	1	1	1	1	1	1	1	1	2	2	2	2	2	2	1	3	1	2	1	1	2	2	2	2	4	4	1	2	4	2	1	1	2	4	3	1	3	1	3	3	2	2	3	3	4	4	3	3	4	4	4	4	1	3	3	3	2	2	1	3	4	2	3	3	1	1	4	2	4	4	4	3	3	3	4	3	1	3	4	4	4	2	4	4	4	3	2	4	3	3	4	2	2	2	2	2	3	1	3	3	2	2	1	3	1	3	4	3	4	2	1	1	3	3	4	2	2	2	2	2	4	4	3	3	1	3	3	3	4	2	4	4	4	4	2	2	2	2	4	2	3	3	3	1	2	2	2	2	1	3	3	2	2	2	1	1	1	1	4	2	2	1	2	2	2	2	2	4	4	2	3	3	3	1	3	4	3	3	3	3	2	4	4	3	3	3	2	2	3	1	4	3	3	4	2	3	2	4	3	1	2	2	3	3	2	4	4	4	3	4	1	2	1	3	4	2	4	4	3	3	3	4	4	2	3	3	1	1	3	1	1	1	1	1	2	2	1	3	1	1	4	4	2	2	1	1	3	3	1	1	4	4	1	1	2	2	3	3	3	3	1	1	3	3	2	2	2	2	3	3	1	1	3	3	3	3	2	2	1	1	3	3	1	1	1	1	4	4	3	3	2	2	2	2	2	2	3	1	3	3	2	2	3	3	2	2	3	3	2	2	2	2	4	4	2	2	3	3	3	3	3	3	3	3	1	1	4	4	3	3	1	1	1	4	1	3	3	3	2	2	4	4	4	4	1	1	2	2	4	4	4	4	3	3	3	3	1	1	4	4	2	2	3	3	4	2	2	2	2	2	1	1	4	4	3	3	3	3	4	4	3	1	1	1	1	3	3	3	4	3	4	4	2	2	2	4	2	1	4	4	1	1	4	4	3	1	2	2	3	1	2	2	4	4	2	2	1	1	2	2	3	1	4	4	2	2	1	1	4	2	2	1	4	2	4	2	3	3	4	4	2	2	3	3	2	2	4	3	4	2	4	2	3	1	3	1	4	2	4	4	2	3	1	3	3	1	4	4	2	2	2	4	2	2	2	4	3	1	1	3	4	2	4	2	3	1	3	1	4	2	2	3	3	1	3	3	2	2	4	4	4	4	1	1	2	3	3	3	2	2	4	4	1	1	2	2	1	1	2	2	3	3	3	1	3	3	3	4	2	3	2	4	3	3	4	4	4	4	2	2	3	3	2	2	1	1	4	4	2	2	1	1	1	1	2	2	1	1	3	3	3	1	3	3	1	3	1	3	3	1	3	3	1	1	2	4	3	4	4	2	4	2	1	3	4	4	2	2	4	4	2	2	1	1	2	2	4	4	4	4	3	3	1	1	2	2	3	3	1	1	1	1	4	4	1	1	4	4	2	2	3	3	2	2	1	1	1	1	4	4	2	2	1	1	2	2	4	4	4	4	4	4	2	2	1	1	2	2	1	1	4	4	1	1	3	3	3	3	3	3	2	2	1	1	3	3	3	3	1	1	3	3	4	4	4	4	4	4	1	1	4	4	4	4	3	3	2	2	2	2	4	4	4	4	3	3	1	1	3	3	3	3	2	2	1	1	1	1	4	4	3	3	4	4	3	3	3	3	2	2	2	2	1	1	2	2	3	2	3	3	3	1	3	3	3	3	1	1	2	2	4	2	2	2	4	4	1	1	2	2	1	1	4	2	1	3	2	2	1	3	1	1	3	3	1	1	1	1	3	3	3	3	3	3	2	4	1	3	3	3	2	2	1	1	3	3	3	3	4	4	1	3	4	4	4	1	2	1	3	3	1	1	3	1	1	2	4	2	4	4	4	2	3	1	4	4	1	1	2	4	1	2	3	3	1	1	2	2	3	3	4	3	4	2	1	1	4	4	4	4	3	3	2	2	4	4	2	2	4	4	4	4	1	1	2	2	2	2	3	3	2	2	4	2	4	2	3	1	1	1	1	2	3	3	2	1	3	2	2	2	1	1	4	4	3	3	2	2	3	2	1	1	3	3	1	3	1	4	2	2	3	1	2	1	1	1	2	4	3	1	3	3	3	1	1	1	3	1	3	3	2	4	2	2	3	3	1	1	4	4	4	4	3	3	3	3	2	4	3	3	3	3	3	3	4	4	1	1	2	4	4	4	1	3	3	3	3	3	3	3	1	1	4	2	2	2	2	3	1	1	1	1	2	2	1	1	4	4	2	1	1	1	2	2	3	3	2	4	3	1	1	1	3	4	2	2	3	3	3	1	2	4	4	4	1	1	2	2	1	3	2	2	2	2	2	4	4	2	2	2	4	2	2	2	4	4	2	2	1	3	4	2	4	2	1	3	1	3	4	4	4	2	1	3	3	1	2	4	3	1	3	3	3	1	4	4	3	3	1	1	2	4	1	1	2	2	2	4	3	3	2	2	3	3	1	1	3	3	1	2	3	3	1	1	3	3	4	4	3	3	1	1	1	3	3	1	2	4	4	4	1	1	3	3	3	3	2	2	3	3	4	4	2	2	2	2	4	1	4	4	1	1	1	2	2	1	1	3	2	4	2	4	3	3	4	4	4	4	3	3	3	1	3	3	1	1	2	2	2	4	1	3	2	2	3	1	3	3	4	4	2	2	1	2	2	4	3	4	3	3	3	1	2	2	2	1	2	2	3	3	3	3	4	2	2	2	3	3	2	4	4	2	1	1	1	1	1	1	1	3	1	1	3	3	1	1	3	3	2	2	3	3	1	1	3	3	2	2	2	2	1	1	1	1	2	2	4	4	2	2	3	3	4	4	3	1	4	2	3	1	3	3	3	3	3	3	3	3	3	1	3	3	3	3	4	4	1	1	4	4	2	2	3	3	4	4	2	2	2	2	1	1	4	4	1	1	2	2	1	1	2	2	3	3	1	1	2	2	2	2	4	4	2	2	2	2	2	2	2	2	4	4	1	1	3	3	4	4	1	1	3	3	3	3	2	2	3	3	1	1	2	2	3	3	2	2	3	1	1	3	2	4	4	4	2	4	4	4	3	4	3	3	1	3	4	1	3	1	1	3	2	2	1	3	2	2	4	1	1	3	4	3	2	4	3	3	2	3	3	1	1	3	1	3	1	3	1	1	1	2	1	3	1	3	1	3	4	2	4	2	2	3	1	3	1	2	3	2	3	3	3	3	2	4	3	3	3	2	2	4	2	4	1	3	2	3	3	1	3	1	4	2	4	2	3	1	2	4	2	4	4	2	4	2	3	4	2	4	4	2	1	3	3	3	2	4	1	4	4	2	2	4	3	3	3	3	3	3	2	4	2	4	3	1	4	2	3	3	1	3	2	2	4	2	2	2	2	2	3	3	1	1	1	1	1	3	4	2	4	4	3	4	3	3	1	3	1	2	2	2	4	2	4	2	3	3	4	2	1	1	3	3	1	2	3	1	1	3	3	3	3	1	3	1	3	1	2	2	3	3	2	4	4	2	2	4	4	2	1	1	1	1	2	4	2	2	4	2	3	4	1	3	4	4	1	3	1	1	3	1	3	3	3	3	2	2	3	1	1	1	2	2	4	4	3	3	3	3	3	3	1	1	3	3	3	3	2	2	4	4	3	3	2	2	2	2	1	1	4	4	3	1	2	1	3	3	3	3	3	3	3	4	2	2	3	3	4	3	4	2	3	1	2	2	3	1	4	2	2	2	1	1	3	3	3	1	2	2	3	1	2	2	3	1	4	2	1	1	4	3	4	3	2	2	3	1	4	4	2	2	4	2	2	2	1	1	2	2	1	1	2	2	1	1	4	4	4	4	4	2	3	1	1	3	4	2	4	2	2	4	3	1	4	2	2	2	3	1	1	3	4	4	2	2	1	3	4	4	2	1	2	2	3	3	4	2	1	3	4	2	3	1	4	4	2	4	4	2	1	3	4	2	3	1	2	4	1	3	3	3	1	1	2	2	3	3	3	3	2	4	2	4	4	2	2	4	1	3	3	1	1	3	2	4	4	2	3	3	2	4	2	4	2	1	2	2	3	3	4	2	1	3	3	4	3	3	2	3	2	2	1	3	3	3	4	4	3	3	3	3	2	2	4	4	2	2	4	4	2	2	4	4	3	3	1	1	3	3	2	2	2	2	4	4	1	1	2	2	3	3	3	3	1	1	3	3	2	2	4	4	1	1	4	4	1	1	4	4	4	4	4	4	1	1	4	4	2	2	4	4	4	4	2	2	1	1	1	1	3	3	1	1	1	1	4	4	1	1	4	4	3	3	1	1	1	1	3	3	1	1	3	3	2	2	2	2	3	3	2	2	1	1	1	1	3	3	4	4	4	4	1	1	3	3	1	1	4	4	2	2	2	2	4	4	4	4	2	2	4	4	4	4	4	4	1	1	2	2	1	1	4	4	3	3	3	3	2	4	4	4	4	4	1	1	1	1	3	3	1	1	2	2	2	2	1	1	1	1	3	3	3	3	4	4	3	3	3	3	3	3	4	4	2	2	3	3	1	1	4	4	4	4	3	3	3	3	2	2	4	4	2	2	1	1	1	1	2	2	2	2	3	3	4	4	2	2	2	2	2	2	1	1	3	3	3	3	2	2	2	2	4	4	4	4	3	3	3	3	3	3	3	3	3	3	3	3	3	3	3	3	2	2	2	2	3	3	1	1	3	3	1	1	4	4	4	4	1	1	1	1	2	2	2	2	2	2	3	3	1	1	3	3	2	2	1	1	2	2	4	4	2	2	1	1	3	3	3	3	3	3	4	4	2	2	3	3	3	3	4	4	3	3	2	2	4	4	2	2	2	2	2	2	4	4	3	3	4	4	3	3	3	3	3	3	3	3	1	1	2	2	3	3	3	3	1	1	3	3	3	3	4	4	3	3	3	3	4	4	1	1	4	4	3	3	3	3	4	4	2	2	2	2	2	2	3	3	3	3	3	3	2	2	1	3	1	3	1	1	2	4	3	3	3	3	4	2	2	4	1	1	1	1	2	2	1	1	1	1	2	2	2	2	1	3	3	1	3	3	3	3	3	3	1	2	4	2	2	2	4	2	4	3	2	2	2	1	4	4	2	2	3	3	1	1	4	4	2	2	2	2	4	4	2	2	2	2	2	2	3	3	1	1	1	1	2	2	1	1	2	2	3	3	4	4	2	2	4	4	1	1	1	1	4	4	2	2	4	4	3	3	3	3	4	4	3	3	2	2	1	1	3	3	1	1	3	3	4	4	2	2	2	2	2	2	3	3	2	2	3	3	2	2	3	3	1	1	4	4	3	3	3	3	3	3	1	1	4	4	1	1	3	3	4	4	3	3	2	2	3	3	2	2	3	3	2	2	4	2	2	2	3	3	2	2	4	4	3	3	1	1	3	3	2	2	3	3	3	1	4	2	1	3	4	4	1	3	3	3	3	3	4	4	1	3	1	2	4	2	3	4	3	1	2	3	4	2	4	4	2	2	4	2	4	4	3	1	3	4	2	2	4	2	4	2	3	2	2	2	1	1	4	2	2	2	1	1	3	3	3	3	4	4	1	1	3	3	4	2	4	4	1	1	2	2	2	3	2	2	1	1	1	1	3	3	1	2	3	2	3	1	3	1	3	1	1	3	3	3	3	3	1	3	1	1	2	4	3	1	2	2	3	3	3	1	4	2	3	3	3	3	4	2	1	1	3	1	4	4	4	2	2	4	3	3	1	1	3	2	2	1	1	1	3	3	3	3	3	3	2	2	3	3	3	3	2	2	4	4	3	3	3	3	1	1	2	2	4	2	2	4	2	2	3	3	2	4	1	2	1	3	2	4	2	4	2	4	3	3	4	4	2	4	2	2	2	2	2	2	3	1	2	4	4	2	3	3	2	2	2	2	2	2	2	4	4	4	3	3	2	4	4	2	1	3	2	4	3	1	3	1	4	2	3	3	2	4	4	4	2	2	1	3	3	3	2	2	4	4	4	2	2	2	2	2	4	4	1	1	1	1	1	1	2	4	1	1	4	4	4	4	3	3	3	3	2	4	1	3	2	2	4	4	1	3	1	1	2	4	4	4	3	1	3	3	2	2	1	3	4	4	2	4	4	4	3	1	3	3	3	1	2	1	3	3	3	3	1	1	2	2	3	1	1	3	3	3	2	2	3	3	2	2	2	4	1	3	4	4	4	3	1	3	1	1	4	2	3	3	1	1	2	2	4	4	1	1	3	2	4	2	3	1	1	1	4	4	4	4	4	4	3	3	4	4	3	3	2	1	1	1	1	3	1	1	1	1	3	3	4	2	3	3	3	3	2	4	3	3	4	4	4	4	1	3	1	1	2	2	2	2	2	2	1	3	1	3	4	2	2	2	3	1	1	1	1	1	3	3	3	3	4	4	3	1	4	4	4	4	1	1	2	4	1	1	3	3	2	2	1	3	2	2	2	2	3	4	3	3	3	3	2	4	2	2	3	3	3	3	3	3	2	2	3	3	1	1	4	4	1	1	1	1	3	3	1	3	3	3	2	2	3	3	2	4	4	4	3	3	1	4	4	4	3	3	1	1	1	1	3	3	2	2	4	4	3	4	1	3	1	2	3	3	3	1	3	3	4	2	3	4	2	2	1	3	3	3	2	2	1	1	1	1	1	1	2	2	4	4	3	3	2	2	1	1	4	4	3	3	2	2	3	3	1	1	2	4	3	3	2	2	2	3	2	4	
famid	synth1	0	0	1	2	2	4	4	4	4	2	2	4	4	2	2	1	1	1	1	4	4	2	2	3	3	2	2	3	3	2	2	2	2	3	3	3	3	1	1	1	1	3	3	4	1	3	3	3	3	2	2	1	1	3	3	2	1	4	4	1	1	3	1	4	4	2	2	4	1	3	3	4	4	2	2	1	1	1	1	4	4	2	2	1	1	4	4	3	3	3	3	3	4	3	3	1	1	1	4	3	3	2	4	3	3	3	3	2	2	3	3	3	3	4	2	4	2	4	2	4	4	1	3	2	2	4	1	4	2	4	4	1	1	3	1	2	2	1	3	1	1	3	3	1	1	1	1	4	4	1	1	4	4	2	2	4	4	4	4	4	4	4	3	1	3	1	3	2	1	1	1	2	2	1	1	1	3	3	1	3	2	2	4	2	4	4	4	1	2	4	4	4	2	3	3	4	2	2	2	2	2	1	1	4	4	2	2	4	4	2	2	1	1	3	3	3	3	2	2	1	1	3	2	2	2	4	4	1	1	3	3	4	4	3	3	2	2	3	3	4	4	1	1	1	1	4	4	1	1	2	2	3	3	2	2	3	4	3	3	4	4	4	2	3	3	1	3	1	1	2	2	3	1	1	1	3	1	1	1	1	1	1	4	3	3	1	1	3	1	3	3	3	3	2	2	2	2	2	2	3	3	4	4	2	2	2	2	2	2	1	1	4	4	2	4	2	3	4	3	3	4	1	1	4	2	3	4	2	2	3	3	3	1	1	3	1	2	2	4	3	3	2	2	3	3	2	1	3	3	3	1	1	1	3	3	2	2	2	2	4	4	1	1	2	2	3	3	2	2	4	4	1	1	3	3	4	4	4	4	3	3	3	3	1	1	4	4	3	3	1	1	1	1	1	3	2	3	2	2	4	2	3	3	3	1	2	4	2	2	1	1	4	4	3	3	2	4	1	3	2	2	1	1	4	4	1	1	3	2	1	4	3	3	2	2	3	3	2	2	4	4	1	1	2	2	2	2	1	1	2	2	2	2	4	4	4	4	2	2	1	1	1	1	3	3	3	3	4	4	3	3	1	1	4	4	1	1	1	1	4	4	3	3	4	4	2	2	4	4	3	3	2	2	1	1	4	4	3	3	4	4	3	3	2	2	1	1	3	3	3	3	2	2	3	3	4	4	4	4	1	1	3	3	2	2	1	1	3	3	4	4	4	4	2	2	4	4	3	3	4	4	2	2	2	2	3	3	1	1	3	3	3	3	2	2	1	1	2	2	3	3	3	3	3	3	3	3	3	3	3	3	2	2	3	3	1	1	1	1	1	1	2	2	1	1	2	2	2	2	3	3	1	1	4	4	2	2	1	1	4	4	2	2	4	4	1	1	4	4	3	3	1	1	3	3	2	2	1	1	2	2	4	4	3	3	2	2	2	2	2	2	3	3	1	1	2	2	2	2	3	3	2	2	4	4	1	1	3	3	1	1	3	3	4	4	3	3	2	2	3	3	3	3	1	1	3	3	3	3	1	1	2	2	2	2	4	4	3	3	4	4	4	4	1	1	1	1	3	3	4	4	2	2	4	4	2	2	1	1	3	3	3	3	3	3	2	2	4	4	2	2	4	4	3	3	2	2	1	1	1	1	2	2	4	4	2	2	4	4	4	4	4	4	1	1	3	3	2	2	1	1	1	1	3	3	2	2	2	2	3	3	4	4	3	3	2	2	3	3	2	2	4	4	1	1	1	1	1	1	4	4	4	4	2	2	2	2	2	2	2	2	1	1	4	3	1	3	3	1	2	2	2	4	4	4	2	2	4	2	2	2	2	2	3	3	3	3	4	2	2	2	1	1	2	3	1	1	3	3	4	3	4	4	2	2	1	1	1	1	1	1	2	4	3	3	3	3	1	4	2	2	3	3	4	2	3	3	4	2	4	4	4	2	2	2	3	3	2	1	4	4	4	3	2	4	1	4	4	3	4	2	4	3	1	1	3	1	1	1	4	4	4	2	1	1	2	2	2	1	1	2	2	4	1	3	3	3	4	2	2	4	4	2	1	3	3	3	3	3	1	2	4	4	4	2	1	3	2	2	2	2	1	1	2	2	4	2	3	3	3	1	2	3	3	1	3	1	1	1	3	1	4	2	4	2	2	4	1	3	3	1	2	2	4	4	4	2	4	2	1	1	3	2	1	1	1	1	3	4	2	2	2	2	2	2	1	1	3	1	1	3	1	1	2	2	3	1	4	2	3	1	4	3	3	4	1	1	3	3	3	3	3	3	4	2	4	4	2	2	3	3	2	4	3	4	1	1	4	4	4	3	4	4	4	2	4	4	3	3	2	2	4	4	4	4	1	1	3	3	1	1	3	3	4	4	3	3	2	2	3	3	3	3	3	3	3	3	3	3	3	3	1	1	2	2	2	2	2	2	1	1	3	3	1	1	3	3	1	1	4	4	4	4	3	3	3	3	3	3	4	4	3	3	2	2	3	3	1	1	1	1	2	2	2	2	4	4	2	2	2	2	3	3	3	3	1	1	2	2	2	2	2	2	3	3	2	2	4	4	3	3	3	3	1	1	4	4	1	1	3	3	1	1	4	4	2	2	1	3	3	1	4	4	4	2	2	2	4	4	4	2	3	3	3	4	3	3	3	3	1	1	3	3	2	2	3	3	4	4	3	3	4	4	2	2	3	3	3	3	4	4	3	3	1	1	3	3	1	1	2	2	3	3	3	3	1	1	2	2	2	2	4	4	4	4	1	1	4	4	1	1	3	3	4	4	2	2	4	4	4	4	1	1	2	2	3	3	1	1	3	3	1	1	2	2	2	2	2	2	2	2	2	2	3	3	2	2	1	1	4	4	2	2	1	1	1	1	1	1	4	4	4	4	2	4	1	3	4	2	4	3	3	1	3	1	4	4	2	1	1	1	2	1	3	1	4	2	4	2	3	3	1	1	1	1	2	2	1	1	3	4	3	3	2	2	4	4	3	3	3	3	3	3	1	3	1	2	1	1	3	3	3	3	1	1	1	3	1	1	1	3	4	3	3	3	4	3	2	2	1	1	2	2	2	2	4	4	4	2	2	4	4	2	3	3	4	4	3	3	3	3	1	3	1	1	3	4	1	3	4	4	4	4	4	4	1	1	1	1	1	1	3	3	1	1	2	2	1	1	2	2	3	3	4	4	3	3	1	1	3	3	1	1	4	4	2	2	1	1	4	4	1	1	2	2	3	3	4	4	3	3	1	1	4	4	2	4	4	3	1	1	4	4	4	4	3	1	3	3	4	4	2	4	3	3	4	4	2	2	4	4	1	3	2	2	4	4	2	2	2	2	4	4	3	3	4	2	2	2	1	1	1	3	4	4	2	4	4	3	2	2	2	4	2	4	1	1	4	4	2	2	2	2	2	4	4	4	3	3	2	2	4	4	1	1	4	4	4	4	1	3	4	1	1	1	2	2	3	1	1	1	4	4	4	4	3	3	1	1	2	2	1	3	4	4	3	1	4	3	3	4	2	4	4	2	3	3	1	3	3	3	3	3	1	1	2	2	3	1	1	4	4	4	3	1	1	3	2	2	3	3	3	3	2	2	1	1	1	1	4	4	1	1	3	3	4	4	2	2	1	1	3	3	1	3	4	4	3	3	3	3	2	2	2	2	4	4	2	2	1	1	1	1	3	3	4	4	2	2	4	4	1	2	3	3	1	1	1	1	3	1	1	2	1	1	4	4	2	2	3	3	1	1	4	4	1	1	1	1	2	2	3	3	1	1	4	4	4	4	1	1	1	1	4	4	1	1	3	3	3	1	3	3	1	3	1	1	1	1	2	2	2	2	3	3	2	4	4	4	1	4	3	3	2	4	4	4	3	3	3	3	1	1	3	3	1	1	1	1	3	1	2	2	1	3	1	1	1	3	1	1	1	3	4	2	1	1	2	4	1	3	3	3	4	2	2	2	1	3	1	3	4	2	1	3	2	2	1	1	4	4	1	1	4	4	4	4	2	2	4	4	2	2	4	4	4	4	1	1	3	3	4	4	2	2	3	3	1	1	3	3	1	1	1	1	2	2	3	3	3	3	1	1	1	1	1	1	2	2	2	2	4	4	4	4	1	1	2	2	1	1	1	1	2	2	2	2	3	3	4	4	3	3	3	3	3	3	3	3	1	1	4	4	3	3	4	4	1	1	2	2	1	1	2	2	3	3	2	2	3	3	2	2	1	1	4	4	3	3	4	4	4	4	1	1	1	1	1	1	4	4	1	1	2	2	2	2	1	1	4	4	2	3	1	2	3	3	1	1	2	2	3	1	3	3	3	3	4	4	2	2	2	2	4	2	3	3	3	3	3	3	3	3	1	1	1	1	2	4	1	1	1	1	4	2	2	1	3	3	2	2	4	4	3	1	1	1	2	4	3	2	1	1	3	1	4	4	1	2	1	3	2	4	2	4	2	4	2	4	4	2	4	2	1	3	4	1	3	1	4	2	4	3	1	4	2	2	4	2	2	4	1	1	3	1	1	1	3	1	4	4	2	4	1	2	4	2	2	4	3	3	3	1	3	3	1	1	1	3	2	2	1	3	3	3	1	3	1	2	3	3	2	2	3	3	1	1	2	2	4	4	3	3	1	1	4	4	1	1	2	2	1	1	2	2	2	2	4	4	3	3	4	4	3	3	4	4	1	2	1	1	4	4	2	2	1	1	3	3	3	3	3	3	4	4	1	1	2	2	3	3	2	2	3	3	1	1	2	2	1	1	3	3	1	1	3	3	1	1	4	4	1	1	3	3	2	2	2	2	2	2	3	3	2	2	2	2	4	4	4	4	4	4	1	1	4	4	3	3	2	2	1	1	3	3	1	1	3	3	1	1	3	3	4	4	1	1	4	4	4	4	1	1	3	3	3	3	4	4	1	1	1	1	2	2	2	2	3	3	1	1	3	3	4	4	4	4	1	1	3	3	1	1	2	2	3	1	4	2	4	2	2	4	2	2	3	3	3	1	3	3	3	3	4	2	3	3	2	2	2	2	1	1	2	2	1	1	2	4	2	4	3	3	2	2	1	1	4	4	2	2	4	4	2	2	4	4	4	4	3	3	2	2	4	4	3	3	3	3	1	1	2	2	1	1	1	1	1	1	3	3	3	3	3	3	1	1	1	1	2	2	2	2	2	2	2	2	1	1	4	4	2	2	4	4	4	4	3	3	3	3	4	4	3	3	3	3	1	1	2	2	2	2	1	1	2	2	4	4	3	3	4	4	1	1	3	3	1	1	4	4	3	3	1	1	4	4	3	3	4	4	2	2	4	4	2	2	3	3	3	3	1	1	4	4	1	1	3	3	4	4	3	3	3	3	2	2	3	3	3	3	2	2	2	2	4	4	4	4	2	2	2	2	4	4	2	2	1	1	2	2	3	3	4	4	1	1	3	3	1	1	3	3	4	4	1	1	4	4	2	2	3	3	1	1	1	1	2	2	4	4	3	3	1	1	3	3	1	1	4	4	4	4	2	2	1	1	1	1	4	4	2	2	4	4	2	2	3	3	4	4	1	1	4	4	3	3	4	4	2	2	1	1	2	2	3	3	2	2	3	3	3	3	1	1	3	3	2	2	2	2	4	4	3	3	3	3	4	4	3	3	4	4	2	2	1	1	2	2	4	4	4	4	2	2	4	4	3	3	3	3	1	1	3	3	2	2	3	3	3	3	2	2	1	1	3	3	2	2	1	1	4	4	1	1	3	3	2	2	1	1	1	1	4	4	1	1	3	3	4	4	3	3	3	3	4	4	3	3	2	2	4	4	3	3	1	1	1	1	1	1	4	4	3	3	1	1	1	1	4	4	4	4	2	2	4	4	2	2	2	2	2	2	1	1	4	4	4	4	2	2	1	1	3	3	4	4	3	3	4	3	4	4	2	2	4	4	1	1	2	2	3	3	2	2	1	1	4	4	2	2	3	3	2	2	2	2	2	2	3	3	4	4	1	1	4	4	2	2	4	4	4	4	1	1	3	3	2	2	1	1	2	2	4	4	4	4	1	1	3	3	1	1	1	1	3	3	2	2	1	1	4	4	4	4	2	2	1	2	4	4	2	2	3	1	1	1	2	4	3	3	4	4	3	1	1	1	3	3	4	4	3	3	3	3	4	4	2	2	2	2	1	1	4	4	3	3	3	3	1	1	3	3	2	2	1	1	2	2	3	3	4	4	4	4	4	4	4	4	2	2	4	4	4	4	2	2	1	1	3	3	2	2	4	4	4	4	1	1	2	2	1	1	2	2	4	4	2	2	3	3	4	4	2	2	4	4	1	1	4	4	4	4	4	4	2	2	3	3	2	2	4	4	1	1	1	1	3	3	3	3	2	2	1	1	3	3	2	2	1	1	4	4	1	1	1	1	3	3	4	4	3	3	1	1	3	3	4	4	1	1	3	3	3	3	4	4	3	3	1	1	1	1	2	2	1	1	1	1	2	2	4	4	3	3	4	4	1	1	4	4	3	3	3	3	4	2	3	1	4	2	3	2	3	1	2	2	1	1	3	3	1	3	1	3	3	3	3	3	3	3	4	4	4	4	1	1	4	4	3	1	3	3	1	3	4	4	1	1	4	2	1	1	1	1	4	3	4	2	1	2	2	1	4	4	3	1	2	3	3	3	1	1	3	2	2	2	3	3	4	2	1	3	1	1	2	2	2	2	1	1	4	4	4	4	1	1	3	4	3	1	1	1	1	1	3	3	3	3	1	1	1	1	2	2	4	4	3	3	2	2	2	3	3	1	2	4	1	1	1	1	3	1	4	1	4	2	3	1	1	3	4	2	1	1	1	3	4	4	3	3	1	1	3	3	3	3	1	1	3	3	3	3	1	1	1	1	2	2	3	3	3	3	2	2	3	3	4	4	1	1	2	2	4	4	4	4	2	2	1	1	4	4	3	3	3	3	4	4	1	1	3	3	4	4	2	2	1	1	1	1	3	3	1	1	2	2	1	1	1	1	2	2	3	3	2	2	3	3	1	1	4	4	1	1	2	2	3	3	4	4	3	3	4	4	2	2	4	4	1	1	2	2	4	4	1	1	4	4	4	4	4	4	1	1	1	1	4	4	2	2	3	3	3	3	2	2	1	1	4	4	3	3	4	4	4	4	1	1	1	1	1	1	3	3	1	1	3	3	3	3	2	2	3	3	4	4	2	2	2	2	1	1	3	3	2	2	3	3	3	3	2	2	1	1	2	2	2	2	3	3	2	2	2	2	1	1	2	2	3	3	2	2	2	2	3	3	1	1	2	2	2	2	2	2	3	3	4	4	3	3	1	1	4	4	2	2	1	3	2	2	4	2	1	1	1	3	2	2	2	1	3	3	3	3	4	2	1	3	2	2	3	3	2	2	2	2	3	2	1	4	2	3	3	1	2	4	3	3	1	1	2	2	1	1	2	4	3	3	2	2	4	4	1	1	4	4	2	4	4	2	2	4	4	4	1	1	2	2	4	4	4	4	3	3	4	4	4	4	3	3	4	4	1	1	3	3	2	2	2	2	4	2	3	3	1	1	3	3	4	2	3	3	1	1	3	3	3	3	3	3	3	3	1	3	1	1	3	2	1	3	4	3	3	1	2	4	1	3	4	2	4	4	4	2	4	2	2	2	2	2	3	1	1	3	1	1	4	4	1	3	2	2	3	3	2	2	2	2	4	2	2	2	1	1	4	2	3	1	1	3	2	3	3	3	2	4	2	2	2	4	1	1	1	1	3	3	4	3	4	2	1	3	4	4	2	2	4	4	2	4	3	3	2	4	3	1	4	4	3	3	3	3	1	2	2	4	3	1	2	2	1	3	2	2	3	3	3	3	1	3	2	4	4	2	3	1	2	4	1	1	2	2	4	4	1	1	3	3	2	2	2	2	3	3	4	4	1	1	4	3	2	2	3	2	3	3	3	3	3	1	4	4	4	2	4	4	2	4	4	2	2	4	1	3	3	1	1	2	2	2	3	3	1	1	2	2	4	4	2	2	2	2	2	2	2	2	3	1	1	1	3	3	4	4	4	4	4	4	3	3	3	3	3	3	1	1	3	3	4	4	1	1	4	4	1	1	2	2	4	2	2	1	1	1	1	1	2	2	1	1	1	3	3	4	2	2	3	3	4	2	1	3	4	4	1	2	2	2	4	4	4	4	1	3	1	2	2	2	1	3	1	3	4	2	4	2	4	2	4	2	1	1	3	1	4	4	1	1	2	2	4	2	2	2	4	4	1	1	4	4	2	2	4	2	2	4	2	2	3	3	3	3	3	3	1	2	1	3	4	1	1	1	2	3	3	3	3	3	3	1	1	3	2	2	4	4	3	3	1	1	3	3	4	4	4	4	2	2	4	4	1	1	4	4	4	4	3	3	1	1	2	2	4	4	2	2	1	1	4	4	3	3	2	2	2	2	2	2	3	3	4	4	1	1	3	3	1	1	1	1	1	1	2	2	1	1	2	2	4	4	3	3	4	4	2	2	1	1	2	2	2	2	2	2	2	2	2	2	4	4	2	2	1	1	2	2	4	4	1	1	2	2	2	2	3	3	1	1	2	2	2	2	1	1	4	4	4	4	2	2	2	2	3	3	4	4	2	2	2	2	3	1	4	2	4	2	1	3	4	4	4	2	4	2	4	4	4	2	2	2	3	1	4	4	3	3	4	2	3	1	3	3	4	2	3	1	4	2	2	2	2	2	1	2	4	2	2	4	1	1	2	2	4	2	4	2	1	3	3	4	1	3	1	1	2	2	3	3	3	3	3	3	1	1	1	1	4	4	1	1	2	2	1	3	1	1	1	1	4	4	3	3	4	4	4	4	1	1	2	2	1	1	3	3	4	4	4	4	4	4	1	1	3	3	1	1	3	3	2	2	4	4	1	1	3	3	2	2	4	4	3	3	2	2	1	1	3	3	4	4	2	2	3	3	2	2	2	2	1	1	3	3	3	3	4	4	2	2	2	2	2	2	3	3	1	3	3	3	2	2	4	4	3	3	2	2	4	4	1	1	1	1	4	4	3	3	2	2	3	3	2	3	1	3	2	2	1	1	2	2	3	3	2	4	2	2	1	1	1	1	4	4	1	1	1	4	2	2	2	2	2	2	2	2	1	3	1	2	2	4	3	3	3	3	1	1	3	1	4	4	4	4	1	1	2	1	1	1	3	3	2	2	4	4	1	1	2	2	2	4	3	3	2	2	3	3	1	1	1	3	3	4	1	3	2	2	2	2	3	1	2	2	1	1	4	1	2	2	1	1	1	1	2	2	3	3	1	1	2	2	3	3	3	2	3	1	4	3	3	3	3	3	1	1	4	1	2	4	2	1	3	3	1	1	1	3	4	2	1	1	3	3	1	3	1	2	1	1	4	2	4	4	4	4	3	3	2	2	1	2	4	4	4	4	4	4	4	2	2	1	2	2	1	1	1	1	4	4	1	1	1	1	2	1	3	1	3	1	2	4	1	3	4	2	2	2	2	2	2	2	4	4	2	2	4	4	2	2	4	4	1	1	2	2	2	2	2	2	2	2	2	2	1	1	3	3	4	4	2	2	2	2	4	4	3	3	1	1	1	1	1	1	4	4	3	3	3	3	4	4	4	4	2	2	2	2	4	4	1	1	1	1	2	2	4	4	2	2	3	3	4	4	1	2	2	2	1	3	3	3	4	2	4	2	1	3	3	1	4	2	4	4	4	2	4	2	2	2	1	1	3	3	3	3	1	3	1	1	3	3	3	3	4	4	3	3	3	3	3	3	1	1	3	3	4	2	3	3	3	3	2	2	3	3	2	4	1	1	4	2	1	1	1	1	2	1	4	1	2	3	1	3	3	1	4	2	2	4	2	4	1	1	4	2	4	2	4	4	2	4	1	1	4	4	3	3	3	3	2	2	3	3	2	2	4	4	4	4	2	2	2	2	4	4	2	2	4	4	1	1	4	4	2	2	1	1	3	3	3	3	4	4	2	2	2	2	4	4	1	1	3	3	2	2	4	4	3	3	2	2	1	1	4	4	4	4	3	2	3	3	2	2	4	4	2	1	3	3	3	3	4	4	4	3	3	1	3	3	1	1	2	4	4	2	4	2	3	3	1	3	1	1	2	4	3	3	2	4	4	2	3	1	3	1	4	2	2	4	4	2	2	2	1	3	1	1	2	2	4	2	2	2	4	2	4	2	1	1	3	1	1	3	1	3	2	4	2	2	3	3	4	4	3	3	4	4	3	3	1	1	4	4	1	1	3	3	1	1	1	1	1	1	1	1	3	3	1	1	3	3	2	2	3	3	1	1	1	1	1	1	3	3	4	4	1	1	1	1	4	4	4	4	1	1	3	3	2	2	4	4	1	1	1	1	1	1	2	2	4	4	4	4	1	1	4	4	4	4	1	1	1	1	2	2	3	3	3	3	4	4	1	1	4	4	1	1	3	3	4	2	1	1	4	4	1	1	4	4	4	4	4	4	2	2	1	1	2	2	4	4	2	2	1	1	1	1	4	4	4	4	1	1	4	4	1	1	2	2	2	2	3	3	2	2	4	4	1	1	2	2	3	3	3	3	1	1	1	1	2	2	4	4	2	2	1	1	3	3	4	4	1	1	2	2	4	4	2	2	3	3	3	3	3	3	4	4	2	2	3	3	2	2	3	3	2	2	3	3	4	4	3	3	2	2	3	3	1	1	3	3	3	3	2	2	3	3	2	2	3	3	4	4	2	2	2	2	2	2	3	3	4	4	4	4	2	2	3	3	4	4	2	2	3	3	4	4	3	3	3	3	1	1	3	1	4	2	3	3	1	1	4	4	1	3	3	1	4	2	4	2	3	3	1	1	3	3	2	2	4	2	3	2	4	4	4	2	3	3	1	1	2	4	4	4	2	2	4	4	2	2	1	1	3	3	4	4	4	4	1	1	3	3	3	3	2	2	2	2	3	3	4	4	2	4	3	3	3	1	3	4	3	3	3	4	2	4	1	1	3	3	2	4	2	3	1	1	1	1	4	4	1	2	3	1	4	2	3	3	4	2	1	1	4	4	2	2	1	3	4	4	2	2	4	4	1	1	1	1	1	1	3	3	4	4	2	2	1	1	3	3	2	2	4	4	2	2	4	4	2	2	4	4	3	3	1	1	1	1	3	3	3	3	1	1	1	1	1	1	3	3	1	1	4	4	3	3	1	1	1	1	2	2	3	3	2	2	3	3	2	2	3	3	4	4	1	1	1	1	1	1	3	3	1	1	1	1	1	1	4	4	2	2	2	2	1	3	2	4	2	4	2	2	3	4	3	1	3	1	2	2	4	2	2	2	4	2	4	2	4	2	4	4	4	4	3	1	4	2	2	2	1	3	1	3	3	3	4	2	2	2	1	3	1	1	4	2	1	3	3	3	1	1	3	3	3	1	2	2	2	2	1	1	4	4	3	3	3	3	4	4	4	4	4	4	4	4	2	2	3	3	3	3	2	2	1	1	3	3	2	2	4	4	4	4	2	2	2	2	2	2	2	2	1	1	4	4	4	4	4	4	2	2	4	4	4	4	4	4	2	2	1	1	3	3	4	4	1	1	4	4	1	1	2	2	1	3	1	1	2	2	2	2	3	3	4	4	1	1	4	4	3	3	4	4	3	3	2	2	2	2	2	2	4	4	4	4	1	1	3	3	1	3	2	4	4	4	1	2	4	4	4	4	1	2	3	3	2	2	3	2	1	1	4	2	3	3	2	4	2	4	2	1	1	1	3	1	2	2	2	2	2	2	4	4	4	2	4	4	3	3	3	3	2	2	4	4	3	3	1	1	3	3	3	3	2	2	4	4	2	2	1	1	1	1	2	2	3	1	1	1	3	3	3	2	1	4	4	4	3	1	4	2	3	3	3	1	1	1	3	1	4	2	2	4	4	4	4	2	3	1	1	2	1	3	2	1	3	1	2	3	3	1	3	1	2	4	1	3	1	4	3	1	3	3	2	2	3	3	2	2	3	3	2	4	2	4	2	2	1	3	2	2	4	4	4	4	2	2	2	4	4	4	2	2	2	1	1	1	4	4	3	3	3	3	3	4	2	1	1	1	3	1	3	3	1	3	2	1	4	2	4	1	3	3	4	2	4	4	2	2	4	4	1	4	2	1	1	1	3	3	1	1	1	2	1	1	4	2	3	3	4	2	4	3	3	4	3	4	3	4	4	3	1	1	3	2	1	3	3	1	3	1	3	4	1	3	3	1	2	4	4	2	4	4	1	1	3	3	1	1	1	1	2	2	2	2	4	4	4	4	3	3	4	4	1	1	4	4	4	4	2	2	1	1	3	3	3	3	2	2	3	3	4	4	1	3	4	4	2	2	1	3	1	1	4	2	4	2	1	3	3	3	2	4	3	1	4	4	3	3	4	4	3	1	3	1	2	2	2	4	4	4	3	1	3	2	2	4	4	4	1	1	4	4	1	1	3	3	2	2	4	2	3	4	3	1	1	3	2	4	2	4	2	4	1	2	4	4	4	3	2	4	1	1	1	3	4	2	4	2	1	2	3	4	4	2	1	2	2	4	3	4	3	3	3	2	4	2	4	4	2	4	3	1	4	4	3	3	3	1	2	3	1	1	1	3	4	4	3	3	1	1	3	3	3	1	1	2	1	2	1	3	1	3	3	1	2	4	3	3	1	3	4	4	4	4	1	1	2	4	2	2	3	3	1	1	3	3	1	1	1	1	2	2	1	1	1	1	1	1	4	4	4	4	1	1	4	4	1	1	4	4	4	4	1	1	4	4	4	4	3	3	4	4	3	3	4	2	3	3	1	1	3	3	1	1	3	3	4	4	1	1	2	4	1	3	4	4	3	1	4	4	3	3	1	1	2	2	3	3	3	1	2	4	3	3	2	1	1	3	2	2	2	2	1	2	4	4	2	4	1	3	1	1	3	3	2	2	4	4	2	2	1	1	1	3	2	4	2	4	1	3	3	3	2	4	4	1	3	1	4	2	3	3	3	1	2	2	4	4	3	3	4	2	1	1	1	1	1	3	2	2	4	4	4	3	3	3	3	3	3	3	3	1	4	3	4	2	3	3	1	3	1	1	3	3	1	3	2	2	3	3	3	3	4	4	3	1	1	4	2	2	4	2	2	4	3	3	4	4	3	4	4	4	1	1	1	1	3	3	2	4	2	2	3	3	3	3	1	3	1	4	3	3	1	1	2	1	1	1	1	3	1	1	1	1	2	2	4	4	1	1	4	2	4	4	4	4	3	3	1	1	3	1	4	4	2	2	4	4	4	2	3	1	2	1	4	4	3	3	4	4	2	2	3	3	1	1	4	4	4	3	2	2	2	2	1	3	4	4	1	1	4	4	2	1	2	2	1	1	3	3	2	2	1	1	4	4	1	1	3	3	4	4	4	4	4	2	1	3	1	1	2	2	2	2	4	4	2	1	3	1	2	2	2	4	4	4	4	2	3	3	4	4	1	1	2	2	2	4	2	2	1	1	1	1	3	1	4	4	4	4	4	4	3	3	2	2	1	1	2	2	4	4	4	4	4	4	1	1	3	4	3	1	1	2	4	1	4	4	4	4	2	2	4	4	2	2	1	3	2	2	3	3	2	2	4	2	2	1	4	4	1	1	2	2	2	2	1	3	1	3	2	2	2	2	3	3	1	3	3	4	4	4	2	2	3	3	2	1	2	2	3	3	2	1	1	1	2	2	4	4	4	2	3	1	1	3	3	3	3	3	3	1	3	3	3	1	4	4	2	1	1	1	2	4	1	1	1	2	3	4	4	2	3	3	4	4	2	4	4	2	3	4	2	3	1	2	1	2	1	3	2	4	3	1	4	2	4	2	4	2	4	4	4	2	3	1	4	4	4	2	4	2	1	3	4	3	1	2	2	4	1	3	2	4	3	3	3	1	4	2	2	1	4	2	3	3	3	1	3	3	1	4	2	1	4	2	3	3	3	3	2	2	2	2	3	3	2	2	4	4	3	3	1	1	1	1	2	4	3	1	4	2	1	3	3	1	1	3	4	2	3	1	4	2	1	1	4	4	3	1	4	4	1	1	4	4	4	2	4	4	1	1	1	1	3	3	1	3	4	2	3	1	1	1	1	3	4	4	1	1	4	4	1	4	4	4	4	2	4	4	1	1	4	2	4	3	4	4	4	4	3	1	2	2	2	2	3	3	4	4	4	4	1	1	2	2	2	2	2	2	3	3	4	2	1	4	4	2	4	4	2	4	1	3	2	2	1	3	3	3	3	3	3	1	3	3	3	1	4	4	3	3	4	4	4	4	1	3	2	2	4	3	1	3	1	2	1	1	4	4	1	1	4	2	4	4	3	3	1	1	1	2	1	3	1	1	1	1	2	2	2	2	3	3	4	4	1	1	3	3	2	2	4	4	3	3	4	4	3	1	1	3	2	1	3	3	4	4	3	1	3	3	3	3	1	3	1	1	1	3	2	4	4	2	3	3	1	1	1	1	1	1	2	1	1	2	1	3	2	2	2	2	3	3	2	2	4	4	2	2	3	3	3	3	3	3	4	2	3	1	3	1	1	3	2	4	2	4	3	4	2	2	1	1	4	4	1	1	1	3	3	1	1	1	2	4	1	2	3	1	4	2	4	4	3	1	1	1	1	1	3	3	4	4	3	3	2	2	2	2	3	3	2	4	2	4	2	2	4	4	3	1	1	2	4	4	1	1	3	1	2	1	3	1	4	4	4	4	3	1	1	1	1	1	4	4	4	4	2	2	3	3	4	4	2	2	4	4	3	3	3	3	2	2	3	3	3	3	4	2	1	1	4	2	3	1	1	1	4	4	4	4	4	4	4	4	1	1	3	3	2	2	3	1	1	2	1	1	4	2	1	1	4	3	4	2	3	4	3	1	1	1	4	4	4	4	3	3	4	4	3	3	4	4	2	4	4	3	4	2	2	1	2	3	4	3	3	3	2	4	2	2	4	2	4	4	4	4	3	3	2	2	2	2	3	3	2	2	4	4	4	4	3	1	2	2	2	2	4	4	4	4	3	3	2	2	1	1	4	4	2	2	1	1	1	1	2	2	3	3	2	2	3	3	3	3	1	1	1	1	4	2	4	2	3	1	4	2	2	2	3	3	2	2	4	4	1	1	3	3	4	4	4	4	1	1	1	1	3	3	1	1	1	1	2	2	2	2	1	1	4	2	1	1	1	1	1	1	4	4	2	2	3	3	3	3	4	4	4	4	2	2	2	4	4	4	1	1	4	2	2	4	4	4	4	4	3	3	3	3	4	4	1	4	1	1	3	4	4	4	3	1	1	1	4	2	3	1	3	1	2	3	1	3	3	1	4	4	3	1	1	3	4	4	4	2	3	3	4	4	3	1	1	1	4	4	2	4	4	3	4	2	2	2	1	3	1	1	2	4	4	4	3	1	4	4	1	1	4	2	1	3	4	4	3	1	2	4	2	4	2	1	2	2	4	4	3	1	1	1	1	3	1	3	2	4	1	1	3	3	3	1	1	2	4	4	4	4	1	1	1	1	2	2	2	2	2	2	3	3	2	2	1	1	2	2	3	3	3	3	3	3	2	2	4	4	3	3	2	2	4	4	1	1	2	2	1	1	2	2	4	4	4	4	4	4	4	4	3	3	2	2	4	4	3	3	1	1	4	4	1	1	3	3	4	4	2	2	1	1	4	4	3	3	3	3	2	2	3	3	4	4	4	4	3	3	3	3	2	2	4	4	3	4	2	2	2	2	2	2	1	1	1	1	1	1	1	1	4	4	1	1	3	3	2	2	1	1	3	3	1	1	1	1	2	2	3	3	1	1	2	2	1	1	2	2	4	4	4	4	2	2	1	1	4	4	1	3	1	1	2	2	1	3	2	2	1	3	4	3	1	1	2	2	2	1	4	4	4	3	3	1	3	1	2	2	1	1	1	1	4	4	4	3	4	4	4	2	4	4	3	2	1	1	4	2	4	2	4	4	4	4	3	3	1	1	4	4	3	3	1	4	1	4	1	1	1	1	3	1	2	2	4	4	2	2	2	2	1	3	2	1	3	1	3	1	1	3	4	4	2	1	1	2	2	4	2	2	4	2	3	3	2	2	2	2	1	1	1	1	1	1	4	4	2	2	1	1	1	1	4	4	3	3	3	3	2	2	4	4	3	3	4	4	1	1	3	3	2	2	4	4	4	4	4	4	4	4	4	4	2	2	3	3	2	2	2	2	2	2	3	2	4	4	3	3	2	4	2	2	2	2	2	2	1	1	3	3	1	1	3	4	3	1	2	4	1	3	3	3	2	3	2	4	1	4	2	2	2	4	3	3	1	3	2	4	3	3	2	2	2	1	1	1	3	3	4	4	3	3	2	2	3	3	1	1	3	2	3	1	4	4	1	1	2	2	1	1	3	3	4	4	2	2	4	4	4	4	3	3	1	1	2	2	4	4	1	1	1	1	3	3	3	3	1	1	1	1	3	3	3	3	1	1	4	3	4	4	3	3	3	1	4	4	2	2	2	2	2	2	1	1	2	2	3	3	2	2	2	4	1	1	4	4	4	4	3	1	1	2	4	3	1	3	2	1	2	2	3	1	3	1	1	1	3	4	1	3	3	3	4	4	1	1	4	4	2	2	3	3	1	1	3	3	4	4	2	2	1	1	1	3	2	2	1	3	2	3	4	2	3	1	1	3	1	1	1	3	4	4	2	2	1	3	4	4	2	2	1	3	1	3	1	3	1	1	1	3	1	3	3	1	2	2	4	4	1	3	1	1	3	4	4	2	3	1	4	3	1	1	2	4	3	4	4	2	3	1	3	1	2	4	3	4	3	3	2	2	2	4	3	2	3	4	2	1	4	2	1	2	2	2	4	1	1	1	3	1	1	1	3	3	1	1	1	3	4	4	3	3	1	1	4	4	1	1	1	1	2	2	3	3	3	3	4	4	1	1	2	2	1	1	3	3	4	4	3	3	4	4	1	1	4	4	4	4	4	4	4	4	4	4	1	1	1	1	4	4	3	3	1	1	2	2	3	3	4	4	3	3	2	2	3	3	3	3	2	2	2	2	1	1	4	4	4	2	4	4	3	3	1	1	4	4	3	3	3	3	3	3	2	2	3	3	2	2	2	2	1	1	2	3	3	3	2	2	3	3	4	4	1	1	1	1	2	2	4	4	2	2	4	4	2	2	3	3	4	4	2	2	1	1	4	4	1	1	2	2	2	2	2	2	1	1	4	4	3	3	1	1	1	1	4	4	2	2	2	2	4	4	4	4	1	2	3	3	1	1	1	3	4	3	1	1	4	4	2	4	4	4	3	3	1	1	1	1	1	2	2	2	1	1	2	2	4	4	2	2	3	3	4	4	3	3	2	2	4	4	2	2	2	2	3	3	3	3	3	3	3	3	3	3	2	2	3	3	3	3	1	1	1	1	3	3	1	1	4	4	1	1	2	2	2	2	4	4	3	3	2	2	1	1	1	1	4	4	2	2	2	2	2	2	1	1	1	1	1	1	4	4	2	2	2	2	4	4	1	1	1	1	3	3	2	2	1	1	4	4	4	4	3	3	3	3	1	1	4	4	3	3	1	1	2	2	2	2	2	2	1	1	3	3	2	2	1	1	1	1	1	1	2	2	1	1	4	4	3	3	4	4	3	3	3	1	2	1	3	3	4	4	2	4	3	1	4	4	3	3	4	4	3	3	4	2	4	4	1	1	1	3	2	2	4	2	4	4	3	2	1	1	4	2	1	3	2	4	2	2	4	4	3	3	3	3	3	1	4	2	3	2	3	4	3	3	3	1	3	3	3	3	2	2	2	4	4	3	4	3	1	3	3	4	4	2	2	2	4	4	4	2	1	4	1	3	3	3	1	2	2	4	2	4	1	3	4	3	2	2	4	4	1	1	3	1	2	4	3	3	4	4	1	1	4	4	3	3	4	4	2	2	2	2	1	1	3	3	2	2	3	3	3	3	2	2	3	3	1	1	3	3	1	1	4	2	1	3	4	1	3	3	3	3	2	2	3	2	2	4	1	3	3	1	1	1	1	1	3	1	4	2	3	1	2	4	1	3	4	2	4	2	3	1	2	2	4	1	3	1	3	1	1	1	4	4	4	4	4	2	3	3	4	4	3	3	1	1	3	3	4	4	4	4	3	3	2	2	4	4	2	2	4	4	3	3	3	3	2	2	1	1	2	2	1	1	4	4	2	2	1	1	1	1	2	2	4	4	1	1	4	4	4	4	2	4	1	1	1	1	2	2	4	4	3	3	3	3	1	1	3	3	4	4	3	3	1	1	4	4	3	3	3	3	3	3	1	1	4	4	3	1	1	3	1	1	3	3	3	1	4	4	2	4	3	2	3	1	1	1	4	4	2	1	3	3	4	4	2	2	2	2	2	4	4	3	2	2	3	3	3	3	1	1	1	1	4	2	1	1	4	4	4	4	1	1	1	1	3	3	4	3	2	2	2	2	4	4	2	2	3	3	1	3	1	1	2	2	4	4	3	3	3	3	2	2	3	3	4	4	1	3	3	1	3	3	1	1	3	1	3	3	4	2	2	2	2	2	2	1	4	3	2	1	4	1	3	1	4	4	4	2	2	2	2	4	1	4	1	2	1	3	1	1	3	3	4	4	1	2	4	2	2	4	2	2	4	2	2	2	3	3	3	3	3	1	2	4	1	3	3	1	4	4	4	2	1	3	2	2	1	3	2	4	2	1	3	4	3	3	1	3	1	1	1	1	1	3	4	4	3	1	4	3	3	1	3	4	1	1	3	3	1	1	3	2	1	3	2	2	1	1	1	3	2	2	3	3	3	3	1	1	2	2	2	2	1	1	1	1	2	2	1	1	1	3	2	4	2	2	2	2	3	3	3	3	3	3	3	3	4	4	3	3	3	1	1	1	3	3	1	1	1	1	2	2	4	4	1	1	3	3	2	2	4	4	1	1	2	2	3	1	3	3	3	1	1	2	4	2	3	1	4	2	3	3	4	4	1	2	4	4	3	3	2	2	3	3	3	3	3	3	2	2	3	1	1	1	1	1	4	4	4	4	4	4	2	2	3	3	1	1	1	1	2	2	1	1	4	4	1	1	1	1	3	3	1	1	4	4	2	2	4	4	1	1	1	1	4	4	2	2	2	2	2	2	3	3	3	3	3	3	1	1	4	4	3	3	3	3	3	3	2	2	2	2	2	2	4	4	3	3	2	2	2	2	2	2	4	4	3	1	3	3	2	2	3	3	4	4	4	4	3	3	1	1	2	2	3	3	4	4	4	4	3	3	2	2	4	4	2	2	2	2	1	1	2	2	2	2	2	2	1	1	3	3	4	4	2	2	4	4	2	2	1	1	3	3	2	2	4	4	2	2	1	1	3	3	2	2	3	3	4	4	4	4	3	3	2	2	1	1	2	2	2	2	4	4	2	2	4	2	1	3	2	2	1	3	1	3	2	2	2	2	4	2	1	1	1	1	4	4	4	4	1	1	4	4	3	1	4	3	3	4	3	1	2	4	2	2	4	2	1	3	2	2	2	1	3	3	1	3	3	1	1	1	1	3	3	1	1	3	3	1	2	2	2	1	2	2	3	1	2	2	2	4	2	4	1	1	4	2	4	2	2	4	2	2	3	3	1	1	4	4	1	3	4	4	3	3	3	3	3	3	1	1	3	3	3	1	1	2	3	3	2	4	2	4	2	4	2	2	3	3	1	4	4	2	3	1	2	4	4	2	1	1	1	2	2	4	3	3	1	2	3	1	4	2	3	1	3	4	2	2	1	2	3	3	2	2	2	4	3	3	4	4	1	1	3	3	3	3	1	1	1	1	3	3	1	1	1	1	4	4	2	2	1	3	4	2	3	4	4	4	3	1	3	3	2	4	2	2	1	1	1	1	1	1	1	1	4	1	1	1	4	2	4	4	4	4	4	2	2	2	2	2	1	1	3	3	1	1	1	1	1	1	3	1	2	2	3	3	2	4	3	3	2	4	4	4	1	4	1	1	4	2	4	4	1	1	1	2	4	4	1	3	3	3	3	3	1	1	1	1	1	1	1	1	2	2	2	3	2	2	2	4	4	2	4	4	3	3	2	2	1	3	1	2	3	3	1	1	3	1	2	1	2	4	2	2	4	4	4	4	2	2	4	4	1	1	4	4	3	3	2	4	1	1	4	4	3	3	2	2	3	3	3	1	2	2	4	4	1	3	4	4	3	3	3	3	1	1	2	2	4	4	2	2	3	3	4	4	2	2	2	2	4	4	3	3	3	3	3	3	2	2	3	3	4	4	3	3	2	2	3	3	1	1	3	1	2	4	2	2	3	3	3	3	2	2	4	4	2	2	4	4	1	1	3	3	3	3	4	4	4	4	4	2	3	3	2	2	1	1	3	3	2	2	3	3	4	4	1	1	2	2	4	4	4	4	2	2	3	3	4	4	3	3	1	1	1	1	2	2	4	4	2	4	4	4	3	3	1	1	3	3	4	2	2	2	3	1	2	1	3	4	1	3	4	4	1	1	2	2	2	2	3	4	1	1	2	2	1	1	3	3	4	4	4	4	1	1	2	2	3	3	3	3	4	4	1	1	3	3	1	1	3	3	2	4	1	1	2	2	2	4	1	2	4	2	4	2	2	4	1	1	4	4	3	3	2	2	1	1	3	3	1	1	1	1	3	1	1	1	4	4	4	4	2	2	1	3	3	3	4	3	4	2	3	3	3	3	3	3	4	4	3	3	3	3	1	1	2	2	3	1	4	3	3	3	4	4	4	4	3	3	1	2	4	4	3	1	1	1	1	3	4	4	2	2	1	1	3	1	3	3	3	3	1	3	2	4	3	1	4	2	1	3	1	3	2	2	3	2	1	1	1	1	4	2	4	2	2	2	3	1	1	1	3	3	1	1	4	2	2	2	1	4	1	1	4	2	1	3	3	3	4	4	2	4	2	1	2	1	4	4	2	2	3	3	4	4	4	4	4	2	4	4	2	2	2	2	4	4	4	2	2	2	3	3	3	3	4	4	1	1	4	4	2	4	1	1	3	4	3	1	1	1	2	4	1	1	2	2	3	3	2	2	4	4	4	2	2	2	2	2	2	2	1	1	3	3	3	3	2	2	3	3	1	1	2	1	4	3	3	2	2	2	3	1	1	1	3	1	3	3	3	3	1	1	1	1	1	2	4	4	2	2	3	3	3	3	2	2	1	1	2	4	3	3	2	4	1	1	1	1	4	4	4	4	1	1	1	1	3	3	1	2	1	2	3	3	3	3	3	3	2	4	3	3	3	3	1	3	4	4	1	1	3	3	3	3	4	4	2	2	2	4	2	4	4	2	3	1	1	1	2	2	4	4	2	2	1	1	2	2	3	3	3	2	4	2	2	4	2	4	3	3	1	1	4	4	3	3	2	2	1	1	4	4	3	3	3	3	4	4	3	3	1	1	1	1	2	2	1	1	2	2	1	1	2	2	1	1	1	1	2	2	1	1	2	2	1	1	4	2	1	1	4	2	1	1	4	2	4	2	2	3	3	4	3	4	4	4	2	4	3	1	4	2	3	3	4	2	4	4	1	1	3	3	4	4	4	4	3	3	2	2	2	2	2	2	1	1	4	4	4	4	4	4	3	3	4	4	1	3	3	3	4	4	1	2	1	3	3	3	3	3	3	3	2	2	1	1	4	4	3	3	3	3	3	3	4	4	2	2	3	3	2	2	2	2	2	2	1	1	4	4	2	2	1	1	3	1	3	3	3	3	3	3	4	4	3	4	1	1	2	2	1	1	2	2	3	3	2	2	2	2	4	4	2	2	1	1	3	3	4	4	4	4	2	2	2	2	4	4	1	1	2	2	1	1	4	4	1	1	2	2	3	3	3	3	3	3	1	1	3	3	4	4	2	4	4	4	1	1	4	4	3	1	2	1	3	1	2	2	4	4	2	2	1	1	2	4	1	2	4	4	3	3	2	2	2	2	1	1	1	1	4	4	1	1	2	2	1	1	4	4	1	1	2	2	3	3	4	4	4	4	4	4	2	2	4	4	2	2	4	4	3	3	1	1	3	3	4	4	1	1	2	2	1	1	3	3	2	2	4	4	4	4	4	4	4	4	1	1	4	4	2	2	1	1	2	2	1	1	3	3	4	4	2	2	1	1	1	1	4	4	2	2	2	2	2	2	3	3	3	3	3	3	2	2	1	1	4	4	2	2	4	4	1	1	3	3	1	1	2	2	3	3	4	4	3	3	4	4	2	2	3	3	4	4	1	1	2	2	3	3	3	3	4	4	1	1	4	4	1	1	2	2	2	2	3	3	3	3	2	2	2	2	2	2	1	1	3	3	4	4	1	1	4	4	2	4	4	4	3	3	2	2	4	3	4	4	1	1	4	4	1	1	1	1	4	4	2	2	2	4	1	1	3	1	2	1	2	4	4	4	4	4	3	1	4	4	2	2	2	2	1	1	4	4	4	4	1	1	1	1	3	3	2	2	2	2	4	2	2	2	2	2	1	1	1	3	4	4	2	2	4	4	3	3	2	4	1	2	1	1	4	2	3	3	2	4	3	1	3	3	2	4	1	1	4	4	3	3	2	2	4	2	2	4	2	2	1	1	3	3	1	1	1	1	4	4	1	1	4	2	4	3	3	1	2	2	4	4	4	2	1	3	4	4	2	4	1	2	3	4	1	3	1	1	1	3	3	4	1	3	1	3	2	4	3	1	2	2	3	3	3	3	1	1	3	1	2	2	4	4	1	1	4	4	4	4	1	1	3	3	3	3	2	2	3	4	3	3	2	2	4	4	1	1	3	3	1	1	3	1	3	3	2	4	4	4	3	1	4	2	4	4	1	1	2	2	1	1	4	4	1	3	4	4	3	1	3	3	4	2	3	3	2	4	4	2	2	4	3	3	4	4	1	1	2	4	1	3	3	3	4	4	1	3	1	4	3	1	2	2	2	2	3	3	3	3	4	4	2	3	2	2	1	1	1	1	4	4	1	3	4	4	3	3	4	2	4	2	3	3	1	1	1	1	4	4	1	1	1	1	3	3	4	4	3	3	3	3	3	3	2	2	1	1	2	2	1	1	4	4	3	3	4	4	1	1	4	4	3	3	3	3	1	2	4	2	3	3	2	4	1	1	4	4	2	2	1	1	2	2	4	4	1	1	4	4	4	4	3	3	2	2	2	2	4	4	3	3	2	2	4	4	2	2	4	4	3	3	4	4	3	3	1	1	3	3	4	4	2	2	3	3	1	1	1	1	2	2	1	1	4	4	2	2	2	2	3	3	1	1	1	1	3	3	4	4	4	4	1	1	1	1	1	1	2	2	4	4	2	2	2	1	3	3	2	3	3	3	2	4	2	4	3	3	2	2	2	2	3	3	1	3	4	1	2	2	1	1	1	3	3	3	4	4	3	3	2	2	2	2	3	3	3	3	3	3	4	4	1	1	4	4	4	4	4	4	2	2	1	1	4	4	3	3	3	3	2	2	2	2	3	3	1	1	1	1	4	4	3	3	2	2	3	3	1	1	4	2	3	3	3	3	2	1	4	2	3	4	2	2	3	3	1	1	3	3	4	4	2	2	1	1	3	3	4	4	3	3	3	3	4	4	4	4	4	4	4	4	2	4	3	1	1	2	4	2	1	3	4	4	3	1	2	4	3	1	4	3	2	4	4	2	1	1	1	3	3	3	2	1	3	1	4	4	1	3	4	2	2	4	4	2	3	1	4	4	3	2	3	3	1	3	4	2	2	4	2	4	1	3	3	3	2	2	1	1	1	1	4	2	4	2	2	4	3	4	2	1	3	1	2	1	2	4	3	3	1	3	4	4	2	2	4	2	4	2	3	3	1	1	3	3	1	1	1	1	3	3	3	3	3	3	3	3	1	1	4	4	1	1	3	3	2	2	1	1	4	4	3	3	4	4	1	1	2	2	1	1	4	4	2	2	1	1	4	4	1	1	3	3	2	2	1	1	1	1	1	1	2	2	1	1	1	1	3	3	3	3	1	1	3	3	3	3	4	4	1	1	3	3	4	4	1	1	1	1	3	3	1	1	4	4	3	3	3	3	1	1	2	2	1	1	3	3	2	2	3	3	4	4	3	3	1	1	1	1	2	2	4	4	1	1	4	4	1	1	4	4	3	3	4	4	2	2	3	3	1	1	2	2	3	3	1	1	3	3	1	1	1	1	3	3	3	3	3	3	3	3	4	4	1	1	3	3	1	1	2	2	3	3	4	4	4	4	3	3	2	2	2	2	1	1	4	4	1	1	4	4	1	1	2	2	3	3	3	3	1	1	1	1	4	4	3	3	1	1	3	3	3	3	4	4	4	4	2	2	2	2	3	3	2	2	3	3	1	1	1	1	2	2	3	3	3	3	2	2	4	4	2	2	4	4	1	1	1	1	1	1	4	4	4	4	1	1	1	1	1	1	1	1	1	1	4	4	2	2	1	1	3	3	3	3	4	4	1	1	2	2	4	4	1	1	3	3	1	1	3	3	2	2	2	2	4	4	4	4	4	4	2	2	4	4	1	1	4	4	4	4	4	4	4	4	3	3	1	1	2	2	4	4	1	1	4	4	1	1	1	1	1	1	4	4	3	3	4	4	3	2	4	4	3	3	4	4	1	1	3	4	3	1	2	1	1	1	3	3	2	2	4	3	3	2	3	3	3	1	2	2	1	1	3	1	2	4	1	2	2	2	2	4	3	1	3	3	3	4	4	2	2	2	4	2	4	2	2	4	1	1	1	3	2	2	2	2	4	4	3	2	2	2	4	4	2	3	4	4	4	4	4	4	4	4	3	1	1	1	3	3	1	1	4	4	1	1	2	2	3	1	4	2	2	4	2	2	2	4	4	4	1	4	4	3	3	3	1	1	1	1	4	4	4	2	1	1	2	4	3	2	2	2	4	2	4	4	1	2	4	4	2	4	4	3	1	1	1	1	3	1	3	2	3	1	3	1	1	1	4	4	4	3	2	2	4	3	2	2	3	2	2	2	1	3	1	3	3	3	4	4	4	4	2	2	1	1	2	2	4	4	2	2	3	3	1	1	2	2	2	2	3	3	2	2	2	2	4	4	2	2	2	2	1	1	4	4	2	2	2	2	4	4	1	1	3	3	1	1	2	2	1	1	3	3	3	3	3	3	2	2	4	4	3	3	1	1	1	1	2	2	3	3	2	2	1	1	4	4	3	3	2	2	1	1	1	1	4	1	3	3	4	4	1	1	2	2	3	3	3	1	3	3	2	2	1	1	3	3	2	4	2	2	2	4	2	4	2	2	4	2	2	4	3	4	1	4	1	1	3	3	4	4	2	2	1	1	2	2	2	2	1	2	3	3	3	4	1	3	4	4	3	3	3	1	4	4	3	1	4	4	4	4	3	1	3	3	2	2	2	2	1	3	4	4	4	4	4	4	3	1	4	2	4	2	4	4	3	3	1	1	3	3	2	2	3	1	2	2	3	3	3	1	1	1	1	1	3	3	3	1	2	2	4	2	1	3	1	3	3	1	1	1	1	3	4	2	1	1	1	1	3	3	4	4	3	1	3	3	3	3	3	1	4	4	2	2	3	1	3	3	2	2	3	1	1	3	1	1	4	4	3	1	1	2	3	3	2	2	3	3	4	2	3	3	2	4	3	4	3	3	1	1	2	2	1	1	1	2	2	4	3	4	3	4	3	1	2	2	1	3	1	3	1	1	1	3	2	1	4	2	2	4	3	3	1	3	3	4	2	4	1	1	1	1	2	2	2	2	4	2	4	2	1	1	4	4	2	2	1	2	2	2	2	2	3	3	3	3	1	1	2	4	3	3	1	2	1	1	2	2	4	4	3	3	3	3	1	3	2	2	3	3	2	4	3	3	1	1	4	4	4	2	3	1	1	3	3	1	2	4	1	4	3	3	3	3	4	4	3	3	4	4	1	2	1	1	2	2	3	3	1	1	2	2	1	1	3	3	2	2	3	1	2	2	4	4	2	2	3	3	1	1	1	1	1	1	2	4	3	1	3	2	1	4	2	2	1	3	3	1	3	1	3	1	3	2	2	1	2	4	4	2	3	3	1	1	1	1	2	4	2	1	4	4	1	1	4	4	4	4	1	1	1	1	1	1	2	2	4	2	1	1	3	1	1	2	3	1	2	2	4	4	3	3	3	4	1	2	4	4	1	1	1	3	2	2	2	2	4	3	2	2	2	2	4	1	2	2	1	1	1	1	3	3	3	3	4	4	4	2	3	3	1	1	3	3	1	1	1	3	1	3	2	2	2	2	1	3	2	2	2	2	3	3	4	2	1	3	4	4	1	3	1	3	2	4	1	3	2	4	4	4	4	4	3	1	1	3	2	4	2	2	1	1	3	3	2	1	3	1	4	4	1	1	4	2	3	3	2	4	1	3	3	1	1	1	1	1	3	1	3	3	1	1	3	3	2	2	4	4	4	4	3	3	2	2	4	2	2	2	2	4	4	4	2	2	4	4	1	2	2	4	4	4	4	4	4	4	1	1	1	1	3	3	1	1	1	1	4	4	2	2	4	4	4	4	3	3	1	1	4	4	3	3	2	2	1	1	2	2	2	2	4	4	4	4	3	3	2	2	4	4	1	1	2	2	2	2	3	3	3	3	4	4	3	3	2	2	1	1	3	3	1	1	1	1	1	1	3	3	3	3	3	3	4	4	1	1	4	4	3	3	3	3	1	1	3	3	1	1	2	2	3	3	1	1	2	2	4	4	1	1	1	1	4	4	4	4	3	3	3	3	3	3	4	4	3	3	4	4	4	4	2	2	1	1	3	3	1	1	3	3	1	1	2	2	1	1	4	4	4	4	2	2	4	4	1	1	2	2	2	2	2	2	1	1	1	1	2	2	1	1	4	4	2	2	3	3	3	3	4	4	3	1	2	2	3	3	4	4	2	2	1	1	2	2	4	2	4	4	4	4	2	2	2	2	1	1	4	4	4	4	1	1	4	4	3	3	4	4	1	1	3	3	2	2	3	3	2	2	4	4	1	1	3	3	1	1	2	2	2	2	2	2	3	3	2	2	3	3	1	1	4	4	1	1	1	1	2	2	3	3	3	3	1	1	2	2	3	3	4	4	3	3	4	4	3	3	4	4	1	1	3	3	3	3	2	2	4	4	4	4	1	1	3	3	1	1	1	1	2	2	3	3	1	1	3	3	3	3	1	1	1	1	4	4	2	2	2	2	1	1	4	4	1	1	4	4	3	3	2	2	3	3	1	1	2	2	4	4	1	1	2	2	2	2	1	1	3	3	1	1	4	4	4	4	1	1	1	1	1	1	1	1	1	1	3	3	3	3	1	1	2	2	1	1	4	4	1	1	1	1	2	2	1	1	4	4	1	1	1	1	3	4	4	4	3	3	4	4	2	2	3	3	1	1	1	1	4	4	1	1	4	4	3	3	2	2	4	2	4	4	1	1	3	3	1	1	4	2	2	4	4	2	4	2	3	3	4	2	4	2	1	3	2	2	4	4	4	2	4	4	1	3	4	2	4	4	2	2	3	1	2	4	3	1	1	1	3	2	4	2	2	2	3	1	3	3	4	4	1	3	3	1	4	4	4	2	4	3	4	4	4	1	1	3	2	2	3	4	3	3	2	4	2	4	2	2	2	1	3	3	2	2	1	1	4	4	3	3	4	4	3	3	2	2	3	1	4	4	3	3	3	3	2	2	4	4	3	3	2	2	1	1	1	1	4	4	4	4	2	2	4	4	1	1	2	2	4	4	4	4	3	3	3	1	4	4	2	2	4	2	2	2	4	4	2	4	3	4	3	1	2	4	3	3	2	2	3	3	1	1	2	4	4	4	3	3	1	1	3	3	2	4	3	1	2	2	3	1	2	2	2	4	1	2	2	1	4	3	1	3	1	3	2	1	4	2	1	4	3	3	1	1	1	1	1	1	1	1	3	3	2	2	3	1	3	1	3	3	1	1	2	2	3	3	1	1	2	2	1	1	4	4	4	4	2	2	2	4	1	1	3	1	4	2	4	4	4	4	3	3	2	2	2	4	2	2	4	4	4	4	2	2	4	4	4	4	1	1	3	3	3	1	1	1	3	3	3	1	2	2	3	3	1	3	3	1	1	3	2	2	4	2	4	4	2	2	4	3	2	4	4	4	3	3	4	2	3	1	1	3	2	2	4	2	3	3	1	2	1	2	4	2	4	2	2	2	1	1	2	2	4	2	3	1	3	3	1	1	4	4	3	3	1	1	2	4	2	2	3	1	3	3	2	2	2	2	2	2	4	4	1	1	3	3	2	2	2	4	1	2	4	4	2	4	2	3	3	3	4	4	3	3	2	4	2	2	2	2	1	1	1	1	4	4	3	1	1	3	1	1	3	1	1	3	1	1	3	2	2	2	4	3	1	4	3	4	4	4	3	3	4	4	1	1	2	4	3	1	1	4	3	2	2	2	3	1	1	1	3	1	2	4	3	3	2	2	4	3	3	1	3	2	1	1	2	4	2	2	3	3	2	4	2	4	2	4	2	4	4	4	2	2	3	1	1	1	1	3	3	3	4	2	3	1	2	1	2	4	2	2	1	1	2	2	4	4	3	3	2	2	2	4	2	1	3	3	3	3	3	3	3	3	4	4	2	2	2	2	1	1	2	2	4	4	2	2	4	4	4	4	2	2	2	2	3	3	2	2	4	2	4	4	3	3	1	1	3	3	3	3	3	3	1	1	1	1	1	1	2	2	4	4	4	4	3	3	4	4	2	2	4	4	1	1	1	1	2	1	4	3	4	2	3	3	4	3	2	3	1	3	3	2	1	3	4	2	1	2	4	4	3	1	1	1	4	2	4	4	4	4	1	3	1	2	2	2	3	3	2	4	3	3	4	2	4	3	2	3	3	4	1	1	1	1	2	2	3	3	1	1	4	4	2	4	2	4	1	3	2	2	1	2	4	2	2	4	4	3	4	2	1	3	1	1	4	2	4	2	3	3	3	1	1	1	1	1	2	2	4	4	2	3	2	2	3	3	1	3	1	3	4	4	1	1	4	4	1	1	4	2	4	3	4	4	4	4	3	3	1	1	3	1	2	2	1	1	1	1	1	3	3	3	4	4	3	1	3	3	1	3	2	2	2	2	3	3	3	3	2	2	1	4	2	2	3	3	3	3	2	4	3	3	2	4	1	1	4	4	3	1	4	4	3	3	3	3	3	1	1	1	4	1	4	4	3	1	3	4	4	2	2	2	1	1	2	2	4	4	4	4	4	3	2	4	4	2	3	3	2	4	1	2	2	1	2	2	3	1	2	2	2	2	2	4	1	3	2	4	3	2	4	1	1	3	1	2	3	3	3	1	3	1	2	2	3	4	4	4	2	2	3	1	1	2	3	3	2	4	2	2	1	1	4	4	4	4	1	1	3	1	4	2	3	1	1	4	3	1	3	2	3	3	3	4	4	4	3	3	2	2	4	4	2	2	2	3	2	2	2	2	4	3	3	1	3	3	2	4	4	4	4	3	4	4	4	2	4	4	1	3	3	2	2	2	1	1	3	3	2	4	4	4	2	2	3	4	1	3	3	1	4	4	4	4	2	2	4	4	4	4	3	3	3	3	4	4	2	2	3	3	2	2	3	3	2	2	4	4	2	2	1	1	4	4	4	4	3	3	1	1	1	1	4	4	4	4	1	1	3	3	4	4	4	4	3	3	4	4	3	3	1	1	1	1	3	3	2	2	4	4	1	1	2	2	3	3	3	3	1	1	1	1	2	2	4	4	1	1	4	4	3	3	3	3	3	3	2	2	4	4	3	3	3	3	1	1	2	2	2	4	2	2	4	3	3	3	2	2	1	1	2	2	4	4	1	1	2	2	3	3	2	2	2	2	1	1	4	2	1	3	3	3	4	4	3	3	1	1	1	1	3	3	3	3	1	1	2	4	4	4	2	4	2	4	1	1	3	3	1	3	3	3	2	4	4	2	1	1	1	1	2	2	3	3	1	1	3	3	2	4	3	3	4	4	3	1	4	4	2	2	3	3	2	2	1	2	3	3	1	3	4	4	2	2	3	3	3	3	1	1	4	4	4	4	2	2	3	3	1	1	2	2	3	3	4	4	1	1	1	1	3	3	2	2	3	3	1	1	1	1	1	1	4	4	3	3	4	4	4	4	4	4	1	1	1	1	3	3	1	1	4	4	4	4	1	1	3	3	4	4	2	2	4	4	2	2	3	3	3	3	2	2	2	2	2	2	3	3	3	3	1	1	3	3	3	3	1	1	4	4	1	1	3	3	2	2	3	3	2	2	4	4	4	4	2	2	1	3	2	4	4	2	1	1	3	3	3	3	2	4	4	4	1	3	4	4	1	1	2	2	4	4	2	4	4	3	4	3	2	4	2	4	3	1	2	2	1	1	2	2	2	2	4	4	4	4	1	1	2	2	1	1	2	2	2	2	3	3	3	3	1	1	1	1	4	4	1	1	4	4	2	2	4	4	2	2	3	3	1	1	4	2	1	1	4	4	3	3	4	4	3	3	1	1	2	4	3	3	1	1	3	3	3	3	4	2	1	3	3	1	3	1	4	4	2	2	4	4	2	2	3	3	1	1	4	4	4	4	3	3	3	2	2	2	1	1	3	3	1	1	4	4	4	4	2	2	1	1	4	4	1	1	3	3	1	1	2	2	3	3	2	2	1	1	4	4	1	1	1	3	1	1	1	1	2	2	1	1	1	1	1	3	3	1	3	1	3	3	1	3	4	4	3	3	1	3	3	1	4	2	2	2	4	2	1	3	4	2	2	2	2	2	3	1	4	4	2	4	2	1	2	1	4	4	2	1	4	2	2	2	2	1	1	3	2	4	1	1	1	1	1	1	1	1	1	1	3	3	1	3	2	4	4	4	2	4	1	1	1	1	2	1	4	4	4	4	4	4	3	3	3	1	2	2	3	3	4	2	3	3	2	2	3	3	2	4	2	4	1	1	1	1	3	1	2	1	4	2	2	2	4	4	3	4	1	1	4	4	4	4	4	3	3	3	4	4	4	4	1	3	3	4	3	3	4	4	3	3	3	3	1	1	4	2	2	2	2	4	3	1	1	3	4	2	1	3	3	1	1	3	3	4	4	4	3	3	4	2	3	3	3	1	2	3	2	3	4	3	1	1	2	1	3	1	1	1	4	1	2	2	2	2	1	1	3	3	2	4	4	4	4	4	1	1	3	1	1	1	3	3	3	3	1	4	4	4	1	1	1	2	1	3	2	2	1	1	4	2	3	1	2	2	2	4	2	2	3	3	3	1	1	3	1	1	2	2	3	3	4	4	1	1	4	2	3	1	1	3	1	1	4	4	4	4	4	4	4	3	4	4	2	4	3	4	1	4	2	2	4	4	2	2	1	1	2	1	1	3	2	2	2	2	4	3	1	2	2	4	3	3	4	4	1	4	2	3	3	3	2	2	1	1	2	4	2	2	1	1	4	4	4	4	3	3	1	1	1	1	1	1	2	2	2	2	3	3	2	2	2	2	3	3	4	4	3	3	2	2	2	2	1	1	1	1	1	1	1	1	4	4	1	1	2	2	4	4	3	3	2	2	3	3	4	4	3	3	4	4	3	3	1	1	1	1	1	1	3	3	4	4	4	4	1	1	4	4	4	4	1	1	2	2	1	1	1	1	2	2	2	2	3	3	3	3	4	4	2	2	1	1	2	2	4	4	1	1	3	3	1	1	2	2	2	2	4	4	4	4	2	2	1	1	2	2	1	1	4	4	2	2	4	4	2	2	1	1	4	4	3	3	4	4	3	3	4	4	3	3	3	3	4	4	1	1	2	2	4	4	2	2	1	1	3	3	2	2	4	4	1	1	4	4	3	3	1	1	3	3	2	2	1	1	4	4	4	4	3	3	1	1	2	4	1	3	4	2	3	3	3	1	1	3	4	2	2	1	3	3	4	4	2	2	1	1	1	1	3	3	4	4	4	4	2	2	3	3	2	2	2	2	1	1	1	1	1	1	3	3	2	2	1	1	1	1	4	4	1	1	1	1	4	4	1	1	3	3	1	1	2	2	1	1	4	4	4	4	1	1	4	4	4	4	3	3	3	3	2	2	1	1	3	3	2	2	4	4	1	1	2	2	2	2	2	2	3	3	2	2	2	2	4	4	1	1	2	2	3	3	1	1	1	1	2	2	4	4	4	4	2	2	3	3	3	3	1	1	3	3	3	3	4	4	1	1	3	3	4	4	2	2	3	3	2	2	4	4	3	3	2	2	1	1	3	3	2	2	3	3	2	2	1	1	2	2	4	4	3	3	4	4	4	4	2	2	3	3	2	2	3	3	4	4	3	3	3	3	3	3	4	4	3	3	3	3	4	4	4	4	1	1	4	4	3	3	3	3	3	3	2	2	2	2	2	2	2	2	4	4	3	3	1	1	2	2	3	3	3	3	1	1	3	3	3	3	4	4	4	4	3	3	3	3	2	2	4	4	4	4	2	2	3	3	3	3	1	1	1	1	3	3	2	2	1	1	3	1	2	3	2	2	3	1	4	4	3	3	4	4	3	3	1	1	1	1	3	3	4	4	3	3	3	3	4	4	4	4	2	2	1	1	4	4	3	3	1	1	2	2	2	2	4	4	3	3	3	3	1	1	1	1	1	1	4	4	2	2	3	3	3	3	4	4	3	3	3	3	3	1	2	4	1	1	2	3	3	2	1	3	1	3	1	3	1	1	4	2	1	1	1	1	2	2	3	1	3	3	1	1	2	4	4	4	3	1	2	2	3	3	4	4	2	2	3	3	1	1	2	2	3	3	2	2	4	4	3	1	2	2	4	4	4	3	4	4	2	2	1	3	2	2	2	2	4	2	3	2	3	3	4	4	3	3	3	3	3	3	1	1	2	2	2	4	2	4	2	3	4	3	3	1	3	1	1	1	4	4	1	2	2	2	2	2	1	1	3	3	1	1	3	1	3	3	1	1	2	4	4	4	1	1	4	4	3	3	4	4	4	2	4	4	3	1	3	1	2	4	2	4	2	4	2	1	4	2	2	1	1	3	2	1	1	1	4	2	2	3	4	4	1	1	3	1	3	1	4	4	3	3	4	4	2	2	2	2	1	1	3	3	3	3	4	4	2	2	1	2	3	1	1	1	2	2	4	4	3	3	3	1	1	1	3	1	4	4	1	3	3	1	2	2	4	4	4	4	4	4	4	4	1	1	1	1	3	3	1	3	3	3	3	3	1	1	4	4	2	2	2	2	4	4	4	4	4	4	3	3	4	4	3	3	1	1	3	3	2	2	4	4	4	4	4	4	4	4	1	1	4	4	2	2	4	4	1	1	2	2	2	4	2	2	3	3	1	3	4	2	3	1	3	3	3	3	1	1	3	2	4	2	3	1	1	1	3	3	3	1	4	4	2	2	3	1	2	4	3	3	2	2	3	3	2	2	2	2	2	1	2	2	1	1	1	1	1	1	3	3	2	2	2	1	2	2	2	2	3	3	4	4	4	2	4	2	3	2	1	1	3	2	4	4	4	4	3	3	4	4	4	4	3	3	1	1	4	4	2	2	2	2	4	4	4	4	2	2	2	2	3	3	2	2	3	4	1	1	2	2	1	1	3	4	1	1	1	1	4	3	2	2	3	3	3	1	2	2	2	4	2	2	3	3	4	4	3	3	2	4	4	2	4	4	4	2	2	2	4	4	3	1	3	3	1	3	3	3	3	1	1	3	4	2	4	4	3	4	2	2	2	2	4	4	1	3	4	4	3	3	1	3	3	4	2	2	2	2	3	1	4	3	1	3	2	2	4	4	2	2	1	1	2	2	1	1	4	4	2	2	4	4	3	3	2	2	4	4	4	4	3	2	2	2	3	3	1	1	3	1	1	1	1	1	3	3	4	2	2	1	1	1	3	1	3	1	3	3	2	2	1	2	2	1	3	3	4	2	4	4	4	3	1	1	2	2	1	3	4	3	3	3	4	4	4	2	3	4	3	1	3	3	1	1	2	4	2	4	2	2	2	2	1	1	1	3	2	2	3	3	1	3	2	2	4	4	2	2	3	3	3	1	1	1	1	3	1	1	4	4	1	1	2	2	1	1	2	2	1	1	1	1	2	4	4	4	2	2	4	4	1	1	2	3	1	3	4	2	4	4	2	4	1	1	2	4	2	2	4	4	2	4	4	4	1	3	1	3	1	3	3	3	3	3	2	4	1	1	3	3	3	3	1	3	4	4	2	2	3	1	2	4	1	3	2	4	4	2	4	4	4	3	2	2	1	2	3	4	3	3	4	4	1	2	4	4	4	4	4	4	1	1	1	1	4	2	2	3	3	1	3	1	1	1	3	1	3	3	2	2	2	2	4	4	4	4	2	4	3	3	2	2	4	2	2	4	1	3	4	2	1	1	4	2	2	4	3	3	4	2	3	4	2	4	4	4	2	1	2	4	3	3	2	2	4	4	3	3	2	2	3	3	2	3	2	2	1	1	3	3	4	2	4	2	4	4	1	1	2	2	1	1	3	3	4	4	2	2	3	3	1	1	2	2	4	2	1	1	2	4	3	3	2	2	1	1	2	2	1	1	3	3	1	1	2	2	4	1	1	3	2	2	4	3	1	3	2	3	1	3	4	4	3	3	2	4	1	3	2	2	2	4	4	2	2	2	3	2	4	4	3	1	2	4	3	3	1	3	1	1	3	1	1	1	4	2	1	1	2	1	2	2	1	3	4	4	4	2	2	2	3	3	4	4	3	3	3	3	1	1	2	2	4	2	4	4	2	2	2	4	4	4	3	4	4	3	3	3	3	3	3	2	4	3	1	3	4	3	2	1	4	2	4	2	4	4	2	3	3	1	4	2	4	4	1	3	1	3	4	3	3	1	2	2	3	3	2	1	4	4	1	1	1	1	2	2	1	1	1	3	3	3	4	4	4	4	3	3	1	1	4	4	4	4	4	3	2	4	4	4	4	4	3	1	2	2	4	4	2	2	1	1	4	4	1	1	1	1	4	4	1	1	3	3	2	2	1	1	3	3	1	3	2	4	4	4	2	2	3	4	3	3	3	3	4	4	3	1	3	3	2	2	4	4	3	3	3	3	1	3	1	1	2	4	3	3	2	2	1	1	1	1	3	3	1	2	3	3	3	3	1	1	1	4	1	3	4	3	2	4	4	4	4	4	4	4	3	3	4	4	4	2	1	3	4	3	4	2	1	4	4	4	2	4	4	2	3	1	2	1	2	2	3	3	4	4	1	1	4	4	4	2	2	4	2	2	3	3	1	2	4	2	4	3	2	2	1	2	2	2	4	3	2	2	4	4	4	4	2	3	4	2	4	2	2	4	2	2	3	3	4	4	4	4	3	3	3	3	1	1	3	3	2	2	4	4	2	2	4	4	2	2	4	4	4	2	2	1	2	2	3	3	2	2	4	4	4	4	2	2	3	1	4	3	3	3	1	1	4	4	3	3	2	2	3	3	2	2	4	4	3	3	3	3	4	2	1	3	2	2	1	3	2	4	3	1	3	3	3	3	4	2	2	4	1	1	2	2	1	1	3	3	1	1	2	2	2	2	3	3	4	2	3	3	4	4	3	1	3	3	4	2	2	1	2	1	2	4	1	3	4	4	1	3	4	3	3	1	3	1	4	2	3	3	4	2	2	3	1	2	4	2	2	4	1	3	2	4	1	1	1	3	4	4	1	3	3	1	3	3	1	3	4	2	1	3	2	3	1	1	4	4	4	2	1	1	3	1	4	4	1	1	2	4	3	3	1	1	2	2	2	4	4	4	4	4	3	3	1	1	4	4	4	4	2	2	2	2	2	2	4	4	3	3	2	2	1	1	3	3	2	2	3	3	1	1	4	4	4	4	1	1	3	3	1	1	1	3	4	4	4	4	2	2	4	4	4	4	2	2	2	2	2	2	1	1	3	3	4	4	1	1	1	1	1	1	1	1	4	4	3	3	4	4	2	2	4	4	2	2	3	1	2	4	2	2	1	1	4	2	1	4	2	2	1	3	1	1	4	4	4	4	3	3	1	1	2	2	1	3	4	2	3	1	3	3	3	3	3	2	4	4	3	1	1	1	3	3	2	2	3	1	4	4	2	4	4	2	3	3	2	4	3	1	4	2	2	1	2	4	1	3	1	3	4	4	2	2	2	4	1	4	4	2	2	3	1	1	4	4	3	4	3	1	2	4	1	1	2	2	4	4	1	1	3	3	1	1	4	4	4	4	4	4	2	2	2	2	1	1	1	1	3	3	3	3	4	4	2	2	4	4	2	4	4	4	2	1	3	3	4	4	2	2	4	4	4	2	1	1	3	3	4	4	2	4	1	1	4	4	2	4	2	2	4	2	2	4	2	2	2	4	1	1	4	2	3	3	2	4	3	3	1	1	1	1	2	2	1	1	2	2	2	4	3	4	4	4	3	4	4	4	2	4	1	3	1	3	4	2	1	3	4	2	4	4	2	2	2	2	3	3	1	2	2	4	4	3	2	2	4	2	2	2	1	1	4	4	3	3	4	4	3	4	4	2	2	2	2	4	4	4	2	4	3	3	3	3	2	4	3	3	2	2	2	4	3	3	4	4	4	4	1	1	2	4	1	3	2	2	1	3	2	2	3	3	3	1	3	3	4	4	1	1	2	2	4	4	4	4	1	1	2	2	4	4	4	4	3	3	4	4	2	2	4	4	2	2	1	1	2	2	4	4	2	2	2	2	3	3	3	3	4	4	2	2	3	3	2	2	2	2	3	3	2	2	4	4	4	4	3	3	3	3	2	2	4	4	3	3	4	4	4	4	4	4	1	1	1	1	2	2	1	1	4	4	2	2	3	3	3	3	3	3	1	1	3	3	4	4	2	2	1	1	3	3	4	4	2	2	2	2	4	4	3	3	2	2	2	2	3	3	3	3	2	2	4	4	2	2	2	2	4	4	2	2	1	1	1	1	3	3	1	1	2	2	2	2	4	4	1	1	1	1	3	3	2	2	3	3	4	4	1	1	4	4	2	2	3	3	3	3	3	3	1	1	2	2	1	1	4	4	4	4	3	3	2	2	1	1	4	4	2	2	2	2	2	2	1	1	3	3	2	2	4	4	3	3	4	4	1	1	1	1	3	3	3	3	2	2	2	2	2	2	4	4	2	2	2	2	2	2	4	4	3	3	4	4	4	4	3	3	4	4	3	3	3	3	4	4	3	3	3	3	3	3	3	3	4	4	2	2	4	4	1	1	1	1	4	4	2	2	2	2	4	4	4	4	3	3	1	1	4	4	1	1	2	2	4	4	1	1	2	2	4	4	1	1	3	3	3	3	4	4	4	4	2	2	4	4	4	4	2	2	4	4	2	2	3	3	3	3	1	1	2	2	4	4	1	1	2	2	3	3	2	2	4	4	4	4	4	4	1	1	2	2	3	3	4	4	1	1	3	3	4	4	3	3	2	2	1	1	1	1	4	4	3	3	1	1	1	1	2	2	2	4	1	3	4	4	4	4	1	1	1	1	3	1	2	4	3	3	3	1	3	3	4	4	4	4	3	4	1	1	3	3	3	3	3	3	3	3	1	1	3	1	4	4	1	3	4	2	4	2	2	2	3	3	4	2	1	1	3	3	2	4	2	2	2	4	3	3	2	2	2	2	3	1	4	4	1	3	3	1	4	2	4	4	2	2	1	3	1	1	2	2	1	1	4	3	3	1	1	2	2	1	4	4	3	3	3	1	3	3	3	3	4	4	4	4	2	2	4	4	3	1	3	4	2	4	2	2	4	4	3	3	1	1	4	2	3	3	1	1	2	4	1	1	4	4	2	2	1	3	1	1	4	2	4	2	1	3	3	1	1	1	4	4	2	2	3	3	1	1	4	4	3	3	1	1	4	4	2	2	2	2	3	3	4	2	4	4	3	1	1	3	1	3	2	2	3	1	4	2	2	2	1	1	2	2	3	3	4	4	3	1	2	4	2	2	1	1	1	1	4	4	4	4	1	1	1	1	1	4	3	1	3	3	3	3	1	4	2	4	2	2	2	2	4	4	1	1	4	3	1	1	2	3	4	4	4	3	3	1	3	1	4	2	1	1	3	3	1	3	2	3	4	3	3	1	3	3	4	1	1	1	1	3	4	2	2	2	1	3	2	4	4	2	1	1	3	3	3	1	3	3	2	2	4	4	2	4	2	2	3	3	1	1	3	4	4	4	2	2	1	1	2	2	2	2	1	3	3	3	2	2	1	1	4	4	2	2	4	4	1	3	1	3	2	2	4	4	3	3	1	1	2	2	2	2	2	4	1	3	1	1	4	4	1	3	2	2	3	3	1	1	1	1	2	4	3	4	1	3	2	4	2	4	1	1	4	4	4	4	2	4	1	1	4	4	4	2	2	4	1	3	1	3	2	2	1	1	2	2	4	4	3	3	4	4	3	3	3	3	4	4	4	4	4	4	3	3	4	4	4	4	4	4	3	3	3	3	2	2	2	2	2	2	2	2	1	1	3	3	2	2	2	2	2	2	4	4	1	1	1	1	4	4	2	2	2	2	2	2	3	3	3	3	4	4	2	2	3	3	2	2	1	1	2	2	2	2	1	1	4	4	2	2	4	4	1	1	2	2	1	1	4	4	3	3	1	1	2	2	2	2	1	3	2	2	3	1	3	3	1	4	1	3	1	4	2	4	3	4	1	3	1	3	1	3	3	3	3	3	3	3	3	1	2	2	2	2	3	3	1	1	4	4	4	4	4	4	1	1	4	4	3	3	2	1	3	3	4	2	2	1	3	4	4	2	4	3	3	3	1	1	2	2	3	3	1	3	2	1	4	2	2	2	1	1	3	3	4	4	3	3	1	3	2	2	3	3	1	1	4	4	2	1	1	1	2	2	2	2	4	4	2	2	3	3	1	1	2	2	2	2	3	3	3	3	4	4	3	3	3	3	3	3	1	1	3	3	1	1	2	2	4	4	3	3	3	3	2	2	2	2	3	3	1	1	2	2	1	1	4	4	4	4	2	2	2	2	3	3	3	3	2	2	3	3	3	3	3	3	3	3	1	1	3	3	4	4	2	2	1	1	2	2	1	1	2	2	2	2	2	2	2	2	3	3	3	3	2	2	2	2	2	2	3	3	1	1	4	4	3	3	2	2	1	1	3	3	2	2	2	2	3	3	2	2	1	1	3	3	3	3	1	1	3	3	2	2	4	4	3	3	2	2	1	1	1	1	3	3	2	2	4	4	4	4	4	4	2	2	3	3	1	1	2	2	2	2	4	4	3	3	1	1	1	1	3	3	1	1	2	2	4	4	4	4	4	4	3	3	4	4	2	2	4	4	2	2	2	2	2	2	2	2	3	3	3	3	1	1	1	1	2	2	2	2	2	2	1	1	1	1	4	4	1	1	2	2	3	3	3	3	4	4	4	4	4	4	1	1	3	3	2	2	4	4	3	3	3	3	2	2	4	4	2	2	4	4	4	4	1	1	1	1	2	2	2	2	2	2	3	3	4	4	2	2	2	2	2	2	3	3	2	2	2	2	1	1	4	4	3	3	2	2	4	4	2	2	2	2	2	2	4	4	3	3	1	1	1	1	2	2	1	1	1	1	1	1	1	1	1	1	4	4	1	1	3	3	1	1	2	2	4	4	3	3	4	4	3	3	1	1	3	3	1	1	2	2	3	3	2	2	4	4	1	1	1	1	4	4	4	4	1	1	4	4	3	3	4	4	4	4	3	3	1	1	4	4	2	2	2	2	2	2	3	3	3	3	2	2	4	4	4	4	1	1	1	1	2	2	3	3	3	3	2	2	2	2	2	2	1	1	4	4	3	3	2	2	4	4	1	1	2	2	3	3	4	4	4	4	3	3	3	3	1	1	3	3	2	2	2	2	4	4	4	4	4	4	4	4	1	1	4	4	3	3	2	2	1	1	2	2	2	2	4	4	3	3	4	4	1	1	2	2	1	1	1	1	3	3	4	4	4	4	4	4	3	3	2	2	1	1	2	2	3	3	4	4	4	4	4	4	4	4	4	4	2	2	2	2	3	3	2	2	4	4	3	3	3	3	1	1	2	2	3	2	3	1	1	1	2	2	1	2	1	3	3	1	2	4	1	1	2	2	2	4	1	1	2	2	3	1	4	4	1	3	2	2	3	1	4	4	4	4	3	3	2	4	2	4	2	2	4	2	3	1	3	3	3	1	1	1	3	4	3	1	4	4	3	1	3	2	2	2	4	4	1	2	2	2	2	2	1	3	2	2	2	2	1	3	3	1	2	3	1	3	3	3	3	3	1	3	3	3	4	2	2	2	1	3	2	2	3	2	1	1	3	3	1	1	3	3	2	2	2	2	4	4	4	4	2	2	2	4	3	3	2	4	1	3	1	1	4	4	3	1	2	4	4	2	2	2	2	2	2	2	3	3	2	2	4	4	2	2	3	3	4	4	4	4	4	4	3	3	3	3	4	4	2	2	1	1	3	3	4	4	4	4	4	4	1	1	3	3	4	4	1	1	4	4	4	4	2	2	4	2	3	1	3	3	1	3	1	1	3	1	1	3	1	3	3	3	3	2	2	4	3	3	2	4	2	2	3	1	2	2	1	3	3	3	3	3	1	3	3	1	4	4	4	4	3	3	1	1	1	1	1	1	3	3	3	3	1	1	2	2	2	2	4	4	3	3	4	4	4	4	1	1	3	3	2	2	1	1	4	4	1	1	4	4	3	3	1	1	3	3	3	3	3	3	4	4	1	1	3	3	3	3	2	2	4	4	2	2	4	4	4	4	2	2	2	2	2	2	1	1	4	4	1	1	3	3	2	2	2	2	3	3	3	3	1	1	2	2	2	2	1	1	2	2	1	1	2	2	1	1	2	2	4	4	1	1	1	1	2	2	2	2	4	4	3	3	4	4	3	3	2	2	1	1	3	3	2	2	4	4	2	2	1	1	4	4	2	2	4	4	4	4	3	3	1	1	3	3	3	3	3	3	4	4	4	4	4	4	2	2	2	2	1	1	4	4	4	4	4	4	3	3	2	2	3	3	2	2	3	3	2	2	1	1	4	4	4	4	2	2	1	3	2	2	1	2	4	2	1	1	1	3	1	1	2	4	4	1	2	4	2	2	2	2	1	3	4	4	4	2	2	1	4	4	1	1	3	3	4	4	3	3	3	3	1	1	2	2	2	2	3	3	1	1	3	3	4	4	4	4	2	2	3	3	1	1	2	2	3	3	4	4	1	1	3	3	3	3	3	3	2	2	4	3	1	1	2	2	1	1	4	4	4	2	4	4	4	2	1	3	2	4	3	1	2	2	4	2	2	2	2	4	1	3	2	3	1	1	4	2	3	3	1	1	2	2	1	1	1	1	3	3	2	2	4	2	1	3	3	1	3	3	4	4	1	1	3	3	4	2	1	4	2	2	4	2	4	2	3	3	4	2	2	2	3	3	3	3	3	4	2	2	1	1	4	4	3	3	2	4	1	1	3	1	1	1	2	4	3	3	1	3	3	1	4	2	2	2	3	3	4	4	3	3	3	3	1	2	2	4	4	4	4	2	2	2	3	1	1	1	2	4	2	2	2	4	4	4	2	2	3	3	2	2	1	1	2	2	2	2	1	1	1	1	2	2	4	4	1	1	3	3	1	1	2	2	3	3	3	3	2	2	2	2	2	2	1	1	3	3	4	4	3	3	3	1	4	4	1	3	1	4	4	2	4	2	3	1	1	3	1	2	3	1	3	3	1	3	2	3	2	1	1	2	1	1	2	1	4	4	1	2	2	2	2	4	1	3	2	2	4	2	1	4	1	3	2	4	1	2	3	3	1	3	3	1	4	3	1	3	2	2	2	4	4	3	4	1	2	4	2	4	2	4	4	4	3	3	3	3	1	1	1	1	2	2	4	4	1	1	2	2	3	1	3	3	1	1	1	1	2	2	3	3	4	4	1	1	4	4	3	3	3	3	1	1	4	4	1	1	1	1	2	2	3	3	4	4	4	4	3	3	3	3	1	1	3	3	1	1	2	2	1	1	2	2	1	1	4	4	4	4	4	4	1	1	3	3	3	3	2	2	3	3	2	4	2	4	4	2	3	3	3	3	2	2	3	3	1	3	4	2	2	4	3	4	3	1	2	2	2	2	4	4	4	2	2	2	4	4	2	2	2	4	4	4	2	2	4	2	2	2	3	3	1	3	1	1	4	4	2	2	2	2	2	2	1	1	4	4	1	1	4	2	3	3	1	3	3	3	4	2	4	2	2	4	1	1	2	4	2	2	2	3	3	3	1	3	4	4	4	4	2	2	1	1	2	4	1	1	4	4	2	2	2	4	3	3	2	2	1	1	1	1	3	3	1	1	4	4	2	2	3	3	1	1	4	4	1	1	2	2	1	1	4	4	1	1	2	2	1	1	3	3	3	3	1	1	3	3	3	3	4	4	3	3	1	1	4	4	2	2	2	2	3	3	2	2	3	3	4	2	2	2	4	4	2	1	3	3	1	1	1	1	2	2	1	1	2	4	2	4	3	3	3	3	4	4	2	2	3	3	1	1	1	1	1	1	3	3	4	4	3	3	1	1	2	2	4	4	2	2	4	4	1	1	4	4	1	1	4	4	2	2	2	2	4	4	3	3	2	2	2	1	1	3	2	2	2	2	2	2	2	2	4	4	4	4	3	1	4	2	3	1	2	2	2	2	3	3	2	4	4	4	4	4	4	2	3	3	3	3	4	4	1	1	4	4	3	3	3	3	1	3	1	1	3	3	1	1	4	3	3	3	1	1	4	4	1	1	4	4	3	3	1	1	4	4	3	3	4	4	1	1	1	1	2	2	3	3	4	4	4	4	2	2	3	3	3	3	3	3	4	4	2	2	1	1	2	2	1	1	1	1	4	4	1	1	4	4	3	3	2	2	3	3	1	1	2	2	3	3	2	2	2	2	3	3	4	4	1	1	2	2	4	4	3	3	2	2	1	1	2	2	2	2	2	4	2	2	1	1	2	2	3	3	4	4	2	2	4	4	2	2	2	2	1	1	4	4	4	4	1	1	1	1	1	1	3	3	3	3	4	4	4	4	4	4	2	2	1	1	2	2	2	2	2	2	4	4	2	2	2	2	2	2	1	1	1	1	4	4	4	4	1	1	1	1	4	4	1	1	2	2	3	3	1	1	2	2	2	2	1	1	1	1	2	2	4	4	3	3	1	1	3	3	1	1	2	2	2	2	3	3	3	3	3	3	3	3	1	1	4	4	2	2	4	4	2	2	3	3	4	4	2	2	2	2	2	2	1	1	4	4	4	4	3	3	3	3	4	4	2	2	2	2	1	1	3	3	3	3	2	2	4	4	2	2	4	4	4	4	4	4	2	2	3	3	4	4	4	4	2	1	4	1	2	2	1	3	4	4	4	4	2	2	3	1	2	2	3	1	3	3	3	3	4	4	4	4	3	4	1	3	1	3	2	4	3	3	2	4	3	3	1	1	2	2	2	2	3	3	3	3	3	3	3	3	3	3	3	3	4	4	3	3	3	3	4	4	2	2	3	3	2	2	4	4	4	4	2	2	1	3	1	3	3	1	3	3	2	2	3	3	1	2	2	2	4	4	1	1	2	2	3	3	3	3	1	3	4	4	4	4	2	4	1	1	1	2	1	1	3	1	2	2	4	1	4	1	2	4	2	2	1	1	2	4	1	3	4	4	3	3	4	2	2	2	4	4	4	4	2	2	1	1	1	1	3	3	4	4	2	2	4	4	3	3	4	3	2	2	1	3	1	3	4	4	2	4	2	3	1	2	2	2	4	4	3	3	1	2	2	1	1	4	3	4	2	1	4	2	1	1	4	4	2	4	1	1	2	2	3	3	3	3	3	3	2	2	2	2	3	3	2	2	1	3	1	1	2	2	1	1	1	1	4	4	1	1	3	3	2	2	1	1	4	2	4	2	2	2	3	1	2	2	3	3	4	4	4	4	2	2	4	4	4	4	4	4	1	3	1	3	2	2	3	3	4	4	2	2	4	4	3	3	2	2	4	4	4	4	4	4	4	4	4	4	3	1	3	3	1	1	1	3	2	2	1	1	3	3	3	3	1	1	3	3	4	4	2	4	3	3	3	3	1	1	1	1	1	1	2	2	4	4	1	1	2	2	1	1	2	4	2	4	4	2	4	4	3	3	1	3	4	1	3	3	4	4	2	2	3	3	1	1	2	2	3	3	3	3	4	4	2	2	1	1	1	3	4	4	3	3	3	3	2	2	1	1	1	3	1	1	3	1	3	1	4	4	4	4	1	3	1	1	1	1	1	1	2	2	2	2	4	4	1	3	4	4	4	4	2	2	2	2	2	4	2	2	3	3	3	3	3	3	2	2	1	1	1	1	3	3	2	2	3	3	1	1	2	2	3	3	4	4	2	2	3	3	1	1	3	3	3	4	3	3	1	2	2	4	3	3	3	3	3	3	4	3	4	4	1	1	2	4	3	3	2	2	4	2	2	2	1	1	2	2	4	2	1	3	4	4	2	2	3	1	2	4	4	4	4	4	1	1	3	3	2	2	3	3	3	1	2	2	4	4	3	3	2	2	2	3	2	1	3	3	1	3	2	3	2	2	3	1	1	4	1	3	1	3	1	3	3	1	2	3	4	1	4	4	3	1	1	1	3	3	1	1	2	4	2	2	4	4	4	2	3	1	2	4	4	2	2	1	1	1	1	1	1	3	3	3	3	3	2	2	2	4	1	1	3	1	3	3	2	2	4	2	2	2	2	2	4	4	2	2	4	2	3	3	1	1	1	3	4	2	2	2	4	4	2	2	4	4	4	4	2	2	2	1	3	3	3	1	2	2	3	3	2	2	3	4	4	4	3	3	3	3	2	4	3	1	3	3	3	1	4	2	1	3	4	3	2	1	4	4	4	3	4	1	4	3	4	2	2	4	1	3	2	2	4	4	3	3	2	3	2	4	2	4	3	3	3	4	1	2	2	4	1	1	1	2	3	3	4	4	2	4	4	4	3	3	1	3	2	4	1	1	4	2	2	4	2	2	4	4	2	2	1	1	2	2	3	1	3	3	4	4	2	2	2	2	3	3	2	2	4	2	4	4	1	3	3	2	2	4	2	2	1	1	1	1	3	3	2	2	2	2	2	4	4	2	1	1	3	3	2	2	4	2	2	2	4	4	2	2	3	1	2	2	2	2	4	4	2	2	3	3	2	2	3	3	3	1	3	3	3	3	3	3	3	4	2	2	3	3	3	3	4	2	1	3	2	2	3	4	2	4	3	3	2	2	2	1	2	4	3	3	4	4	2	2	1	3	2	2	1	3	2	2	4	2	1	1	2	2	2	2	3	3	2	4	3	3	4	4	2	4	2	4	1	3	2	4	3	3	2	2	1	3	4	4	3	1	2	4	4	4	4	2	4	4	3	1	1	2	4	2	1	3	2	4	2	2	4	2	4	2	2	2	3	3	1	1	3	3	3	1	4	4	2	2	3	1	1	3	4	2	2	4	3	4	3	3	3	3	1	3	1	3	1	1	1	3	4	4	3	3	3	2	1	1	2	2	2	2	3	1	3	3	4	1	4	3	3	1	3	3	2	2	2	2	2	2	3	3	2	2	3	3	3	3	2	2	4	4	3	3	3	3	3	3	2	2	2	2	1	1	2	2	3	3	1	1	4	4	1	1	2	2	4	4	3	3	1	1	3	3	3	3	1	1	1	1	3	3	4	4	3	3	2	2	3	3	4	4	3	3	3	3	4	4	3	1	3	3	1	1	3	1	2	4	1	1	3	3	3	1	3	1	1	1	2	2	4	1	3	3	2	1	3	3	1	3	2	2	2	2	4	4	1	3	4	2	2	2	2	4	1	3	4	4	2	2	2	2	2	4	2	4	4	2	2	4	3	3	3	3	1	3	1	3	2	2	4	4	2	2	4	4	3	3	1	1	3	1	3	3	1	3	4	3	3	3	1	4	2	2	4	4	2	3	3	3	1	1	4	4	4	4	1	1	4	4	4	4	4	4	2	2	4	4	3	3	2	2	2	4	3	4	3	1	4	4	3	3	3	3	2	2	2	2	2	2	1	3	1	3	2	3	1	3	2	2	2	2	2	1	3	1	3	4	1	3	1	4	1	1	3	4	2	2	3	1	1	3	4	1	4	4	3	3	1	3	4	1	1	3	1	3	3	1	4	2	2	2	3	3	3	1	1	1	2	2	4	4	3	3	3	3	2	2	1	1	1	1	3	3	3	3	1	1	3	1	1	2	4	4	2	2	4	4	2	2	2	2	3	3	4	4	2	2	4	4	1	3	1	1	2	2	2	2	2	2	1	1	1	1	3	3	4	4	4	4	4	4	2	2	1	1	3	3	1	3	2	4	3	3	4	2	4	2	4	2	2	4	3	3	1	3	2	2	1	1	3	3	2	2	3	3	3	3	3	1	1	3	4	2	3	3	3	3	2	2	3	2	2	4	4	4	1	1	4	4	3	3	2	2	1	1	4	4	4	4	3	3	4	4	2	2	2	2	1	1	1	1	4	4	1	1	4	4	4	4	1	1	2	2	2	2	3	3	4	4	1	1	2	2	4	4	2	2	2	2	4	4	4	4	4	4	2	2	2	2	2	2	3	3	4	4	3	3	3	3	4	4	4	4	3	3	3	3	1	1	2	2	1	1	2	2	3	3	3	3	3	3	1	1	1	1	4	4	4	4	1	1	4	4	4	4	1	1	2	2	3	3	2	2	3	3	4	4	2	2	2	2	3	3	3	3	3	3	4	4	3	3	2	2	3	3	2	2	1	1	3	3	2	2	2	2	3	3	3	3	4	4	1	1	3	3	3	3	4	4	1	1	2	2	2	2	2	2	3	3	4	4	4	4	2	2	3	3	2	2	4	2	2	2	1	3	1	3	3	2	2	2	4	4	4	4	3	3	3	3	2	4	2	4	4	2	3	1	3	3	3	1	2	4	2	4	3	1	2	4	1	3	2	4	1	2	3	4	3	4	2	2	4	2	2	1	2	4	1	1	4	1	3	1	1	3	1	2	3	1	3	1	4	2	1	3	1	1	4	2	3	1	3	1	1	2	3	3	3	3	2	2	2	3	2	1	3	3	4	4	2	2	3	3	2	4	2	4	2	2	3	1	4	2	1	3	1	1	1	1	3	3	4	4	3	3	4	4	2	2	1	1	1	1	3	3	1	1	3	3	4	4	3	3	3	3	2	2	4	4	1	1	3	3	2	2	3	3	1	1	1	1	2	4	4	4	3	1	1	1	2	2	1	3	3	3	2	2	4	4	2	2	3	1	1	1	1	3	2	2	1	3	2	4	2	3	1	3	4	4	2	2	3	3	3	3	2	4	1	3	3	1	1	1	2	2	4	4	3	1	4	4	4	2	1	1	3	3	3	3	3	3	1	1	2	2	4	4	1	1	3	3	4	4	4	4	2	2	1	1	4	4	2	2	3	3	1	1	2	2	3	3	1	1	2	2	2	2	1	1	3	3	2	2	3	3	4	4	1	1	1	1	4	4	1	1	4	4	2	2	4	4	2	2	4	4	1	1	1	1	2	2	1	1	4	4	4	4	1	1	3	3	2	2	3	3	3	3	4	4	3	3	3	3	3	3	3	3	3	3	2	2	2	2	3	3	1	3	1	3	4	2	1	3	4	4	3	1	2	2	3	3	1	1	3	1	4	4	3	3	4	4	4	4	3	3	3	3	1	1	4	4	3	3	4	3	3	3	3	3	1	1	4	4	4	4	3	3	2	2	1	3	3	1	1	1	3	3	3	3	3	3	3	3	3	4	3	3	3	1	2	4	3	3	3	4	2	4	4	3	1	1	1	1	1	1	2	2	3	1	4	4	1	3	3	1	1	1	4	4	1	1	2	4	1	3	3	1	4	4	3	3	1	3	2	2	3	3	3	3	3	3	1	3	1	1	1	1	2	2	3	1	2	4	4	4	3	1	2	4	2	4	3	1	2	2	4	4	4	4	3	3	1	2	1	1	4	4	1	3	3	3	1	1	1	1	1	1	3	3	1	1	3	3	4	4	2	4	3	3	1	1	1	1	4	4	3	4	4	4	1	3	4	2	1	3	4	4	2	2	3	1	1	1	1	1	2	2	1	3	1	3	1	1	1	3	2	1	3	1	4	4	4	2	2	4	4	4	4	4	2	2	4	2	2	2	3	1	4	3	2	4	1	3	2	2	2	4	1	1	4	2	3	1	4	2	1	3	2	2	1	3	2	4	3	3	1	3	4	3	3	1	3	3	3	1	3	3	1	1	4	2	4	4	3	1	1	3	3	3	4	4	1	1	3	3	2	2	2	2	3	3	3	2	3	3	4	4	3	1	1	3	3	3	1	1	2	1	3	1	2	2	4	3	1	4	4	4	2	2	4	2	1	3	4	1	4	3	2	2	3	3	3	4	2	2	3	4	4	4	1	1	1	1	4	3	1	3	4	2	3	3	3	3	3	3	3	3	3	3	2	2	1	1	1	2	2	4	3	3	3	3	4	2	3	3	1	2	2	1	3	3	2	2	3	1	1	3	2	2	1	1	2	2	1	3	3	3	3	1	1	3	1	3	4	4	3	3	1	3	2	2	1	1	2	4	1	1	2	2	4	4	1	1	3	3	1	1	2	2	4	2	3	3	1	1	1	1	2	2	2	2	2	2	3	3	4	4	3	3	2	2	1	1	3	3	4	4	2	2	3	3	3	3	1	1	2	2	4	4	4	4	1	1	2	2	1	2	3	3	1	1	1	3	2	2	1	1	2	2	2	3	2	4	3	1	3	3	4	4	4	4	2	2	4	2	1	1	4	4	2	2	4	2	1	1	4	3	3	3	4	4	1	3	2	2	2	1	4	4	2	2	2	2	4	2	4	4	4	2	2	2	1	3	3	3	4	2	2	2	1	1	2	2	2	4	3	1	4	4	4	4	3	3	1	1	2	2	1	1	3	4	2	2	1	2	1	1	1	3	3	3	1	1	3	1	4	2	4	2	2	2	1	1	3	3	4	4	2	2	4	4	1	1	3	3	3	3	3	3	3	3	3	3	3	1	2	4	4	4	4	2	3	3	4	2	3	1	3	3	1	1	2	2	2	4	3	3	2	2	1	3	3	1	1	1	4	2	3	3	4	2	3	3	3	3	4	2	2	2	2	4	2	2	3	3	1	3	1	1	2	2	4	3	1	1	3	3	4	2	4	4	1	3	4	2	4	4	1	4	4	3	3	1	2	2	2	2	3	1	4	4	2	4	1	4	2	4	1	1	2	4	3	4	2	2	1	1	4	4	4	2	3	1	1	3	2	2	1	3	2	4	3	3	3	4	2	2	3	3	2	2	2	2	1	1	1	1	1	1	3	2	2	4	4	4	2	2	2	2	1	1	3	3	2	2	3	3	1	1	1	1	3	3	1	1	3	3	3	3	2	2	3	3	1	1	3	3	3	3	2	2	1	1	3	3	1	1	1	1	2	4	4	2	2	4	1	3	4	2	2	2	2	2	4	4	1	1	3	3	1	1	2	2	2	2	1	1	3	3	4	4	4	4	4	4	2	2	1	1	4	4	2	2	3	3	3	3	1	1	2	2	3	3	1	1	4	4	4	4	2	2	1	1	2	2	2	2	3	3	3	3	4	4	4	4	2	2	1	1	3	3	4	4	4	4	2	2	1	1	3	3	2	2	3	3	2	2	3	3	4	4	3	3	2	2	3	3	4	4	4	4	1	1	3	3	4	4	2	2	3	3	2	2	3	3	3	3	4	4	3	3	4	4	4	4	4	4	4	4	4	4	2	2	4	4	4	4	1	1	4	4	3	3	4	4	4	4	1	1	3	3	3	3	1	1	2	2	4	4	4	4	4	4	1	1	1	1	1	1	1	1	2	2	2	2	4	4	2	2	3	3	4	4	4	4	1	1	1	1	2	2	2	2	1	1	2	2	1	1	3	3	2	2	4	4	1	1	4	4	1	3	1	1	4	2	4	4	3	4	2	2	2	4	3	3	1	1	1	1	1	1	4	4	2	2	4	4	3	3	2	2	4	4	2	2	1	1	3	3	1	1	3	3	1	1	1	1	3	3	2	2	4	4	2	2	1	1	4	4	3	3	2	2	3	3	2	1	1	1	2	2	1	1	1	1	3	3	1	1	1	1	1	1	2	2	4	4	4	4	1	1	1	1	4	4	2	4	3	4	2	1	2	4	3	1	3	1	3	1	3	4	2	2	3	3	2	2	3	3	3	3	1	1	2	2	4	4	3	3	4	4	4	4	4	4	3	3	1	1	3	3	2	2	4	4	3	3	1	1	3	3	1	1	1	1	3	3	3	3	4	2	4	4	1	1	2	2	3	3	2	1	2	2	4	4	4	4	1	3	4	4	2	2	3	3	1	3	1	1	3	1	4	1	3	3	2	2	1	2	1	1	2	2	1	1	2	4	2	2	1	1	1	1	1	1	1	1	2	2	1	1	4	4	3	3	2	2	1	1	3	3	2	2	1	1	4	4	3	3	2	2	2	2	3	3	1	1	4	4	4	4	2	2	3	3	3	3	4	4	4	4	2	2	3	3	2	2	3	3	3	3	3	3	1	1	2	2	3	3	3	3	1	1	4	4	1	1	4	4	3	3	3	3	2	2	2	2	2	2	1	1	4	4	3	3	3	3	2	2	3	3	1	1	4	4	3	3	2	2	2	2	1	1	4	4	3	3	2	2	2	2	3	3	3	3	3	3	2	2	1	1	2	2	4	4	2	2	4	4	2	2	4	4	1	1	3	3	3	3	2	2	3	3	2	2	2	4	3	3	3	3	2	2	4	2	4	1	2	4	1	1	1	3	3	1	1	3	2	4	4	4	1	1	2	4	4	4	2	4	1	1	1	3	2	4	2	4	2	2	3	3	2	4	3	1	1	2	1	3	2	2	2	4	3	1	1	3	2	4	4	4	3	3	3	3	1	1	2	2	4	1	1	1	4	4	4	4	4	4	1	1	4	4	2	2	2	4	2	2	4	4	2	2	2	2	1	1	2	4	3	3	3	3	2	2	1	3	2	2	2	2	1	1	3	3	2	2	2	2	4	4	3	3	1	1	4	4	2	2	1	1	4	4	1	1	3	3	3	3	2	2	2	2	1	1	2	2	1	1	3	3	1	1	2	2	4	4	3	3	1	1	1	1	1	3	3	3	3	3	2	2	3	3	4	3	1	1	2	2	3	3	3	3	2	2	3	3	4	2	2	4	4	3	2	2	2	2	1	1	1	1	1	1	4	4	4	4	3	3	4	4	3	1	4	2	1	1	3	1	4	2	4	4	2	4	2	2	1	1	2	2	2	4	1	2	1	1	1	1	3	3	1	2	2	2	4	4	3	3	3	3	2	2	2	2	4	4	2	2	4	4	3	1	1	1	3	3	2	2	3	3	3	3	4	4	4	2	2	2	4	2	2	2	3	3	2	2	1	1	1	3	4	4	4	4	2	2	1	3	4	2	3	3	3	3	3	3	1	3	1	1	2	2	3	3	4	3	1	4	4	4	2	2	2	2	4	4	1	3	1	1	2	2	2	2	4	2	1	1	2	2	4	4	1	1	2	2	1	3	4	4	4	4	3	3	4	4	1	1	4	4	3	3	3	3	2	2	4	4	3	3	3	3	1	1	4	4	3	3	4	4	2	2	4	4	3	3	2	2	2	2	3	3	3	3	1	1	4	4	4	4	2	2	3	3	1	1	4	4	3	3	4	4	3	3	2	2	1	1	2	2	2	2	1	1	4	4	3	3	4	4	3	3	4	4	2	2	4	4	2	4	2	2	2	2	1	1	3	3	4	4	3	1	2	4	2	4	3	3	2	4	1	1	1	3	4	2	2	2	2	1	2	2	1	2	3	4	3	3	3	2	4	2	1	3	4	2	4	3	2	4	1	1	4	3	4	4	3	3	3	1	1	2	1	3	2	4	4	4	3	4	4	2	2	2	3	3	2	2	2	2	4	4	4	4	4	4	1	4	3	3	2	2	2	2	1	1	2	2	1	1	1	1	4	4	4	4	4	4	3	3	2	2	4	4	1	1	2	2	1	1	2	2	4	4	4	4	2	2	2	2	1	1	3	3	2	2	1	1	3	3	2	2	4	4	3	3	3	3	4	4	3	3	4	4	4	4	4	4	1	1	4	4	2	2	2	2	1	1	4	4	3	3	4	4	1	1	1	1	4	4	1	1	2	2	1	1	4	4	1	1	2	2	3	3	4	4	4	4	2	2	4	4	2	2	2	2	2	2	2	2	3	3	4	4	3	3	4	4	3	3	4	4	2	2	4	4	4	4	4	4	4	4	2	2	4	4	2	2	1	1	2	2	2	2	4	4	2	2	2	2	2	2	1	1	3	3	1	1	4	4	2	2	4	2	3	1	4	4	2	2	4	4	2	2	1	3	4	4	2	2	4	4	2	2	2	2	2	2	1	1	1	1	1	1	3	3	4	4	3	3	3	3	3	3	4	4	3	3	3	3	1	1	1	1	1	1	1	1	2	2	1	1	4	4	3	3	2	2	2	2	3	3	2	2	1	1	3	4	2	4	2	4	2	4	2	2	4	2	3	1	2	4	3	4	4	4	4	4	1	3	2	4	4	2	1	3	1	3	4	4	2	2	4	3	1	2	2	2	3	3	4	4	2	2	2	2	4	4	1	1	4	4	1	1	4	4	1	1	2	2	4	4	1	1	2	2	1	1	2	2	3	3	2	2	4	4	2	2	1	1	1	1	4	4	3	3	4	4	2	2	3	3	2	2	2	2	3	3	2	2	4	4	4	4	4	4	1	1	1	1	4	4	4	4	2	2	3	3	2	2	4	4	2	2	2	2	2	2	1	1	3	3	2	2	2	2	3	1	3	1	3	3	1	3	3	4	2	1	3	1	3	4	3	1	2	4	1	1	1	1	3	4	3	1	4	2	2	2	4	3	2	4	2	4	2	1	3	3	2	2	1	3	2	2	1	2	4	2	3	1	2	4	2	2	2	2	4	4	2	2	3	3	3	1	4	2	2	4	1	3	2	2	3	1	1	3	3	4	1	1	1	1	1	1	2	4	1	2	2	4	2	4	4	4	2	4	1	1	4	4	1	3	1	2	2	3	4	2	4	2	3	3	3	3	4	4	1	1	1	4	4	2	4	4	3	1	1	3	4	4	1	1	4	2	2	2	3	4	3	1	1	3	4	4	4	4	3	2	3	1	4	4	2	2	1	1	4	4	2	4	1	1	4	2	3	3	1	1	2	2	2	2	2	2	4	3	2	2	2	2	2	4	4	4	4	4	4	4	4	4	4	2	2	2	2	2	4	2	1	3	3	3	2	2	3	3	4	4	1	3	2	4	1	3	1	1	1	2	2	2	2	2	2	4	1	3	4	4	2	4	4	2	3	3	2	2	3	3	3	3	2	2	1	1	1	1	1	1	4	3	2	2	2	4	3	3	1	2	1	3	2	2	1	2	4	4	3	1	3	3	4	2	3	2	4	2	3	1	2	2	2	1	4	2	4	2	4	2	1	3	1	2	4	4	2	2	3	3	3	3	2	2	1	1	4	4	3	3	4	4	3	3	3	3	2	2	2	2	3	3	4	4	2	2	1	1	1	1	4	4	1	1	4	4	4	4	1	1	4	4	1	1	3	3	1	1	1	1	2	2	3	3	2	2	2	2	4	4	1	1	2	2	1	1	4	4	1	1	2	2	3	3	1	1	3	3	4	4	2	2	1	1	1	1	2	2	4	4	1	1	4	4	1	1	2	2	2	2	2	2	2	2	4	4	2	2	1	1	4	4	3	3	3	3	4	4	4	4	2	2	3	3	4	4	2	2	4	4	2	2	1	1	1	3	2	2	4	4	3	3	2	2	3	3	1	1	4	4	3	3	1	1	2	2	1	1	4	4	3	3	4	4	2	2	1	1	3	3	2	2	2	2	3	3	4	4	2	2	2	2	1	1	2	2	1	1	3	3	1	1	4	4	3	3	2	2	2	2	3	3	3	3	1	1	2	2	4	4	4	4	4	4	4	4	1	1	3	3	4	4	2	2	2	2	3	3	2	2	2	2	4	4	3	3	2	2	4	4	2	2	3	3	2	2	4	4	2	2	4	4	1	1	4	4	4	4	3	3	3	3	1	1	2	2	3	3	4	4	4	4	4	4	2	2	3	3	2	2	1	1	4	4	4	4	2	2	4	4	2	2	3	3	1	1	2	2	1	1	4	4	3	3	2	2	3	3	4	4	3	3	3	3	1	1	4	4	4	4	2	2	3	3	3	3	1	1	2	2	2	2	3	3	1	1	2	2	2	2	4	4	1	1	2	2	1	1	2	2	2	2	2	2	1	1	2	2	3	3	1	1	4	4	1	1	2	2	1	1	4	4	3	3	4	4	2	2	2	2	2	2	2	2	4	4	2	2	3	3	3	3	4	4	4	4	3	3	1	1	4	4	1	1	4	4	2	2	4	4	3	3	2	2	4	4	1	1	4	4	2	2	4	4	2	2	4	4	4	4	4	4	3	3	2	2	2	2	4	4	3	3	4	4	1	1	1	3	2	4	4	2	3	1	3	1	2	3	2	4	1	1	2	2	1	1	2	2	4	4	4	2	3	4	2	3	1	1	3	1	2	2	4	4	1	3	2	4	1	1	3	1	4	4	2	4	2	2	3	1	2	2	4	2	3	3	3	1	1	1	4	4	4	2	4	4	1	3	2	4	2	4	1	4	3	3	4	4	1	2	4	1	2	2	3	4	2	4	3	3	2	2	3	3	2	2	2	2	4	4	3	3	2	2	4	4	4	4	4	4	1	1	3	3	1	1	3	3	4	4	4	4	4	4	4	4	1	1	3	3	2	2	4	4	4	4	4	4	2	2	2	2	2	2	1	1	3	3	3	3	2	2	2	2	3	3	2	2	3	3	3	3	1	1	3	3	2	2	3	3	1	1	2	2	1	1	3	3	4	4	1	1	4	4	4	4	2	2	2	2	3	3	1	1	3	3	3	3	4	4	3	3	2	2	1	1	4	4	4	2	1	4	3	1	2	1	1	1	2	4	3	3	3	3	1	3	2	4	4	2	3	1	3	3	3	3	3	2	2	1	1	3	3	3	1	4	1	1	4	1	3	4	3	3	2	4	1	2	2	4	1	3	3	1	4	2	2	2	3	1	4	4	1	3	1	1	2	2	4	4	4	4	1	3	4	4	4	4	1	1	1	1	2	2	3	3	3	3	2	4	1	1	1	1	3	3	4	4	3	3	4	2	2	2	1	1	3	1	1	3	2	4	2	1	3	1	2	2	1	1	3	3	1	1	2	2	2	2	1	3	1	3	2	4	1	2	2	2	2	2	1	2	1	1	4	4	3	3	2	4	1	1	3	1	3	3	4	4	4	4	4	3	4	2	4	4	1	1	3	3	2	4	2	2	3	2	3	3	2	4	2	2	2	4	4	4	3	3	2	4	2	4	3	3	4	4	3	1	1	3	3	4	2	3	4	3	2	2	1	1	2	2	1	1	4	3	2	2	4	2	4	2	2	2	3	3	3	3	2	3	4	2	1	3	3	3	1	1	4	2	4	4	4	4	1	3	2	2	4	2	2	2	1	3	2	4	3	1	2	2	2	2	1	2	2	4	1	1	3	3	1	3	4	4	1	1	4	4	1	3	4	4	3	4	4	2	2	2	3	4	3	3	2	4	1	1	3	3	3	1	1	1	4	4	4	4	1	4	3	1	3	3	4	4	3	3	2	4	2	2	2	2	2	4	3	1	2	4	1	1	4	2	4	4	4	3	2	2	2	2	3	3	4	4	3	3	3	2	2	2	2	2	4	2	1	1	3	2	1	3	1	1	2	2	2	2	2	2	2	2	1	1	2	2	1	1	2	2	2	2	1	1	3	1	3	1	4	4	2	2	3	1	1	4	1	3	3	4	3	3	2	2	1	3	1	3	1	3	2	2	2	2	1	3	2	2	1	4	2	4	4	2	1	3	1	3	3	1	2	4	2	2	4	2	3	2	3	1	2	2	3	3	3	3	3	4	2	2	1	3	3	1	1	1	3	3	2	4	3	3	4	4	4	4	1	3	4	4	2	4	3	1	3	3	3	3	2	2	3	3	3	3	4	4	2	2	1	1	2	2	2	2	3	3	4	4	2	2	2	2	3	4	3	1	4	4	3	1	3	3	3	3	3	3	2	4	3	3	2	2	3	3	2	2	3	3	2	2	4	4	4	4	2	1	3	1	2	2	4	4	1	1	2	2	4	4	3	3	2	2	2	2	2	2	3	3	3	3	3	3	1	1	3	3	1	3	3	3	4	4	3	1	3	4	3	3	2	4	2	3	2	4	3	3	1	1	2	4	1	1	2	4	3	3	3	3	1	1	3	3	3	3	3	1	3	3	4	4	1	1	2	2	3	3	2	2	4	4	2	2	3	3	2	2	3	3	4	4	3	3	2	2	1	1	3	3	2	2	3	3	4	4	1	1	3	3	2	2	1	3	4	4	3	3	2	2	3	3	4	4	1	3	2	4	2	2	1	1	3	1	1	1	1	1	1	3	1	2	3	3	2	2	1	1	2	2	2	2	3	3	4	4	4	2	2	2	4	4	2	2	2	2	2	2	3	3	2	2	3	3	3	3	1	1	3	3	1	1	1	1	3	3	1	1	4	4	4	4	3	3	3	3	4	4	3	3	3	3	4	4	3	3	2	2	3	3	1	1	3	3	4	4	1	1	2	2	1	1	1	1	3	3	3	3	2	2	2	2	1	4	1	1	4	4	1	1	4	4	3	3	2	2	1	1	2	2	4	4	3	3	4	4	1	1	4	4	3	3	2	2	2	2	1	1	1	1	3	3	1	1	3	3	4	4	2	2	2	2	2	2	2	2	2	2	1	1	4	4	3	3	4	4	3	3	3	3	3	3	3	3	4	4	4	4	1	1	2	2	4	4	1	1	3	3	3	3	2	2	2	2	1	1	3	3	2	2	3	3	1	1	4	4	2	2	3	3	1	1	2	2	3	3	3	3	3	1	4	4	4	4	3	3	3	3	1	1	4	2	4	2	1	1	2	2	1	3	3	3	2	2	4	2	3	3	3	3	2	2	4	2	1	1	3	3	1	1	2	2	3	3	2	2	4	4	1	3	2	2	3	3	3	3	2	2	4	4	4	4	3	3	1	3	2	2	4	2	1	3	1	3	4	4	4	4	3	3	4	4	3	3	1	1	2	2	3	3	3	1	4	2	4	4	1	1	3	3	3	3	1	3	1	3	3	1	1	3	1	1	1	4	2	2	2	2	2	2	2	4	3	3	2	2	1	4	2	4	3	3	2	4	4	3	2	2	4	4	2	2	1	1	3	3	2	2	1	1	3	3	4	4	2	2	1	1	1	1	2	1	2	2	1	1	4	4	3	3	4	4	2	2	4	4	4	4	2	2	2	2	3	3	4	4	4	4	4	4	4	4	2	2	2	2	4	4	4	4	3	3	2	2	2	2	2	2	3	3	1	1	2	2	3	3	1	1	1	1	1	1	2	2	1	1	2	2	4	4	2	2	2	2	3	3	1	1	4	4	2	2	3	3	2	2	3	3	3	3	2	2	3	3	1	1	1	1	2	2	2	2	1	1	1	1	2	2	1	1	1	1	1	1	2	2	4	4	3	3	4	4	4	2	4	2	1	2	4	2	3	1	3	1	3	3	3	3	2	2	1	1	4	2	1	1	3	1	1	3	4	4	1	3	2	4	3	3	3	3	1	2	3	1	3	1	4	4	3	3	4	4	2	2	1	3	4	4	4	4	2	2	2	2	4	3	2	4	2	2	1	1	2	4	3	3	4	2	2	4	3	3	4	2	4	2	3	1	3	3	4	2	3	3	3	3	2	1	1	3	4	3	2	2	2	4	4	2	4	2	3	4	1	1	2	4	4	4	3	3	3	1	4	2	4	3	1	1	1	1	2	4	3	3	1	1	4	2	1	3	1	3	1	1	3	3	4	2	4	2	3	3	1	2	3	1	2	2	3	3	2	2	2	1	1	3	2	3	1	3	2	2	4	4	2	4	1	3	3	4	3	3	2	4	3	3	4	2	4	2	3	3	4	2	4	4	1	1	2	2	3	1	3	3	4	1	4	4	2	4	4	2	4	2	1	2	1	1	1	2	3	1	4	2	4	2	2	4	2	4	2	4	2	4	1	3	1	4	4	4	1	1	1	2	3	1	3	4	3	3	1	1	4	3	4	4	3	1	4	4	3	3	1	1	2	2	2	2	2	2	3	3	3	1	1	1	4	2	3	1	4	2	4	4	1	1	2	4	2	2	1	1	3	3	3	4	2	2	3	3	1	3	4	3	4	4	1	1	3	3	3	4	4	4	3	3	2	2	4	2	1	3	1	3	3	4	3	1	3	1	3	3	2	2	2	4	2	2	2	2	3	1	4	4	1	1	3	3	4	4	2	4	1	3	3	3	2	2	3	3	1	1	4	4	2	4	3	4	1	1	2	4	4	4	3	3	2	2	1	3	3	3	1	3	2	2	3	3	4	4	3	3	1	1	3	3	2	2	4	2	4	4	3	4	1	1	2	2	3	3	3	3	2	2	2	2	2	2	1	1	3	3	3	3	2	2	4	4	3	3	3	3	4	4	4	4	4	4	1	3	3	3	3	4	1	1	1	1	4	4	1	1	1	1	3	3	4	3	4	2	1	1	1	3	1	3	4	2	4	2	1	1	1	1	1	3	1	2	2	2	4	3	2	2	1	3	2	2	3	3	3	3	2	3	1	1	3	3	1	3	2	2	1	1	2	4	3	3	3	3	2	4	3	1	4	4	1	3	1	1	1	2	1	1	4	2	2	2	2	2	2	2	2	2	3	1	3	3	3	1	4	4	4	2	4	4	1	1	1	3	2	2	3	3	3	3	1	1	3	3	4	4	3	3	3	4	4	2	1	3	3	1	3	3	2	2	4	4	3	3	4	2	3	3	3	3	4	4	2	2	2	2	3	3	3	1	4	4	2	2	3	1	1	3	2	2	2	2	3	3	2	2	3	1	4	2	2	2	3	3	3	3	4	2	1	1	1	3	2	2	4	3	4	3	4	2	2	3	1	3	1	1	2	2	3	3	3	3	2	4	3	4	2	2	1	3	1	4	3	4	3	3	3	3	1	3	1	3	2	2	3	1	2	4	3	3	2	3	4	2	3	3	2	4	1	1	2	3	1	1	1	1	3	3	2	1	1	1	3	1	2	1	3	3	2	4	2	2	4	2	3	1	2	4	3	1	4	2	3	2	2	2	4	4	2	2	3	3	1	3	3	3	3	1	3	3	4	4	1	2	3	4	4	2	4	1	3	1	4	2	3	1	2	1	2	2	3	1	2	2	1	3	4	4	1	1	3	3	1	2	1	1	4	4	1	1	2	2	4	2	3	1	3	3	2	2	1	3	4	4	3	1	3	4	4	2	1	3	2	2	2	4	3	1	3	3	3	3	2	2	3	4	2	4	3	3	3	3	4	4	2	2	3	3	1	1	3	3	3	3	2	2	2	2	1	3	2	4	1	3	3	3	3	3	3	4	4	2	2	1	1	3	1	1	4	2	2	4	2	4	3	3	2	2	4	2	2	4	2	2	3	3	4	4	4	4	2	2	1	3	1	1	2	4	4	3	3	1	4	4	2	2	2	2	3	3	3	3	1	1	4	4	1	1	3	3	1	1	3	3	2	2	1	1	2	2	2	2	3	3	4	4	1	1	4	4	4	4	4	4	1	1	2	2	1	1	4	4	1	1	2	2	4	4	3	3	1	1	1	1	3	3	1	1	3	3	1	1	2	2	2	2	2	2	4	4	3	3	2	2	1	1	3	3	3	3	2	2	4	4	3	1	2	4	1	1	1	3	1	1	3	3	1	3	4	2	2	3	2	4	1	3	4	4	2	4	1	3	3	3	2	2	3	3	2	2	2	2	1	2	3	1	2	2	4	1	2	2	1	1	3	1	4	4	2	4	4	2	2	4	2	4	4	3	4	2	3	2	2	2	2	4	2	2	2	4	4	2	2	2	3	4	4	2	1	3	2	4	3	3	4	2	4	4	3	2	1	4	2	2	1	2	3	1	4	2	1	1	4	2	2	4	2	4	2	4	2	2	2	4	3	3	4	4	3	1	2	2	1	1	3	1	3	3	3	3	2	4	3	1	2	2	4	2	2	2	2	4	3	1	3	1	1	2	2	2	4	2	1	2	2	4	1	1	2	4	1	4	1	1	4	2	1	3	2	2	3	3	2	2	3	3	2	2	4	2	3	3	2	2	3	3	4	4	2	2	2	2	3	3	2	4	3	1	1	3	4	3	2	2	4	4	3	3	3	3	2	2	4	4	3	3	2	2	1	1	1	1	4	4	1	1	2	2	2	2	3	3	3	3	1	1	2	2	1	1	3	3	2	2	4	4	4	4	2	2	4	4	1	3	3	3	3	3	1	1	1	1	2	2	2	2	3	3	4	4	4	4	1	1	1	1	2	4	2	2	2	1	3	3	1	1	3	3	2	2	4	4	2	2	4	4	4	4	1	1	1	3	1	1	4	2	1	1	2	2	2	2	2	3	2	1	2	2	2	4	4	4	4	2	1	3	1	3	4	2	4	4	3	1	3	1	4	4	1	1	1	1	1	3	2	2	1	1	2	2	1	1	3	3	1	1	2	2	2	2	3	3	1	3	2	2	2	2	2	2	3	4	2	2	2	2	4	4	2	2	2	1	3	3	2	2	3	3	2	2	3	3	1	3	2	4	3	2	4	4	3	1	1	3	4	4	4	4	3	3	4	4	4	4	2	2	4	4	3	3	3	1	2	2	3	3	3	3	1	1	4	2	3	1	3	3	3	3	3	3	1	1	2	2	2	2	2	4	4	4	3	3	4	4	4	4	3	3	2	2	4	2	2	2	1	1	3	3	3	3	4	4	3	3	4	4	2	2	1	1	2	2	4	4	2	2	3	3	1	1	4	4	2	2	3	3	4	4	1	1	2	2	3	3	3	3	2	2	1	1	2	2	3	3	3	3	3	3	4	4	4	4	1	1	3	3	3	3	3	3	3	3	2	2	2	1	2	4	4	4	4	4	1	1	2	2	4	4	3	3	4	4	3	4	4	4	4	2	4	2	1	3	4	2	2	4	4	2	2	2	2	2	3	1	3	3	4	2	2	2	3	3	3	3	4	4	2	2	3	3	3	3	2	4	3	3	3	3	3	3	3	3	3	3	4	2	3	1	2	2	1	1	2	4	1	1	2	2	3	1	2	4	2	2	1	1	4	1	1	3	2	1	2	4	1	2	3	3	4	2	3	3	3	1	2	4	4	4	4	2	2	2	4	2	2	2	3	3	4	4	3	3	3	2	4	4	3	3	4	4	3	3	1	2	1	2	4	2	3	1	1	3	2	2	2	4	4	4	2	2	1	1	2	2	3	3	4	1	2	2	3	3	1	3	4	2	1	1	3	3	4	4	2	2	4	1	4	4	2	2	2	2	4	4	2	2	1	1	4	4	4	4	3	3	4	2	2	4	4	2	1	3	4	2	4	2	1	3	4	2	1	1	1	3	3	3	1	1	3	3	4	4	2	2	2	2	1	1	2	2	4	4	3	3	3	3	4	4	3	3	2	2	2	2	4	4	1	1	2	2	3	3	3	3	1	1	4	4	2	2	2	2	4	4	2	2	4	2	2	2	2	2	3	4	2	2	4	2	2	2	1	1	4	4	4	4	2	2	2	2	3	3	3	3	2	2	2	2	4	3	4	4	2	2	3	3	1	4	2	2	1	1	3	3	1	1	3	3	3	3	4	4	1	1	3	3	4	4	2	4	1	1	1	1	2	2	3	3	1	1	4	2	2	4	1	3	2	2	2	2	2	2	1	1	3	1	4	4	4	4	4	4	2	2	3	3	3	1	4	4	4	4	2	2	1	1	4	4	2	2	3	3	1	1	1	1	3	3	3	3	3	3	3	3	4	4	2	2	4	4	2	2	2	2	2	2	3	3	2	2	2	2	2	2	2	2	2	2	3	3	3	3	3	3	4	2	3	4	3	1	3	3	2	2	2	2	1	4	2	2	4	4	2	4	3	1	3	1	3	3	4	2	1	2	4	2	4	4	2	2	2	2	2	2	1	1	4	4	3	3	4	4	1	1	2	2	1	1	1	1	3	3	2	2	1	1	1	1	3	3	3	3	4	3	3	3	1	1	1	3	4	2	2	2	2	4	3	3	4	2	2	1	4	4	3	3	3	3	4	4	2	2	1	1	1	1	2	2	1	2	2	2	2	4	2	1	3	3	2	2	4	2	2	4	4	4	3	3	1	3	2	2	2	2	3	3	1	1	2	2	2	2	3	3	2	2	2	2	1	1	1	1	1	1	1	1	1	1	3	3	3	3	4	2	2	2	2	2	2	2	4	4	4	4	3	3	4	4	4	4	4	4	3	1	3	3	1	1	4	4	2	2	1	1	2	2	2	2	2	2	3	3	3	1	4	4	4	2	2	2	3	2	4	2	2	2	3	3	4	4	4	4	1	3	4	2	2	2	3	3	3	1	1	1	2	2	3	3	3	3	2	2	2	2	3	3	1	1	3	3	2	2	2	2	1	1	1	1	2	2	4	3	3	3	1	3	1	2	4	2	2	2	2	2	3	3	3	1	4	4	1	1	2	4	1	1	2	4	4	4	3	1	1	3	4	2	4	2	4	3	4	2	3	3	3	3	2	2	1	1	2	2	3	3	4	4	4	4	1	1	1	1	3	3	1	1	3	3	2	2	2	2	3	3	3	3	2	2	1	1	2	2	3	1	2	2	4	4	4	4	3	3	2	2	2	2	4	4	4	4	3	3	3	3	4	4	3	3	3	3	4	4	1	1	4	4	2	2	2	2	2	2	4	4	1	1	4	4	3	3	2	2	4	4	1	1	4	4	2	2	4	4	2	2	2	2	1	1	2	2	2	2	4	4	1	1	3	3	3	3	4	4	4	4	2	2	1	1	1	1	2	2	4	4	3	3	3	3	1	1	1	1	3	3	3	3	1	1	1	1	3	3	2	2	2	2	2	2	1	1	3	3	3	3	3	3	2	2	2	2	4	4	1	1	1	1	1	1	2	2	4	4	3	3	3	1	4	4	1	1	1	1	1	1	2	2	4	4	4	4	3	3	1	1	1	1	2	2	1	1	1	1	3	3	4	4	1	1	1	1	4	4	2	2	4	4	4	4	2	2	4	4	2	2	2	2	4	4	4	4	1	1	4	4	1	1	1	1	3	3	3	3	3	3	4	4	4	4	1	1	3	3	2	2	1	1	1	1	4	4	4	4	3	3	4	4	1	1	1	1	3	3	3	3	4	4	4	4	2	2	4	4	3	3	3	3	2	2	4	4	4	4	4	4	4	4	4	4	1	1	2	2	1	1	3	3	2	2	4	4	3	3	3	3	3	4	3	3	1	1	4	4	1	1	2	2	1	1	4	4	4	4	4	4	4	4	4	4	4	4	4	4	2	4	3	3	4	4	3	3	3	3	3	3	4	4	2	2	3	3	1	1	1	1	3	3	2	2	4	4	2	2	1	1	2	2	2	2	2	2	4	4	3	3	4	4	3	3	4	4	4	4	2	2	4	4	3	3	3	3	2	2	2	2	3	1	2	2	2	4	2	2	3	3	4	2	4	2	4	2	3	3	3	3	2	2	3	3	3	3	3	3	3	3	3	3	2	2	3	3	1	3	4	4	1	1	1	1	3	3	4	4	3	3	1	3	2	4	3	3	3	1	2	2	2	4	4	2	3	1	4	2	3	1	1	3	4	4	4	4	3	3	3	1	2	4	1	3	3	1	2	4	2	3	3	3	3	2	4	2	4	3	3	3	4	2	2	2	1	3	2	2	2	2	4	2	4	3	3	1	3	1	1	1	3	3	4	4	2	4	2	2	4	2	1	1	3	1	4	2	4	2	2	2	4	4	1	3	1	2	1	3	1	2	4	2	2	2	3	1	4	2	3	4	2	2	1	3	2	2	3	1	2	3	2	4	4	2	4	2	4	4	4	2	3	3	2	2	4	4	2	4	2	2	2	2	4	4	2	2	1	3	3	3	1	3	1	3	2	2	4	4	1	3	2	2	1	3	1	3	1	3	2	2	3	1	2	4	2	4	1	1	4	4	1	3	2	2	3	3	1	1	3	1	3	3	2	2	1	1	2	2	3	3	3	3	1	4	2	4	4	2	2	3	3	4	1	1	1	1	3	3	1	1	3	3	1	1	3	3	2	2	3	3	2	2	4	4	1	1	3	3	4	3	3	3	4	4	1	3	4	4	3	1	1	3	2	4	2	2	3	1	2	2	4	4	4	4	1	1	2	2	3	3	3	3	2	4	1	4	1	3	2	2	1	1	3	3	4	2	4	4	1	4	1	3	2	4	1	1	4	2	2	2	4	4	3	3	3	1	2	2	1	1	4	4	4	4	3	1	1	1	4	4	4	4	3	3	1	1	4	4	4	3	3	3	4	4	1	1	3	3	3	3	4	4	3	3	1	1	4	4	1	1	1	1	4	4	2	2	3	3	4	4	3	3	2	2	4	4	4	4	3	3	2	2	2	2	3	3	1	2	2	2	4	4	3	3	3	3	3	3	4	4	1	1	2	2	1	1	2	2	3	3	2	2	3	3	4	4	1	1	4	4	3	3	4	4	3	3	4	4	4	4	2	2	4	4	4	4	1	1	1	1	2	2	1	1	4	4	4	4	3	3	4	4	3	3	2	2	2	2	3	3	4	4	2	2	1	1	4	4	1	1	4	4	2	2	4	4	2	2	3	3	3	3	1	1	3	3	4	4	4	4	1	1	4	4	3	3	4	3	4	3	4	3	2	3	1	2	4	2	2	4	4	2	2	4	2	2	1	2	3	1	3	3	2	2	2	2	4	4	2	2	3	3	1	3	4	2	1	1	3	1	4	4	2	4	4	2	2	1	1	1	2	1	3	4	2	1	1	1	2	2	4	2	4	4	1	3	1	3	3	2	1	3	4	2	4	2	4	4	1	1	2	2	4	2	4	4	3	3	1	3	3	2	4	2	2	4	3	3	2	2	3	4	3	4	1	1	2	2	4	4	4	3	3	3	4	4	2	2	2	1	3	3	3	1	3	1	1	3	3	3	3	3	4	4	2	4	3	1	2	2	2	4	4	2	2	4	2	1	2	4	3	3	2	2	3	1	3	1	4	2	2	4	4	2	1	3	4	2	3	3	4	2	2	2	4	1	4	2	1	1	4	2	3	1	4	3	2	1	1	3	3	1	2	2	1	1	4	4	4	4	3	3	2	2	3	3	2	2	3	1	4	4	2	2	3	3	1	1	2	2	4	3	2	2	3	3	3	3	1	1	2	2	4	4	3	3	3	3	3	2	3	3	3	1	2	2	4	2	1	1	2	4	3	3	2	2	3	1	3	3	1	4	4	2	2	2	1	3	2	2	3	1	3	3	2	4	1	1	4	4	4	4	1	3	4	2	4	4	4	4	2	2	1	1	3	1	1	1	3	1	4	4	3	4	2	3	4	4	4	2	2	2	3	4	2	2	4	2	3	3	2	2	3	1	3	1	1	1	4	4	3	3	3	3	4	4	1	1	3	3	2	2	2	2	4	4	2	2	2	2	4	4	3	3	3	3	3	3	3	3	1	1	1	1	2	2	2	2	3	3	4	4	3	3	3	3	1	1	3	3	1	1	3	3	3	3	3	3	2	2	1	1	3	3	1	1	1	1	2	2	4	4	2	2	2	2	1	1	3	3	2	2	1	1	3	1	3	3	4	3	2	4	4	4	2	2	3	3	2	2	2	2	3	3	2	2	1	1	2	2	3	3	1	1	3	3	4	4	3	1	3	3	4	4	1	1	2	2	3	3	3	3	2	2	1	1	3	3	4	4	3	3	4	4	3	3	2	2	2	2	4	4	4	4	4	4	1	1	3	3	3	3	1	1	3	3	3	3	4	4	3	3	4	4	4	4	2	2	4	4	3	3	2	2	4	4	1	1	3	3	1	1	1	1	3	3	4	4	2	2	2	2	4	4	1	1	4	4	4	4	2	2	3	3	1	1	2	2	1	1	2	2	4	4	4	4	2	2	2	2	3	3	4	4	1	1	2	2	1	1	1	1	4	4	3	3	4	4	1	1	4	4	1	1	3	3	4	4	3	3	2	2	3	3	2	2	2	2	4	4	1	1	3	3	1	1	3	3	2	2	3	3	1	1	2	2	2	2	3	3	1	1	3	3	1	1	2	2	3	3	3	3	4	4	3	3	1	1	4	4	4	4	2	2	3	3	3	3	2	2	1	1	3	3	1	1	2	2	4	4	3	3	4	4	1	1	1	1	3	3	1	1	3	3	1	1	4	4	4	4	3	3	1	1	3	3	2	2	3	3	4	4	2	2	3	3	2	2	3	3	1	1	3	3	3	3	1	1	3	3	1	1	4	4	2	2	2	2	3	3	1	1	1	1	2	2	1	1	3	3	4	4	3	3	4	4	3	3	2	2	2	2	2	2	2	2	3	3	3	3	1	1	4	4	3	3	4	4	2	2	4	4	1	1	4	4	1	1	1	1	2	2	3	3	3	3	4	4	1	1	1	1	1	3	2	2	3	3	4	2	2	2	3	1	4	4	2	2	2	2	1	1	2	2	2	2	1	1	3	3	4	4	2	2	2	2	3	3	4	4	3	3	3	3	2	2	3	3	3	3	2	2	3	3	1	1	2	2	4	4	3	3	1	1	1	1	3	3	1	1	3	3	2	2	1	1	3	3	2	2	3	3	2	2	3	3	1	1	4	4	3	3	1	1	3	3	1	1	1	1	3	3	4	4	3	3	3	3	2	2	3	3	3	3	2	2	3	3	3	3	3	3	1	1	2	2	2	2	2	2	1	1	3	3	2	2	4	4	1	1	4	4	1	1	1	1	4	4	4	4	1	1	2	2	2	2	2	2	2	2	3	3	3	3	3	3	3	3	1	3	3	3	3	3	1	3	3	3	4	4	3	3	4	4	3	3	1	4	2	4	1	3	4	2	3	1	2	3	4	2	4	4	3	3	2	2	3	3	4	4	2	2	2	2	1	1	4	4	4	2	4	4	4	4	1	1	3	3	4	4	1	1	4	4	3	3	2	2	1	1	4	2	4	3	1	1	2	4	2	2	2	2	3	4	1	2	2	2	2	4	2	2	2	2	4	4	2	2	1	1	4	4	2	2	4	2	2	2	2	1	3	1	1	1	3	3	3	1	4	2	3	4	2	4	4	4	4	2	1	3	4	4	2	4	4	2	3	3	4	4	2	2	2	2	4	2	3	3	2	2	3	3	3	1	1	3	1	2	3	4	3	1	4	2	2	2	4	2	2	2	2	2	1	1	2	2	2	2	3	3	1	1	4	4	2	2	1	1	4	4	2	2	2	2	4	4	3	3	3	3	3	3	4	4	2	2	3	3	3	3	1	1	2	2	4	4	2	2	3	3	4	4	4	4	3	3	3	3	3	3	2	2	1	1	3	3	2	2	3	3	1	1	4	4	4	4	2	2	3	3	2	2	4	4	4	4	4	4	1	1	2	4	3	3	4	4	1	1	3	3	2	2	1	1	2	2	3	3	2	4	2	2	2	4	3	2	4	2	4	2	1	2	3	3	4	2	3	1	3	1	4	4	1	1	3	1	3	3	2	4	4	4	3	1	2	2	4	3	3	4	2	4	4	3	4	4	2	2	1	1	1	1	4	2	2	2	2	1	4	4	2	2	3	3	4	4	1	3	2	4	1	1	1	3	1	3	2	2	4	4	1	1	4	4	2	2	3	3	4	4	2	2	3	3	3	3	4	4	3	3	3	3	2	2	2	2	2	2	3	3	2	2	2	2	4	4	4	4	4	4	3	3	4	4	1	1	3	3	1	1	2	2	2	2	1	1	2	2	2	2	2	2	1	1	2	2	4	4	2	2	4	4	4	4	2	2	4	4	2	2	4	4	2	2	4	4	3	3	3	3	2	2	4	4	1	1	2	2	4	4	2	2	1	1	4	4	4	4	4	4	4	4	1	1	1	1	2	2	2	2	2	2	1	1	1	1	1	1	2	2	3	3	2	2	3	3	3	3	3	3	4	4	3	3	1	2	4	4	2	1	1	3	3	3	3	3	2	2	2	4	3	1	4	3	2	4	2	3	4	2	1	3	3	3	1	1	1	1	2	4	3	3	1	1	4	4	1	4	1	1	4	2	2	1	4	4	4	4	1	1	4	4	1	3	2	2	2	2	4	4	4	4	4	4	3	3	3	3	4	4	4	4	4	4	3	3	2	2	3	3	1	1	2	2	2	2	4	4	3	3	1	1	1	1	3	2	3	3	4	2	2	2	1	3	4	4	1	4	3	3	1	2	3	3	3	3	2	4	1	2	2	2	2	2	4	4	1	1	2	2	1	1	1	1	4	4	2	2	4	4	4	4	3	3	4	4	4	4	2	2	2	2	2	2	2	2	4	4	2	2	4	4	4	4	2	2	3	3	4	4	2	2	4	4	4	4	4	4	1	1	2	2	3	3	1	1	1	1	3	3	2	2	2	2	4	4	1	1	3	3	3	3	1	4	4	4	4	2	4	4	3	3	1	3	4	4	4	4	3	2	1	1	3	3	2	1	2	4	2	2	4	2	4	4	1	1	2	4	2	2	2	2	2	2	4	4	2	2	4	4	4	4	1	1	2	2	4	4	1	1	3	1	4	2	1	3	2	4	1	2	2	2	1	1	4	2	4	4	1	3	1	1	2	2	1	3	4	2	2	2	4	2	2	2	4	3	4	2	1	3	2	2	4	4	3	3	3	3	2	2	4	2	2	2	4	4	4	4	2	2	1	3	1	1	2	2	4	4	2	2	3	2	2	1	1	1	1	2	2	2	4	3	2	2	3	3	2	2	3	3	3	3	2	2	3	3	1	2	1	3	1	1	4	4	4	4	1	1	4	4	1	1	3	3	1	1	3	3	4	2	2	1	4	2	2	2	2	2	1	1	2	4	4	2	4	2	4	4	2	4	4	4	2	4	1	1	2	2	3	3	2	4	3	1	4	4	2	4	3	1	2	1	2	2	3	3	1	3	4	4	1	3	4	3	4	4	3	3	1	3	4	4	3	4	3	1	4	4	4	2	3	2	2	1	1	1	4	2	2	4	2	4	3	2	4	4	3	3	4	2	1	1	2	1	2	4	3	1	1	1	1	1	2	1	2	1	2	2	3	1	2	2	4	2	2	4	2	2	4	4	1	3	1	3	2	4	1	3	3	3	2	2	1	1	2	2	3	3	3	3	3	3	4	4	4	4	2	2	1	1	4	4	3	3	4	4	1	1	2	2	1	1	2	2	1	3	4	4	1	1	1	1	3	1	3	3	4	4	2	2	3	1	4	4	1	1	2	2	2	2	3	3	3	3	2	2	4	2	1	1	1	1	3	1	4	2	3	1	3	1	2	4	3	1	3	2	3	2	4	2	4	2	4	4	4	4	3	3	2	2	2	2	2	2	2	2	2	4	4	4	2	2	4	2	2	2	2	2	4	2	1	1	1	1	2	2	2	1	2	2	2	3	3	3	2	2	4	4	3	3	1	1	3	3	1	1	2	2	2	4	2	2	4	4	3	3	4	2	3	1	4	2	2	2	4	4	2	2	4	4	1	1	1	1	4	4	3	3	3	1	3	1	3	3	1	1	1	1	2	2	4	4	3	3	2	2	4	4	3	2	2	3	2	3	3	3	4	2	3	1	2	4	3	1	4	4	4	2	1	2	4	2	3	3	3	3	4	4	1	1	4	4	4	2	1	3	3	3	2	1	4	2	4	2	3	1	3	1	2	2	2	4	2	4	3	2	3	3	2	4	3	1	1	2	4	2	3	1	1	2	1	3	4	3	4	4	3	3	1	3	4	4	1	3	4	1	4	2	1	2	1	1	3	1	4	2	2	1	3	1	4	4	2	3	3	3	4	2	2	2	3	1	1	2	3	3	3	3	1	1	3	1	4	1	2	3	3	3	2	2	1	3	4	4	2	2	1	1	4	4	3	1	2	2	4	2	3	3	2	1	2	4	4	3	1	4	2	4	2	2	1	1	2	2	4	4	4	4	1	1	3	3	2	2	4	4	3	3	4	2	4	4	2	2	1	1	3	3	2	2	4	2	4	1	4	2	4	4	4	2	4	4	2	2	3	1	3	3	4	4	1	1	2	4	2	2	3	1	3	3	3	3	3	1	3	3	3	3	2	4	2	2	3	1	3	3	1	3	3	1	4	4	2	2	3	3	3	2	3	3	2	4	2	4	2	2	3	3	1	3	3	3	4	4	3	3	3	1	4	3	3	4	1	2	3	3	1	2	4	3	4	4	2	4	2	2	3	3	2	2	3	3	1	1	3	3	2	1	4	4	3	3	4	2	3	1	2	4	4	2	2	2	2	2	2	2	2	4	3	4	2	2	2	4	2	4	4	2	1	1	3	3	3	3	2	2	3	1	4	4	3	3	4	4	3	3	4	4	3	3	1	1	4	4	3	3	2	2	3	3	3	3	3	3	1	1	1	1	1	1	3	3	3	3	3	3	1	1	2	2	2	2	4	4	4	4	4	4	2	2	3	3	4	4	2	2	1	1	4	4	2	2	2	2	3	3	1	1	2	2	3	3	3	3	2	2	4	4	4	4	3	3	1	1	2	2	1	1	1	1	1	1	3	3	1	1	4	4	2	2	3	3	2	2	3	3	1	1	2	2	3	3	3	1	3	3	4	2	1	2	3	1	3	1	1	1	2	4	1	3	4	2	2	3	3	3	2	4	1	1	4	2	4	2	3	1	1	2	3	3	2	4	2	4	3	2	3	2	2	4	1	3	3	3	3	3	4	4	1	1	1	3	2	2	2	2	1	2	3	3	2	2	3	3	1	1	1	1	1	1	4	2	3	3	3	3	4	4	3	3	2	2	2	2	4	4	2	2	4	4	4	4	3	1	3	3	3	3	2	2	3	1	4	4	2	2	1	2	1	1	3	3	2	2	4	4	2	2	2	2	3	3	4	4	2	2	4	4	2	2	3	3	2	2	2	2	3	3	3	3	4	4	2	2	2	2	1	3	4	4	2	2	4	2	4	2	2	2	3	1	3	3	1	1	3	3	2	2	3	3	3	1	4	4	3	1	4	2	4	3	2	2	3	3	4	2	3	3	1	3	2	1	2	4	1	3	4	4	1	3	4	2	3	1	2	4	1	1	4	2	3	3	4	4	3	3	2	2	3	3	3	3	3	3	4	4	4	4	4	4	1	1	1	1	1	1	2	2	1	1	1	1	2	2	4	4	2	4	1	3	4	4	1	1	1	3	1	3	1	2	1	1	4	2	1	2	1	3	2	2	3	3	2	4	3	3	2	2	2	4	3	3	2	2	3	3	1	1	2	2	2	2	1	1	3	3	3	3	2	2	3	3	4	4	3	3	3	3	2	2	3	3	4	4	4	4	4	4	4	4	2	2	3	3	2	2	1	1	1	1	3	3	4	4	2	2	3	3	2	2	4	4	4	4	3	3	3	3	1	1	4	4	2	2	2	2	2	2	3	3	4	4	2	2	3	3	2	2	3	3	4	4	3	3	1	1	4	4	1	1	4	4	1	1	2	2	4	4	3	3	3	3	4	4	4	4	3	3	2	2	2	2	2	2	3	3	3	3	3	3	4	4	4	4	1	1	4	4	2	2	1	1	1	1	1	1	4	4	2	2	3	3	2	2	1	1	3	3	1	1	1	1	3	3	3	3	4	4	4	4	4	4	1	1	1	3	4	4	4	4	1	1	1	1	2	2	3	3	2	2	3	1	3	3	4	2	1	1	4	4	3	3	4	2	4	4	2	2	3	1	2	1	3	1	2	2	2	1	4	4	1	3	1	3	3	2	4	4	2	2	3	3	2	2	3	3	4	4	1	1	2	4	3	1	1	1	1	1	3	3	2	4	3	1	3	3	1	3	2	4	1	3	3	1	1	3	3	3	2	2	3	1	2	4	1	3	3	1	2	2	1	3	4	4	1	3	2	1	2	2	1	3	2	2	3	1	3	3	3	1	1	1	3	3	3	1	2	2	2	4	1	1	4	4	3	3	4	2	2	2	3	3	2	2	3	3	3	3	3	1	2	1	3	1	3	1	2	4	4	4	3	3	2	2	2	4	1	3	3	3	1	1	4	4	1	1	1	1	3	3	3	3	4	4	4	4	2	4	2	2	4	4	4	4	3	1	2	2	2	4	1	1	4	2	2	2	3	4	1	1	1	2	2	2	3	3	3	3	3	3	2	2	2	4	3	3	1	3	1	1	2	2	3	3	3	3	3	3	3	3	3	3	3	3	1	1	1	1	2	2	4	4	1	1	1	1	3	3	3	3	1	1	2	2	2	2	3	3	1	3	4	4	3	3	3	3	1	2	3	3	2	4	2	2	2	4	4	2	4	2	3	3	4	4	2	2	2	2	3	3	1	1	2	2	1	1	3	3	2	2	2	2	2	2	3	3	4	4	2	2	3	3	2	2	1	1	4	4	1	1	3	3	3	3	4	4	4	4	1	1	4	4	4	4	4	2	3	1	3	1	2	2	3	3	4	2	3	3	3	4	2	4	4	2	1	3	1	3	1	2	3	3	4	4	3	3	1	1	3	1	3	3	1	3	1	1	3	3	4	2	4	4	3	3	4	4	1	1	4	4	3	1	2	2	3	3	1	3	4	4	3	3	1	1	2	2	3	3	4	4	1	1	4	4	2	2	4	2	3	1	2	2	1	1	4	4	4	4	1	1	4	4	3	3	2	2	1	1	2	2	2	2	2	2	3	3	3	3	3	3	1	1	1	1	2	2	1	1	2	2	3	3	1	1	1	1	2	2	4	4	1	1	4	4	2	2	1	1	4	4	1	1	3	3	1	1	2	2	1	1	3	3	3	3	2	2	3	3	3	3	2	2	3	3	2	2	1	1	3	3	2	2	2	2	2	2	1	1	2	2	2	2	3	3	4	3	1	1	4	4	3	1	3	1	3	1	4	4	2	2	2	2	1	1	2	2	3	3	3	3	4	4	4	4	3	3	2	2	2	2	1	1	4	4	1	1	3	3	2	2	1	2	1	1	3	3	2	2	1	2	4	4	2	4	2	2	4	4	4	4	2	2	3	3	4	4	2	2	3	3	1	1	3	3	3	3	2	2	2	2	1	3	2	2	3	3	1	3	3	1	4	4	4	2	3	3	4	4	1	1	1	1	3	3	3	1	3	2	1	3	4	2	3	3	4	4	2	2	4	4	3	3	3	3	3	3	3	1	1	1	1	1	3	1	1	2	3	3	3	1	4	4	2	2	1	1	2	2	2	2	3	3	2	2	4	4	4	4	1	1	3	3	4	4	4	4	4	4	2	2	1	1	1	1	2	2	4	4	3	3	3	3	3	1	3	3	3	3	3	3	1	1	4	4	4	4	4	4	1	1	2	2	2	2	2	2	1	1	3	3	2	2	4	3	1	3	3	4	2	2	4	2	4	2	4	4	3	3	2	4	1	3	3	1	1	3	4	2	1	3	3	1	3	4	3	3	4	2	3	3	2	2	3	3	3	1	4	2	2	2	3	3	4	4	1	1	2	2	2	4	3	3	2	4	4	4	1	1	4	4	4	4	4	3	1	3	4	4	4	2	2	2	3	3	1	1	2	2	4	4	2	2	1	1	1	1	4	4	1	1	1	1	2	2	3	3	2	2	1	1	4	2	3	3	2	2	2	2	3	3	3	3	3	3	1	3	3	1	1	3	1	3	2	2	3	3	2	2	4	4	1	3	2	2	2	2	1	1	2	2	2	2	1	1	2	2	4	2	3	3	3	3	1	1	2	2	3	3	4	4	4	4	1	1	4	4	4	4	2	2	3	3	1	1	1	1	2	2	4	4	3	3	2	2	3	3	1	1	4	4	3	3	3	3	3	3	3	3	4	4	3	3	1	1	1	1	2	2	4	4	2	2	1	1	4	4	3	3	2	2	1	1	1	1	3	3	2	2	1	1	3	3	1	1	4	4	4	4	1	1	2	2	2	2	1	1	1	1	4	4	4	4	4	4	4	4	2	2	3	3	2	2	3	3	2	2	4	4	1	1	1	1	3	3	1	1	2	2	4	4	2	2	4	4	1	1	3	3	2	2	3	3	3	3	3	3	2	2	2	2	3	3	1	1	2	2	2	2	2	2	1	1	2	2	2	2	1	1	3	3	2	2	3	3	2	2	4	4	3	2	2	2	2	2	2	2	2	2	2	4	4	4	3	3	3	3	1	3	3	3	4	4	2	4	4	4	4	4	3	3	1	1	2	2	3	3	2	2	3	1	2	2	1	1	3	1	4	3	3	1	4	2	3	3	1	1	3	3	3	3	1	3	2	2	2	1	4	4	4	4	3	3	3	3	2	4	2	2	1	1	3	1	4	1	3	1	1	1	3	3	2	4	1	3	3	3	1	3	1	3	1	3	1	2	1	1	3	1	2	2	4	4	3	3	3	3	1	1	2	2	4	2	1	1	3	1	3	3	3	3	3	1	3	3	1	1	2	4	3	3	3	3	2	2	2	2	4	4	2	2	3	3	3	3	3	3	2	4	2	3	1	1	4	2	4	4	1	1	2	4	2	1	1	1	3	3	4	4	3	3	1	3	2	2	3	3	2	1	4	4	3	1	2	4	1	1	1	1	3	3	3	4	4	4	3	1	4	2	2	4	1	1	4	3	3	3	4	2	3	3	4	2	3	3	2	2	4	1	3	1	2	3	2	2	3	3	2	2	2	4	3	1	1	1	2	4	2	2	4	4	1	1	2	2	2	2	3	1	2	2	4	2	3	3	3	1	1	2	1	3	3	1	2	4	3	1	4	2	2	2	2	2	3	3	2	2	3	3	2	2	3	3	1	1	2	2	3	3	3	3	2	4	3	1	2	1	1	2	2	4	4	3	2	1	1	3	4	4	3	3	2	4	1	1	1	1	3	1	4	4	2	4	3	1	1	3	3	3	4	2	4	1	3	1	4	4	3	1	1	1	2	2	2	2	2	2	1	1	4	4	3	3	4	4	4	4	3	1	3	1	3	1	3	1	4	2	4	4	2	4	2	4	3	3	4	2	2	4	4	2	1	3	1	3	2	3	2	4	2	4	4	2	3	3	2	4	2	2	2	2	4	4	4	4	3	3	3	3	2	1	2	2	4	4	2	2	2	2	3	1	1	3	2	2	3	3	1	3	3	3	2	4	3	2	2	4	1	3	3	3	1	1	3	1	3	1	3	3	1	1	2	4	1	3	3	1	2	2	3	3	2	4	4	2	4	3	3	1	2	3	4	4	1	3	1	1	3	1	1	3	1	3	4	4	1	3	1	3	1	2	2	2	4	2	4	2	3	3	3	1	2	2	2	2	1	3	4	4	3	3	3	1	2	2	1	1	3	3	4	4	4	4	1	1	4	4	4	4	1	3	2	2	2	3	2	4	4	2	4	4	3	3	2	2	4	4	1	1	1	1	3	3	3	3	2	2	2	2	3	3	3	3	1	1	2	2	2	4	3	1	3	3	1	1	2	4	1	1	3	1	3	4	4	2	2	2	2	2	1	1	4	4	1	1	2	4	3	3	2	2	4	2	3	3	1	3	1	1	3	3	1	1	3	3	2	2	2	2	3	3	2	2	4	4	4	4	4	4	3	3	2	2	3	3	1	1	2	2	2	2	4	4	3	3	1	1	4	4	2	2	1	1	3	3	1	1	2	2	3	3	2	2	3	3	4	4	2	2	1	1	3	3	1	1	1	1	2	2	3	3	1	1	2	2	3	4	3	3	1	1	4	4	1	1	3	3	3	3	2	4	2	2	2	2	4	4	2	2	2	2	1	3	4	2	2	4	4	3	2	1	1	3	3	1	2	2	3	3	1	2	1	3	1	3	2	4	3	1	4	4	1	3	3	3	1	1	2	2	2	4	1	1	2	2	4	4	3	3	3	3	1	1	1	1	4	4	2	2	1	3	4	2	1	3	3	1	1	3	4	4	4	4	3	3	2	2	2	2	2	2	3	3	1	3	4	4	1	3	4	4	4	2	4	2	2	2	1	3	2	3	3	3	3	4	1	1	3	3	2	2	4	4	1	1	3	3	3	3	2	2	3	3	3	3	1	1	1	1	2	2	2	2	3	3	1	1	1	1	2	2	2	2	2	2	3	3	3	3	4	4	3	3	1	1	3	3	2	2	4	4	1	1	3	3	2	2	4	2	2	2	4	4	3	3	1	1	2	2	3	1	2	2	2	4	2	4	2	4	2	4	1	2	4	2	3	3	1	3	3	1	2	1	3	3	1	2	1	1	3	1	2	2	4	4	3	3	1	1	4	4	2	2	2	2	1	1	3	3	2	2	3	3	2	2	1	1	3	3	2	2	2	2	3	3	3	3	1	1	1	1	3	3	1	1	2	2	1	1	1	1	1	1	2	2	3	3	3	3	4	4	1	1	4	4	4	4	1	1	1	1	1	1	4	4	1	1	1	1	1	1	2	2	2	2	3	3	1	1	2	2	1	1	1	1	4	4	4	4	1	1	4	4	4	4	3	3	4	4	2	2	4	4	1	1	3	3	4	4	1	1	1	1	3	3	3	1	1	1	2	1	3	3	3	3	3	3	3	3	3	3	2	4	2	2	4	4	4	4	2	2	3	3	2	2	4	4	2	2	3	3	1	1	2	2	4	4	2	2	1	3	4	4	2	4	3	1	1	1	1	2	3	3	2	2	2	2	3	3	1	3	2	2	3	3	3	3	4	4	1	1	4	2	2	2	1	1	1	1	4	1	3	1	1	1	2	2	2	4	3	3	2	2	4	2	2	4	3	1	3	3	3	3	4	4	1	1	3	3	1	1	1	1	4	4	3	3	2	2	3	3	2	2	3	3	1	1	3	3	4	4	2	4	3	3	3	1	4	4	3	3	4	4	3	3	2	2	1	3	4	2	2	4	3	1	1	3	3	3	1	1	2	2	2	2	4	4	1	1	2	2	3	3	1	3	3	3	3	3	4	2	1	1	2	3	1	3	3	3	4	4	1	1	3	1	3	1	2	2	2	2	4	4	3	3	3	3	4	4	2	2	1	1	2	4	3	3	4	2	3	1	3	3	1	3	1	1	3	1	3	3	4	4	1	1	2	2	1	1	3	3	3	3	2	2	2	2	3	4	2	1	1	3	4	4	2	3	1	2	1	3	2	1	1	1	2	2	1	1	2	2	4	4	1	1	1	1	4	4	1	1	2	2	2	2	1	1	2	2	4	4	3	3	2	2	2	2	3	3	2	2	4	4	4	4	2	2	4	4	2	2	1	1	3	3	4	4	1	1	2	2	3	3	1	1	2	2	3	3	1	1	3	3	3	3	3	3	1	1	4	4	3	3	4	2	2	2	3	3	2	2	4	4	2	2	2	2	4	4	2	2	1	1	3	3	4	4	1	1	4	4	4	4	4	4	4	4	3	3	4	4	2	2	3	3	4	4	2	2	4	4	2	2	3	3	1	1	3	3	3	3	1	1	1	1	1	1	2	2	4	4	2	2	4	4	2	2	3	3	3	3	3	3	4	3	4	2	3	4	1	3	2	4	2	4	3	1	3	3	4	3	1	3	3	4	2	4	2	2	2	2	2	2	2	4	3	3	3	1	4	2	4	4	1	3	4	4	3	1	3	3	1	3	1	3	1	1	2	2	2	2	3	3	2	2	3	3	1	3	3	3	2	4	2	2	3	3	3	3	3	1	2	2	3	3	3	3	4	4	3	3	2	2	3	3	4	2	2	2	1	1	2	2	3	3	3	1	1	1	3	3	4	4	2	3	1	1	4	2	1	3	2	2	3	3	1	1	1	1	4	4	1	1	2	4	1	1	4	4	4	2	1	3	2	4	3	1	4	2	2	2	2	2	1	3	3	3	2	2	3	3	4	2	2	2	3	3	3	3	3	3	2	2	4	2	3	3	4	2	2	2	3	3	4	2	2	2	4	2	4	2	2	2	1	3	4	4	2	2	4	4	2	2	1	1	1	1	2	2	4	4	4	4	4	4	4	4	3	3	3	3	3	3	4	4	2	2	1	1	4	4	1	1	3	3	2	2	2	2	4	4	2	2	4	4	2	2	2	2	4	4	2	2	1	1	1	1	2	2	2	2	3	3	1	1	4	4	1	1	2	2	2	2	4	2	4	2	4	2	3	1	2	2	3	3	4	4	3	3	2	2	2	2	4	4	4	4	3	3	1	1	1	1	3	3	2	2	3	1	2	2	1	1	1	3	2	2	3	3	1	3	1	1	3	3	4	4	2	2	2	2	4	4	1	1	3	3	1	1	3	3	3	3	2	2	2	2	2	2	3	3	2	4	1	1	2	2	1	1	3	3	4	2	1	2	4	4	3	3	2	2	3	3	4	4	2	2	1	3	2	4	2	2	2	2	2	2	3	3	3	3	3	3	1	3	1	3	3	3	3	3	2	2	2	2	3	3	2	2	1	3	1	1	4	2	2	2	1	3	1	1	3	3	2	2	2	2	4	4	1	1	3	3	3	3	4	4	1	2	3	3	4	2	4	2	1	3	4	4	3	1	1	3	1	1	1	1	2	2	1	1	2	2	2	2	2	2	4	4	3	1	4	4	2	4	4	4	2	2	3	2	2	4	3	1	2	2	1	1	1	1	2	2	3	1	3	1	4	2	4	2	1	3	1	3	4	4	3	3	3	3	2	2	4	2	2	2	1	3	3	3	4	4	4	4	2	2	4	4	1	1	3	3	4	4	3	3	2	2	3	3	4	2	1	2	1	1	2	4	3	3	2	2	2	2	2	2	3	3	1	1	2	2	3	1	1	3	2	4	3	1	3	2	1	3	1	3	4	2	4	4	3	3	2	1	4	2	4	4	2	2	2	2	2	2	3	3	2	2	3	3	2	2	1	1	1	1	2	2	4	2	3	3	1	1	3	3	3	3	1	1	2	4	3	3	4	4	1	1	1	1	1	3	2	2	1	1	2	2	4	4	3	3	3	3	3	3	1	1	4	4	1	1	1	1	2	2	2	2	2	2	1	3	3	3	2	2	3	3	1	1	3	3	1	1	3	3	2	2	2	2	1	1	2	2	1	1	2	2	1	1	4	4	1	1	4	4	3	3	4	4	4	4	4	4	3	3	4	4	4	4	1	1	3	3	3	3	1	1	4	4	3	3	4	4	4	4	3	3	2	2	4	4	3	3	3	3	1	1	3	1	2	2	2	2	4	4	3	3	3	3	4	4	4	4	2	1	3	3	3	3	1	1	2	2	3	3	2	2	3	3	1	1	3	3	3	3	1	1	3	3	1	1	2	2	3	3	2	2	4	2	2	2	2	2	1	1	2	2	4	4	3	3	4	4	3	3	3	3	2	2	2	2	2	2	1	1	2	2	1	1	4	4	3	3	3	3	3	3	1	1	2	2	2	2	1	1	2	2	3	3	1	1	2	2	2	2	2	2	2	2	2	2	1	1	3	3	1	1	1	1	3	3	3	3	1	1	4	4	4	4	2	2	3	3	1	1	3	3	1	1	2	2	4	3	3	2	2	2	3	3	3	4	4	2	4	4	3	1	3	1	3	1	4	2	3	3	2	4	2	2	2	2	1	1	1	1	3	1	4	2	4	4	1	1	4	2	1	3	1	1	1	3	3	3	2	4	1	3	1	3	3	1	4	4	2	2	4	4	4	4	3	3	4	2	4	2	3	3	3	1	3	1	1	1	3	3	1	1	1	3	3	2	4	2	3	3	1	1	2	2	3	3	1	3	1	3	4	4	3	3	3	4	2	2	4	4	4	4	2	2	3	3	3	3	3	3	2	2	4	4	2	2	4	4	3	3	4	4	3	3	3	4	2	2	3	3	1	1	4	4	2	2	4	4	2	2	1	1	2	2	2	2	3	3	2	2	3	3	2	2	1	1	3	3	1	1	2	2	3	3	3	3	2	2	3	3	3	3	3	3	1	1	4	4	3	3	1	1	1	1	2	2	1	1	1	1	3	3	1	1	1	1	2	2	2	2	3	3	1	1	2	2	1	1	2	2	4	4	3	3	2	2	2	2	1	1	1	1	3	3	4	4	3	3	4	4	2	2	2	2	2	2	1	1	2	2	3	3	4	4	1	1	4	4	1	1	3	3	3	3	4	4	3	3	2	2	2	2	2	2	1	1	3	3	1	1	3	3	4	4	2	2	4	4	3	3	1	1	3	3	2	2	3	3	1	1	3	3	3	3	2	4	1	1	4	4	1	1	1	1	3	3	3	3	2	2	2	2	4	4	2	2	2	2	1	1	4	4	2	2	3	3	4	4	2	2	3	3	4	4	1	1	3	1	1	1	3	3	4	4	2	2	1	1	3	3	2	2	4	4	4	2	3	3	2	2	1	3	2	2	2	2	1	3	4	2	4	2	2	4	4	4	2	2	1	1	1	1	1	1	1	1	2	2	2	2	2	2	1	3	1	2	3	1	2	2	2	2	4	4	1	2	4	2	1	1	2	4	3	1	3	1	3	3	2	2	3	3	4	4	3	3	4	4	4	4	1	3	3	3	2	2	1	3	4	2	3	3	1	1	2	2	2	4	3	3	3	3	3	3	3	3	4	4	4	2	4	4	4	3	2	4	3	3	4	2	2	2	2	2	3	1	3	3	2	2	1	3	1	3	4	3	4	2	1	1	1	3	4	2	2	2	2	2	2	4	3	3	1	3	3	3	2	2	2	4	1	4	4	2	4	2	4	2	1	3	1	1	2	2	2	2	1	3	3	2	2	2	1	1	1	1	4	2	2	1	2	2	1	2	2	4	2	2	3	3	1	1	4	4	3	3	3	3	4	4	3	3	3	3	2	2	1	1	3	3	4	4	3	3	4	4	1	1	2	2	3	3	4	4	4	4	4	4	2	2	3	3	2	2	4	4	3	3	4	4	2	2	1	3	1	1	1	1	1	1	1	1	2	2	3	3	1	1	4	4	2	2	1	1	3	3	1	1	4	4	1	1	2	2	3	3	3	3	1	1	3	3	2	2	2	2	1	3	3	1	2	3	4	3	4	2	1	1	3	3	3	1	1	1	4	4	3	3	2	2	2	2	2	2	3	1	3	3	2	2	3	3	2	2	3	3	2	2	2	2	4	4	2	2	3	3	3	3	3	3	3	3	1	1	4	4	3	3	1	1	1	4	1	3	3	3	2	2	4	4	4	4	1	1	2	2	4	4	4	4	3	3	3	3	1	1	4	4	2	2	3	3	4	2	2	2	2	2	1	1	4	4	3	3	3	3	4	4	3	1	1	1	1	3	3	3	4	3	4	4	2	2	2	4	2	1	4	4	1	1	4	4	3	1	2	2	3	1	2	2	4	4	2	2	1	1	2	2	3	1	4	4	2	2	1	1	4	2	2	1	4	2	4	2	3	3	4	4	2	2	3	3	2	2	4	3	4	2	4	2	3	1	3	1	4	2	4	4	2	3	1	3	3	1	4	4	2	2	2	4	2	2	2	4	3	1	3	3	4	2	4	2	3	1	3	1	4	2	2	3	3	1	3	3	4	2	3	4	2	4	1	1	2	3	3	3	2	2	4	4	3	1	2	2	1	1	2	2	1	3	3	1	1	3	3	4	2	3	2	4	3	3	1	4	2	4	4	2	1	3	2	2	3	1	4	4	2	2	1	1	1	1	2	2	1	1	3	3	1	1	1	3	3	3	1	3	1	1	3	3	1	1	4	4	4	4	2	2	4	2	3	3	4	4	2	2	4	4	1	2	3	1	4	2	4	4	4	4	1	3	3	1	2	2	1	3	3	1	2	1	2	4	3	1	2	4	4	2	3	3	2	2	3	1	2	1	4	4	2	2	3	1	2	2	2	4	2	4	2	4	2	2	1	1	2	2	3	1	2	4	3	1	1	3	1	3	1	3	2	2	1	1	1	3	1	3	1	1	1	3	4	4	2	4	2	4	1	1	4	4	3	4	4	3	2	2	2	2	1	4	4	4	3	3	3	1	3	3	1	3	2	2	1	1	1	1	4	4	3	3	4	4	3	3	3	3	4	2	4	2	1	1	4	2	2	2	3	3	3	1	3	3	3	3	1	1	2	2	4	2	2	2	4	4	1	1	2	2	2	1	4	2	3	3	2	2	3	3	1	1	3	3	1	1	3	1	3	3	4	3	2	3	2	4	3	3	3	3	2	2	1	1	3	3	3	3	4	4	1	3	4	4	4	1	2	1	3	3	1	1	3	1	1	2	4	2	4	4	4	2	3	1	4	4	1	1	2	4	1	2	3	3	1	1	2	2	3	3	4	3	4	2	1	1	4	4	4	4	3	3	2	2	4	4	2	2	4	4	4	4	1	1	2	2	2	2	3	3	2	2	2	2	2	2	3	1	1	1	1	2	3	3	1	1	2	2	2	2	1	1	4	4	3	3	2	2	2	2	1	1	3	3	1	3	1	4	2	2	3	1	2	1	1	1	2	4	3	1	3	3	3	1	1	1	3	1	3	3	2	4	2	2	3	3	1	1	4	4	4	4	3	3	3	3	2	4	3	3	3	3	3	3	4	4	1	1	2	4	4	4	1	3	3	3	3	3	3	3	1	1	4	2	2	2	2	3	1	1	1	1	2	2	1	1	4	4	2	1	1	1	2	2	3	3	2	4	3	1	1	1	3	4	2	2	3	3	3	1	2	4	4	4	1	1	2	2	1	3	2	2	2	2	2	4	4	2	2	2	4	2	2	2	4	4	2	2	1	3	2	2	4	2	1	3	1	3	4	4	4	2	1	3	3	1	2	4	3	1	3	3	3	1	4	4	3	3	1	1	2	4	1	1	2	2	2	4	3	3	2	2	3	3	1	1	3	3	1	2	3	3	1	1	3	3	4	4	3	3	1	1	1	3	3	1	2	4	4	4	1	1	3	3	1	3	1	2	3	3	4	4	2	2	2	2	1	1	4	4	1	1	2	2	1	1	3	3	4	4	4	4	3	3	4	4	4	4	3	3	1	1	3	3	1	1	2	2	4	4	3	3	2	2	1	1	3	3	4	4	4	2	1	2	2	4	3	4	3	3	3	1	2	2	1	1	2	2	3	3	3	3	4	2	2	2	1	3	2	4	2	2	1	1	1	1	1	1	3	3	1	1	3	3	1	1	3	3	2	2	3	3	1	1	3	3	2	2	2	2	1	1	1	1	4	2	4	4	2	2	3	3	4	4	3	1	4	2	1	1	3	3	3	3	3	3	3	3	1	1	1	3	3	3	4	4	1	1	2	4	2	2	3	3	4	4	4	2	2	2	3	1	2	4	1	1	2	2	1	1	2	2	1	3	1	1	4	2	4	2	4	4	2	2	2	2	4	2	4	2	2	4	1	1	4	3	2	4	1	1	1	3	3	3	2	2	1	3	1	1	4	2	3	3	4	2	3	1	1	3	2	4	4	4	2	4	4	4	4	4	1	3	3	3	1	1	1	1	3	3	2	2	3	3	4	2	1	1	3	3	3	3	4	4	3	3	3	3	1	1	3	3	3	3	3	3	1	1	2	2	3	3	3	3	3	3	2	2	2	2	3	3	3	3	1	2	2	2	1	3	1	3	4	4	3	3	2	2	4	4	4	4	3	3	3	3	1	1	1	1	2	2	2	2	1	1	4	4	2	4	2	2	2	2	4	4	4	4	2	2	3	3	3	3	4	4	4	4	2	2	4	4	3	3	3	3	1	3	4	4	4	4	1	1	2	2	3	3	3	3	2	2	2	2	2	2	2	2	3	3	1	1	1	1	3	3	2	2	4	4	4	4	3	3	3	3	1	2	2	2	4	2	2	2	3	3	2	2	1	1	3	3	2	2	1	1	3	3	3	3	1	1	1	1	1	1	2	2	3	3	4	4	2	2	4	4	2	2	1	1	1	1	4	4	2	2	2	2	4	4	3	3	4	4	3	3	1	1	1	1	3	3	3	3	2	2	1	1	1	1	2	2	3	4	1	3	3	3	3	3	3	1	3	3	1	3	4	2	4	4	1	3	4	2	2	2	1	1	4	4	3	1	2	1	3	3	3	3	3	3	4	4	2	2	3	3	3	3	2	2	1	1	2	2	1	1	2	2	2	2	1	1	3	3	1	1	2	2	1	1	2	2	1	1	2	2	1	1	3	3	3	3	2	2	1	1	4	4	2	2	2	2	2	2	1	1	2	2	1	1	2	2	1	1	4	4	4	4	2	2	1	1	3	3	2	2	2	2	4	4	3	1	2	2	2	2	3	1	3	3	4	4	2	2	3	3	4	4	1	1	2	2	3	3	2	2	3	3	2	2	1	1	4	4	4	4	2	2	3	3	2	2	1	1	4	4	3	3	3	3	1	1	4	2	3	3	3	3	4	4	4	4	2	2	4	4	3	3	1	1	3	3	4	4	2	2	3	3	4	4	4	4	1	1	4	2	3	3	4	2	1	3	3	4	3	3	2	3	2	2	1	3	3	3	4	4	3	3	3	3	2	2	4	4	2	2	4	4	2	2	4	4	3	3	1	1	3	3	2	2	2	2	4	4	1	1	2	2	3	3	3	3	1	1	3	3	2	2	4	4	1	1	4	4	1	1	4	4	4	4	4	4	1	1	4	4	2	2	4	4	4	4	2	2	1	1	1	1	3	3	1	1	1	1	4	4	1	1	4	4	3	3	1	1	3	1	3	3	1	1	3	3	2	2	2	2	3	3	2	2	1	1	1	1	3	3	4	4	4	4	1	1	3	3	1	1	4	4	2	2	2	2	3	4	4	4	2	2	4	4	4	4	4	4	1	1	2	2	1	1	4	4	3	3	3	3	2	4	4	4	4	4	1	1	1	1	3	3	1	1	2	2	2	2	1	1	1	1	3	3	3	3	4	4	3	3	3	3	3	3	4	4	2	2	3	3	1	1	4	4	4	4	3	3	3	3	2	2	4	4	2	2	1	1	1	1	2	2	2	2	3	3	4	4	2	2	2	2	2	2	1	1	3	3	3	3	2	2	2	2	4	4	4	4	3	3	3	3	3	3	3	3	3	3	3	3	3	3	3	3	2	2	2	2	3	3	1	1	3	3	1	1	4	4	4	4	1	1	1	1	2	2	2	2	2	2	3	3	1	1	3	3	2	2	1	1	2	2	4	4	2	2	1	1	3	3	3	3	3	3	4	4	2	2	3	3	3	3	4	4	3	3	2	2	4	4	2	2	2	2	2	2	4	4	3	3	4	4	3	3	3	3	3	3	3	3	1	1	2	2	3	3	3	3	1	1	3	3	3	3	4	4	3	3	3	3	4	4	1	1	4	4	3	3	3	3	4	4	2	2	2	2	2	2	3	3	3	3	3	3	2	2	3	3	1	3	1	1	4	4	3	3	1	3	4	2	2	4	3	1	1	1	2	2	2	1	1	1	4	2	2	2	3	3	1	1	3	3	3	3	3	3	2	2	2	2	2	2	2	2	3	3	2	2	1	1	4	4	2	2	3	3	1	1	2	4	4	2	2	2	4	4	2	2	2	2	2	2	3	3	1	1	1	1	2	2	1	1	2	2	3	3	4	4	2	2	4	4	1	1	1	1	4	4	2	2	4	4	3	3	3	3	4	4	3	3	2	2	1	1	3	3	1	1	3	3	4	4	2	2	2	2	2	2	3	3	2	2	3	3	2	2	3	3	1	1	4	4	3	3	3	3	3	3	1	1	4	4	1	1	3	3	4	4	1	3	2	2	3	3	2	2	3	3	2	2	2	2	2	2	3	3	2	2	4	4	3	3	1	1	3	3	2	2	3	3	1	1	2	2	3	3	4	4	3	3	3	3	3	3	4	4	3	3	2	2	4	2	4	4	1	1	3	3	2	2	4	4	2	2	2	2	4	4	1	1	4	4	2	2	2	2	2	2	2	2	2	2	1	1	2	2	2	2	1	1	3	3	3	3	4	4	1	1	3	3	2	2	4	4	1	1	2	2	3	3	2	2	1	1	1	1	3	3	2	2	2	2	1	1	1	1	1	1	3	3	3	3	3	3	3	3	1	1	4	4	1	1	2	2	3	3	1	1	2	2	3	3	3	3	2	2	1	1	3	1	4	4	2	2	4	4	3	3	1	1	2	2	1	1	1	1	3	3	3	3	3	3	2	2	3	3	3	3	2	2	4	4	3	3	3	3	1	1	2	2	2	2	4	4	2	2	3	3	4	4	2	2	3	3	4	4	4	4	4	4	3	3	4	4	4	4	2	2	2	2	2	2	3	1	4	4	4	2	1	3	2	2	4	2	1	2	2	4	2	4	3	3	2	4	4	2	1	3	2	4	3	1	3	1	4	2	3	3	2	4	2	4	2	2	1	3	1	3	4	2	4	4	2	2	2	2	2	2	4	4	1	1	1	1	1	1	2	4	1	1	4	4	4	4	3	3	3	3	4	4	3	3	4	2	4	4	1	3	1	1	4	4	4	4	3	1	3	3	2	2	3	3	2	4	4	4	2	4	3	1	3	3	3	1	1	1	3	3	3	3	1	1	2	2	3	1	3	3	1	3	1	2	1	3	2	2	2	4	3	3	4	4	4	3	3	3	2	1	2	2	1	3	3	1	2	2	4	4	4	1	3	2	2	2	1	1	3	1	4	4	4	4	2	4	1	3	2	4	1	3	2	1	1	1	3	3	1	1	3	1	1	3	2	2	1	3	1	3	4	4	1	3	4	4	4	4	3	3	1	1	4	2	2	2	2	2	1	3	3	3	2	2	2	2	3	1	1	1	2	1	2	3	3	3	4	4	3	1	4	4	4	4	3	1	2	4	1	1	3	3	2	2	3	3	4	2	2	2	3	4	3	3	3	3	4	4	2	2	3	3	3	3	3	3	2	2	3	3	1	1	2	4	3	1	1	1	3	3	1	3	3	3	2	2	1	3	2	4	2	4	3	3	1	4	2	4	2	3	1	1	3	1	3	3	2	2	4	4	3	4	1	3	2	2	3	3	3	1	3	3	4	2	3	4	2	2	1	3	3	3	1	2	3	1	1	1	1	1	2	2	4	4	3	3	2	2	1	1	4	4	3	3	2	2	3	3	1	1	4	4	3	3	2	2	3	3	4	4	
famid	synth2	0	0	1	2	2	4	4	4	4	2	2	4	4	2	2	1	1	1	1	4	4	2	2	3	3	2	2	3	3	2	2	2	2	3	3	3	3	1	1	1	1	3	3	4	1	3	3	3	3	2	2	1	1	3	3	1	1	4	4	1	1	1	1	4	4	2	2	1	1	3	3	4	4	2	2	1	1	1	1	4	4	4	2	1	1	4	4	3	3	1	3	4	4	4	3	2	1	1	4	3	3	4	4	3	3	3	3	4	2	3	3	3	3	4	2	4	2	4	2	4	4	1	3	2	2	1	1	4	2	2	4	1	1	3	1	2	2	3	3	1	1	3	3	1	1	1	1	4	4	1	1	4	4	2	2	4	4	4	4	4	4	3	3	3	3	3	3	1	1	1	1	2	2	3	1	3	3	1	1	3	2	4	4	4	4	4	4	2	2	4	4	4	2	3	3	4	2	4	2	2	2	3	1	2	4	2	2	2	4	1	2	1	1	1	3	2	3	2	2	1	1	2	2	2	2	4	4	1	1	3	3	4	4	3	3	2	2	2	3	4	4	1	1	1	1	4	4	1	1	2	2	3	3	2	2	4	4	3	3	4	4	2	2	3	3	3	3	1	1	2	2	1	1	1	1	1	1	1	1	1	1	1	4	3	3	3	1	3	1	3	3	3	3	2	2	2	2	2	2	3	3	4	4	2	2	2	2	2	2	1	1	4	4	2	4	2	3	4	3	3	4	1	1	4	2	3	4	2	2	3	3	3	1	1	3	1	2	2	4	3	3	2	2	3	3	2	1	3	3	3	1	1	1	3	3	2	2	2	2	2	4	3	1	4	2	3	3	4	2	2	4	1	1	1	3	3	4	4	4	1	3	1	3	2	1	1	4	4	3	1	1	2	1	3	3	3	3	2	2	2	2	3	3	1	1	4	4	2	2	1	1	4	4	3	3	4	4	3	3	2	2	1	1	4	4	1	1	2	2	4	4	3	3	2	2	3	3	2	2	4	4	1	1	2	2	2	2	1	1	2	2	2	2	4	4	4	4	2	2	1	1	1	1	3	3	3	3	4	4	3	3	1	1	4	4	1	1	1	1	4	4	3	3	4	4	2	2	4	4	3	3	2	2	1	1	4	4	3	3	4	4	3	3	2	2	1	1	3	3	3	3	2	2	3	3	4	4	4	4	1	1	4	3	4	2	1	1	1	3	4	4	2	4	4	2	2	4	1	3	2	4	2	2	4	2	3	3	3	1	3	3	1	3	2	2	1	1	4	2	3	3	1	3	3	3	4	3	1	3	3	3	4	2	4	3	4	1	1	1	1	1	2	2	3	1	2	2	2	2	4	3	1	1	4	4	2	2	1	1	4	4	2	2	2	4	1	1	2	4	2	3	3	1	4	3	4	2	3	1	4	2	4	4	3	3	2	2	2	2	2	2	1	3	1	1	2	2	4	2	3	3	2	2	4	4	1	1	1	3	3	1	3	3	4	4	3	3	4	2	1	3	3	3	3	1	1	3	3	3	3	1	4	2	2	2	4	4	1	3	2	4	4	4	1	1	1	1	3	3	2	4	4	2	4	4	2	2	2	1	3	3	3	3	1	3	2	2	2	4	4	2	2	4	3	3	1	2	3	1	1	1	4	2	4	4	4	2	4	4	4	4	2	4	1	1	3	3	4	2	1	1	3	1	1	3	2	2	3	2	3	3	2	4	3	3	4	2	1	3	2	2	2	4	1	1	1	1	1	1	4	4	4	4	2	2	2	2	2	2	2	2	1	1	3	3	3	3	1	1	2	2	4	4	4	4	2	2	2	2	2	2	2	2	3	3	3	3	2	2	1	2	3	1	3	3	1	1	3	3	3	3	4	4	2	2	1	1	1	1	1	1	4	4	4	3	1	3	4	4	4	2	3	3	2	2	3	3	2	2	4	4	4	2	4	2	3	3	2	1	4	4	3	3	2	4	1	4	4	3	4	2	4	3	1	1	3	1	1	1	2	4	2	2	1	1	4	2	1	1	1	2	2	4	1	3	1	3	4	2	2	4	4	2	3	3	3	3	3	3	2	2	3	4	2	2	1	3	2	2	2	2	2	1	4	2	4	2	3	3	3	1	3	3	3	1	3	1	3	1	3	1	2	2	4	2	2	4	1	3	3	1	2	2	4	4	4	2	2	2	1	1	2	2	1	1	1	1	4	4	4	2	2	2	4	2	1	1	3	1	3	3	2	1	2	2	1	1	4	2	3	1	4	3	4	4	1	1	1	3	1	3	3	3	2	2	4	4	2	2	3	3	2	4	4	4	4	1	4	4	4	3	4	4	2	2	2	4	1	3	2	2	2	4	4	4	2	1	3	3	1	1	1	3	1	4	3	3	2	2	3	3	4	3	4	3	3	3	3	3	1	3	1	1	4	2	4	2	4	2	1	1	3	3	1	1	1	3	3	1	1	4	2	4	3	3	1	3	4	3	4	4	4	3	4	2	1	3	1	1	3	1	2	2	4	2	2	4	2	2	2	2	3	3	1	3	3	1	4	2	2	2	4	2	3	3	2	2	4	4	1	3	3	3	1	1	4	4	1	1	3	3	2	1	4	4	2	2	1	3	1	1	4	4	2	2	2	2	4	4	2	2	3	3	4	4	3	3	4	3	3	1	3	3	2	2	1	3	2	4	1	3	4	4	3	2	3	3	3	3	4	4	3	3	1	1	1	3	3	1	2	2	3	3	3	3	1	1	2	2	2	2	2	4	4	4	1	1	3	4	3	1	3	3	4	4	2	2	2	4	4	4	3	1	2	2	3	3	4	1	1	3	3	1	4	2	4	2	2	2	2	2	4	2	3	3	2	2	1	1	3	4	2	2	1	1	3	1	1	1	4	4	4	4	2	4	1	3	4	2	4	3	3	1	1	1	4	4	1	1	1	1	2	1	3	1	4	2	4	2	3	3	1	1	1	1	2	2	1	1	3	4	3	3	2	2	4	4	3	3	3	3	3	3	1	3	1	2	1	1	3	3	3	3	1	1	1	3	1	1	3	3	3	3	4	3	3	3	2	2	1	1	2	2	2	2	4	4	2	2	4	4	2	2	3	3	4	4	3	3	3	3	3	3	1	1	4	4	3	3	2	4	4	4	4	4	2	1	1	1	1	1	3	3	2	1	4	2	2	1	2	2	2	3	2	4	3	3	3	1	3	3	1	1	3	4	2	2	1	1	2	4	1	1	2	2	3	3	3	4	1	3	3	1	2	4	4	4	3	3	1	1	2	4	4	4	3	1	1	3	2	4	2	4	3	3	4	4	2	2	3	4	3	3	2	2	4	4	2	2	2	2	4	4	3	3	4	2	2	2	1	1	3	3	2	4	2	4	3	3	2	2	4	4	4	4	1	1	4	4	2	2	2	2	4	4	4	4	1	3	2	2	4	4	2	1	4	4	4	4	1	3	4	1	1	1	4	2	3	1	1	1	4	4	4	4	3	3	1	1	2	2	1	3	4	4	1	1	3	3	4	4	2	4	4	2	2	3	1	3	3	3	3	3	1	1	4	2	3	1	4	4	2	4	3	1	1	3	2	2	3	3	3	3	2	2	3	1	3	1	4	4	1	1	3	3	2	4	2	2	1	1	3	3	1	3	4	4	3	3	3	3	2	2	2	2	4	4	2	2	1	1	1	1	3	3	4	4	2	2	4	4	2	2	3	3	1	1	1	1	3	1	2	2	1	1	4	4	2	2	3	3	1	1	2	4	1	1	3	1	2	2	3	3	1	1	2	4	4	4	1	1	1	1	4	4	1	1	3	3	3	1	3	3	1	3	3	1	1	1	2	2	2	2	4	3	2	4	4	4	1	4	3	3	2	4	4	4	4	3	3	3	3	1	3	3	1	1	1	1	1	1	2	2	3	3	1	1	3	3	1	1	3	3	2	2	1	1	4	4	3	3	3	3	4	2	2	2	3	3	3	3	2	2	3	3	2	2	1	1	4	4	1	1	4	4	4	4	2	2	4	4	2	2	4	4	4	4	1	1	3	3	4	4	2	2	3	3	1	1	3	3	3	1	1	1	2	2	1	3	3	3	1	1	3	1	1	1	2	2	2	2	2	4	4	4	1	1	4	2	2	1	3	1	1	2	2	2	3	3	4	4	3	3	3	3	3	3	1	3	3	1	2	4	3	3	2	4	1	1	4	2	1	1	4	2	3	3	2	2	1	3	4	2	1	1	1	4	1	3	2	4	2	4	1	1	3	1	1	1	4	4	3	1	2	2	1	2	3	1	2	4	3	3	2	2	3	3	1	1	2	2	3	1	3	3	3	3	4	4	2	2	2	2	4	2	3	3	3	3	3	3	3	3	1	1	1	1	2	4	1	1	1	1	4	2	2	1	3	3	2	2	4	4	3	1	1	1	2	4	3	2	1	1	3	1	4	4	1	2	1	3	2	4	2	4	2	4	2	4	4	2	4	2	1	3	4	1	3	1	4	2	4	3	1	4	2	2	4	2	4	4	1	1	1	1	1	1	1	1	4	4	4	4	2	2	2	2	4	4	3	3	1	1	3	3	1	1	3	3	2	2	3	3	3	3	3	3	2	2	3	3	2	2	3	3	1	1	2	2	4	4	3	3	1	1	4	4	1	1	2	2	1	1	2	2	2	2	4	4	3	3	4	4	3	3	4	4	1	1	1	1	4	4	2	2	2	1	3	3	3	3	1	3	3	4	3	1	4	2	3	3	2	2	3	3	4	1	2	2	1	1	1	3	3	1	3	3	1	1	2	4	1	1	1	3	4	2	2	2	2	2	1	3	4	2	1	2	4	4	4	4	1	4	3	1	4	4	3	3	1	2	1	1	3	3	1	1	3	3	1	1	3	3	4	4	1	1	4	4	4	4	1	1	3	3	3	3	4	4	1	1	1	1	2	2	2	2	3	3	1	1	3	3	4	4	4	4	1	1	3	3	1	1	2	2	1	1	2	2	2	2	4	4	2	2	3	3	1	1	3	3	3	3	2	2	3	3	2	2	2	2	1	1	2	2	1	1	4	4	4	4	3	3	2	2	1	1	4	4	2	2	4	4	2	2	4	4	4	4	3	3	2	2	4	4	3	3	3	3	1	1	2	2	1	1	1	1	1	1	3	3	3	3	3	3	1	1	1	1	2	2	2	2	2	2	2	2	1	1	4	4	2	2	4	4	4	4	3	3	3	3	4	4	3	3	3	3	1	1	2	2	2	2	1	1	2	2	4	4	3	3	4	4	1	1	3	3	1	1	4	4	3	3	1	1	4	4	3	3	4	4	2	2	4	4	2	2	3	3	3	3	1	1	4	4	1	1	3	3	4	4	3	3	3	3	2	2	3	3	3	3	2	2	2	2	4	4	4	4	2	2	2	2	4	4	2	2	1	1	2	2	3	3	4	4	1	1	3	3	1	1	3	3	4	4	1	1	4	4	2	2	3	3	1	1	1	1	2	2	4	4	3	3	1	1	3	3	1	1	4	4	4	4	2	2	1	1	1	1	4	4	2	2	4	4	2	2	3	3	4	4	1	1	4	4	3	3	4	4	2	2	1	1	2	2	3	3	2	2	3	3	3	3	1	1	3	3	2	2	2	2	4	4	3	3	3	3	4	4	3	3	4	4	2	2	1	1	2	2	4	4	4	4	2	2	4	4	3	3	3	3	1	1	3	3	2	2	3	3	1	3	2	2	1	1	3	3	2	2	1	1	4	4	1	1	3	3	2	2	1	1	1	1	4	4	1	1	3	3	4	4	3	3	3	3	4	4	3	3	2	2	4	4	3	3	1	1	1	1	1	1	4	4	3	3	1	1	1	1	4	4	4	4	2	2	4	4	2	2	2	2	2	2	1	1	4	4	4	4	2	2	1	1	3	3	4	4	3	3	4	4	4	4	2	2	4	4	1	1	2	2	3	3	2	2	1	1	4	4	2	2	3	3	2	2	2	2	2	2	3	3	4	4	1	1	4	4	2	2	4	4	4	4	1	1	3	3	2	2	1	1	4	4	2	2	4	4	1	1	3	3	1	1	1	1	3	3	2	2	1	1	4	4	4	4	2	2	1	1	4	4	2	2	3	3	1	1	2	2	3	3	4	4	3	3	1	1	3	3	4	4	3	3	3	3	4	4	2	2	2	2	1	1	4	4	3	3	3	3	1	1	3	3	2	2	1	1	2	2	3	3	4	4	4	4	4	4	4	4	2	2	4	4	4	4	2	2	1	1	3	3	2	2	4	4	4	4	1	1	2	2	1	1	2	2	4	4	2	2	3	3	4	4	2	2	4	4	1	1	3	4	3	4	2	4	4	2	3	3	2	2	4	4	3	1	1	1	3	3	1	3	4	2	3	1	2	3	2	2	1	1	2	4	3	1	2	1	1	3	2	4	3	3	1	3	3	3	4	4	1	2	3	1	3	3	4	4	3	3	1	1	1	4	2	4	1	1	1	1	2	2	4	4	3	3	4	4	1	1	4	4	3	3	1	3	4	2	1	3	2	2	2	3	1	3	2	4	3	1	1	3	3	1	3	1	3	3	3	3	3	3	4	4	4	2	1	1	4	4	1	1	3	3	3	3	4	4	1	1	2	2	1	1	3	3	4	4	2	2	2	2	1	1	4	4	1	1	2	2	3	3	1	1	3	3	2	2	3	3	4	4	1	1	1	1	4	4	4	4	1	1	4	4	2	2	1	1	4	3	1	1	1	1	1	1	3	3	3	3	1	1	1	1	2	2	4	4	3	3	2	2	2	2	3	3	2	2	1	1	1	1	3	3	4	4	4	4	1	3	1	1	4	4	1	1	1	1	4	4	3	3	1	1	1	1	3	3	1	1	3	3	3	3	1	1	1	1	4	4	3	3	3	3	2	2	3	3	4	3	1	3	2	2	4	2	4	2	2	4	1	2	4	2	3	3	3	1	4	3	1	1	3	3	4	4	2	4	1	1	1	3	3	3	1	1	2	2	1	1	1	1	2	2	3	3	2	2	3	3	1	1	4	4	1	1	2	2	3	3	4	2	3	1	4	1	2	2	2	2	1	1	4	2	4	4	1	1	2	4	4	4	4	4	1	1	3	1	4	4	3	2	3	3	2	3	2	2	1	1	4	4	2	3	2	4	4	4	1	1	3	1	1	1	3	3	1	1	3	3	3	3	2	2	3	3	4	4	2	2	2	2	1	1	3	3	2	2	3	3	3	3	2	2	1	1	2	2	2	2	3	3	2	2	2	2	1	1	2	2	3	3	2	2	2	2	3	3	1	1	2	2	2	2	2	2	3	3	4	4	3	3	1	1	4	4	2	2	1	1	4	2	4	4	2	1	3	1	3	2	1	2	1	3	1	3	2	4	3	1	2	2	3	3	2	2	2	2	2	3	1	1	3	2	3	3	4	2	1	3	1	1	2	2	1	1	4	2	2	3	2	2	4	4	1	1	4	4	2	2	2	4	2	2	4	2	1	1	2	2	4	4	4	3	3	1	4	2	4	4	3	4	4	4	1	1	3	3	2	2	2	4	2	2	3	3	1	3	3	3	2	4	3	1	1	3	3	1	3	1	3	3	3	2	3	3	1	1	2	3	3	1	3	3	1	3	4	2	3	1	2	2	4	4	2	2	2	4	2	2	2	2	1	3	3	1	1	1	4	4	3	1	2	2	3	3	2	2	2	2	2	4	2	2	1	1	2	4	1	3	3	1	3	2	3	3	4	2	2	2	4	2	1	1	1	1	3	3	3	4	2	4	3	1	4	4	2	2	4	4	4	2	3	3	4	2	1	3	4	4	3	3	3	3	2	1	4	2	1	3	2	2	3	1	2	2	3	4	3	3	3	3	4	4	2	2	1	1	4	4	1	1	2	2	4	4	1	1	3	3	2	2	2	2	3	3	4	4	1	1	4	4	2	2	3	3	3	3	3	3	3	3	4	4	4	4	4	4	2	2	4	4	2	2	1	1	3	3	1	1	2	2	3	3	1	1	2	2	4	4	2	2	2	2	2	2	2	2	3	3	1	1	3	3	4	4	4	4	4	4	3	3	3	3	3	3	1	1	3	3	4	4	1	1	4	4	1	1	2	2	4	4	2	2	1	1	1	1	2	2	1	1	3	1	3	3	2	2	3	3	2	4	3	1	4	4	2	1	2	2	2	4	4	4	3	1	2	1	2	2	3	1	1	1	2	4	2	4	4	4	4	4	3	1	1	3	4	4	1	3	2	1	2	4	2	2	4	1	1	1	4	4	2	2	4	4	2	2	2	2	3	3	3	3	1	3	1	1	3	3	4	4	1	1	3	2	3	3	3	1	3	3	1	1	2	1	4	4	1	1	1	1	3	3	1	1	4	3	1	1	4	2	3	3	1	1	4	4	3	3	3	1	1	2	2	2	3	2	1	1	4	2	3	3	1	1	2	2	2	2	3	3	4	1	3	1	3	3	1	1	1	1	3	3	2	4	1	1	2	2	4	4	3	1	4	4	2	2	1	4	2	2	2	4	2	2	2	2	2	4	4	2	2	4	1	1	2	2	4	4	1	3	2	2	2	3	3	3	1	1	2	4	2	4	1	2	4	2	4	2	2	2	2	4	3	1	4	2	2	1	2	2	3	1	4	2	4	2	1	3	4	4	4	2	4	2	4	4	4	2	2	2	3	1	4	4	3	3	4	2	3	1	3	3	4	2	3	1	4	4	2	2	2	2	1	1	4	4	2	2	1	1	2	2	4	4	4	4	1	1	3	3	1	1	1	1	2	2	3	3	3	3	3	3	1	1	1	1	4	4	3	1	4	2	3	1	1	1	2	1	2	4	1	3	2	4	4	4	1	1	3	2	3	1	3	3	4	4	2	4	2	4	1	1	3	3	3	1	3	3	2	2	2	4	1	1	3	3	2	2	4	4	3	3	4	2	2	1	1	3	4	4	2	2	3	3	2	2	2	2	1	1	3	3	3	3	4	4	2	2	4	2	3	2	1	3	1	3	3	3	2	2	4	4	1	1	4	2	2	4	3	1	3	1	3	3	3	3	2	2	3	1	2	3	1	3	2	2	1	3	2	2	3	1	2	2	2	4	1	3	1	3	4	4	1	1	1	1	2	4	2	2	2	2	2	2	1	3	1	1	2	4	3	3	3	3	1	1	3	1	4	4	4	4	1	1	2	2	1	1	3	3	4	4	4	4	1	1	2	2	4	4	3	3	2	2	3	3	3	3	1	1	3	3	1	1	4	4	2	2	3	3	2	2	1	1	1	1	1	1	1	1	3	3	2	2	3	3	1	1	2	2	1	1	3	3	1	1	3	3	3	3	3	3	1	1	1	1	4	4	1	1	3	3	1	1	3	3	2	2	1	1	3	3	3	3	2	2	3	1	4	2	4	4	4	4	3	4	2	2	1	1	4	2	4	3	4	3	4	4	2	1	2	4	1	3	1	4	4	4	1	1	1	3	1	1	1	3	1	3	4	4	3	1	2	4	4	4	1	1	4	4	1	1	2	2	2	4	1	1	4	4	1	1	4	2	4	4	2	2	2	1	2	2	3	1	3	3	2	2	4	2	2	2	4	4	3	3	1	1	3	1	3	1	4	4	3	3	3	3	3	4	4	4	2	2	4	2	4	4	3	1	1	1	2	2	3	4	1	2	3	3	2	4	2	2	4	2	3	3	1	3	2	2	2	2	3	3	1	1	2	2	4	4	2	2	4	2	2	2	1	1	3	3	3	3	1	1	1	1	3	3	3	4	4	4	3	3	3	3	3	3	1	1	3	3	4	4	3	3	3	3	2	3	3	3	2	4	1	1	4	2	3	1	1	1	2	2	4	4	2	2	1	1	3	3	4	4	2	2	4	4	1	1	2	2	4	4	4	3	2	2	3	3	4	4	3	3	3	3	2	2	3	3	2	2	4	4	4	4	2	2	2	2	4	4	2	2	4	4	1	1	4	4	2	2	1	1	3	3	3	3	4	4	2	2	2	2	4	4	1	1	3	3	2	2	4	4	3	3	2	2	1	1	4	4	4	4	2	2	3	3	2	2	4	4	1	1	3	3	3	3	4	4	3	3	1	1	3	3	1	1	4	2	2	4	2	4	3	3	3	1	1	1	4	2	3	3	4	4	2	2	1	1	1	1	2	2	4	4	2	2	2	2	3	3	1	1	2	2	2	2	2	2	2	2	2	2	1	1	1	1	1	1	1	1	2	2	2	2	3	3	2	2	1	1	2	2	1	1	1	1	1	1	3	3	3	3	3	3	1	1	3	3	1	1	1	1	1	1	3	3	2	2	3	3	1	1	3	3	1	1	1	1	4	4	1	1	3	3	2	2	3	3	3	3	3	3	2	2	4	4	3	3	3	3	1	1	4	4	2	2	2	2	1	1	4	4	4	4	1	1	1	1	2	2	3	3	3	3	4	4	1	1	4	4	1	1	3	3	2	2	1	1	4	4	1	1	4	4	4	4	4	4	2	2	1	1	2	2	4	4	2	2	1	1	1	1	4	4	4	4	1	1	4	4	1	1	2	2	2	2	3	3	2	2	4	4	1	1	2	2	3	3	3	3	1	1	1	1	2	2	4	4	2	2	1	1	3	3	4	4	1	1	2	2	4	4	2	2	4	3	3	3	3	3	4	4	2	2	3	3	2	2	3	3	2	2	3	3	4	4	1	3	2	2	3	3	1	1	3	1	3	3	2	2	3	3	2	4	1	1	4	4	4	4	1	2	4	4	3	2	4	4	3	4	2	4	3	1	4	4	3	2	3	1	2	2	4	4	3	3	1	3	1	3	2	4	3	3	1	1	4	4	3	3	1	1	2	4	2	4	4	3	1	1	1	3	4	2	4	2	2	2	2	4	4	2	3	3	1	1	2	4	2	4	2	2	4	4	2	2	1	1	3	3	4	4	4	4	1	1	3	3	3	3	2	2	4	4	3	3	4	4	4	4	3	3	3	3	4	4	3	3	3	3	2	2	1	1	3	3	2	2	2	2	1	1	1	1	4	4	1	1	3	3	4	4	3	1	4	2	1	3	4	4	4	2	1	1	4	4	2	2	4	4	1	1	1	1	1	1	3	3	4	4	2	2	1	1	3	3	2	2	4	4	2	2	4	4	2	2	4	4	3	3	1	1	1	1	3	3	1	3	1	1	1	1	1	1	3	3	1	1	4	4	3	3	1	1	1	1	2	2	3	3	2	2	3	3	1	2	3	3	4	4	1	1	1	1	1	2	3	3	1	1	2	1	1	3	3	4	2	2	2	2	1	3	2	4	2	4	2	2	3	4	3	1	3	1	2	2	4	2	2	2	4	2	4	2	4	2	4	4	4	4	3	1	4	2	2	2	1	3	1	3	3	3	4	2	2	2	1	3	1	1	2	2	3	3	3	3	1	1	3	3	1	1	4	2	4	2	1	1	4	4	3	3	3	3	3	3	2	2	1	1	2	2	3	3	3	3	3	3	2	2	3	3	3	3	2	2	4	4	3	3	4	4	2	2	4	4	2	2	1	1	2	2	2	4	4	4	2	2	4	4	4	4	2	2	2	2	2	1	3	3	4	4	1	1	4	4	1	1	2	2	3	3	1	1	2	2	2	2	3	3	4	4	1	1	4	4	3	3	4	4	3	3	2	2	2	2	2	2	2	2	4	4	3	3	3	3	1	1	2	2	4	4	1	1	4	4	4	4	1	1	3	3	2	2	3	3	1	1	4	4	3	3	2	2	2	2	2	2	1	1	3	3	2	2	2	2	2	2	4	4	4	4	4	4	3	1	1	3	2	4	4	4	3	3	1	1	3	3	3	3	2	2	4	2	2	4	1	2	1	2	2	4	1	3	1	1	3	3	2	3	4	1	4	4	1	3	2	4	3	3	1	3	1	1	1	3	2	2	4	4	4	4	2	4	1	3	2	1	3	1	1	2	1	3	3	2	1	3	1	3	4	2	3	1	4	1	1	3	3	1	2	1	3	2	2	4	3	1	4	2	4	2	2	3	3	1	2	2	4	4	4	4	2	2	4	4	4	4	2	2	1	1	1	1	4	4	3	3	3	3	3	3	2	2	1	1	3	3	3	3	3	1	1	2	2	4	1	4	3	3	2	4	4	4	2	2	4	4	4	1	1	2	1	1	3	3	1	1	2	1	1	1	2	4	3	3	2	4	3	4	4	3	4	3	4	3	3	4	1	1	2	3	3	1	1	3	1	3	4	3	3	1	1	3	4	2	2	4	4	4	1	1	3	3	1	1	1	1	2	2	2	2	4	4	4	4	3	3	4	4	1	1	4	4	4	4	2	2	1	1	3	3	3	3	2	2	3	3	4	4	1	1	4	4	2	2	1	1	1	1	4	4	4	4	1	1	3	3	2	2	3	3	4	4	3	3	4	4	3	3	3	3	2	2	2	2	4	4	3	3	3	3	2	2	4	4	1	1	4	4	1	1	3	3	2	2	4	4	3	3	3	3	1	1	2	2	2	2	2	2	1	1	4	4	4	4	2	2	1	3	1	3	4	2	4	2	1	2	3	4	4	2	1	1	2	4	3	4	3	3	3	3	4	4	4	4	2	2	3	3	4	4	3	4	3	3	2	2	1	1	1	1	4	4	3	3	1	1	3	3	3	3	1	1	1	1	1	1	1	1	3	3	2	2	3	3	1	1	3	3	1	1	3	3	4	4	4	4	1	1	3	3	3	3	4	4	1	1	2	2	3	3	3	3	3	3	2	2	2	2	3	3	2	2	2	2	4	4	4	4	3	3	2	2	4	4	3	3	4	4	3	3	2	2	3	4	1	3	3	3	1	1	3	1	4	4	1	3	4	4	3	3	4	4	1	1	4	4	3	3	1	1	2	2	3	3	1	1	4	4	3	3	1	2	3	1	2	2	2	2	2	1	4	4	4	2	3	1	1	1	3	3	2	2	4	4	2	4	1	1	3	1	4	2	4	2	3	1	3	3	4	2	4	4	1	3	2	4	3	3	1	3	2	2	4	4	3	3	2	4	1	1	1	1	3	1	2	2	4	4	3	4	3	3	3	3	3	3	1	3	3	4	2	4	3	3	3	1	1	1	3	3	3	1	2	2	3	3	3	3	4	4	1	3	1	1	2	2	4	4	4	2	1	3	3	4	4	3	4	4	1	1	1	1	3	3	2	2	2	2	1	3	3	3	1	1	4	1	1	3	1	1	1	2	2	1	1	1	1	1	2	1	2	2	2	4	1	1	4	4	3	4	4	4	3	3	1	1	1	3	2	4	2	2	2	2	4	4	3	3	2	2	2	2	1	1	2	2	4	4	3	3	3	3	2	4	4	3	2	2	2	2	3	3	3	4	2	1	4	4	1	1	2	2	1	1	3	3	2	2	1	1	4	4	1	1	3	3	4	4	4	4	2	2	3	3	1	1	2	2	2	2	4	4	1	1	1	1	2	2	2	2	4	4	2	4	1	3	4	4	2	1	2	2	4	2	2	2	1	1	1	1	1	3	4	4	4	4	2	4	4	3	4	2	1	1	4	2	4	4	4	4	2	4	3	1	4	3	3	3	2	1	4	4	4	4	4	4	2	2	4	4	4	2	3	1	2	2	3	3	2	2	4	4	2	2	4	4	1	1	2	2	2	2	1	1	1	1	2	2	2	2	3	3	1	1	3	3	4	4	2	2	3	3	2	2	2	2	3	3	2	2	1	1	2	2	4	4	4	4	3	3	1	1	3	3	3	3	3	3	3	3	3	3	4	4	2	2	1	1	2	2	1	1	1	1	3	3	4	4	3	3	4	4	2	2	4	4	3	3	2	2	1	1	1	1	1	1	2	2	3	3	4	4	4	4	4	4	4	4	4	4	3	3	4	4	4	4	4	4	1	3	4	3	1	2	4	4	1	3	2	4	3	3	3	1	4	2	1	1	4	2	3	3	3	1	3	3	1	4	2	1	4	2	3	3	3	1	2	2	2	4	3	3	2	4	4	4	3	3	1	1	1	3	2	4	3	1	4	2	1	3	3	1	1	3	4	2	3	1	4	2	1	1	4	4	3	1	4	4	1	1	4	4	4	2	2	4	3	1	1	1	3	3	1	3	4	2	1	1	1	1	3	3	2	4	3	1	4	4	1	4	4	4	4	2	4	4	1	1	4	2	4	3	4	4	4	4	3	1	2	2	2	2	3	3	3	4	4	4	1	1	2	2	2	2	2	2	3	3	4	4	1	1	2	2	4	4	4	4	1	1	2	2	3	3	3	3	3	3	3	3	1	3	1	1	4	4	1	3	4	4	2	4	3	3	2	2	3	3	3	3	2	2	1	1	4	4	1	1	2	2	4	4	3	3	1	1	2	2	3	3	1	1	1	1	2	2	2	2	3	3	4	4	1	1	3	3	2	2	4	4	3	3	4	4	1	1	3	3	1	1	3	3	4	4	1	1	3	3	3	3	3	3	1	1	3	3	4	4	2	2	3	3	1	1	1	1	1	1	1	1	2	2	3	3	2	2	4	2	3	3	4	2	4	4	2	2	3	3	3	3	3	3	2	2	1	1	1	1	3	3	4	4	4	4	4	4	2	2	1	1	4	4	1	1	3	3	1	1	1	1	4	4	2	2	1	1	2	2	4	4	1	1	1	1	1	1	3	3	4	4	1	3	4	2	4	2	3	3	2	4	4	4	4	2	4	4	1	1	2	2	4	4	3	1	3	1	1	1	3	1	4	4	4	4	3	1	3	1	1	1	2	4	4	4	2	2	3	3	4	4	4	2	1	4	3	3	3	3	4	2	4	3	3	3	4	2	1	1	4	2	1	1	1	1	4	4	4	4	4	4	1	4	4	1	3	3	2	2	1	1	2	2	1	1	4	2	2	1	4	3	4	2	3	4	1	1	2	1	3	4	3	4	3	3	4	4	3	3	4	4	4	4	3	3	2	2	1	1	3	3	3	3	3	3	4	4	2	2	2	2	4	4	4	4	3	3	2	2	2	2	3	3	2	2	4	4	4	4	3	1	2	2	2	2	4	4	4	4	3	3	4	2	1	1	2	4	4	2	3	1	3	1	2	2	1	3	2	2	4	3	1	3	3	1	1	1	4	2	4	2	3	1	2	2	4	2	3	3	2	2	4	4	2	1	3	3	4	4	1	4	1	1	1	1	2	3	1	1	1	1	2	2	2	2	1	1	2	2	1	1	1	1	3	1	4	4	2	2	1	3	3	3	4	4	3	4	2	2	2	4	4	4	1	1	4	2	2	4	4	4	4	4	3	3	3	3	4	4	1	4	1	1	3	4	4	4	3	1	1	1	4	2	1	1	3	1	2	3	1	3	3	1	4	4	3	1	1	3	4	4	4	2	3	3	4	4	3	1	1	1	4	4	2	4	4	3	4	2	2	2	1	3	1	1	2	4	4	4	3	1	4	4	1	1	4	2	1	3	4	4	3	1	2	4	2	4	2	1	2	2	4	4	3	1	1	1	1	3	1	3	2	4	1	1	3	3	3	1	1	2	4	4	4	4	1	1	3	1	4	2	4	2	1	2	1	3	1	2	1	1	2	2	1	3	3	3	3	3	2	2	2	4	3	3	2	2	4	4	1	1	2	2	1	1	2	2	4	4	4	4	4	4	4	4	3	3	2	2	4	4	1	3	1	1	4	4	1	1	3	3	1	4	4	2	3	1	4	4	3	3	3	3	1	2	3	3	2	4	4	4	3	3	3	3	2	2	4	4	3	4	2	2	1	2	4	2	3	1	1	1	3	1	3	1	4	4	1	1	1	3	2	2	3	1	3	3	3	1	1	1	1	2	3	3	3	1	3	2	3	1	1	2	2	4	1	4	2	2	1	1	4	4	3	3	1	1	2	2	1	3	2	2	1	3	4	3	3	1	2	2	2	1	4	4	3	3	1	1	1	1	2	2	1	1	1	1	4	4	3	3	4	4	2	2	4	4	2	2	1	1	2	2	2	2	4	4	4	4	3	3	1	1	4	4	3	3	4	4	4	4	1	1	1	1	1	1	2	2	4	4	2	2	2	2	3	3	1	1	1	1	1	1	3	3	4	4	1	1	2	2	4	4	2	2	2	2	3	3	2	2	2	2	1	1	1	1	1	1	4	4	2	2	1	1	1	1	4	4	3	3	3	3	2	2	4	4	3	3	4	4	1	1	3	3	2	2	4	4	4	4	4	4	4	4	4	4	2	2	3	3	2	2	2	2	2	2	2	2	4	4	3	3	4	4	2	2	2	2	2	2	1	1	3	3	1	1	4	4	1	1	4	4	3	3	3	3	3	3	4	4	1	4	2	2	4	4	3	3	1	3	2	4	3	3	2	2	1	1	1	1	1	3	4	4	1	3	2	2	3	3	1	1	3	2	3	1	4	4	1	1	1	2	3	1	3	3	4	4	2	2	4	4	4	4	3	3	1	1	2	2	2	4	3	1	1	1	3	3	3	3	1	1	1	1	3	3	1	3	1	1	3	3	4	4	3	3	1	1	4	4	2	2	2	2	4	2	3	1	4	2	1	3	4	2	4	4	3	1	4	4	2	4	1	1	1	2	4	3	1	3	2	1	4	2	3	1	1	1	3	1	3	4	1	3	3	3	1	4	1	1	4	4	2	2	3	3	1	1	3	3	4	4	2	2	1	1	1	3	2	2	1	3	2	3	4	2	3	1	1	3	1	1	3	3	4	4	2	2	3	3	4	4	2	2	3	3	1	3	3	3	1	1	3	3	1	3	1	1	2	2	4	4	1	3	1	1	3	4	4	2	3	1	4	3	1	1	2	4	3	4	4	2	3	1	3	1	2	4	3	4	3	3	2	2	2	4	3	2	3	4	2	1	4	2	1	2	2	2	4	1	1	1	3	1	1	1	3	3	1	1	1	3	4	4	3	3	1	1	4	4	1	1	1	1	2	2	3	3	1	3	2	4	1	1	2	2	3	1	1	3	2	4	1	3	2	4	4	1	3	4	3	4	3	4	4	4	4	4	3	1	3	1	4	4	3	3	1	1	3	2	1	3	4	4	3	3	2	2	3	3	3	3	2	2	2	2	1	1	4	4	2	2	4	4	3	3	1	1	4	4	3	3	3	3	3	3	2	2	3	3	2	2	2	2	1	1	2	3	3	3	2	2	3	3	4	4	1	1	1	1	2	2	4	4	2	2	4	4	2	2	3	3	4	4	2	2	1	1	4	4	1	1	2	2	2	2	2	2	1	1	4	4	3	3	1	1	1	1	4	4	2	2	2	2	4	4	4	4	2	2	3	3	1	1	1	3	4	3	1	1	4	4	2	4	4	4	3	3	1	1	1	1	1	2	4	2	4	1	1	2	4	4	4	2	1	3	4	4	1	3	4	2	4	4	2	2	2	2	3	3	1	3	3	3	3	3	1	3	4	2	1	3	3	3	1	1	2	1	3	3	1	1	4	4	1	1	2	2	2	2	4	4	3	3	2	2	3	1	3	1	4	4	2	2	4	2	4	2	1	1	1	1	3	1	3	4	4	2	2	2	4	4	1	1	3	1	3	3	2	2	3	1	2	4	4	4	3	3	3	3	1	1	4	4	3	3	1	1	2	2	2	2	2	2	1	1	3	3	2	2	1	1	1	1	1	1	2	2	1	1	4	4	3	3	4	4	3	3	3	1	2	1	3	3	4	4	2	4	3	1	4	4	3	3	4	4	3	3	4	2	4	4	1	1	1	3	2	2	4	2	4	4	3	2	1	1	4	2	1	3	2	4	2	2	4	4	3	3	3	3	3	1	4	2	3	2	3	4	3	3	3	1	3	3	1	3	2	2	2	4	4	3	4	3	3	3	3	4	4	2	2	2	4	4	4	2	1	4	1	3	3	3	2	2	2	4	2	4	1	3	4	3	2	2	4	4	1	1	3	1	2	4	3	3	4	4	1	1	4	4	3	3	4	4	2	2	2	2	1	1	3	3	2	2	3	3	3	3	2	2	3	3	1	1	3	3	1	1	4	2	1	3	4	1	3	3	3	3	2	2	2	2	4	4	3	3	1	1	1	1	1	1	1	1	2	2	1	1	4	4	3	3	2	2	2	2	1	1	2	2	1	1	3	1	1	1	1	1	4	4	4	4	2	2	3	3	4	4	1	3	3	1	1	3	3	4	2	4	4	3	4	2	2	4	4	2	4	4	1	3	4	3	2	2	3	1	4	2	3	1	4	4	2	2	1	1	1	1	4	2	4	4	1	1	2	4	4	4	2	4	2	1	1	1	4	2	4	4	1	3	3	3	3	1	3	3	2	4	3	3	3	1	4	4	1	3	1	3	3	3	3	1	2	4	1	1	3	3	3	1	1	3	1	1	4	4	2	4	2	2	1	1	1	1	4	4	1	1	2	3	4	4	4	2	4	2	4	4	4	3	3	2	3	3	3	3	1	1	1	1	2	2	1	1	4	4	4	4	3	1	1	1	3	3	3	3	2	2	2	2	4	4	2	2	3	3	3	3	1	1	2	2	2	4	3	3	3	3	1	2	3	3	4	4	3	3	1	1	3	3	1	1	1	1	3	3	2	2	2	2	2	2	1	1	3	3	1	1	1	1	1	1	4	4	2	2	2	2	2	4	4	4	2	2	3	3	1	1	3	3	4	4	2	2	2	2	4	4	2	2	2	2	2	2	1	3	3	3	3	1	4	4	3	3	1	1	4	4	2	2	3	3	1	2	1	3	2	4	1	1	4	4	1	3	1	3	1	1	1	1	3	3	2	4	3	1	3	3	1	1	3	4	1	1	3	3	3	1	2	2	1	3	2	2	3	1	1	3	2	2	3	3	3	3	1	1	2	2	1	2	1	1	3	1	2	2	1	1	3	3	2	4	2	2	2	2	3	3	3	3	3	3	3	3	4	4	3	3	1	1	1	1	3	3	1	1	1	1	2	2	4	4	1	1	3	3	2	2	4	4	1	1	2	2	1	1	3	3	1	1	2	2	2	2	1	1	2	2	3	3	4	4	1	2	4	4	1	3	2	2	1	3	3	3	1	3	1	2	1	1	2	1	1	1	3	4	4	4	3	4	4	2	3	3	2	1	1	1	4	2	3	1	4	4	1	1	1	1	3	3	3	1	4	4	2	2	4	4	2	1	1	1	4	4	4	2	2	2	4	2	2	3	3	3	1	3	1	1	2	4	3	3	3	3	3	3	2	2	2	2	2	2	2	4	1	3	4	2	1	2	4	2	3	4	1	1	3	3	4	2	3	3	4	4	1	4	3	3	1	1	2	2	3	3	4	4	4	4	3	3	2	2	4	4	4	2	4	2	1	1	2	2	2	2	2	2	1	1	3	3	4	4	2	2	4	4	2	2	1	1	3	3	2	2	4	4	2	2	1	1	3	3	2	2	3	3	4	4	4	4	3	3	2	2	1	1	2	2	2	2	4	4	2	2	4	2	3	3	2	2	3	3	3	3	2	2	2	2	2	2	1	1	1	1	4	4	4	4	1	1	4	4	1	1	3	3	4	4	1	1	4	4	2	2	2	2	3	3	2	2	1	1	3	3	3	3	1	1	1	1	3	3	1	1	3	3	1	1	2	2	1	1	2	2	1	1	2	2	4	4	4	4	1	1	2	2	2	2	2	4	2	2	3	3	1	1	4	4	3	3	4	4	3	3	3	3	3	3	1	1	3	3	1	1	2	2	1	3	4	4	4	4	4	4	1	2	4	3	4	4	2	2	1	1	4	4	4	2	1	1	2	2	4	4	4	3	2	2	1	1	2	2	1	1	4	4	2	2	1	2	3	3	2	2	2	4	3	3	4	4	3	1	1	3	1	3	2	1	3	1	3	3	1	1	2	1	4	4	2	2	3	3	2	2	4	4	4	4	1	1	3	3	4	4	2	2	1	1	1	1	1	1	1	1	1	1	1	1	2	2	4	4	4	4	2	2	2	2	2	2	1	1	3	3	1	1	1	1	1	1	1	1	2	2	3	3	4	4	3	3	4	4	4	4	4	4	1	1	2	2	4	4	1	1	1	2	4	4	3	3	3	3	3	3	1	1	1	1	1	1	1	1	2	2	3	3	2	2	4	4	2	2	4	4	3	3	2	2	3	3	2	2	3	3	1	1	1	1	1	1	4	4	2	2	4	4	4	4	2	2	4	4	1	1	4	4	3	3	4	4	3	1	4	4	1	3	2	2	3	3	3	1	2	2	2	4	3	3	4	4	3	3	3	3	1	1	2	2	4	4	2	2	3	3	4	4	2	2	2	2	4	4	3	3	3	3	3	3	2	2	3	3	4	4	3	3	2	2	3	3	1	1	3	1	2	4	4	2	3	3	3	3	2	2	4	4	2	2	2	4	1	1	3	3	1	3	4	4	4	4	2	2	3	3	2	2	3	1	4	3	4	2	3	3	3	4	1	1	2	2	2	4	2	4	2	2	1	3	4	4	3	3	1	1	1	1	2	2	4	4	4	4	4	4	3	3	1	1	3	3	2	2	2	2	1	1	1	1	4	4	3	3	4	4	1	1	2	2	2	2	4	4	1	1	2	2	1	1	3	3	4	4	4	4	1	1	2	2	3	3	3	3	4	4	1	1	3	3	1	1	3	3	4	4	1	1	2	2	4	4	2	2	2	2	2	2	4	4	1	1	4	4	3	3	2	2	1	1	3	3	1	1	1	1	1	1	1	1	4	4	4	4	2	2	3	3	3	3	3	3	2	2	3	3	3	3	3	3	4	4	3	3	3	3	1	1	2	2	1	1	3	3	3	3	4	4	4	4	3	3	2	2	4	4	1	1	1	1	3	3	4	4	2	2	1	1	1	1	3	3	3	3	3	3	4	4	1	1	2	2	1	3	1	3	2	2	3	2	1	1	1	1	4	2	4	2	2	2	3	1	1	1	3	3	1	1	4	2	2	2	1	4	1	1	2	2	3	3	3	3	3	4	4	4	1	1	1	1	4	4	2	2	3	3	2	4	2	4	2	2	2	4	1	2	2	2	2	4	2	2	2	2	3	3	3	3	4	4	1	1	4	4	4	4	1	1	4	4	1	1	1	1	4	4	1	1	2	2	3	3	2	2	4	4	2	2	2	2	2	2	2	2	1	1	3	3	3	3	2	2	3	3	1	1	1	1	3	3	2	2	2	2	1	1	1	1	1	1	3	3	3	3	1	1	1	1	2	2	4	4	2	2	3	3	3	3	2	2	1	1	2	4	3	3	4	4	1	1	1	1	4	4	4	4	1	1	1	1	3	3	2	2	1	2	3	3	3	3	3	3	2	4	3	3	1	3	1	3	4	4	1	1	3	3	3	3	4	4	2	2	2	4	2	4	4	2	3	1	2	1	4	2	2	4	4	2	4	1	2	2	3	3	2	2	2	2	2	4	4	4	1	3	1	1	4	4	3	3	2	2	1	1	2	4	3	3	3	3	4	4	3	3	1	1	1	1	2	2	1	1	2	2	1	1	2	2	1	1	1	1	2	2	1	1	2	2	1	1	4	2	1	1	4	2	1	1	4	2	4	2	2	3	3	4	3	4	4	4	2	4	3	1	4	2	3	3	4	2	2	4	3	1	3	3	2	4	2	4	1	3	2	2	4	2	1	2	1	1	2	4	2	4	2	4	3	3	4	4	3	3	3	3	4	4	2	2	3	3	3	3	3	3	3	3	2	2	1	1	4	4	3	3	3	3	3	3	4	4	2	2	3	3	2	2	2	2	2	2	1	1	4	4	2	2	1	1	1	1	3	3	3	3	3	3	4	4	4	4	1	1	2	2	1	1	2	2	3	3	2	2	2	2	4	4	2	2	1	1	3	3	4	4	4	4	2	2	2	2	4	4	1	1	2	2	1	1	4	4	1	1	2	2	3	3	3	3	3	3	1	1	3	3	4	4	4	4	4	4	1	1	4	4	1	1	1	1	1	1	1	2	4	4	2	2	1	1	4	4	2	2	4	4	3	3	2	2	2	2	1	1	1	1	4	4	1	1	2	2	1	1	4	4	1	1	2	2	3	3	4	4	4	4	4	4	2	2	4	4	2	2	4	4	3	3	1	1	3	3	4	4	1	1	4	2	2	1	3	3	4	2	2	4	3	4	4	4	2	4	3	1	2	4	4	2	3	1	1	2	1	1	1	3	3	4	2	2	1	1	2	1	2	4	2	2	2	2	2	2	3	3	3	3	3	3	2	2	3	1	4	4	2	2	2	4	2	1	1	3	1	1	4	2	1	3	4	4	2	3	1	4	4	2	1	3	4	4	2	1	3	2	2	3	1	3	2	4	1	1	2	4	1	1	2	2	4	2	1	3	4	3	1	2	4	2	1	2	3	1	1	3	2	4	3	1	2	4	2	4	4	4	3	3	2	2	3	3	4	4	1	1	3	4	1	1	3	1	4	4	2	2	4	4	1	1	3	1	1	1	2	4	4	4	4	4	1	1	3	4	3	2	2	2	2	1	4	4	4	4	1	1	1	1	3	3	2	2	2	2	4	2	4	2	4	2	1	1	1	3	2	4	2	2	2	4	1	3	2	4	1	2	1	1	4	2	2	3	2	4	3	1	1	3	2	4	1	1	4	4	3	3	4	2	4	2	2	4	2	2	1	1	3	3	1	1	3	1	4	4	1	1	2	2	3	3	3	1	4	2	4	4	4	2	1	3	4	4	2	4	1	2	4	4	1	3	3	1	1	3	3	4	1	3	1	3	2	4	3	1	2	2	3	3	3	3	1	1	3	1	2	2	4	4	1	1	4	4	4	4	1	1	3	3	1	3	4	2	3	4	3	3	4	2	4	4	3	1	3	3	1	1	3	1	3	3	2	4	4	4	3	1	4	2	4	4	1	1	2	2	1	1	4	4	1	3	4	4	3	1	3	3	4	2	1	3	2	4	2	2	4	4	3	3	3	4	3	1	4	4	1	3	3	3	4	4	3	3	1	4	3	1	2	2	2	2	3	3	1	3	4	4	3	3	4	2	3	1	1	1	4	4	3	3	4	4	3	3	4	2	2	2	3	3	1	1	3	1	2	4	3	1	1	1	3	3	4	4	1	3	1	3	3	3	4	2	1	1	4	2	1	1	4	4	3	3	4	4	1	1	2	4	1	3	1	3	1	2	4	2	3	3	2	4	1	1	4	4	2	2	2	1	2	2	4	4	1	1	2	4	3	4	1	3	4	2	4	2	4	4	3	3	2	2	4	4	2	2	4	4	3	3	4	4	3	3	1	1	3	3	4	4	2	2	3	3	1	1	1	1	2	2	1	1	4	4	2	2	2	2	3	3	1	1	1	1	3	3	4	4	4	4	1	1	1	1	1	1	2	2	4	4	2	2	2	1	3	3	3	3	3	3	4	4	4	4	3	3	2	2	2	2	3	3	3	3	1	1	2	2	1	1	3	3	3	3	4	4	3	3	2	2	2	2	3	3	3	3	3	3	4	4	1	1	4	4	4	4	4	4	2	2	1	1	4	4	3	3	3	3	2	2	2	2	3	3	1	1	1	1	4	4	3	3	2	2	3	3	1	1	4	2	3	3	3	3	2	1	4	2	3	4	2	2	3	3	1	1	3	3	4	4	2	2	1	1	4	3	4	4	1	3	3	3	4	4	4	4	4	4	4	4	2	4	3	1	1	2	4	2	1	3	4	4	3	1	2	4	3	1	4	3	2	4	4	2	1	1	1	3	3	3	2	1	3	1	4	4	1	3	4	2	2	4	4	2	3	1	4	4	3	2	3	3	1	3	4	2	2	4	2	4	1	3	3	3	2	2	1	1	1	1	4	2	4	2	2	4	3	4	2	1	3	1	2	1	2	4	3	3	1	3	4	4	2	2	4	2	4	2	3	3	1	1	3	3	1	1	1	1	3	3	3	3	3	3	3	3	1	1	4	4	1	1	3	3	2	2	1	1	4	4	3	3	4	4	1	1	2	2	3	1	2	4	4	2	1	1	4	4	3	1	1	3	2	2	1	1	3	1	3	1	2	2	1	1	1	1	1	3	1	3	1	1	3	3	3	3	4	4	1	1	3	3	4	4	1	1	2	1	3	3	3	1	3	4	1	3	4	3	1	1	2	2	2	1	3	3	4	2	3	3	2	4	1	3	3	1	1	1	4	2	4	4	1	1	4	4	1	1	2	4	3	3	4	4	2	2	3	3	1	1	2	2	3	3	1	1	3	3	1	1	1	1	3	3	3	3	3	3	3	3	4	4	1	1	3	3	1	1	2	2	3	3	4	4	4	4	3	3	2	2	2	2	1	1	4	4	1	1	4	4	1	1	2	2	3	3	3	3	3	1	3	1	2	4	4	3	1	1	4	3	3	3	4	4	4	4	2	2	2	2	3	3	2	2	3	3	1	1	1	1	2	2	3	3	3	3	2	2	4	4	2	2	4	4	1	1	1	1	1	1	4	4	4	4	1	1	1	1	1	1	1	1	1	1	4	4	2	2	1	1	3	3	3	3	4	4	1	1	2	2	4	4	1	1	3	3	1	1	3	3	2	2	2	2	4	4	4	4	4	4	2	2	4	4	1	1	2	4	2	4	4	4	2	4	3	3	1	1	2	2	4	4	1	1	4	4	1	1	1	1	2	1	4	4	3	3	4	4	3	2	3	4	3	3	4	4	1	1	4	4	1	1	1	1	1	1	3	3	2	2	3	3	2	2	3	3	1	1	2	2	1	1	1	1	4	4	2	2	2	2	4	4	1	1	3	3	4	4	2	2	2	2	2	2	2	2	4	4	1	1	3	3	2	2	2	2	4	4	2	2	2	2	4	4	3	3	4	4	4	4	4	4	4	4	1	1	1	1	3	3	1	1	4	4	1	1	2	2	1	1	2	2	4	4	2	2	4	4	4	4	4	4	3	3	3	3	1	1	1	1	4	4	2	2	1	1	4	4	2	2	2	2	2	2	4	4	2	2	4	4	4	4	3	3	1	1	1	1	1	1	2	2	1	1	1	1	1	1	4	4	3	3	2	2	3	3	2	2	2	2	2	2	3	3	3	3	3	3	2	4	1	4	4	2	4	1	4	2	2	4	4	2	1	3	3	1	4	2	1	2	2	3	3	2	4	2	4	4	4	2	4	2	2	1	4	4	2	2	2	2	2	4	3	1	1	3	2	1	2	2	3	1	1	3	3	3	3	3	4	2	4	4	1	3	3	1	3	1	4	2	4	3	2	2	1	1	3	4	1	3	2	2	1	1	2	1	1	1	1	3	3	4	1	1	4	2	1	3	3	1	4	3	2	2	3	1	1	3	4	4	4	2	4	4	4	4	2	2	2	2	4	4	4	4	4	4	1	1	3	3	4	4	2	2	1	1	2	2	2	2	2	2	3	3	4	4	3	3	4	4	3	3	1	1	4	4	1	1	4	4	4	4	1	1	3	3	2	2	2	2	3	3	2	4	4	4	4	4	1	1	2	2	4	2	4	4	3	3	1	1	3	3	2	2	1	1	2	2	3	3	1	1	1	1	1	1	3	3	1	1	2	2	2	2	3	3	3	3	1	1	1	1	3	3	2	2	3	1	1	1	3	3	4	4	3	1	3	3	3	3	1	1	4	4	2	2	3	1	3	3	2	2	3	1	1	3	1	1	4	4	3	1	1	2	3	3	2	2	3	3	4	2	3	3	2	4	3	4	3	3	1	1	2	2	1	1	1	2	2	4	3	4	3	4	3	1	2	2	1	3	1	3	1	1	1	3	2	1	4	2	2	4	3	3	1	3	3	4	2	4	1	1	1	1	2	2	2	2	4	2	4	2	1	1	4	4	2	2	1	2	2	2	2	2	3	3	3	3	1	1	2	4	3	3	1	2	1	1	4	2	4	4	1	3	1	3	1	3	2	2	1	3	2	4	1	3	3	1	2	4	4	2	1	1	1	3	3	1	2	4	1	4	1	3	1	3	1	4	4	3	2	4	2	2	3	1	2	2	1	3	3	1	2	2	2	1	1	3	2	2	3	1	4	2	4	4	4	2	1	3	3	1	4	1	1	1	4	4	1	1	2	2	4	4	2	2	3	3	1	1	3	1	3	1	3	2	1	1	2	4	2	2	3	3	1	1	3	1	4	4	1	1	2	4	2	1	1	4	3	4	1	1	1	1	1	1	2	2	4	2	1	1	3	1	1	2	3	1	2	2	4	4	3	3	3	4	1	2	4	4	1	1	1	3	2	2	2	2	4	3	2	2	4	2	4	1	2	2	2	1	3	1	3	3	1	3	2	4	2	2	3	3	3	1	1	3	3	1	1	3	1	3	2	2	2	2	1	3	2	2	2	2	3	3	4	2	1	3	4	4	1	3	1	3	2	4	1	3	2	4	4	4	4	4	3	1	1	3	2	4	2	2	1	1	1	3	2	1	1	1	4	4	3	1	2	2	2	3	4	4	1	3	1	1	1	1	1	1	3	1	3	3	1	1	3	3	4	2	2	4	4	4	1	3	4	2	4	2	4	2	2	4	4	4	2	2	4	4	1	2	2	4	4	4	4	4	4	4	1	1	1	1	3	3	1	1	1	1	4	4	2	2	4	4	4	4	3	3	1	1	4	4	3	3	2	2	1	1	2	2	2	2	4	4	4	4	3	3	2	2	4	4	1	1	2	2	2	2	3	3	3	3	4	4	3	3	2	2	1	1	3	3	1	1	1	1	1	1	3	3	3	3	3	3	4	4	1	1	4	4	3	3	3	3	1	1	3	3	1	1	2	2	3	3	1	1	2	2	4	4	1	1	1	1	4	4	4	4	3	3	3	3	3	3	4	4	3	3	4	4	4	4	2	2	1	1	3	3	1	1	3	3	1	1	2	2	1	1	4	4	4	4	2	2	4	4	1	1	2	2	2	2	2	2	1	1	1	1	2	2	1	1	4	4	2	2	3	3	3	3	4	4	1	1	2	2	3	3	4	4	2	2	1	1	2	2	2	2	4	4	4	4	2	2	2	2	1	1	4	4	4	4	1	1	4	4	3	3	3	4	3	1	1	3	4	2	3	3	4	2	2	4	1	1	3	3	1	1	2	2	2	2	4	2	1	3	4	2	3	3	1	1	3	4	1	1	3	1	4	2	3	3	1	3	3	1	2	2	1	3	4	4	3	3	2	4	1	3	4	4	1	1	1	3	2	3	2	2	4	4	2	4	1	1	3	3	3	1	1	1	2	2	3	3	2	1	1	3	3	3	3	1	1	1	4	4	2	2	2	2	1	1	4	4	1	1	4	4	4	3	2	2	3	3	1	1	2	2	4	4	1	1	2	2	2	2	3	1	3	3	1	1	4	4	4	4	1	1	1	1	1	1	1	1	3	1	1	3	3	3	1	1	2	2	1	1	4	4	1	1	1	1	2	2	1	1	4	4	1	1	1	1	4	4	4	4	3	3	4	4	4	2	3	3	1	1	1	1	4	4	1	1	4	4	4	3	2	2	2	2	2	4	1	1	3	3	1	1	2	2	4	4	2	2	2	2	3	3	2	2	2	2	3	3	2	2	4	4	2	2	4	4	1	3	4	2	4	4	2	2	3	1	2	4	3	1	1	1	2	2	2	2	4	2	1	1	3	3	4	4	1	3	3	1	4	4	4	2	3	3	2	4	4	1	1	3	2	2	3	4	3	3	4	4	4	4	2	2	1	1	3	3	2	2	1	1	4	4	1	3	4	4	3	3	2	2	1	1	4	4	3	3	3	3	2	2	4	4	3	3	2	2	1	1	1	1	4	4	4	4	4	2	2	4	3	1	1	2	4	4	4	4	1	3	1	1	4	4	2	2	2	2	2	2	4	4	4	4	4	4	3	1	2	4	1	3	4	2	3	3	1	1	4	4	2	4	3	3	4	1	3	3	4	4	1	1	2	2	1	1	2	2	4	4	1	2	1	1	3	3	3	3	3	3	1	1	2	2	4	4	3	3	1	1	1	1	1	1	1	1	3	3	2	2	1	1	1	1	3	3	1	1	2	2	3	3	1	1	2	2	1	1	4	4	4	4	2	2	4	4	1	1	1	1	2	2	4	4	4	4	3	3	2	2	2	4	2	2	3	4	3	4	2	2	4	4	1	4	3	1	3	3	1	1	1	1	1	3	1	1	2	2	3	3	3	3	3	1	1	3	4	2	2	2	1	4	2	2	4	3	2	4	4	4	3	3	4	2	3	1	1	3	2	2	4	2	3	3	1	2	1	2	4	2	4	2	2	2	1	1	2	2	4	2	3	1	3	3	1	1	4	4	3	3	1	1	4	4	2	2	3	1	3	3	2	2	2	2	2	2	4	4	1	1	3	3	2	2	2	4	1	2	4	4	4	4	2	3	2	3	4	4	3	3	4	4	2	2	2	2	1	1	1	1	4	4	3	1	3	3	3	1	1	1	3	3	1	1	2	2	4	2	3	3	1	4	4	4	4	4	1	3	2	4	4	1	2	4	1	1	4	4	3	2	2	2	3	1	2	1	3	1	4	4	1	3	2	2	4	3	1	1	2	2	1	1	4	4	4	2	3	3	2	4	4	4	4	4	4	4	2	4	2	2	1	1	1	1	3	3	3	3	2	2	1	1	1	1	4	4	2	2	3	1	2	2	4	4	1	3	2	2	4	4	1	1	3	3	3	3	3	3	3	3	4	4	2	2	2	2	1	1	2	2	4	4	2	2	4	4	4	4	2	2	2	2	3	3	2	2	2	2	4	4	3	3	1	1	3	3	3	3	3	3	1	1	1	1	1	1	2	2	4	4	4	4	3	3	4	4	2	2	4	4	1	1	1	1	1	1	4	3	4	2	3	3	4	3	2	3	1	3	2	2	1	3	2	2	2	2	1	4	1	1	1	1	2	2	2	4	4	4	3	3	2	2	2	2	3	3	2	4	3	3	4	2	4	3	2	3	3	4	1	1	1	1	2	2	3	3	1	1	4	4	2	4	2	4	1	3	2	2	1	2	4	2	2	4	4	3	4	2	1	3	1	1	2	2	4	2	3	3	3	1	2	1	1	1	2	2	2	4	3	3	2	2	1	3	1	3	1	3	2	4	2	1	2	4	1	1	4	2	4	3	4	4	4	4	3	3	1	1	3	1	2	2	1	1	1	1	1	3	3	3	4	4	3	1	3	3	1	3	2	2	2	2	3	3	2	3	2	2	1	4	2	2	3	3	3	3	2	4	3	3	2	4	1	1	4	4	3	1	4	4	3	3	3	3	3	1	1	1	4	1	4	4	3	1	3	4	4	2	2	2	1	1	2	2	4	4	4	4	3	3	4	4	2	2	3	3	4	4	1	2	1	1	2	2	1	1	2	2	2	2	4	4	3	3	4	4	2	2	1	1	3	3	2	2	3	3	1	1	1	1	2	2	3	4	4	4	2	2	1	1	2	2	3	3	4	4	2	2	1	1	4	4	4	4	1	1	1	1	2	2	1	1	4	4	1	1	2	2	3	3	4	4	4	4	3	3	2	2	4	4	2	2	3	3	2	2	2	2	3	3	1	1	3	3	4	4	4	4	3	3	4	4	2	2	4	4	3	3	2	2	2	2	1	1	3	3	4	4	4	4	2	2	4	4	3	3	1	1	3	4	4	4	1	2	4	4	4	4	3	3	3	3	2	4	4	2	3	3	2	2	4	3	4	2	4	4	4	2	1	1	4	4	2	4	3	3	1	1	4	1	2	4	4	4	1	1	1	3	2	4	4	4	3	3	2	4	4	3	3	1	1	1	2	3	1	2	4	4	3	1	3	2	1	3	3	3	1	1	1	1	2	2	4	4	3	1	4	4	1	3	3	3	3	3	2	2	3	4	3	3	3	3	3	1	2	2	4	4	2	2	4	3	3	3	2	2	1	1	2	2	4	4	1	1	1	2	3	3	2	2	4	2	1	1	4	2	3	3	3	3	4	4	3	3	1	1	1	1	3	3	3	3	1	1	4	4	4	4	4	4	4	4	1	1	3	3	3	3	3	3	4	4	2	2	1	1	1	1	2	2	3	3	1	1	3	3	4	4	3	3	4	4	1	1	4	4	2	2	3	3	2	2	2	2	3	3	3	3	4	4	4	2	1	3	3	3	2	1	3	4	4	4	2	2	3	3	1	1	2	2	3	3	3	4	1	1	1	1	3	3	2	2	1	3	1	1	1	1	1	1	3	4	3	3	2	4	4	4	3	4	1	1	3	1	1	3	3	1	2	4	4	4	3	1	1	3	3	4	2	2	4	4	2	2	3	3	3	3	2	2	2	2	2	2	3	3	3	3	1	1	3	3	3	3	1	1	4	4	1	1	3	3	2	2	4	3	2	2	4	4	2	4	2	2	3	3	4	4	2	2	1	1	4	3	1	3	2	4	4	4	3	3	4	4	2	1	4	2	4	4	4	4	3	3	3	3	4	4	4	4	3	1	2	2	1	1	2	2	2	2	4	4	4	4	1	1	2	2	1	1	2	2	2	2	3	3	3	3	1	1	1	1	4	4	1	1	4	4	2	2	4	4	2	2	1	3	1	1	2	2	1	1	4	4	3	3	4	4	3	3	1	1	4	4	3	3	1	1	3	3	3	3	2	2	3	3	1	1	1	1	3	4	2	2	4	4	1	2	1	3	1	1	3	4	4	4	3	3	3	2	2	2	1	1	3	3	1	1	2	4	1	4	4	2	1	1	4	4	3	1	3	3	1	1	2	2	1	3	4	2	1	1	2	4	1	1	3	3	1	1	1	1	2	2	1	1	3	1	3	3	1	1	1	1	4	3	1	3	2	4	1	3	1	3	3	1	2	2	4	2	4	2	1	3	4	2	2	2	4	2	3	1	4	4	4	4	2	1	1	1	3	4	1	1	2	2	4	2	2	1	1	3	2	4	3	1	1	1	2	1	1	1	1	1	3	3	3	3	4	4	4	4	2	4	2	1	2	1	1	1	4	4	2	4	4	4	3	3	1	1	4	2	3	3	2	2	4	3	2	2	3	3	4	4	4	4	1	1	1	1	1	1	2	1	4	2	2	2	2	4	4	4	3	1	4	4	4	4	3	3	3	3	4	4	3	4	3	3	3	4	1	3	2	4	3	3	1	3	3	1	2	2	2	2	2	4	3	1	1	3	4	2	1	3	3	1	1	3	3	4	4	4	3	3	4	2	3	3	3	1	2	3	2	3	4	3	1	1	2	1	3	1	1	1	4	1	1	2	2	2	4	1	4	3	4	4	2	4	2	4	3	1	3	1	3	1	2	3	3	3	1	4	2	4	3	1	1	2	3	3	2	2	1	1	2	2	1	1	4	2	4	4	2	2	3	3	1	1	1	3	1	1	2	2	1	3	4	4	1	1	2	2	3	1	3	3	3	1	4	4	4	4	4	4	4	3	2	4	2	4	3	4	1	4	1	2	4	4	2	2	2	1	2	1	3	3	2	2	2	2	3	3	2	2	2	4	3	3	2	4	1	4	2	3	1	3	2	2	3	1	4	4	2	2	1	1	2	4	4	4	3	3	3	1	3	1	3	1	2	2	2	2	1	3	4	2	4	2	1	3	4	4	4	3	2	2	4	2	1	1	1	1	1	1	1	1	4	4	1	1	2	2	4	4	3	3	2	2	3	3	4	4	3	3	4	4	3	3	1	1	1	1	1	1	3	3	4	4	4	4	1	1	4	4	4	4	1	1	2	2	1	1	1	1	2	2	2	2	3	3	3	3	4	4	2	2	1	1	2	2	4	4	1	1	3	3	1	1	2	2	2	2	4	4	4	4	2	2	1	1	2	2	1	1	4	4	2	2	4	4	2	2	1	1	4	4	3	3	4	4	3	3	4	4	3	3	3	3	4	4	1	1	2	2	4	4	2	2	1	1	3	3	2	2	4	4	1	1	4	4	3	3	1	1	2	3	1	2	1	1	4	4	4	4	3	3	1	1	4	4	3	3	2	2	3	3	1	1	3	3	2	2	1	1	1	3	4	4	2	2	1	1	1	1	3	3	4	4	4	4	2	2	3	3	2	2	2	2	1	1	1	1	1	1	3	3	2	2	1	1	1	1	4	4	1	1	1	1	4	4	1	1	3	3	1	1	2	2	1	1	4	4	4	4	1	1	4	4	4	4	3	3	1	3	4	2	2	1	2	3	2	2	2	4	2	1	4	2	2	2	2	2	3	3	4	2	2	2	4	4	3	1	4	2	1	3	4	1	3	1	2	2	3	4	4	4	2	2	3	3	3	3	1	1	3	3	1	3	1	4	1	1	3	3	4	4	2	2	3	3	2	2	4	4	1	3	1	2	3	1	1	3	4	2	1	3	2	2	1	1	2	2	4	4	3	3	4	4	2	4	2	2	4	3	2	2	3	3	4	4	3	3	3	3	3	3	2	4	1	3	3	3	4	4	4	4	1	1	4	4	1	3	3	3	3	3	4	2	4	2	2	2	4	2	4	4	3	3	1	1	2	2	3	3	3	3	4	1	3	3	3	3	4	4	4	4	3	3	3	3	4	2	4	4	4	4	2	2	3	3	1	3	1	1	2	1	1	3	2	2	2	1	1	1	2	3	2	2	1	1	4	4	3	3	4	4	3	3	1	1	1	1	3	3	4	4	3	3	3	3	4	4	4	4	2	2	1	1	4	4	3	3	1	1	2	2	2	2	4	4	3	3	3	3	1	1	1	1	1	1	4	4	2	2	3	3	3	3	4	4	3	3	3	3	1	1	4	4	1	1	3	3	2	2	3	3	3	3	3	3	1	1	2	2	1	1	1	1	2	2	1	1	3	3	1	1	4	4	4	4	1	1	2	2	3	3	4	4	2	2	3	3	1	1	2	2	3	3	2	2	4	4	1	1	2	2	4	4	3	3	4	4	2	2	3	3	2	2	2	2	2	2	2	2	3	3	4	4	3	3	3	3	3	3	1	1	2	2	4	4	4	4	3	3	3	3	1	1	1	1	1	1	4	4	1	2	2	2	2	2	1	1	3	3	1	1	3	1	3	3	1	1	2	4	4	4	1	1	4	4	3	3	4	4	4	2	4	4	3	1	3	1	2	4	2	4	2	4	2	1	4	2	2	1	1	3	2	1	1	1	2	2	3	3	4	4	1	1	1	1	1	1	4	4	3	3	4	4	2	2	2	2	1	1	3	3	3	3	4	4	2	2	1	2	3	1	1	1	2	2	4	4	3	3	3	1	3	1	1	1	4	4	1	3	1	1	2	2	4	4	4	4	4	4	4	4	3	1	1	1	3	3	3	3	3	3	3	3	1	1	4	4	2	2	2	2	4	4	4	4	4	4	2	3	2	4	3	3	3	1	3	3	4	2	3	4	2	4	2	4	4	4	1	1	2	4	2	2	4	4	3	1	2	2	2	4	2	2	3	3	3	3	2	2	1	1	3	3	3	3	1	1	2	2	2	2	1	1	1	1	3	3	1	1	4	4	2	2	3	1	4	4	3	3	2	2	3	3	2	2	2	2	2	1	2	2	1	1	1	1	1	1	3	3	2	2	1	1	2	2	2	2	3	3	2	4	2	2	4	2	3	2	4	1	3	2	2	4	2	4	1	3	2	4	2	4	1	3	3	1	4	4	4	2	4	2	2	4	3	4	2	2	4	2	1	3	3	2	4	4	3	1	4	2	3	1	4	4	1	1	1	1	4	3	2	2	1	3	3	1	4	2	4	4	2	2	3	3	3	4	1	3	2	4	2	2	4	4	4	2	2	2	3	4	3	1	3	3	3	3	3	3	1	1	3	3	2	2	4	4	4	4	2	2	2	2	4	4	3	3	2	4	3	3	1	3	3	4	2	2	2	2	3	1	4	3	3	3	1	2	4	4	2	2	3	1	1	2	3	1	1	4	3	2	4	4	4	3	2	2	4	4	4	4	3	2	2	2	1	3	1	1	1	1	1	1	1	1	3	3	2	2	2	1	1	1	3	1	3	1	3	3	2	2	1	2	2	1	3	3	4	2	4	4	4	3	1	1	4	2	1	3	4	3	3	3	4	4	4	2	3	4	1	1	1	3	1	1	2	4	4	4	4	2	4	2	1	1	3	3	2	2	3	3	3	3	2	2	3	4	2	2	2	3	1	1	2	1	3	3	1	1	2	4	1	1	2	2	1	1	4	2	3	1	3	1	2	4	2	4	2	2	2	4	1	1	2	3	1	3	2	2	4	4	4	4	1	1	4	4	2	2	4	4	4	4	4	4	3	3	3	3	3	3	3	3	3	3	4	4	1	1	3	3	3	3	3	3	4	4	2	2	1	1	4	4	3	3	4	4	2	2	4	4	4	3	2	2	2	2	3	4	1	3	4	4	2	2	4	4	4	4	4	4	1	1	1	1	2	2	3	3	1	1	1	1	1	1	1	1	3	3	2	2	2	2	4	4	4	4	4	4	3	3	2	2	2	2	4	4	3	3	2	2	1	1	2	2	4	4	3	3	2	2	4	4	4	4	4	4	1	1	4	4	3	3	2	2	4	4	3	3	2	2	3	3	3	3	2	2	3	1	4	3	2	2	2	2	4	4	1	1	2	2	2	1	1	3	2	4	2	2	3	3	3	1	4	2	2	2	3	1	4	4	3	3	2	2	1	1	2	2	1	1	3	3	1	1	2	2	1	1	3	3	2	2	3	3	3	3	3	3	3	3	4	4	3	3	4	4	3	3	2	2	4	4	2	2	2	2	2	2	4	4	1	1	4	4	3	3	1	3	1	1	1	1	1	1	2	2	1	1	1	1	2	2	3	3	4	4	2	2	2	2	4	3	1	4	1	3	1	3	3	1	1	2	4	2	4	4	2	2	4	4	3	4	4	4	4	3	3	3	3	3	2	2	3	3	3	3	3	3	1	1	2	2	2	2	4	4	3	3	1	1	4	2	4	4	1	3	1	3	4	3	3	1	2	2	3	3	2	1	4	4	1	1	1	1	2	2	1	1	1	3	3	3	4	4	4	4	3	3	1	1	4	4	4	4	4	3	2	4	4	4	4	4	3	1	2	2	2	4	2	2	1	1	4	4	1	1	1	1	4	4	1	1	3	3	2	2	1	1	3	3	1	3	2	4	4	4	2	2	4	4	3	3	3	3	4	4	3	1	3	3	4	2	2	4	1	3	3	3	1	3	1	1	4	4	3	3	2	2	1	1	1	1	3	3	2	2	3	3	3	3	1	1	4	4	3	3	3	3	2	4	2	4	4	4	4	4	3	3	4	4	4	2	1	3	4	3	4	2	1	4	4	4	2	4	4	2	3	1	2	1	2	2	3	3	4	4	1	1	4	4	4	2	2	4	2	2	3	3	1	2	4	2	4	3	4	2	1	2	2	2	4	3	2	2	4	4	4	4	2	3	4	2	4	2	2	4	2	2	3	3	4	4	4	4	3	3	3	3	1	1	3	3	2	2	4	4	2	2	4	4	2	2	4	4	4	2	2	1	2	2	3	3	2	2	4	4	4	4	2	2	3	1	4	3	3	3	1	1	4	4	3	3	2	2	3	3	2	2	4	4	3	3	3	3	4	2	1	3	2	2	1	3	2	4	3	1	3	3	3	3	4	2	2	4	1	1	2	2	1	1	3	3	1	1	2	2	2	2	3	3	4	2	3	3	4	4	3	1	3	3	4	2	2	1	2	1	2	4	1	3	4	4	1	3	4	3	3	1	3	1	4	2	3	3	4	2	2	3	1	2	4	2	2	4	1	3	2	4	1	1	1	3	4	4	1	3	3	1	3	3	1	3	4	2	1	3	2	3	1	1	4	4	4	2	1	1	3	1	4	4	1	1	2	4	3	3	1	1	2	2	2	4	4	4	4	4	3	3	1	1	4	4	4	4	2	2	2	2	2	2	4	4	3	3	2	2	1	1	3	3	2	2	3	3	1	1	4	4	4	4	1	1	3	3	1	1	1	3	4	4	4	4	2	2	4	4	4	4	2	2	2	2	2	2	1	1	3	3	4	4	1	1	1	1	1	1	1	1	4	4	3	3	4	4	2	2	4	4	2	2	3	1	2	4	2	2	1	1	4	2	1	4	2	2	1	3	1	1	4	4	4	4	3	3	1	1	2	2	1	3	4	2	3	1	3	3	3	3	3	2	4	4	3	1	1	1	3	3	2	2	3	1	2	4	2	4	4	2	3	3	2	4	3	1	4	2	2	1	2	4	1	3	1	3	4	4	2	2	2	4	1	4	4	2	2	3	1	1	4	4	3	4	3	1	2	4	1	1	2	2	4	4	1	1	3	3	1	1	4	4	4	4	4	4	2	2	2	2	1	1	1	1	3	3	3	3	4	4	2	2	2	4	2	4	4	4	2	1	3	3	4	4	2	2	4	4	4	2	1	1	3	3	4	4	2	4	1	1	4	4	4	4	2	2	4	2	2	4	2	2	2	4	1	1	4	2	3	3	2	4	3	3	1	1	1	1	2	2	1	1	2	2	2	4	3	4	4	4	3	4	4	4	2	4	1	3	1	3	4	2	1	3	4	2	4	4	2	2	4	2	1	3	2	2	2	4	4	3	4	2	2	2	2	2	1	1	4	4	3	3	4	4	3	4	4	2	2	2	2	4	4	4	2	4	3	3	3	3	2	4	3	3	2	2	2	4	3	3	4	4	4	4	1	1	4	4	1	3	2	2	1	3	2	2	3	3	3	1	3	3	1	4	1	1	4	2	2	4	2	4	3	1	4	2	2	4	4	4	3	3	4	4	3	2	4	4	4	2	3	1	4	2	4	4	2	2	2	2	3	3	3	3	4	4	2	2	3	3	2	2	2	2	3	3	2	2	2	4	4	4	3	3	3	3	2	2	4	4	3	3	4	4	4	4	4	4	1	1	1	1	2	2	1	1	4	4	2	2	3	3	3	3	3	3	1	1	3	3	4	4	2	2	1	1	1	3	2	4	4	2	4	2	4	4	1	3	4	2	1	2	1	3	4	3	4	2	2	4	3	2	4	2	3	4	1	2	1	1	1	1	1	3	3	1	2	2	2	2	2	4	4	1	2	1	1	3	3	2	3	3	4	4	4	1	4	4	2	2	1	3	3	3	3	3	3	1	4	2	3	1	4	4	4	4	1	3	4	2	1	1	2	4	1	2	2	2	1	2	3	1	3	3	1	2	2	4	3	3	4	4	3	1	2	1	3	3	3	3	4	2	2	2	2	2	4	4	2	2	1	2	2	2	2	4	3	3	4	4	1	4	3	3	1	4	4	3	3	3	4	4	3	3	3	3	3	3	3	3	4	4	4	2	2	4	1	1	3	1	4	4	2	2	2	2	2	4	2	4	3	3	3	1	2	4	1	1	4	2	2	4	3	1	2	2	2	4	3	1	1	3	3	3	4	4	4	4	2	2	4	4	4	4	4	2	4	4	2	2	1	3	3	3	3	1	2	2	4	4	3	1	4	2	3	3	2	2	4	4	2	4	4	4	1	1	2	2	3	3	4	4	2	1	1	3	2	4	4	3	2	2	1	1	3	1	4	4	3	3	1	1	1	1	2	2	4	2	3	1	4	4	4	4	1	1	1	1	1	3	4	2	3	3	1	3	4	3	4	4	4	4	4	3	1	1	1	3	3	3	3	3	3	3	1	1	3	3	4	4	1	1	2	4	4	4	2	2	3	3	4	4	3	1	3	3	2	2	2	2	2	2	3	3	2	2	2	2	3	3	2	4	1	1	3	3	2	4	4	4	2	2	1	1	1	1	2	2	3	1	4	4	3	3	2	1	2	2	4	4	1	3	1	3	3	3	3	3	4	4	4	4	2	2	4	4	3	3	4	3	4	2	2	2	4	4	3	3	3	1	4	4	3	3	1	1	2	2	1	1	4	4	2	2	1	1	1	1	4	4	4	4	1	1	3	3	1	1	2	4	2	2	1	3	1	1	4	4	3	3	3	1	4	4	2	2	2	2	3	3	2	4	2	4	3	3	1	1	1	1	1	2	3	3	4	4	2	2	1	1	2	2	3	3	4	4	3	3	2	2	2	2	1	1	1	1	4	4	4	4	1	1	1	1	1	1	3	3	3	3	3	3	1	1	2	2	2	2	2	2	4	4	1	1	4	4	1	1	2	2	4	4	4	4	3	3	3	3	4	4	1	1	3	3	1	1	2	2	4	4	3	3	3	3	4	4	1	1	1	1	4	4	2	2	1	1	2	2	4	4	1	1	3	3	3	3	3	3	2	2	4	4	2	2	2	2	3	3	1	1	3	3	4	4	2	2	1	1	2	2	2	2	1	1	3	3	2	2	1	1	4	4	2	2	4	4	1	1	1	1	2	2	4	4	3	3	1	1	4	2	2	2	2	2	1	1	1	1	3	4	3	1	2	2	3	3	3	1	1	1	2	2	3	3	3	1	2	2	2	2	1	1	4	4	4	4	2	2	1	1	4	4	4	4	2	2	1	1	1	1	2	2	1	1	2	2	3	4	1	3	2	4	3	3	3	3	4	4	4	4	4	4	1	3	4	4	4	4	4	4	3	3	3	3	2	2	2	2	2	2	2	2	1	1	4	3	2	2	2	2	2	2	4	4	1	1	1	1	2	4	2	2	2	2	2	4	3	3	3	3	4	4	2	2	3	3	2	2	1	1	2	2	2	2	1	1	4	4	2	2	4	4	1	1	2	2	1	1	4	4	3	3	1	1	2	2	2	2	1	1	2	2	3	3	3	3	1	1	1	1	1	1	2	2	3	4	1	1	1	1	1	3	3	3	3	1	3	3	3	1	2	4	2	2	3	3	1	1	4	4	4	4	4	4	1	1	4	4	3	3	2	2	3	3	4	4	2	2	3	3	4	4	4	4	3	3	1	1	2	4	3	1	1	1	2	2	4	4	2	4	1	1	3	3	4	4	3	1	1	1	2	2	3	3	1	1	4	4	2	2	1	2	2	1	2	4	4	2	2	1	3	1	1	1	2	2	2	2	3	3	3	1	4	3	3	4	3	1	3	1	1	1	3	1	1	3	2	3	4	4	3	3	3	3	2	2	2	1	3	3	1	1	2	4	1	1	4	4	4	2	2	2	2	4	3	3	3	4	2	3	3	2	3	1	3	1	3	3	1	1	3	3	4	2	2	2	1	1	2	4	1	2	2	2	2	2	2	2	2	4	3	3	3	3	2	1	2	4	2	2	3	3	1	1	4	2	3	3	2	2	1	1	3	3	2	2	2	2	3	3	2	4	1	3	3	3	3	3	1	1	3	3	2	2	4	4	3	1	2	2	1	3	1	1	3	3	2	4	4	2	4	4	4	4	2	2	3	3	1	1	4	4	2	2	4	4	3	3	2	2	1	1	4	4	3	3	2	2	4	4	4	4	2	2	4	4	3	3	1	1	2	2	4	4	1	1	4	4	2	2	3	3	2	2	3	3	3	3	2	2	2	2	4	4	1	1	3	3	3	3	3	3	2	2	1	1	1	1	4	4	2	2	4	3	1	1	1	3	2	4	2	2	1	3	3	4	2	2	4	4	2	2	4	4	4	4	1	1	1	1	2	4	2	2	2	2	3	3	4	4	2	2	4	2	4	2	1	3	2	2	2	2	3	3	3	4	3	3	2	2	4	1	2	4	2	1	2	2	4	4	3	3	1	3	3	3	2	3	1	3	1	3	1	3	3	3	1	1	4	4	3	1	3	1	1	3	2	2	2	4	3	3	4	4	3	3	3	3	1	1	3	3	4	4	3	3	4	4	2	2	4	4	4	4	4	4	2	2	3	3	4	4	1	1	2	2	2	2	1	1	3	3	3	3	2	2	2	2	4	4	1	1	1	1	2	2	4	4	4	4	3	3	1	1	1	1	3	3	1	1	4	4	2	2	2	2	1	1	2	2	2	2	4	4	2	2	3	3	4	4	3	3	4	4	4	4	3	3	3	3	1	1	3	1	4	4	2	2	4	4	4	4	4	4	4	4	1	1	4	4	3	3	2	2	1	1	2	2	2	2	4	4	3	3	4	4	1	1	2	2	3	3	3	1	1	3	2	4	2	4	4	4	2	3	4	2	3	1	2	2	1	3	2	4	2	4	4	4	2	4	2	4	2	2	2	2	3	3	2	2	4	4	3	3	1	3	1	1	4	2	3	2	3	1	1	1	2	2	1	2	1	3	3	1	2	4	1	1	2	2	2	2	1	1	2	2	3	1	4	4	1	3	2	2	3	1	4	4	4	3	3	1	2	2	2	2	2	2	4	4	3	3	3	3	3	3	1	1	3	3	3	3	4	4	3	1	3	2	2	2	4	4	1	2	2	2	2	2	1	1	2	4	2	3	1	3	3	1	2	3	1	1	3	3	3	3	1	3	3	3	4	2	2	2	1	3	2	3	3	3	1	3	3	1	1	4	3	1	2	4	2	2	4	3	4	2	2	2	2	2	3	1	2	4	1	3	1	1	4	2	3	3	2	4	4	2	2	4	2	2	2	2	3	3	2	2	4	4	2	2	3	3	4	4	4	4	4	4	3	1	3	1	4	4	2	4	1	3	3	1	4	2	4	4	4	3	1	2	3	1	4	4	1	3	4	2	4	3	2	4	4	4	3	1	3	3	1	1	1	3	3	3	1	1	1	1	3	1	3	3	2	4	3	3	2	2	2	2	3	3	2	2	1	3	3	3	3	3	1	3	3	1	4	4	4	3	3	3	1	2	1	1	1	3	3	3	3	3	1	1	2	2	2	4	4	2	3	1	4	2	4	2	1	1	3	3	2	4	1	3	4	4	1	1	4	4	3	3	1	3	3	3	3	3	3	3	4	4	1	3	3	1	3	1	2	2	4	4	2	4	4	1	4	2	2	4	2	3	2	4	1	1	4	4	1	3	3	4	2	2	2	2	3	3	3	1	1	3	2	2	2	2	1	3	2	2	1	1	2	2	1	1	2	4	4	3	1	2	1	1	2	2	2	2	4	4	3	3	4	4	3	3	2	4	1	2	3	3	2	2	4	3	2	4	1	3	4	2	2	4	4	2	4	4	3	3	1	1	3	3	3	3	3	4	4	4	4	2	4	4	2	2	2	2	1	1	4	3	4	4	4	4	3	2	2	4	3	3	2	2	3	3	2	2	1	1	4	4	4	4	2	2	1	1	2	4	1	2	4	4	1	1	1	1	1	3	2	2	4	1	2	2	2	4	2	4	1	1	4	2	4	4	2	2	4	2	1	3	3	3	4	2	3	1	3	1	1	3	2	1	2	2	3	1	1	2	3	1	4	2	4	2	2	4	3	1	1	3	2	2	3	1	4	2	1	1	3	4	3	1	3	3	2	4	4	3	1	1	2	2	1	1	4	4	4	2	4	4	4	2	1	3	2	4	3	1	2	2	4	2	2	2	2	4	1	1	2	2	1	3	4	4	3	1	1	2	2	4	1	3	1	3	3	1	2	3	4	4	1	3	3	1	3	1	4	2	1	3	3	1	4	2	1	4	2	4	4	2	4	2	3	3	4	2	2	4	3	1	3	3	3	4	2	4	1	1	4	4	3	3	2	2	1	1	3	3	1	1	2	2	3	3	1	1	3	3	4	4	2	2	3	3	4	4	3	3	3	3	1	1	2	2	4	4	4	4	2	4	3	3	1	1	2	2	2	2	2	2	4	4	2	2	3	3	2	2	1	1	2	2	2	4	1	1	1	1	2	2	4	4	1	1	3	3	1	1	2	2	3	3	3	3	2	2	2	2	2	2	1	1	3	3	4	4	3	3	3	1	4	4	1	3	1	4	4	4	4	2	3	3	1	1	1	1	3	3	3	3	1	1	2	2	2	2	1	1	1	1	2	2	4	3	1	1	2	3	2	2	1	3	2	1	4	4	1	4	1	1	2	2	1	2	3	3	1	3	3	1	4	3	1	1	2	4	2	4	4	3	4	1	2	4	2	2	2	4	4	4	3	3	3	3	1	2	1	3	2	2	4	4	1	1	2	2	3	3	3	3	1	1	1	1	2	2	3	3	4	4	1	1	4	4	3	3	3	3	1	1	4	4	1	1	1	1	2	2	3	3	4	4	4	4	3	1	3	3	1	1	3	3	1	3	2	4	1	1	2	3	1	2	4	4	4	4	4	2	1	1	3	3	3	1	2	1	3	3	2	2	2	2	4	4	3	3	3	3	2	2	3	3	1	3	4	2	2	4	3	4	3	1	2	2	2	2	4	4	4	2	2	2	4	4	2	2	2	4	4	4	2	2	4	2	2	2	3	3	1	3	1	1	4	4	2	2	2	2	2	2	1	1	4	4	1	1	4	4	3	3	1	1	3	3	4	2	4	4	2	2	1	1	2	2	2	2	2	2	3	3	1	1	4	4	4	4	2	2	1	1	2	2	1	1	4	4	2	2	2	2	3	3	2	2	1	1	1	1	3	3	1	1	4	4	2	2	3	3	1	1	4	4	1	1	2	2	1	1	4	4	1	1	2	2	1	1	3	3	3	3	1	1	3	3	3	3	4	4	3	3	1	1	4	4	2	2	2	2	3	2	2	4	3	3	4	4	2	2	4	4	2	2	3	3	1	1	1	1	2	2	1	1	2	2	2	2	3	3	3	1	4	2	2	4	3	1	1	3	1	3	1	3	3	3	4	2	3	1	1	3	2	2	4	4	2	4	4	4	1	1	4	2	1	1	4	2	2	4	2	2	4	3	3	2	2	2	2	1	1	3	2	2	2	4	2	2	2	2	4	4	4	4	3	1	4	4	3	3	2	2	2	2	3	3	2	2	4	4	4	4	4	4	3	1	3	3	4	3	1	1	4	4	3	3	3	1	1	3	1	3	3	1	1	3	4	4	3	4	1	1	4	3	1	3	4	2	3	3	1	1	4	2	3	3	4	4	1	3	1	3	2	1	3	3	4	3	4	2	2	4	3	3	3	4	3	3	4	3	2	2	1	1	2	4	1	1	1	3	4	2	1	2	4	2	3	3	2	4	3	4	1	1	2	2	3	3	2	2	2	2	3	3	4	4	1	3	2	4	4	4	3	3	2	2	1	3	2	2	2	2	2	4	2	2	1	1	2	2	3	2	4	4	2	4	4	4	2	2	2	2	1	1	4	4	4	2	1	1	1	2	1	4	3	3	3	1	4	2	4	4	4	1	2	4	1	4	2	1	2	4	2	2	4	4	2	2	2	2	2	2	1	3	1	1	4	2	4	4	1	1	1	3	4	3	1	3	2	1	3	1	1	1	2	2	2	2	1	1	1	1	2	2	4	4	3	3	1	1	3	3	1	1	2	2	2	4	3	3	3	3	3	3	3	3	1	1	4	2	2	2	4	4	2	2	3	3	4	2	2	2	2	4	2	2	1	1	4	4	4	4	3	3	3	3	4	4	2	2	2	4	1	1	3	1	3	3	2	4	4	4	2	2	4	4	4	2	4	1	2	2	3	3	4	4	4	4	2	1	4	1	2	2	1	1	4	4	4	4	2	2	3	3	2	2	3	3	3	1	3	1	4	2	4	4	3	3	1	1	1	1	2	2	3	1	2	2	3	4	1	1	2	2	2	2	3	3	3	1	3	3	3	3	3	3	3	3	4	1	3	3	3	3	4	2	2	4	3	3	2	3	4	2	4	2	2	4	1	3	1	3	3	1	3	3	2	2	3	3	1	2	2	1	4	4	1	1	2	2	3	1	3	3	1	3	4	2	4	2	2	2	1	1	1	1	1	1	3	3	2	2	4	4	4	4	2	4	2	1	1	1	2	4	1	3	4	3	3	3	4	2	2	2	4	2	4	3	2	2	1	1	1	1	3	4	4	4	2	2	4	4	3	3	4	3	2	2	1	1	1	3	4	3	2	4	2	2	1	1	2	4	4	2	3	3	1	2	2	2	1	4	3	4	2	1	4	4	1	2	4	4	2	4	1	3	2	2	3	3	3	3	3	3	2	2	2	2	3	1	2	4	1	3	1	1	2	2	1	1	1	1	4	4	1	1	3	1	2	2	1	3	4	2	4	2	2	2	3	1	2	2	3	3	4	2	4	2	2	2	4	2	4	4	4	2	1	1	1	1	2	2	3	3	4	4	2	4	4	4	3	3	2	4	4	4	4	4	4	4	4	4	4	4	3	1	3	1	1	1	1	3	2	2	1	1	3	1	3	1	1	1	3	3	4	2	2	4	3	4	3	3	1	3	1	1	1	1	2	2	4	3	1	3	2	2	1	1	2	2	2	2	4	4	4	4	3	3	1	1	4	4	3	3	4	4	2	2	3	3	1	1	2	2	3	3	3	3	4	4	2	2	1	1	1	1	4	4	3	3	3	3	2	2	1	1	1	1	1	1	3	3	3	3	4	4	4	4	1	1	1	1	1	1	1	1	2	2	2	2	4	4	1	1	4	4	4	4	2	2	2	2	2	2	2	2	3	3	3	3	3	3	2	2	1	1	1	1	3	3	2	2	3	3	1	1	2	2	3	3	4	4	2	2	3	3	1	1	3	3	3	3	3	1	1	1	2	2	3	1	3	3	3	3	4	4	4	3	1	1	2	2	3	3	2	2	4	2	2	2	1	1	2	2	4	2	1	3	4	4	2	2	3	1	2	4	4	4	4	4	1	1	3	3	2	2	3	3	3	1	2	2	4	4	3	3	2	2	2	3	2	1	3	3	1	3	2	3	2	2	3	1	1	4	1	3	1	3	1	3	3	1	2	3	4	1	4	4	3	3	1	1	3	3	1	4	2	2	2	2	4	4	4	4	3	3	2	2	4	4	2	2	1	1	1	1	1	1	3	3	3	3	2	2	2	2	1	1	3	3	3	3	2	2	4	4	2	2	2	2	4	4	2	2	4	4	3	3	1	1	1	1	4	4	2	2	4	4	2	2	4	4	4	4	2	2	2	2	3	3	3	3	2	2	3	3	2	2	3	3	4	4	3	3	3	3	2	2	3	3	3	3	3	3	4	4	1	1	4	4	2	2	4	4	4	4	4	4	4	4	4	4	2	2	1	1	2	2	4	4	3	3	2	2	2	4	2	4	3	3	3	4	1	2	2	4	1	1	1	2	3	3	4	4	2	4	4	4	3	3	1	3	2	4	1	1	4	4	2	2	2	2	4	2	2	4	1	1	2	3	3	3	3	3	4	3	2	2	2	2	3	4	2	2	4	2	4	4	1	1	3	3	2	2	2	2	1	3	1	1	3	3	2	2	2	2	2	4	4	2	1	1	3	3	2	2	4	4	2	2	4	4	2	4	3	1	2	2	2	2	4	4	2	2	3	3	2	2	3	3	3	3	3	3	3	3	3	3	3	3	2	2	3	3	3	3	4	4	1	1	2	2	3	3	2	2	3	3	2	2	2	2	2	2	3	3	4	4	2	2	1	3	2	2	1	1	2	2	4	4	1	1	2	2	2	4	3	3	2	4	3	3	4	4	2	4	2	4	1	3	2	4	3	3	2	2	1	3	4	4	3	1	2	4	4	4	4	2	4	4	3	1	1	2	4	2	1	3	2	4	2	2	4	2	4	2	2	2	3	3	1	1	3	3	3	1	4	4	2	2	3	1	1	3	4	2	2	4	3	3	3	3	3	3	1	1	1	3	1	1	1	1	4	4	3	3	3	3	1	1	2	2	2	2	3	3	3	3	4	4	4	4	3	3	3	3	2	4	2	2	2	4	3	3	2	2	3	1	3	1	2	2	4	4	3	3	3	1	3	3	2	4	2	2	1	1	2	2	3	3	1	1	4	4	1	3	2	2	4	4	3	1	1	1	3	3	3	3	1	3	1	1	3	3	4	4	3	3	2	1	3	1	4	2	3	3	3	3	4	4	3	1	3	3	1	1	3	1	2	4	1	1	3	3	3	1	3	1	1	1	2	2	4	1	3	3	2	1	3	3	1	3	2	2	2	2	4	4	1	3	4	2	2	2	2	4	1	3	4	4	2	2	2	2	2	4	2	4	4	2	2	4	3	3	3	3	1	1	1	3	2	2	4	2	2	4	4	2	3	2	1	3	3	3	3	1	1	1	4	3	3	3	1	1	2	4	4	2	2	3	3	1	1	1	4	2	4	2	1	1	4	2	4	4	4	4	2	2	4	4	3	3	2	2	2	2	3	3	3	3	4	4	3	3	3	3	2	2	2	2	2	2	1	1	1	1	2	2	1	1	2	2	2	2	2	2	3	3	3	3	1	1	1	1	1	1	3	3	2	2	3	3	1	1	4	4	4	4	3	3	1	1	4	4	1	1	1	1	3	3	4	4	2	2	3	3	3	3	1	1	2	2	4	4	3	3	3	3	2	2	1	1	1	1	3	3	3	3	1	2	3	3	1	1	4	4	2	2	4	4	2	2	2	2	3	3	4	4	2	2	4	4	1	3	1	1	2	2	2	1	2	3	1	3	1	2	3	1	4	2	4	2	4	2	2	1	1	3	3	3	1	3	2	4	3	3	4	2	4	2	4	2	2	4	3	3	1	3	2	2	1	1	3	3	2	2	3	3	3	3	3	1	1	3	4	2	3	3	3	3	2	2	3	2	2	4	4	4	1	1	4	4	3	3	2	2	1	1	4	4	4	4	3	3	4	4	2	2	2	2	1	1	1	1	4	4	1	1	4	4	4	4	1	1	2	2	2	2	3	3	4	4	1	1	2	2	4	4	2	2	2	2	4	4	4	4	4	4	2	4	2	2	2	2	3	3	4	4	3	3	3	3	4	4	4	4	3	1	3	3	1	1	2	2	1	1	2	2	3	3	3	3	3	3	1	1	1	1	4	4	4	2	1	3	4	4	4	4	1	1	2	2	3	3	2	2	3	3	4	4	2	2	2	2	3	3	3	3	3	3	4	4	3	3	2	2	3	3	2	2	1	1	3	3	2	2	2	2	3	3	3	3	4	4	1	1	3	3	3	3	4	4	1	1	2	2	2	2	2	2	3	3	4	4	4	4	2	2	3	3	2	2	4	4	2	4	1	1	1	1	3	3	2	2	4	4	4	4	3	3	3	3	2	2	2	2	4	4	3	3	3	3	3	3	2	2	2	2	3	3	2	2	1	1	2	2	1	2	3	3	3	3	2	2	4	4	2	2	2	2	1	1	4	4	3	3	1	1	1	1	3	3	3	3	4	4	1	1	1	1	4	4	3	3	3	3	1	1	3	3	3	3	2	2	2	2	2	2	3	3	4	4	2	2	3	3	2	2	2	2	2	2	3	3	4	4	1	1	1	3	1	3	3	3	4	4	3	1	4	3	2	4	1	1	1	4	3	3	1	1	3	3	4	2	3	2	3	3	2	2	4	3	1	1	3	2	2	2	3	4	1	2	1	3	2	4	4	4	3	1	1	1	2	2	1	3	3	3	2	2	4	4	2	2	3	3	1	1	1	1	2	2	1	1	2	2	2	2	1	1	4	4	2	2	3	3	3	3	2	2	1	1	3	1	1	1	2	2	4	2	3	1	4	4	4	2	1	1	3	4	3	2	3	4	1	3	2	2	4	4	1	2	3	4	4	4	4	4	2	4	1	3	4	4	2	2	3	1	1	1	2	2	3	1	1	3	2	2	2	1	1	3	3	3	2	2	3	3	4	4	1	2	1	1	4	3	1	1	4	4	2	3	4	2	2	2	4	2	1	1	1	1	2	4	1	1	4	4	4	4	1	1	3	3	2	2	3	3	3	3	4	4	3	1	3	3	3	3	3	3	3	3	2	2	2	3	3	3	1	1	1	1	4	4	1	1	4	4	3	3	2	2	3	3	1	1	3	3	4	4	3	3	4	4	4	4	3	3	3	3	1	1	4	4	3	3	4	3	3	3	3	3	1	1	4	4	4	4	3	3	2	2	1	3	3	1	1	1	3	3	3	3	3	3	3	3	3	4	3	3	3	1	2	4	3	3	3	4	2	4	4	4	1	1	1	3	1	1	2	2	3	3	4	4	1	1	3	1	1	1	4	2	1	1	2	4	1	3	3	1	4	4	3	3	1	3	2	2	3	3	3	3	3	1	1	3	1	3	1	2	2	4	3	3	2	2	4	4	3	3	2	2	2	2	3	3	2	2	4	4	4	4	3	3	1	1	1	1	4	4	1	1	3	3	1	1	1	1	1	1	3	3	1	1	3	3	4	4	2	2	3	3	1	1	1	1	4	4	3	3	4	4	1	1	4	4	1	1	4	1	2	2	3	3	1	1	1	1	2	1	1	1	1	1	1	1	1	1	2	2	3	3	4	4	4	4	2	2	4	4	4	4	2	2	4	4	2	2	3	3	4	4	2	2	1	1	2	2	2	2	1	1	4	4	3	3	4	4	1	1	2	2	1	1	2	2	3	3	1	1	4	4	3	3	3	3	3	3	3	3	1	3	4	2	4	4	3	3	1	1	3	1	4	4	1	1	3	3	2	4	2	3	3	3	3	3	3	3	4	4	3	3	1	1	3	3	1	1	2	2	3	3	2	2	4	3	1	1	4	4	2	1	4	2	1	1	4	1	4	3	2	2	3	3	3	4	2	2	3	4	4	4	1	1	1	1	4	3	1	3	4	2	3	3	3	3	3	3	3	3	3	3	2	2	1	1	1	2	2	4	3	3	3	3	4	2	3	3	1	2	2	1	3	3	2	2	3	1	1	3	2	2	1	1	2	2	1	3	3	3	3	1	1	3	1	3	4	4	3	3	1	3	2	2	1	1	2	4	1	1	2	2	4	4	1	1	3	3	1	1	2	2	4	2	3	3	1	1	1	1	2	2	2	2	2	2	3	3	4	4	3	3	2	2	1	1	3	3	4	4	2	2	3	3	3	3	1	1	2	2	4	4	4	4	1	1	2	2	1	2	3	3	1	1	1	3	2	2	1	1	2	2	2	3	2	4	3	1	3	3	4	4	4	4	2	2	4	2	1	1	4	4	2	2	4	2	1	1	4	3	3	3	4	4	1	3	2	2	2	1	4	4	2	2	2	2	4	2	4	4	4	2	2	2	1	3	3	3	4	2	2	2	1	1	2	2	2	4	3	1	4	4	4	4	3	3	1	1	2	2	1	1	3	4	2	2	1	2	1	1	1	3	3	3	1	1	3	1	4	2	4	2	2	2	1	1	3	3	4	4	2	2	4	4	1	1	3	3	3	3	3	3	3	3	3	3	3	1	2	4	4	4	4	2	3	3	4	2	3	1	3	3	1	1	2	2	2	4	3	3	2	2	1	3	3	1	1	1	4	2	3	3	4	2	3	3	3	3	4	2	2	2	2	4	2	2	3	3	1	3	1	1	2	2	4	3	1	3	3	3	4	2	4	2	1	3	4	2	4	4	1	4	4	3	3	1	2	2	2	2	3	1	4	4	2	2	1	4	2	2	1	3	2	4	3	4	2	2	1	1	4	4	4	2	3	1	1	3	2	2	1	3	2	4	3	1	3	4	2	2	3	3	2	2	2	2	1	1	1	1	1	1	3	3	2	2	4	2	2	2	2	2	1	1	3	3	2	2	3	1	1	3	1	2	3	4	1	1	3	3	3	3	2	2	3	3	1	3	3	3	3	3	2	2	1	3	3	1	1	3	1	1	2	4	4	2	2	2	1	3	4	4	2	2	2	2	4	2	1	1	3	3	1	3	2	2	2	2	1	1	3	3	4	2	4	2	4	4	2	4	1	1	4	4	2	2	3	4	3	1	1	3	2	4	3	1	1	3	4	4	4	3	2	2	1	1	2	4	2	2	3	1	3	3	4	4	4	4	2	2	1	1	3	4	4	2	4	2	2	2	1	3	3	4	2	1	3	3	2	4	3	3	4	4	3	3	2	4	3	3	4	3	4	4	1	1	3	3	4	2	2	2	3	3	2	2	3	3	3	3	4	4	3	3	4	2	4	1	4	3	4	4	4	4	2	2	4	2	4	4	1	3	4	4	3	3	4	4	4	4	1	3	3	3	3	1	1	3	2	2	4	2	4	4	4	4	1	1	1	1	1	3	1	1	2	2	2	1	4	4	2	2	3	3	4	4	4	4	1	1	1	1	2	2	2	2	1	1	2	2	1	1	3	3	2	2	4	4	1	1	4	4	1	1	1	1	4	4	4	4	3	3	2	2	2	2	3	3	1	1	1	1	1	1	4	4	2	2	4	4	3	3	2	2	4	4	2	2	1	1	3	3	1	1	3	1	1	1	1	1	3	3	2	2	4	4	2	2	1	1	4	4	3	3	2	2	3	3	2	1	1	1	2	2	1	1	1	1	3	3	1	1	1	1	1	1	2	2	4	4	4	4	1	1	1	1	4	4	2	2	3	4	2	1	2	4	3	1	3	1	3	1	3	4	2	2	3	3	2	2	3	3	3	1	1	4	2	1	4	4	3	3	4	4	4	3	4	4	3	3	1	1	3	1	2	4	4	2	3	3	1	1	3	3	1	1	1	1	3	3	3	3	4	4	4	2	1	1	2	4	3	1	2	1	2	2	4	2	4	4	1	1	4	2	2	2	3	3	1	3	1	1	3	3	4	1	3	3	2	2	1	2	1	1	2	4	1	1	2	4	2	3	1	4	1	1	1	1	1	3	2	2	1	3	4	1	3	3	2	2	1	2	3	3	2	4	1	3	4	2	3	3	2	4	2	1	3	4	1	3	4	4	4	4	2	2	3	3	3	3	4	2	4	4	2	2	3	4	2	2	3	3	3	3	3	1	1	1	2	2	3	1	3	3	1	3	4	2	1	1	4	2	3	3	3	1	2	2	2	2	2	2	1	1	4	4	3	3	3	3	2	2	3	3	1	2	4	2	3	1	2	4	2	4	1	3	4	4	3	3	2	2	2	2	3	3	3	1	3	3	2	2	1	1	2	2	4	4	2	2	4	4	2	2	4	4	1	1	3	3	3	3	2	2	3	3	2	1	2	4	3	3	3	4	2	2	4	2	4	1	2	4	1	1	1	3	3	1	1	3	2	4	4	3	1	3	2	4	4	4	2	4	1	1	1	3	2	4	2	4	2	4	3	1	2	2	3	1	1	2	1	3	2	2	2	4	3	1	1	3	2	4	4	4	3	3	3	3	1	1	2	2	4	1	1	1	4	4	4	4	4	4	1	1	4	4	2	2	2	4	2	2	4	4	2	2	2	2	1	1	2	4	3	3	3	3	2	2	1	1	2	2	2	2	1	1	3	3	2	2	2	2	4	4	3	3	1	1	4	4	2	2	1	1	4	4	1	1	3	3	3	3	2	2	2	2	1	1	2	2	1	1	3	3	1	1	2	1	3	4	3	3	2	1	1	1	3	1	3	3	1	3	2	2	1	3	3	4	3	3	2	4	3	3	4	3	2	2	4	4	2	4	4	2	3	4	2	2	2	2	3	1	3	3	3	1	2	4	2	4	1	3	4	2	3	3	2	4	1	2	1	3	2	2	4	2	4	2	2	2	1	2	2	2	4	4	2	1	3	1	3	1	3	3	2	2	4	4	4	4	1	1	3	1	2	2	2	2	4	2	4	4	2	2	3	3	1	3	3	1	1	1	3	3	3	4	2	2	2	2	4	2	4	4	2	2	3	3	2	2	4	1	1	1	4	4	4	2	2	4	3	3	2	2	3	3	2	2	3	4	3	1	3	1	4	2	3	1	3	3	4	4	4	4	2	2	2	2	4	4	1	3	1	1	2	2	2	1	2	4	1	1	2	2	4	4	1	1	2	2	3	1	4	4	4	4	3	3	4	4	1	1	4	4	3	3	3	4	2	2	4	2	3	3	3	3	1	1	4	4	3	3	4	4	2	2	4	4	3	3	2	2	2	4	3	3	3	2	1	1	4	2	4	4	2	2	3	3	1	1	1	4	3	3	1	4	3	3	2	4	1	1	3	3	4	4	3	3	4	4	3	3	4	4	1	1	4	4	2	4	3	4	2	2	2	2	2	2	1	1	3	3	4	4	3	3	2	2	2	2	3	3	4	2	1	1	3	1	2	4	2	2	1	2	2	2	2	1	4	3	3	3	2	3	2	4	3	1	2	4	3	4	4	2	1	1	3	4	4	4	3	3	1	3	2	1	3	1	4	2	4	4	4	3	2	4	2	2	3	3	2	2	4	4	4	4	4	4	4	4	4	4	3	3	2	2	4	2	3	1	1	2	3	1	3	1	3	4	2	4	2	4	3	3	2	2	4	4	1	1	2	2	1	1	2	2	4	4	4	4	2	2	2	2	1	1	3	3	2	2	1	1	3	3	2	2	4	4	3	3	3	3	4	4	3	3	4	4	4	4	4	4	1	1	4	4	2	2	2	2	1	1	4	4	3	3	4	4	1	1	1	1	4	4	1	1	2	2	1	3	4	2	1	1	2	2	3	3	4	2	4	4	2	2	4	4	2	4	2	2	2	2	2	2	3	4	4	4	3	3	4	4	3	3	4	4	2	2	4	2	4	4	4	4	4	4	2	2	4	4	2	2	1	1	2	2	2	2	4	4	2	1	2	1	2	4	1	3	3	1	1	2	4	4	2	2	2	2	1	3	2	2	4	4	2	2	4	4	3	3	2	4	4	4	2	2	2	2	2	2	2	2	1	1	1	1	2	2	3	3	4	2	1	1	3	3	3	3	4	4	3	3	3	3	1	1	1	1	1	1	1	1	2	2	1	1	4	4	3	3	2	2	2	2	3	3	2	2	1	1	4	4	4	4	4	4	4	4	2	2	2	2	1	1	4	4	4	4	4	4	4	4	3	3	4	4	2	2	3	3	3	3	4	4	2	2	3	3	2	2	4	4	3	3	4	4	4	2	4	2	3	4	1	1	4	4	1	1	4	4	1	1	2	2	4	4	1	1	2	2	1	1	3	2	3	3	2	2	2	4	2	2	3	1	1	1	3	4	3	3	4	4	4	2	3	3	4	2	2	2	3	3	2	2	4	4	2	4	2	4	3	1	3	1	2	4	4	4	4	2	3	3	2	2	4	4	2	2	4	2	4	2	1	1	3	3	2	2	2	2	1	1	1	1	3	3	3	3	4	4	1	1	1	1	4	4	1	1	4	4	1	1	1	1	4	4	1	1	2	2	2	2	3	3	4	4	4	4	1	1	3	3	2	2	3	3	2	2	2	2	2	2	1	1	4	4	2	2	2	2	4	4	2	2	3	3	1	1	2	2	4	4	3	3	2	2	1	1	3	3	4	4	1	1	3	3	3	3	4	4	1	1	4	4	2	2	2	2	2	2	1	1	4	4	3	3	2	2	3	3	4	2	2	2	3	3	3	3	4	4	1	1	4	4	4	4	4	4	3	1	3	3	2	2	3	1	4	2	2	2	3	4	3	3	1	3	2	4	4	4	3	2	3	1	4	4	2	4	1	1	2	2	4	4	3	1	2	2	3	3	1	2	2	2	2	2	2	2	3	3	2	2	4	2	2	4	4	4	2	4	2	4	4	4	2	2	2	2	2	2	2	2	3	1	3	3	4	2	3	3	4	4	3	1	4	2	3	1	1	1	2	1	2	2	2	2	4	2	3	1	4	4	4	2	2	4	3	3	2	2	3	3	3	3	2	2	1	1	1	1	1	1	3	4	2	2	4	2	3	3	2	1	3	1	2	2	2	1	4	4	1	3	3	3	2	4	2	3	2	4	1	3	2	2	1	2	2	4	2	4	2	4	3	1	2	1	4	4	2	2	3	3	3	3	2	1	1	1	4	4	3	3	4	4	3	3	3	3	2	2	2	2	3	3	4	4	2	2	1	1	1	1	4	2	1	1	4	4	4	4	1	1	4	4	1	1	3	3	1	1	1	1	2	2	3	3	2	2	2	2	4	4	1	1	2	4	1	3	4	4	3	3	4	4	1	1	3	3	1	1	4	4	4	4	1	1	1	1	4	4	2	2	3	3	2	2	1	1	4	4	4	4	1	1	2	2	4	4	2	2	1	1	2	2	1	1	3	3	4	4	4	4	2	4	3	3	4	4	2	2	4	2	2	4	1	3	1	1	2	2	4	3	3	1	4	2	1	3	3	3	4	4	3	4	3	3	2	4	3	1	2	2	1	1	4	4	2	2	3	3	3	3	4	4	4	4	3	3	4	2	2	2	2	2	1	1	4	4	3	3	1	1	1	1	2	2	1	1	2	2	4	4	1	1	1	1	1	1	2	2	4	4	4	2	4	2	4	2	1	3	3	1	4	2	2	2	2	2	3	1	2	4	2	2	4	2	3	1	2	2	4	4	2	2	3	1	2	2	4	4	2	2	4	4	1	1	4	2	4	4	3	1	3	3	1	1	2	4	3	4	4	4	4	2	4	4	2	2	3	4	2	2	1	1	4	4	4	3	2	2	4	4	2	4	3	3	1	1	2	4	1	1	4	4	3	3	2	4	3	3	4	4	3	3	3	3	1	2	4	4	4	4	2	4	3	3	3	1	1	3	2	1	2	4	3	3	1	1	2	2	2	2	4	4	1	1	2	2	1	1	2	2	2	2	2	2	1	1	2	2	3	3	1	1	4	4	1	1	2	2	1	1	4	4	3	3	4	4	2	2	2	2	2	2	2	2	4	4	2	2	3	3	3	3	4	4	4	4	3	3	1	1	4	4	1	1	4	4	2	2	4	4	3	3	2	2	4	4	1	1	4	4	2	2	4	4	2	2	4	4	4	4	4	4	3	3	2	2	2	2	4	4	3	3	4	4	1	1	3	3	4	4	2	2	1	1	1	1	3	3	4	4	1	1	2	2	1	1	2	2	4	4	2	2	4	4	3	3	1	1	1	1	2	2	4	4	3	3	4	4	1	1	1	1	4	4	4	4	2	2	1	1	2	2	2	2	3	3	1	1	1	1	4	4	2	2	4	4	3	3	4	2	4	4	4	4	3	3	4	4	2	2	1	1	2	2	4	4	4	4	3	3	2	2	3	3	2	2	2	2	4	4	3	3	2	2	4	4	4	2	4	4	1	1	3	3	1	1	3	3	4	4	4	4	2	4	4	4	1	1	3	3	2	2	4	4	4	4	4	4	2	2	2	2	2	2	1	1	3	3	3	3	2	2	2	2	3	3	2	2	3	3	3	3	1	1	3	3	2	2	3	3	1	1	2	2	1	1	3	3	2	2	1	1	2	2	2	2	2	2	4	4	1	1	3	3	1	1	1	1	4	4	1	1	4	2	1	1	4	4	2	2	4	4	1	1	1	1	1	1	4	4	3	3	3	3	3	3	4	4	2	2	1	1	3	3	3	3	2	2	1	1	3	3	3	3	4	4	1	1	1	1	4	4	3	3	4	4	2	2	4	4	3	3	1	1	2	2	2	2	1	1	4	4	3	3	1	1	2	2	4	4	4	4	3	3	4	4	4	4	1	1	1	1	2	2	3	3	3	3	4	4	1	1	1	1	3	3	4	4	3	3	2	2	2	2	1	1	1	1	3	3	4	4	1	1	1	1	2	2	1	1	3	3	1	3	2	4	2	4	3	3	3	3	4	4	2	2	2	2	2	4	2	1	1	1	4	4	3	1	4	2	1	1	1	1	3	3	4	4	4	4	3	4	2	4	4	4	1	1	3	3	4	4	2	1	2	2	3	1	4	2	2	2	4	4	4	4	3	3	4	4	4	4	3	1	4	3	1	3	3	1	4	3	3	2	3	3	2	2	1	1	2	2	1	3	3	4	2	3	2	2	2	2	2	4	3	3	3	3	3	2	2	4	3	3	3	3	1	1	2	4	4	2	4	2	3	3	2	4	2	2	2	2	3	1	4	2	1	3	2	2	2	2	2	1	4	2	1	1	3	3	3	1	4	4	1	1	4	4	3	1	4	4	4	3	2	4	2	2	4	3	3	3	4	2	1	1	3	3	1	3	1	1	4	4	4	4	4	1	1	3	3	3	4	4	3	3	4	2	2	2	2	2	4	2	1	3	4	2	1	1	2	4	4	4	3	4	2	2	2	2	3	3	4	4	3	3	2	2	2	2	2	2	2	2	1	1	2	2	3	3	1	1	2	2	2	2	2	2	2	2	1	1	2	2	1	1	2	2	2	2	1	1	1	1	1	1	4	4	4	2	1	1	4	4	3	3	4	4	3	3	2	2	3	3	3	3	3	3	2	2	2	2	3	3	2	2	4	4	4	4	2	2	3	3	3	3	1	1	4	4	2	2	2	2	2	3	1	1	2	2	3	3	3	3	4	4	2	2	3	3	1	3	1	1	3	3	4	4	3	3	4	4	4	2	3	1	4	3	4	2	1	3	3	1	3	3	2	1	3	3	3	3	4	4	2	2	1	3	2	4	2	4	3	3	4	3	2	4	2	2	3	3	3	3	4	4	3	3	3	3	3	3	3	3	2	4	3	3	2	2	3	3	2	2	3	3	2	2	4	4	4	4	2	1	3	1	2	2	4	4	1	1	2	2	4	4	3	3	2	2	2	2	2	2	3	3	3	3	3	3	1	1	3	3	1	3	3	3	4	4	3	3	3	4	3	3	2	4	2	3	2	4	3	3	1	1	4	4	1	1	4	4	3	3	3	3	1	1	3	3	3	3	1	1	3	1	4	4	1	3	2	2	3	3	2	2	4	2	2	2	3	3	2	2	3	3	4	4	3	3	2	2	1	3	3	3	2	2	3	3	4	4	1	1	3	4	2	2	3	1	4	4	3	3	2	2	3	3	4	4	1	1	4	4	4	4	3	3	3	3	3	3	3	3	3	3	1	1	1	1	4	4	3	3	4	4	4	4	1	1	2	2	4	4	4	4	3	3	4	4	2	2	4	4	3	3	2	4	3	3	1	3	1	1	3	3	2	1	1	1	3	3	3	1	2	4	2	4	4	3	3	3	4	4	3	3	3	3	2	4	3	3	2	2	1	3	1	1	1	3	4	4	1	1	2	2	3	1	3	1	2	3	1	3	2	2	4	2	4	4	3	1	2	4	3	1	4	4	3	3	2	2	1	1	2	2	4	4	3	3	4	4	1	1	4	4	3	3	2	2	2	2	1	1	1	1	3	3	1	1	3	3	4	4	2	2	2	2	2	2	2	2	2	2	1	1	4	4	3	3	2	4	1	3	1	3	1	3	1	3	4	4	1	4	2	1	4	2	2	4	2	1	3	3	1	3	4	2	2	2	1	1	3	3	2	2	3	3	1	1	4	4	2	2	3	3	1	4	2	4	3	3	3	3	1	3	4	4	4	4	3	3	1	3	2	1	4	2	4	2	3	1	4	2	1	3	3	1	4	4	2	2	1	3	1	3	4	2	2	2	3	1	3	3	3	1	2	2	3	3	4	2	2	4	3	3	4	2	3	3	3	3	2	2	4	4	4	4	3	3	1	3	4	2	4	2	1	3	1	1	4	4	3	3	3	3	2	2	1	1	3	3	2	2	3	3	3	1	4	2	4	2	1	1	3	1	3	3	1	3	1	3	1	1	1	3	1	1	1	4	2	2	2	1	2	2	2	4	3	1	2	2	1	4	2	4	1	3	2	4	3	3	1	2	4	4	2	1	1	3	3	3	2	2	1	2	3	3	4	4	2	2	2	2	3	3	1	1	1	1	3	3	4	4	1	1	2	2	1	1	3	3	4	4	1	1	1	1	3	3	3	3	2	2	2	2	4	4	3	2	2	2	2	4	2	4	1	3	2	2	2	2	2	2	1	3	3	1	4	2	4	3	3	1	1	1	3	1	2	2	3	1	1	2	4	4	2	2	2	2	3	3	1	1	4	4	2	2	3	3	2	2	3	3	3	3	2	2	3	3	1	1	1	1	2	2	2	2	1	1	1	1	2	2	1	1	1	1	1	1	2	2	4	4	3	3	4	4	4	4	4	4	1	1	4	4	3	3	3	3	3	3	3	3	2	2	1	1	4	4	1	1	3	3	1	1	4	4	1	1	2	2	3	3	3	3	1	1	3	3	3	3	4	4	3	3	4	4	2	2	3	3	4	4	4	4	2	2	2	2	4	4	2	2	2	2	1	1	2	2	3	3	4	4	2	2	3	3	4	4	4	4	3	3	3	3	4	4	3	3	3	3	2	2	1	1	4	4	2	2	2	2	2	4	2	4	3	3	3	1	4	2	2	4	3	1	3	3	4	2	4	3	1	3	3	3	4	4	4	4	3	3	2	2	3	3	3	3	1	1	1	1	2	2	4	4	3	1	2	2	3	3	2	2	3	3	4	2	1	1	3	3	3	3	3	3	2	2	4	4	2	4	1	3	3	4	3	1	2	4	3	3	4	2	4	2	1	3	2	2	4	4	1	1	4	4	1	1	1	1	1	1	1	1	4	4	2	2	2	2	2	2	1	1	2	2	1	1	2	2	2	2	4	4	4	4	4	4	2	2	1	1	4	4	3	3	1	1	2	2	1	1	4	4	3	3	3	3	3	3	3	3	1	1	4	4	3	3	1	1	2	2	2	2	2	2	3	3	1	1	1	1	2	2	1	1	2	2	2	2	1	1	4	4	2	2	1	1	3	3	3	3	1	1	3	3	1	1	3	3	4	4	1	1	3	3	4	4	2	2	3	3	2	2	2	2	3	3	3	3	3	3	1	1	3	3	1	1	2	2	4	4	2	2	2	2	3	3	4	4	1	1	3	3	4	4	4	4	3	3	3	3	2	2	3	3	2	2	2	2	2	2	4	4	3	3	2	2	4	4	3	3	2	2	1	1	3	3	3	3	2	2	1	1	4	4	1	1	1	1	3	3	2	2	2	2	4	4	4	4	3	3	2	2	3	3	1	1	2	2	4	4	2	2	1	1	1	1	3	3	4	4	2	2	1	1	1	1	4	4	2	2	2	4	3	3	3	3	3	3	1	1	1	1	4	4	1	1	1	1	3	3	4	3	4	2	1	1	1	3	1	3	4	2	4	2	1	1	1	1	1	3	1	2	2	2	4	3	2	2	1	3	2	2	3	3	3	3	2	3	1	1	3	3	1	3	2	2	1	1	2	4	3	3	3	3	2	4	3	1	4	4	1	3	1	1	1	2	1	1	4	2	2	2	2	2	2	2	2	2	3	1	2	3	3	1	4	4	4	2	4	4	4	1	1	3	2	2	3	3	3	3	1	3	3	3	4	4	3	3	3	4	4	2	1	3	3	1	3	3	2	2	4	4	3	3	4	2	3	3	3	3	4	4	2	2	2	4	3	3	3	1	4	4	2	2	3	1	1	3	2	2	2	2	3	3	2	2	3	1	4	2	2	2	3	3	3	3	4	2	1	1	3	3	2	2	3	3	3	3	2	2	3	3	3	3	1	1	2	2	1	1	1	1	2	4	3	4	2	4	1	3	1	1	3	4	3	3	3	1	1	1	1	1	2	2	3	3	2	2	3	3	3	3	2	2	3	3	4	4	1	1	3	3	3	3	3	3	2	2	1	1	3	3	3	3	2	2	3	3	2	2	4	4	4	4	3	3	4	2	3	3	4	4	3	3	1	2	4	4	2	2	3	3	1	1	3	3	3	3	3	3	4	4	1	1	3	3	4	4	4	4	3	3	4	4	3	3	2	2	3	2	3	3	2	2	3	1	4	4	1	1	3	3	2	1	1	1	2	4	1	1	2	2	4	4	3	3	3	3	2	2	3	1	4	4	3	3	4	3	2	4	3	1	2	2	4	2	3	3	4	3	3	3	2	2	4	3	4	2	3	3	3	3	4	4	2	2	3	3	1	1	3	3	3	3	4	2	1	2	3	3	2	4	3	3	1	3	1	3	3	4	4	2	2	1	1	3	1	1	2	2	4	4	4	4	3	3	1	2	2	2	2	4	4	2	3	3	4	4	4	2	3	3	3	1	3	1	4	2	3	3	3	3	2	4	2	4	2	4	3	1	3	1	1	1	4	4	1	2	1	1	1	2	3	3	3	2	3	1	2	4	2	2	3	3	4	4	2	2	2	2	4	2	4	4	1	1	2	4	1	1	4	4	3	1	2	4	2	2	3	4	3	1	1	1	3	3	1	1	3	3	1	1	2	2	2	2	2	2	4	4	3	3	2	2	1	1	3	3	3	3	2	2	4	4	1	1	4	4	1	1	3	3	2	1	3	3	3	3	2	2	3	3	4	4	3	3	4	4	4	4	3	3	3	3	1	2	4	3	2	2	2	2	2	2	3	1	2	2	1	1	4	2	2	1	1	1	4	4	4	4	2	2	2	4	2	4	4	3	4	2	3	2	2	2	2	4	4	2	2	4	4	4	2	2	3	4	4	2	1	3	2	4	3	3	4	2	4	2	3	2	1	4	2	2	1	2	3	1	4	2	1	1	4	2	2	4	2	4	2	4	2	2	2	4	3	3	4	4	3	1	2	2	1	1	3	1	3	3	3	3	4	2	1	3	2	2	2	4	2	2	4	2	1	3	1	3	2	1	2	2	2	4	2	1	4	2	1	1	4	2	4	1	1	1	2	4	3	1	2	2	3	3	4	2	1	1	2	2	2	2	3	3	2	2	3	3	4	4	2	2	2	2	3	3	2	4	3	1	1	3	3	3	2	2	4	4	3	3	3	3	4	2	4	4	2	3	2	2	1	1	3	1	4	4	1	1	2	2	4	2	3	1	3	3	3	3	4	4	1	1	3	2	4	4	4	4	4	4	2	2	4	4	3	3	1	1	3	4	3	3	3	3	2	2	2	2	1	1	2	4	4	4	1	1	3	3	2	4	2	2	1	2	4	3	4	1	1	3	2	2	4	4	2	2	4	4	2	4	3	1	3	1	1	1	2	4	3	1	2	2	2	2	2	2	2	2	2	2	2	2	4	3	4	4	1	1	1	1	4	4	4	4	3	3	3	1	4	4	1	1	1	1	1	1	2	2	1	1	2	2	1	4	3	3	1	1	2	2	2	2	3	3	1	1	2	2	2	2	2	2	3	3	2	2	2	2	4	4	2	2	2	2	3	3	2	2	3	3	2	2	3	3	1	1	2	2	3	3	4	4	3	3	1	1	4	4	4	4	3	3	4	4	4	4	2	2	4	4	3	3	3	3	4	2	3	3	3	3	1	1	4	4	3	3	3	3	3	3	3	3	1	1	2	2	2	2	4	4	4	4	3	3	4	4	4	4	3	4	2	2	2	2	2	2	1	1	3	3	3	3	4	4	3	3	4	4	2	2	1	1	2	2	4	4	2	2	3	3	1	1	4	4	2	2	3	3	4	4	1	1	2	2	3	3	3	3	2	2	1	1	2	2	3	3	3	3	3	3	4	4	4	4	1	1	3	3	3	3	3	3	3	3	2	2	2	2	2	2	3	3	4	4	1	1	2	2	2	2	3	3	4	4	4	4	4	4	2	4	2	4	3	3	2	2	4	4	2	2	4	2	1	1	1	1	3	3	2	4	1	2	3	3	1	3	3	4	4	2	1	3	4	3	4	2	1	3	2	3	3	2	3	3	3	3	2	4	3	3	2	2	1	1	2	2	1	1	2	2	3	3	2	2	2	2	3	3	1	1	1	1	1	2	4	2	2	1	3	3	2	4	3	3	1	3	4	2	4	4	2	4	4	2	2	4	2	2	3	3	4	4	3	3	2	3	4	4	3	3	2	2	3	3	1	1	1	1	4	4	3	3	1	1	2	2	4	2	4	4	2	2	4	1	2	2	3	3	1	4	2	2	3	3	3	1	4	4	2	1	1	3	2	4	1	2	4	4	1	4	2	2	2	2	2	4	4	2	3	1	2	4	2	4	2	3	4	4	2	4	2	2	3	3	2	2	2	2	3	3	2	2	1	1	1	3	1	1	1	1	3	1	2	4	2	2	4	2	1	1	2	2	4	4	3	3	4	3	4	4	3	3	4	2	2	2	2	4	1	1	2	2	1	3	1	3	3	1	4	4	2	2	4	2	4	4	2	2	2	2	2	2	2	2	4	4	2	2	2	2	2	2	1	1	4	4	4	4	2	2	2	2	3	3	3	3	2	2	2	2	4	4	2	4	2	2	1	3	4	4	2	2	1	1	3	3	1	1	3	3	3	3	4	2	1	1	3	3	4	4	2	2	1	2	1	2	2	1	1	3	3	1	4	2	2	2	1	1	4	2	4	2	2	2	1	1	1	3	4	2	4	4	2	4	2	4	3	3	1	1	2	2	4	4	2	4	3	3	2	2	2	2	3	1	4	4	1	1	3	3	1	3	3	3	3	3	4	4	2	2	4	4	2	2	2	2	2	2	3	4	2	2	2	2	2	2	2	2	2	2	1	1	4	4	3	2	2	4	4	4	1	3	3	1	2	2	2	4	4	1	2	4	4	2	4	2	1	3	1	3	3	3	2	4	2	1	2	4	4	4	2	2	2	2	2	2	1	3	4	4	3	1	4	4	1	3	2	4	1	1	1	1	3	1	2	3	1	3	1	1	3	1	3	3	3	4	3	3	3	1	1	1	2	2	1	2	4	4	3	1	2	2	1	1	4	4	3	3	3	1	1	1	2	4	1	1	1	1	2	2	2	2	2	2	4	4	1	1	1	3	2	2	2	2	2	4	4	4	3	3	3	3	2	2	4	2	1	3	1	1	1	2	2	2	3	3	2	2	2	2	1	1	3	1	1	1	1	1	1	1	2	3	3	3	4	4	2	2	4	4	2	4	2	4	4	3	1	3	2	2	4	2	4	4	1	1	3	4	1	1	4	4	4	2	1	2	2	2	2	2	4	2	1	3	3	1	4	1	4	4	2	2	3	2	4	4	2	4	3	4	4	4	4	4	1	1	4	4	2	2	3	3	3	3	1	3	2	2	1	3	1	3	2	3	2	2	3	3	2	1	1	1	4	2	4	2	1	1	1	3	2	2	4	4	3	1	1	1	2	1	2	2	2	4	4	2	3	3	3	3	4	4	1	1	2	2	1	1	2	2	4	4	3	3	1	1	4	4	4	4	4	4	4	4	1	1	3	3	2	2	1	1	2	2	3	3	4	4	4	4	1	1	1	1	3	3	1	1	3	3	2	2	2	2	3	3	3	3	2	2	1	1	2	2	1	1	2	2	4	4	4	4	3	3	2	2	2	2	4	4	4	4	3	3	3	3	4	4	3	3	3	3	4	4	1	1	4	4	2	2	2	2	2	2	4	4	1	1	4	4	3	3	2	2	4	4	1	1	4	4	2	2	4	4	2	2	2	2	1	1	2	2	2	2	4	4	1	1	3	3	3	3	4	4	4	4	2	2	1	1	1	1	2	2	4	4	3	3	3	3	1	1	1	1	3	3	3	3	1	1	1	1	3	3	2	2	2	2	2	2	1	1	3	3	3	3	3	3	2	2	2	2	4	4	1	1	1	1	1	1	2	2	4	4	3	3	1	1	4	4	1	1	1	1	1	1	2	2	4	4	4	4	3	3	1	1	1	1	2	2	1	1	1	1	3	3	4	4	1	1	1	1	4	4	2	2	4	4	4	4	2	2	4	4	2	2	2	2	4	4	4	4	1	1	4	4	2	2	1	1	4	4	3	3	1	1	4	4	4	4	1	1	3	3	1	1	3	3	3	3	4	4	2	4	3	3	2	4	3	1	3	1	3	3	1	3	4	4	4	4	2	2	4	4	3	3	3	3	2	2	4	4	2	4	4	4	4	4	4	4	1	1	1	2	1	1	2	3	4	2	3	4	3	3	1	3	3	4	1	3	2	1	4	4	3	1	2	2	3	1	3	4	3	4	4	4	4	4	4	4	4	4	4	4	4	4	3	3	4	4	3	3	3	3	3	3	4	4	2	2	3	3	1	1	1	1	3	3	2	2	4	4	2	2	1	1	2	2	2	2	2	2	4	4	3	3	4	4	3	3	4	4	4	4	2	2	4	4	3	3	3	3	2	2	2	2	1	1	2	2	4	4	2	2	3	3	2	2	2	2	2	2	3	3	3	3	2	2	3	3	3	3	3	3	3	3	3	3	2	2	3	3	3	3	4	4	1	1	1	1	3	3	4	4	3	3	1	1	2	2	3	3	3	3	2	2	2	2	4	2	3	3	2	2	3	3	3	3	4	4	4	4	3	3	3	3	4	4	1	1	3	3	2	2	2	2	3	1	3	3	4	4	4	4	3	3	4	4	2	2	1	1	2	2	2	2	4	4	4	4	3	3	3	3	1	1	3	3	4	4	2	2	2	2	4	4	1	1	3	3	4	4	4	4	2	2	4	4	1	1	1	1	1	1	1	1	4	4	2	2	3	3	4	4	3	3	2	2	1	1	2	2	3	3	2	2	2	2	4	4	4	4	4	4	4	4	3	3	2	2	4	4	2	2	2	2	2	2	4	4	2	2	1	1	3	3	3	1	3	1	4	4	2	2	3	3	2	2	3	1	3	1	3	1	2	2	1	3	2	2	2	2	3	1	4	4	3	3	2	2	3	3	1	1	3	1	4	3	2	2	3	1	2	2	3	3	1	3	4	4	2	4	2	2	3	3	4	4	1	1	1	1	1	3	1	1	3	3	3	1	1	3	2	2	3	3	2	2	4	4	3	1	4	3	3	3	1	3	4	4	1	1	4	4	3	3	1	3	2	4	2	2	3	1	2	2	4	4	4	4	3	1	3	2	3	3	1	3	4	4	1	4	3	3	2	2	1	1	1	3	2	2	4	4	1	4	1	3	2	4	1	1	4	2	4	2	4	4	3	3	3	1	4	2	1	1	4	4	4	4	1	1	1	1	2	4	4	4	2	3	3	3	3	4	4	4	1	3	4	4	1	3	3	1	3	3	2	4	3	3	3	3	4	4	1	3	1	3	1	1	4	2	1	3	4	4	3	3	2	4	4	4	2	2	1	1	3	3	4	4	4	4	1	1	2	2	4	4	3	3	3	3	1	1	4	2	1	1	2	4	1	3	2	2	3	3	2	4	3	3	4	2	1	3	1	4	1	3	4	3	3	2	4	2	4	2	2	4	4	2	3	3	1	3	1	2	2	4	3	3	4	2	4	2	1	1	4	2	3	1	2	2	2	1	3	3	2	4	2	2	1	3	2	2	1	1	2	4	2	4	4	4	2	2	3	3	1	1	1	1	3	3	4	4	4	4	1	1	4	4	3	3	3	3	3	3	3	3	3	3	2	2	2	2	4	4	2	2	4	4	2	2	2	2	1	1	3	3	2	2	2	2	4	4	2	2	3	3	3	3	2	2	1	1	1	1	4	4	4	4	2	2	1	1	1	1	1	1	4	4	1	1	1	1	2	2	2	2	4	4	3	3	3	3	2	2	3	3	2	2	2	2	4	4	1	1	2	2	2	2	4	4	3	3	3	3	2	2	2	2	4	4	3	3	2	2	4	4	4	4	1	1	2	2	4	4	3	3	3	3	4	4	2	2	1	1	3	3	1	1	1	1	3	3	3	3	3	3	4	4	4	4	1	1	2	2	4	4	2	2	4	4	1	1	4	4	3	3	2	2	1	3	1	3	2	4	4	2	2	4	3	1	2	2	3	3	2	2	2	4	1	4	2	2	1	1	2	2	1	3	3	3	1	2	3	3	1	1	2	4	1	1	4	4	4	4	3	1	2	2	3	3	2	2	1	3	4	2	2	4	3	3	1	4	2	2	3	3	2	1	3	3	3	1	1	1	2	2	4	4	3	1	3	1	2	3	3	3	1	3	2	2	2	4	1	3	4	2	3	3	2	2	1	1	3	3	4	1	2	4	2	4	3	3	2	2	1	3	3	1	4	2	1	1	2	4	4	4	3	1	4	4	4	4	4	4	2	2	1	1	3	3	1	1	3	3	4	4	3	3	2	2	4	4	4	4	2	2	3	3	2	2	4	4	3	3	2	2	3	3	3	3	1	1	4	2	3	3	3	1	4	4	1	4	3	1	2	2	4	4	2	2	4	4	2	2	2	2	1	1	3	3	1	1	3	3	1	3	1	3	2	4	2	2	3	3	4	4	3	3	3	3	1	1	3	3	1	1	3	3	3	3	3	3	2	2	1	1	3	3	1	1	1	1	2	2	4	4	2	2	2	2	1	1	3	3	2	2	1	2	1	3	3	1	3	4	4	2	4	4	2	2	1	3	2	2	4	2	3	3	2	2	3	1	4	2	3	3	3	1	1	3	4	4	3	1	1	1	2	2	1	1	3	3	3	3	3	3	2	2	3	3	1	1	4	4	1	1	2	2	3	3	1	1	1	2	2	2	4	2	4	2	3	3	1	1	1	1	3	3	1	3	3	3	4	2	3	3	2	4	2	4	4	4	2	2	1	3	1	2	2	4	1	3	3	3	3	3	3	3	1	1	4	4	4	2	2	2	4	4	1	1	4	4	4	4	2	2	3	3	1	2	2	2	1	3	2	2	4	3	4	2	2	1	2	4	3	2	4	2	1	3	2	4	1	4	1	1	4	2	3	3	4	2	1	3	4	2	1	3	3	3	4	4	3	3	2	1	3	1	2	1	2	2	4	3	1	3	3	2	1	3	3	1	2	4	3	3	1	1	2	2	2	4	3	3	1	3	3	1	3	3	2	2	3	3	3	1	4	4	3	1	1	1	4	4	4	4	2	4	3	3	3	3	2	4	1	1	3	3	1	1	2	1	2	4	3	1	2	2	1	3	1	3	3	1	1	2	4	3	3	3	3	4	4	4	3	3	1	1	3	3	2	2	3	3	4	2	2	3	3	1	2	2	3	3	1	1	3	3	3	3	1	1	3	4	1	1	4	4	2	2	2	2	4	4	3	3	3	3	2	2	1	1	3	3	4	3	3	1	2	4	3	3	2	2	4	4	2	2	2	2	3	3	3	3	1	1	4	4	3	3	4	2	2	2	4	4	1	1	4	4	1	1	1	1	2	2	3	3	3	3	4	4	1	2	1	1	1	3	2	4	3	3	2	2	2	2	1	1	4	4	2	2	2	2	1	3	4	2	4	2	3	1	3	3	4	4	2	2	2	2	1	3	4	4	1	3	3	3	2	2	3	3	3	3	2	2	3	3	1	1	2	2	2	2	3	3	3	3	1	1	3	3	1	1	1	1	4	4	3	3	3	3	2	2	3	3	4	4	3	3	3	3	2	4	3	3	3	1	1	3	1	1	1	1	3	3	4	4	3	1	3	3	2	2	3	1	3	1	2	2	3	4	3	4	3	1	1	3	2	2	2	4	2	2	1	1	3	1	2	2	4	4	1	1	4	3	3	3	1	1	4	4	2	4	1	1	2	4	2	2	2	2	2	2	3	3	3	3	3	3	3	2	3	1	3	1	3	1	3	1	3	1	4	2	3	3	4	1	3	1	4	1	4	2	3	1	2	4	1	3	3	2	2	4	4	4	3	3	2	2	3	3	4	4	2	2	2	2	1	1	4	4	2	4	4	4	4	4	1	1	3	3	4	4	1	1	4	4	3	3	2	2	1	1	2	4	3	4	1	1	4	2	2	2	2	2	4	3	2	1	2	2	4	2	2	2	2	2	4	4	2	2	1	1	4	4	2	2	2	2	2	2	1	1	1	1	1	1	3	3	1	3	2	4	4	3	4	2	2	4	4	2	1	3	4	4	2	4	4	2	3	3	4	4	2	2	2	2	4	2	3	3	2	2	3	3	3	1	1	3	1	2	3	4	3	1	4	2	2	2	4	2	4	2	4	2	2	1	2	2	4	2	3	3	3	1	4	4	4	2	1	1	3	4	4	2	1	1	4	2	3	3	3	3	3	1	2	4	2	2	1	3	3	3	3	3	2	2	2	4	4	4	3	3	4	4	4	2	2	3	1	3	3	3	2	2	3	3	1	1	3	2	3	1	1	2	4	4	4	4	2	2	1	3	2	2	4	4	4	4	4	4	3	1	4	4	3	3	4	4	3	1	3	4	2	2	1	3	4	4	3	4	4	4	2	2	4	4	3	3	4	4	2	4	2	1	4	3	2	4	1	3	1	3	4	4	1	1	3	3	3	3	2	2	4	4	3	3	2	2	3	4	4	3	2	2	4	4	4	2	4	4	1	1	1	1	2	2	2	2	1	2	4	4	2	2	3	3	4	4	3	3	4	4	1	1	3	3	3	3	2	2	4	4	1	1	4	4	2	2	3	3	4	4	2	2	3	3	3	3	4	4	3	3	3	3	2	2	2	2	2	2	3	3	2	2	2	2	4	4	4	4	4	4	3	3	4	4	1	1	3	3	1	1	2	2	2	2	1	1	2	2	2	2	2	2	1	1	2	2	4	4	2	2	4	4	4	4	2	2	4	4	2	2	4	4	2	2	4	4	3	3	3	3	2	2	4	4	1	1	2	2	4	4	2	2	1	1	4	4	4	4	4	4	4	4	1	1	1	1	2	2	2	2	2	2	1	1	1	1	1	1	2	2	3	3	2	2	3	3	3	3	3	3	4	4	3	3	2	2	4	4	1	1	3	3	3	3	3	3	2	2	4	4	1	1	3	3	4	4	3	3	2	2	3	3	3	3	1	1	1	1	4	4	3	3	1	1	4	4	4	4	1	1	2	2	1	1	4	4	4	4	1	1	4	4	3	3	2	2	2	2	4	4	4	4	4	4	1	3	3	3	3	4	4	4	4	4	3	3	2	2	3	3	1	1	2	2	2	2	3	4	3	3	1	1	3	1	3	2	1	3	4	2	2	2	3	3	4	4	4	4	3	3	2	2	3	3	3	3	4	4	2	2	2	2	2	2	4	4	1	1	2	2	1	1	1	1	1	1	2	2	2	2	2	2	3	3	4	4	4	4	2	2	2	2	4	4	2	2	4	4	4	4	4	4	4	4	1	1	3	3	4	4	2	2	4	4	4	4	4	4	1	1	1	1	3	3	1	1	1	1	3	3	4	4	4	4	4	4	3	3	3	3	3	3	1	1	4	4	2	2	4	4	1	1	3	3	4	4	4	4	3	3	3	3	1	1	2	2	2	2	2	2	2	2	4	4	3	3	4	4	4	4	4	4	2	2	2	2	4	4	2	2	1	1	1	1	2	2	4	4	1	1	3	3	4	4	1	3	2	2	1	1	2	2	1	1	4	4	4	4	1	1	1	3	2	2	1	3	4	2	2	4	4	2	2	2	4	3	4	4	1	1	2	2	4	4	3	3	3	3	2	2	4	2	2	4	4	2	4	2	2	4	1	3	1	2	2	4	4	4	2	4	3	2	2	1	1	3	1	2	2	4	4	3	2	2	3	1	2	1	3	3	3	3	2	2	3	1	1	1	1	1	1	1	4	4	4	4	1	1	4	4	1	1	3	3	1	1	3	3	4	4	2	2	4	4	2	2	2	2	1	1	2	2	4	4	4	4	4	4	2	2	4	4	2	2	1	1	2	2	3	3	2	2	3	3	4	4	2	2	3	3	2	2	2	2	3	3	1	1	4	4	1	1	4	4	4	4	3	3	1	1	4	4	3	3	3	3	4	4	4	4	3	3	2	2	1	1	4	4	4	4	2	2	3	3	4	4	3	3	4	4	1	1	2	2	2	2	3	3	1	1	1	1	1	1	2	2	2	2	3	3	2	2	4	4	2	2	2	2	4	4	1	1	1	1	2	2	1	1	3	3	2	2	1	1	2	2	3	3	3	3	3	3	4	4	4	4	2	2	1	1	4	4	3	3	4	4	1	1	2	2	1	1	2	2	3	3	4	4	1	1	1	1	1	1	3	3	4	4	2	2	1	1	4	4	1	1	2	2	2	2	3	3	3	3	2	2	2	4	1	3	1	1	1	3	2	4	1	3	1	3	4	2	1	3	2	3	2	3	2	4	2	4	4	4	4	4	3	3	2	2	2	2	2	2	2	2	4	2	4	4	2	2	2	4	2	2	4	2	2	4	1	1	3	1	4	2	1	2	2	2	2	2	3	3	4	2	4	4	3	3	3	1	1	3	3	1	4	2	4	2	3	2	4	4	3	3	4	4	3	3	4	4	2	2	4	4	2	2	4	4	1	1	1	1	4	4	3	3	3	3	3	3	3	3	1	1	1	1	2	2	4	4	3	3	2	2	4	4	3	3	2	2	2	2	3	3	4	4	3	3	2	2	3	3	4	4	4	4	1	1	4	4	3	3	3	3	4	4	1	1	4	4	2	4	1	1	3	3	2	2	4	4	4	4	3	3	3	3	2	2	2	2	2	2	3	3	3	3	2	2	3	3	1	1	4	4	3	3	1	1	1	1	4	4	4	4	3	3	1	3	4	4	1	1	4	1	4	2	1	2	1	1	3	1	4	2	2	1	3	1	4	4	2	3	3	3	4	2	2	1	3	3	1	2	3	1	3	3	1	1	3	1	1	1	3	3	1	3	2	1	1	1	4	4	2	4	1	1	4	4	1	3	2	4	2	4	3	3	1	2	4	2	3	4	4	1	4	2	2	4	1	3	2	2	4	4	4	4	1	3	3	1	2	4	4	2	3	1	2	2	4	2	2	4	1	3	3	1	2	4	4	4	4	4	4	4	4	3	4	4	4	4	2	2	3	1	3	1	4	3	1	3	2	4	2	4	3	3	3	3	3	3	3	3	3	3	3	3	4	4	2	2	3	1	3	3	1	3	3	1	4	4	2	2	3	3	2	2	3	3	4	4	4	4	2	2	3	3	3	1	3	3	2	4	1	3	3	3	4	4	3	3	2	1	3	3	2	1	3	4	4	4	4	2	2	2	3	1	2	2	3	4	1	3	3	3	1	2	4	4	3	3	2	4	1	3	4	2	2	2	2	3	2	4	2	4	4	4	4	3	2	2	4	2	4	2	2	4	1	2	3	1	3	3	2	4	1	3	2	4	3	1	4	4	3	1	4	2	3	2	1	3	4	2	3	3	2	4	3	1	3	3	3	3	1	3	1	3	1	3	3	1	3	1	3	2	1	1	2	4	2	4	4	4	4	2	4	2	2	4	3	4	4	2	2	2	1	4	4	4	2	2	2	2	3	4	1	3	2	2	3	2	3	3	2	2	4	2	4	2	3	3	1	1	2	2	1	1	1	1	1	1	3	3	1	1	4	4	2	1	3	4	2	2	3	1	1	3	2	4	3	3	1	3	3	3	2	2	2	2	1	1	1	3	1	1	4	2	3	1	2	2	3	3	3	3	4	2	1	1	2	4	2	4	1	3	2	1	3	3	4	2	4	2	2	3	2	3	4	2	3	3	3	3	3	3	4	4	1	3	3	3	2	4	2	4	2	2	3	3	2	2	3	3	1	3	1	1	1	1	2	2	3	1	3	3	4	4	3	1	2	2	2	2	4	4	2	2	4	2	4	4	1	3	3	3	3	1	2	2	1	3	4	2	2	2	2	2	1	1	3	3	2	2	4	4	2	2	2	3	3	3	4	4	2	2	4	1	2	1	3	2	2	4	2	2	3	2	3	2	4	2	2	2	2	2	1	3	4	4	2	2	4	2	4	2	2	2	3	1	3	3	1	1	3	3	2	2	3	3	3	1	4	4	3	1	4	2	4	3	2	2	3	3	4	2	3	3	1	3	2	1	2	2	1	3	4	4	1	3	4	2	3	1	2	4	1	1	4	2	3	3	4	4	3	3	2	2	3	3	3	3	3	3	4	4	4	4	4	4	1	1	1	1	1	1	2	2	1	1	1	1	2	2	4	4	2	2	1	1	4	4	1	1	1	3	1	1	1	1	1	3	4	4	1	2	1	3	2	4	3	3	2	2	3	3	2	2	2	2	3	3	2	4	3	3	1	1	2	2	2	2	1	3	3	3	3	3	2	2	3	3	4	2	3	3	3	3	2	4	3	3	4	4	4	2	4	4	4	2	2	2	3	1	2	4	1	1	1	3	3	3	4	4	2	1	3	4	2	1	4	4	4	2	3	3	3	1	1	1	4	2	2	2	2	2	2	4	3	3	4	4	2	2	3	3	2	1	3	4	4	4	3	3	1	1	4	4	1	3	4	2	1	3	2	2	4	2	3	3	3	3	4	4	4	4	3	3	2	2	2	2	2	2	3	3	3	3	3	3	4	4	4	2	1	1	4	3	2	2	1	3	1	3	1	3	4	4	2	4	3	1	2	2	1	1	3	3	1	3	1	2	3	1	3	3	4	2	4	2	4	2	1	1	1	1	4	4	4	4	1	1	1	1	2	2	3	3	2	2	3	3	3	3	4	4	1	1	4	4	3	1	4	4	4	4	2	2	3	3	2	2	3	3	2	2	2	2	4	4	1	1	1	1	3	3	4	4	2	2	3	3	2	2	3	3	4	4	1	1	2	2	3	3	1	1	1	1	3	3	2	2	3	3	3	3	1	1	2	2	1	1	3	3	1	3	3	3	2	2	3	3	2	2	1	1	3	3	2	2	1	1	4	4	1	1	2	2	2	2	1	1	2	2	3	3	3	3	3	3	1	1	3	3	3	3	2	2	2	2	1	1	4	4	3	3	4	4	2	2	3	3	2	2	3	3	3	3	3	3	2	2	3	3	3	3	2	2	4	4	3	3	2	2	2	2	1	1	3	3	1	1	4	4	1	1	1	1	3	3	3	3	4	4	4	4	2	2	2	2	4	4	4	4	3	3	2	2	2	2	1	1	4	4	2	2	3	3	1	1	1	1	2	2	3	3	3	3	3	3	2	2	2	2	3	3	1	1	1	1	2	2	3	3	3	3	3	3	3	1	3	3	3	3	1	1	1	1	2	2	4	4	1	1	1	1	3	3	3	3	1	1	2	2	2	2	3	3	1	3	4	4	3	3	3	3	1	2	3	3	2	4	2	2	2	4	4	2	4	2	3	3	4	4	2	4	2	1	3	3	1	1	2	4	1	3	3	1	2	4	2	4	2	4	3	2	4	2	2	4	3	3	2	2	1	1	4	4	1	1	3	3	3	3	4	4	4	4	1	1	4	4	4	4	4	2	3	3	3	1	2	4	3	1	4	2	3	3	3	4	2	2	4	4	1	3	1	1	1	1	3	3	4	4	3	3	1	1	3	3	3	3	1	1	1	1	3	3	4	4	4	4	3	3	4	4	1	1	4	4	3	3	2	2	3	3	1	3	4	2	3	1	1	3	2	2	3	4	4	2	1	3	4	2	2	2	4	4	3	3	2	1	1	1	4	2	4	4	1	1	4	2	3	3	2	2	1	2	2	4	2	2	2	1	3	3	3	3	3	3	1	1	1	1	2	2	1	2	2	2	3	3	1	1	1	4	2	2	4	4	1	4	4	2	2	2	1	1	4	4	1	1	3	1	1	3	2	2	1	3	3	2	3	3	2	4	3	4	3	3	2	1	3	1	2	2	1	1	3	3	2	2	2	2	2	2	1	1	2	2	2	2	3	3	4	3	1	3	4	4	3	1	3	3	3	3	4	4	2	4	2	3	1	2	2	3	3	2	3	4	4	4	4	2	3	3	2	4	2	2	1	3	4	2	1	3	3	3	2	1	1	1	1	1	3	3	2	2	1	1	4	4	2	4	2	2	4	4	4	4	2	2	3	3	4	4	2	2	3	3	1	1	3	3	3	3	2	2	2	2	1	1	2	2	3	3	1	3	3	3	4	4	4	2	3	4	4	4	1	1	1	1	3	3	3	3	3	3	1	1	4	4	3	3	4	4	2	2	4	4	3	3	3	3	3	3	3	3	1	1	1	3	3	3	1	1	3	3	3	3	4	4	2	2	1	3	2	2	2	4	3	4	2	2	4	4	4	2	1	3	3	3	4	2	4	2	4	2	2	2	1	3	1	3	2	4	4	2	3	3	3	1	3	1	3	3	3	3	3	3	1	1	4	4	4	4	4	4	1	1	2	2	2	2	2	2	1	1	3	3	2	2	4	4	1	1	3	3	2	1	4	2	4	2	4	2	3	3	2	2	1	1	3	3	1	1	4	2	1	3	3	3	3	3	3	3	4	4	3	3	2	2	3	3	3	3	4	4	2	2	3	3	4	4	1	1	2	2	2	2	3	3	2	2	4	4	1	1	4	4	4	4	4	4	1	1	4	4	4	4	2	2	3	3	1	1	2	2	4	4	2	2	1	1	1	1	4	4	1	1	1	1	2	2	3	3	2	1	1	3	4	2	3	2	2	3	2	4	3	1	3	3	3	3	1	3	3	1	1	1	1	1	2	4	3	3	2	2	4	4	1	3	2	1	2	2	1	1	2	2	2	2	1	1	2	2	4	4	3	3	3	3	1	1	2	4	3	1	4	4	4	2	1	1	4	2	4	2	2	4	3	3	1	1	1	1	2	2	4	4	3	3	2	2	3	3	1	4	4	4	3	1	3	3	3	3	3	1	4	2	3	3	1	1	1	3	2	4	4	2	2	2	1	1	4	4	3	3	2	4	1	3	1	1	3	3	2	4	1	1	3	4	1	1	4	4	4	4	1	1	2	2	2	2	1	1	1	3	4	4	4	4	4	4	4	4	2	2	3	3	2	2	3	3	2	2	4	2	1	1	1	3	3	3	1	1	2	2	4	2	2	2	4	4	1	3	3	1	2	2	3	3	3	1	3	3	2	2	2	4	3	1	1	3	2	4	2	2	2	2	1	3	2	2	2	4	1	1	3	3	2	4	3	3	2	2	4	4	3	3	2	2	2	2	2	2	2	2	2	2	4	2	3	3	3	3	1	1	3	1	4	4	2	4	4	4	4	4	3	3	1	1	2	2	3	3	2	2	3	3	2	4	1	1	3	3	4	3	3	3	4	2	3	1	1	3	3	1	3	4	1	3	2	2	2	1	4	3	4	4	3	3	3	3	2	2	2	2	1	4	3	3	4	4	3	3	1	3	3	1	2	2	1	1	3	1	1	3	1	3	1	3	1	2	1	1	3	1	2	2	4	4	3	3	3	3	1	1	2	2	4	4	1	1	3	3	3	3	3	3	3	3	3	3	1	1	2	2	3	3	3	3	2	2	2	2	4	4	2	2	3	3	3	3	3	3	2	2	2	2	1	1	4	4	4	4	1	1	2	2	2	2	1	1	3	3	4	4	3	3	1	1	2	2	3	3	2	2	4	4	3	3	2	2	1	1	1	1	3	3	3	3	4	4	3	3	4	2	2	2	1	1	4	3	3	1	4	2	3	3	4	2	3	1	2	2	4	4	3	3	2	2	2	2	3	3	2	2	2	2	3	3	1	1	2	2	2	2	4	4	1	1	2	2	2	2	3	3	2	2	4	4	3	3	3	3	1	1	1	1	3	3	2	2	3	3	4	4	2	2	2	2	3	3	2	2	3	3	2	2	3	3	1	1	2	2	3	3	3	3	2	2	3	3	2	2	1	1	2	2	4	4	2	2	1	1	4	4	3	1	2	4	1	2	1	1	3	1	4	4	2	2	3	3	1	1	3	3	4	4	4	4	3	3	4	4	3	3	1	1	2	2	2	2	2	2	1	1	4	4	3	3	4	4	4	4	3	3	3	3	3	3	3	3	4	4	4	4	2	4	2	4	3	3	4	2	2	4	4	2	1	3	1	3	2	3	2	4	2	4	4	2	3	3	2	4	2	2	2	2	4	4	4	4	3	3	3	3	2	2	2	2	4	4	2	2	2	2	3	3	1	1	2	2	3	3	1	1	3	3	2	2	3	3	2	2	1	1	3	3	1	1	3	3	3	3	3	3	1	1	2	2	1	1	3	3	2	2	3	3	2	4	4	2	4	3	3	1	2	3	4	4	1	1	1	1	3	3	1	1	1	1	4	4	1	1	1	1	1	1	2	2	4	4	4	4	3	1	3	3	2	2	2	2	1	1	4	4	3	3	3	3	2	2	1	1	3	3	4	4	4	4	1	1	4	4	4	4	1	1	2	2	2	2	2	2	4	4	4	4	3	3	2	2	4	2	1	3	1	3	3	1	3	1	2	4	2	2	3	1	3	1	1	1	2	3	2	2	3	1	3	3	1	1	2	2	1	1	3	1	3	4	4	2	2	4	2	4	1	3	4	4	1	3	2	2	3	3	2	2	4	4	3	3	1	1	1	1	3	3	1	1	3	3	2	2	2	2	3	3	2	2	4	4	4	4	4	4	3	3	2	2	3	3	1	1	2	2	2	2	4	4	3	3	1	1	4	4	2	2	1	1	3	3	1	1	2	2	3	3	2	3	3	2	4	2	2	4	1	4	3	3	1	1	1	3	2	2	3	1	1	3	2	4	3	3	3	3	1	1	4	4	1	1	3	3	3	3	2	2	2	2	2	2	4	4	2	2	2	4	1	1	4	2	2	2	4	4	2	1	1	3	3	3	2	1	3	3	1	1	3	1	3	3	4	2	1	1	4	4	3	3	3	1	1	1	2	2	4	2	1	1	2	2	4	4	3	3	3	3	1	1	2	1	4	4	2	2	1	3	4	2	1	3	3	1	1	3	4	4	4	4	1	3	4	2	4	2	2	2	2	3	3	3	4	4	1	3	4	4	4	2	4	2	2	2	1	3	2	3	1	3	4	4	1	1	3	3	2	2	3	4	3	1	1	3	1	3	2	2	3	3	3	3	3	1	1	1	2	2	2	2	3	3	1	1	1	1	4	4	2	4	2	2	3	1	1	1	2	4	3	1	1	1	3	3	2	2	2	4	1	1	3	2	2	1	2	2	1	1	4	4	3	4	3	1	4	2	1	1	2	2	2	2	2	2	2	2	2	2	1	1	4	4	3	3	1	1	3	3	2	2	3	3	1	1	1	1	3	3	2	2	4	4	3	3	1	1	4	4	2	2	2	2	1	1	3	3	2	2	3	3	2	2	3	3	3	3	2	2	2	2	3	3	3	3	1	1	1	1	3	3	1	1	2	2	1	1	1	1	1	1	2	2	3	3	3	3	4	4	1	1	4	4	4	4	1	1	1	1	1	1	4	4	1	1	1	1	1	1	2	2	2	2	3	3	1	1	2	2	1	1	1	1	4	4	4	4	1	1	4	4	4	4	3	3	4	4	2	2	4	4	1	1	3	3	4	4	1	1	1	1	3	3	3	3	1	3	2	2	3	3	3	3	3	3	3	3	3	3	2	4	2	2	4	2	4	4	2	2	3	3	2	1	4	2	2	2	3	3	1	1	2	4	4	4	2	4	1	3	4	4	2	2	3	3	1	1	1	2	3	3	2	4	2	2	3	4	1	3	2	2	3	1	3	1	4	2	1	3	4	2	2	2	1	2	1	1	4	4	3	3	1	1	2	2	2	2	3	3	2	2	4	4	2	2	3	3	3	3	3	4	4	4	1	1	3	3	1	1	1	1	4	4	3	3	2	2	3	4	2	2	3	3	1	1	3	3	4	4	4	4	3	3	1	1	4	4	3	3	4	4	3	3	2	2	3	3	2	2	4	4	1	1	3	3	3	3	1	1	2	2	2	2	4	4	1	1	2	2	3	3	3	3	3	3	3	3	2	2	1	1	3	3	3	3	3	3	4	4	1	1	1	1	1	1	2	2	2	2	4	4	3	3	3	3	4	4	2	2	1	1	4	4	3	3	4	2	1	1	3	4	1	3	1	1	3	3	3	1	4	2	1	2	2	4	1	2	3	1	3	3	2	3	2	2	3	3	2	2	1	3	4	3	2	2	1	1	1	3	2	1	1	3	2	4	1	3	2	2	4	3	1	2	1	1	4	4	1	1	2	2	2	2	1	1	2	2	4	4	3	3	2	2	2	2	3	3	2	2	4	2	4	4	2	1	4	2	2	2	1	1	3	3	4	2	1	3	2	3	3	3	1	3	2	1	3	3	1	1	3	1	3	1	3	3	1	3	4	2	3	3	2	4	2	2	3	1	4	4	4	2	2	1	2	3	4	4	2	4	1	1	3	1	4	4	1	3	4	2	4	4	4	2	4	4	3	3	4	2	2	2	3	3	4	3	2	4	4	2	2	4	3	3	1	3	3	3	3	1	1	3	1	3	1	3	2	2	4	2	2	2	4	3	2	2	3	4	3	3	3	3	3	4	2	4	4	3	3	1	4	2	4	2	1	3	3	3	3	4	3	1	4	3	4	2	2	2	2	2	2	2	4	2	3	3	1	3	2	4	4	4	3	1	4	4	1	3	3	3	3	1	3	1	1	1	2	2	2	2	3	3	2	2	3	3	3	1	3	3	4	2	2	2	3	3	3	3	1	3	2	2	3	3	3	3	4	4	3	3	2	2	3	3	2	4	2	2	1	1	2	2	3	3	1	3	1	1	3	3	4	4	3	2	1	1	2	4	3	1	2	2	3	3	1	1	1	1	4	4	1	1	4	2	1	1	4	4	2	4	3	1	4	2	1	3	2	4	2	2	2	2	3	1	3	3	2	2	3	3	2	2	2	2	3	3	3	3	3	3	2	2	2	4	3	1	2	4	2	2	3	3	2	2	2	2	2	4	2	2	2	2	3	1	4	3	2	2	4	4	2	2	1	1	1	1	2	2	4	4	4	4	4	4	4	4	3	3	3	3	3	3	4	4	2	2	1	1	4	4	1	1	3	3	2	2	2	2	4	4	2	2	4	4	2	2	2	2	4	4	2	2	1	1	3	1	3	2	2	2	1	3	3	1	2	4	1	1	2	2	2	2	4	2	4	2	4	2	3	3	2	4	3	3	2	2	4	4	2	2	2	2	2	2	4	4	3	3	1	1	2	2	1	1	4	4	3	3	2	2	1	1	1	1	2	2	3	3	1	1	1	1	3	3	4	4	2	2	2	2	4	4	1	1	3	3	1	1	3	3	3	3	2	2	2	2	2	2	3	3	2	2	1	1	2	2	1	1	3	3	4	4	1	1	4	4	3	3	2	2	3	3	4	4	2	2	1	1	2	2	2	2	2	4	4	4	3	3	1	1	3	3	1	1	1	1	4	4	3	3	4	4	3	3	3	3	2	2	1	1	1	2	4	2	2	2	1	3	1	1	3	1	2	1	2	4	4	2	1	1	3	3	3	3	2	2	2	2	3	3	2	2	4	2	1	1	2	2	3	3	1	1	1	1	1	1	2	2	1	1	4	4	2	2	2	4	4	4	1	3	4	2	4	2	4	4	2	1	2	3	4	2	1	3	2	2	1	1	1	1	2	4	1	3	1	3	2	4	2	4	3	1	3	3	4	1	3	1	3	3	2	2	4	2	2	2	1	3	3	3	4	4	4	4	2	2	4	4	1	1	3	3	2	4	3	3	2	2	3	3	2	4	2	1	1	1	4	2	3	3	2	2	2	2	2	2	3	3	1	1	2	2	1	1	3	3	4	4	1	3	2	3	3	1	3	1	2	4	4	2	3	3	1	2	2	4	4	4	2	2	2	2	2	2	3	3	2	2	3	3	2	2	1	1	1	1	2	2	2	4	3	3	1	1	3	3	3	3	1	1	4	2	3	3	3	3	1	1	1	1	3	3	2	2	1	3	2	2	4	4	3	3	3	3	3	3	1	1	4	3	1	3	1	3	2	4	2	1	2	4	3	3	3	1	2	2	3	1	1	1	3	2	1	1	3	3	2	4	2	1	1	3	2	2	1	3	2	3	1	2	4	2	1	3	4	4	3	1	4	4	4	4	4	4	3	1	4	2	4	1	1	3	3	1	3	3	1	1	4	2	3	1	4	4	4	2	3	3	2	4	4	4	3	1	3	1	1	2	1	1	2	2	2	4	4	2	3	1	3	1	4	4	4	2	1	2	3	1	3	3	1	3	2	2	3	1	2	2	3	3	1	3	3	2	3	3	1	1	3	1	1	3	2	3	3	1	2	4	2	2	2	3	2	4	1	3	2	4	4	4	1	1	4	2	3	4	3	4	2	4	2	3	2	2	1	1	4	4	1	1	2	2	3	3	3	3	3	3	1	1	2	2	2	2	3	3	4	4	1	1	3	3	2	2	2	2	4	4	4	4	2	2	2	2	3	3	1	1	1	1	3	3	3	3	3	3	4	4	2	2	2	2	1	1	1	1	3	3	1	1	2	2	4	4	3	3	2	2	3	3	3	3	4	4	4	4	3	3	3	3	3	3	4	4	3	3	2	2	2	2	2	2	1	1	1	1	3	3	4	4	4	4	1	1	4	4	1	1	1	1	1	1	3	3	2	2	1	1	1	1	3	3	4	4	2	2	4	4	4	4	3	3	4	4	4	4	3	3	3	3	3	3	1	1	3	3	1	1	3	3	2	2	2	2	3	3	1	1	2	2	3	3	3	3	3	3	4	4	3	3	4	4	2	2	4	4	4	4	2	2	3	3	3	3	3	3	2	2	4	4	2	2	4	4	3	3	4	4	3	3	4	4	2	2	3	3	1	1	4	4	3	3	2	2	4	4	2	2	3	3	2	2	3	3	2	2	4	4	4	4	1	1	3	3	3	3	4	4	2	3	3	2	4	2	3	1	1	1	1	1	1	1	4	4	3	3	1	3	1	3	2	2	1	3	1	1	3	3	1	3	1	3	2	4	2	1	3	3	1	1	2	4	1	3	2	3	4	4	3	1	2	4	4	4	1	1	1	1	3	3	4	4	2	2	2	4	4	2	4	2	3	2	3	1	2	2	1	3	2	4	1	1	4	4	3	1	1	3	3	3	4	4	2	3	2	2	4	2	2	2	4	1	4	3	1	1	1	3	2	4	2	2	4	4	1	3	3	1	3	3	2	2	1	3	2	1	1	3	3	3	2	4	3	1	2	4	2	1	3	1	1	3	3	3	4	2	2	2	2	4	4	2	4	2	3	1	2	4	2	2	3	3	2	4	2	2	3	3	3	4	3	1	3	1	3	1	3	3	3	4	4	2	1	1	3	3	4	2	4	4	2	4	3	3	2	2	1	1	2	2	2	2	1	1	4	4	4	4	2	2	2	4	4	2	3	1	3	1	3	1	3	1	4	2	4	2	2	2	1	1	1	1	1	1	2	2	2	2	4	4	1	1	4	4	1	1	4	2	3	3	1	3	1	3	4	2	3	3	2	4	3	3	4	4	4	4	3	1	3	3	2	2	3	1	2	4	3	3	1	1	2	4	4	4	3	4	3	3	3	4	3	1	4	4	2	4	4	4	3	4	4	2	3	3	2	4	2	2	2	2	1	3	3	3	2	2	3	1	3	1	3	4	2	4	1	1	3	3	2	4	2	2	2	2	4	4	3	3	3	1	3	3	2	4	4	4	4	4	2	2	2	2	2	4	3	3	1	3	2	2	2	2	3	1	2	3	2	2	1	1	1	1	2	4	1	2	2	2	2	2	4	2	2	4	3	3	1	3	4	3	3	3	3	3	4	2	3	4	3	3	2	2	3	3	3	4	4	3	3	2	4	2	1	3	2	2	3	3	4	2	4	4	4	3	2	1	3	1	2	4	4	4	3	3	4	3	2	4	3	3	1	1	1	3	1	1	1	1	2	2	3	1	1	1	4	4	2	2	1	1	3	3	1	1	4	4	1	1	2	2	3	3	3	3	1	1	3	3	2	2	2	2	3	3	3	1	2	3	3	3	4	2	1	1	3	3	3	1	1	1	4	4	3	3	2	2	2	2	2	2	3	3	3	3	2	2	3	3	2	2	3	3	2	2	2	2	4	4	2	2	3	3	3	3	3	3	3	3	1	1	4	4	3	3	1	1	1	1	3	1	3	3	2	2	4	4	4	4	1	1	2	2	4	4	4	4	3	3	3	3	1	1	4	4	2	2	3	3	2	4	2	2	2	2	1	1	4	4	3	3	3	3	4	4	1	3	1	1	3	1	3	3	3	4	4	4	2	2	4	2	1	2	4	4	1	1	4	4	1	3	2	2	1	3	2	2	4	4	2	2	1	1	2	2	1	3	4	4	2	2	1	1	2	4	1	2	2	4	2	4	3	3	4	4	2	2	3	3	2	2	3	4	2	4	2	4	1	3	1	3	2	4	4	4	3	2	3	1	1	3	4	4	2	2	4	2	2	2	4	2	1	3	3	1	2	4	2	4	1	3	1	3	2	4	3	2	1	3	3	3	2	2	4	4	4	4	1	1	2	2	3	3	2	2	4	4	3	1	2	2	2	1	2	2	1	3	3	3	1	3	3	3	2	2	2	2	3	3	1	4	2	4	2	2	1	3	4	2	3	1	3	4	2	2	1	1	1	1	2	2	1	1	3	3	3	3	3	3	1	1	1	1	3	3	3	3	1	1	2	2	3	3	4	4	4	4	1	1	4	4	2	2	4	4	2	2	1	1	2	2	4	4	4	4	3	3	1	1	2	2	3	3	1	1	1	1	4	4	1	1	4	4	2	2	3	3	2	2	1	1	1	1	4	4	2	2	1	1	2	2	4	4	4	4	4	4	2	2	1	1	2	2	1	1	4	4	1	1	3	3	3	3	3	3	2	2	1	1	3	3	3	3	1	1	3	3	4	4	4	4	4	4	1	1	4	4	4	4	3	3	2	2	2	2	4	4	4	4	3	3	1	1	3	3	3	3	2	2	1	1	1	1	4	4	3	3	4	4	3	3	3	3	4	2	4	2	1	1	4	2	2	3	3	3	1	3	3	3	3	3	1	1	2	2	2	4	2	2	4	4	1	1	2	2	1	1	2	4	3	1	2	2	3	1	1	1	3	3	1	1	1	1	3	3	3	3	3	3	2	2	3	1	3	3	2	2	1	1	3	3	3	3	4	4	3	1	4	4	1	4	1	2	3	3	1	1	1	3	2	1	2	4	4	4	2	4	1	3	4	4	1	1	4	2	2	1	3	3	1	1	2	2	3	3	3	4	2	4	1	1	4	4	4	4	3	3	2	2	4	4	2	2	4	4	4	4	1	1	2	2	2	2	3	3	2	2	2	4	2	4	1	3	1	1	2	1	3	3	1	2	2	3	2	2	1	1	4	4	3	3	2	2	2	3	1	1	3	3	3	1	4	1	2	2	1	3	1	2	1	1	4	2	1	3	3	3	1	3	1	1	1	3	3	3	4	2	2	2	3	3	1	1	4	4	4	4	3	3	3	3	4	2	3	3	3	3	3	3	4	4	1	1	4	2	4	4	3	1	3	3	3	3	3	3	1	1	2	4	2	2	3	2	1	1	1	1	2	2	1	1	4	4	1	2	1	1	2	2	3	3	4	2	1	3	1	1	4	3	2	2	3	3	3	3	2	2	2	4	3	1	2	2	1	1	2	2	1	2	4	2	2	4	4	2	2	4	2	2	4	4	2	2	3	1	2	4	2	4	3	1	3	1	4	4	2	4	3	1	1	3	4	2	1	3	3	3	1	3	4	4	3	3	1	1	4	2	1	1	2	2	4	2	3	3	2	2	3	3	1	1	3	3	2	1	3	3	1	1	3	3	4	4	3	3	1	1	3	1	1	3	4	2	4	4	1	1	3	3	3	3	2	2	3	3	4	4	2	2	2	2	1	4	4	4	1	1	2	1	1	2	3	1	4	2	4	2	3	3	4	4	4	4	3	3	1	3	3	3	1	1	2	2	4	2	3	1	2	2	1	3	3	3	4	4	2	2	2	1	4	2	4	3	3	3	1	3	2	2	1	2	2	2	3	3	3	3	2	4	2	2	3	3	4	2	2	4	1	1	1	1	1	1	3	1	1	1	3	3	1	1	3	3	2	2	3	3	1	1	3	3	2	2	2	2	1	1	1	1	2	2	4	4	2	2	3	3	4	4	1	3	2	4	1	3	3	3	3	3	3	3	3	3	1	3	3	3	3	3	2	4	1	1	4	4	2	2	3	3	4	4	2	2	2	2	1	1	4	4	1	1	2	2	1	1	2	2	3	3	1	1	2	2	2	2	4	4	2	2	2	2	2	2	2	2	4	4	1	1	3	3	4	4	1	1	3	3	3	3	2	2	3	3	1	1	2	2	3	3	2	2	1	3	3	1	4	2	4	4	4	2	4	4	4	3	1	3	3	1	1	4	1	3	3	1	2	2	3	1	2	2	1	4	3	1	4	3	2	4	3	3	2	3	3	1	1	3	1	3	1	3	1	1	1	2	1	3	1	3	1	3	4	2	4	2	2	3	1	3	1	2	3	2	3	3	3	3	2	4	3	3	3	2	2	4	2	4	1	3	2	3	3	1	3	1	4	2	4	2	3	1	2	4	2	4	4	2	4	2	3	4	2	4	4	2	1	3	1	3	2	4	1	4	4	2	2	4	3	3	1	3	3	3	2	4	2	4	3	1	4	2	3	3	1	3	2	2	4	2	2	2	2	2	3	3	1	1	1	1	1	3	4	2	4	4	3	4	3	3	3	3	2	2	2	2	2	2	2	2	3	3	2	2	1	1	3	3	2	2	1	1	3	3	3	3	1	1	1	1	1	1	2	2	3	3	4	4	4	2	4	4	2	2	1	1	2	1	2	4	4	2	2	2	3	4	3	3	4	4	3	3	3	1	3	1	1	3	1	3	4	2	3	1	1	1	4	2	3	4	3	3	2	3	1	3	1	1	3	3	1	3	4	2	4	4	1	3	4	2	4	2	3	1	2	4	3	1	2	1	3	3	3	3	3	3	3	4	4	2	1	3	4	3	4	2	3	1	2	2	3	1	4	2	2	2	1	1	3	3	3	1	2	2	3	1	2	2	3	1	4	2	1	1	4	3	4	3	2	2	3	1	4	4	2	2	4	2	2	2	1	1	2	2	1	1	2	2	1	1	4	4	4	4	4	2	3	1	1	3	4	2	2	2	4	4	3	1	2	2	2	2	3	1	1	3	4	4	2	2	3	3	4	4	1	1	2	2	3	3	2	2	3	3	2	2	1	1	4	4	4	4	2	2	3	3	2	2	1	1	4	4	3	3	3	3	1	1	4	2	3	3	3	3	4	4	4	4	2	2	4	4	3	3	1	1	3	3	4	4	2	2	3	3	4	4	4	4	1	1	4	2	3	3	2	2	3	3	4	4	3	3	3	3	2	2	3	3	3	3	4	4	1	3	3	3	2	2	4	4	2	2	4	4	2	2	4	4	3	3	1	1	3	3	2	2	2	2	4	4	1	1	1	2	3	3	3	3	1	1	3	3	4	2	2	4	4	1	4	4	3	1	2	4	4	4	3	4	1	1	2	4	2	2	2	4	4	4	4	2	1	1	3	1	3	3	1	1	1	1	2	4	1	1	2	4	1	3	3	1	3	1	1	3	3	1	4	3	2	2	2	2	3	3	4	2	3	1	3	1	1	3	2	4	2	4	3	1	3	3	3	1	2	4	2	2	4	2	4	4	4	4	1	2	2	4	2	4	3	4	3	1	4	2	1	1	4	4	1	3	3	3	2	4	4	4	2	4	3	1	3	1	3	3	1	1	4	2	4	2	1	1	1	1	1	3	3	3	4	4	3	3	1	3	4	3	2	4	4	2	1	3	1	1	4	4	2	4	3	3	3	3	1	2	4	4	4	2	1	1	1	1	1	2	2	2	3	3	3	4	4	2	2	2	1	2	1	1	1	3	3	3	4	2	2	2	2	4	4	4	3	3	3	3	3	3	3	3	3	3	3	3	3	3	3	3	2	2	2	2	3	3	1	1	3	3	1	1	4	4	4	4	1	1	1	1	2	2	2	2	2	2	3	3	1	1	3	3	2	2	1	1	2	2	4	4	2	2	1	1	3	3	3	3	3	3	4	4	2	2	3	3	3	3	4	4	3	3	2	2	4	4	2	2	2	2	2	2	4	4	3	3	4	4	3	3	3	3	3	3	3	3	1	1	2	2	3	3	3	3	1	1	3	3	3	3	4	4	3	3	3	3	4	4	1	1	4	4	3	3	3	3	4	4	2	2	2	2	2	2	3	3	3	3	3	3	2	2	1	3	1	3	1	1	2	4	3	3	3	3	4	2	2	4	1	1	1	1	2	2	1	1	1	1	2	2	2	2	3	3	1	1	3	3	1	3	1	3	1	2	4	2	4	2	4	2	3	3	2	2	1	1	2	4	2	2	3	3	1	1	4	4	2	2	2	2	4	4	2	2	2	2	2	2	3	3	1	1	3	1	2	2	1	1	4	2	3	3	4	4	4	2	2	4	3	1	1	1	2	4	2	2	4	4	1	3	3	3	4	4	3	3	4	2	3	1	3	3	2	1	3	3	2	4	2	2	2	2	2	2	3	3	2	2	3	3	2	2	1	3	3	1	4	4	2	3	3	3	3	3	1	1	4	4	1	1	3	3	4	4	3	3	2	2	3	3	2	2	3	3	2	2	2	2	2	2	3	3	2	2	4	4	3	3	1	1	3	3	4	2	3	3	1	1	2	2	3	3	4	4	3	3	3	3	3	3	4	4	3	3	2	2	4	2	4	4	1	1	3	3	2	2	4	4	2	2	2	2	4	4	1	1	4	4	2	2	2	2	2	2	2	2	2	2	1	1	2	2	2	2	1	1	3	3	3	3	4	4	1	1	3	3	2	2	4	4	1	1	2	2	3	3	2	2	1	1	1	1	3	3	2	2	2	2	1	1	1	1	1	1	3	3	3	3	3	3	3	3	1	1	4	4	1	1	2	2	3	3	1	1	2	2	3	3	3	3	2	2	1	1	3	1	4	4	2	2	4	4	3	3	1	1	2	2	1	1	1	1	3	3	3	3	3	3	2	2	3	3	3	3	2	2	4	4	3	3	3	3	1	1	2	2	2	2	4	4	2	2	3	3	4	4	2	2	3	3	4	4	4	4	4	4	3	3	4	4	4	4	2	2	2	2	2	2	3	1	4	4	4	2	3	3	2	2	4	2	2	2	2	4	2	4	3	3	2	4	4	2	1	3	2	4	3	1	3	1	4	2	3	3	2	4	4	4	2	2	1	3	3	3	2	2	4	4	4	2	2	2	2	2	4	4	1	1	1	1	1	1	2	4	1	1	4	4	4	4	3	3	3	3	2	4	1	3	2	2	4	4	1	3	1	1	2	4	4	4	3	1	3	3	2	2	1	3	4	4	2	4	4	4	3	1	3	3	3	1	2	1	3	3	3	3	1	1	2	2	3	1	1	3	3	3	2	2	3	3	2	2	2	4	1	3	4	4	4	3	1	3	1	1	4	2	3	3	1	1	2	2	4	4	1	1	3	2	4	2	3	1	1	1	4	4	4	4	4	4	3	3	4	4	3	3	1	1	1	1	1	3	1	1	1	1	3	3	4	2	3	3	3	3	2	4	3	3	4	4	4	4	1	3	1	1	2	2	2	2	2	2	1	3	1	3	4	2	2	2	3	1	1	1	1	1	3	3	3	3	4	4	3	1	4	4	4	4	1	1	2	4	1	1	3	3	2	2	1	3	2	2	2	2	3	4	3	3	3	3	2	4	2	2	3	3	3	3	3	3	2	2	3	3	1	1	4	4	1	1	1	1	3	3	1	3	3	3	2	2	3	3	2	4	4	4	3	3	1	4	4	4	3	3	1	1	1	1	3	3	2	2	4	4	3	4	1	3	1	2	3	3	3	1	3	3	4	2	3	4	2	2	1	3	3	3	2	2	1	1	1	1	1	1	2	2	4	4	3	3	2	2	1	1	4	4	3	3	2	2	3	3	1	1	2	4	3	3	2	2	2	3	2	4	
