# Supplementary material for: Fine-scale mapping of meiotic recombination in Asians
Source: BMC Genet. 2013 Mar 8;14:19. doi: 10.1186/1471-2156-14-19 (PMC3599818; doi:10.1186/1471-2156-14-19)
Supplement: Additional file 4 — Quartet Analysis Algorithm. Archive containing a script to be opened using Python (http:////python.org). The Python source code for the algorithm used in this study (script.py) is available to run on new datasets. Given the identities of the father, mother and two children in a family quartet, and genotype data in PLINK format, it returns a list of recombination prediction intervals. For instructions and input file requirements, please see the file README.txt. This package also includes example input files (*.syn) generated during simulations. [file 1471-2156-14-19-S4.zip › positions.syn]

9780176
9849404
9935312
9941969
9974031
9988193
10007862
10022360
10023882
10026614
10059191
10071366
10119581
10120545
10173472
13291078
13334721
13343526
13355347
13433199
13517135
13535074
13552459
13557024
13562271
13564335
13571669
13587844
13591802
13598778
13609442
13610696
13611458
13631330
13658169
13678914
13684794
13688296
13689440
13691411
13692003
13695103
13697600
13702207
13707489
13707504
13712441
13712604
13717346
13717994
13718506
13720677
13722724
13723013
13724882
13729007
13733610
13740804
13741579
13742279
13742873
13744213
13746374
13749569
13753478
13754181
13758260
13760423
13760728
13769165
13786841
13792542
13823791
13836745
13837926
13852569
13853913
13865210
13866986
13891136
13927022
13932886
13938843
13983013
13984840
14003728
14004787
14008115
14009151
14013945
14027356
14056240
14059449
14070001
14075119
14075133
14077407
14091438
14092050
14092506
14095717
14102710
14103113
14103189
14103247
14116275
14121117
14121401
14131220
14136185
14137685
14202523
14213787
14214699
14219495
14225183
14232348
14240252
14250204
14253349
14253904
14258290
14258492
14258956
14261969
14263398
14268069
14282919
14292734
14294380
14294878
14297378
14300652
14313227
14329905
14334270
14334702
14334762
14338198
14346239
14346735
14360515
14367339
14369083
14369853
14370431
14370470
14378305
14378499
14380550
14381307
14385827
14390585
14396046
14398761
14401408
14401549
14402351
14403236
14404476
14404589
14411714
14413121
14413165
14413431
14415232
14416325
14416826
14416871
14422242
14422297
14423393
14425877
14437714
14438201
14439974
14440223
14445804
14453063
14456508
14458419
14467221
14470610
14472306
14474864
14474961
14474983
14475901
14480335
14483652
14498407
14502625
14502698
14509032
14510084
14513560
14516242
14516336
14516366
14518643
14519765
14521636
14521719
14521834
14522466
14523076
14525460
14525870
14527999
14531684
14532302
14533409
14533515
14535070
14535111
14535572
14535856
14537091
14537371
14537726
14538500
14538600
14538621
14538643
14542669
14545312
14546088
14546518
14548531
14550026
14550539
14552683
14554012
14556175
14557744
14559539
14560469
14560616
14561153
14563723
14564547
14567401
14567452
14567931
14569224
14569302
14570025
14570263
14570273
14570356
14571103
14571190
14571393
14571990
14572809
14573940
14574031
14576372
14577923
14579582
14580244
14580800
14581125
14581225
14582133
14582410
14585162
14586122
14587354
14589216
14590255
14592895
14593706
14593715
14594247
14596503
14597859
14599116
14602690
14603234
14603865
14604204
14605001
14606125
14607053
14607323
14608130
14609364
14609658
14610140
14612135
14613855
14613941
14614407
14615288
14615347
14616454
14618073
14618142
14618913
14619309
14626788
14627425
14627536
14631285
14631485
14631888
14632905
14633411
14633438
14635415
14635943
14636043
14637068
14642274
14642368
14642592
14642660
14644155
14644803
14645489
14647033
14647513
14647739
14647873
14648337
14650668
14651646
14652008
14653413
14653424
14653895
14655575
14656183
14657546
14659928
14661900
14663291
14663995
14665257
14665258
14666401
14666638
14666977
14667140
14667261
14669374
14670057
14671728
14675355
14676449
14677076
14677692
14686182
14686886
14687341
14687773
14687786
14687891
14688005
14690376
14696600
14696771
14699368
14706369
14707092
14707312
14707337
14708142
14709609
14710244
14712058
14713644
14715362
14722833
14728964
14735869
14738075
14740154
14741592
14743232
14743816
14744278
14746603
14751553
14752449
14752966
14754762
14755697
14766923
14767432
14771576
14771745
14772163
14773838
14773948
14773971
14776284
14777098
14777157
14777301
14777880
14777966
14778845
14778884
14779717
14780351
14780430
14780568
14781321
14783326
14784362
14784455
14785845
14786216
14786994
14788185
14789006
14789431
14789617
14789697
14789966
14792042
14792937
14793920
14795654
14796976
14796979
14799643
14806346
14807145
14807519
14807620
14807690
14808790
14808821
14811424
14811939
14812091
14812342
14813087
14815465
14816454
14817449
14817556
14818293
14819800
14819910
14820662
14820735
14820956
14821123
14821483
14822069
14824849
14827451
14828461
14830599
14830944
14831122
14831547
14831652
14837351
14838005
14840448
14840585
14843387
14843501
14844910
14846600
14849562
14852044
14852187
14854481
14854917
14855153
14855882
14858374
14860229
14861124
14861251
14861367
14861490
14862260
14862423
14863579
14864064
14864087
14864587
14866830
14868237
14868699
14870717
14870860
14874575
14874824
14875083
14875974
14876399
14876464
14876531
14876720
14877446
14877650
14877782
14878165
14879348
14879399
14880039
14881243
14881344
14884202
14885990
14886149
14887693
14887798
14889844
14892378
14892587
14894694
14898510
14899475
14905953
14906049
14906735
14909928
14913657
14915363
14921699
14922019
14924212
14927001
14928134
14929791
14930355
14932552
14933973
14934566
14936692
14938374
14948471
14948773
14951021
14953878
14954968
14955776
14955997
14956382
14956462
14957109
14960420
14967943
14970070
14970937
14973536
14974525
14974896
14976497
14976564
14976733
14978721
14978860
14979358
14979807
14980155
14980846
14980899
14981052
14982007
14982463
14986008
14986361
14986474
14990147
14994730
14995007
14996395
14998418
14998827
14999014
14999093
14999175
15001011
15001289
15001487
15003931
15005394
15005873
15006032
15009334
15011123
15012898
15013312
15013563
15013714
15014085
15014460
15014530
15016858
15017054
15017068
15017216
15017249
15017261
15018642
15019326
15024524
15032062
15033401
15034606
15036530
15037464
15037550
15037883
15038177
15043293
15043346
15043892
15044008
15045013
15045066
15045101
15045415
15047430
15048018
15048817
15050114
15050343
15050542
15052304
15052444
15054122
15056074
15057767
15058052
15059449
15059691
15059960
15060842
15061195
15062789
15063212
15063594
15065809
15067632
15069892
15079578
15081472
15082222
15086721
15087836
15089895
15089975
15090377
15090625
15091744
15093418
15094651
15107877
15108876
15111852
15112025
15114316
15117475
15123453
15126162
15127490
15130490
15132775
15133062
15135040
15136788
15137178
15137393
15141456
15143878
15144632
15146679
15147347
15151796
15152606
15156666
15159166
15160419
15160661
15161613
15161808
15162156
15163739
15163781
15164448
15167383
15167913
15168070
15169083
15169188
15171801
15173483
15177499
15185290
15188224
15195413
15196315
15197886
15208341
15210048
15210274
15210355
15217225
15219739
15220401
15220532
15220728
15234444
15237709
15239804
15241790
15243812
15244358
15244699
15245706
15251005
15251692
15252765
15253394
15253724
15254794
15256529
15256834
15257215
15257273
15257340
15259319
15259532
15260685
15261687
15262160
15262276
15265683
15267502
15268752
15269331
15272625
15273139
15274152
15275402
15275680
15275995
15276842
15278912
15281331
15281863
15282928
15284182
15285121
15285230
15286793
15288260
15290124
15295707
15296900
15299521
15301896
15302300
15304019
15309774
15310309
15315422
15317624
15321851
15324302
15326677
15331760
15334853
15334932
15335263
15335529
15335553
15336645
15337175
15337305
15337603
15338682
15339627
15344474
15344750
15346292
15346340
15346515
15346738
15353413
15355474
15357094
15362833
15365789
15366406
15369625
15369736
15370371
15372789
15373716
15374356
15374916
15375227
15379229
15379788
15380069
15382280
15384139
15387020
15388481
15394399
15395628
15395832
15395891
15396029
15396245
15400165
15403536
15403559
15409571
15410218
15411447
15411804
15411827
15412417
15412462
15417178
15418931
15424047
15429823
15431066
15432624
15433373
15435118
15435214
15437412
15437844
15442521
15442703
15442749
15443047
15443953
15444217
15445992
15446118
15446136
15448123
15448247
15451102
15451499
15454531
15459599
15465216
15466217
15467996
15468594
15469515
15473128
15478238
15479497
15480167
15483575
15484302
15485180
15486432
15488221
15488394
15489599
15489883
15490395
15494308
15498364
15498654
15500319
15501676
15504804
15504963
15505002
15505607
15507072
15508989
15509348
15509358
15510230
15515055
15516124
15516912
15516970
15521287
15521888
15521978
15522279
15522387
15523710
15529252
15532948
15533174
15534371
15535200
15538697
15543730
15550525
15550904
15551918
15554526
15557638
15559743
15560416
15567460
15568649
15568722
15570136
15570706
15572727
15572776
15573119
15576442
15578522
15579941
15579968
15580670
15580814
15583041
15583269
15584875
15585357
15585396
15586648
15587206
15588034
15588429
15588777
15591805
15594263
15594999
15596075
15600014
15600193
15601023
15601332
15603793
15604793
15608029
15608409
15613797
15621381
15622548
15622832
15631897
15633372
15636349
15637541
15637827
15640577
15648777
15648916
15651655
15653875
15655810
15656580
15656743
15658807
15661239
15664846
15665743
15667394
15667649
15669702
15674288
15674652
15681029
15681834
15687984
15693072
15694445
15701557
15703007
15706577
15711965
15712084
15712124
15712670
15712714
15713245
15715910
15716450
15716626
15717289
15719962
15720457
15720532
15721958
15727091
15729339
15730091
15731564
15732981
15733677
15733867
15734423
15734753
15735083
15737743
15738922
15738976
15739310
15739809
15740038
15741820
15751223
15755093
15755877
15763476
15763831
15767976
15768844
15770326
15770435
15770880
15772179
15772793
15772993
15774273
15774408
15775147
15777442
15780469
15782355
15784966
15787817
15790374
15790746
15791030
15791791
15791807
15792966
15796612
15800545
15804892
15806025
15811768
15814774
15816991
15817155
15817704
15820501
15820678
15821015
15822288
15822685
15822968
15822986
15825896
15825985
15826379
15832830
15833637
15836648
15836776
15837982
15838754
15842003
15842344
15842711
15842986
15843533
15843757
15844564
15847271
15852173
15852597
15852867
15853408
15853686
15853950
15854089
15854886
15855867
15857759
15860950
15861153
15861533
15864547
15868861
15872498
15878921
15879012
15880122
15880768
15882461
15882471
15883312
15892717
15895464
15901549
15901910
15903217
15910361
15912544
15914030
15914564
15914811
15914939
15915187
15922491
15925686
15925777
15926096
15926201
15928017
15932423
15932650
15933156
15935913
15936071
15938142
15938384
15943077
15943852
15944080
15944806
15945369
15945639
15946457
15948902
15950292
15950888
15954594
15954879
15955507
15955845
15956628
15956728
15956856
15958825
15960181
15963569
15963968
15966307
15967080
15970251
15972196
15973213
15976606
15978516
15979091
15980584
15980909
15984250
15985441
15985897
15988390
15991037
15994133
15995384
15998425
16001217
16003598
16007847
16008126
16008237
16008627
16009991
16010848
16011930
16012085
16019942
16021969
16022146
16022991
16025070
16028181
16035019
16040093
16040166
16043510
16043759
16045726
16048865
16057243
16063858
16066882
16067432
16069974
16070140
16076473
16076627
16082954
16088542
16088690
16090250
16098347
16104542
16104754
16106506
16107301
16114393
16115582
16121160
16124683
16125656
16129519
16132709
16142993
16144296
16144364
16146476
16147899
16150021
16156655
16161602
16164105
16174788
16182465
16189735
16197041
16217047
16217604
16218250
16223628
16224184
16227651
16231805
16233943
16236064
16238543
16241080
16242346
16243091
16243670
16244013
16248572
16248768
16248876
16252190
16252592
16256439
16257429
16259246
16262235
16262672
16262839
16264241
16264281
16266424
16269434
16270439
16270968
16271144
16272878
16280870
16283358
16284520
16285114
16285299
16285512
16285567
16285680
16290611
16292078
16295049
16295480
16298203
16299602
16300414
16305656
16310882
16311204
16311268
16311612
16311754
16313460
16315786
16315992
16316352
16317141
16317547
16322787
16325248
16329171
16330327
16332808
16333920
16334015
16335050
16338264
16338476
16338497
16343346
16348049
16353768
16354716
16356283
16360212
16363516
16364888
16366756
16367832
16368644
16368897
16369243
16373932
16374147
16378185
16378484
16381172
16388809
16394237
16397756
16402677
16405004
16409990
16410867
16411379
16420062
16429689
16430541
16431347
16433200
16436903
16439815
16440668
16448257
16451064
16452852
16453860
16455612
16457072
16458054
16458118
16458416
16461397
16463627
16469757
16470310
16472786
16472806
16479651
16480022
16480658
16481096
16485140
16485513
16485565
16486581
16487204
16487516
16488945
16489759
16492520
16494111
16498436
16499650
16499859
16502160
16502488
16506279
16507693
16508763
16509251
16510721
16513273
16513473
16513675
16513764
16517779
16527109
16529353
16529924
16531684
16533644
16536616
16540390
16543708
16550380
16550560
16551609
16552350
16552797
16552959
16553023
16553084
16553299
16555717
16556495
16556761
16557827
16558255
16563630
16564622
16565056
16575970
16579656
16580023
16580133
16580539
16580944
16581347
16581531
16583147
16583289
16585482
16585629
16586547
16587323
16587341
16587460
16588640
16589591
16591440
16591754
16592646
16597546
16607117
16613418
16615536
16615638
16615822
16621510
16623097
16624217
16625640
16629258
16631251
16635068
16640835
16644659
16645220
16647743
16648677
16649171
16650095
16652480
16656557
16658736
16664924
16665638
16667254
16667957
16668120
16668286
16668591
16668953
16669662
16669947
16671427
16672323
16672430
16672584
16672659
16672836
16676297
16677321
16679071
16679197
16679271
16679296
16680713
16680755
16681051
16681357
16682158
16683804
16683912
16685619
16685674
16687170
16689050
16689644
16689686
16694093
16696347
16696404
16696707
16697138
16697174
16699698
16699837
16708090
16711700
16713622
16716168
16716303
16720831
16721718
16722383
16727008
16729555
16730133
16730569
16731558
16733736
16733806
16736068
16736315
16736632
16736877
16736908
16737255
16738249
16738666
16740907
16741983
16743970
16744140
16745689
16748131
16748649
16749794
16749917
16750040
16750162
16752075
16752552
16754742
16755601
16760640
16761207
16761592
16761652
16763778
16764089
16764409
16765038
16765240
16765643
16768363
16769230
16777199
16780724
16781529
16785753
16789971
16790643
16799189
16799665
16802199
16804202
16804888
16807858
16813264
16816245
16816301
16816963
16822965
16825844
16825885
16825970
16827528
16828957
16835433
16841736
16847242
16849658
16849886
16852276
16856068
16856290
16865351
16869381
16870908
16870924
16874432
16880720
16881037
16883415
16885959
16887986
16892636
16892745
16892970
16895444
16898953
16899740
16900459
16901031
16902098
16906922
16912169
16915603
16915625
16917157
16918164
16919771
16923481
16925832
16927159
16928847
16930320
16930700
16931593
16932328
16936062
16936097
16937913
16938048
16941886
16945053
16945076
16948574
16952635
16952774
16954136
16956916
16961016
16961894
16962978
16963190
16963614
16966237
16968103
16970077
16971179
16971411
16971867
16971956
16972413
16977674
16979504
16980812
16983163
16984540
16984585
16986204
16986413
16987639
16988046
16988060
16988078
16992150
16995491
16996462
16996798
16996833
17001312
17001938
17003022
17004717
17005027
17005226
17006156
17007353
17007475
17008308
17008658
17012633
17013119
17014483
17014609
17021650
17028534
17030130
17032156
17034833
17034935
17035400
17035528
17036229
17042335
17044644
17046519
17047921
17055829
17059921
17064206
17064921
17065299
17065888
17072244
17083579
17085329
17087020
17087951
17091368
17093650
17094982
17099043
17099851
17100042
17103991
17108309
17108535
17109279
17110845
17114987
17117039
17118793
17120804
17123841
17127843
17130521
17130592
17130834
17131258
17131427
17131649
17131847
17132419
17133108
17133824
17134418
17134700
17135016
17135096
17135779
17136106
17137926
17139242
17139302
17139470
17139595
17141377
17141890
17142874
17143796
17148261
17152419
17152604
17155401
17157328
17157458
17158069
17160226
17162392
17163946
17165770
17166851
17169283
17170101
17170422
17173189
17178832
17179672
17180322
17181674
17183398
17189487
17193094
17193458
17196484
17197471
17197924
17199893
17200350
17200742
17204636
17205950
17206402
17207071
17207309
17207345
17214168
17214206
17215449
17216125
17217065
17219037
17219464
17222322
17224078
17225142
17225189
17225906
17228121
17228692
17228852
17230025
17230406
17235462
17240038
17246740
17250062
17250851
17251169
17252527
17254330
17257369
17262401
17262933
17263238
17269531
17274718
17284933
17285500
17287224
17287403
17287485
17290493
17292584
17292877
17294640
17295023
17295211
17302519
17303672
17305604
17306644
17306697
17307640
17307746
17307868
17308123
17308632
17309407
17314880
17315269
17317718
17317963
17320881
17323895
17323995
17324314
17325391
17326827
17336024
17336428
17339439
17342405
17343221
17343772
17343916
17345617
17345953
17346018
17347604
17353041
17353099
17353179
17353729
17354907
17357277
17358980
17360193
17367718
17371917
17374096
17375176
17379082
17379699
17383714
17391006
17395964
17400426
17400669
17400699
17407262
17409466
17411982
17415449
17420297
17424140
17435634
17443697
17452683
17453776
17455687
17463289
17463380
17464743
17466010
17472060
17472795
17477479
17485114
17485166
17485959
17493201
17494673
17495287
17502225
17502290
17503407
17505497
17507227
17509173
17510677
17521369
17525433
17527283
17527803
17528188
17530786
17531915
17532350
17532424
17533466
17533597
17535611
17543754
17544748
17545940
17547226
17549488
17550229
17551287
17551462
17554048
17554514
17554542
17555205
17555710
17556641
17558471
17560118
17561990
17571773
17572021
17572047
17573647
17573842
17575981
17596671
17597845
17601045
17601093
17601535
17609250
17611855
17612727
17613279
17614885
17621516
17628875
17631434
17632242
17633293
17641361
17642038
17642189
17644402
17645007
17648342
17650877
17651182
17657480
17658719
17659094
17662409
17662670
17678824
17680714
17681657
17685649
17686168
17688196
17688411
17692699
17696177
17696331
17698089
17698152
17702120
17702254
17707528
17707689
17707927
17708105
17708212
17708847
17708892
17709047
17709060
17709443
17709789
17710673
17712153
17713590
17713805
17716647
17721619
17722200
17723485
17724719
17727809
17730794
17732030
17736439
17737387
17738094
17738145
17742119
17742243
17743769
17743835
17744045
17744144
17746274
17747071
17747118
17747798
17752123
17752341
17752719
17754236
17755443
17757930
17758187
17760892
17766731
17769627
17775773
17777925
17779754
17779779
17785838
17786057
17787691
17788930
17789856
17790132
17791569
17795347
17797911
17799662
17807769
17812088
17812455
17814968
17815242
17816322
17817147
17817942
17819797
17820468
17821100
17821915
17825604
17825725
17826663
17827269
17830375
17839196
17840449
17841623
17843609
17843692
17844232
17844802
17846670
17846930
17848524
17848732
17848756
17850159
17850241
17850603
17851615
17852257
17852304
17853353
17855107
17855699
17857268
17858725
17858785
17859629
17859951
17860873
17861579
17863134
17864325
17864688
17865020
17865558
17866189
17867041
17867781
17868598
17868908
17868941
17869241
17873082
17873793
17875281
17878576
17879341
17879685
17880187
17887171
17887960
17888654
17890191
17893230
17899238
17901426
17901508
17904823
17908598
17911384
17920408
17921167
17922552
17928230
17929801
17930971
17933134
17933502
17936733
17937877
17943362
17944246
17944499
17945432
17946436
17948208
17949886
17953251
17953268
17954750
17958015
17959958
17961393
17961876
17962158
17962292
17962861
17963050
17964194
17965166
17966268
17966474
17966846
17967946
17968550
17968577
17968624
17969195
17971736
17975780
17976679
17977139
17977401
17977470
17978333
17984985
17985065
17986617
17987327
17990477
17992429
17994495
17994904
17994929
18004521
18006458
18011477
18019760
18020997
18021778
18021840
18022920
18027216
18030479
18031204
18032178
18033063
18036716
18046519
18046571
18047291
18047950
18050577
18055125
18056730
18057985
18061646
18071144
18072004
18073437
18075235
18076288
18078473
18078501
18078726
18083386
18083560
18085578
18085674
18087666
18087813
18089350
18092437
18101142
18108485
18112298
18114643
18123164
18125304
18125363
18126123
18126666
18126840
18128360
18128538
18133788
18135930
18142669
18144045
18145476
18148695
18150049
18158215
18160231
18163153
18163468
18169728
18169773
18170991
18171043
18174996
18175397
18176750
18177541
18181182
18182420
18182488
18186623
18187101
18187360
18187454
18187839
18187922
18188683
18192815
18193862
18200485
18207069
18209059
18209236
18210063
18211300
18211431
18212104
18216690
18218212
18221596
18225088
18226806
18233856
18236267
18237813
18238378
18238876
18238917
18242313
18243074
18245591
18246644
18246841
18251995
18253171
18253445
18254000
18254195
18254668
18254723
18254968
18255517
18257502
18259132
18259173
18259908
18260773
18260820
18261625
18261643
18261874
18262073
18262152
18262282
18263057
18263986
18264202
18270676
18271222
18272253
18272979
18274607
18279250
18279502
18279661
18281101
18284183
18287220
18287370
18288518
18289640
18294083
18298031
18299285
18303003
18306772
18310284
18311546
18312710
18316684
18317328
18318933
18325093
18327030
18327359
18329683
18330173
18332513
18337644
18338979
18341114
18344811
18346302
18346822
18350139
18350706
18354018
18354295
18354314
18354724
18355312
18355365
18355377
18356061
18356086
18358854
18359851
18360023
18366045
18366668
18369366
18370926
18372738
18373142
18378990
18379599
18380950
18384002
18384471
18385638
18387909
18393982
18396022
18396486
18396648
18397115
18397155
18398999
18399303
18400018
18401274
18401602
18401759
18402714
18403179
18403535
18405276
18405599
18405982
18406009
18406083
18406139
18409339
18410364
18411087
18411261
18412699
18414017
18414742
18415088
18415630
18415891
18416142
18416620
18416964
18417907
18418424
18418818
18419004
18419276
18419477
18420918
18422891
18424197
18426726
18426917
18427281
18428450
18428522
18429890
18430896
18431578
18432422
18432659
18436808
18437655
18438410
18439694
18439837
18440071
18440118
18441681
18442847
18443821
18444717
18447038
18447089
18448111
18448521
18448920
18450015
18450883
18451585
18454417
18457374
18457703
18457850
18457879
18458256
18459878
18460247
18460298
18463191
18468485
18469345
18470103
18471680
18473155
18475103
18477633
18477887
18478834
18478916
18480021
18480208
18480929
18481949
18483197
18483226
18483509
18484365
18484907
18485296
18485834
18488075
18488322
18489596
18490357
18490391
18492086
18493428
18496772
18497367
18503671
18504111
18506579
18508265
18508534
18515813
18518502
18520320
18522918
18529414
18531520
18532034
18536340
18549169
18552536
18556561
18557891
18558177
18558849
18561045
18561066
18561448
18562429
18563070
18563461
18564156
18568140
18569343
18570051
18570413
18570775
18571382
18573228
18576669
18576922
18577870
18578042
18580031
18580112
18580589
18580945
18581924
18582077
18583743
18583990
18584189
18584523
18585295
18585434
18585984
18586954
18587040
18587415
18587691
18587891
18588461
18588781
18589413
18589735
18590848
18591989
18593518
18595079
18596106
18596552
18598676
18600531
18600631
18601831
18602234
18605174
18607276
18608449
18608958
18609247
18609388
18610881
18610953
18611032
18614021
18614569
18615170
18615335
18617132
18618737
18620620
18622381
18622917
18624570
18626167
18629639
18630218
18631690
18634074
18635692
18638782
18639505
18640775
18642793
18643065
18643202
18643999
18644228
18644701
18644879
18644926
18646283
18647290
18649750
18649961
18650992
18653275
18656056
18657272
18668878
18671949
18672298
18674767
18675377
18679551
18681764
18681966
18682972
18683667
18684231
18684279
18684634
18684705
18684908
18688198
18688237
18688278
18691488
18692433
18693121
18697091
18701945
18702813
18703171
18703762
18705763
18706006
18710858
18710988
18712962
18715406
18715760
18720989
18721413
18722532
18728352
18736864
18737308
18737392
18738344
18738976
18740887
18744711
18746350
18748865
18755736
18755998
18762467
18764448
18764669
18764912
18766616
18767176
18767333
18769902
18773608
18774393
18774637
18774793
18776087
18784006
18786933
18787855
18788001
18789375
18789441
18790662
18791458
18792169
18793134
18794046
18794688
18799387
18801575
18802308
18803053
18803560
18806617
18807268
18807606
18810852
18812389
18812533
18812556
18812632
18813513
18813559
18815279
18815869
18820035
18824347
18824825
18827426
18829403
18831972
18834569
18841324
18843067
18843968
18845586
18845882
18848058
18848364
18849493
18849940
18851499
18853412
18854315
18868274
18871901
18873061
18876852
18878292
18878651
18878673
18878732
18878920
18879394
18879700
18881089
18881236
18882741
18883958
18884332
18884355
18884839
18889087
18895085
18895805
18896848
18898020
18898542
18898614
18905721
18913507
18916028
18916131
18917889
18919299
18921270
18927569
18934683
18936414
18937306
18939989
18941896
18945713
18946764
18948707
18949989
18956364
18956769
18961437
18968305
18973225
18975170
18976313
18976322
18977958
18979790
18980169
18981497
18982807
18984231
18986342
18992561
18995878
18997737
18999450
18999735
19011109
19011975
19012885
19012950
19014356
19017501
19018794
19019983
19024011
19031172
19033701
19034311
19035782
19036105
19036442
19036514
19038728
19038842
19039253
19041340
19042970
19044324
19046315
19046370
19046840
19050219
19052337
19054726
19055320
19057910
19058087
19059168
19061876
19062298
19064614
19065212
19067020
19068456
19071477
19073014
19075721
19076181
19078557
19078787
19079056
19079512
19080324
19082377
19084235
19087123
19090599
19096566
19098974
19099736
19107419
19108175
19110808
19114282
19114682
19117073
19117528
19118199
19118359
19118718
19119089
19121841
19122521
19122990
19124203
19126861
19130602
19134833
19138592
19145053
19145829
19150270
19151371
19155262
19155628
19156422
19156916
19157139
19157281
19157435
19157704
19157947
19159049
19159519
19159539
19160110
19162475
19171045
19171077
19171825
19172899
19176718
19178648
19179422
19181333
19181515
19186337
19188646
19194261
19198388
19200434
19201200
19201491
19201638
19203214
19204045
19207472
19211981
19212193
19216427
19217147
19217173
19217906
19218083
19218451
19218720
19222152
19222709
19225327
19225574
19225854
19226026
19226098
19231904
19235021
19238150
19238375
19240472
19242554
19248597
19253872
19254185
19256890
19257378
19257923
19260465
19262583
19263835
19264139
19264703
19265766
19268558
19269742
19270189
19270375
19272082
19272220
19274896
19275697
19275776
19276452
19276728
19277150
19278409
19278983
19278998
19280896
19284247
19284492
19285346
19285791
19287152
19291213
19293175
19293300
19294440
19294891
19301732
19304862
19306259
19306497
19309181
19312266
19313051
19316102
19316549
19317150
19317615
19317835
19318137
19319454
19319569
19322497
19323276
19323442
19324253
19326037
19326108
19326788
19328281
19328455
19328508
19329160
19329198
19329426
19329569
19331922
19332149
19337821
19338489
19338758
19340323
19341200
19341492
19343047
19343367
19344445
19344625
19347935
19353234
19354379
19355312
19356440
19356581
19356709
19357034
19357247
19357908
19358678
19359568
19360885
19361724
19361791
19362064
19364603
19370336
19377036
19378122
19381183
19383949
19386230
19390523
19390677
19402588
19403653
19403818
19411740
19413349
19415010
19424042
19428347
19429613
19431224
19431530
19432841
19433775
19435911
19436490
19437281
19437296
19437795
19447905
19454986
19456465
19459532
19464724
19469347
19470236
19470469
19471632
19471841
19472976
19480515
19480942
19483092
19484727
19486655
19487908
19491162
19493043
19493422
19493647
19493678
19494502
19494623
19497236
19497322
19497470
19497964
19498625
19499449
19499849
19500831
19501742
19506988
19507140
19510125
19512402
19512679
19513226
19513432
19514269
19517280
19520287
19524422
19526124
19526349
19527106
19528297
19528936
19529091
19529149
19529331
19529446
19534755
19539162
19539895
19540127
19540156
19541239
19550624
19551194
19551215
19562828
19563151
19563526
19564774
19564953
19565177
19565214
19566688
19567754
19576152
19577289
19583171
19583200
19593197
19597654
19598516
19600228
19600466
19600697
19601725
19605083
19608545
19609126
19612605
19613525
19615091
19618453
19618487
19619094
19620279
19623560
19626353
19627751
19628436
19631467
19632507
19634654
19634729
19634914
19638152
19644504
19647671
19652098
19652948
19655139
19655772
19657021
19662423
19664061
19664332
19668806
19669472
19676333
19680933
19681658
19681709
19683224
19686821
19686910
19689221
19693995
19694847
19695294
19695552
19699265
19701170
19704665
19712086
19717530
19724775
19725662
19725703
19726751
19728404
19728896
19729806
19730712
19730924
19734374
19734875
19744931
19749070
19749153
19749241
19750385
19753453
19756285
19756432
19757046
19757776
19765434
19766620
19769652
19769937
19775897
19777383
19781785
19783029
19784121
19786452
19792457
19793506
19793541
19793599
19797042
19797449
19798365
19801254
19804580
19804594
19804707
19805194
19805361
19808738
19811530
19811745
19813332
19813463
19813553
19813832
19816140
19816542
19816817
19817848
19818454
19819005
19819968
19820149
19821557
19824008
19825303
19825394
19826560
19833893
19839462
19839646
19840331
19840379
19841080
19842937
19842966
19843219
19844431
19844969
19846844
19851547
19851677
19855215
19856315
19858249
19859237
19859261
19860024
19865343
19866968
19867990
19875608
19875709
19877775
19881063
19883678
19885791
19888587
19890542
19896139
19902106
19902546
19902928
19905897
19908669
19910005
19912214
19915037
19915680
19919398
19919785
19920515
19922790
19924697
19924823
19933140
19934102
19942535
19945837
19947130
19950789
19952071
19952379
19961502
19961503
19961677
19963119
19965043
19966218
19969339
19969672
19969912
19971873
19974200
19978278
19979105
19980045
19980358
19981165
19983882
19986006
19990054
19990155
19991027
19992436
19992941
19993222
19993253
19994641
19997291
19997661
19998341
19998366
19999393
19999851
20000020
20003590
20005211
20005853
20007361
20008998
20009255
20011090
20012631
20013386
20013458
20016060
20019981
20020072
20021128
20030955
20032498
20032917
20035248
20038411
20039280
20043042
20043609
20043622
20044519
20045669
20048028
20050184
20050702
20052131
20053441
20056438
20065367
20071886
20079926
20084545
20084876
20089479
20090155
20093048
20093103
20098184
20098201
20099758
20111646
20113902
20114275
20116197
20117307
20118479
20118674
20119633
20120149
20121403
20122293
20122483
20122937
20123298
20123391
20123775
20125771
20130468
20131790
20132398
20132419
20134103
20135107
20135430
20137379
20139365
20142069
20153174
20154305
20154485
20156451
20158835
20158892
20158904
20160442
20162847
20169448
20169543
20170482
20172423
20173884
20176723
20178450
20180056
20185732
20188026
20188684
20190185
20191911
20192190
20194724
20195408
20199522
20200988
20204766
20204881
20208069
20210920
20211050
20211286
20211346
20215841
20216071
20219800
20219812
20221995
20223903
20224230
20224253
20224613
20226611
20230652
20232506
20235372
20243774
20246430
20246520
20257959
20261725
20267650
20267738
20270635
20272450
20272611
20272639
20272988
20273021
20274770
20274865
20279679
20282405
20282727
20288578
20292976
20295772
20298462
20298584
20299420
20302190
20302445
20303341
20306221
20310364
20310915
20311061
20311104
20317445
20317913
20319047
20321431
20326843
20335697
20337564
20343393
20348756
20351585
20354966
20356805
20357019
20357151
20359637
20361776
20365766
20368620
20369407
20369564
20376227
20376643
20383700
20385471
20388617
20394730
20395691
20405345
20412353
20414162
20414451
20415330
20416229
20419616
20426086
20426705
20427641
20429917
20432040
20436624
20439812
20446112
20448132
20449340
20457262
20457439
20459129
20465061
20466446
20470573
20476325
20478317
20478347
20478435
20480040
20481055
20483275
20483296
20483554
20485621
20486201
20486766
20488053
20490119
20490289
20490584
20491289
20492087
20497458
20497678
20505709
20506318
20507267
20507594
20509460
20513612
20515090
20515226
20516872
20517668
20518912
20534072
20534906
20541466
20542782
20551108
20554558
20556909
20559590
20560721
20562349
20565730
20566064
20566669
20569879
20573046
20574018
20579543
20586146
20587976
20590883
20592047
20593525
20593873
20595054
20598799
20598845
20600289
20600441
20605745
20607123
20607691
20611602
20613322
20614747
20615616
20616088
20617914
20618821
20619615
20619946
20620980
20628167
20628489
20630862
20630955
20631007
20636234
20637781
20641673
20642016
20643110
20643704
20644492
20645329
20650723
20650828
20651215
20652125
20652664
20654786
20656627
20658880
20663171
20663933
20663963
20664277
20664793
20664861
20665496
20666759
20669129
20670039
20670082
20670572
20675442
20684033
20684789
20684997
20687064
20687084
20687140
20690605
20691345
20694211
20697232
20698280
20698949
20699601
20705800
20706148
20707205
20708099
20709622
20709933
20713322
20713786
20714647
20716906
20717946
20722169
20722676
20723899
20733917
20734158
20734486
20734771
20734843
20735251
20735726
20736178
20736299
20736709
20737839
20737985
20738278
20738320
20738449
20738657
20738680
20738797
20740534
20741268
20741335
20741816
20742279
20743219
20744417
20744598
20745434
20746150
20751751
20757798
20766470
20767680
20768335
20768504
20769135
20769423
20773757
20774359
20774567
20774649
20774840
20775853
20775912
20776315
20776349
20776591
20776679
20778532
20779301
20782918
20785306
20786056
20787437
20789306
20789365
20789524
20790583
20790752
20791967
20793598
20799079
20801025
20802460
20803026
20804939
20807173
20807729
20811712
20811809
20811941
20814402
20815906
20815912
20817543
20817625
20818278
20820603
20821898
20821979
20822026
20822764
20823179
20825348
20825669
20827191
20827357
20828763
20829247
20829265
20829323
20829911
20831125
20833035
20833285
20835557
20839759
20842478
20842781
20844081
20846442
20847744
20849227
20849878
20850367
20850435
20851910
20852758
20853747
20855418
20855900
20856990
20857270
20863055
20868691
20870513
20873381
20874176
20877779
20879211
20884991
20885657
20895551
20900736
20905763
20906470
20908294
20912558
20913995
20915614
20916026
20917610
20918655
20922248
20922469
20926172
20933061
20933915
20934272
20940359
20940654
20948523
20949969
20952516
20955734
20956800
20958402
20959721
20961673
20963774
20965078
20965217
20965602
20970226
20970848
20973470
20973622
20977898
20978977
20979034
20983579
20987428
20987613
20995443
20998390
20999515
21000458
21002155
21002722
21006564
21007718
21011835
21016710
21020588
21023059
21023797
21023822
21024479
21025730
21026309
21026331
21026566
21026750
21029851
21033578
21039163
21043098
21043381
21047561
21048681
21048981
21049579
21049986
21050293
21050970
21053852
21054936
21055195
21056224
21059640
21061331
21062388
21063774
21064609
21067008
21068427
21069359
21069400
21072463
21075506
21079398
21080481
21084704
21085566
21087754
21089555
21089877
21091900
21094139
21096975
21100006
21102753
21103670
21103775
21106214
21106843
21108259
21108792
21108994
21109818
21109953
21110606
21113081
21113160
21117808
21118078
21118127
21118944
21122071
21123632
21123662
21123861
21124926
21125699
21125839
21127759
21129537
21131652
21135882
21138990
21139037
21139484
21142037
21144691
21147011
21147732
21147876
21155863
21156834
21157123
21157681
21158992
21159928
21164871
21166317
21171382
21175228
21175513
21177534
21177567
21179870
21180469
21185462
21186734
21186867
21187696
21191123
21193520
21199804
21202918
21207757
21209155
21210103
21214604
21221296
21222831
21224543
21228571
21230039
21232463
21233542
21235136
21235271
21235490
21235701
21237456
21238146
21238930
21241248
21243999
21245311
21245837
21247693
21251733
21256010
21256169
21257379
21260552
21261312
21262444
21262922
21263201
21265887
21267784
21267891
21268319
21268910
21269986
21270244
21270856
21271294
21276987
21277621
21277717
21279708
21279835
21284370
21284387
21287178
21293037
21293803
21293956
21294594
21296154
21301756
21303065
21303287
21303713
21309437
21313184
21315732
21317961
21318244
21319609
21324172
21325685
21325835
21326674
21327117
21332552
21333050
21333132
21340117
21345512
21345875
21345920
21349346
21349566
21349675
21349725
21350451
21351938
21352563
21353092
21354858
21354989
21361205
21363724
21364059
21364825
21364938
21365092
21365502
21369588
21370525
21370692
21375760
21377099
21377191
21378727
21378767
21379121
21379198
21379642
21381641
21382078
21382821
21384976
21388284
21388921
21393372
21399144
21399247
21401400
21404118
21405207
21409725
21414302
21416320
21422807
21423102
21425243
21427970
21428067
21429782
21430148
21430967
21431007
21432022
21432224
21432422
21439060
21439181
21439258
21439390
21439968
21440115
21441451
21442358
21442542
21442852
21443245
21444460
21444894
21450758
21451606
21453986
21454179
21456044
21457220
21458807
21459877
21463491
21465993
21471423
21472520
21472914
21475173
21476510
21481598
21482779
21484517
21484531
21485064
21493932
21494175
21496113
21501340
21505601
21511388
21511415
21516759
21519723
21520660
21521394
21525961
21528164
21528981
21530192
21531075
21536835
21539582
21540906
21541564
21544537
21545328
21546812
21548386
21550171
21553259
21558705
21562094
21563432
21564435
21565591
21566972
21578187
21579542
21582093
21582667
21582961
21583620
21585618
21586266
21586912
21587174
21588770
21590810
21591585
21591823
21594668
21598703
21599645
21601507
21604371
21609451
21611141
21613515
21614389
21617037
21618017
21619612
21619687
21620310
21620605
21621771
21627665
21632551
21636994
21637098
21644860
21647269
21647737
21648428
21649009
21654800
21654816
21656248
21656280
21656965
21659229
21659303
21664139
21664277
21665674
21667058
21667476
21668058
21668380
21670338
21670625
21672012
21673435
21677311
21679847
21682418
21682508
21682994
21684650
21685547
21686082
21692759
21703678
21706609
21711868
21712807
21715834
21716613
21717043
21721030
21721984
21722038
21722156
21722196
21722317
21722895
21723998
21729453
21729764
21730094
21730454
21731948
21732638
21734222
21735493
21736112
21736180
21741662
21743514
21744006
21748684
21748820
21748916
21750502
21757762
21757884
21757937
21761290
21763455
21763517
21770148
21772058
21772362
21774225
21775563
21777763
21778017
21778228
21778376
21781003
21781196
21781793
21783011
21785820
21787512
21788039
21788188
21790735
21791467
21797491
21801124
21801558
21803122
21805149
21805275
21806163
21806497
21810069
21812153
21812513
21814053
21818031
21818486
21820326
21822032
21822152
21825880
21826525
21828206
21830409
21831987
21831994
21832661
21833382
21833902
21839418
21839429
21840392
21842718
21843865
21843980
21847496
21849510
21852311
21852616
21854674
21858135
21858980
21859918
21864007
21868339
21869149
21869631
21872854
21873271
21875439
21879467
21880526
21881047
21883136
21896040
21896863
21897678
21898138
21898279
21898416
21899327
21899643
21902088
21905087
21906357
21906934
21908052
21908755
21909020
21909167
21917013
21919180
21920850
21921612
21923970
21924170
21927680
21929494
21935090
21935101
21936564
21936698
21937379
21937568
21937776
21937826
21939783
21941662
21943990
21944108
21945602
21945633
21948984
21950139
21950349
21957252
21958562
21959226
21961629
21964513
21965267
21966861
21969004
21969038
21970028
21970940
21971118
21971730
21974177
21974469
21975417
21980998
21981280
21984543
21984558
21987747
21988676
21990879
21995555
21999770
21999828
22000210
22005396
22008087
22008468
22010763
22013338
22014766
22015422
22015752
22017341
22017471
22017867
22018247
22028867
22028935
22032263
22034215
22034717
22035367
22035910
22036054
22038134
22038890
22042333
22042349
22044472
22044847
22045027
22045468
22045960
22047170
22047696
22048663
22048678
22049795
22050321
22051086
22051268
22051715
22054241
22054777
22054808
22055345
22056464
22057049
22058205
22058988
22059206
22060126
22062285
22062394
22062587
22063716
22067821
22067976
22068057
22071121
22077270
22077730
22078092
22080325
22081096
22083221
22086103
22086538
22086616
22089213
22093223
22094266
22094903
22095402
22099376
22101877
22102441
22104937
22108082
22108134
22108903
22109473
22110287
22110382
22110469
22110546
22113405
22116547
22118120
22118163
22118288
22118303
22121478
22123033
22123151
22126512
22127413
22127429
22127927
22130475
22131476
22133954
22135202
22137051
22139774
22140662
22140756
22141340
22141510
22142236
22142256
22142443
22142467
22142959
22143851
22144249
22147499
22152577
22153703
22153780
22154122
22156006
22156205
22157475
22157689
22158771
22158914
22160623
22161485
22169091
22169369
22170090
22172197
22173087
22173458
22174054
22174414
22174716
22174909
22180067
22180614
22182195
22182219
22186301
22188210
22188903
22192514
22193542
22194396
22195946
22200762
22206089
22206138
22207019
22207599
22208760
22208923
22209155
22209546
22210239
22210543
22210580
22210876
22213646
22216168
22216380
22217784
22217820
22220040
22228751
22231578
22233965
22237762
22240786
22243251
22243387
22243588
22245541
22245758
22246722
22246878
22253130
22253487
22254197
22254497
22256513
22257125
22257654
22258108
22258522
22261188
22261921
22262330
22262663
22263645
22265581
22265769
22267793
22269145
22270037
22270758
22272884
22273370
22280218
22280376
22280956
22281321
22281407
22281572
22281685
22283438
22287652
22288421
22292394
22293612
22293822
22303999
22305480
22313057
22314711
22317550
22318321
22318992
22319042
22320602
22329349
22333498
22333857
22337689
22341242
22342094
22347028
22351163
22354067
22360929
22361015
22361145
22362957
22364538
22364889
22365274
22366081
22366925
22374899
22375204
22377576
22380025
22380612
22386584
22386719
22390570
22392569
22394009
22403041
22412812
22412869
22414849
22415287
22415557
22417460
22425133
22426930
22427180
22427434
22427509
22427523
22429885
22429921
22430065
22431016
22435932
22438739
22438840
22441018
22447805
22447885
22452252
22456331
22464314
22465038
22465329
22474075
22476668
22476979
22477485
22477873
22482280
22483230
22484245
22487062
22493179
22494182
22494666
22495393
22499604
22500665
22501004
22509019
22509629
22512427
22518619
22525231
22528983
22529970
22534973
22535033
22535203
22535708
22535878
22537189
22537289
22537825
22542596
22545627
22549256
22553547
22559383
22562886
22563501
22563774
22564337
22564731
22570326
22572227
22576117
22588992
22590153
22594581
22596158
22596264
22596775
22598649
22602754
22606427
22607436
22608157
22608199
22613254
22613662
22615303
22615409
22615896
22618595
22619024
22624888
22627158
22633832
22642131
22642399
22643337
22647404
22648940
22652061
22653040
22653575
22656109
22658773
22663781
22668778
22672894
22673166
22673748
22674057
22675496
22680455
22681343
22690916
22691272
22693620
22694927
22697299
22697843
22698250
22698295
22698343
22698382
22698453
22700902
22702717
22705277
22708810
22710902
22711684
22714283
22717064
22717476
22719665
22724733
22729598
22729662
22730155
22730255
22731132
22735592
22735992
22739992
22741406
22743605
22743875
22746265
22747323
22749424
22749679
22757885
22759766
22760086
22763548
22767323
22768071
22768305
22769122
22769261
22770459
22772026
22776713
22782797
22784187
22786795
22795305
22800213
22806860
22807998
22813087
22817343
22828261
22828968
22829369
22832684
22837757
22839570
22842617
22843877
22845294
22848288
22850922
22854664
22862870
22864584
22865197
22865227
22865549
22869446
22870689
22871009
22871547
22874840
22876380
22876500
22878994
22883649
22884021
22884389
22884698
22884975
22886319
22894194
22897057
22897677
22898914
22899306
22906414
22906623
22908659
22912629
22913875
22917993
22919558
22927635
22929392
22929836
22929884
22932041
22938377
22941177
22942094
22942104
22945649
22947722
22947776
22950552
22952505
22952538
22952578
22953732
22959099
22964940
22969567
22970674
22977325
22979739
22982716
22984163
22993284
23006069
23006406
23013790
23014429
23014696
23015088
23016725
23016809
23017653
23018176
23021166
23021202
23028103
23029087
23039538
23040375
23048351
23049191
23054424
23057903
23059254
23063350
23064769
23065689
23067647
23067873
23067921
23074523
23078805
23088687
23092731
23099838
23106798
23107078
23107280
23107838
23111653
23111675
23120686
23125065
23125269
23137670
23143470
23147528
23150584
23152025
23152755
23153078
23159218
23159912
23160325
23161808
23168563
23169062
23174956
23175417
23180226
23180994
23181804
23182749
23183918
23188293
23188650
23193071
23199934
23200468
23208407
23210592
23218910
23219493
23220091
23223686
23223796
23230700
23231640
23232146
23235364
23242746
23246402
23247854
23253463
23253549
23253779
23254645
23255492
23255899
23261439
23263342
23264625
23266486
23267106
23271079
23272470
23279161
23285179
23287850
23293077
23296042
23298509
23299700
23306003
23310657
23314957
23317849
23320362
23321014
23322128
23324326
23329396
23329605
23331645
23334156
23334887
23336166
23337012
23338997
23340055
23340783
23341253
23341358
23342373
23344509
23345177
23346493
23347097
23349496
23350222
23352592
23360640
23364298
23364758
23364983
23369256
23370955
23372706
23373171
23378876
23379803
23380614
23380796
23381454
23381870
23382917
23383742
23383873
23385645
23387333
23387526
23390426
23390981
23391330
23395998
23396799
23397115
23397239
23398812
23401611
23402622
23402721
23404813
23405164
23407600
23415399
23421076
23421443
23422712
23427801
23428112
23430325
23432532
23442973
23443172
23443458
23443694
23443841
23444664
23448477
23450967
23451839
23452912
23453631
23453992
23456609
23458375
23460356
23461389
23470655
23471019
23473480
23474770
23477542
23481052
23485864
23486075
23488962
23489120
23490212
23494757
23494877
23496579
23496800
23498857
23501683
23503485
23507108
23510160
23512054
23518238
23518674
23519142
23520447
23522259
23522511
23522654
23522779
23526117
23527190
23531084
23533417
23535033
23535457
23536885
23537957
23540720
23544161
23545400
23545759
23548786
23549633
23558338
23559977
23560488
23560598
23561264
23565006
23566060
23566855
23568619
23574152
23577959
23584179
23585769
23588260
23588847
23591132
23591708
23593290
23594600
23594756
23594799
23597003
23598401
23598523
23599931
23600289
23602321
23605342
23605602
23606045
23606458
23606950
23611088
23611328
23613573
23613686
23613848
23616379
23616732
23617276
23617740
23618102
23618125
23618404
23618536
23618853
23619860
23620400
23621253
23622428
23623661
23628441
23632073
23633752
23634323
23635345
23636208
23636993
23642524
23643434
23648517
23651834
23655627
23657394
23658725
23660444
23661002
23661293
23663926
23665377
23673306
23674386
23674565
23675029
23676518
23684542
23686623
23690630
23691164
23692778
23699579
23701547
23702561
23703375
23709931
23712292
23719145
23720017
23727836
23728286
23728787
23729366
23729521
23731315
23732067
23732459
23732530
23732630
23733068
23733607
23733653
23735278
23735605
23741019
23741124
23741323
23743425
23744923
23746337
23748762
23749050
23749309
23749614
23749635
23752189
23752436
23752527
23752868
23753887
23753899
23753957
23756756
23757885
23758328
23758380
23758457
23759301
23759506
23761888
23765015
23766046
23771482
23774367
23776561
23779476
23790493
23798287
23800252
23805469
23808080
23809711
23816645
23816766
23820287
23823259
23824271
23824415
23825645
23826401
23827674
23831462
23831533
23831597
23831943
23832325
23832792
23833262
23834001
23834234
23840748
23842142
23845118
23845201
23845528
23857496
23858784
23858883
23859037
23859552
23864281
23864946
23867671
23871965
23875439
23881154
23885777
23887289
23887448
23887573
23888683
23891723
23893485
23894650
23895364
23895381
23895843
23898269
23901585
23904201
23906170
23907323
23908695
23908770
23909820
23915143
23917069
23917927
23918360
23918772
23920413
23925965
23926003
23926287
23934087
23934169
23936004
23936524
23937174
23937310
23938507
23941582
23941755
23944071
23944187
23947028
23949292
23949904
23952740
23956856
23960215
23962554
23962918
23963061
23964793
23967547
23969472
23971962
23972236
23973330
23973464
23974100
23977542
23978086
23979762
23980153
23981149
23982237
23984747
23990559
23991310
23991907
23993039
23993325
23993620
23997422
23999375
23999691
24001891
24007371
24010012
24012953
24015036
24015771
24017565
24018128
24018504
24019544
24020547
24021053
24021495
24022218
24022396
24023576
24023595
24026159
24026450
24027260
24029452
24030348
24030465
24030584
24032197
24032698
24033909
24036609
24036798
24038001
24038081
24046446
24047046
24048609
24051399
24051780
24052024
24053854
24054170
24054876
24055245
24056599
24057156
24057342
24057640
24057852
24058210
24058994
24059560
24060429
24060640
24060742
24063020
24064631
24064990
24067586
24068370
24069111
24070123
24070300
24070703
24071888
24073204
24074262
24074399
24074899
24076470
24078168
24078459
24080847
24084206
24084426
24085113
24085486
24085858
24090493
24092754
24093103
24093800
24096522
24103584
24107000
24109804
24110893
24117367
24117459
24119257
24120442
24120801
24120955
24130943
24131027
24133087
24133545
24134253
24135971
24136851
24138361
24142107
24145543
24149626
24153136
24153292
24162907
24163339
24163455
24167364
24179565
24187582
24196787
24196814
24197234
24197284
24197410
24197661
24197824
24198666
24198731
24201384
24204117
24204224
24204932
24205000
24205062
24206424
24209711
24212385
24214542
24214615
24214737
24215779
24221881
24223324
24226533
24227125
24227300
24227481
24228355
24232228
24233431
24233917
24239476
24240731
24244352
24244596
24246206
24246661
24246783
24246806
24250314
24251826
24252997
24254669
24254905
24254979
24256513
24256845
24257198
24260936
24262860
24272111
24272901
24273026
24275166
24277472
24278435
24283999
24286190
24287602
24290625
24290641
24291599
24292431
24292535
24292568
24292940
24293049
24293672
24299780
24299945
24301491
24303999
24304139
24304809
24304847
24305703
24308745
24309062
24309671
24309798
24309877
24313513
24314452
24315453
24315502
24315888
24315916
24316134
24317210
24318235
24318308
24322481
24322850
24323013
24323152
24323428
24325476
24325547
24329198
24331795
24334352
24334586
24334968
24335208
24335510
24340467
24340846
24341166
24343408
24346542
24348331
24348864
24349452
24349615
24350608
24351771
24352890
24354116
24355419
24355453
24355553
24355689
24355766
24356122
24356176
24358600
24359376
24362179
24362502
24363200
24363246
24363768
24364591
24365742
24368678
24370152
24370843
24372422
24374573
24376628
24377047
24377288
24377703
24377800
24379546
24386071
24386810
24387107
24387749
24388058
24388355
24388437
24391533
24392162
24395688
24398168
24398939
24403564
24405107
24405467
24406525
24407865
24411480
24412699
24412984
24413008
24413414
24413727
24415041
24417785
24417816
24418566
24419279
24424204
24424582
24424900
24424999
24425455
24428229
24428324
24432464
24432646
24435643
24435907
24435961
24436254
24436635
24439612
24440349
24441597
24442607
24444648
24445221
24446496
24449708
24456102
24456529
24461271
24462883
24465963
24466507
24466738
24466761
24467318
24467571
24470708
24473696
24475083
24475097
24477775
24479113
24480779
24483440
24483502
24483573
24484905
24485859
24486394
24486856
24487460
24488178
24492264
24492668
24492909
24498747
24501332
24504929
24506264
24508964
24510827
24512033
24513156
24513223
24514655
24515826
24516767
24517583
24518435
24518641
24519644
24521125
24521325
24521616
24523369
24525392
24527239
24530070
24530505
24533089
24533291
24533962
24536099
24538434
24539273
24543767
24551769
24556205
24561335
24565104
24566373
24570036
24570714
24574160
24576688
24577254
24579785
24586023
24586366
24587209
24588085
24588157
24591607
24592923
24593497
24594364
24599278
24599646
24600699
24602178
24603321
24604368
24605160
24606622
24608865
24615146
24618070
24622008
24628639
24628880
24629617
24630565
24631909
24633013
24633079
24633712
24634690
24634717
24638683
24650497
24659428
24660215
24664148
24665715
24669614
24670327
24677633
24680719
24682726
24688247
24688299
24692463
24693776
24694049
24702622
24703274
24703969
24704489
24706792
24712579
24712633
24713282
24715702
24717103
24717457
24719212
24720531
24722038
24727662
24729069
24729972
24730065
24733015
24733022
24733092
24734850
24741186
24744845
24746444
24748381
24751617
24753840
24755431
24758376
24758531
24761161
24761194
24761425
24761483
24765417
24767708
24769743
24770565
24775183
24778659
24780757
24781318
24781849
24782148
24785303
24787213
24788097
24790109
24792182
24792224
24792561
24801805
24802816
24803524
24805173
24810956
24816606
24816801
24818294
24822122
24822516
24824608
24825567
24826256
24832631
24834164
24835110
24835381
24835480
24835545
24836768
24838123
24839653
24840460
24844319
24846056
24846720
24855571
24857632
24859038
24860246
24861299
24863804
24863901
24867197
24867323
24868302
24869735
24872752
24873303
24876361
24877544
24880617
24883056
24883620
24883775
24885274
24885553
24885714
24887197
24890938
24892908
24893729
24893864
24894439
24894718
24896154
24899522
24900061
24903126
24904757
24904870
24907119
24909972
24911388
24920208
24920628
24931312
24935312
24935356
24938907
24939029
24939172
24939800
24941000
24942637
24943101
24944108
24945158
24946082
24947259
24947587
24948167
24948839
24951116
24951336
24951753
24951825
24953229
24953391
24953739
24954530
24955827
24955964
24958167
24962613
24963459
24966589
24969345
24974042
24974608
24980117
24980244
24980805
24981923
24985545
24988963
24991445
24992100
24992825
24992899
24999487
24999755
25000281
25002830
25003099
25004496
25007377
25007795
25008258
25008485
25008562
25008679
25008725
25009613
25010986
25011988
25012337
25013472
25014717
25016264
25016330
25016403
25016737
25021311
25022839
25023915
25025907
25026006
25026157
25031532
25031623
25032989
25033339
25037087
25040121
25041016
25041309
25043027
25045816
25046969
25047078
25047523
25053455
25056091
25056277
25056645
25058677
25060342
25063722
25064187
25066810
25067027
25067057
25067448
25067652
25069790
25071821
25072604
25076241
25076761
25078778
25080012
25080160
25080818
25081566
25085236
25085267
25087420
25095081
25095751
25096743
25099024
25099634
25100208
25100288
25100323
25102585
25103600
25104707
25105526
25105958
25109350
25111901
25114970
25117578
25117799
25117995
25118262
25118377
25118616
25120328
25120547
25126099
25128998
25129036
25129125
25132923
25136916
25139055
25142953
25144269
25145262
25145275
25145535
25145780
25147786
25147973
25149891
25150796
25151698
25152427
25154439
25160067
25163475
25164231
25164295
25164390
25166207
25166791
25167228
25171566
25172054
25174725
25181676
25185420
25186318
25190795
25192249
25192756
25194075
25195327
25199742
25201222
25202797
25203598
25203868
25205077
25205864
25216178
25217425
25219492
25219641
25220861
25227401
25233814
25234250
25234345
25234496
25234610
25236042
25236204
25236241
25241606
25242572
25249822
25250379
25254189
25261969
25262070
25266078
25269120
25269440
25273812
25278048
25279230
25279896
25287732
25292987
25300836
25305255
25305758
25306514
25308516
25309923
25318710
25322083
25332313
25333548
25334527
25336402
25339839
25342610
25347328
25354436
25356598
25362551
25363380
25363631
25364776
25372601
25373504
25373647
25374004
25375112
25378214
25384945
25392388
25394684
25398055
25398310
25404972
25411108
25412305
25412348
25412547
25413837
25415383
25422769
25423038
25429238
25430806
25431539
25431883
25436468
25436520
25436672
25443105
25445056
25446327
25447047
25447273
25452469
25454103
25454455
25454925
25455345
25455657
25457324
25457384
25459035
25460548
25464845
25467076
25472235
25472603
25473371
25477804
25478695
25482658
25485414
25486935
25489559
25489822
25493146
25497353
25497804
25498232
25499006
25499413
25499575
25499586
25499851
25499899
25504261
25506244
25507174
25508195
25508368
25509039
25518184
25527574
25527855
25528035
25530255
25538071
25543181
25544008
25545414
25547132
25547848
25548106
25548444
25548767
25555897
25556497
25557444
25557670
25557883
25557938
25558118
25558150
25566954
25568174
25571183
25582596
25583389
25584414
25587429
25588705
25591195
25591269
25596347
25606515
25614242
25616795
25620980
25621099
25625646
25627830
25627966
25651013
25651240
25651335
25651410
25651442
25655550
25657058
25659166
25661883
25664223
25675542
25675800
25677196
25679945
25680124
25682321
25683174
25685898
25685945
25686042
25689318
25689339
25691378
25691799
25693091
25694258
25699470
25701634
25703032
25705890
25707900
25708178
25710868
25711186
25713755
25714705
25719960
25720650
25727997
25736287
25741535
25742162
25746029
25747436
25747994
25748221
25748385
25748576
25751648
25754480
25756620
25758110
25758479
25759286
25759354
25766202
25771398
25776959
25781282
25782178
25788537
25788683
25790141
25795042
25797538
25799569
25800383
25800513
25804577
25806779
25811939
25813452
25814044
25822847
25828319
25829939
25832964
25841287
25841347
25841479
25841812
25841927
25842865
25844702
25845573
25847937
25851706
25855653
25859193
25860356
25862686
25870181
25873030
25878152
25878619
25878764
25879620
25882060
25886359
25886942
25887019
25887550
25887696
25888188
25889235
25891574
25895732
25898676
25898877
25899183
25900821
25903373
25908279
25909132
25910525
25916413
25920936
25924248
25924819
25925980
25929831
25931195
25931649
25931913
25931989
25932983
25937947
25940954
25942921
25944893
25948945
25949168
25950828
25952343
25954499
25954686
25955706
25956225
25961067
25962999
25967838
25974496
25976483
25977970
25978691
25980034
25980260
25980597
25980942
25981773
25982856
25983436
25986917
25988889
25990768
25996876
26000141
26000299
26000862
26003206
26006557
26006868
26008915
26009036
26009161
26010113
26012227
26018831
26019329
26021515
26025485
26028630
26028697
26031357
26037544
26037656
26041818
26043633
26043663
26044963
26046935
26049989
26050263
26050964
26054472
26057433
26062629
26071182
26078190
26085209
26088789
26089754
26089864
26089920
26089970
26090514
26092306
26094576
26100421
26107785
26109079
26112539
26116740
26117003
26117260
26120457
26121367
26121425
26124180
26125668
26127411
26128488
26128622
26130615
26131381
26134691
26135985
26136162
26138228
26142025
26144693
26145023
26145766
26147048
26154069
26157011
26162594
26162755
26163866
26166780
26168810
26168832
26171874
26174474
26176065
26176169
26176457
26176988
26179419
26179531
26180016
26181253
26181270
26181570
26182327
26182682
26185586
26188346
26188634
26192901
26194030
26195960
26196239
26197072
26197209
26200118
26200869
26201909
26202400
26202567
26203048
26205084
26206976
26209795
26219248
26220640
26221505
26226123
26228250
26229290
26232647
26234801
26236585
26236641
26236697
26236816
26238745
26243108
26245575
26245937
26246190
26246412
26246746
26246911
26247159
26247676
26248627
26248681
26248730
26249451
26250046
26253840
26256893
26258039
26259792
26260130
26261150
26261205
26264863
26265038
26265159
26266060
26266108
26266315
26270243
26270475
26275436
26275931
26276090
26276888
26278540
26278851
26283575
26283639
26283779
26284227
26284390
26286051
26291226
26293524
26293538
26296321
26296475
26303053
26309441
26309843
26309855
26313330
26318625
26320421
26323176
26324026
26324064
26324860
26329891
26333127
26336760
26345432
26346454
26349119
26350127
26351188
26352796
26354229
26357396
26363285
26363666
26364467
26365521
26365981
26370641
26370658
26373477
26376866
26379588
26380280
26381545
26384598
26385333
26386141
26387226
26387468
26393582
26397975
26398958
26399165
26399885
26403188
26403214
26406839
26408385
26409179
26415397
26416073
26418538
26419368
26422204
26422531
26423013
26423266
26424339
26428112
26428188
26429931
26430592
26431482
26434827
26434924
26435249
26435708
26436244
26436611
26439074
26441982
26442585
26442802
26443288
26443890
26445859
26449561
26449617
26451050
26452481
26455200
26457802
26459455
26459640
26462420
26465912
26465979
26467875
26470201
26471308
26474158
26475149
26475180
26476319
26476695
26476943
26482484
26486987
26493340
26493796
26494559
26496353
26497605
26498340
26498774
26500739
26501913
26503154
26505191
26510412
26510706
26515411
26516351
26518664
26521928
26528322
26528446
26529916
26530136
26531680
26533077
26538473
26538901
26541436
26541683
26542408
26546399
26546885
26547511
26547587
26547857
26548115
26548232
26548508
26549205
26551439
26551725
26557022
26557786
26558958
26563534
26566320
26566461
26567942
26568689
26572121
26573125
26573185
26574190
26575398
26576497
26576921
26577185
26577579
26580776
26585344
26585394
26587983
26588107
26598272
26598463
26598543
26599661
26600002
26602018
26608517
26609021
26610103
26610228
26611712
26613035
26613067
26615418
26616443
26617858
26621680
26628194
26637134
26637313
26640223
26641778
26642534
26642550
26643934
26645152
26645540
26646263
26646409
26646511
26646789
26647771
26650305
26652461
26655457
26655512
26657266
26658863
26664758
26665432
26667297
26669022
26669710
26670901
26671747
26673047
26674677
26679760
26679812
26680476
26681797
26685394
26689556
26692482
26692784
26693866
26693948
26696741
26696989
26698147
26698257
26698690
26699488
26699649
26699693
26700318
26700602
26701907
26701936
26702633
26702785
26703062
26704839
26704863
26704910
26704973
26707827
26709684
26709853
26710165
26710675
26710929
26711422
26712642
26712836
26713128
26715676
26716889
26716970
26717297
26717709
26717976
26718261
26718776
26718864
26719049
26719391
26721272
26722765
26723157
26723398
26723534
26725165
26730329
26732335
26735576
26736201
26742195
26746156
26748294
26751518
26754202
26755155
26755483
26755620
26756022
26756191
26756495
26756550
26758024
26759465
26760193
26760895
26761653
26762168
26762664
26764288
26766282
26767184
26767406
26767571
26767851
26767987
26769135
26769202
26769245
26769774
26770869
26771217
26772842
26774595
26776572
26777248
26779877
26779930
26780036
26783663
26783864
26785928
26786845
26787291
26787509
26787748
26787849
26789430
26789930
26790460
26791471
26791547
26792354
26794032
26794840
26795766
26796014
26797463
26800371
26800448
26801213
26803786
26805623
26806368
26807146
26809366
26812202
26813535
26818379
26818798
26819270
26820863
26821069
26825640
26827521
26828561
26833288
26833323
26834573
26835018
26837016
26839258
26839707
26840689
26841735
26841803
26841868
26844063
26847959
26851729
26853119
26853666
26859358
26861474
26868973
26877256
26880459
26881613
26885107
26887577
26887701
26891730
26892036
26895592
26901795
26905434
26908050
26913643
26918296
26919542
26919581
26919948
26920878
26924578
26926889
26926964
26928404
26929152
26929371
26929914
26929948
26930217
26935953
26936091
26938936
26942088
26943343
26944138
26946096
26946537
26947144
26947332
26947346
26947555
26947727
26947782
26948370
26952558
26952709
26953352
26953857
26954058
26954956
26955414
26956706
26962825
26968284
26968675
26968926
26970358
26970537
26972748
26973119
26976173
26976500
26979373
26979532
26979808
26981436
26982303
26982482
26982894
26985970
26986061
26986173
26986748
26986868
26988571
26990087
26991908
26992567
26994110
26994130
26994734
26995179
27000030
27001174
27001198
27001505
27002006
27002294
27003430
27004213
27004570
27007163
27007715
27010211
27011802
27013513
27014124
27014138
27014160
27014402
27016284
27017026
27017863
27018884
27023664
27023850
27025515
27030417
27030694
27030799
27031695
27031839
27031856
27032440
27033434
27034627
27035051
27035449
27035541
27037800
27038485
27040866
27041623
27044017
27046037
27047460
27049363
27049379
27049551
27049635
27050077
27050253
27054252
27055104
27061136
27061287
27067239
27068060
27069599
27071827
27072901
27074141
27075762
27076079
27076325
27076613
27077671
27078585
27078727
27079310
27079625
27083017
27083106
27084590
27085411
27085871
27087201
27087769
27089961
27090474
27092657
27093463
27093620
27093711
27093797
27094577
27095411
27095922
27096496
27097629
27099286
27101653
27102264
27103133
27105523
27105813
27105880
27107436
27108137
27108891
27113787
27114861
27115113
27116399
27116452
27116745
27125349
27125522
27125539
27126375
27127660
27129261
27130339
27130775
27130825
27131266
27131365
27131538
27131747
27132528
27134631
27137937
27138095
27139317
27139978
27140252
27140328
27141178
27142601
27144963
27146544
27146591
27146707
27147453
27148423
27148517
27149776
27151657
27152424
27157065
27161868
27162263
27165468
27166543
27167103
27167220
27168837
27168978
27174700
27177658
27181794
27181982
27184300
27185091
27187012
27187567
27187963
27188163
27195099
27197332
27201834
27202222
27204254
27204705
27206021
27206392
27206448
27206818
27206844
27206861
27207802
27208461
27208724
27209349
27211535
27213326
27213717
27214452
27214966
27214988
27215795
27215961
27216014
27217401
27218006
27218195
27218260
27219725
27219920
27221375
27221589
27221719
27221861
27224018
27224226
27227083
27227348
27227518
27227742
27228179
27228446
27228483
27231899
27233443
27233561
27238139
27238153
27238687
27238792
27239005
27244377
27246439
27247481
27247646
27248812
27252709
27253292
27258461
27261995
27267823
27268050
27268342
27268990
27269954
27270076
27270674
27272589
27276913
27278475
27278698
27279870
27280175
27281989
27282313
27283137
27285648
27286103
27286125
27288357
27289054
27289320
27289626
27290335
27296225
27297550
27301868
27303099
27305195
27305870
27307172
27307233
27307288
27309995
27311038
27311090
27311368
27311934
27312059
27312119
27312193
27312711
27313614
27313809
27313892
27313972
27316567
27317398
27321053
27321693
27321832
27325713
27326228
27327978
27329010
27329287
27329386
27329894
27334834
27335028
27340924
27342842
27347161
27348094
27358002
27362685
27365645
27366036
27372097
27375217
27378371
27378392
27382448
27382487
27382646
27384045
27389844
27392691
27393350
27394145
27394265
27394360
27395391
27399045
27399757
27399820
27400228
27400382
27401561
27403151
27405232
27406542
27407849
27408043
27408744
27409029
27409061
27411576
27416311
27420472
27421199
27421214
27423116
27424948
27426983
27427199
27427527
27428496
27431448
27435107
27436263
27436453
27437158
27437222
27440866
27441703
27441916
27445021
27446060
27447203
27447318
27449024
27449270
27450356
27450834
27453429
27453547
27453989
27456204
27458935
27459174
27459298
27459394
27461028
27461821
27463501
27465327
27465586
27465873
27466008
27466779
27474523
27474845
27475979
27476133
27480244
27480287
27480802
27483587
27484417
27484825
27484947
27485366
27485421
27486146
27489161
27490373
27493409
27494851
27496417
27496526
27496964
27498258
27498278
27499087
27500390
27500867
27501027
27506185
27506220
27509696
27510083
27510873
27511922
27513431
27513477
27513878
27523464
27528341
27528815
27530034
27531935
27532122
27533146
27533766
27533900
27534398
27534720
27534862
27538396
27539591
27539691
27542602
27548816
27551612
27552293
27552366
27552800
27553013
27553710
27554231
27557842
27558555
27558858
27560097
27565171
27565299
27565739
27569730
27571530
27571833
27574885
27578273
27579211
27579351
27579820
27580908
27581096
27581113
27581267
27581741
27583601
27583883
27584608
27585856
27586736
27587014
27587218
27587465
27588979
27592051
27593191
27599179
27602185
27603021
27603067
27603168
27609521
27610365
27610791
27615875
27618347
27619800
27620100
27620789
27623899
27624155
27624298
27625998
27626918
27627361
27629830
27634289
27635087
27643718
27644855
27645221
27646007
27646460
27649080
27649367
27649571
27651900
27652632
27653328
27655042
27656486
27656868
27657678
27659899
27659930
27660770
27661086
27661424
27661819
27662755
27666161
27667687
27669204
27669694
27671254
27675756
27677096
27684434
27692479
27693746
27693893
27694392
27694699
27695152
27695739
27695894
27696740
27697552
27698534
27699000
27699502
27700019
27700209
27700317
27701047
27701338
27707521
27707783
27710264
27710774
27712794
27713547
27714830
27715742
27716556
27717246
27720574
27721295
27721360
27721788
27722878
27723204
27732847
27736575
27737505
27737524
27737824
27738776
27739043
27739266
27740608
27740651
27741249
27742295
27742545
27742600
27742729
27742903
27743035
27743621
27743764
27744752
27745441
27746280
27746890
27746942
27749254
27749561
27751886
27754283
27755931
27757567
27757744
27761403
27761440
27763271
27764749
27765145
27766819
27767061
27768576
27768719
27769136
27769642
27772843
27772954
27773451
27773906
27779332
27781193
27782693
27784008
27787250
27787843
27790008
27790484
27792199
27792231
27794000
27798286
27803075
27808439
27809228
27810551
27819045
27823420
27829025
27842380
27843188
27843561
27844491
27844640
27845060
27846106
27849710
27851264
27851428
27851726
27851829
27852704
27853958
27857273
27858855
27860300
27860741
27861404
27861698
27863229
27863838
27864793
27867933
27868147
27868570
27869012
27873218
27873438
27875528
27875574
27876516
27876735
27877948
27879104
27884184
27887658
27888393
27888698
27890911
27893528
27899979
27902659
27903424
27907029
27907420
27913924
27915389
27915809
27924144
27924875
27927401
27930187
27930583
27930900
27935300
27936878
27939579
27940865
27944136
27945498
27945690
27945810
27949455
27954865
27954964
27958650
27962899
27965087
27966619
27967075
27971503
27971665
27972045
27972613
27973181
27976576
27986399
27988596
27989044
27995284
27996169
28004814
28006601
28007758
28010755
28012389
28020909
28021913
28021938
28022963
28028142
28031872
28031969
28033129
28033894
28034148
28034714
28038809
28039454
28039608
28040161
28041632
28042208
28044810
28048508
28050826
28051057
28051481
28052410
28053981
28056720
28060406
28060945
28061947
28064083
28064677
28064965
28065400
28066097
28066124
28066198
28068050
28068161
28078751
28079743
28080766
28083645
28083843
28088468
28090376
28091348
28093498
28096483
28097104
28099508
28102020
28103731
28105662
28106399
28106710
28112487
28113894
28116058
28117334
28120324
28122390
28122549
28122737
28122934
28124355
28126271
28127043
28127529
28127853
28128757
28129476
28135194
28152471
28170416
28170746
28171054
28179020
28181039
28188044
28189163
28197498
28204108
28206307
28206841
28213853
28216003
28221249
28227483
28231943
28246805
28247519
28247838
28249480
28250015
28250391
28252469
28255343
28260198
28260606
28266176
28270458
28273139
28279043
28282861
28283501
28284492
28285475
28289966
28290404
28292647
28301523
28304403
28307115
28309603
28311753
28312065
28326550
28327088
28327299
28327692
28328236
28332003
28336326
28339633
28340771
28345298
28346798
28346859
28349969
28350513
28352843
28355208
28357740
28357889
28357948
28358060
28358953
28359620
28360320
28361209
28362183
28362840
28362948
28366017
28366201
28367157
28368860
28368992
28370367
28372223
28372435
28373066
28373594
28374216
28374743
28375992
28376098
28386653
28390274
28397067
28397088
28398348
28398613
28398949
28400237
28403071
28404359
28405841
28406326
28407230
28407268
28407378
28407477
28407728
28408125
28413352
28416149
28422813
28424403
28425142
28427305
28428815
28431800
28432397
28432764
28433499
28433785
28434457
28435789
28435920
28436589
28438247
28444539
28444918
28447638
28448680
28451795
28452050
28452145
28452346
28453157
28453698
28454911
28461367
28462283
28464271
28464644
28464698
28465687
28466517
28467064
28467288
28473432
28474643
28474805
28477871
28481749
28481936
28483125
28483390
28485540
28485818
28490707
28493791
28500173
28501739
28502356
28502943
28504092
28504218
28504597
28505197
28509403
28510485
28510728
28510933
28511139
28511722
28512626
28514875
28518130
28518453
28518565
28518720
28519818
28519884
28519961
28525494
28529205
28535003
28537026
28538651
28541586
28542240
28545079
28545130
28547475
28554377
28554788
28555381
28557665
28557948
28562338
28563997
28569675
28571126
28580060
28581025
28581793
28589904
28592795
28594828
28601558
28605334
28605617
28609153
28622203
28622299
28622831
28624052
28624694
28625527
28628005
28636570
28636824
28640011
28643279
28643667
28643900
28644311
28645143
28645202
28645687
28646387
28646761
28649418
28649466
28650736
28651234
28651740
28651910
28656330
28660992
28661799
28662916
28667362
28670848
28671825
28672591
28672851
28673087
28673442
28674208
28679009
28681200
28681569
28682764
28682957
28683535
28684316
28684917
28686008
28686174
28686209
28687787
28688227
28688667
28688751
28689006
28689964
28691325
28691438
28692873
28694401
28699903
28699920
28704502
28704723
28704884
28706679
28707400
28710160
28710631
28711276
28711411
28711854
28713008
28713467
28714179
28715549
28715801
28717539
28718901
28720512
28721470
28721732
28721750
28722267
28722333
28723725
28725372
28725426
28725472
28725666
28725753
28725894
28727752
28729321
28730117
28730368
28734218
28735566
28737076
28738014
28738244
28739384
28739581
28739854
28742120
28742200
28742434
28743401
28750337
28753203
28753463
28753980
28754476
28761264
28762267
28763777
28769700
28771041
28772420
28774785
28774974
28775073
28775440
28779297
28781867
28782159
28787610
28788692
28789819
28793150
28795563
28796992
28797193
28803006
28804334
28804593
28805185
28807010
28808930
28810754
28811814
28812262
28815762
28816416
28817820
28817851
28818843
28820378
28821631
28828403
28830250
28832120
28833101
28834323
28837097
28837677
28840934
28844261
28847826
28851848
28862498
28866971
28867804
28873078
28873160
28873226
28873920
28874021
28875803
28877844
28880685
28880764
28881157
28881324
28882232
28882721
28884248
28884295
28888157
28888203
28889724
28890768
28895140
28895431
28895976
28896168
28896364
28898714
28898835
28898910
28900506
28901822
28902015
28908765
28911573
28912488
28913875
28921841
28926125
28928613
28930266
28931194
28931822
28932544
28932914
28935764
28938181
28938723
28940660
28943581
28947451
28948017
28949321
28952078
28952901
28960819
28962382
28964598
28965830
28979016
28980154
28980804
28982417
28983402
28985620
28993474
28994319
28994722
28994789
28997357
28997768
28998303
28998651
29002704
29007950
29009638
29010145
29014976
29015027
29017625
29018264
29018773
29019297
29019376
29019542
29019941
29020037
29020473
29021276
29022106
29023700
29025638
29026271
29026461
29026732
29028095
29028797
29029658
29031951
29032518
29032561
29033467
29034078
29034156
29037117
29037522
29037998
29038624
29039190
29040197
29041493
29041707
29041761
29042083
29042282
29042635
29046541
29047866
29049446
29050466
29050936
29051416
29052415
29054253
29054378
29054948
29055279
29056068
29056332
29056670
29056863
29057788
29058739
29058786
29059545
29059787
29059918
29062049
29062180
29062282
29062446
29062596
29062692
29062705
29062892
29065952
29066382
29072253
29072291
29073160
29074247
29074863
29074998
29075569
29076110
29077152
29080022
29081211
29083660
29084446
29086296
29086726
29086761
29087893
29090247
29095172
29095211
29097499
29100148
29100303
29101406
29101500
29101636
29103450
29111747
29118775
29122577
29122990
29127014
29127377
29134589
29136743
29136830
29136850
29140892
29143280
29144990
29153706
29160207
29161064
29161231
29161249
29162449
29162966
29164079
29166041
29166748
29170727
29172486
29173220
29173959
29176122
29177545
29177601
29178154
29178923
29179289
29179439
29180955
29184339
29186830
29192970
29195557
29196076
29196078
29196579
29196635
29197509
29197576
29197740
29197818
29198018
29198224
29198282
29198882
29198925
29198973
29199538
29200022
29200758
29201887
29203291
29207263
29208644
29212570
29220209
29221648
29222547
29228627
29231423
29232510
29233638
29234932
29237397
29240078
29243212
29246626
29251702
29252800
29261185
29263762
29264426
29266813
29269861
29275896
29275983
29276481
29278995
29279034
29279178
29280282
29287193
29287951
29296976
29298016
29298975
29299961
29308039
29308622
29309312
29310424
29311493
29312428
29314343
29318711
29321170
29323895
29326118
29327499
29327634
29328218
29330928
29332221
29335726
29336473
29337500
29343284
29343722
29344905
29346284
29347512
29350089
29353601
29354016
29354487
29354743
29365467
29366901
29367162
29367432
29367819
29368194
29375963
29376328
29380625
29381115
29386012
29386737
29386787
29391958
29392255
29392383
29397097
29397351
29397477
29398849
29400224
29403242
29406022
29408998
29409134
29411171
29416121
29420111
29424535
29426525
29427211
29428060
29428218
29429869
29434785
29438998
29439988
29441956
29442778
29443792
29447289
29448782
29449648
29449870
29450115
29452104
29452470
29452563
29454308
29454947
29455830
29458360
29458583
29458624
29458757
29458817
29458916
29462328
29464331
29467871
29468731
29469473
29469554
29469889
29471232
29478110
29478325
29478852
29479522
29479589
29480084
29482364
29486038
29487440
29487619
29493705
29494726
29497968
29498951
29500449
29502276
29503766
29504554
29507181
29508963
29512157
29512822
29513533
29516248
29516616
29516972
29517156
29517184
29517716
29524592
29526653
29526960
29530655
29535337
29578070
29579704
29581897
29585592
29590393
29593108
29596265
29598187
29599943
29600448
29600623
29604085
29604904
29605821
29606254
29607434
29607482
29607962
29610941
29612429
29613196
29614086
29619544
29621713
29622967
29625951
29636469
29636647
29637146
29637356
29638182
29639022
29639608
29640072
29640881
29642705
29642842
29648644
29650734
29656259
29663325
29665734
29671664
29674425
29676339
29679365
29680631
29683378
29690221
29701814
29703719
29718514
29720902
29724273
29728884
29729870
29730095
29736243
29737912
29743638
29747472
29752264
29753004
29753242
29753940
29754342
29756504
29760035
29765555
29765704
29767744
29769130
29769191
29769820
29769984
29770239
29770263
29771704
29775014
29776938
29777317
29777728
29778010
29780010
29781119
29781524
29781565
29782383
29783729
29785348
29785765
29786683
29789323
29789935
29792995
29793227
29796882
29798352
29798421
29798455
29798982
29800235
29800623
29801008
29803055
29807059
29810748
29810806
29812765
29813879
29819679
29823349
29825172
29825376
29830125
29831916
29832177
29836397
29836878
29837480
29837833
29838145
29838347
29840088
29840646
29841349
29844536
29845548
29845676
29846604
29847799
29849643
29853164
29853502
29853720
29853751
29855903
29865858
29870616
29873822
29874494
29874844
29875214
29879378
29880620
29883002
29888079
29888663
29889379
29889984
29891009
29892065
29892079
29892147
29893054
29895139
29897111
29897203
29897524
29898762
29902064
29903116
29906146
29906604
29908100
29908119
29908319
29908334
29908448
29910107
29910961
29911207
29911671
29912139
29914727
29922072
29922286
29924674
29926665
29932639
29932927
29933264
29933643
29933749
29934844
29935030
29936192
29936230
29936244
29936360
29936469
29936806
29936969
29939211
29940641
29940786
29942746
29943260
29945050
29945097
29945121
29945889
29947696
29949743
29950633
29952513
29953221
29954574
29954834
29955813
29956185
29956306
29957303
29958702
29958802
29959843
29961249
29962913
29964371
29964388
29964556
29964814
29965132
29965704
29966097
29967382
29968170
29968624
29970705
29971556
29972129
29972148
29972688
29973492
29979266
29983941
29984372
29985999
29987193
29989227
29990273
29994971
29995306
29995910
29996139
29999940
30000875
30002830
30007748
30008687
30010466
30022668
30023145
30029688
30032351
30032460
30033815
30036204
30039929
30041325
30042170
30042996
30043499
30047833
30048499
30049434
30049955
30050067
30051870
30053095
30053605
30054495
30055046
30058078
30058200
30059808
30062624
30064806
30065381
30067700
30068006
30068040
30068479
30069839
30070963
30073032
30073388
30075557
30082515
30082871
30083788
30084949
30085271
30087188
30088535
30094186
30094325
30094573
30097842
30098678
30099382
30099580
30101224
30103291
30106698
30107163
30107363
30108064
30108765
30109036
30109113
30116107
30116887
30117021
30118125
30118487
30118644
30120060
30120578
30121846
30122374
30122386
30123157
30123698
30124346
30129589
30131325
30132869
30134962
30139583
30141891
30142324
30144382
30145934
30146137
30147811
30148510
30152573
30153969
30154271
30155265
30158038
30160018
30160192
30161150
30161368
30162287
30163283
30167132
30167731
30169852
30172492
30173750
30175396
30175685
30176846
30177240
30178596
30178739
30179954
30185226
30185423
30185479
30186260
30186668
30187285
30187890
30188911
30189918
30190299
30190441
30191698
30192038
30192745
30202474
30210080
30211802
30214807
30215092
30215280
30216183
30217192
30217651
30218742
30219280
30224343
30225097
30227845
30228525
30228804
30229295
30230298
30231933
30234604
30238880
30241870
30244784
30245019
30247120
30247733
30248253
30249629
30262119
30266380
30272540
30274091
30276957
30285495
30287991
30288864
30289786
30292971
30296377
30298533
30300047
30300804
30301425
30302610
30303471
30303939
30305906
30306111
30306168
30306414
30307378
30311857
30313466
30313646
30314958
30318293
30321687
30323427
30323632
30324546
30325053
30327668
30328226
30330617
30334045
30338331
30339015
30343250
30344378
30345532
30345547
30345641
30346213
30346273
30350636
30353666
30353978
30356051
30358836
30361940
30362632
30363557
30369237
30371527
30371554
30375755
30379429
30379867
30380952
30381436
30382457
30382756
30383460
30388188
30388213
30388293
30388349
30388793
30393048
30395663
30395917
30396967
30397226
30398299
30398635
30401723
30409483
30409876
30419649
30420056
30420640
30421051
30422928
30425870
30430160
30431780
30432311
30433349
30433795
30442631
30445605
30446580
30450088
30453309
30455298
30460563
30461182
30461655
30462294
30464040
30464450
30464471
30464927
30465495
30465617
30473972
30474823
30475170
30475284
30475371
30476495
30476807
30480187
30482255
30485138
30490133
30490575
30492471
30494406
30499077
30504014
30506260
30507028
30507226
30509253
30509664
30509730
30510547
30511285
30511614
30512740
30514458
30515572
30515704
30517024
30521327
30521783
30528382
30528987
30531338
30532773
30532877
30533292
30533826
30533957
30535119
30536826
30537290
30537905
30538655
30539314
30542102
30542589
30542823
30547226
30548783
30552005
30552781
30554796
30557323
30557833
30559029
30568678
30576005
30576319
30577948
30581313
30582560
30584023
30587350
30594574
30595523
30597924
30599679
30602356
30604793
30605267
30605406
30608880
30610307
30612192
30612642
30612717
30613442
30614248
30615674
30616513
30617310
30621664
30621877
30622076
30623279
30623933
30629326
30629375
30630749
30632043
30635091
30636570
30636952
30641243
30641453
30641707
30643220
30643461
30644509
30644634
30644929
30646558
30652039
30652228
30653326
30654992
30655313
30656885
30657903
30658028
30659580
30664466
30664662
30666327
30666426
30667632
30675571
30676042
30676115
30680199
30683684
30685489
30688858
30692091
30693243
30694271
30694542
30699646
30701447
30703560
30704095
30708016
30710571
30714974
30716253
30718178
30719044
30724925
30725030
30725570
30731907
30733726
30734643
30734699
30738594
30738720
30740565
30748734
30753600
30753928
30755532
30758128
30758270
30758947
30761503
30762659
30770217
30772397
30773954
30774051
30775822
30780737
30781445
30781526
30786178
30787661
30790418
30794190
30795050
30795348
30795515
30798148
30799267
30808683
30814428
30821631
30822652
30828245
30829675
30829868
30831143
30831322
30835537
30838620
30838954
30846322
30848379
30850864
30854903
30855597
30855877
30861390
30862552
30866791
30867101
30867894
30867998
30869966
30870847
30878280
30881550
30892183
30893314
30893502
30895276
30895396
30895492
30896702
30898339
30903414
30904859
30906977
30909896
30910986
30914735
30917979
30919037
30925422
30926012
30926217
30928096
30929878
30930146
30932579
30937041
30939048
30939692
30946936
30948063
30951850
30952386
30953519
30956407
30956435
30958412
30958851
30959901
30960794
30966680
30966888
30971892
30972158
30976692
30976893
30977622
30982361
30982484
30987692
30988927
30997082
31001585
31002690
31008125
31008194
31008631
31008651
31011246
31011413
31011480
31012708
31014669
31018997
31020482
31026162
31032638
31034467
31034808
31040071
31041447
31042028
31050959
31054860
31058109
31064135
31065594
31072570
31082151
31090354
31091046
31091400
31095424
31095548
31101145
31103226
31103883
31106141
31106959
31106976
31107198
31108140
31112181
31113010
31113452
31115424
31115834
31116974
31117341
31118542
31118844
31122843
31124180
31129150
31130941
31136526
31137578
31138124
31140352
31140817
31141145
31141853
31141929
31141960
31142977
31144897
31146805
31149663
31152200
31155203
31164645
31164720
31173545
31174008
31176224
31179148
31183512
31186802
31189336
31189588
31193930
31194773
31195196
31202758
31203459
31205308
31209306
31209636
31211045
31211664
31212267
31216352
31217081
31217268
31218122
31221754
31224254
31225928
31230259
31239536
31243857
31245996
31246840
31247458
31248269
31255334
31255401
31257627
31257992
31258089
31259309
31260077
31260401
31262770
31266433
31266515
31266534
31267493
31268708
31270961
31275489
31278302
31278590
31280222
31284249
31284280
31284907
31288942
31290484
31296266
31297640
31298967
31300591
31303033
31308670
31311369
31311949
31313678
31317251
31324162
31326674
31327848
31332453
31332490
31336425
31337009
31337126
31337505
31337834
31340922
31342508
31343629
31344955
31345343
31346041
31346570
31347666
31349103
31349971
31351530
31351646
31352119
31354033
31356171
31357008
31358681
31360155
31361282
31361972
31362382
31366080
31366356
31366452
31366468
31366764
31367175
31372008
31376432
31383326
31384852
31390485
31393720
31397531
31398068
31405949
31407071
31407879
31408754
31409225
31409594
31409620
31409788
31409848
31411428
31411628
31414363
31414902
31415075
31415329
31418581
31419602
31419620
31421344
31424285
31425085
31427707
31429521
31431662
31431716
31431882
31432285
31432840
31437406
31438509
31439832
31445227
31446103
31447173
31447216
31448396
31449008
31450121
31450150
31450322
31450468
31450831
31456334
31458284
31459340
31459404
31468187
31468474
31470453
31477667
31477873
31480406
31480636
31482206
31483617
31483755
31483813
31487647
31487663
31487975
31492450
31492533
31492644
31493014
31493160
31493556
31494332
31497276
31503585
31507171
31507680
31510017
31510442
31518894
31519716
31524277
31525365
31526632
31527251
31531779
31542951
31544529
31549549
31549863
31549965
31555084
31555930
31556740
31557943
31559099
31560420
31560421
31565917
31566473
31567931
31572406
31573567
31574765
31577268
31578333
31578445
31580111
31581007
31581155
31588674
31589767
31589877
31595718
31600986
31604127
31604744
31608507
31608700
31609231
31610574
31610783
31613330
31620461
31621194
31621454
31621988
31622098
31623224
31624033
31624945
31625456
31626486
31628231
31628655
31628935
31630052
31630172
31630195
31630312
31630474
31631306
31633753
31635982
31637317
31638739
31641004
31641848
31642320
31642550
31643525
31645060
31645560
31647654
31647751
31649032
31654783
31656975
31657342
31657455
31657678
31658040
31662333
31662979
31665173
31665734
31666372
31668866
31669392
31669620
31670285
31670702
31675026
31676430
31676751
31676807
31677775
31678197
31681074
31681079
31682118
31682242
31685057
31688618
31690270
31697175
31697210
31701230
31702358
31702615
31709293
31709713
31712823
31715456
31716827
31718534
31725083
31725269
31725907
31727242
31729217
31729848
31730000
31730028
31732770
31733232
31738793
31739378
31740623
31740946
31740965
31741910
31742118
31745286
31746971
31748712
31749567
31750172
31754255
31755341
31758190
31758331
31760406
31765684
31766283
31766851
31767911
31768020
31768454
31769169
31769973
31771373
31771431
31773186
31773874
31774071
31774166
31774629
31777021
31778042
31778086
31779578
31780091
31780292
31787347
31790672
31790830
31791228
31791324
31792423
31793748
31794975
31796119
31798268
31798606
31802921
31803559
31810761
31812960
31816964
31817149
31821706
31825759
31826736
31827225
31828863
31829671
31830464
31833147
31833963
31834828
31836030
31837832
31841456
31841472
31843214
31846162
31848768
31851444
31854895
31856983
31857508
31858845
31862340
31865286
31871427
31875073
31876636
31879105
31879182
31879636
31880238
31883286
31883494
31885799
31885974
31886178
31886212
31887245
31888035
31889189
31889271
31889344
31890023
31890852
31897192
31897427
31907796
31911377
31911830
31912000
31914444
31916720
31919470
31921294
31921387
31921425
31924016
31927863
31932482
31940240
31943891
31953845
31956763
31959741
31961191
31962033
31962242
31963101
31964800
31965603
31966490
31969189
31970735
31971660
31972656
31973395
31973686
31976632
31978444
31978659
31978730
31980548
31981460
31981702
31983199
31985225
31987469
31988352
31990833
31990997
31995534
32000796
32002184
32006128
32007456
32008310
32009734
32010112
32012629
32013682
32014714
32018738
32023870
32026828
32033763
32036597
32044446
32045152
32046109
32046986
32052953
32053430
32056224
32058395
32061897
32062634
32063113
32064871
32068692
32069770
32072816
32073297
32073767
32077127
32080833
32084926
32085483
32089186
32091915
32092371
32092930
32093320
32093568
32093702
32097893
32101058
32101164
32101644
32104175
32104353
32104860
32104914
32108059
32115002
32117841
32120921
32121967
32125724
32128803
32131250
32133967
32134261
32134380
32136224
32136344
32139704
32142279
32142378
32142729
32142892
32142925
32148211
32155248
32155637
32155887
32156038
32156309
32158326
32160823
32160871
32164396
32165294
32166204
32169574
32169606
32170575
32171165
32171219
32171391
32171851
32173420
32176703
32177384
32178095
32179251
32181381
32191120
32192426
32195033
32195897
32198576
32201437
32205623
32206206
32207020
32207171
32207444
32211782
32213941
32217984
32219355
32219677
32225198
32226361
32229430
32231223
32235050
32236529
32236952
32239925
32240310
32244690
32244815
32245680
32247141
32247868
32248652
32250400
32253329
32253455
32254024
32255148
32255202
32256503
32258059
32259320
32260759
32261211
32261957
32262005
32263712
32268358
32269305
32271797
32271883
32275236
32276635
32277476
32277631
32278371
32280364
32281012
32281394
32281852
32284241
32286492
32286740
32289604
32290059
32291132
32292771
32292994
32293411
32293526
32294222
32294317
32294620
32294994
32295801
32295973
32296189
32296672
32297384
32297926
32302911
32303489
32303535
32304322
32304363
32306190
32307057
32307110
32307639
32307768
32309829
32309902
32310101
32311257
32314674
32316694
32321564
32325650
32326901
32327571
32330535
32331803
32331863
32331944
32337385
32341542
32342541
32344912
32345301
32345447
32346403
32349164
32349277
32349723
32349920
32350638
32351155
32352050
32352345
32353706
32353866
32355880
32357343
32359302
32359519
32361437
32362897
32363481
32364748
32364840
32365451
32366101
32366164
32366216
32366682
32366900
32367288
32367862
32367943
32371952
32372353
32372387
32374142
32376672
32379967
32380078
32380579
32385717
32386514
32389531
32389676
32391001
32391301
32392501
32393034
32393203
32393243
32393390
32393476
32393663
32393906
32394310
32396727
32397686
32397945
32399984
32400557
32401762
32404020
32405698
32406192
32406894
32407828
32410535
32411418
32412211
32418036
32418694
32421702
32423739
32426059
32426326
32426961
32427340
32427869
32429674
32433086
32435065
32436758
32437191
32437795
32438504
32441321
32444589
32445252
32447507
32455323
32455411
32456540
32458858
32459724
32460132
32460322
32460369
32461287
32462912
32462969
32463250
32467036
32470581
32472982
32474189
32474383
32474871
32474976
32475026
32476002
32476454
32476847
32476858
32476959
32477663
32478008
32478363
32478407
32478423
32478503
32480405
32480789
32483475
32484432
32484600
32484797
32485015
32485421
32486936
32489449
32494130
32496115
32501463
32503478
32504333
32504593
32504933
32505215
32505689
32505702
32509693
32518074
32523868
32526872
32531064
32533765
32534704
32536580
32541683
32543429
32544957
32545318
32545990
32546739
32550141
32551094
32551294
32565032
32565172
32565727
32566746
32566836
32568313
32573361
32575863
32577607
32577881
32579587
32580679
32583304
32585001
32586384
32590364
32591413
32592215
32592478
32592618
32593011
32594660
32597066
32600626
32606286
32607151
32608107
32609773
32610736
32613625
32614210
32616066
32616128
32616600
32617147
32617708
32618871
32618954
32622279
32622297
32623564
32626319
32632195
32635756
32639748
32641566
32643714
32643804
32646543
32647621
32647894
32648072
32648197
32650111
32651000
32651401
32653869
32656373
32660732
32661809
32664972
32665133
32672382
32674497
32677634
32678070
32678239
32680247
32687431
32688465
32689238
32692538
32695788
32696655
32704523
32704612
32704758
32704978
32705134
32708354
32711092
32715406
32716387
32717832
32718574
32718831
32720555
32721019
32721580
32724377
32724426
32726508
32726800
32727349
32732070
32733757
32735422
32736178
32736249
32736301
32736404
32736484
32738460
32742638
32745705
32748615
32754202
32754546
32756161
32758368
32766242
32766309
32768001
32771206
32773295
32774059
32776077
32785117
32786610
32786919
32791311
32795800
32799562
32803686
32806261
32808857
32809002
32810264
32814129
32818513
32827062
32828615
32831859
32831993
32833578
32834144
32834253
32837016
32837342
32839036
32840579
32840941
32841011
32841071
32841168
32845743
32847402
32849431
32849639
32849757
32850692
32851766
32855134
32859759
32862329
32863573
32869651
32870018
32870244
32871177
32871294
32871500
32880218
32881592
32886408
32888358
32892301
32893303
32893657
32893749
32893902
32895279
32896193
32897150
32897864
32899591
32902051
32904872
32909380
32918149
32919898
32920155
32920185
32920252
32920977
32922364
32923695
32925801
32928788
32930403
32930538
32936063
32936154
32936639
32938549
32940308
32942219
32942524
32942657
32942922
32945164
32949645
32951652
32953727
32963397
32966936
32969351
32976358
32980867
32981078
32981223
32990453
32993005
32993764
32999402
33001128
33008175
33009007
33017356
33019856
33021504
33021628
33024506
33026665
33028319
33029450
33030878
33033459
33035031
33035994
33037326
33038776
33040020
33043726
33044166
33046457
33047190
33048935
33056724
33058897
33063032
33063866
33066196
33066456
33066793
33069767
33072793
33073032
33076893
33076910
33076954
33077108
33078280
33078504
33083366
33086703
33087650
33088213
33089514
33090443
33091051
33096159
33097110
33097435
33098735
33102791
33105754
33107158
33108838
33109741
33113178
33114279
33114415
33123243
33125152
33130815
33133637
33136516
33138087
33138947
33139200
33141602
33145158
33145785
33145867
33150464
33159651
33160194
33161938
33161986
33164548
33165007
33166803
33172812
33177862
33177920
33178312
33179217
33179488
33179584
33181962
33184557
33186255
33188605
33189938
33189974
33191921
33192222
33193147
33195820
33196460
33198616
33199078
33199754
33200101
33201328
33201515
33208225
33208480
33213366
33213510
33213578
33215212
33216192
33217444
33219645
33220960
33221027
33221372
33222953
33225855
33226124
33230067
33230983
33233219
33238003
33238428
33239469
33239926
33240409
33240741
33240874
33240955
33241413
33241617
33241881
33242381
33245946
33246148
33247306
33248882
33251882
33256107
33265698
33266003
33267837
33269278
33270377
33273218
33274562
33278442
33279117
33279407
33281013
33281262
33282734
33283121
33283660
33287999
33288181
33290439
33291085
33294344
33294602
33295942
33297724
33298252
33299355
33299464
33300393
33301078
33301494
33301570
33302383
33303639
33304152
33304320
33305719
33306458
33307299
33308533
33308871
33309322
33315815
33319441
33320586
33321271
33322649
33327713
33327805
33329131
33330047
33331127
33332334
33333415
33334089
33335893
33336721
33337172
33338971
33341380
33343291
33344608
33345769
33352040
33353710
33354921
33357489
33357748
33361759
33363235
33366345
33366952
33369377
33371197
33372448
33380217
33381264
33385382
33385955
33387301
33392694
33393473
33394730
33398039
33402118
33402573
33402906
33403114
33406720
33408560
33413854
33415167
33418264
33419569
33421296
33421445
33422428
33422997
33423011
33424297
33425577
33428176
33428634
33431025
33431802
33432636
33432750
33433377
33434052
33434849
33435412
33436880
33437784
33437803
33438249
33438577
33438632
33439824
33440307
33442235
33442462
33442957
33443164
33446974
33447988
33448094
33448220
33448255
33449755
33450911
33451104
33454426
33457285
33464173
33464511
33465527
33466779
33467306
33467988
33468263
33469951
33470170
33474070
33475837
33477703
33478436
33479181
33480102
33490561
33493586
33494661
33498255
33501442
33501702
33501939
33502903
33503722
33505055
33505975
33506383
33506414
33510364
33511140
33511960
33516748
33521762
33525408
33525750
33525808
33525820
33526427
33526581
33526717
33527154
33527401
33527649
33528660
33529154
33531325
33532357
33535221
33535416
33535745
33536120
33536125
33538027
33538415
33539083
33539599
33539820
33539959
33540155
33542279
33542671
33543818
33544406
33546787
33546882
33547283
33548524
33551045
33551935
33554111
33554186
33556935
33557803
33559512
33559901
33562100
33562658
33565952
33570678
33572661
33574545
33574828
33577493
33577940
33578523
33579557
33579676
33580236
33581266
33581871
33582062
33583015
33583043
33584581
33585930
33586460
33586774
33588030
33588362
33588425
33590617
33591251
33591442
33592244
33592341
33592443
33593409
33593947
33596425
33597832
33599002
33599261
33601601
33602986
33603084
33603641
33610784
33611123
33611560
33613940
33614881
33618372
33620255
33626146
33633318
33634289
33638659
33641605
33642053
33645364
33645404
33645531
33646960
33647677
33647997
33649122
33649200
33649357
33650549
33650652
33650869
33651103
33651247
33651354
33652824
33656380
33658968
33664125
33666109
33672208
33672230
33674633
33674664
33674908
33677927
33677975
33681746
33684788
33688371
33689817
33689967
33690880
33692228
33692386
33698565
33707542
33708444
33709182
33709508
33710556
33711678
33714780
33717213
33718632
33718756
33721087
33721192
33726836
33727067
33727961
33728158
33728175
33728986
33729410
33729427
33731103
33731563
33731877
33735432
33737664
33737849
33738858
33741452
33742979
33743242
33743440
33743677
33744803
33745122
33746641
33747188
33749710
33759014
33759493
33759656
33770223
33771101
33775445
33776581
33786154
33786295
33790506
33792939
33795523
33797243
33798940
33804311
33805488
33805668
33810491
33810574
33810810
33814033
33814229
33815214
33816493
33816667
33818983
33821198
33822457
33823293
33827806
33832090
33836106
33836467
33837555
33838483
33840463
33846015
33847961
33848130
33850966
33851292
33858598
33859407
33861260
33863402
33865070
33865413
33867183
33869726
33873878
33876026
33876652
33880475
33881646
33883836
33885863
33890061
33890373
33890897
33897720
33902028
33902218
33908732
33921053
33921848
33928944
33932103
33938007
33940340
33942031
33947595
33949012
33951880
33953096
33956121
33956342
33962708
33968532
33971944
33972095
33973168
33978117
33992311
33999536
34006791
34007770
34015083
34015393
34017471
34027412
34027879
34029604
34035166
34046123
34049230
34049605
34053518
34056427
34060196
34065438
34077953
34079381
34083817
34084781
34086619
34087893
34088673
34088815
34089899
34092345
34097050
34098045
34098840
34104757
34107080
34108613
34112672
34115265
34115373
34121750
34122244
34122634
34122900
34123151
34123817
34124461
34127523
34128750
34129391
34132054
34132122
34132352
34132451
34135717
34136553
34137887
34138630
34140454
34141871
34146745
34147952
34148237
34148304
34149354
34150372
34150429
34151763
34152586
34153134
34153401
34154830
34156923
34157417
34158337
34158811
34159219
34159478
34160957
34163750
34166299
34168650
34168793
34169250
34169330
34171956
34174566
34176163
34177409
34182351
34182831
34186244
34186267
34186544
34186678
34187394
34188265
34190206
34190519
34191637
34193070
34193743
34195352
34196083
34196987
34197111
34198079
34202983
34203053
34203263
34203291
34204708
34204839
34206553
34207371
34210428
34211116
34213413
34215069
34219398
34225830
34230168
34233427
34233613
34235177
34235452
34240324
34242811
34243885
34244560
34245156
34245527
34246494
34248968
34249494
34252354
34256436
34256536
34256970
34258754
34261183
34262800
34263449
34264108
34264459
34264984
34268175
34268767
34269830
34274925
34275744
34275895
34276082
34276117
34276393
34277280
34277488
34277810
34278576
34278684
34278895
34280004
34280632
34281805
34282161
34282242
34284229
34285545
34285629
34286023
34288089
34288804
34291551
34292033
34292358
34294119
34300881
34304905
34308255
34312722
34312918
34315649
34317331
34317621
34318290
34319372
34324766
34324883
34325787
34325972
34327783
34327954
34330599
34330656
34331760
34332332
34339250
34341060
34345608
34346953
34348725
34349146
34352786
34354734
34356243
34363111
34366368
34370311
34374106
34374257
34381492
34389515
34392996
34393748
34397899
34402201
34402915
34403070
34403293
34408107
34410621
34410773
34413370
34419679
34419830
34420288
34421519
34421716
34421981
34423844
34425368
34426098
34427731
34428300
34429059
34429197
34434428
34436542
34436987
34437203
34439354
34442667
34446885
34450098
34451707
34453286
34457720
34460424
34461781
34464174
34465337
34466930
34468669
34472629
34473470
34474303
34476554
34478371
34481781
34482559
34483535
34484339
34488578
34488715
34492473
34494092
34497667
34504023
34504573
34505780
34506950
34510734
34513696
34514668
34517691
34520276
34520489
34521236
34523168
34525032
34529366
34532979
34535057
34539678
34540508
34541569
34543235
34545356
34547621
34553147
34553717
34553808
34555400
34556456
34556544
34561844
34563570
34563597
34563738
34565887
34567605
34568974
34569474
34569650
34569723
34569947
34570544
34570976
34571902
34573600
34575174
34577604
34577948
34578067
34580977
34584284
34585323
34585854
34589093
34594140
34594788
34601531
34601650
34602171
34605093
34605328
34605374
34606840
34606872
34607806
34608371
34612369
34616561
34617331
34618214
34618960
34620260
34622354
34623953
34625589
34626467
34626611
34627152
34631628
34632582
34633491
34634566
34637587
34638241
34639061
34639337
34643430
34644865
34646609
34647599
34648096
34648568
34648624
34651150
34655160
34660028
34660453
34663726
34664592
34667653
34669189
34672845
34673111
34674139
34677115
34678699
34684145
34685658
34688999
34695801
34696768
34702163
34703903
34704669
34705089
34706041
34717240
34724513
34727874
34734048
34734497
34736689
34738811
34740884
34740933
34740952
34742194
34742835
34742957
34743289
34743691
34744140
34744442
34744628
34745649
34746970
34747136
34747320
34747532
34748230
34748646
34748747
34748823
34748909
34749053
34750940
34752122
34753498
34756500
34760777
34760937
34760999
34761104
34761269
34761833
34763056
34763610
34775046
34775341
34778374
34778632
34779570
34779967
34780524
34782353
34783587
34784354
34795994
34796019
34798000
34798328
34799962
34801220
34801942
34804934
34805359
34806282
34806395
34809229
34810076
34810241
34810974
34812243
34814906
34815512
34815607
34816097
34817502
34817902
34819638
34820260
34820490
34821746
34822629
34823160
34825700
34825923
34826567
34828960
34829087
34831950
34832151
34833469
34836944
34837592
34839950
34841623
34842373
34842498
34843235
34843876
34845117
34845996
34846103
34846202
34846753
34848020
34851062
34852271
34853508
34854489
34855660
34856346
34857241
34860015
34860181
34860195
34860476
34863428
34863797
34866276
34866399
34869552
34869845
34871068
34872301
34872568
34874192
34879046
34879124
34886954
34888426
34889000
34889485
34891385
34891770
34892216
34892482
34892582
34894497
34895097
34897340
34897916
34898008
34898900
34901177
34904039
34904661
34906333
34907765
34909752
34914890
34915111
34916581
34918814
34925088
34925668
34926409
34931166
34932530
34933083
34933559
34934731
34937058
34937116
34937512
34937900
34938705
34942034
34942681
34943768
34945225
34948312
34949456
34950753
34950895
34950995
34951400
34952085
34958486
34962252
34962356
34969460
34971178
34975513
34979799
34981479
34982189
34985422
34985628
34986191
34991708
34993072
34996428
34996876
35001362
35002160
35002268
35003318
35003496
35004077
35006237
35007283
35007972
35012300
35014793
35021758
35022364
35022791
35023793
35027459
35027749
35028656
35028755
35029735
35033071
35033812
35037724
35038221
35039686
35040142
35040981
35042644
35045042
35045150
35045187
35045489
35045555
35047103
35047400
35047467
35048509
35049200
35049611
35049936
35053144
35054315
35054362
35061564
35067565
35069474
35069944
35072473
35072673
35077882
35079568
35081122
35086911
35090570
35094153
35097320
35097947
35102856
35106809
35108189
35108617
35109556
35109770
35109916
35111910
35113235
35115741
35124310
35124352
35124645
35129932
35130893
35131520
35131970
35135749
35140134
35140644
35141187
35141436
35141586
35142549
35142942
35145497
35146833
35150230
35151507
35152689
35153029
35154026
35154726
35155046
35156070
35157438
35157609
35158386
35159526
35160069
35160377
35160387
35163799
35168122
35172634
35174492
35176602
35176677
35177691
35179895
35189288
35191378
35193028
35194978
35195388
35196046
35196489
35197309
35200812
35200844
35201583
35201913
35207781
35210892
35210918
35213107
35214098
35214370
35216212
35218734
35219048
35221535
35223308
35224787
35226048
35226979
35230218
35230418
35230847
35231333
35231727
35233985
35234754
35235488
35238694
35240608
35240733
35243527
35243677
35245377
35249235
35249366
35249888
35250478
35257851
35257893
35258955
35258967
35259363
35259524
35259961
35260176
35260718
35261134
35262686
35264561
35266223
35273761
35273775
35275530
35279222
35279333
35279675
35284075
35284274
35284603
35285192
35285398
35285430
35285972
35286032
35290529
35293077
35294832
35295813
35298709
35299009
35299091
35300441
35300744
35301741
35301918
35302413
35302722
35302947
35303685
35304204
35304330
35304422
35306233
35308597
35308636
35309401
35309676
35309698
35310046
35310157
35312811
35316550
35322046
35326160
35327536
35328420
35329260
35330783
35331702
35332713
35332989
35335609
35336957
35337577
35338710
35342656
35344348
35350302
35353132
35354194
35355470
35355833
35356044
35358322
35358485
35358588
35358921
35359249
35366649
35367094
35367409
35370026
35373435
35375405
35375707
35378059
35380871
35384604
35385073
35385708
35386104
35386501
35386776
35387848
35388940
35391047
35391129
35391627
35391770
35392139
35392444
35392948
35393394
35394159
35396105
35396180
35397548
35401872
35402357
35403341
35403733
35403760
35408060
35409296
35410796
35411357
35413204
35413354
35414447
35422613
35423285
35423991
35424428
35425182
35427224
35427438
35427558
35427747
35428613
35429119
35429320
35429901
35431588
35431878
35432314
35434068
35434717
35436375
35436522
35436550
35437658
35438188
35438882
35439324
35439788
35439888
35440026
35441892
35442586
35443525
35444540
35449225
35449386
35449440
35449669
35452007
35452286
35453515
35453555
35453846
35454108
35455532
35456136
35456436
35457597
35458325
35459060
35465798
35467400
35469588
35469738
35469868
35470518
35473658
35475219
35476813
35482944
35484087
35486521
35487148
35492105
35492874
35493539
35493831
35493989
35494883
35495594
35495860
35498471
35498865
35500233
35500302
35502660
35503600
35503791
35504075
35504624
35505557
35506462
35506619
35506939
35508005
35508644
35508736
35512910
35515312
35516978
35517140
35519785
35526210
35526778
35528307
35532925
35536286
35537905
35539895
35543374
35547720
35553701
35553911
35554169
35554513
35555518
35556716
35560402
35562415
35562645
35563141
35567003
35567143
35569435
35577148
35577990
35580247
35583736
35585744
35586247
35588033
35588210
35588330
35588378
35588538
35589494
35591317
35595443
35597164
35597184
35599188
35599557
35600403
35601127
35601667
35601700
35601747
35605389
35605436
35605928
35608093
35608734
35610398
35610640
35611866
35614224
35614320
35614715
35615660
35616116
35616477
35619210
35620065
35620273
35622692
35624359
35627610
35630399
35631536
35633660
35636026
35637004
35640957
35641975
35644432
35645160
35645414
35649533
35649548
35649906
35652341
35654052
35656908
35660540
35661022
35661522
35663806
35664072
35666738
35666829
35671102
35673382
35675538
35679001
35685639
35690209
35691142
35693207
35695148
35695290
35695809
35697024
35697592
35699563
35699844
35702815
35702903
35704075
35704970
35706151
35707912
35708055
35709831
35711082
35713103
35713357
35715755
35717582
35719891
35724206
35733029
35735841
35735980
35738222
35740617
35740873
35743768
35750946
35754778
35755800
35755959
35757071
35758791
35761711
35763116
35766542
35771196
35771929
35773489
35775387
35776561
35776868
35778498
35778635
35778797
35779358
35779487
35783126
35786327
35787604
35794508
35798818
35799906
35800820
35803265
35803301
35803850
35804943
35806214
35806863
35814651
35816526
35817449
35818066
35819728
35819783
35825877
35830069
35831530
35832534
35833022
35833918
35833974
35834398
35837124
35838657
35841686
35841755
35843209
35843395
35844297
35844708
35845131
35845209
35847378
35847430
35847942
35847990
35849663
35849695
35851082
35851721
35853025
35854142
35859417
35859908
35860344
35860366
35860466
35860994
35861489
35862028
35862314
35865402
35865434
35866273
35866445
35867400
35867863
35868167
35869529
35870369
35870442
35874757
35876909
35885834
35890330
35892297
35893723
35894262
35894565
35894818
35898059
35899506
35900516
35900550
35903129
35903509
35904622
35906979
35907988
35912543
35919156
35919882
35920022
35920603
35922707
35923899
35924074
35924166
35924446
35928014
35931377
35931538
35933826
35934082
35934930
35935462
35935491
35936148
35938533
35940323
35940727
35941311
35946715
35947113
35951179
35951859
35951918
35953378
35954047
35957490
35957709
35962518
35963074
35963399
35965277
35965755
35966413
35969990
35971478
35972095
35972805
35975940
35976195
35976377
35979008
35979143
35981104
35984961
35987412
35989183
35989237
35989825
35994009
35995307
35996835
35997047
35997261
35997603
35997732
36000132
36000783
36008600
36010575
36013145
36018970
36019841
36022910
36029316
36031669
36031903
36032079
36032603
36032734
36039929
36039943
36040085
36040123
36040636
36042651
36044064
36044158
36047380
36049947
36050206
36051162
36052758
36053372
36053560
36055327
36055372
36058522
36058673
36068075
36071214
36071445
36077531
36085409
36086586
36093520
36100378
36101315
36104818
36111465
36112114
36112180
36114934
36116331
36118772
36119347
36121014
36121367
36121404
36124548
36130605
36132281
36133900
36138549
36143344
36150269
36150336
36150364
36151341
36151594
36152091
36153750
36157643
36163360
36165999
36169024
36174116
36180245
36180839
36185874
36190788
36198939
36199730
36209667
36212543
36213059
36214303
36214925
36216551
36220029
36220629
36221541
36223131
36223400
36224178
36225934
36227696
36228700
36228872
36229228
36232226
36232526
36232834
36232987
36234040
36234591
36234791
36234965
36235760
36235841
36235909
36239288
36239509
36239798
36239957
36241971
36242381
36243028
36243201
36243404
36243425
36243437
36243533
36245282
36249461
36249524
36251778
36252329
36252527
36252602
36259003
36260009
36261732
36263407
36263666
36263991
36264150
36264569
36266950
36267762
36268027
36268715
36268927
36269129
36270238
36270350
36271082
36271719
36273050
36273111
36274990
36275310
36275881
36276494
36277634
36277829
36281638
36281873
36284531
36284588
36285255
36290081
36291681
36293953
36294554
36295016
36295592
36297513
36299760
36302748
36303822
36306600
36311363
36311487
36312358
36317426
36319161
36328719
36329941
36332347
36332503
36333250
36333779
36336918
36337473
36340908
36341077
36341515
36341714
36342520
36342655
36344096
36344836
36345469
36346894
36347825
36347841
36349777
36351972
36352115
36352497
36353135
36354780
36355026
36355635
36360625
36361833
36362143
36365350
36365435
36365528
36365763
36366566
36366567
36366807
36367609
36368895
36369581
36371495
36371589
36372453
36374789
36382034
36382732
36385959
36386409
36389428
36391146
36392205
36398229
36406750
36406812
36406932
36412525
36415880
36416848
36420225
36424892
36425803
36428636
36429371
36429615
36430513
36431822
36432094
36433497
36434435
36434817
36436187
36440232
36440576
36443556
36443713
36446371
36447405
36454092
36455275
36455645
36455906
36457767
36458278
36458536
36460790
36464288
36465635
36466557
36467541
36468365
36469126
36469920
36470807
36471539
36471986
36472166
36472187
36475118
36476313
36476392
36476507
36477196
36478878
36479095
36479678
36479721
36479740
36479774
36479803
36479839
36479912
36483188
36487883
36488023
36488357
36490573
36490734
36493023
36493463
36493537
36493562
36494271
36494680
36496928
36497405
36499456
36501158
36501293
36502486
36502677
36502751
36502797
36505674
36508747
36510920
36525523
36526846
36528540
36530895
36531441
36533433
36533762
36534118
36539500
36539799
36542110
36542152
36543972
36544368
36544785
36545052
36552865
36553043
36555177
36555693
36556381
36556404
36559675
36561559
36564066
36567733
36569308
36573183
36573247
36573857
36574710
36575575
36578004
36580379
36583275
36583556
36585865
36587841
36592016
36592327
36595076
36595251
36611294
36615450
36615959
36617343
36617547
36621803
36625207
36626835
36627263
36627309
36627486
36628741
36629451
36631509
36631537
36633955
36635802
36644175
36645226
36648910
36654933
36665282
36670622
36671279
36673126
36674033
36675640
36675902
36683234
36683929
36684834
36685222
36688005
36690832
36691001
36692880
36697146
36697719
36699495
36702692
36704796
36707874
36708236
36708547
36709485
36710750
36711192
36715513
36716791
36717087
36721670
36721694
36723266
36723304
36724917
36725537
36727473
36729188
36731247
36731278
36731307
36738175
36739523
36740741
36740772
36740941
36741428
36741690
36746781
36748180
36749578
36749902
36750910
36753737
36754491
36756705
36758581
36758843
36759800
36760291
36761280
36763910
36764338
36770204
36771109
36771897
36772013
36772338
36774906
36775032
36778406
36778552
36778822
36781530
36787209
36787960
36788350
36788398
36793756
36794317
36796287
36796361
36796413
36796455
36796845
36800834
36802217
36804199
36805244
36805756
36806407
36807157
36807495
36807659
36808643
36808673
36809085
36809346
36812150
36815235
36815959
36817268
36819579
36820946
36821458
36821998
36822247
36826062
36827126
36827329
36828879
36830280
36831707
36835335
36841021
36841432
36841766
36842639
36844469
36844577
36846168
36846969
36847243
36849296
36849668
36851182
36855048
36857539
36858058
36858083
36858508
36858525
36860599
36861645
36861671
36862023
36862733
36863187
36866054
36870589
36870681
36872666
36874860
36875057
36875437
36876343
36876522
36876592
36876857
36877048
36877837
36884041
36889976
36890764
36899239
36902921
36904468
36905003
36905954
36906974
36908795
36909786
36917915
36918767
36920337
36921669
36922549
36922648
36924161
36925120
36927512
36927690
36928009
36928143
36931109
36931813
36932166
36932202
36932454
36932520
36934876
36935976
36936123
36936482
36936522
36936557
36937075
36937090
36939399
36942057
36942176
36949601
36954366
36954620
36956042
36964282
36964409
36969215
36971873
36973542
36974655
36974923
36977086
36977642
36978418
36978460
36982999
36985098
36985888
36988448
36991128
36991312
36996123
36997183
36999338
37000423
37004682
37004809
37004989
37006643
37007314
37009019
37009512
37010420
37010967
37012878
37013513
37013909
37014042
37014941
37015047
37015958
37018986
37019091
37022676
37025500
37028182
37028413
37029729
37035868
37036312
37038910
37039178
37040810
37042588
37043407
37048634
37050992
37051642
37051812
37051900
37051931
37053718
37053739
37054042
37056136
37056381
37061272
37061502
37062132
37062529
37069472
37071260
37074180
37077342
37078353
37081896
37082033
37082781
37084289
37085192
37085385
37087251
37092305
37092349
37093525
37094076
37094607
37098989
37103439
37104265
37104999
37105929
37106385
37106604
37107751
37110015
37110227
37111276
37111549
37113744
37113766
37115774
37120185
37120329
37124656
37126464
37127944
37128025
37129880
37131640
37134079
37135917
37137793
37139708
37141060
37141413
37142296
37143203
37144687
37148284
37151082
37152831
37153738
37155107
37156142
37160549
37162840
37165269
37168126
37168148
37168917
37170552
37173428
37175765
37181960
37185921
37186580
37186694
37186852
37189153
37190729
37197608
37197902
37199189
37203059
37206313
37208788
37209324
37210479
37212081
37214985
37219418
37220194
37220250
37223999
37224547
37224639
37228011
37228285
37228824
37230422
37230781
37231330
37233863
37238841
37241618
37243070
37245398
37252490
37254638
37259066
37262526
37262713
37265351
37266873
37267597
37268773
37271110
37272252
37273701
37273783
37278707
37284855
37288281
37293197
37294599
37301191
37302095
37303083
37303334
37304193
37307550
37307855
37310387
37310681
37312000
37312586
37315659
37321194
37321226
37323347
37323673
37325704
37331746
37336090
37339165
37339231
37340502
37349425
37349698
37350519
37350952
37351259
37354491
37356495
37359876
37361556
37363025
37366760
37367749
37368934
37369254
37370750
37372427
37373000
37374504
37375053
37377194
37377806
37378702
37379263
37379327
37379541
37379835
37379987
37381595
37382208
37382761
37384484
37389486
37390828
37390887
37394324
37399200
37409431
37411115
37412965
37414527
37416788
37417902
37418712
37419007
37421654
37423149
37427839
37429041
37429442
37432486
37433401
37434127
37438434
37438928
37439134
37442590
37443712
37444356
37445136
37445309
37447473
37447522
37453741
37459613
37460989
37467480
37468252
37471106
37471173
37472128
37473940
37474100
37476713
37480506
37482271
37485595
37486934
37489772
37490777
37494090
37494385
37495888
37501289
37502179
37511602
37513181
37514582
37517935
37520446
37521310
37525351
37526440
37527365
37530921
37531609
37533629
37535357
37537165
37539501
37543953
37546875
37547776
37549392
37549988
37552730
37553499
37558894
37560447
37564746
37565284
37565455
37565642
37569014
37570354
37571031
37572981
37578409
37582258
37590477
37592205
37596414
37597003
37598354
37605051
37614244
37616558
37621029
37623942
37625189
37625788
37630751
37631646
37632901
37633818
37634079
37634589
37639507
37642565
37643179
37646181
37647772
37649147
37649677
37652594
37654098
37662694
37665756
37671053
37673734
37675224
37675388
37677753
37681971
37683791
37686114
37686707
37690146
37692918
37694792
37696653
37699533
37702542
37706121
37706494
37706844
37707905
37708866
37710683
37713026
37713406
37713451
37713543
37713633
37716173
37717528
37718598
37721907
37724686
37724743
37727512
37728962
37730943
37731564
37737601
37737700
37739569
37739682
37740237
37745441
37746525
37748885
37750192
37750309
37757681
37765330
37765824
37767325
37767668
37768696
37770004
37771610
37771712
37774598
37782010
37782048
37783703
37790799
37793155
37799373
37801311
37803159
37807312
37807376
37809076
37810056
37810254
37810614
37811845
37813457
37814480
37816271
37821249
37822591
37827115
37827941
37832437
37836227
37840478
37842708
37843637
37844621
37844633
37847420
37848170
37852941
37854362
37854648
37855923
37857120
37857998
37859394
37861864
37869312
37870830
37876943
37879141
37881096
37884370
37887891
37888392
37888773
37889124
37889900
37890556
37892123
37893585
37894773
37894821
37895606
37896178
37896674
37898237
37900485
37906834
37909103
37909767
37909937
37912313
37912904
37913191
37915017
37916585
37918490
37918757
37919571
37919735
37919996
37920953
37921460
37923047
37923483
37930499
37931173
37934672
37934847
37935998
37936762
37937160
37937767
37938648
37938938
37940032
37940184
37941553
37941983
37942490
37942805
37945772
37946244
37946641
37949142
37949569
37949771
37955001
37959581
37959675
37961436
37962212
37962431
37963613
37967575
37971232
37974454
37975643
37975711
37975732
37975827
37976286
37977359
37978097
37978560
37978722
37979378
37979492
37980075
37987109
37987194
37987500
37988510
37990742
37993249
37994854
37997619
37998831
37999129
37999647
38002079
38002710
38004378
38004674
38005179
38006360
38007684
38007777
38008835
38014167
38018385
38018773
38020720
38021061
38022769
38023810
38024423
38026050
38029174
38033817
38034578
38034955
38035963
38036879
38036897
38037094
38037731
38037943
38040137
38041007
38041052
38041132
38041463
38042001
38042214
38043371
38043518
38045382
38045624
38047720
38048052
38048094
38048206
38052729
38052778
38054651
38054734
38056430
38057170
38059082
38061532
38063377
38063698
38064016
38065897
38067415
38067441
38067917
38068188
38068297
38073521
38075134
38075902
38076611
38077824
38081904
38082166
38083028
38083235
38087440
38087638
38088506
38093659
38097337
38098198
38100921
38102522
38102669
38104067
38105403
38106055
38106096
38109926
38110247
38110476
38110602
38110657
38111440
38112519
38114422
38115855
38116409
38116683
38116748
38118142
38118269
38120757
38122305
38123831
38123940
38124263
38126384
38127605
38128024
38128626
38128761
38129610
38129949
38131287
38131514
38132045
38132169
38132391
38132582
38132875
38134890
38135807
38135828
38136864
38138203
38139278
38139550
38140927
38142115
38142419
38143119
38145208
38145277
38146803
38147607
38148257
38150910
38154086
38155037
38155795
38155929
38156433
38156688
38157217
38157240
38157986
38159008
38161920
38164696
38166041
38166861
38168132
38168568
38168966
38169802
38169935
38173472
38175004
38175388
38176410
38177235
38177649
38178618
38178646
38178813
38180126
38180274
38181434
38182304
38183594
38188930
38189882
38190116
38191322
38192476
38194007
38198152
38200547
38201548
38202011
38202324
38202822
38204453
38204724
38206168
38206507
38206705
38207323
38207503
38210810
38211816
38213813
38215389
38215643
38215734
38219685
38222301
38229752
38233638
38239287
38245178
38245432
38246670
38247104
38247311
38247704
38248101
38248238
38248322
38250389
38252004
38254254
38255940
38258803
38259027
38259079
38259661
38260375
38263430
38267110
38268203
38268572
38271802
38271872
38276905
38278604
38278803
38279253
38283283
38283415
38284020
38284206
38285039
38285819
38286105
38286194
38288396
38288678
38289313
38290015
38290195
38290257
38291421
38294504
38298294
38303965
38304755
38306605
38307503
38308566
38315359
38317747
38320657
38320720
38321625
38322033
38324075
38325213
38325271
38330845
38331072
38331484
38332242
38332683
38334466
38339859
38340017
38347184
38347716
38348130
38350888
38350921
38357944
38362812
38363600
38363728
38366840
38372428
38374540
38376931
38384193
38387055
38388883
38392628
38396613
38401794
38407428
38407712
38408803
38414896
38416500
38416690
38417107
38418148
38418231
38422427
38423602
38426226
38427526
38435608
38441310
38441648
38445334
38447419
38448279
38449344
38449841
38451807
38459214
38460960
38460981
38467860
38473102
38474062
38477680
38481429
38482023
38484490
38484620
38484859
38485731
38486132
38496535
38498677
38510430
38510844
38511815
38513019
38514231
38520895
38522602
38523937
38528639
38531760
38532711
38532920
38535413
38536310
38543083
38547649
38548291
38549899
38550068
38550279
38551288
38553334
38554056
38554462
38555062
38555383
38555593
38557419
38559299
38559337
38561737
38564674
38565536
38566669
38566993
38568052
38568505
38568806
38571076
38571419
38573893
38574129
38574710
38577270
38578375
38578897
38578946
38584102
38584613
38584660
38584859
38586846
38587402
38588134
38591388
38593141
38593317
38593346
38595169
38601315
38604403
38609442
38609977
38618089
38618346
38619306
38619808
38619925
38620899
38625006
38626807
38627266
38629002
38635105
38637659
38637816
38638336
38640925
38643422
38643634
38643758
38646570
38648010
38651410
38652619
38653783
38655399
38655798
38656627
38657885
38659496
38659581
38660683
38661535
38662050
38668135
38668508
38669468
38670394
38671516
38674543
38675216
38679170
38684753
38685224
38685886
38686081
38686293
38686435
38686654
38689744
38690144
38690902
38690983
38691687
38692234
38696954
38697144
38697243
38698432
38702422
38702516
38703558
38707056
38708483
38708797
38710373
38710674
38713731
38713839
38714311
38714617
38716301
38716705
38716750
38717072
38719477
38721226
38721408
38722458
38725532
38726280
38726857
38727667
38727745
38727783
38728755
38731947
38732613
38736239
38736244
38737082
38737830
38738058
38738198
38738692
38740571
38740708
38741433
38746043
38746882
38747267
38747903
38749096
38749309
38753530
38753666
38755361
38756901
38757156
38758074
38759256
38760695
38761077
38761413
38763269
38763843
38764953
38765262
38767110
38767810
38771423
38771787
38772509
38774266
38778861
38780080
38780772
38783600
38783734
38786454
38787020
38787725
38790797
38792180
38792912
38793090
38793146
38793305
38793738
38794566
38795543
38795851
38795956
38796890
38801220
38802724
38803718
38804196
38805501
38812700
38812975
38813442
38813985
38814159
38814454
38814668
38815246
38817140
38817341
38817750
38818061
38818244
38818888
38819423
38819677
38820259
38821374
38821405
38823371
38825934
38828244
38829066
38829307
38829598
38829650
38829727
38830065
38830410
38832550
38834337
38835017
38835256
38836178
38836383
38838117
38838626
38839050
38839154
38839306
38840423
38841586
38844079
38844590
38851770
38852353
38852576
38853344
38857170
38858875
38859967
38860282
38862760
38864893
38864955
38867699
38867719
38869567
38869581
38869617
38869972
38870006
38870024
38870249
38870376
38870792
38870860
38870914
38871063
38871326
38872160
38872172
38873032
38873418
38876283
38877308
38877931
38882034
38883257
38884666
38884683
38886168
38886616
38888416
38888946
38890352
38890404
38890470
38898409
38898571
38900011
38908115
38908913
38911925
38912560
38913016
38913763
38915636
38917952
38921086
38923062
38924987
38927951
38929092
38929574
38931483
38934588
38936307
38937338
38937994
38938155
38940509
38940554
38940999
38941206
38942960
38943436
38943969
38945003
38946052
38946514
38946588
38946846
38947119
38948493
38950960
38951231
38958113
38961039
38965264
38966144
38966372
38967270
38967476
38969046
38969583
38969936
38970165
38974949
38978129
38978221
38978293
38979378
38979730
38981162
38981890
38982636
38987173
38987776
38988111
38989315
38989365
38989504
38992856
38996557
39001023
39009023
39012493
39012896
39015528
39019706
39021717
39021842
39023659
39025089
39025821
39026316
39028564
39037914
39040903
39041638
39041693
39041800
39045294
39045610
39045842
39045933
39045961
39046211
39046495
39046622
39048381
39049180
39052643
39054188
39054897
39056994
39058844
39061577
39061726
39062090
39064724
39068410
39074242
39075620
39076931
39078994
39079151
39080325
39081260
39082942
39083251
39084177
39091576
39093323
39095215
39095398
39097697
39098563
39098923
39103636
39104047
39107845
39110928
39113301
39113508
39114447
39115784
39115898
39115979
39116086
39117334
39118258
39118857
39119308
39120013
39120432
39124839
39125954
39126494
39129666
39131668
39133359
39133757
39138906
39139090
39140928
39141475
39141828
39143035
39143909
39144907
39145207
39146823
39146941
39147311
39150307
39150790
39152064
39152243
39153736
39153973
39154304
39154678
39156008
39156072
39156867
39157160
39157700
39157929
39158680
39159113
39159632
39163152
39163181
39165107
39165794
39166704
39166894
39168791
39170037
39170168
39171878
39173060
39173439
39173452
39173903
39174020
39176335
39177960
39179155
39179325
39180108
39182579
39184448
39185566
39187773
39187808
39193262
39196903
39202392
39202977
39203153
39203438
39204426
39204884
39205137
39205729
39205741
39209108
39210983
39211000
39211324
39213057
39213283
39213610
39214816
39215894
39216204
39217046
39217098
39217136
39217194
39219406
39220119
39221922
39223123
39223826
39223883
39224996
39225188
39225298
39225718
39227736
39229095
39231306
39232570
39233363
39236424
39236574
39237186
39237970
39238772
39240181
39240699
39241257
39242208
39242252
39242699
39243653
39243668
39244414
39244548
39245598
39246941
39248392
39250190
39250493
39252637
39254046
39254405
39254505
39254587
39255106
39258421
39258761
39259505
39260865
39261032
39263472
39263752
39264758
39266934
39266965
39267210
39267261
39267354
39268390
39268836
39268858
39269555
39269825
39271470
39271493
39271531
39273650
39273698
39274331
39274542
39275421
39276314
39278244
39278518
39279351
39279641
39280903
39281924
39282004
39282779
39283798
39284672
39285560
39285748
39286474
39287041
39287374
39291029
39294033
39295267
39295633
39299085
39299445
39300502
39301359
39302119
39302693
39302847
39303912
39304037
39304254
39305356
39308218
39308249
39308503
39309354
39309928
39311342
39311594
39312101
39312695
39312795
39313651
39314407
39314473
39314654
39316355
39316762
39316976
39316981
39317213
39317983
39318097
39321877
39322828
39325465
39327382
39329118
39330192
39330800
39331397
39331475
39334971
39337241
39338037
39342279
39345341
39346489
39346797
39346824
39346844
39346953
39347159
39347284
39347449
39348199
39348321
39348638
39350614
39352349
39355100
39356190
39356369
39359956
39361132
39367189
39367297
39367423
39367909
39368104
39368232
39368473
39368554
39369961
39370252
39370759
39373664
39373714
39374443
39374906
39376918
39381210
39387048
39387404
39388440
39389193
39389293
39389749
39390300
39391390
39392418
39392945
39395769
39400557
39401257
39401951
39405826
39405880
39407042
39407444
39408564
39408803
39410229
39410617
39410897
39411331
39412266
39413118
39414144
39414729
39417718
39418349
39419884
39419979
39420138
39420742
39421036
39421064
39421114
39421240
39421337
39421368
39425099
39427439
39427896
39428064
39428485
39428531
39431059
39431762
39433874
39434788
39436649
39437639
39437774
39437940
39439645
39444896
39445034
39447157
39449644
39449770
39452857
39453176
39454223
39458524
39458780
39459104
39462115
39464565
39465447
39465681
39468587
39469180
39469199
39470722
39471336
39472404
39474177
39474278
39475715
39479202
39479848
39480291
39482548
39488242
39489222
39490398
39491649
39493116
39493942
39497183
39500416
39502128
39503400
39504887
39505951
39506282
39512769
39518633
39520591
39520996
39534336
39534548
39536748
39536858
39544888
39545396
39545538
39548890
39550635
39552876
39555501
39555928
39559391
39564059
39564256
39567960
39572491
39578112
39585051
39585490
39590953
39591175
39591768
39592037
39595457
39597363
39599185
39601757
39606297
39608197
39608391
39609488
39610235
39611041
39615360
39618844
39621801
39621963
39623039
39628464
39629845
39633347
39634237
39635004
39635657
39635703
39637002
39637389
39637661
39638280
39639370
39640031
39644194
39645027
39645126
39655437
39664786
39665715
39669876
39670671
39672271
39673681
39679843
39683415
39685856
39686582
39687381
39691677
39693915
39694306
39694354
39700052
39702430
39709686
39709953
39713599
39715781
39718621
39719610
39720033
39721667
39722241
39722891
39728927
39729230
39738209
39738501
39738941
39740249
39741555
39743073
39744810
39745851
39746031
39747416
39747425
39747885
39747933
39751892
39758366
39763818
39766170
39768881
39769066
39769484
39770044
39770537
39772398
39777127
39779393
39782380
39787956
39794258
39796602
39799675
39802044
39806741
39809055
39809220
39812695
39812876
39813561
39813732
39820941
39820998
39821047
39822155
39822218
39823301
39825232
39826077
39826618
39826728
39826812
39827430
39827499
39827581
39827681
39829267
39830181
39830742
39831454
39831576
39831585
39832610
39835430
39835994
39841014
39841825
39841927
39842343
39842890
39843109
39846731
39847035
39847378
39848503
39849803
39850406
39853205
39857643
39857884
39858941
39859799
39859901
39860185
39861363
39863368
39864658
39866559
39867138
39867994
39868343
39868488
39868999
39869127
39869185
39869476
39869814
39870416
39870731
39871645
39874453
39874612
39876578
39876955
39878717
39886423
39887600
39888026
39889341
39889463
39890330
39892054
39892246
39892702
39893375
39895179
39899343
39899696
39899883
39901421
39902108
39902931
39903088
39903130
39909757
39913982
39918306
39919179
39919535
39922223
39923149
39926022
39926676
39927418
39929021
39930744
39932671
39934016
39934150
39934245
39938743
39938899
39939812
39940120
39941728
39942622
39943849
39945361
39945623
39947427
39947754
39949617
39950245
39950441
39951701
39952627
39953480
39954610
39954674
39954932
39955686
39956085
39959593
39959669
39962565
39963691
39964569
39965060
39969620
39969994
39970531
39970915
39977106
39977679
39978208
39979016
39979347
39979394
39981100
39988096
39988536
39988696
39991130
39992063
39992769
39993256
39995248
39996714
40006681
40006754
40013289
40017562
40018688
40018888
40019308
40020672
40020989
40021512
40021691
40021807
40022899
40024291
40024801
40026218
40026415
40030531
40032152
40040682
40042718
40043828
40044158
40044507
40044565
40045012
40046871
40047405
40048557
40049042
40050706
40051798
40052318
40052621
40053307
40053815
40054047
40055146
40055232
40055860
40055925
40056753
40057196
40057208
40058518
40058582
40058614
40058636
40058741
40059126
40059232
40059286
40059369
40061922
40063722
40064058
40064465
40064762
40064802
40065812
40065876
40066502
40067833
40067939
40068394
40068571
40068705
40068901
40069274
40070105
40070264
40070430
40070715
40071195
40071715
40072723
40074176
40074916
40075924
40076049
40076073
40079086
40082808
40083524
40085103
40085416
40086560
40087119
40087288
40087332
40087547
40088875
40088929
40089698
40091773
40091961
40092088
40093614
40094036
40094216
40094342
40095457
40095584
40095772
40096501
40101083
40101946
40104664
40105060
40114073
40114964
40117177
40118126
40119727
40125917
40127381
40129665
40129734
40129825
40130046
40130476
40136215
40136828
40137668
40138348
40141302
40141638
40142134
40143126
40145066
40145702
40145778
40147412
40149332
40153903
40154430
40155483
40156310
40156389
40157491
40157534
40157622
40158188
40160326
40161894
40163280
40164062
40169762
40173253
40173595
40174501
40174619
40175164
40175592
40175972
40176020
40176326
40177067
40177341
40177770
40180419
40180456
40181811
40182064
40182104
40182130
40183160
40184107
40186967
40187274
40187781
40188764
40190608
40191359
40193394
40194521
40194909
40195818
40195831
40196193
40196614
40197271
40198160
40198666
40198919
40200114
40200172
40200564
40200799
40200825
40200979
40201851
40204568
40204778
40205478
40206392
40206460
40206660
40206935
40207351
40207503
40207598
40207884
40208035
40208927
40209072
40210980
40212327
40212549
40213125
40213293
40215455
40216760
40217036
40217429
40217543
40218696
40218919
40219188
40219743
40219862
40220442
40220674
40223225
40223683
40223734
40224943
40225051
40225765
40226635
40227194
40227974
40228050
40229327
40230818
40231435
40231693
40235027
40235961
40244064
40244104
40244499
40245892
40245973
40249642
40250658
40250938
40252272
40253125
40255617
40255898
40256958
40257237
40257572
40258906
40259884
40260477
40261186
40261875
40261973
40264628
40265520
40266359
40266435
40266781
40266878
40267042
40267864
40270391
40272993
40273067
40273447
40274263
40275077
40275149
40276080
40276738
40281706
40282461
40282630
40282682
40283227
40283480
40285648
40285729
40287700
40287874
40288562
40288730
40288841
40289089
40289356
40289403
40289980
40290179
40290897
40291189
40291402
40291525
40292374
40292675
40292688
40292907
40293099
40294118
40297194
40301366
40301608
40301653
40304081
40304660
40305013
40305282
40305653
40306428
40307494
40307611
40307630
40307872
40308801
40309194
40312659
40312727
40312865
40315681
40322728
40324477
40324576
40324962
40325611
40334512
40336914
40338985
40339085
40339262
40339718
40339875
40340078
40341422
40341494
40343802
40345216
40345682
40345782
40346638
40347131
40347701
40349038
40349194
40351333
40351580
40353526
40353744
40356711
40357695
40357760
40358471
40358515
40358554
40358951
40360288
40361982
40364518
40364563
40364677
40366720
40367204
40368806
40368928
40370515
40370930
40372443
40373134
40373604
40373631
40373904
40375923
40376604
40377724
40382016
40382282
40384630
40386304
40386779
40386818
40394555
40395436
40395615
40395758
40398097
40399077
40401568
40411055
40411525
40412618
40413203
40413236
40415281
40416290
40416503
40418475
40419896
40421912
40423027
40424466
40427928
40428482
40429214
40429565
40434031
40434269
40434770
40435728
40436899
40437695
40437772
40439315
40440150
40441003
40442020
40444479
40445377
40446032
40446501
40446750
40446922
40447677
40448899
40450068
40451239
40453077
40453763
40453844
40454200
40454533
40454687
40455775
40455916
40456021
40456382
40456925
40457972
40458027
40459247
40461958
40463291
40465656
40467923
40468825
40469751
40470121
40474953
40475639
40477600
40478922
40481052
40481842
40482606
40485110
40487180
40487282
40487855
40488242
40488679
40488921
40489489
40489737
40491864
40492714
40492870
40494037
40494077
40496156
40496935
40497204
40497586
40498709
40499100
40499669
40499689
40499746
40499765
40499803
40499960
40500245
40500455
40500483
40501319
40503554
40503592
40507618
40507814
40508183
40509697
40511147
40514014
40514372
40514545
40517596
40517889
40518055
40518170
40518312
40518424
40519291
40519453
40519789
40520243
40520451
40521016
40521804
40523292
40526189
40527015
40528196
40528645
40529634
40530606
40532356
40532666
40539677
40543968
40544164
40544932
40545039
40545262
40546468
40546492
40547818
40548750
40549024
40549214
40549232
40549959
40562412
40566752
40567056
40567354
40570967
40571351
40575418
40576908
40579527
40584642
40584740
40584903
40586147
40588469
40588759
40589103
40589248
40592841
40593776
40593847
40594043
40594402
40594784
40595405
40595947
40595964
40595978
40596365
40596684
40602176
40603541
40604687
40604842
40608009
40610253
40610439
40610637
40613211
40618105
40620192
40624817
40630864
40631259
40631724
40632566
40639545
40640625
40643587
40645286
40647173
40649614
40651318
40652067
40653343
40655061
40659602
40660906
40661557
40661622
40661862
40661948
40662023
40663127
40665509
40665754
40666164
40669929
40669967
40675884
40677279
40679380
40681965
40682287
40682338
40683080
40684125
40685128
40686257
40686299
40686407
40686606
40686642
40686857
40686886
40686979
40687043
40691794
40693854
40698993
40701616
40702268
40708872
40709211
40709809
40711830
40711890
40714258
40714883
40714992
40715864
40716926
40716997
40718626
40719927
40721093
40721976
40722724
40722921
40723632
40726729
40728656
40729245
40732916
40734997
40735155
40735890
40737892
40738224
40739269
40739296
40739363
40740413
40740695
40741151
40744500
40745462
40746722
40747006
40748844
40749023
40750359
40750381
40752760
40755754
40757620
40759068
40759163
40760614
40763660
40764122
40764909
40766194
40766809
40767271
40769751
40769971
40771348
40772506
40773624
40774150
40774392
40774802
40774905
40775551
40776552
40777010
40777842
40778660
40781640
40786922
40789136
40789213
40796414
40796908
40797611
40799018
40799548
40801196
40804471
40805963
40806027
40808453
40810262
40813535
40813802
40817237
40817812
40817980
40819242
40819400
40819531
40819720
40819818
40821061
40821440
40821627
40824631
40825063
40826362
40826971
40828102
40828369
40828685
40828960
40829154
40829567
40829593
40829771
40830805
40830954
40831951
40831962
40832232
40832507
40832814
40836030
40837130
40837815
40839819
40840828
40841293
40842139
40842165
40843338
40843830
40845661
40846246
40847123
40852671
40853948
40856732
40857123
40859109
40859700
40860297
40861439
40861610
40862673
40863168
40864402
40870417
40873463
40873626
40874503
40875564
40876123
40877996
40881401
40882020
40884082
40884282
40884343
40884614
40885741
40885829
40886357
40886440
40886565
40887056
40887696
40887848
40888309
40888489
40888543
40888729
40890682
40898863
40901963
40903112
40904435
40904499
40906077
40906933
40907174
40908028
40908638
40912619
40912929
40915577
40916803
40917464
40917744
40920441
40921882
40923069
40924024
40925552
40926060
40927158
40927577
40932254
40937884
40940879
40940960
40942629
40942927
40943239
40943298
40943988
40944821
40945274
40945581
40946021
40947324
40948811
40950152
40951013
40951763
40951877
40954866
40957328
40957682
40958090
40959288
40960044
40960198
40960563
40960601
40961880
40962128
40962357
40962412
40962525
40963818
40966747
40969780
40970181
40970468
40972146
40972828
40973413
40978773
40980390
40982205
40985683
40985958
40986377
40988650
40988881
40989811
40990059
40990123
40990938
40991970
40993091
40993998
40994021
40999665
41000308
41000597
41000709
41000937
41000997
41002649
41002710
41003068
41003088
41004299
41007790
41008045
41009234
41011032
41011248
41013927
41014400
41014911
41017618
41019079
41023382
41024946
41026561
41026989
41028575
41028631
41031884
41032105
41034004
41034664
41035292
41036538
41036939
41042747
41045324
41045881
41045971
41050664
41050713
41051601
41054562
41054698
41060361
41061200
41061940
41064202
41065373
41067495
41070706
41072364
41074557
41076582
41078302
41079126
41080320
41081518
41081601
41082300
41083714
41086749
41088317
41088639
41089556
41090061
41090195
41090569
41096182
41096830
41101820
41102161
41102248
41103974
41105853
41106514
41107730
41109286
41109903
41113732
41120633
41123485
41124301
41124833
41125089
41126007
41126092
41126408
41127256
41127395
41127921
41128454
41129927
41131268
41131511
41133551
41133611
41134108
41134425
41137702
41138825
41141858
41145990
41152305
41154053
41155712
41155829
41155926
41156075
41157969
41159371
41159499
41164378
41164850
41167437
41169345
41172018
41173131
41174061
41175441
41175455
41178074
41180199
41180618
41180945
41183981
41184033
41184339
41185373
41186944
41187156
41188711
41191871
41192839
41195719
41195789
41195837
41196078
41198037
41198754
41199559
41199815
41201736
41201962
41202333
41202546
41203026
41203078
41203234
41204061
41204186
41204605
41208473
41213548
41214835
41215523
41215568
41216672
41218752
41219289
41221290
41222729
41224454
41225126
41227934
41227967
41228527
41229212
41231130
41232567
41232752
41233889
41234269
41235872
41239223
41241269
41244883
41246258
41255778
41257493
41263464
41265029
41265988
41266721
41270992
41274122
41274384
41282017
41285576
41288826
41290362
41296863
41298033
41299585
41301094
41303355
41303487
41304348
41308544
41309145
41315075
41317635
41318602
41320128
41320780
41322788
41324507
41325178
41325887
41327554
41330970
41332277
41332329
41332490
41332614
41337044
41337846
41337892
41338016
41340297
41340866
41343273
41343864
41344054
41344392
41344417
41348235
41348612
41350134
41350639
41352379
41356060
41357397
41357766
41357982
41358655
41360569
41361633
41362584
41364420
41364643
41369484
41369723
41372489
41373575
41375695
41379358
41384432
41384893
41384995
41385634
41387342
41388623
41390115
41390569
41391114
41394507
41394737
41396070
41401386
41401442
41401898
41405502
41407678
41409680
41410215
41410236
41412144
41413983
41417315
41419212
41419328
41422932
41423930
41424700
41425983
41426226
41427977
41428996
41431693
41432058
41432119
41433070
41433508
41433788
41436380
41437147
41438062
41439092
41439904
41441226
41441259
41442516
41443581
41444658
41445722
41446611
41446702
41446712
41446877
41447127
41452130
41453629
41453945
41454978
41455901
41456123
41456198
41458116
41458178
41463244
41464045
41464857
41465135
41465407
41465533
41467120
41468687
41469764
41470591
41470877
41473392
41475912
41476875
41478755
41480564
41482904
41489007
41489507
41492571
41495946
41496054
41498834
41503318
41503399
41503797
41504057
41505493
41505608
41506011
41506958
41508000
41508365
41508474
41509008
41509081
41509142
41509302
41513481
41517760
41518707
41519976
41520757
41521088
41521234
41523958
41524605
41528394
41530101
41535214
41537163
41537875
41538601
41538627
41538907
41539626
41540248
41541124
41541414
41541527
41541619
41541989
41542019
41542390
41542547
41542584
41544349
41544527
41544656
41545994
41546340
41546492
41548232
41548576
41551522
41551963
41554935
41557546
41559085
41561892
41563272
41563908
41565599
41565715
41568388
41568862
41569691
41570637
41573816
41574587
41575107
41575437
41575519
41576518
41577385
41579057
41579418
41580343
41580356
41581546
41581562
41587550
41595892
41598787
41599899
41600960
41603467
41604514
41605530
41606914
41609006
41611570
41614732
41616154
41616537
41616740
41617031
41620739
41620777
41622016
41622280
41626853
41632045
41633548
41633851
41635958
41636158
41638418
41639532
41641007
41643654
41645369
41647250
41648810
41650303
41650331
41651347
41651707
41653135
41653381
41655933
41656282
41656284
41656857
41657589
41657624
41658922
41661849
41662819
41664082
41664334
41664399
41665366
41667448
41667951
41671059
41674208
41674485
41674998
41678257
41678866
41680981
41681370
41681462
41682949
41683662
41684233
41684309
41689764
41689810
41690167
41693046
41693232
41693304
41695581
41696506
41701278
41704501
41712211
41716628
41716897
41722060
41722336
41722388
41723479
41724246
41725728
41726376
41728037
41730586
41730658
41730743
41731076
41732690
41733265
41733740
41736365
41736391
41737239
41737886
41737936
41739452
41739482
41739595
41739800
41739976
41740002
41740385
41740660
41741879
41742983
41743135
41743906
41746319
41746531
41746744
41748421
41749348
41751396
41751716
41752399
41754034
41754411
41754508
41758599
41758621
41758837
41758856
41759561
41762042
41763203
41763480
41763557
41763858
41764724
41764858
41766000
41770554
41770705
41770967
41774190
41774367
41776073
41779851
41784806
41785593
41786562
41786613
41786682
41787194
41787977
41788166
41792392
41793090
41793143
41794621
41797274
41798270
41798317
41803873
41805041
41805901
41806179
41809090
41809194
41810122
41813926
41815628
41815778
41816431
41817885
41818259
41820236
41826654
41827244
41830083
41831732
41833576
41834843
41838696
41840036
41840254
41841415
41841697
41841792
41841892
41842166
41845206
41846897
41848491
41848959
41850999
41852047
41853927
41854057
41855578
41855752
41860222
41860288
41862614
41863007
41863213
41863290
41863336
41868167
41879660
41883760
41891278
41892507
41893189
41893290
41897073
41898150
41898584
41899139
41899403
41900056
41902111
41902396
41903345
41903393
41903493
41904214
41905546
41905793
41905889
41906407
41912464
41912604
41913209
41913686
41915088
41915928
41918575
41923546
41923898
41924263
41924811
41929879
41931469
41932871
41932953
41933153
41933460
41934138
41934354
41934567
41934898
41935017
41935928
41935998
41936113
41937299
41938434
41938832
41939341
41939446
41940205
41940314
41941388
41942709
41947010
41948756
41949365
41949521
41950812
41951918
41953780
41954775
41955292
41955604
41957897
41959333
41959885
41960013
41960777
41960841
41962371
41964027
41965382
41966963
41970168
41972378
41974475
41977078
41977302
41978205
41981099
41982061
41985204
41986614
41988325
41988902
41993152
41994302
41994402
41996069
41998630
41999885
42002381
42002476
42002511
42003376
42004254
42004803
42004930
42006214
42006728
42006898
42008614
42008844
42009252
42009458
42009486
42009708
42009785
42010263
42011905
42012253
42012667
42013853
42014378
42014510
42014536
42016285
42018817
42020085
42020321
42020443
42020559
42021326
42023353
42026153
42028022
42028232
42029809
42031175
42031628
42031701
42032119
42033084
42033489
42033507
42034426
42034874
42034946
42035219
42035425
42037414
42040475
42043210
42043851
42044419
42047505
42047560
42049009
42049134
42049868
42053450
42053555
42053952
42055388
42055702
42055874
42057162
42057666
42058414
42058834
42059049
42061092
42063597
42065030
42067749
42068706
42073047
42073301
42076103
42081667
42082361
42086297
42087294
42090338
42090606
42091589
42091876
42092165
42092920
42093105
42093247
42094060
42094180
42094624
42095848
42096407
42100984
42102168
42103365
42109475
42109550
42119292
42124813
42126838
42127269
42128578
42128796
42128931
42129241
42129321
42132552
42135448
42140329
42140614
42141390
42143203
42143991
42144393
42145280
42145368
42147959
42148564
42148965
42149852
42153475
42155505
42158495
42158582
42158899
42159278
42159411
42159421
42159731
42160082
42160134
42163005
42163066
42163158
42164122
42164140
42165066
42166119
42166440
42166641
42169257
42169682
42170956
42173423
42174358
42174850
42175148
42176190
42176344
42177953
42178504
42178532
42178815
42179006
42179170
42180969
42181394
42181439
42181556
42182260
42183866
42184026
42184512
42185054
42185934
42186197
42186752
42187483
42187575
42187673
42187934
42188126
42189154
42189575
42191925
42192112
42192249
42192283
42192603
42192625
42192674
42192806
42192853
42193053
42194352
42194495
42194597
42196059
42198214
42199399
42200186
42200700
42200745
42200780
42200925
42201140
42203667
42204431
42205178
42206074
42206573
42207037
42207965
42208181
42211244
42211371
42211397
42211469
42212017
42212461
42214431
42216579
42217342
42218276
42220625
42222109
42226679
42226717
42226794
42227897
42228532
42229346
42231140
42232749
42232755
42235582
42235726
42236178
42236755
42239356
42242128
42242668
42243360
42245625
42249330
42249522
42250727
42250780
42252154
42253713
42254226
42256842
42259059
42259114
42260110
42263168
42266738
42268393
42270164
42270180
42270454
42270504
42272984
42273630
42276957
42278600
42280737
42281104
42282167
42283141
42283909
42286622
42286720
42291974
42295435
42295594
42300561
42301339
42302503
42307670
42308475
42311743
42311943
42312631
42312689
42312889
42313226
42313297
42313326
42314319
42314384
42314575
42314623
42314903
42315118
42315441
42315454
42315836
42315905
42316567
42317209
42317483
42318361
42321866
42323005
42324315
42326374
42326731
42327079
42327683
42328194
42328249
42329233
42330907
42331643
42331775
42332241
42333414
42334112
42334322
42335448
42336818
42339116
42339204
42341436
42341673
42342719
42344065
42344872
42344967
42345002
42345217
42345236
42346671
42349444
42349603
42351168
42351204
42354689
42355230
42355484
42355652
42355995
42356293
42359148
42359237
42360033
42361085
42361938
42363322
42363603
42364056
42365398
42365654
42365772
42366655
42366825
42370017
42370018
42372236
42372511
42374420
42374552
42374607
42374758
42375079
42375186
42375831
42375935
42377188
42377533
42379126
42382768
42383506
42384248
42385393
42386269
42387904
42388629
42390338
42390509
42392101
42392438
42393175
42394547
42395418
42395719
42396499
42396923
42397041
42399499
42402584
42402711
42403468
42403740
42404622
42404701
42404877
42406050
42406163
42407751
42407807
42407904
42408459
42410563
42411162
42411457
42412362
42412592
42412992
42413116
42413494
42413529
42414411
42417692
42417962
42418099
42418129
42418282
42418558
42419774
42420681
42420857
42420942
42421308
42421458
42422046
42422362
42422585
42422798
42422863
42423054
42423531
42423587
42424296
42427470
42427525
42427640
42428243
42428369
42428727
42428731
42429404
42429760
42430563
42430767
42430805
42431440
42431517
42432896
42432971
42433102
42435766
42435968
42439444
42441206
42441236
42441696
42445338
42451957
42457545
42459727
42460631
42460893
42461600
42462910
42463619
42463914
42468621
42471706
42472814
42476111
42480066
42481032
42481242
42481725
42481877
42486126
42488628
42492484
42492734
42493227
42493554
42495336
42496350
42497226
42499742
42500880
42501705
42501740
42503049
42503554
42506262
42507129
42509025
42511924
42513252
42514416
42514726
42515507
42516169
42517078
42517400
42523848
42524625
42524774
42526122
42530317
42531275
42531295
42531513
42532899
42535865
42536387
42539134
42540934
42541379
42542679
42547753
42547928
42548051
42550900
42551877
42552507
42552582
42552623
42555755
42556007
42557390
42557737
42558192
42560211
42560423
42561663
42562560
42562939
42568049
42570264
42571320
42572165
42572299
42573501
42573976
42575046
42579845
42580013
42582751
42582769
42583121
42583165
42583843
42583978
42588870
42589091
42589310
42589970
42591552
42593034
42595778
42596353
42597422
42597648
42597810
42599559
42602103
42603048
42604474
42605494
42605897
42608053
42608598
42610443
42611007
42612616
42613698
42614499
42614666
42615436
42616108
42617431
42617671
42618010
42618025
42618199
42618223
42618648
42622269
42626018
42630356
42632510
42632651
42635931
42636795
42637321
42637976
42638604
42639629
42640433
42640483
42641266
42641393
42643352
42644129
42644780
42646016
42646448
42649248
42649751
42650501
42650741
42651105
42653915
42653970
42654179
42654887
42657551
42659382
42659581
42659675
42660631
42661759
42662505
42662543
42662595
42662841
42662923
42662968
42665163
42665938
42666320
42666792
42667003
42668234
42668766
42669982
42674872
42675844
42676236
42676394
42677482
42678706
42678725
42679034
42679262
42679955
42681073
42681996
42682487
42682563
42682895
42683153
42685423
42687644
42688234
42688842
42688898
42688945
42689617
42689693
42690186
42691859
42695471
42695645
42696805
42696979
42697175
42697205
42698544
42698588
42699413
42699460
42699687
42702827
42705024
42705987
42708840
42708924
42709255
42709459
42710155
42711712
42714397
42714974
42716148
42718363
42719798
42719870
42721590
42722104
42722178
42722698
42725106
42725229
42725301
42725424
42726528
42726770
42726858
42728136
42728537
42729662
42731561
42735109
42735535
42736590
42737588
42738382
42738842
42739574
42739607
42740128
42740452
42740856
42740913
42742079
42742732
42746371
42747611
42748188
42748283
42748569
42748612
42748803
42750006
42751033
42751282
42751394
42751729
42753070
42754127
42755622
42759039
42760214
42760229
42761422
42764526
42765710
42765768
42765944
42767523
42771181
42778396
42778956
42784872
42786439
42786490
42788610
42789408
42791962
42792699
42794152
42796066
42800012
42800589
42802921
42803085
42808226
42810316
42815318
42815871
42815920
42817300
42819054
42823373
42825058
42825506
42825637
42826147
42827611
42830325
42830394
42831984
42833288
42836516
42837051
42838524
42840195
42843944
42847295
42847638
42850031
42851059
42852358
42852458
42854418
42856498
42856869
42858085
42858194
42859024
42861506
42861805
42863736
42863867
42864768
42865546
42866684
42866773
42866873
42868157
42869023
42870980
42871365
42871436
42871733
42872487
42873052
42873121
42873132
42873147
42873435
42873930
42873970
42874133
42874841
42875818
42876064
42876427
42876514
42876537
42876752
42876979
42877061
42877191
42877322
42877898
42878071
42878232
42878403
42879012
42879076
42879276
42879399
42886560
42890548
42891021
42891148
42893492
42895327
42895862
42898955
42899212
42901916
42905781
42906052
42907029
42907255
42909622
42911317
42912082
42912554
42912666
42913035
42913431
42915170
42915223
42916410
42917111
42918421
42920079
42924924
42926420
42926535
42927437
42929251
42929950
42930285
42930777
42933406
42934644
42935772
42937990
42938082
42939270
42942167
42944708
42945008
42945262
42945446
42945514
42946393
42949848
42950306
42951171
42951194
42955270
42958727
42960308
42961700
42965142
42966496
42968524
42969742
42970809
42971694
42972027
42972776
42973084
42974148
42974196
42977018
42977894
42980154
42980176
42980283
42982185
42985435
42986180
42987839
42990494
42990655
42994546
42995746
42997197
42998397
42999185
42999199
42999390
43007512
43008513
43012117
43013186
43014426
43014518
43014698
43016879
43017713
43018756
43018846
43018976
43019195
43023869
43024633
43025706
43028514
43030160
43030256
43031474
43034296
43034353
43034914
43036112
43036694
43036908
43037827
43041622
43042060
43042997
43045878
43045971
43045982
43046083
43048665
43048764
43050142
43050507
43053985
43054977
43055586
43055623
43060813
43061181
43061389
43063504
43063796
43064556
43064571
43065309
43069463
43073830
43073927
43074023
43074838
43077005
43078995
43079284
43080209
43083855
43086126
43089534
43092668
43101796
43101964
43102552
43103515
43104849
43109691
43109766
43110613
43112044
43115397
43124292
43126085
43126748
43136153
43137591
43139480
43142424
43142657
43142723
43142812
43142894
43143378
43144772
43145058
43145396
43146232
43146927
43147296
43147711
43147914
43149048
43149152
43149456
43150483
43152479
43157482
43159655
43159695
43166813
43168928
43169026
43174525
43179954
43185761
43185867
43190378
43190450
43191838
43192025
43192164
43193740
43194058
43196530
43196659
43196789
43197575
43199386
43206725
43216705
43219035
43219454
43224991
43231852
43233176
43233349
43234379
43235711
43235973
43237806
43243212
43252327
43255895
43265339
43268170
43269531
43269967
43270020
43270644
43271620
43273898
43274565
43274638
43280210
43285804
43295365
43295664
43296722
43298468
43301416
43302928
43303394
43304683
43306750
43307564
43309246
43309858
43310211
43310669
43311335
43313595
43318361
43319099
43320280
43320312
43320416
43320481
43321453
43321787
43321832
43321844
43322164
43322410
43322458
43322986
43324007
43324126
43324480
43324981
43325524
43325832
43325882
43325907
43326017
43326091
43326347
43326441
43327370
43328084
43329959
43330527
43331167
43331361
43332812
43334228
43334282
43334851
43335510
43340549
43340620
43342773
43343155
43344013
43346131
43346494
43348783
43350164
43351566
43352770
43353184
43353659
43354960
43356005
43356147
43356317
43358419
43358596
43360180
43360473
43360522
43362182
43364494
43366572
43370010
43376242
43376312
43376503
43379270
43379954
43380309
43380487
43381089
43381787
43383090
43385355
43386569
43388081
43388415
43388573
43388754
43392724
43398288
43403121
43408752
43415892
43420556
43422727
43424931
43429186
43431756
43432264
43436487
43436632
43436665
43437064
43437174
43440189
43442222
43442623
43444308
43445273
43447610
43450593
43451885
43452174
43458474
43460177
43460669
43461324
43462284
43463128
43464191
43469341
43471896
43472790
43472881
43474155
43474442
43475375
43477341
43477781
43478261
43480075
43480172
43482074
43483982
43490179
43491632
43494483
43494757
43497360
43499206
43499698
43500881
43501810
43502981
43510786
43514390
43514563
43515119
43515354
43516792
43517738
43518218
43518636
43519131
43522368
43527723
43529271
43532186
43533331
43536868
43540212
43540478
43540692
43540826
43541431
43541464
43541626
43542981
43543458
43544574
43545235
43546007
43547123
43547676
43552782
43554267
43555235
43555418
43555566
43562311
43562505
43563476
43563683
43563909
43564562
43567174
43568968
43569608
43573569
43574016
43574628
43574756
43575071
43575822
43576002
43576609
43577108
43578865
43579902
43586302
43589323
43591348
43591900
43592990
43593822
43594104
43594239
43594397
43595980
43596558
43598374
43599185
43599947
43601123
43603771
43604108
43605007
43605784
43607160
43607491
43607810
43608385
43609067
43609178
43609813
43609938
43610967
43612690
43615666
43615770
43616431
43617357
43617876
43617892
43618234
43619169
43619512
43625820
43626445
43630742
43635184
43635230
43636148
43639541
43640296
43640325
43646295
43646685
43647907
43649282
43649964
43650111
43653486
43653515
43656244
43656409
43657618
43658282
43659936
43663581
43670444
43672498
43678287
43679423
43682962
43683395
43683599
43684114
43684247
43684970
43685595
43688205
43688507
43691341
43691975
43693262
43694578
43695491
43695617
43695737
43696110
43696882
43697112
43697142
43697445
43697488
43697838
43698223
43699130
43699368
43699923
43699988
43700500
43702309
43706843
43708680
43710547
43713720
43714905
43715622
43715688
43722405
43722754
43727981
43739961
43749762
43750333
43750429
43751187
43751443
43756249
43759285
43759299
43759811
43762583
43767978
43771899
43773192
43773713
43774733
43778950
43782993
43788114
43798095
43805491
43814464
43815006
43817003
43819465
43821299
43825320
43832384
43835615
43836781
43838712
43838743
43842906
43844850
43845442
43851156
43855886
43856580
43857410
43862813
43866218
43874641
43877439
43883204
43888724
43889389
43897852
43900010
43900178
43900801
43900871
43902984
43903228
43905854
43907525
43909463
43914305
43914371
43917081
43919136
43919628
43920634
43931713
43938633
43939916
43940470
43941548
43943129
43943398
43943532
43944057
43944601
43944665
43947181
43951057
43952618
43952882
43958296
43962546
43966855
43967991
43968441
43969714
43971710
43973561
43973946
43975900
43976066
43976302
43976928
43978179
43979203
43984659
43989282
43994161
43994713
43997056
43997908
43999999
44000386
44000732
44001049
44001683
44002839
44003085
44004808
44005136
44005739
44005874
44005920
44006492
44008716
44010679
44015433
44017591
44018437
44019218
44022783
44022950
44024166
44029758
44030285
44030783
44032949
44035360
44039009
44039112
44039474
44040538
44040920
44041013
44041130
44041415
44041521
44041884
44041987
44043952
44044911
44044998
44048425
44048536
44048612
44048636
44048883
44050296
44050732
44051727
44053144
44053323
44054253
44055402
44056387
44056750
44064565
44069149
44069180
44070754
44070850
44073902
44073934
44075267
44075280
44077266
44088348
44089183
44091562
44091621
44094269
44094271
44095644
44100107
44100435
44104507
44108098
44114633
44117217
44124274
44124840
44127040
44131150
44131209
44131453
44136183
44147840
44148074
44148291
44150344
44151093
44152178
44158293
44165888
44166160
44166349
44169227
44172607
44173382
44174180
44174459
44175634
44179920
44180915
44182158
44183436
44185472
44185523
44186917
44189676
44191580
44191892
44192919
44193313
44194426
44194781
44195143
44195316
44197448
44197732
44200635
44207289
44215567
44217274
44221396
44223084
44223281
44227248
44227660
44228548
44228766
44230523
44231748
44238547
44240341
44241895
44242755
44242858
44245265
44245507
44245876
44246078
44252706
44257697
44260426
44261603
44270756
44271017
44272566
44272897
44273852
44278384
44283206
44287281
44297245
44299917
44303483
44304140
44307378
44310698
44316343
44316476
44318611
44323599
44323655
44327272
44327549
44329710
44330632
44332716
44332989
44334078
44347121
44350327
44351719
44353347
44358460
44363153
44363854
44365347
44365582
44369022
44372341
44373224
44374301
44375604
44378972
44379507
44380585
44384573
44389901
44391296
44392513
44395416
44397629
44400145
44401530
44408350
44410430
44412156
44412767
44412946
44414155
44419488
44419552
44422950
44429122
44432965
44433113
44433246
44434797
44434946
44435249
44435321
44436378
44438253
44439451
44439989
44440066
44440169
44440324
44440345
44441589
44441756
44442306
44446245
44452404
44452802
44453796
44453993
44454281
44455036
44457654
44457678
44457905
44460044
44460815
44460832
44461309
44461820
44462716
44464567
44465057
44467640
44470684
44471126
44473420
44475780
44478042
44482398
44485771
44489758
44490033
44492599
44494057
44495198
44498077
44498523
44500305
44503518
44503658
44503686
44504531
44505581
44512009
44512643
44520453
44522183
44523748
44523832
44524182
44528088
44529072
44530416
44532705
44533996
44534535
44537016
44540242
44541925
44541978
44545500
44545788
44546870
44547812
44548056
44548483
44548816
44550156
44551218
44551670
44555886
44556544
44556894
44565251
44565787
44574774
44576242
44576604
44579788
44582333
44584037
44588070
44588825
44590413
44590453
44592778
44593026
44596816
44597867
44601572
44602178
44602844
44605723
44606902
44611678
44616878
44622989
44623708
44635099
44635771
44643037
44644405
44645957
44646010
44653998
44657340
44662218
44673563
44674292
44677377
44678859
44679235
44681043
44681227
44685340
44689595
44691402
44691899
44692667
44693787
44698672
44702812
44702908
44703065
44703694
44705228
44708653
44713010
44718335
44720187
44721168
44722651
44722797
44726748
44730486
44736378
44741336
44742019
44742562
44742981
44746690
44752483
44752607
44755063
44755341
44758950
44759519
44760693
44760927
44760944
44761586
44762443
44763001
44769939
44770760
44772277
44772403
44774069
44774427
44774978
44775489
44777597
44782220
44784892
44788638
44791161
44791535
44791758
44791973
44792782
44793167
44795451
44797540
44797627
44797830
44797862
44798069
44798306
44798662
44798754
44798957
44799099
44799305
44799615
44801539
44802068
44803326
44803683
44804189
44807351
44807756
44810779
44812987
44813639
44813916
44814874
44815247
44815466
44815817
44816305
44816357
44816559
44816568
44816715
44816731
44816883
44817122
44817489
44817559
44820461
44823196
44824826
44825022
44825382
44825444
44825788
44825789
44826106
44826516
44827399
44828096
44828328
44828718
44828935
44829079
44830314
44830626
44831013
44833645
44834259
44836952
44837927
44839728
44840598
44844100
44844403
44844428
44844494
44846187
44846362
44846957
44847444
44848001
44848077
44848096
44848141
44848185
44850177
44850715
44851421
44851997
44852680
44852995
44853292
44853457
44853934
44856522
44859034
44859923
44860177
44860268
44862104
44863749
44865585
44866046
44866220
44866598
44866641
44866710
44867882
44869811
44869913
44870858
44871144
44871347
44873085
44873718
44879054
44881819
44882234
44884650
44886164
44888319
44889002
44890060
44892052
44892489
44894938
44895771
44896276
44898088
44899651
44899735
44900452
44901550
44901991
44902240
44904157
44905807
44909103
44909145
44910220
44910805
44911592
44911653
44912011
44919443
44921159
44921432
44921621
44921672
44922350
44922424
44922973
44923001
44925450
44925565
44926030
44926443
44927253
44927345
44928492
44928548
44928958
44929088
44930070
44931711
44931821
44934972
44936883
44937408
44939025
44940651
44940724
44940860
44943160
44944198
44944759
44944928
44945103
44946245
44946338
44947014
44948484
44949221
44949309
44951419
44951977
44952162
44952240
44952666
44955024
44957313
44959118
44959479
44959633
44965394
44966215
44967287
44970808
44973302
44973569
44974269
44974744
44974823
44975729
44975829
44977297
44978314
44978546
44983166
44983512
44984110
44995182
44995525
44995999
44996272
44996653
44996996
44997657
44997697
44999427
45000881
45001266
45001335
45004860
45005437
45005854
45006107
45006804
45011813
45012202
45013658
45014079
45014195
45015545
45015602
45015684
45015698
45015875
45017161
45019671
45020736
45025009
45026737
45028069
45028663
45028939
45029439
45037008
45037863
45040128
45043715
45045038
45045595
45046914
45047999
45048498
45049307
45050093
45050994
45051214
45052300
45053821
45054572
45058669
45058993
45059391
45061699
45066110
45067747
45071368
45074180
45079039
45079623
45080024
45081325
45081697
45084525
45085062
45085639
45085818
45087049
45087119
45087487
45087967
45088803
45092789
45093211
45093924
45093954
45094181
45094446
45094624
45094673
45097080
45097190
45097468
45099475
45100455
45101105
45101253
45101264
45101519
45101785
45102204
45102381
45102396
45103340
45103933
45104232
45108097
45109454
45109502
45109657
45109785
45109989
45110093
45114379
45114988
45116684
45120423
45123297
45125168
45125436
45128077
45130589
45131366
45131923
45136241
45137081
45138868
45139519
45141068
45143845
45144741
45145600
45146915
45147373
45152263
45152527
45153345
45154097
45154168
45155056
45159710
45160008
45161718
45161993
45162831
45163079
45164014
45164940
45165271
45165625
45173924
45177490
45177740
45178065
45178413
45179178
45181244
45183285
45184725
45185852
45186718
45186911
45188651
45190975
45193682
45195019
45198552
45200111
45200232
45200956
45203197
45204395
45204908
45205303
45206328
45207167
45208369
45209240
45217518
45221334
45227695
45233218
45234193
45236312
45239316
45243586
45243958
45252389
45254292
45254476
45255220
45264813
45266375
45268314
45278665
45278819
45279473
45281207
45281385
45283313
45283860
45285603
45291102
45295619
45297357
45297588
45300763
45301558
45305933
45309667
45312330
45312597
45315605
45315769
45316698
45323291
45330210
45330407
45332125
45334744
45334870
45335136
45335839
45336503
45339246
45339849
45340733
45341491
45341639
45345268
45345886
45346070
45347689
45348051
45350366
45352080
45355373
45355580
45356165
45358368
45359588
45359767
45360242
45362919
45363589
45363799
45363907
45364153
45366802
45367098
45370468
45370518
45370662
45372561
45373039
45376130
45376513
45380644
45381232
45383208
45388248
45389625
45398372
45404798
45405207
45406062
45406226
45408017
45408504
45409946
45411450
45414381
45415211
45416344
45417676
45418411
45420272
45421205
45421405
45424554
45430267
45435270
45443029
45443429
45443910
45443986
45444268
45445866
45452115
45452647
45454018
45454470
45459394
45465445
45466396
45467192
45470143
45470433
45470692
45470974
45471506
45472010
45476278
45476504
45476918
45477995
45478260
45478846
45479145
45479813
45480066
45480213
45481411
45481711
45487851
45488016
45488218
45488380
45488421
45488959
45489203
45489332
45489588
45489636
45490824
45492286
45493645
45494473
45494829
45494885
45495180
45495240
45495302
45496074
45496143
45502881
45503320
45504994
45505428
45508050
45508205
45508945
45509332
45510337
45510922
45511047
45511154
45519467
45522684
45526934
45529773
45530049
45535785
45535902
45537520
45538977
45539014
45539135
45539973
45540110
45541233
45541435
45544438
45544981
45546598
45546630
45546830
45547401
45547664
45551366
45551565
45560175
45561122
45563781
45564307
45564447
45566558
45570589
45574618
45581128
45583931
45587550
45588725
45588861
45592000
45592920
45592958
45594563
45595912
45595960
45596931
45599446
45599901
45599929
45600696
45601919
45602280
45604677
45605451
45610981
45612727
45614411
45614631
45616530
45616852
45616898
45619642
45621259
45621434
45621817
45626228
45627380
45630375
45630851
45631927
45634312
45636619
45636744
45637413
45638599
45639383
45640447
45640572
45640791
45641808
45643210
45644510
45645919
45646185
45646335
45652682
45655301
45659242
45662137
45663998
45664053
45664332
45665826
45669421
45670443
45671372
45672584
45672710
45672754
45672867
45672927
45684145
45693257
45695900
45696595
45699992
45700511
45711138
45712897
45714094
45717079
45718449
45721507
45721521
45721642
45721649
45723547
45727449
45727840
45729261
45730252
45731118
45732783
45734749
45736814
45739470
45743560
45744346
45749213
45750482
45750521
45750725
45754870
45755537
45756756
45757017
45757042
45757080
45758668
45759289
45759589
45759977
45760851
45761386
45762055
45772995
45773255
45774077
45777178
45780999
45782222
45782344
45782727
45783515
45784709
45785285
45788806
45790608
45794813
45800835
45804074
45805055
45806763
45806899
45807652
45811626
45813034
45822976
45825267
45829117
45831378
45831748
45838304
45839940
45840089
45841395
45841556
45843241
45843389
45844613
45846212
45854974
45855041
45856522
45856823
45858333
45860776
45861780
45862760
45862793
45863283
45865084
45865981
45866236
45869895
45871048
45873613
45874031
45876264
45876651
45876724
45876985
45885695
45892172
45908037
45909944
45915666
45915789
45918575
45919781
45920928
45926275
45933165
45934945
45938105
45942397
45943552
45943701
45943813
45944932
45946976
45951088
45955550
45958411
45958595
45961085
45966657
45969802
45973763
45979744
45980470
45981806
45986749
45989857
45994512
45999610
45999879
45999977
46007393
46007444
46008324
46009182
46009508
46010284
46021099
46023864
46026465
46032483
46041347
46045983
46049063
46051323
46058255
46062137
46066311
46066474
46066624
46067460
46067502
46070175
46073409
46073891
46074667
46077643
46077884
46084004
46085883
46086792
46086818
46087241
46088844
46089015
46090214
46091055
46092525
46093010
46095513
46100061
46100713
46102483
46103575
46104429
46104444
46106183
46108325
46109320
46109387
46109715
46111654
46111749
46112881
46117662
46118649
46120809
46121013
46124543
46124813
46125615
46127605
46128202
46132455
46133051
46133423
46137228
46145233
46145318
46145927
46146764
46147379
46147437
46147950
46148170
46148356
46151094
46152877
46159220
46159768
46160315
46161460
46162435
46166544
46166950
46167748
46170953
46172178
46174438
46175015
46175601
46178203
46179668
46180366
46181321
46181664
46182876
46183106
46183343
46184766
46184972
46186652
46186808
46187075
46188042
46190782
46192812
46193618
46197840
46198033
46198771
46199127
46199696
46200229
46200935
46201087
46201724
46203783
46203918
46204244
46207484
46208603
46216578
46217696
46223803
46225621
46227863
46231040
46233541
46233931
46237131
46238357
46240752
46243440
46244846
46247817
46248774
46252267
46255459
46256345
46257483
46257980
46260658
46260755
46263902
46265743
46267004
46268326
46270219
46278382
46281935
46287655
46289633
46291134
46295752
46297069
46298016
46300516
46300676
46301129
46302293
46308227
46310886
46312501
46312760
46312815
46313974
46315442
46316403
46319217
46325689
46327739
46336758
46339313
46340779
46340984
46341585
46343454
46350668
46351147
46351697
46351936
46355030
46357654
46359676
46360608
46360974
46362310
46363388
46366648
46367207
46368816
46369266
46369583
46370762
46371562
46372439
46372775
46372918
46372983
46373253
46373997
46374041
46374570
46375023
46375182
46375233
46375340
46379172
46381650
46383422
46386845
46389340
46391256
46393569
46395080
46395637
46396672
46397978
46399800
46399898
46400509
46402058
46402997
46404096
46405851
46406530
46407934
46412368
46416198
46416210
46417653
46417871
46424341
46429763
46431516
46433008
46433938
46434105
46434159
46435738
46436227
46437951
46438622
46438871
46438897
46439063
46439088
46444212
46447409
46449972
46450086
46451187
46454978
46457423
46464420
46466128
46466222
46466444
46466700
46466751
46474790
46476371
46476613
46478729
46479455
46479731
46479969
46481140
46485177
46485295
46485663
46486043
46486091
46487187
46488703
46489461
46490218
46490760
46491172
46493531
46495061
46495733
46496118
46497675
46498703
46498888
46499179
46501139
46501268
46501362
46503202
46509713
46509745
46510367
46510580
46511572
46514162
46514496
46515232
46515377
46516959
46517226
46518785
46519508
46519648
46519823
46519845
46520208
46522771
46524284
46524557
46524926
46528077
46528162
46528631
46528767
46529324
46530744
46536099
46536120
46536613
46539724
46540022
46540291
46540658
46540817
46542114
46543361
46544785
46549130
46555827
46560163
46563574
46572375
46573884
46579291
46582220
46586802
46588905
46591078
46593724
46596896
46597531
46597605
46600810
46601156
46606492
46610922
46610952
46611430
46617302
46621302
46625020
46625056
46633045
46642726
46642817
46644414
46646154
46646972
46652711
46655271
46656046
46658068
46660550
46661399
46662551
46663875
46666120
46666369
46670364
46671188
46672887
46674535
46674833
46676181
46678657
46678820
46680304
46682676
46682700
46685192
46687052
46688884
46690655
46691746
46692749
46698696
46702022
46705737
46709567
46711224
46715953
46717234
46719133
46719152
46719257
46719609
46719735
46720639
46720968
46724487
46725422
46727421
46727559
46728309
46728784
46728997
46729013
46729924
46734604
46734951
46735961
46741987
46742299
46748397
46749105
46755673
46756081
46756760
46756778
46761215
46762493
46762667
46766344
46778647
46778680
46779155
46779504
46780790
46781760
46783085
46784975
46785814
46786062
46786139
46786614
46786783
46788079
46788687
46790932
46791405
46791905
46792735
46795009
46795361
46795488
46798038
46798483
46800631
46801116
46802849
46804229
46804998
46805188
46806306
46807080
46807971
46808085
46808108
46808898
46808991
46810083
46810122
46810429
46810511
46811098
46811595
46811975
46812570
46812581
46814232
46814436
46815526
46819871
46823682
46830637
46840297
46841376
46841625
46841648
46843473
46843667
46844239
46844365
46844529
46846395
46846572
46846658
46846803
46847315
46849054
46850222
46850871
46851512
46851605
46852308
46853888
46854893
46855045
46859933
46866941
46867194
46868420
46874816
46876597
46877266
46879805
46880804
46885253
46885639
46888290
46892223
46893156
46894358
46897344
46897738
46899964
46901721
46902240
46909056
46909175
46909248
46915057
