# Supplementary material for: Fine-scale mapping of meiotic recombination in Asians
Source: BMC Genet. 2013 Mar 8;14:19. doi: 10.1186/1471-2156-14-19 (PMC3599818; doi:10.1186/1471-2156-14-19)
Supplement: Additional file 4 — Quartet Analysis Algorithm. Archive containing a script to be opened using Python (http:////python.org). The Python source code for the algorithm used in this study (script.py) is available to run on new datasets. Given the identities of the father, mother and two children in a family quartet, and genotype data in PLINK format, it returns a list of recombination prediction intervals. For instructions and input file requirements, please see the file README.txt. This package also includes example input files (*.syn) generated during simulations. [file 1471-2156-14-19-S4.zip › README.txt]

ADDITIONAL FILE 4

This is a software package included in the research article:

Fine-scale mapping of meiotic recombination in Asians
Thomas Bleazard, Young Seok Ju, Joohon Sung and Jeong-Sun Seo

This package contains an algorithm to detect crossover events using SNP genotype data from members of a nuclear family. Python source code for the program is provided in script.py. This requires the program Python to run (http://www.python.org). For basic instructions, run the script with no arguments on a command line:

>python script.py

To run the algorithm with your own input data:

>python script.py <family file> <pedigree file> <position file>


INPUT FILES

This program requires three input files to run.

Family File:
The family list file contains the individual IDs of the four family members in order of father, mother, child 1, child 2. These IDs are used to find the correct lines in the pedigree file, so make sure that they match with the individual IDs in the second column of the pedigree file. Enter the IDs on a single line, each one separated by a tab.

Pedigree File:
The algorithm accepts standard PLINK format pedigree files coding genotypes with the numbers 1 to 4 and without an affection status column. Each line contains the genotype information for one individual. The second column contains individual IDs. Column 6 has one allele for the first SNP, column 7 has the other allele for the first SNP. The second SNP is encoded by columns 8 and 9 and so on. Missing SNP data is indicated by the number 0.

Position File:
The program will output crossover positions based on the physical positions in this file. Each line has an integer representing the physical position of a SNP. The first line represents the first SNP, the second line the second SNP and so on. The SNPs should be in order and from the same chromosome, although the file does not record which chromosome this is.

Before running the program, the user should check that their computer has enough RAM to store the quartet genotypes in memory. The model parameters are optimised for 500k SNP arrays. If the number of markers is very different from this density, then the program may not behave correctly.


OUTPUT

The script creates a file called output.txt in the working directory and writes recombination predictions to this file. The first line gives the headers. Each following line has a single recombination prediction, including the range of physical positions in which the recombination is predicted to have occurred.


EXAMPLE DATA

This package contains four files with example input data:

famlist.syn
pedigree.syn
positions.syn
reclocs.syn

These files contain synthetic pedigree data for one family quartet. The files were generated using HapMap haplotype data for chromosome 21 and following the simulation procedure described in the supplementary files to this research article. Using a command line, you can run the Python script with this input data:

>python script.py famlist.syn pedigree.syn positions.syn

The Python script should run for a short period and then write its output to file output.txt. You can compare the prediction intervals output by the program in output.txt with the true (simulated) crossover positions in file reclocs.syn.


WINDOWS USERS

Windows users might find it inconvenient to run the script from a command line. Instead, open the script with IDLE and then edit the lines at the bottom of the source code:

familyin = sys.argv[1]
genotypes = sys.argv[2]
positions = sys.argv[3]

The variable familyin requires the filename for the family list, genotypes requires the filename for the pedigree file and positions requires the filename for the positions file.


CONTACT

For questions or comments, please email:

thomasbleazard@hotmail.com
