# Supplementary material for: Fine-scale mapping of meiotic recombination in Asians
Source: BMC Genet. 2013 Mar 8;14:19. doi: 10.1186/1471-2156-14-19 (PMC3599818; doi:10.1186/1471-2156-14-19)
Supplement: Additional file 4 — Quartet Analysis Algorithm. Archive containing a script to be opened using Python (http:////python.org). The Python source code for the algorithm used in this study (script.py) is available to run on new datasets. Given the identities of the father, mother and two children in a family quartet, and genotype data in PLINK format, it returns a list of recombination prediction intervals. For instructions and input file requirements, please see the file README.txt. This package also includes example input files (*.syn) generated during simulations. [file 1471-2156-14-19-S4.zip › reclocs.syn]

PATERNAL MEIOSIS 1
30287992	
41446612	
MATERNAL MEIOSIS 1
19811531	
29200023	
PATERNAL MEIOSIS 2
42714398	
34817903	
MATERNAL MEIOSIS 2
15775148	
45479814	
