# Supplementary material for: Fine-scale mapping of meiotic recombination in Asians
Source: BMC Genet. 2013 Mar 8;14:19. doi: 10.1186/1471-2156-14-19 (PMC3599818; doi:10.1186/1471-2156-14-19)
Supplement: Additional file 4 — Quartet Analysis Algorithm. Archive containing a script to be opened using Python (http:////python.org). The Python source code for the algorithm used in this study (script.py) is available to run on new datasets. Given the identities of the father, mother and two children in a family quartet, and genotype data in PLINK format, it returns a list of recombination prediction intervals. For instructions and input file requirements, please see the file README.txt. This package also includes example input files (*.syn) generated during simulations. [file 1471-2156-14-19-S4.zip › script.py]

#This is a program to map recombination locations based on family quartet genotype information
#Python script written by Thomas Bleazard
#It is described in more detail in:
#Fine-scale mapping of meiotic recombination in Asians
#Usage is:
#python script.py <family file> <pedigree file> <position file>
#Users of Windows may find it easier to go to the bottom of this code and enter filenames directly rather than supplying command-line arguments

import math
import copy
import sys

if len(sys.argv) < 4:
    print ""
    print "This is a version of the HMM-based recombination program used in the study"
    print "Fine-Scale Mapping of Meiotic Recombination in Asians"
    print "Python script written by Thomas Bleazard"
    print ""
    print "Proper usage:"
    print "python script.py <family file> <pedigree file> <position file>"
    print ""
    print "<family file> is a tab-delimited text file with the unique ID of the father, mother, child1 and child2 of one family listed on a line"
    print "note that only families with two or more children can be processed"
    print "<pedigree file> must be a PLINK .ped file with genotypes coded as 1, 2, 3 or 4 and 0 denoting unknown"
    print "there should be no affection status column (so genotype data should start at column 6)"
    print "<position file> is a text file with the physical position of each SNP on the chromosome on each line"
    print ""
    print "Program outputs a list of recombination prediction intervals for the family quartet in output.txt"
    print ""
    sys.exit()

#The standard Viterbi algorithm
def viterbi(obs, states, start_p, trans_p, emit_p):
    print "Beginning Viterbi algorithm"
    V = [{}]
    path = {}
    for y in states:
        V[0][y] = start_p[y] + emit_p[y][obs[0]]
        path[y] = [y]
    for t in range(1,len(obs)):
        V.append({})
        newpath = {}
        for y in states:
            (prob, state) = max([(V[t-1][y0] + trans_p[y0][y] + emit_p[y][obs[t]], y0) for y0 in states])
            V[t][y] = prob
            newpath[y] = path[state] + [y]
        path = newpath
    (prob, state) = max([(V[len(obs) - 1][y], y) for y in states])
    return (prob, path[state])

#Construct X chromosome HMM for two sons
def HMMsons(absin):
    neg_infinity=float("-infinity")
    N = len(absin[0])
    mrate = 1.00e-08
    emit = 0.9995
    states = ('SAME', 'DIFFERENT')
    obs = (('aa','aa','aa','aa'),('aa','bb','ab','ab'),('bb','aa','ab','ab'),('aa','aa','aa','bb'),('aa','aa','ab','ab'),
    ('aa','aa','ab','bb'),('aa','aa','bb','bb'),('aa','aa','aa','ab'),('aa','ab','aa','bb'),('ab','aa','aa','bb'),
    ('aa','ab','ab','bb'),('ab','aa','ab','bb'),('aa','ab','bb','bb'),('ab','aa','bb','bb'),
    ('aa','bb','aa','bb'),('bb','aa','aa','bb'),('aa','bb','aa','ab'),('bb','aa','aa','ab'),
    ('aa','bb','aa','aa'),('bb','aa','aa','aa'),
    ('aa','ab','aa','aa'),('ab','aa','aa','ab'),('aa','ab','ab','ab'),('ab','ab','aa','ab'),
    ('ab','ab','aa','aa'),('ab','ab','ab','ab'),('ab','ab','aa','bb'),
    ('ab','aa','ab','ab'),('aa','ab','aa','ab'),('ab','aa','aa','aa'),
    ('aa','bb','bb','bb'),('bb', 'aa', 'bb', 'bb'),('bb', 'bb', 'aa', 'aa'),('bb', 'bb', 'ab', 'ab'),
    ('bb', 'bb', 'aa', 'bb')
    )
    scons = [0, 1, 2, 4, 7, 10, 12, 17, 19, 20, 21, 22, 23, 24, 25, 27, 28, 29, 30, 33]
    dcons = [0, 1, 2, 4, 7, 8, 10, 17, 19, 21, 22, 23, 25, 26, 27, 28, 29, 30, 33]
    emission = {'SAME':{}, 'DIFFERENT':{}}
    for consistency in scons:
        emission['SAME'][obs[consistency]] = emit/len(scons)
    for consistency in dcons:
        emission['DIFFERENT'][obs[consistency]] = emit/len(dcons)
    observations = []
    for i in range(N):
        observations.append((absin[0][i],absin[1][i],absin[2][i],absin[3][i]))
    start = {'SAME':0.5, 'DIFFERENT':0.5}
    transition = {'SAME':{'SAME':1-mrate, 'DIFFERENT':mrate}, 'DIFFERENT':{'SAME':mrate, 'DIFFERENT':1-mrate}}
    for i in range(35):
        if obs[i] not in emission['SAME']:
            emission['SAME'][obs[i]] = (1-emit)/(len(obs)-len(scons))
        if obs[i] not in emission['DIFFERENT']:
            emission['DIFFERENT'][obs[i]] = (1-emit)/(len(obs)-len(dcons))
    for things in start:
        if start[things] == 0.0:
            start[things] = neg_infinity
        else:
            start[things] = math.log(start[things],2)
    for things in transition:
        for subthings in transition[things]:
            if transition[things][subthings] == 0.0:
                transition[things][subthings] = neg_infinity
            else:
                transition[things][subthings] = math.log(transition[things][subthings],2)
    for things in emission:
        for subthings in emission[things]:
            if emission[things][subthings] == 0.0:
                emission[things][subthings] = neg_infinity
            else:
                emission[things][subthings] = math.log(emission[things][subthings],2)
    return viterbi(observations, states, start, transition, emission)

#X chromosome HMM for a son and daughter
def HMMmix(absin):
    neg_infinity=float("-infinity")
    N = len(absin[0])
    mrate = 1.00e-08
    emit = 0.9995
    states = ('SAME', 'DIFFERENT')
    obs = (('aa','aa','aa','aa'),('aa','bb','ab','ab'),('bb','aa','ab','ab'),('aa','aa','aa','bb'),('aa','aa','ab','ab'),
    ('aa','aa','ab','bb'),('aa','aa','bb','bb'),('aa','aa','aa','ab'),('aa','ab','aa','bb'),('ab','aa','aa','bb'),
    ('aa','ab','ab','bb'),('ab','aa','ab','bb'),('aa','ab','bb','bb'),('ab','aa','bb','bb'),
    ('aa','bb','aa','bb'),('bb','aa','aa','bb'),('aa','bb','aa','ab'),('bb','aa','aa','ab'),
    ('aa','bb','aa','aa'),('bb','aa','aa','aa'),
    ('aa','ab','aa','aa'),('ab','aa','aa','ab'),('aa','ab','ab','ab'),('ab','ab','aa','ab'),
    ('ab','ab','aa','aa'),('ab','ab','ab','ab'),('ab','ab','aa','bb'),
    ('ab','aa','ab','ab'),('aa','ab','aa','ab'),('ab','aa','aa','aa'),
    ('aa','bb','bb','bb'),('bb', 'aa', 'bb', 'bb'),('bb', 'bb', 'aa', 'aa'),('bb', 'bb', 'ab', 'ab'),
    ('bb', 'bb', 'aa', 'bb')
    )
    scons = [0, 1, 2, 17, 20, 21, 22, 23, 24, 25, 27, 29]
    dcons = [0, 1, 2, 17, 21, 22, 23, 25, 26, 27, 28, 29]
    mie = [3, 4, 5, 6, 7, 8, 9, 10, 11, 12, 13, 14, 15, 16, 18, 19, 30, 31, 32, 33, 34] 
    emission = {'SAME':{}, 'DIFFERENT':{}}
    for consistency in scons:
        emission['SAME'][obs[consistency]] = emit/len(scons)
    for consistency in dcons:
        emission['DIFFERENT'][obs[consistency]] = emit/len(dcons)
    observations = []
    for i in range(N):
        observations.append((absin[0][i],absin[1][i],absin[2][i],absin[3][i]))
    start = {'SAME':0.5, 'DIFFERENT':0.5}
    transition = {'SAME':{'SAME':1-mrate, 'DIFFERENT':mrate}, 'DIFFERENT':{'SAME':mrate, 'DIFFERENT':1-mrate}}
    for i in range(35):
        if obs[i] not in emission['SAME']:
            emission['SAME'][obs[i]] = (1-emit)/(len(obs)-len(scons))
        if obs[i] not in emission['DIFFERENT']:
            emission['DIFFERENT'][obs[i]] = (1-emit)/(len(obs)-len(dcons))
    for things in start:
        if start[things] == 0.0:
            start[things] = neg_infinity
        else:
            start[things] = math.log(start[things],2)
    for things in transition:
        for subthings in transition[things]:
            if transition[things][subthings] == 0.0:
                transition[things][subthings] = neg_infinity
            else:
                transition[things][subthings] = math.log(transition[things][subthings],2)
    for things in emission:
        for subthings in emission[things]:
            if emission[things][subthings] == 0.0:
                emission[things][subthings] = neg_infinity
            else:
                emission[things][subthings] = math.log(emission[things][subthings],2)
    return viterbi(observations, states, start, transition, emission)

#Construct HMM for autosomes
def HMM(absin):
    neg_infinity=float("-infinity")
    N = len(absin[0])
    crate = 1.00e-07
    cMIE = 0.7
    chet = 0.1
    mrate = 1.00e-08
    prate = 1.00e-08
    emit = 0.9995
    states = ('PATID','MATID','TWOID','NONID','COMPRESS')
    obs = (('aa','aa','aa','aa'),('aa','bb','ab','ab'),('bb','aa','ab','ab'),('aa','aa','aa','bb'),('aa','aa','ab','ab'),
    ('aa','aa','ab','bb'),('aa','aa','bb','bb'),('aa','aa','aa','ab'),('aa','ab','aa','bb'),('ab','aa','aa','bb'),
    ('aa','ab','ab','bb'),('ab','aa','ab','bb'),('aa','ab','bb','bb'),('ab','aa','bb','bb'),
    ('aa','bb','aa','bb'),('bb','aa','aa','bb'),('aa','bb','aa','ab'),('bb','aa','aa','ab'),
    ('aa','bb','aa','aa'),('bb','aa','aa','aa'),
    ('aa','ab','aa','aa'),('ab','aa','aa','ab'),('aa','ab','ab','ab'),('ab','ab','aa','ab'),
    ('ab','ab','aa','aa'),('ab','ab','ab','ab'),('ab','ab','aa','bb'),    
    ('ab','aa','ab','ab'),('aa','ab','aa','ab'),('ab','aa','aa','aa'),
    ('aa','bb','bb','bb'),('bb', 'aa', 'bb', 'bb'),('bb', 'bb', 'aa', 'aa'),('bb', 'bb', 'ab', 'ab'),
    ('bb', 'bb', 'aa', 'bb')
    )
    observations = []
    for i in range(N):
        observations.append((absin[0][i],absin[1][i],absin[2][i],absin[3][i]))
    start = {
    'PATID' : 0.20,
    'MATID' : 0.20,
    'TWOID' : 0.20,
    'NONID' : 0.20,
    'COMPRESS' : 0.20
    }
    transition = {
        'PATID' : {'PATID':(1-crate)*(1-mrate-prate), 'MATID':0.0, 'TWOID':(1-crate)*mrate, 'NONID':(1-crate)*prate, 'COMPRESS':crate},
        'MATID' : {'PATID':0.0, 'MATID':(1-crate)*(1-mrate-prate), 'TWOID':(1-crate)*prate, 'NONID':(1-crate)*mrate, 'COMPRESS':crate},
        'TWOID' : {'PATID':(1-crate)*mrate, 'MATID':(1-crate)*prate, 'TWOID':(1-crate)*(1-mrate-prate), 'NONID':0.0, 'COMPRESS':crate},
        'NONID' : {'PATID':(1-crate)*prate, 'MATID':(1-crate)*mrate, 'TWOID':0.0, 'NONID':(1-crate)*(1-mrate-prate), 'COMPRESS':crate},
        'COMPRESS' : {'PATID':crate/4, 'MATID':crate/4, 'TWOID':crate/4, 'NONID':crate/4, 'COMPRESS':1-crate}
        }
    emission = {
        'PATID' : {obs[0]:emit/9, obs[1]:emit/9, obs[2]:emit/9, obs[23]:emit/9, obs[27]:emit/9, obs[28]:emit/9, 
                   obs[29]:emit/9},
        'MATID' : {obs[0]:emit/9, obs[1]:emit/9, obs[2]:emit/9, obs[20]:emit/9, obs[21]:emit/9, obs[22]:emit/9, 
                   obs[23]:emit/9},
        'TWOID' : {obs[0]:emit/9, obs[1]:emit/9, obs[2]:emit/9, obs[20]:emit/9, obs[22]:emit/9, obs[24]:emit/9,
                   obs[25]:emit/9, obs[27]:emit/9, obs[29]:emit/9},
        'NONID' : {obs[0]:emit/9, obs[1]:emit/9, obs[2]:emit/9, obs[21]:emit/9, obs[25]:emit/9, obs[26]:emit/9, 
                   obs[28]:emit/9},
        'COMPRESS' : {obs[25]:chet, obs[3]:cMIE/22, obs[4]:cMIE/22, obs[5]:cMIE/22, obs[6]:cMIE/22, obs[7]:cMIE/22, 
                      obs[8]:cMIE/22, obs[9]:cMIE/22, obs[10]:cMIE/22, obs[11]:cMIE/22, obs[12]:cMIE/22, 
                      obs[13]:cMIE/22, obs[14]:cMIE/22, obs[15]:cMIE/22, obs[16]:cMIE/22, obs[17]:cMIE/22,
                      obs[18]:cMIE/22, obs[19]:cMIE/22, obs[30]:cMIE/22, obs[31]:cMIE/22, obs[32]:cMIE/22, 
                      obs[33]:cMIE/22, obs[34]:cMIE/22}
        }
    for i in range(35):
        if obs[i] not in emission['PATID']:
            emission['PATID'][obs[i]] = (1-(7/9.0)*emit)/28
        if obs[i] not in emission['MATID']:
            emission['MATID'][obs[i]] = (1-(7/9.0)*emit)/28
        if obs[i] not in emission['TWOID']:
            emission['TWOID'][obs[i]] = (1-emit)/26
        if obs[i] not in emission['NONID']:
            emission['NONID'][obs[i]] = (1-(7/9.0)*emit)/28
        if obs[i] not in emission['COMPRESS']:
            emission['COMPRESS'][obs[i]] = (1-chet-cMIE)/12.0
    for things in start:
        if start[things] == 0.0:
            start[things] = neg_infinity
        else:
            start[things] = math.log(start[things],2)
    for things in transition:
        for subthings in transition[things]:
            if transition[things][subthings] == 0.0:
                transition[things][subthings] = neg_infinity
            else:
                transition[things][subthings] = math.log(transition[things][subthings],2)
    for things in emission:
        for subthings in emission[things]:    
            if emission[things][subthings] == 0.0:
                emission[things][subthings] = neg_infinity
            else:
                emission[things][subthings] = math.log(emission[things][subthings],2)
    return viterbi(observations, states, start, transition, emission)

#Process input genotypes
def cleanInput(dad,mum,son,daughter):
    F=copy.deepcopy(dad)
    M=copy.deepcopy(mum)
    S=copy.deepcopy(son)
    D=copy.deepcopy(daughter)
    genotypes = ['AA','AC','AG','AT','CC','CG','CT','GG','GT','TT']
    nucleotides = ['A','C','G','T']
    for i in range(len(F)):
        if F[i] not in genotypes or M[i] not in genotypes or S[i] not in genotypes or D[i] not in genotypes:
            F[i] = 'aa'
            M[i] = 'aa'
            S[i] = 'aa'
            D[i] = 'aa'
        else:
            counts=[0,0,0,0]
            xcounts=[0,0,0,0]
            counts[0] += [2,1,1,1,0,0,0,0,0,0][genotypes.index(F[i])]
            counts[1] += [0,1,0,0,2,1,1,0,0,0][genotypes.index(F[i])]
            counts[2] += [0,0,1,0,0,1,0,2,1,0][genotypes.index(F[i])]
            counts[3] += [0,0,0,1,0,0,1,0,1,2][genotypes.index(F[i])]
            counts[0] += [2,1,1,1,0,0,0,0,0,0][genotypes.index(M[i])]
            counts[1] += [0,1,0,0,2,1,1,0,0,0][genotypes.index(M[i])]
            counts[2] += [0,0,1,0,0,1,0,2,1,0][genotypes.index(M[i])]
            counts[3] += [0,0,0,1,0,0,1,0,1,2][genotypes.index(M[i])]
            xcounts[0] += [2,1,1,1,0,0,0,0,0,0][genotypes.index(S[i])]
            xcounts[1] += [0,1,0,0,2,1,1,0,0,0][genotypes.index(S[i])]
            xcounts[2] += [0,0,1,0,0,1,0,2,1,0][genotypes.index(S[i])]
            xcounts[3] += [0,0,0,1,0,0,1,0,1,2][genotypes.index(S[i])]
            xcounts[0] += [2,1,1,1,0,0,0,0,0,0][genotypes.index(D[i])]
            xcounts[1] += [0,1,0,0,2,1,1,0,0,0][genotypes.index(D[i])]
            xcounts[2] += [0,0,1,0,0,1,0,2,1,0][genotypes.index(D[i])]
            xcounts[3] += [0,0,0,1,0,0,1,0,1,2][genotypes.index(D[i])]
            promote = counts.index(max(counts))
            for a in range(4):
                for b in range(4):
                    if a!=b:
                        if (counts[a]==max(counts))&(counts[b]==max(counts)):
                            promote = xcounts.index(max(xcounts))
            if promote == 0:
                convert = {'AA':'aa','AC':'ab','AG':'ab','AT':'ab','CC':'bb','CG':'bb','CT':'bb','GG':'bb','GT':'bb','TT':'bb'}
            elif promote == 1:
                convert = {'AA':'bb','AC':'ab','AG':'bb','AT':'bb','CC':'aa','CG':'ab','CT':'ab','GG':'bb','GT':'bb','TT':'bb'}
            elif promote == 2:
                convert = {'AA':'bb','AC':'bb','AG':'ab','AT':'bb','CC':'bb','CG':'ab','CT':'bb','GG':'aa','GT':'ab','TT':'bb'}
            elif promote == 3:
                convert = {'AA':'bb','AC':'bb','AG':'bb','AT':'ab','CC':'bb','CG':'bb','CT':'ab','GG':'bb','GT':'ab','TT':'aa'}
            F[i] = convert[F[i]]
            M[i] = convert[M[i]]
            S[i] = convert[S[i]]
            D[i] = convert[D[i]]
            if S[i] > D[i]:
                placeholder = S[i]
                S[i] = D[i]
                D[i] = placeholder
    return [F,M,S,D]

#Genotype processing
def mixGeno(a,b):
    if int(a) not in range(1,5) or int(b) not in range(1,5):
        return 'XX'
    nucleotides = ['A','C','G','T']
    A = nucleotides[int(a)-1]
    B = nucleotides[int(b)-1]
    colout = [A,B]
    colout.sort()
    return colout[0]+colout[1]

#Gather genotype data from input file
def Genghis(name, filename):
    print "Accessing data from pedigree file "+str(filename)
    try:
        fin = open(filename, 'r')
    except IOError:
        print "Error: could not open pedigree genotype file"
        sys.exit()
    arrayout = []
    for lines in fin:
        collect = lines.rstrip().split()
        if collect[1] == name:
            for i in range((len(collect)-5)/2):
                arrayout.append(mixGeno(collect[(2*i)+5],collect[(2*i)+6]))
    fin.close()
    return arrayout

def Twin(name, chromosome):
    filein = open('/home/bleazard/Twin/fbat_x_final.ped', 'r')
    code = {'1':0, '2':41775, '3':85015, '4':121434, '5':154170, '6':188184, '7':222679, '8':251415, '9':280328, '10':305332,
            '11':333974, '12':360510, '13':386019, '14':406130, '15':422754, '16':438446, '17':454561, '18':466421, '19':481900,
            '20':488921, '21':502325, '22':509892, '23':516452, 'X':516452, 'afterend':537158}
    arrayout = []
    foundname = False
    for line in filein:
        collect = line.rstrip().split()
        if collect[1] == name:
            startnumber = code[str(chromosome)]
            if str(chromosome) == 'X' or str(chromosome) == '23':
                endnumber = code['afterend']
            else:
                endnumber = code[str(int(chromosome) + 1)]
            for i in range(startnumber, endnumber):
                arrayout.append(mixGeno(collect[(2*i)+6], collect[(2*i)+7]))
            break
    if len(arrayout) < 1:
        print "Failed to find individual " + name
    filein.close()
    return arrayout

def CEPH(name, chromosome):
    genotypes = ['AA','AC','AG','AT','CC','CG','CT','GG','GT','TT']
    filein = open('/home/bleazard/NIGMS/raw/ordered/'+name+'.'+str(chromosome)+'.ord', 'r')
    watchtower = []
    for lines in filein:
        content = lines.rstrip()
        if content in genotypes:
            watchtower.append(content)
        else:
            watchtower.append('XX')
    filein.close()
    return watchtower

def deduce(state, father, mother, S, D):
    F = [father[0], father[1]]
    M = [mother[0], mother[1]]
    if F[0] != F[1]:
        if F[1] == S[0] or S[1]:
            if (F[0] != S[0]) and (F[0] != S[1]):
                holder = F[0]
                F[0] = F[1]
                F[1] = holder
            else:
                if (M[0] == M[1]):
                    if M[0] == S[0]:
                        if F[1] == S[1]:
                            holder = F[0]
                            F[0] = F[1]
                            F[1] = holder
                    elif M[0] == S[1]:
                        if F[1] == S[0]:
                            holder = F[0]
                            F[0] = F[1]
                            F[1] = holder
                else:
                    if D[0] == D[1]:
                        if state == 'NONID' or 'MATID':
                            if F[0] == D[0]:
                                holder = F[0]
                                F[0] = F[1]
                                F[1] = holder
                        if state == 'PATID' or 'TWOID':
                            if F[1] == D[0]:
                                holder = F[0]
                                F[0] = F[1]
                                F[1] = holder 
    if M[0] != M[1]:
        if M[1] == S[0] or S[1]:
            if (M[0] != S[0]) and (M[0] != S[1]):
                holder = M[0]
                M[0] = M[1]
                M[1] = holder
            else:
                if (F[0] == F[1]):
                    if F[0] == S[0]:
                        if M[1] == S[1]:
                            holder = M[0]
                            M[0] = M[1]
                            M[1] = holder
                    elif F[0] == S[1]:
                        if M[1] == S[0]:
                            holder = M[0]
                            M[0] = M[1]
                            M[1] = holder
                else:
                    if D[0] == D[1]:
                        if state == 'NONID' or 'PATID':
                            if M[0] == D[0]:
                                holder = M[0]
                                M[0] = M[1]
                                M[1] = holder
                        if state == 'MATID' or 'TWOID':
                            if M[1] == D[0]:
                                holder = M[0]
                                M[0] = M[1]
                                M[1] = holder 
    return (F, M)

def recopos(fivestate):
    current = ''
    prec = []
    mrec = []
    for i in range(len(fivestate)):
        if fivestate[i] != current:
            if (current == 'NONID') & (fivestate[i] == 'PATID'):
                prec.append(i)
                current = fivestate[i]
            elif (current == 'MATID') & (fivestate[i] == 'TWOID'):
                prec.append(i)
                current = fivestate[i]
            elif (current == 'TWOID') & (fivestate[i] == 'MATID'):
                prec.append(i)
                current = fivestate[i]
            elif (current == 'PATID') & (fivestate[i] == 'NONID'):
                prec.append(i)
                current = fivestate[i]
            elif (current == 'NONID') & (fivestate[i] == 'MATID'):
                mrec.append(i)
                current = fivestate[i]
            elif (current == 'MATID') & (fivestate[i] == 'NONID'):
                mrec.append(i)
                current = fivestate[i]
            elif (current == 'PATID') & (fivestate[i] == 'TWOID'):
                mrec.append(i)
                current = fivestate[i]
            elif (current == 'TWOID') & (fivestate[i] == 'PATID'):
                mrec.append(i)
                current = fivestate[i]
            else:
                current = fivestate[i]
    return (prec, mrec)

def recopossons(twostate):
    current = ''
    mrec = []
    for i in range(len(twostate)):
        if twostate[i] != current:
            if current == 'SAME' or current == 'DIFFERENT':
                mrec.append(i)
                current = twostate[i]
            else:
                current = twostate[i]
    return mrec

def findErrors(fivestate, obs):
    errorlist = []
    for i in range(len(fivestate)):
        consistent = False
        if fivestate[i] == 'PATID':
            conslist = [0,1,2,23,27,28,29]
            for cons in conslist:
                if observations[i] == obs[cons]:
                    consistent = True
                    continue
        elif fivestate[i] == 'MATID':
            conslist = [0,1,2,20,21,22,23]
            for cons in conslist:
                if observations[i] == obs[cons]:
                    consistent = True
                    continue
        elif fivestate[i] == 'TWOID':
            conslist = [0,1,2,20,22,24,25,27,29]
            for cons in conslist:
                if observations[i] == obs[cons]:
                    consistent = True
                    continue
        elif fivestate[i] == 'NONID':
            conslist = [0,1,2,21,25,26,28]
            for cons in conslist:
                if observations[i] == obs[cons]:
                    consistent = True
                    continue
        elif fivestate[i] == 'COMPRESS':
            consistent = True
            continue
        if consistent == False:
            errorlist.append(i)
    return errorlist

#Find range before and after a recombination site where the recombination would be consistent with observations
def findRange(observations, recombination):
    obs = (('aa','aa','aa','aa'),('aa','bb','ab','ab'),('bb','aa','ab','ab'),('aa','aa','aa','bb'),('aa','aa','ab','ab'),
    ('aa','aa','ab','bb'),('aa','aa','bb','bb'),('aa','aa','aa','ab'),('aa','ab','aa','bb'),('ab','aa','aa','bb'),
    ('aa','ab','ab','bb'),('ab','aa','ab','bb'),('aa','ab','bb','bb'),('ab','aa','bb','bb'),
    ('aa','bb','aa','bb'),('bb','aa','aa','bb'),('aa','bb','aa','ab'),('bb','aa','aa','ab'),
    ('aa','bb','aa','aa'),('bb','aa','aa','aa'),
    ('aa','ab','aa','aa'),('ab','aa','aa','ab'),('aa','ab','ab','ab'),('ab','ab','aa','ab'),
    ('ab','ab','aa','aa'),('ab','ab','ab','ab'),('ab','ab','aa','bb'),
    ('ab','aa','ab','ab'),('aa','ab','aa','ab'),('ab','aa','aa','aa'),
    ('aa','bb','bb','bb'),('bb', 'aa', 'bb', 'bb'),('bb', 'bb', 'aa', 'aa'),('bb', 'bb', 'ab', 'ab'),
    ('bb', 'bb', 'aa', 'bb')
    )
    quartets = []
    for i in range(len(observations[0])):
        quartets.append((observations[0][i], observations[1][i], observations[2][i], observations[3][i]))
    patcons = [0,1,2,23,27,28,29]
    matcons = [0,1,2,20,21,22,23]
    noncons = [0,1,2,21,25,26,28]
    twocons = [0,1,2,20,22,24,25,27,29]
    mie = [3, 4, 5, 6, 7, 8, 9, 10, 11, 12, 13, 14, 15, 16, 17, 18, 19, 30, 31, 32, 33, 34]
    beforepoint = 0
    afterpoint = len(quartets)-1
    possibilities = set(['TWOID','PATID','MATID','NONID'])
    for i in range(len(quartets)-recombination):
        thisposs = set([])
        for cons in patcons:
            if quartets[i+recombination] == obs[cons]:
                thisposs.add('PATID')
        for cons in matcons:
            if quartets[i+recombination] == obs[cons]:
                thisposs.add('MATID')
        for cons in twocons:
            if quartets[i+recombination] == obs[cons]:
                thisposs.add('TWOID')
        for cons in noncons:
            if quartets[i+recombination] == obs[cons]:
                thisposs.add('NONID')
        errorspot = False
        for cons in mie:
            if quartets[i+recombination] == obs[cons]:
                errorspot = True
        if not errorspot:
            possibilities = possibilities.intersection(thisposs)
        if len(possibilities) < 2:
            afterpoint = recombination + i
            break
    possibilities = set(['TWOID','PATID','MATID','NONID'])
    for i in range(recombination):
        j = i + 1
        thisposs = set([])
        for cons in patcons:
            if quartets[recombination-j] == obs[cons]:
                thisposs.add('PATID')
        for cons in matcons:
            if quartets[recombination-j] == obs[cons]:
                thisposs.add('MATID')
        for cons in twocons:
            if quartets[recombination-j] == obs[cons]:
                thisposs.add('TWOID')
        for cons in noncons:
            if quartets[recombination-j] == obs[cons]:
                thisposs.add('NONID')
        errorspot = False
        for cons in mie:
            if quartets[recombination-j] == obs[cons]:
                errorspot = True
        if not errorspot:
            possibilities = possibilities.intersection(thisposs)
        if len(possibilities) < 2:
            beforepoint = recombination - j
            break
    return (beforepoint, afterpoint)

#For the X case of a son and a daughter
def findRangeMix(observations, recombination):
    obs = (('aa','aa','aa','aa'),('aa','bb','ab','ab'),('bb','aa','ab','ab'),('aa','aa','aa','bb'),('aa','aa','ab','ab'),
    ('aa','aa','ab','bb'),('aa','aa','bb','bb'),('aa','aa','aa','ab'),('aa','ab','aa','bb'),('ab','aa','aa','bb'),
    ('aa','ab','ab','bb'),('ab','aa','ab','bb'),('aa','ab','bb','bb'),('ab','aa','bb','bb'),
    ('aa','bb','aa','bb'),('bb','aa','aa','bb'),('aa','bb','aa','ab'),('bb','aa','aa','ab'),
    ('aa','bb','aa','aa'),('bb','aa','aa','aa'),
    ('aa','ab','aa','aa'),('ab','aa','aa','ab'),('aa','ab','ab','ab'),('ab','ab','aa','ab'),
    ('ab','ab','aa','aa'),('ab','ab','ab','ab'),('ab','ab','aa','bb'),
    ('ab','aa','ab','ab'),('aa','ab','aa','ab'),('ab','aa','aa','aa'),
    ('aa','bb','bb','bb'),('bb', 'aa', 'bb', 'bb'),('bb', 'bb', 'aa', 'aa'),('bb', 'bb', 'ab', 'ab'),
    ('bb', 'bb', 'aa', 'bb')
    )
    twocons = [0, 1, 2, 17, 20, 21, 22, 23, 24, 25, 27, 29]
    patcons = [0, 1, 2, 17, 21, 22, 23, 25, 26, 27, 28, 29]
    mie = [3, 4, 5, 6, 7, 8, 9, 10, 11, 12, 13, 14, 15, 16, 18, 19, 30, 31, 32, 33, 34]
    matcons = []
    noncons = []
    quartets = []
    for i in range(len(observations[0])):
        quartets.append((observations[0][i], observations[1][i], observations[2][i], observations[3][i]))
    beforepoint = 0
    afterpoint = len(quartets)-1
    possibilities = set(['TWOID','PATID','MATID','NONID'])
    for i in range(len(quartets)-recombination):
        thisposs = set([])
        for cons in patcons:
            if quartets[i+recombination] == obs[cons]:
                thisposs.add('PATID')
        for cons in matcons:
            if quartets[i+recombination] == obs[cons]:
                thisposs.add('MATID')
        for cons in twocons:
            if quartets[i+recombination] == obs[cons]:
                thisposs.add('TWOID')
        for cons in noncons:
            if quartets[i+recombination] == obs[cons]:
                thisposs.add('NONID')
        errorspot = False
        for cons in mie:
            if quartets[i+recombination] == obs[cons]:
                errorspot = True
        if not errorspot:
            possibilities = possibilities.intersection(thisposs)
        if len(possibilities) < 2:
            afterpoint = recombination + i
            break
    possibilities = set(['TWOID','PATID','MATID','NONID'])
    for i in range(recombination):
        j = i + 1
        thisposs = set([])
        for cons in patcons:
            if quartets[recombination-j] == obs[cons]:
                thisposs.add('PATID')
        for cons in matcons:
            if quartets[recombination-j] == obs[cons]:
                thisposs.add('MATID')
        for cons in twocons:
            if quartets[recombination-j] == obs[cons]:
                thisposs.add('TWOID')
        for cons in noncons:
            if quartets[recombination-j] == obs[cons]:
                thisposs.add('NONID')
        errorspot = False
        for cons in mie:
            if quartets[recombination-j] == obs[cons]:
                errorspot = True
        if not errorspot:
            possibilities = possibilities.intersection(thisposs)
        if len(possibilities) < 2:
            beforepoint = recombination - j
            break
    return (beforepoint, afterpoint)

#For the X case of two sons
def findRangeSons(observations, recombination):
    obs = (('aa','aa','aa','aa'),('aa','bb','ab','ab'),('bb','aa','ab','ab'),('aa','aa','aa','bb'),('aa','aa','ab','ab'),
    ('aa','aa','ab','bb'),('aa','aa','bb','bb'),('aa','aa','aa','ab'),('aa','ab','aa','bb'),('ab','aa','aa','bb'),
    ('aa','ab','ab','bb'),('ab','aa','ab','bb'),('aa','ab','bb','bb'),('ab','aa','bb','bb'),
    ('aa','bb','aa','bb'),('bb','aa','aa','bb'),('aa','bb','aa','ab'),('bb','aa','aa','ab'),
    ('aa','bb','aa','aa'),('bb','aa','aa','aa'),
    ('aa','ab','aa','aa'),('ab','aa','aa','ab'),('aa','ab','ab','ab'),('ab','ab','aa','ab'),
    ('ab','ab','aa','aa'),('ab','ab','ab','ab'),('ab','ab','aa','bb'),
    ('ab','aa','ab','ab'),('aa','ab','aa','ab'),('ab','aa','aa','aa'),
    ('aa','bb','bb','bb'),('bb', 'aa', 'bb', 'bb'),('bb', 'bb', 'aa', 'aa'),('bb', 'bb', 'ab', 'ab'),
    ('bb', 'bb', 'aa', 'bb')
    )
    twocons = [0, 1, 2, 4, 7, 10, 12, 17, 19, 20, 21, 22, 23, 24, 25, 27, 28, 29, 30, 33]
    patcons = [0, 1, 2, 4, 7, 8, 10, 17, 19, 21, 22, 23, 25, 26, 27, 28, 29, 30, 33]
    mie = [3, 5, 6, 9, 11, 13, 14, 15, 16, 18, 31, 32, 34] 
    matcons = []
    noncons = []
    quartets = []
    for i in range(len(observations[0])):
        quartets.append((observations[0][i], observations[1][i], observations[2][i], observations[3][i]))
    beforepoint = 0
    afterpoint = len(quartets)-1
    possibilities = set(['TWOID','PATID','MATID','NONID'])
    for i in range(len(quartets)-recombination):
        thisposs = set([])
        for cons in patcons:
            if quartets[i+recombination] == obs[cons]:
                thisposs.add('PATID')
        for cons in matcons:
            if quartets[i+recombination] == obs[cons]:
                thisposs.add('MATID')
        for cons in twocons:
            if quartets[i+recombination] == obs[cons]:
                thisposs.add('TWOID')
        for cons in noncons:
            if quartets[i+recombination] == obs[cons]:
                thisposs.add('NONID')
        errorspot = False
        for cons in mie:
            if quartets[i+recombination] == obs[cons]:
                errorspot = True
        if not errorspot:
            possibilities = possibilities.intersection(thisposs)
        if len(possibilities) < 2:
            afterpoint = recombination + i
            break
    possibilities = set(['TWOID','PATID','MATID','NONID'])
    for i in range(recombination):
        j = i + 1
        thisposs = set([])
        for cons in patcons:
            if quartets[recombination-j] == obs[cons]:
                thisposs.add('PATID')
        for cons in matcons:
            if quartets[recombination-j] == obs[cons]:
                thisposs.add('MATID')
        for cons in twocons:
            if quartets[recombination-j] == obs[cons]:
                thisposs.add('TWOID')
        for cons in noncons:
            if quartets[recombination-j] == obs[cons]:
                thisposs.add('NONID')
        errorspot = False
        for cons in mie:
            if quartets[recombination-j] == obs[cons]:
                errorspot = True
        if not errorspot:
            possibilities = possibilities.intersection(thisposs)
        if len(possibilities) < 2:
            beforepoint = recombination - j
            break
    return (beforepoint, afterpoint)

#For the X case of two daughters
def findRangeDaughters(observations, recombination):
    obs = (('aa','aa','aa','aa'),('aa','bb','ab','ab'),('bb','aa','ab','ab'),('aa','aa','aa','bb'),('aa','aa','ab','ab'),
    ('aa','aa','ab','bb'),('aa','aa','bb','bb'),('aa','aa','aa','ab'),('aa','ab','aa','bb'),('ab','aa','aa','bb'),
    ('aa','ab','ab','bb'),('ab','aa','ab','bb'),('aa','ab','bb','bb'),('ab','aa','bb','bb'),
    ('aa','bb','aa','bb'),('bb','aa','aa','bb'),('aa','bb','aa','ab'),('bb','aa','aa','ab'),
    ('aa','bb','aa','aa'),('bb','aa','aa','aa'),
    ('aa','ab','aa','aa'),('ab','aa','aa','ab'),('aa','ab','ab','ab'),('ab','ab','aa','ab'),
    ('ab','ab','aa','aa'),('ab','ab','ab','ab'),('ab','ab','aa','bb'),
    ('ab','aa','ab','ab'),('aa','ab','aa','ab'),('ab','aa','aa','aa'),
    ('aa','bb','bb','bb'),('bb', 'aa', 'bb', 'bb'),('bb', 'bb', 'aa', 'aa'),('bb', 'bb', 'ab', 'ab'),
    ('bb', 'bb', 'aa', 'bb')
    )
    quartets = []
    for i in range(len(observations[0])):
        quartets.append((observations[0][i], observations[1][i], observations[2][i], observations[3][i]))
    patcons = [0, 1, 2, 23, 27, 28, 29]
    matcons = []
    noncons = []
    twocons = [0, 1, 2, 20, 22, 24, 25, 27, 29]
    mie = [3, 4, 5, 6, 7, 8, 9, 10, 11, 12, 13, 14, 15, 16, 17, 18, 19, 21, 26, 30, 31, 32, 33, 34]
    beforepoint = 0
    afterpoint = len(quartets)-1
    possibilities = set(['TWOID','PATID','MATID','NONID'])
    for i in range(len(quartets)-recombination):
        thisposs = set([])
        for cons in patcons:
            if quartets[i+recombination] == obs[cons]:
                thisposs.add('PATID')
        for cons in matcons:
            if quartets[i+recombination] == obs[cons]:
                thisposs.add('MATID')
        for cons in twocons:
            if quartets[i+recombination] == obs[cons]:
                thisposs.add('TWOID')
        for cons in noncons:
            if quartets[i+recombination] == obs[cons]:
                thisposs.add('NONID')
        errorspot = False
        for cons in mie:
            if quartets[i+recombination] == obs[cons]:
                errorspot = True
        if not errorspot:
            possibilities = possibilities.intersection(thisposs)
        if len(possibilities) < 2:
            afterpoint = recombination + i
            break
    possibilities = set(['TWOID','PATID','MATID','NONID'])
    for i in range(recombination):
        j = i + 1
        thisposs = set([])
        for cons in patcons:
            if quartets[recombination-j] == obs[cons]:
                thisposs.add('PATID')
        for cons in matcons:
            if quartets[recombination-j] == obs[cons]:
                thisposs.add('MATID')
        for cons in twocons:
            if quartets[recombination-j] == obs[cons]:
                thisposs.add('TWOID')
        for cons in noncons:
            if quartets[recombination-j] == obs[cons]:
                thisposs.add('NONID')
        errorspot = False
        for cons in mie:
            if quartets[recombination-j] == obs[cons]:
                errorspot = True
        if not errorspot:
            possibilities = possibilities.intersection(thisposs)
        if len(possibilities) < 2:
            beforepoint = recombination - j
            break
    return (beforepoint, afterpoint)

#Associate SNP with physical position
def positionReview(filename):
    print "Opening position file "+str(filename)
    try:
        filein = open(filename, 'r')
    except IOError:
        print "Error: could not open position file"
        sys.exit()
    mapping = []
    for line in filein:
        collect = line.rstrip()
        mapping.append(collect)
    return mapping

#This gets the recombination lists for chromosome and individuals input
def action(genotypefile, arga, argb,argc,argd,arge):
    F = Genghis(argb, genotypefile)
    M = Genghis(argc, genotypefile)
    A = Genghis(argd, genotypefile)
    B = Genghis(arge, genotypefile)
    C = cleanInput(F,M,A,B)
    V = HMM(C)
    fats = recopos(V[1])[0]
    mats = recopos(V[1])[1]
    franges = []
    for places in fats:
        franges.append(findRange(C, places))
    mranges = []
    for places in mats:
        mranges.append(findRange(C, places))
    return (franges, mranges)

#Given a collection of F, M and some children, return a list of lists of quartets and 5-ples
def getGroups(collect):
    totest = []
    tocompare = []
    if len(collect)%2 == 0:
        for i in range((len(collect)-2)/2):
            totest.append((collect[0], collect[1], collect[2+(2*i)], collect[3+(2*i)]))
    else:
        for i in range((len(collect)-4)/2):
            totest.append((collect[0], collect[1], collect[2+(2*i)], collect[3+(2*i)]))
        tocompare.append((collect[0], collect[1], collect[-3], collect[-2]))
        tocompare.append((collect[0], collect[1], collect[-2], collect[-1]))
    return (totest, tocompare)

#Take SNP number co-ordinates for start and end range of SNPs, return True if they overlap
def overlap(eventa,eventb):
    if len(eventa) != 2 or len(eventb)!=2:
        print "Incorrect overlap call"
    match = False
    if int(eventa[0]) >= int(eventb[0]) and int(eventa[0]) <= int(eventb[1]):
        match = True
    if int(eventa[1]) >= int(eventb[0]) and int(eventa[1]) <= int(eventb[1]):
        match = True
    if int(eventb[0]) >= int(eventa[0]) and int(eventb[0]) <= int(eventa[1]):
        match = True
    if int(eventb[1]) >= int(eventa[0]) and int(eventb[1]) <= int(eventa[1]):
        match = True
    return match

#Read a family file and return a dictionary of children with at least two other siblings
def getFamily(family):
    filein = open(family,'r')
    parents = {}
    for line in filein:
        collect = line.rstrip().split()
        if len(collect) > 4:
            parents[(collect[0], collect[1])] = []
            for i in range(len(collect) - 2):
                parents[(collect[0], collect[1])].append(collect[2+i])
    filein.close()
    return parents

def mainDetail(familyfile, positionfile, genotypefile, outfile):
    totest = []
    print "Opening family ID information file "+str(familyfile)
    try:
        filein = open(familyfile, 'r')
    except IOError:
        print "Error: could not open family name list"
        sys.exit()
    for lines in filein:
        collect = lines.rstrip().split()
        if len(collect) != 4:
            print "Input family name list does not contain a single line with father, mother, child 1, child 2 listed"
            sys.exit()
        totest = totest + getGroups(collect)[0]
    filein.close()
    print "Individuals for analysis collected"
    fileout = open(str(outfile), 'w')
    fileout.write("PARENT\tRANGE-START\tRANGE-END\n")
    chromelist = [1]
    mapping = positionReview(positionfile)
    for tests in totest:
        for arga in chromelist:
            recombinations = action(genotypefile, str(arga), tests[0], tests[1], tests[2], tests[3])
            for locations in recombinations[0]:
                fileout.write('FATHER\t'+str(mapping[locations[0]])+'\t'+str(mapping[locations[1]])+'\n')
            for locations in recombinations[1]:
                fileout.write('MOTHER\t'+str(mapping[locations[0]])+'\t'+str(mapping[locations[1]])+'\n')
        print "Completed quartet analysis"
    print "Data written to file " + str(outfile)
    fileout.close()

#Start of execution
print ""
print "This is a version of the HMM-based recombination program used in the study"
print "Fine-Scale Mapping of Meiotic Recombination in Asians"
print "Python script written by Thomas Bleazard"
print ""
print "Proper usage:"
print "python script.py <family file> <pedigree file> <position file>"
print ""
print "<family file> is a tab-delimited text file with the unique ID of the father, mother, child1 and child2 of one family listed on a line"
print "note that only families with two or more children can be processed"
print "<pedigree file> must be a PLINK .ped file with genotypes coded as 1, 2, 3 or 4 and 0 denoting unknown"
print "there should be no affection status column (so genotype data should start at column 6)"
print "<position file> is a text file with the physical position of each SNP on the chromosome on each line"
print ""
print "Program outputs a list of recombination prediction intervals for the family quartet in output.txt"
print ""
print ""
print "Beginning program"
print ""

#Change these to enter filenames without using command-line arguments
familyin = sys.argv[1]
genotypes = sys.argv[2]
positions = sys.argv[3]

mainDetail(familyin, positions, genotypes, 'output.txt')

print "Program complete"
